# Supplementary material for: Sequence-to-sequence translation from mass spectra to peptides with a transformer model
Source: Nat Commun. 2024 Jul 30;15:6427. doi: 10.1038/s41467-024-49731-x (PMC11289372; doi:10.1038/s41467-024-49731-x)
Supplement: Supplementary file 4 — Source data [file 41467_2024_49731_MOESM4_ESM.zip]

Archive with 39 entries (38 files):
- source_data/
- __MACOSX/._source_data
- source_data/Figure_S8.xlsx
- __MACOSX/source_data/._Figure_S8.xlsx
- source_data/Figure_S13.xlsx
- __MACOSX/source_data/._Figure_S13.xlsx
- source_data/Figure_S4.xlsx
- __MACOSX/source_data/._Figure_S4.xlsx
- source_data/.DS_Store
- __MACOSX/source_data/._.DS_Store
- source_data/Figure_S5.xlsx
- __MACOSX/source_data/._Figure_S5.xlsx
- source_data/Figure_S12.xlsx
- __MACOSX/source_data/._Figure_S12.xlsx
- source_data/Figure_S9.xlsx
- __MACOSX/source_data/._Figure_S9.xlsx
- source_data/Figure_S2.xlsx
- __MACOSX/source_data/._Figure_S2.xlsx
- source_data/Figure_S14.xlsx
- __MACOSX/source_data/._Figure_S14.xlsx
- source_data/Figure_S3.xlsx
- __MACOSX/source_data/._Figure_S3.xlsx
- source_data/Figure_4.xlsx
- __MACOSX/source_data/._Figure_4.xlsx
- source_data/Figure_S1.xlsx
- __MACOSX/source_data/._Figure_S1.xlsx
- source_data/Figure_S11.xlsx
- __MACOSX/source_data/._Figure_S11.xlsx
- source_data/Figure_S6.xlsx
- __MACOSX/source_data/._Figure_S6.xlsx
- source_data/Figure_2.xlsx
- __MACOSX/source_data/._Figure_2.xlsx
- source_data/Figure_3.xlsx
- __MACOSX/source_data/._Figure_3.xlsx
- source_data/Figure_S7.xlsx
- __MACOSX/source_data/._Figure_S7.xlsx
- source_data/Figure_S10.xlsx
- __MACOSX/source_data/._Figure_S10.xlsx
- __MACOSX/._s41467-024-49731-x_cxs (2).pdf
