# Supplementary material for: Sequence-to-sequence translation from mass spectra to peptides with a transformer model
Source: Nat Commun. 2024 Jul 30;15:6427. doi: 10.1038/s41467-024-49731-x (PMC11289372; doi:10.1038/s41467-024-49731-x)
Supplement: Supplementary file 4 — Source data [file 41467_2024_49731_MOESM4_ESM.zip › source_data/Figure_S8.xlsx]

## Sheet: Fig_S8
Casanovo	PointNovo	DeepNovo	Novor	Count
FALSE	FALSE	FALSE	FALSE	431358
FALSE	FALSE	FALSE	TRUE	6049
FALSE	FALSE	TRUE	FALSE	11297
FALSE	FALSE	TRUE	TRUE	1999
FALSE	TRUE	FALSE	FALSE	29662
FALSE	TRUE	FALSE	TRUE	4425
FALSE	TRUE	TRUE	FALSE	17420
FALSE	TRUE	TRUE	TRUE	9088
TRUE	FALSE	FALSE	FALSE	499995
TRUE	FALSE	FALSE	TRUE	42271
TRUE	FALSE	TRUE	FALSE	66286
TRUE	FALSE	TRUE	TRUE	30846
TRUE	TRUE	FALSE	FALSE	155896
TRUE	TRUE	FALSE	TRUE	74226
TRUE	TRUE	TRUE	FALSE	249355
TRUE	TRUE	TRUE	TRUE	589932
