# Supplementary material for: Sequence-to-sequence translation from mass spectra to peptides with a transformer model
Source: Nat Commun. 2024 Jul 30;15:6427. doi: 10.1038/s41467-024-49731-x (PMC11289372; doi:10.1038/s41467-024-49731-x)
Supplement: Supplementary file 4 — Source data [file 41467_2024_49731_MOESM4_ESM.zip › source_data/Figure_S13.xlsx]

## Sheet: Tide control
	ctrl_obs_rt	ctrl_prosit_rt
0	119.463	45.5468
1	111.652	67.8421
2	121.501	48.842
3	36.4687	82.8284
4	108.917	165.607
5	130.073	168.288
6	46.0883	23.5687
7	38.0283	6.13354
8	38.3143	70.75
9	86.9462	116.798
10	73.7132	25.1005
11	89.7625	151.387
12	116.698	117.545
13	128.338	105.459
14	83.6742	47.6834
15	50.6137	90.7163
16	110.407	94.4036
17	49.9003	-13.4241
18	131.352	52.4788
19	94.5008	26.6219
20	101.379	93.5232
21	155.03	100.569
22	104.222	64.2413
23	79.8597	21.1351
24	134.416	-11.3371
25	85.7068	113.301
26	63.9227	10.0921
27	45.9217	75.496
28	128.875	74.5365
29	98.2782	-11.5331
30	114.228	159.889
31	73.993	74.4772
32	138.678	170.288
33	98.3472	87.026
34	57.6327	97.8886
35	66.9685	14.0371
36	35.2467	12.0836
37	134.306	162.804
38	132.076	148.629
39	64.7345	27.0722
40	37.187	60.3185
41	74.3167	74.9665
42	135.015	153.998
43	102.608	39.124
44	99.4753	14.3855
45	54.634	10.9913
46	62.2345	-2.32979
47	96.3018	34.4332
48	69.0352	24.3717
49	114.015	129.459
50	123.886	126.635
51	91.3612	56.3474
52	74.8647	-0.462715
53	127.166	77.2999
54	86.757	126.104
55	66.6822	-10.2381
56	99.8825	163.939
57	79.4877	58.5923
58	141.467	76.4115
59	72.9758	21.3531
60	39.4117	65.0967
61	52.8123	140.192
62	100.286	57.4049
63	120.746	90.156
64	40.7035	48.6332
65	133.56	108.29
66	48.6718	37.6023
67	49.0057	40.11
68	54.8743	33.973
69	118.813	110.188
70	138.306	98.4736
71	89.6003	149.456
72	110.713	115.504
73	83.2472	114.083
74	114.675	103.943
75	66.9787	-9.4486
76	49.866	27.6124
77	58.6458	56.3282
78	37.2575	-2.49742
79	93.2992	51.6784
80	115.853	65.6159
81	71.7905	51.7295
82	126.57	165.677
83	99.956	138.199
84	135.182	123.175
85	122.091	81.3232
86	139.484	164.607
87	47.064	-6.32982
88	98.493	75.3293
89	85.9975	109.936
90	102.273	100.23
91	39.0508	66.1407
92	92.9467	38.4901
93	123.462	52.2966
94	99.3713	106.083
95	51.0452	7.22371
96	43.2627	57.2806
97	42.8602	115.281
98	124.674	45.6932
99	89.219	126.858
100	93.3255	111.256
101	120.216	102.014
102	116.56	-4.88461
103	78.6608	90.6023
104	130.26	121.586
105	44.0993	4.48869
106	109.129	77.4279
107	129.17	85.861
108	95.0267	99.7538
109	57.218	-25.5281
110	39.9372	6.39871
111	122.42	39.1232
112	89.1593	48.7513
113	121.132	80.6427
114	96.234	41.3198
115	95.8488	93.1667
116	134.445	76.1331
117	89.0343	55.2082
118	107.049	86.7249
119	135.424	86.0439
120	80.4545	105.224
121	60.2943	-8.41109
122	100.719	89.3064
123	85.238	16.0529
124	74.2738	49.7425
125	117.208	-3.25284
126	45.9293	-17.8216
127	61.4573	29.3318
128	130.877	50.8822
129	80.6928	45.9634
130	101.868	75.0996
131	43.2295	-14.9071
132	99.5642	-0.31477
133	41.6517	55.3006
134	134.826	156.145
135	78.9665	135.365
136	112.315	124.392
137	116.695	27.9992
138	45.8405	158.7
139	51.6193	30.3938
140	79.203	-21.376
141	72.3618	72.7557
142	131.831	62.5822
143	38.5473	-23.0467
144	113.576	149.103
145	106.564	15.0295
146	124.862	-25.5702
147	80.8888	71.3281
148	71.7338	91.2996
149	135.012	47.7782
150	131.197	80.1713
151	74.1322	138.091
152	58.1423	-14.5396
153	135.142	40.5611
154	122.682	74.5519
155	52.467	9.34922
156	45.7808	26.3979
157	44.3853	79.1242
158	97.3847	150.879
159	125.607	4.00743
160	42.0643	-12.8993
161	115.867	110.104
162	134.197	115.624
163	77.3463	91.7751
164	87.316	59.6363
165	33.154	15.4505
166	72.8805	0.40168
167	110.616	100.449
168	103.514	101.243
169	37.499	46.5552
170	91.5115	107.138
171	68.6085	12.1205
172	47.1993	15.3163
173	96.9492	36.6859
174	68.9105	66.8814
175	104.87	4.70618
176	46.5395	21.8483
177	72.1912	149.157
178	162.073	138.768
179	65.1417	45.0839
180	140.836	96.4749
181	110.202	92.2209
182	67.609	45.7899
183	137.324	111.865
184	115.646	9.71811
185	60.87	154.051
186	92.8367	-1.14901
187	123.019	116.042
188	97.1132	57.1048
189	134.495	156.165
190	131.539	1.32053
191	60.7307	31.979
192	85.9287	3.89444
193	67.275	63.9106
194	34.1508	43.9605
195	56.1227	17.988
196	136.417	105.717
197	48.2367	47.7387
198	39.2988	-14.3634
199	87.7972	153.51
200	105.502	126.875
201	110.141	100.107
202	133.688	56.8765
203	141.731	142.348
204	42.7062	11.6021
205	54.2485	54.8754
206	33.7185	-13.1318
207	114.968	44.1126
208	106.439	96.8784
209	81.888	103.519
210	79.4422	74.6336
211	75.9818	-7.06872
212	102.698	62.0204
213	113.159	109.76
214	65.654	48.7118
215	128.382	140.048
216	80.6938	66.1663
217	112.403	94.6827
218	38.5165	92.9432
219	125.356	136.487
220	73.1552	59.0583
221	51.6367	18.7322
222	63.5515	48.7272
223	131.129	159.548
224	65.3485	81.8235
225	138.387	49.0149
226	157.906	94.1122
227	129.295	91.0357
228	123.059	95.8126
229	123.683	113.055
230	57.8923	-0.782524
231	54.676	43.3027
232	90.5672	58.5641
233	132.56	162.782
234	42.2317	49.6143
235	51.1137	18.2983
236	48.7088	92.3818
237	142.07	112.428
238	68.2242	105.415
239	107.999	25.4518
240	65.9695	54.1323
241	101.217	71.6457
242	58.1172	17.3115
243	88.9478	42.1563
244	96.6952	157.877
245	81.0658	28.7364
246	113.793	104.631
247	51.5238	10.508
248	126.251	103.836
249	137.029	84.9146
250	37.4825	-12.4153
251	37.6142	0.857914
252	112.665	77.0537
253	145.217	114.166
254	45.3688	99.5959
255	44.1008	2.23574
256	57.9972	-30.8037
257	36.86	69.7259
258	145.808	161.241
259	161.853	137.76
260	122.107	3.21355
261	94.619	78.9111
262	108.116	108.049
263	127.086	162.076
264	66.6717	112.385
265	133.564	122.253
266	95.8275	82.5021
267	51.7898	86.9334
268	111.217	111.429
269	132.932	55.921
270	118.406	15.5952
271	65.3335	62.6069
272	98.5942	75.1675
273	136.693	104.705
274	119.871	105.071
275	69.7258	5.50736
276	66.7522	-15.0981
277	120.477	93.518
278	36.937	-6.74243
279	131.628	165.781
280	74.6965	29.7842
281	106.237	101.365
282	35.5568	-21.4612
283	70.4748	69.3609
284	99.6738	72.0049
285	51.9768	97.8787
286	59.109	-21.064
287	68.7127	81.4059
288	99.3407	137.223
289	57.995	127.492
290	53.015	37.4173
291	118.752	141.462
292	135.587	137.141
293	125.442	73.2278
294	120.885	88.6543
295	99.2965	110.891
296	58.5393	12.865
297	133.762	83.219
298	99.122	88.8635
299	76.665	40.9848
300	86.1927	75.5796
301	122.706	140.348
302	42.4093	7.22767
303	54.1697	72.2624
304	133.848	156.768
305	33.8035	-20.4486
306	129.304	109.674
307	129.637	69.3204
308	59.8083	61.8851
309	122.461	94.8709
310	39.5772	39.3241
311	145.281	53.3174
312	112.243	107.275
313	123.274	86.3799
314	95.8398	68.8061
315	61.8448	22.1262
316	85.5058	44.1994
317	83.3225	88.6284
318	31.788	0.658306
319	110.709	77.3966
320	85.1452	102.775
321	50.234	75.7299
322	119.825	102.21
323	98.848	64.405
324	115.371	63.7525
325	74.6582	-8.42916
326	100.655	81.7665
327	67.1672	44.8498
328	71.0512	63.196
329	133.729	166.346
330	127.674	51.0611
331	120.997	46.0686
332	127.457	39.1897
333	83.6465	80.7964
334	125.795	100.445
335	134.951	51.1176
336	121.439	102.457
337	44.5748	59.762
338	91.3367	148.422
339	114.1	155.306
340	127.942	95.8918
341	136.966	78.3295
342	34.4997	124.614
343	102.328	73.2432
344	48.0113	-14.7032
345	80.369	66.197
346	78.4505	148.496
347	85.3062	111.161
348	81.0432	22.2516
349	85.1403	125.528
350	48.9675	28.4591
351	125.123	108.755
352	79.6647	43.4623
353	63.4458	80.0462
354	80.3662	56.7274
355	35.6107	41.6076
356	117.992	67.4908
357	83.4718	106.253
358	88.035	48.411
359	112.11	137.094
360	132.487	162.886
361	73.058	-16.9256
362	123.047	169.98
363	122.804	50.0252
364	66.1783	41.3272
365	48.305	25.8688
366	41.4622	-27.8018
367	36.1187	20.3848
368	141.188	86.3685
369	112.428	126.421
370	55.0732	53.8717
371	100.588	80.7677
372	120.793	32.7314
373	114.753	45.1812
374	55.9402	28.4014
375	91.0267	35.8218
376	51.2595	-13.6564
377	92.2705	98.3379
378	138.945	119.479
379	72.1145	165.864
380	132.439	94.149
381	111.862	164.3
382	93.9037	78.668
383	108.462	102.37
384	107.394	100.315
385	93.3393	86.3603
386	82.443	94.1582
387	112.101	107.112
388	109.332	72.3862
389	117.009	65.4061
390	106.997	87.2575
391	97.6373	69.8777
392	69.252	34.517
393	100.46	99.3535
394	110.779	68.3467
395	138.537	149.501
396	120.816	86.2928
397	38.4942	69.2332
398	58.0267	24.365
399	162.74	45.97
400	57.4443	1.31301
401	66.4105	15.687
402	80.1117	30.326
403	139.594	114.443
404	39.796	138.029
405	40.0057	80.1869
406	118.174	34.6269
407	42.7125	49.4698
408	97.1283	-16.4456
409	50.0155	30.1704
410	54.31	31.7066
411	108.76	28.9234
412	77.3882	63.9207
413	62.1267	31.9347
414	112.624	129.692
415	41.5083	-7.30796
416	133.761	104.573
417	61.0007	51.1521
418	111.294	64.5125
419	67.4592	62.4993
420	91.3808	46.6923
421	125.17	122.495
422	153.329	13.472
423	56.443	38.8019
424	98.4493	67.7605
425	125.197	139.709
426	132.99	86.0611
427	154.541	101.811
428	115.152	95.4722
429	109.061	57.11
430	59.5517	49.8215
431	74.6907	61.6404
432	68.5993	59.7944
433	56.8655	18.4156
434	148.799	164.849
435	55.5565	-6.20876
436	53.237	88.829
437	138.386	165.068
438	34.9023	-7.50918
439	128.949	145.756
440	53.7662	46.1006
441	128.202	78.3781
442	37.3995	69.6428
443	125.87	66.8791
444	116.454	48.0602
445	139.505	80.7166
446	136.725	54.4353
447	63.2462	63.0758
448	38.3097	81.8801
449	46.6607	127.313
450	100.527	104.305
451	162.427	153.325
452	57.6658	21.3801
453	78.6362	91.7343
454	39.3747	49.4207
455	71.139	106.12
456	102.647	-9.76873
457	54.3943	28.3665
458	66.5593	75.1304
459	117.669	73.0879
460	134.517	112.344
461	96.4473	101.087
462	135.636	155.37
463	38.7198	47.3374
464	49.8347	11.2949
465	90.6438	-30.3449
466	82.0522	94.8526
467	74.2247	155.567
468	55.0228	104.175
469	128.025	131.614
470	130.029	153.606
471	127.025	64.0397
472	96.2388	70.5787
473	48.3988	82.259
474	63.6263	108.958
475	128.027	161.27
476	90.5437	77.1595
477	107.006	147.64
478	44.4505	51.8273
479	117.386	58.5283
480	96.0203	73.9614
481	42.7662	0.786037
482	56.3973	107.859
483	123.612	163.745
484	131.149	110.577
485	83.332	165.471
486	101.768	46.4925
487	71.6292	77.6013
488	88.0245	106.511
489	112.037	64.5504
490	111.15	83.8562
491	125.562	136.206
492	40.0442	9.91605
493	63.6155	5.1101
494	95.7035	143.388
495	65.9858	64.9524
496	75.9457	9.94891
497	135.274	84.718
498	55.8688	0.306557
499	42.0402	43.2801
500	124.761	62.3888
501	116.811	67.2579
502	44.0173	4.28597
503	69.0585	93.8041
504	144.956	77.4356
505	94.8915	29.8458
506	53.9922	27.1707
507	34.5302	64.9106
508	130.309	164.625
509	58.9733	76.9087
510	121.734	102.946
511	50.6707	26.4569
512	46.5338	13.6667
513	90.9623	13.1698
514	94.7402	98.1174
515	138.429	140.98
516	104.875	98.1071
517	66.5462	-33.8995
518	87.902	108.104
519	89.538	81.1894
520	128.547	160.932
521	77.0652	14.8595
522	139.613	23.1632
523	138.991	117.707
524	37.1365	-38.9138
525	45.2785	96.6083
526	91.0538	145.412
527	123.536	52.3001
528	45.0047	-10.2153
529	118.589	60.1187
530	106.55	64.0517
531	38.0645	129.153
532	48.3113	83.7522
533	127.7	123.973
534	113.388	31.8594
535	38.9355	25.7298
536	42.614	62.3589
537	69.4398	63.5175
538	84.5407	57.9246
539	64.7058	14.5454
540	119.03	170.234
541	114.447	80.0677
542	114.101	73.3209
543	38.07	78.5479
544	48.2827	-14.7683
545	132.577	164.182
546	75.3892	-14.5686
547	129.233	53.775
548	56.1882	-21.8776
549	76.6443	63.3912
550	92.4022	100.041
551	120.387	99.1281
552	154.192	162.651
553	84.1155	86.2919
554	95.727	12.2189
555	119.281	122.375
556	113.736	74.0473
557	33.0955	67.2624
558	73.6145	-7.2584
559	144.068	119.158
560	46.27	163.307
561	96.436	73.9639
562	48.3865	18.123
563	118.85	143.295
564	49.9683	33.2766
565	153.035	164.844
566	127.779	143.893
567	122.433	130.732
568	119.003	89.0912
569	131.081	126.312
570	53.3367	27.1978
571	102.36	80.5854
572	137.357	165.694
573	46.742	53.0211
574	96.9118	-7.90697
575	59.8958	31.5981
576	64.4347	41.3151
577	108.38	68.3998
578	76.8123	109.02
579	80.0317	53.6599
580	50.6108	7.01226
581	119.441	100.224
582	38.5265	87.6223
583	80.4058	81.4271
584	130.465	35.0366
585	113.154	127.697
586	84.1265	112.269
587	85.1078	57.1952
588	116.489	118.52
589	131.617	121.078
590	119.411	120.58
591	93.6373	132.859
592	55.4837	23.1947
593	102.674	40.3369
594	125.037	91.7038
595	121.382	76.015
596	105.148	102.905
597	55.6065	-0.907707
598	34.17	-21.6543
599	146.522	61.0794
600	86.6838	80.6072
601	80.4212	36.2745
602	122.811	106.59
603	106.479	41.6236
604	127.149	86.9742
605	123.111	25.4206
606	107.151	34.6725
607	103.086	68.0301
608	124.048	-8.4901
609	45.6768	59.4459
610	60.024	104.907
611	41.1857	-18.794
612	87.187	-27.5379
613	51.7907	26.812
614	48.8172	29.9863
615	65.9238	108.941
616	35.198	2.8769
617	37.4643	25.108
618	99.6622	78.5974
619	133.87	146.685
620	87.3748	79.6404
621	97.4263	67.1438
622	97.612	-17.1414
623	139.035	72.2017
624	87.0148	25.3925
625	86.8925	83.5241
626	96.8308	126.877
627	109.798	44.2989
628	121.139	35.6278
629	103.741	165.494
630	52.4653	51.4288
631	92.9188	109.767
632	122.735	119.429
633	136.721	61.6474
634	127.755	128.139
635	55.199	-4.80365
636	137.143	89.993
637	30.1022	-3.1326
638	53.2497	42.5244
639	47.3022	18.6671
640	83.765	44.3465
641	88.3277	45.5209
642	54.2045	42.308
643	64.7055	39.8784
644	84.5817	118.98
645	95.2363	28.9117
646	57.8628	-1.69631
647	69.4847	142.355
648	127.961	138.401
649	92.6765	-14.2623
650	65.0788	95.1231
651	130.662	113.91
652	122.905	91.9999
653	78.0522	61.5517
654	115.571	96.5308
655	107.568	57.7151
656	47.2743	117.445
657	48.6053	26.0458
658	56.57	5.0406
659	39.6482	72.7562
660	130.729	136.19
661	80.1933	39.7733
662	68.8133	16.1642
663	114.804	58.443
664	95.2375	22.8326
665	142.156	129.368
666	63.1722	12.5051
667	63.3548	62.0987
668	88.9273	44.5477
669	142.462	163.912
670	112.697	52.8537
671	32.8523	92.3491
672	85.9	47.493
673	104.307	60.3353
674	84.206	-0.922421
675	88.226	55.7711
676	135.447	103.149
677	137.986	104.569
678	89.226	-22.4729
679	136.692	163.601
680	55.779	9.21476
681	139.596	131.723
682	119.305	55.6738
683	121.357	-1.88784
684	113.171	66.4939
685	35.4583	2.81122
686	64.9105	41.5028
687	66.5272	35.5218
688	75.4048	99.9358
689	110.138	117.774
690	72.9472	150.072
691	45.5795	8.54985
692	138.347	116.522
693	43.5648	9.1978
694	89.4978	49.2087
695	162.643	131.454
696	43.8168	13.3528
697	97.2977	57.0478
698	108.071	81.0084
699	37.6302	-8.91407
700	106.029	100.145
701	98.5297	32.0165
702	104.109	33.3989
703	124.149	127.78
704	48.2128	22.6739
705	118.65	102.87
706	96.3907	63.8286
707	69.7563	77.971
708	123.63	100.117
709	45.613	34.6479
710	71.5623	64.5886
711	78.623	91.8034
712	36.4915	106.225
713	34.6785	48.3705
714	107.073	85.8899
715	55.7143	115.915
716	115.703	45.844
717	97.959	4.97787
718	116.413	167.2
719	60.711	1.42203
720	47.6427	-14.9722
721	136.699	103.196
722	83.6842	15.1875
723	136.215	117.116
724	161.168	149.76
725	40.6075	-14.8159
726	84.939	125.42
727	119.387	116.302
728	72.4573	45.3055
729	102.167	88.6889
730	96.8122	86.0477
731	69.457	66.6589
732	58.315	17.7732
733	50.6943	136.857
734	54.9757	83.1539
735	116.078	15.8782
736	127.382	-10.9746
737	93.5608	61.4561
738	160.558	19.8567
739	86.9672	145.187
740	97.2038	88.6477
741	117.691	46.6085
742	77.7852	98.0735
743	89.0482	65.0378
744	93.8647	88.7424
745	125.457	107.794
746	41.2375	40.4379
747	39.6917	3.48641
748	108.322	94.3634
749	43.4645	18.5099
750	46.1015	17.1216
751	66.141	112.202
752	87.7673	83.1398
753	108.629	57.8995
754	97.7828	126.352
755	85.262	36.5085
756	80.3682	84.0619
757	56.4342	-10.0062
758	82.13	18.3287
759	54.5003	-14.1812
760	80.2467	33.3685
761	110.114	-34.0793
762	161.971	68.5029
763	107.823	129.19
764	61.1877	90.1158
765	47.4975	84.6835
766	124.072	144.233
767	122.363	72.4747
768	133.187	134.997
769	55.062	40.105
770	113.639	54.4436
771	127.505	95.5043
772	130.491	71.6474
773	115.269	78.2363
774	74.4472	54.4857
775	95.2947	78.9292
776	140.491	-15.7166
777	108.089	21.0279
778	131.603	47.3668
779	41.722	38.4508
780	47.2898	-1.00975
781	123.809	60.0703
782	48.3477	7.86776
783	74.332	33.8714
784	75.6855	66.7901
785	63.3792	117.77
786	127.418	2.55963
787	146.469	102.48
788	123.82	90.6202
789	161.87	145.817
790	140.648	113.889
791	30.3423	0.665047
792	91.7908	68.4941
793	39.3705	140.597
794	126.698	88.0777
795	96.2133	160.888
796	95.021	-10.7399
797	47.7895	118.461
798	121.941	145.104
799	111.373	74.113
800	121.471	23.4704
801	138.85	99.3582
802	138.21	160.083
803	68.7632	16.9138
804	117.35	79.2753
805	36.4605	75.4583
806	137.545	79.3387
807	41.208	9.0104
808	100.515	115.176
809	138.933	78.8005
810	43.7777	-24.9491
811	123.045	46.4834
812	109.232	98.4001
813	80.9515	101.461
814	63.8447	-14.7172
815	56.1988	20.0562
816	73.0357	104.748
817	115.549	73.4792
818	113.758	121.068
819	126.943	138.859
820	39.3012	-1.5003
821	75.642	30.985
822	61.8735	29.6679
823	47.3485	66.2837
824	46.1598	-35.7471
825	82.986	83.2404
826	134.586	49.0478
827	91.0258	110.011
828	127.241	149.006
829	79.5708	88.6799
830	41.443	1.84383
831	88.5782	86.0342
832	65.6783	-6.05482
833	95.1388	110.502
834	121.715	72.0483
835	109.431	66.531
836	98.6717	10.292
837	105.691	57.876
838	116.123	97.9046
839	125.414	77.5286
840	133.053	87.7231
841	124.344	22.7527
842	60.0117	12.6691
843	64.5513	-17.1854
844	81.8535	63.8503
845	152.925	106.746
846	104.259	67.4392
847	136.777	135.924
848	45.8535	20.9835
849	118.133	117.745
850	34.3073	90.3569
851	115.423	52.0262
852	131.658	127.05
853	100.545	6.20667
854	43.0183	6.18564
855	103.605	63.7648
856	161.315	165.725
857	135.785	160.518
858	108.763	74.413
859	75.5515	114.422
860	62.875	69.2762
861	48.4035	38.5953
862	53.046	115.756
863	82.379	74.4083
864	116.979	163.949
865	87.758	15.8994
866	102.466	68.7818
867	89.7058	4.05882
868	68.9327	122.051
869	52.0305	21.5167
870	161.448	106.43
871	105.06	156.847
872	58.9068	76.5853
873	134.94	168.645
874	94.7218	80.7288
875	44.0233	13.6459
876	93.2373	99.8504
877	74.8543	25.018
878	139.184	66.1392
879	62.6608	15.0118
880	76.2317	125.98
881	119.158	165.105
882	61.4213	-2.19314
883	107.754	94.2111
884	107.409	163.112
885	120.781	27.1653
886	39.5203	-24.3673
887	61.4583	22.0413
888	66.7073	26.4757
889	89.9533	115.8
890	71.0638	65.9406
891	92.2597	94.9209
892	46.2037	57.3832
893	65.638	13.2438
894	82.1732	104.783
895	162.253	149.217
896	115.782	153.225
897	108.427	109.489
898	98.6185	50.9642
899	91.4857	89.9992
900	42.4235	22.3328
901	77.9415	120.395
902	108.876	117.763
903	126.418	161.401
904	125.808	27.7869
905	81.1655	53.0762
906	38.0362	119.362
907	89.9342	82.6004
908	65.743	16.2136
909	33.6357	19.3275
910	112.47	106.407
911	87.3998	44.4883
912	136.671	158.412
913	68.0512	81.1104
914	47.3907	-1.24259
915	103.044	32.8655
916	59.3795	60.1834
917	108.434	87.9582
918	101.754	75.5133
919	116.067	48.5516
920	103.517	136.29
921	64.375	129.822
922	53.8503	86.2331
923	27.8578	7.0862
924	85.9622	115.343
925	127.602	155.217
926	60.4638	7.29528
927	81.9993	67.3846
928	53.0815	37.9956
929	50.476	72.7882
930	52.0237	57.4833
931	130.3	80.9071
932	36.5917	61.9592
933	115.862	51.3361
934	81.6948	131.772
935	60.7498	74.5674
936	123.881	62.5769
937	78.4665	-0.270515
938	64.3385	165.827
939	62.2833	68.9896
940	109.19	51.5235
941	61.1262	63.0999
942	51.2305	33.7603
943	35.6638	73.9721
944	95.6875	24.1576
945	127.978	1.09733
946	113.622	120.982
947	49.8205	-3.73959
948	88.2475	75.0368
949	60.73	72.6464
950	77.5375	160.881
951	100.467	19.303
952	74.3698	39.7083
953	100.936	84.1269
954	78.836	115.079
955	61.412	-5.4445
956	63.2222	80.3382
957	67.4377	56.0394
958	140.019	116.457
959	72.834	-2.72129
960	121.525	76.5217
961	88.8363	92.9895
962	52.7843	38.2489
963	133.304	112.463
964	73.5307	76.9487
965	103.076	-2.6414
966	103.11	65.7133
967	97.8493	93.6552
968	65.5395	115.441
969	145.05	59.364
970	112.104	26.453
971	130.138	123.638
972	73.4242	98.3238
973	42.4057	128.53
974	95.3982	80.0364
975	101.455	90.9796
976	110.878	44.7669
977	83.5312	102.883
978	46.0457	3.07123
979	48.5858	63.4681
980	145.436	162.59
981	145.887	93.151
982	63.3212	50.9568
983	88.1283	112.601
984	61.9837	-19.4716
985	57.8495	15.5366
986	121.277	-10.4084
987	93.5268	162.008
988	39.4638	119.666
989	132.55	81.2323
990	128.855	65.2815
991	93.8053	79.8172
992	48.2473	24.0772
993	76.0885	64.5405
994	141.41	86.6172
995	108.519	38.4612
996	125.338	-2.99012
997	65.1392	21.9312
998	121.99	123.936
999	89.1592	90.9088
1000	80.0767	160.534
1001	46.7195	-9.28016
1002	85.3733	76.9781
1003	125.333	93.2578
1004	109.014	75.7172
1005	117.251	133.235
1006	51.4543	67.1881
1007	73.7253	23.1848
1008	84.3647	73.617
1009	36.8258	8.95798
1010	72.5475	22.7215
1011	115.989	161.623
1012	52.1352	57.6136
1013	106.78	68.715
1014	30.9342	-11.2856
1015	67.1653	110.618
1016	123.956	81.431
1017	46.4977	24.4549
1018	137.682	53.4066
1019	89.5115	-5.48077
1020	49.7067	18.9468
1021	135.229	147.583
1022	46.604	81.0045
1023	76.1318	90.1152
1024	30.2013	21.3614
1025	59.2413	22.0222
1026	115.881	73.0716
1027	39.856	31.1198
1028	81.4507	64.4387
1029	109.92	116.611
1030	106.919	74.1814
1031	103.481	110.848
1032	126.581	163.245
1033	89.8497	66.6957
1034	47.1267	-2.86247
1035	55.8868	57.8266
1036	82.712	41.7785
1037	108.401	71.4586
1038	108.087	63.8629
1039	121.141	82.1899
1040	89.5425	52.3142
1041	119.728	-2.99253
1042	65.1797	35.7126
1043	34.6555	132.972
1044	148.334	116.921
1045	51.6747	44.9949
1046	116.942	67.387
1047	31.1143	-20.4491
1048	94.1307	159.848
1049	116.008	49.0499
1050	91.5062	84.6202
1051	85.2075	99.1832
1052	53.2457	37.372
1053	101.825	13.8203
1054	115.008	64.73
1055	42.1955	28.7644
1056	59.4815	30.849
1057	52.2337	24.4803
1058	95.3045	18.6625
1059	112.819	126.725
1060	124.99	78.2229
1061	98.2407	84.3347
1062	130.379	88.8787
1063	113.322	45.375
1064	78.1938	58.1003
1065	88.2722	51.0776
1066	98.1613	-6.64841
1067	113.976	72.5489
1068	57.933	74.2457
1069	44.5147	18.3959
1070	97.018	146.357
1071	114.21	66.878
1072	100.379	66.8623
1073	133.542	-13.9755
1074	56.0352	10.1288
1075	135.401	141.133
1076	94.6943	30.5093
1077	128.624	164.843
1078	113.188	102.928
1079	114.137	99.1325
1080	102.18	50.9853
1081	105.805	-1.43869
1082	78.2205	82.4621
1083	105.102	48.0834
1084	96.5088	129
1085	111.133	-20.5074
1086	94.0558	50.3406
1087	55.7203	-24.1058
1088	114.855	84.186
1089	91.0087	48.3538
1090	90.8715	86.3907
1091	82.2852	125.54
1092	70.66	35.4649
1093	85.4907	-19.0603
1094	122.169	34.9079
1095	100.924	25.9582
1096	33.8512	20.7232
1097	129.504	92.9946
1098	38.5183	68.8317
1099	72.941	52.8593
1100	49.0468	70.2525
1101	106.983	38.7788
1102	87.3353	54.4183
1103	41.7335	135.596
1104	36.4835	13.9861
1105	57.579	60.9431
1106	129.429	64.4382
1107	70.7305	123.609
1108	93.4283	58.1506
1109	60.5982	-4.63334
1110	80.3392	140.711
1111	75.0528	48.9534
1112	96.4558	48.1948
1113	127.441	108.256
1114	122.455	54.3159
1115	48.8385	13.3859
1116	124.749	54.955
1117	45.7927	104.39
1118	98.8407	84.5599
1119	53.3812	53.1928
1120	89.3002	83.278
1121	41.4785	42.8299
1122	130.972	82.7516
1123	96.9185	141.446
1124	134.018	110.017
1125	122.711	25.8265
1126	35.2957	0.519535
1127	132.127	111.762
1128	94.2638	89.1396
1129	121.03	163.982
1130	109.382	3.04832
1131	43.5935	56.8064
1132	92.643	53.7565
1133	125.996	17.8004
1134	73.5537	95.5232
1135	45.3612	14.564
1136	72.4873	104.142
1137	137.124	108.973
1138	62.7853	29.4656
1139	118.566	43.4785
1140	70.1817	66.9201
1141	35.8407	86.1716
1142	133.649	157.131
1143	103.955	57.2173
1144	140.384	78.519
1145	137.802	104.199
1146	87.6667	75.5079
1147	37.5008	101.334
1148	75.661	30.9781
1149	38.1957	140.771
1150	55.8585	141.405
1151	65.4383	78.2701
1152	81.3878	57.6334
1153	81.1223	100.174
1154	118.043	6.30173
1155	69.9875	33.13
1156	153.115	62.4736
1157	37.3268	71.5406
1158	53.7025	39.8142
1159	115.172	49.1823
1160	101.11	70.008
1161	44.1518	94.6571
1162	156.873	101.524
1163	124.798	140.479
1164	140.764	161.063
1165	71.5063	9.39542
1166	87.8202	-15.2645
1167	116.482	13.4927
1168	94.7412	98.8094
1169	133.221	121.859
1170	93.4253	82.0767
1171	93.6988	96.2073
1172	75.3002	78.5635
1173	127.445	134.234
1174	74.3352	108.94
1175	103.087	113.951
1176	71.2875	51.1998
1177	120.659	87.28
1178	77.9148	84.1824
1179	141.424	108.003
1180	100.769	79.3055
1181	144.781	77.2719
1182	126.469	165.367
1183	72.4535	91.4027
1184	66.7345	161.878
1185	87.1125	85.301
1186	70.0158	134.085
1187	83.3642	60.5358
1188	139.64	129.509
1189	134.214	153.488
1190	107.943	46.6544
1191	85.4965	77.5304
1192	72.2927	78.9792
1193	98.017	121.188
1194	102.344	78.0927
1195	58.8117	-10.1564
1196	54.2755	39.3879
1197	133.178	67.6428
1198	116.908	91.1684
1199	42.8877	2.67766
1200	41.7888	5.59311
1201	58.1677	39.1176
1202	44.8143	86.2171
1203	140.278	59.9933
1204	124.848	75.8456
1205	64.405	109.447
1206	84.2455	49.2714
1207	87.6652	82.1941
1208	36.4385	33.3653
1209	91.345	77.9903
1210	50.787	37.7639
1211	132.997	80.5681
1212	137.108	93.3873
1213	95.5992	126.436
1214	79.2128	82.1272
1215	101.224	90.7652
1216	73.0548	67.35
1217	103.452	106.274
1218	69.1107	164.016
1219	48.412	51.9983
1220	107.078	36.2265
1221	66.3343	60.5753
1222	56.313	-16.2114
1223	63.9435	125.386
1224	140.588	124.808
1225	140.863	78.5092
1226	101.29	60.1573
1227	70.2548	52.0191
1228	88.6713	-16.8277
1229	128.377	59.646
1230	66.594	53.629
1231	56.9113	144.086
1232	111.731	132.673
1233	103.36	56.3059
1234	122.07	103.574
1235	120.722	50.4239
1236	120.371	106.719
1237	82.0697	80.5004
1238	74.8782	52.7112
1239	71.0283	110.218
1240	161.304	83.2578
1241	134.718	166.102
1242	46.457	1.20838
1243	103.433	40.5801
1244	64.3328	54.122
1245	43.2155	-10.8001
1246	144.609	132.626
1247	64.3083	108.356
1248	112.589	142.544
1249	114.091	162.539
1250	38.8465	-15.4318
1251	87.9782	69.9888
1252	72.8882	77.0216
1253	79.0477	73.9343
1254	112.144	136.562
1255	107.761	158.347
1256	104.514	57.6243
1257	42.8967	1.84148
1258	67.9838	173.59
1259	111.034	48.3397
1260	78.1457	26.3042
1261	117.591	101.287
1262	43.5557	51.5237
1263	87.3152	80.4294
1264	138.334	125.808
1265	84.5638	97.7072
1266	92.6185	49.657
1267	162.024	141.742
1268	104.362	158.644
1269	63.4952	61.3678
1270	34.8612	-13.5092
1271	91.3712	65.4452
1272	121.938	106.251
1273	34.6242	-3.40937
1274	56.7833	4.98885
1275	75.4798	16.952
1276	121.385	86.7738
1277	113.161	-9.84956
1278	109.102	111.661
1279	162.544	161.657
1280	85.7078	36.7013
1281	46.0928	103.176
1282	122.066	42.8385
1283	81.338	91.046
1284	81.3112	-11.9235
1285	138.46	114.221
1286	90.9288	166.883
1287	123.208	163.362
1288	86.877	77.2462
1289	104.928	106.926
1290	65.2335	34.9517
1291	119.04	27.2897
1292	141.1	161.121
1293	104.156	110.42
1294	85.7657	55.1028
1295	42.2353	142.038
1296	85.6968	68.2983
1297	66.7083	45.8231
1298	119.013	63.1101
1299	105.56	114.636
1300	51.6085	22.6905
1301	52.4227	9.24621
1302	53.1213	54.3057
1303	112.303	82.3966
1304	109.097	10.0113
1305	68.6827	117.271
1306	111.572	137.135
1307	81.6265	53.0368
1308	108.912	62.7477
1309	37.8778	-17.3776
1310	44.6645	-15.1336
1311	73.2257	81.4759
1312	37.129	4.48877
1313	69.9908	26.9875
1314	116.851	70.6271
1315	54.4855	114.564
1316	130.32	117.374
1317	103.366	145.303
1318	47.8265	114.307
1319	38.3072	111.463
1320	101.487	66.4415
1321	122.626	151.68
1322	119.643	81.5251
1323	65.2732	-8.11917
1324	98.222	105.791
1325	43.4992	25.1979
1326	114.032	53.0034
1327	118.861	72.7695
1328	70.7923	-21.8451
1329	60.9325	34.8431
1330	114.79	92.2279
1331	78.464	114.148
1332	125.832	94.0709
1333	136.972	161.414
1334	94.0433	72.8384
1335	91.4957	78.9229
1336	81.9102	46.4986
1337	74.3027	108.635
1338	120.121	103.373
1339	55.2007	110.188
1340	75.178	18.843
1341	103.51	94.6355
1342	65.9548	76.6946
1343	85.991	38.0657
1344	63.477	132.738
1345	101.306	4.6601
1346	134.013	101.161
1347	127.183	163.257
1348	82.0058	34.2574
1349	113.8	67.1956
1350	99.514	78.92
1351	132.779	123.599
1352	56.0343	34.4696
1353	105.839	46.7382
1354	68.9278	46.1301
1355	79.6743	96.9229
1356	99.4562	59.7208
1357	89.4282	41.5913
1358	103.007	107.289
1359	101.686	80.1625
1360	60.1382	-7.91262
1361	107.26	74.92
1362	118.957	149.551
1363	69.473	48.0422
1364	115.912	72.9073
1365	145.403	155.288
1366	126.496	46.1918
1367	113.252	137.524
1368	98.5037	29.4034
1369	109.883	35.5215
1370	45.3772	6.23574
1371	104.094	94.7167
1372	127.246	85.1249
1373	131.776	92.0291
1374	131.322	164.046
1375	51.2413	57.3073
1376	89.2325	88.1505
1377	94.887	78.5287
1378	52.0932	58.2392
1379	60.212	35.6226
1380	61.3105	-17.4595
1381	130.121	124.835
1382	56.0382	26.322
1383	64.4357	39.3814
1384	122.149	94.548
1385	107.155	17.6685
1386	164.136	166.259
1387	103.457	163.448
1388	109.995	31.3801
1389	46.7367	43.3427
1390	45.2743	-6.50847
1391	40.3538	1.28018
1392	73.2155	5.73458
1393	68.4655	-1.88384
1394	109.061	26.7155
1395	89.3175	94.3191
1396	90.4135	166.538
1397	109.275	160.63
1398	88.4895	42.7032
1399	89.0257	139.366
1400	118.164	121.528
1401	93.8262	87.3032
1402	35.5112	-15.763
1403	86.4423	-10.9736
1404	37.441	58.1391
1405	68.7103	67.1539
1406	137.909	112.067
1407	59.5892	57.564
1408	98.7845	162.836
1409	116.197	100.649
1410	57.4442	127.884
1411	81.0267	43.4426
1412	130.872	118.719
1413	78.7207	96.0617
1414	118.235	67.9929
1415	70.9827	19.2744
1416	129.953	131.72
1417	157.504	94.0434
1418	117.376	4.50917
1419	69.5645	-11.3215
1420	48.6772	87.1415
1421	82.2417	83.337
1422	120.761	87.5739
1423	118.894	67.5362
1424	68.9425	76.5431
1425	53.7578	69.4017
1426	54.0703	42.7324
1427	62.5255	36.6094
1428	146.379	63.2729
1429	70.7902	18.4897
1430	68.4555	7.9712
1431	62.9585	28.9818
1432	120.729	93.0555
1433	46.1697	48.7564
1434	123.28	114.216
1435	88.835	118.399
1436	113.955	-10.8347
1437	118.083	113.33
1438	54.2978	-6.66076
1439	69.6665	48.4308
1440	101.641	-8.08857
1441	144.135	39.7246
1442	102.864	164.411
1443	74.569	103.737
1444	70.1085	-15.1112
1445	99.0575	79.8096
1446	44.9975	86.1609
1447	132.073	66.7614
1448	94.2567	116.669
1449	61.2025	38.5682
1450	31.4905	12.619
1451	44.2348	-3.49233
1452	101.528	110.847
1453	92.6127	166.225
1454	95.0703	116.945
1455	136.589	79.4279
1456	72.837	53.3364
1457	145.996	162.242
1458	103.373	83.1716
1459	84.2178	6.82856
1460	134.74	76.5611
1461	72.9143	53.6862
1462	36.0185	-5.89581
1463	133.369	109.374
1464	56.1267	29.1506
1465	129.112	41.34
1466	104.783	101.97
1467	74.0605	59.3746
1468	129.804	88.9717
1469	93.6285	69.0274
1470	120.513	99.1498
1471	76.8938	-6.99448
1472	96.6035	51.8961
1473	66.213	52.1689
1474	138.495	141.2
1475	128.218	111.493
1476	128.064	160.52
1477	101.134	128.245
1478	133.95	98.173
1479	135.138	101.249
1480	66.7045	34.7773
1481	118.918	66.7708
1482	123.427	131.667
1483	85.9757	97.6606
1484	66.2643	11.5622
1485	40.0178	73.6509
1486	99.3325	4.97993
1487	127.92	106.469
1488	81.6533	75.6528
1489	65.418	9.28567
1490	90.6467	49.5316
1491	43.9808	53.1754
1492	80.3125	0.409954
1493	61.543	75.9321
1494	129.237	163.189
1495	99.16	164.468
1496	80.7865	23.679
1497	114.931	125.238
1498	162.494	161.486
1499	89.0038	109.326
1500	149.163	95.9518
1501	94.653	64.4862
1502	99.7613	24.5853
1503	58.5943	59.2984
1504	71.125	16.1611
1505	108.19	147.309
1506	55.9257	78.8645
1507	134.841	86.691
1508	66.6015	49.1432
1509	92.2917	-4.88372
1510	120.463	144.51
1511	63.0373	42.1753
1512	125.188	161.742
1513	61.9702	34.5099
1514	130.544	79.5576
1515	119.524	86.4815
1516	40.4387	52.0931
1517	116.772	115.917
1518	77.5938	37.0464
1519	98.2793	154.305
1520	160.199	159.703
1521	86.4733	78.4285
1522	112.515	2.49923
1523	91.4103	28.1218
1524	137.579	109.882
1525	37.9722	12.9193
1526	98.7688	101.792
1527	86.1067	78.6824
1528	119.126	120.437
1529	53.611	61.077
1530	46.222	-24.3471
1531	130.221	101.856
1532	51.0598	-2.61658
1533	37.6423	17.5835
1534	108.939	135.203
1535	84.625	163.527
1536	72.0717	81.6329
1537	58.4803	18.1782
1538	124.737	103.147
1539	41.6222	132.467
1540	70.5232	84.2191
1541	88.3812	83.684
1542	144.167	65.0115
1543	77.2617	33.2521
1544	138.232	34.1614
1545	121.657	104.143
1546	51.938	93.5888
1547	82.3465	76.9441
1548	112.441	121.305
1549	120.681	140.375
1550	83.9715	102.207
1551	68.7565	88.9144
1552	107.517	14.0291
1553	101.376	31.0095
1554	53.7568	89.098
1555	128.289	122.305
1556	153.464	21.0758
1557	141.22	10.6859
1558	115.49	158.167
1559	117.785	105.901
1560	120.422	18.7947
1561	133.964	128.694
1562	106.469	123.63
1563	70.8797	110.207
1564	125.183	117.459
1565	48.5863	51.2836
1566	119.214	47.4222
1567	96.4448	127.12
1568	134.735	94.6277
1569	67.5647	56.7192
1570	53.9277	42.4298
1571	91.1212	88.2658
1572	112.244	66.6987
1573	113.286	113.478
1574	56.4697	16.1602
1575	109.488	128.971
1576	89.661	81.7299
1577	92.5395	116.563
1578	50.0993	18.4245
1579	64.8005	71.6833
1580	52.5742	39.1521
1581	99.7482	1.60055
1582	40.601	18.0298
1583	37.0822	-2.82002
1584	138.953	152.956
1585	99.4943	28.8885
1586	57.6248	29.118
1587	124.71	96.2071
1588	74.067	20.6876
1589	59.8228	19.7477
1590	93.2513	102.937
1591	75.1343	13.9335
1592	137.438	132.885
1593	113.56	118.524
1594	101.864	90.7683
1595	111.257	116.718
1596	140.98	28.8507
1597	119.85	105.121
1598	65.7225	41.8846
1599	50.3102	19.6866
1600	81.0143	50.1376
1601	88.3868	78.087
1602	62.6	49.4115
1603	96.1328	31.9793
1604	116.396	112.564
1605	73.1462	116.288
1606	45.384	57.5231
1607	37.1023	63.0418
1608	48.4622	-10.8776
1609	94.501	97.1446
1610	112.649	94.1783
1611	47.1737	66.4312
1612	135.612	-8.00848
1613	105.048	82.5238
1614	84.5242	161.042
1615	56.528	57.6025
1616	95.012	104.749
1617	39.8218	-19.3001
1618	142.481	79.102
1619	49.3127	58.124
1620	65.9698	52.1987
1621	115.626	154.879
1622	122.95	144.032
1623	99.9552	128.899
1624	39.608	93.7494
1625	93.2185	61.3101
1626	125.15	128.371
1627	117.573	81.0532
1628	100.244	98.3005
1629	72.714	51.1655
1630	59.7565	29.7242
1631	129.214	69.5701
1632	69.868	46.5036
1633	87.3208	107.982
1634	100.555	96.7014
1635	46.1637	8.91277
1636	135.023	110.297
1637	106.121	40.4993
1638	141.574	119.782
1639	65.548	87.8082
1640	136.86	127.266
1641	34.6773	24.5319
1642	136.663	37.4473
1643	41.6183	2.65453
1644	126.897	57.267
1645	88.2415	121.634
1646	79.8345	17.0671
1647	82.8913	-5.19175
1648	65.3557	68.6658
1649	130.01	-15.2308
1650	104.921	-4.00488
1651	56.64	99.9013
1652	98.4608	70.4785
1653	46.9897	60.2763
1654	132.226	51.3344
1655	105.645	100.316
1656	91.7023	122.201
1657	120.942	17.009
1658	83.7995	56.7399
1659	85.895	103.588
1660	75.3802	64.4883
1661	126.014	42.814
1662	96.9265	23.4327
1663	62.5665	39.9651
1664	49.3308	65.0924
1665	68.1815	69.1453
1666	104.661	128.433
1667	37.9563	30.7962
1668	68.7355	100.2
1669	131.379	139.44
1670	78.7113	4.0609
1671	102.814	-18.4143
1672	134.394	58.8454
1673	116.776	8.50157
1674	115.74	49.0525
1675	114.233	92.6233
1676	101.31	107.358
1677	134.802	100.357
1678	67.1452	99.1911
1679	46.339	-10.2187
1680	77.7462	94.705
1681	58.3615	51.3311
1682	106.438	55.9068
1683	88.9752	92.7981
1684	118.382	-0.0142326
1685	67.221	44.4719
1686	58.2923	45.7573
1687	31.8717	115.805
1688	91.298	160.441
1689	43.4907	19.111
1690	156.726	52.791
1691	76.1103	126.838
1692	86.8897	83.289
1693	83.853	133.19
1694	79.3853	104.521
1695	135.008	84.3926
1696	37.1355	-20.2608
1697	79.2357	89.9968
1698	98.926	-10.7197
1699	92.1623	66.8323
1700	131.048	74.6253
1701	80.7247	2.14378
1702	55.8927	17.5837
1703	97.0887	138.43
1704	40.0605	25.139
1705	34.5612	90.9168
1706	38.6975	-24.7153
1707	107.383	-29.2954
1708	37.6873	75.1404
1709	62.8307	77.4202
1710	135.121	91.3307
1711	143.214	91.5321
1712	129.702	145.896
1713	85.0695	124.647
1714	90.905	166.064
1715	112.744	82.9988
1716	68.381	61.6687
1717	135.013	114.936
1718	93.2307	-6.8624
1719	66.1768	66.8217
1720	78.1775	57.0796
1721	68.3663	-16.5718
1722	55.0357	86.2115
1723	90.8892	162.452
1724	38.7042	43.4896
1725	119.034	146.657
1726	50.924	60.4787
1727	71.1292	112.367
1728	96.7532	109.548
1729	50.3602	96.8148
1730	132.089	150.677
1731	55.1025	100.5
1732	118.426	16.3285
1733	82.3427	81.6619
1734	117.097	13.1408
1735	49.4337	105.216
1736	98.9773	15.0467
1737	44.3222	45.087
1738	37.175	-5.90229
1739	86.889	4.33139
1740	91.7853	32.4342
1741	112.506	39.8936
1742	65.4935	-2.98546
1743	90.2698	96.8001
1744	78.4972	74.6487
1745	131.17	78.5496
1746	119.641	-3.25906
1747	46.4327	105.718
1748	121.131	143.393
1749	67.7025	15.2407
1750	33.169	-13.1525
1751	112.253	153.768
1752	88.1533	-7.532
1753	86.9095	75.0755
1754	38.3753	93.6309
1755	44.2022	27.4468
1756	70.6662	111.442
1757	123.991	162.981
1758	111.891	102.184
1759	54.3857	26.6939
1760	126.927	65.7824
1761	91.467	49.4613
1762	114.606	141.879
1763	51.321	80.5942
1764	81.5355	148.023
1765	82.09	3.65577
1766	90.5373	93.8869
1767	63.214	90.6331
1768	62.3803	80.3789
1769	58.3393	5.32867
1770	135.276	141.256
1771	69.8743	70.4562
1772	109.262	118.31
1773	87.647	29.2647
1774	48.6648	102.971
1775	115.154	87.8986
1776	42.3553	23.1387
1777	87.4473	98.3316
1778	95.8555	75.4018
1779	81.7448	158.073
1780	131.218	118.449
1781	101.32	147.209
1782	111.226	84.0885
1783	104.608	45.3654
1784	62.797	50.5837
1785	84.5977	53.0508
1786	86.9138	101.901
1787	136.864	124.962
1788	36.7917	55.5176
1789	134.375	150.377
1790	78.2545	93.6019
1791	114.004	68.0065
1792	92.1715	121.261
1793	140.03	93.288
1794	127.805	47.6029
1795	52.1798	62.1971
1796	116.319	-1.49197
1797	76.7517	-24.4098
1798	35.6415	21.905
1799	139.841	135.783
1800	102.01	68.2287
1801	97.9567	39.6554
1802	32.9132	-7.44295
1803	96.5595	73.4256
1804	44.8007	20.8898
1805	74.8983	60.8764
1806	102.552	93.875
1807	71.8842	43.0915
1808	117.104	129.52
1809	81.4225	73.9276
1810	39.8802	-6.18828
1811	75.4963	90.4218
1812	119.862	117.394
1813	114.594	49.0205
1814	112.579	29.5699
1815	136.081	100.175
1816	133.248	89.2646
1817	110.251	127.112
1818	44.2377	-13.5848
1819	130.951	147.08
1820	139.42	128.739
1821	117.55	4.5434
1822	46.1158	66.9783
1823	114.032	100.612
1824	88.7005	90.4219
1825	60.2033	59.9624
1826	47.1962	-10.6534
1827	67.3818	168.404
1828	54.3127	-11.7432
1829	40.909	8.19543
1830	52.8778	66.3489
1831	143.905	83.7264
1832	121.934	116.155
1833	85.5003	20.3422
1834	62.9212	19.2885
1835	84.8995	28.5792
1836	36.7225	90.4281
1837	98.0747	120.025
1838	35.0363	-9.55317
1839	123.341	126.494
1840	122.193	108.71
1841	95.8757	125.533
1842	109.267	31.167
1843	79.828	103.805
1844	114.793	16.0554
1845	98.7947	63.5626
1846	99.6172	147.146
1847	69.9448	49.4781
1848	64.9895	38.7743
1849	67.6805	93.296
1850	93.9718	129.207
1851	75.2235	129.912
1852	45.5943	28.6921
1853	55.0907	39.6146
1854	135.416	15.615
1855	106.77	32.5062
1856	134.665	113.4
1857	133.417	148.106
1858	97.084	59.8058
1859	43.45	-8.53337
1860	96.5635	68.1129
1861	45.823	129.152
1862	38.7735	66.6034
1863	43.9232	62.3848
1864	66.9927	104.882
1865	52.0383	28.5853
1866	66.5108	7.93772
1867	111.955	74.6449
1868	74.0122	125.515
1869	109.364	96.9933
1870	131.018	130.856
1871	74.4238	81.2108
1872	116.137	70.3262
1873	70.4512	32.1182
1874	75.4548	28.8796
1875	96.3603	97.6375
1876	76.0962	48.5668
1877	80.6283	96.687
1878	153.185	151.805
1879	135.817	96.6242
1880	113.695	-13.0265
1881	127.409	139.68
1882	40.6047	28.8813
1883	42.0238	40.1604
1884	50.8015	32.8646
1885	32.6637	2.85183
1886	44.8967	10.5888
1887	94.516	38.1156
1888	145.383	159.028
1889	100.557	61.5229
1890	70.98	73.0568
1891	137.515	122.615
1892	136.248	129.4
1893	133.441	58.5064
1894	46.1607	66.4065
1895	39.2012	154.203
1896	99.616	13.1954
1897	79.004	96.0688
1898	134.543	109.319
1899	71.8595	52.9754
1900	55.6645	50.9117
1901	101.138	165.7
1902	132.228	160.443
1903	128.423	2.45544
1904	66.0817	71.8399
1905	55.2437	60.8452
1906	87.9755	-12.68
1907	81.5783	92.8222
1908	37.3852	-4.89337
1909	55.3015	28.4949
1910	91.3898	61.8098
1911	100.349	67.2502
1912	160.194	108.358
1913	147.572	121.887
1914	113.323	150.129
1915	105.073	96.8371
1916	125.419	53.2251
1917	40.1048	68.0225
1918	87.008	138.201
1919	154.958	63.6412
1920	74.5233	75.0802
1921	140.115	135.029
1922	126.587	113.46
1923	66.0173	3.08722
1924	108.981	102.496
1925	131.71	112.691
1926	40.7493	78.4878
1927	33.8878	72.8018
1928	41.8627	28.2845
1929	119.433	123.649
1930	105.455	129.762
1931	72.917	-2.15525
1932	76.388	73.9475
1933	96.1943	96.8192
1934	37.8517	25.6815
1935	107.811	4.55993
1936	92.0022	113.709
1937	65.2847	99.6903
1938	57.6452	-7.51514
1939	47.0645	-12.02
1940	80.3345	142.306
1941	64.224	126.129
1942	44.8855	1.17088
1943	63.7113	107.117
1944	89.868	90.1352
1945	111.659	69.3105
1946	90.9268	122.894
1947	98.5168	112.515
1948	81.2185	114.787
1949	128.507	103.168
1950	110.76	122.144
1951	70.531	41.0244
1952	123.939	43.2837
1953	59.637	110.013
1954	136.57	66.2424
1955	128.005	114.972
1956	44.9387	36.8619
1957	111.854	42.2789
1958	83.147	81.671
1959	61.6337	34.6268
1960	75.6255	86.4831
1961	137.458	101.148
1962	139.302	96.4817
1963	125.768	144.396
1964	107.419	93.5771
1965	129.502	116.129
1966	162.107	77.6423
1967	38.176	-10.3757
1968	49.5685	21.8676
1969	103.276	18.1792
1970	87.1398	51.4121
1971	127.742	103.285
1972	70.6655	13.5276
1973	70.537	125.856
1974	126.806	14.1213
1975	117.196	85.5434
1976	53.0917	32.8885
1977	117.374	8.54931
1978	83.256	124.145
1979	140.604	132.35
1980	135.889	140.642
1981	108.32	80.376
1982	75.2593	17.3974
1983	98.195	113.823
1984	35.7645	26.301
1985	40.587	131.271
1986	50.3913	70.993
1987	106.704	64.888
1988	72.7477	98.8621
1989	112.371	134.794
1990	72.0365	62.2078
1991	98.2678	46.9395
1992	52.3615	5.1723
1993	55.5547	77.0185
1994	140.181	55.595
1995	102.628	59.8542
1996	140.925	116.035
1997	46.963	25.8703
1998	58.8673	118.326
[truncated: 6,810 more rows]

## Sheet: Casanovo only
	obs_rt	prosit_rt
0	100.81	110.84
1	91.1135	97.039
2	44.9282	8.37052
3	73.3213	58.6001
4	71.1868	52.8288
5	109.977	121.838
6	42.388	-5.46119
7	90.5108	85.0087
8	44.4228	6.85701
9	79.0173	78.2882
10	37.0348	-2.92604
11	34.6322	-15.3681
12	77.9995	78.7735
13	48.7545	14.8043
14	40.9702	0.220459
15	76.273	61.8304
16	55.769	31.2452
17	131.645	152.669
18	81.5875	78.8033
19	55.8002	25.9748
20	101.554	115.747
21	51.4022	19.1224
22	33.6215	-11.9755
23	69.0115	50.5057
24	38.8305	-3.15506
25	57.606	29.989
26	70.0672	54.0288
27	65.1047	21.0013
28	30.6997	-21.2128
29	80.9068	71.4224
30	71.668	64.7739
31	135.396	163.52
32	48.8517	17.7368
33	132.157	158.077
34	45.414	16.8248
35	94.8738	92.6581
36	98.2423	98.277
37	69.2182	47.1124
38	85.9418	73.4685
39	73.1615	52.2557
40	63.319	39.2492
41	50.264	19.8629
42	69.0407	48.8469
43	80.8553	80.6842
44	72.134	64.2014
45	51.9043	27.6678
46	95.7923	91.3328
47	122.632	141.157
48	40.64	-4.71473
49	85.3328	96.0155
50	93.2803	90.6494
51	72.201	55.9069
52	45.7615	13.6446
53	60.2692	41.3657
54	71.1242	64.4969
55	47.5167	15.0176
56	41.0807	1.93073
57	74.0835	54.9595
58	66.4085	63.5698
59	45.1968	14.9404
60	93.8468	100.512
61	86.7027	91.2537
62	87.2293	86.4125
63	72.8087	50.7938
64	47.7318	24.7675
65	68.101	45.9978
66	40.7845	2.11607
67	52.7145	17.6547
68	110.786	120.955
69	98.2707	98.4712
70	91.7358	95.6184
71	52.7758	23.1564
72	119.19	150.042
73	131.052	158.996
74	72.0248	81.295
75	76.4637	57.4362
76	52.2083	25.0642
77	74.0358	54.6035
78	72.995	56.3998
79	36.7143	-9.24871
80	56.5627	34.7002
81	53.496	22.114
82	80.9293	62.2302
83	47.002	13.9988
84	75.925	65.3304
85	72.0617	54.256
86	46.2347	7.66256
87	43.9133	2.78587
88	64.0657	45.9784
89	46.7937	5.51213
90	37.7872	-9.5568
91	84.6175	73.1931
92	108.447	118.396
93	88.5832	95.6261
94	40.7465	-0.0942383
95	80.9637	47.6321
96	72.7935	60.5858
97	46.3948	16.6527
98	72.7963	51.271
99	69.5462	48.7665
100	103.229	113.95
101	69.9583	63.3781
102	68.6278	45.7323
103	52.4005	20.5628
104	55.8812	28.2581
105	104.288	109.218
106	89.1197	98.7192
107	125.709	134.999
108	61.8608	34.7491
109	100.161	106.268
110	45.2343	22.1196
111	80.1985	59.7348
112	86.2977	89.0399
113	103.791	119.563
114	113.798	134.341
115	80.3562	67.2461
116	57.6377	38.7406
117	43.9247	6.14891
118	52.936	21.16
119	35.5532	-12.8193
120	55.3775	25.3978
121	140.272	162.148
122	42.3965	7.45599
123	62.9077	46.6774
124	48.7012	17.5687
125	40.1105	0.992161
126	104.829	116.738
127	108.043	116.153
128	37.8498	-8.46188
129	83.1473	72.8448
130	84.2687	77.603
131	66.91	52.7955
132	65.2077	44.3745
133	74.0065	72.8203
134	39.0113	27.4943
135	80.8938	63.9481
136	94.8743	87.7374
137	40.127	7.34797
138	106.532	109.847
139	53.0183	27.5551
140	102.469	83.0353
141	37.214	-9.02291
142	102.952	117.155
143	36.7568	24.5514
144	105.724	114.468
145	42.2868	7.16047
146	112.446	115.58
147	70.354	54.4412
148	43.9178	5.53147
149	123.889	120.704
150	102.994	109.446
151	95.0033	93.7278
152	79.611	70.9441
153	106.279	92.1806
154	118.823	141.361
155	87.485	86.4839
156	69.2748	47.5863
157	97.0087	86.3376
158	50.4463	25.573
159	55.7655	37.105
160	73.7442	57.1328
161	51.2863	20.672
162	75.3247	55.2247
163	106.055	118.428
164	90.8922	99.4567
165	102.436	108.356
166	46.1755	11.3841
167	99.8993	101.282
168	35.29	-3.40433
169	91.4543	80.7897
170	63.6038	48.2375
171	101.694	110.259
172	64.871	41.3557
173	29.3733	118.868
174	108.76	118.642
175	69.7467	60.3928
176	74.3895	60.3891
177	114.529	124.205
178	48.1038	21.062
179	104.082	116.185
180	65.7512	44.3786
181	110.86	127.992
182	117.963	135.29
183	95.3027	94.1883
184	58.9595	27.8303
185	47.3232	18.4532
186	33.733	8.96872
187	93.7195	116.812
188	52.7248	21.1944
189	85.5377	90.8544
190	78.8992	79.9349
191	70.1288	55.2588
192	69.9163	57.7805
193	111.591	108.017
194	90.9033	91.5071
195	93.4618	93.1754
196	99.508	101.167
197	68.4813	63.0157
198	42.0645	6.02459
199	81.8318	76.9813
200	89.3453	76.7748
201	37.9933	-3.8241
202	55.5767	30.9073
203	51.2632	18.7821
204	40.1475	-1.32906
205	91.9917	91.5918
206	50.4413	28.224
207	52.608	16.8305
208	106.837	137.933
209	53.8943	23.7741
210	41.1902	1.4538
211	42.877	9.15686
212	88.528	105.161
213	122.929	138.396
214	37.6167	-1.28592
215	112.06	126.546
216	73.5187	56.2473
217	87.8482	79.1975
218	93.5353	88.8366
219	78.0947	75.3522
220	90.2377	87.3009
221	43.5362	5.61657
222	39.5902	-3.67257
223	83.7307	87.5054
224	63.6468	41.1923
225	58.2488	30.9788
226	121.881	135.975
227	71.9377	81.8264
228	100.711	99.8647
229	41.8897	3.15051
230	46.6365	9.28007
231	60.8623	47.1076
232	109.1	93.7517
233	47.9533	14.4963
234	31.972	-15.6938
235	110.594	109.827
236	83.0305	76.6245
237	41.1225	2.92575
238	64.6333	63.8695
239	89.267	94.763
240	104.344	113.328
241	75.3045	56.5412
242	90.0192	85.3702
243	92.4432	89.8215
244	52.5977	20.9314
245	41.6283	3.55299
246	79.0275	68.6304
247	46.3902	11.2028
248	61.4858	43.6078
249	57.1958	23.6879
250	79.777	69.6418
251	91.5952	84.7486
252	48.8877	14.4367
253	38.8998	-1.95691
254	47.172	11.5239
255	97.436	104.044
256	109.755	114.185
257	54.2607	20.1637
258	110.07	130.5
259	87.434	88.4489
260	79.863	86.0724
261	76.4538	61.2363
262	114.696	128.728
263	84.2142	82.2627
264	86.28	87.6637
265	108.791	119.849
266	111.332	120.506
267	45.3305	15.4711
268	50.2403	14.6716
269	48.5177	13.5473
270	36.4443	-9.56703
271	53.1623	20.8225
272	49.6875	20.3141
273	128.788	155.517
274	34.7663	-17.9064
275	99.852	96.2653
276	39.0843	-6.03611
277	56.6877	35.6376
278	86.3112	77.9928
279	90.299	78.023
280	44.0662	3.56089
281	119.253	122.584
282	50.1768	19.4243
283	79.791	73.7913
284	109.797	121.038
285	100.561	111.572
286	52.0523	25.4162
287	128.017	160.15
288	38.2535	-8.43846
289	53.3635	23.0181
290	68.7435	54.7677
291	78.1637	63.3602
292	34.893	-11.2069
293	42.6437	6.59859
294	116.973	138.936
295	107.394	127.451
296	39.684	-0.608784
297	103.582	102.94
298	39.4572	6.19317
299	89.4675	91.4913
300	49.3773	38.2643
301	53.2697	25.2889
302	56.794	20.6388
303	49.7558	15.3689
304	48.1588	11.795
305	82.3185	76.1548
306	122.847	141.576
307	41.7712	-1.24986
308	105.145	105.85
309	119.671	132.457
310	48.5445	44.9692
311	59.4332	41.1454
312	40.959	4.0071
313	105.508	115.038
314	45.1637	2.35146
315	92.6418	91.5969
316	44.8078	12.3334
317	83.9335	71.6121
318	130.594	159.885
319	80.6157	80.8684
320	43.0807	8.72279
321	137.911	160.924
322	105.719	110.563
323	55.1405	40.0851
324	130.504	125.452
325	82.1428	75.6826
326	97.041	105.935
327	71.754	50.4733
328	71.861	66.2813
329	100.573	93.0321
330	36.6778	-3.84031
331	91.616	93.0222
332	89.2825	91.9543
333	115.623	139.628
334	52.2092	18.1728
335	71.0142	58.7143
336	51.5347	20.9362
337	58.7142	31.2716
338	52.054	28.0537
339	56.313	32.925
340	72.6892	37.1292
341	93.9785	102.066
342	108.217	105.107
343	79.653	74.611
344	117.779	130.559
345	97.2878	93.4495
346	37.6965	-8.40316
347	42.1795	-1.40214
348	78.0025	70.4638
349	73.8347	62.9713
350	83.7532	102.175
351	78.0828	59.6987
352	48.2863	10.2591
353	71.1052	60.6529
354	69.75	48.1093
355	68.7488	49.2084
356	51.5653	26.0749
357	39.3592	-0.4123
358	80.9608	76.7059
359	45.4928	14.4236
360	135.702	161.221
361	42.7163	1.71328
362	62.7885	42.0587
363	47.3242	12.3397
364	70.6105	45.6167
365	94.9287	89.992
366	139.515	160.706
367	119.425	141.125
368	82.1242	88.5934
369	83.7905	80.2051
370	71.3598	66.2199
371	89.187	103.226
372	132.73	129.5
373	36.2823	-13.4584
374	123.53	145.721
375	99.1273	101.211
376	127.389	147.223
377	76.6807	80.9197
378	42.6412	5.96954
379	95.728	104.586
380	43.4897	4.21832
381	59.8218	45.0617
382	86.8762	72.6458
383	37.9468	-15.5607
384	59.1328	36.6455
385	37.8872	-7.36742
386	69.3975	40.5544
387	134.407	160.568
388	64.3438	38.4715
389	75.7065	64.4222
390	57.0433	32.7348
391	46.5787	15.57
392	60.9063	40.3084
393	73.9622	67.1462
394	50.9605	37.152
395	108.757	130.041
396	100.597	101.407
397	56.2202	37.4206
398	37.5377	-6.60585
399	42.0868	5.2039
400	52.3267	34.5972
401	63.8842	46.1025
402	96.786	96.5803
403	65.0952	50.0929
404	44.3587	13.0654
405	42.769	3.717
406	123.721	138.899
407	49.8035	17.2552
408	88.8817	82.2339
409	54.6935	29.3514
410	54.8402	25.3057
411	103.293	76.7065
412	89.122	89.4746
413	55.9045	36.0184
414	41.0805	3.55044
415	91.6563	96.5466
416	46.3153	10.8301
417	54.2502	27.5251
418	58.9187	39.6721
419	117.084	133.79
420	46.8495	10.4075
421	112.785	128.731
422	68.5775	48.188
423	96.1112	101.413
424	48.7393	18.0935
425	111.116	124.399
426	45.7855	9.43916
427	64.5378	43.3863
428	43.4597	11.4668
429	73.9417	65.2724
430	136.903	159.87
431	74.932	57.4771
432	35.3818	-12.3283
433	37.4675	10.3393
434	98.5698	102.769
435	47.617	10.9606
436	124.976	123.905
437	83.0997	66.1453
438	76.7665	65.8281
439	101.574	110.688
440	82.8713	61.3958
441	94.7613	94.1731
442	39.9687	1.76922
443	106.769	110.044
444	66.2312	49.5978
445	87.4133	78.4401
446	35.96	-5.7842
447	136.947	164.059
448	39.1907	1.62157
449	83.6553	77.2234
450	53.0513	38.1848
451	107.232	120.515
452	37.9768	-4.0388
453	42.3688	0.309395
454	77.4968	60.5719
455	103.083	101.564
456	44.8332	16.6157
457	47.3698	20.86
458	46.7852	15.1346
459	89.7053	82.4424
460	100.678	102.036
461	84.0792	72.147
462	63.7133	47.3525
463	37.0058	-9.38037
464	70.6678	69.0276
465	38.8482	-5.19526
466	48.8025	16.7598
467	66.783	48.5347
468	46.3455	11.0999
469	92.4693	99.7988
470	98.6952	109.739
471	77.0467	67.1842
472	49.8338	26.7531
473	63.9387	39.9895
474	86.2087	75.9619
475	101.055	101.704
476	76.0522	65.4556
477	69.0157	63.3121
478	36.16	-4.45018
479	106.518	117.695
480	109.996	115.526
481	37.3393	-7.99164
482	128.126	158.962
483	35.0835	-9.51316
484	45.7502	17.3817
485	89.4638	97.0161
486	40.9312	12.0604
487	113.998	115.4
488	87.8097	75.3406
489	55.6262	34.6775
490	40.479	-8.47463
491	80.2298	76.3374
492	77.8187	75.1619
493	44.1753	18.1348
494	41.1002	7.99743
495	112.621	72.0177
496	89.5682	101.495
497	108.941	107.813
498	44.456	14.7981
499	43.5648	4.24606
500	134.766	163.862
501	40.6988	-3.08881
502	40.5448	-0.673416
503	109.564	118.696
504	137.532	161.405
505	46.4738	10.2887
506	132.893	159.857
507	89.1593	90.5398
508	88.4422	90.5657
509	113.215	120.852
510	34.2163	-7.59243
511	34.087	-8.66066
512	101.466	101.719
513	76.6108	58.3578
514	81.8187	77.4842
515	91.8607	94.3274
516	48.5192	23.7214
517	40.9727	0.0829811
518	75.0687	66.0269
519	81.6577	68.7049
520	44.1352	4.86366
521	93.3018	88.3463
522	37.2	-3.28361
523	67.6613	48.3336
524	85.247	76.8192
525	82.734	70.0306
526	55.0652	29.3197
527	46.8032	8.06627
528	91.0903	90.8886
529	42.3545	5.58211
530	101.211	115.95
531	42.6833	22.4616
532	66.9705	52.7228
533	43.2517	8.48502
534	97.084	102.643
535	92.2508	93.3817
536	64.0893	38.023
537	130.133	156.64
538	76.7322	67.0417
539	34.8585	-14.0891
540	53.6867	53.9923
541	78.3625	83.3864
542	56.6555	26.0727
543	91.0282	88.5361
544	104.142	106.215
545	34.3533	-11.5429
546	100.656	100.999
547	49.1032	17.6648
548	43.1762	1.12335
549	90.0072	97.5215
550	132.879	162.568
551	109.356	119.532
552	138.92	162.084
553	77.8178	62.111
554	65.1407	49.9106
555	83.7912	91.3784
556	95.2663	86.7776
557	88.9528	78.3306
558	64.3375	62.8472
559	45.0015	4.67003
560	58.9648	33.7166
561	79.9962	76.1502
562	89.9372	97.608
563	32.4535	-17.0367
564	40.9037	3.91082
565	134.361	160.189
566	54.7017	23.9795
567	106.222	107.156
568	70.8432	49.2506
569	54.4527	35.0191
570	53.4935	37.1687
571	59.9	36.2436
572	107.665	110.775
573	65.6968	46.2144
574	86.4415	78.8229
575	58.2975	31.346
576	129.657	157.172
577	97.434	100.215
578	57.5527	33.6232
579	60.5377	41.0293
580	91.4872	100.191
581	55.579	37.9364
582	69.3373	47.5647
583	32.3618	-12.9387
584	61.655	41.259
585	64.5505	47.7881
586	56.819	32.2448
587	109.321	133.006
588	68.9263	51.011
589	77.069	64.2526
590	82.4113	79.2736
591	86.085	71.6278
592	119.313	139.192
593	58.8942	42.4318
594	53.7277	20.2185
595	50.2948	19.6667
596	41.2948	2.09608
597	106.718	113.63
598	59.4138	31.0046
599	102.507	107.49
600	75.1012	66.086
601	38.5567	-1.70341
602	39.5137	-5.23478
603	50.4165	22.9387
604	100.423	118.205
605	43.4975	6.87725
606	56.2877	28.149
607	76.4707	65.1346
608	64.5243	37.0992
609	110.764	125.914
610	69.4725	44.5272
611	48.4562	14.9938
612	84.2777	69.3042
613	94.3923	102.179
614	136.105	159.536
615	57.6658	27.1634
616	100.736	104.862
617	38.2888	-2.54876
618	47.818	13.166
619	133.936	160.184
620	53.349	25.4464
621	49.2943	14.8575
622	104.063	108.283
623	70.9537	52.3628
624	74.3822	57.5708
625	55.3637	40.411
626	54.0657	29.9231
627	79.5012	73.5432
628	110.026	118.065
629	47.7343	22.7391
630	55.8272	30.4043
631	48.3322	17.4013
632	47.952	56.1713
633	116.147	151.597
634	64.5073	38.7108
635	70.0212	60.0366
636	52.0657	18.3143
637	41.7915	0.71291
638	98.8278	97.1016
639	93.5287	94.8399
640	59.2362	49.3486
641	112.565	128.762
642	79.6162	71.6669
643	58.3063	31.6081
644	73.892	48.5502
645	42.7978	11.5015
646	85.8502	81.5086
647	130.815	131.921
648	87.621	89.6622
649	63.3848	36.7168
650	115.215	131.131
651	95.2455	97.9851
652	46.813	15.8064
653	37.5797	-8.56343
654	64.5262	43.3272
655	116.58	129.72
656	124.944	146.763
657	52.143	26.0994
658	89.4648	87.1379
659	41.1192	4.80497
660	52.7905	31.0072
661	53.41	31.3507
662	104.447	121.299
663	66.5507	43.1678
664	52.7352	24.9563
665	42.2078	-0.729527
666	82.8648	87.123
667	67.6805	50.0984
668	133.006	160.282
669	107.72	135.829
670	46.5922	36.8296
671	82.2988	71.287
672	86.3423	82.61
673	62.9132	38.923
674	44.8502	3.34398
675	128.896	144.543
676	95.6963	101.497
677	111.532	129.959
678	124.338	144.455
679	41.0833	49.9848
680	114.21	131.781
681	114.57	128.111
682	100.631	103.797
683	55.419	38.2556
684	85.5177	86.7114
685	79.4985	69.4465
686	59.7853	29.3618
687	43.5177	1.86525
688	92.5753	85.8589
689	46.5023	12.4573
690	40.3373	-4.31101
691	64.7388	47.8707
692	58.7062	32.9374
693	127.648	140.335
694	50.9387	19.1174
695	96.208	106.859
696	49.1833	21.0603
697	42.4785	9.88673
698	98.1383	98.5253
699	95.8757	59.2781
700	84.7532	73.526
701	80.0427	68.5413
702	74.6733	70.816
703	59.8592	66.279
704	62.0762	53.8974
705	37.4187	-0.249302
706	40.3372	1.35869
707	98.4358	122.321
708	63.6937	40.1104
709	47.4342	22.3834
710	77.6112	77.9063
711	103.702	121.275
712	87.329	73.0438
713	84.9003	70.1196
714	38.0953	3.37758
715	78.493	76.3776
716	131.657	153.921
717	74.3293	57.3664
718	114.207	112.773
719	42.0208	10.056
720	57.7512	32.4973
721	137.694	163.563
722	93.0433	91.2581
723	51.7328	28.3125
724	123.088	142.867
725	57.2578	38.2456
726	54.3907	42.7318
727	44.0383	6.17117
728	91.2707	94.0014
729	84.9615	76.6586
730	54.6332	30.2392
731	125.842	155.717
732	107.561	121.343
733	135.891	160.025
734	48.6297	15.8991
735	66.1292	60.9916
736	55.2523	31.329
737	116.239	125.954
738	88.48	80.4743
739	103.882	106.127
740	45.8403	10.6583
741	126.834	153.053
742	106.916	103.808
743	45.3768	9.6473
744	103.372	109.901
745	120.921	137.029
746	44.4603	6.06874
747	85.5253	89.1486
748	82.0113	83.6564
749	130.115	156.71
750	81.7798	76.6766
751	39.9033	-4.37331
752	72.3502	46.6234
753	104.846	112.882
754	95.1917	100.004
755	38.9708	-10.3667
756	61.323	37.8456
757	76.3472	61.6582
758	119.844	134
759	52.8297	30.1808
760	85.3735	78.0667
761	64.3642	42.7765
762	52.2412	22.8036
763	133.432	163.883
764	36.882	-12.2864
765	64.8718	47.537
766	50.9847	21.2349
767	120.194	95.7121
768	44.356	3.91093
769	54.0128	22.1089
770	47.3843	11.4407
771	116.22	141.83
772	43.1313	30.5703
773	60.991	41.4248
774	80.7373	73.1207
775	68.5787	49.5548
776	41.6885	1.60191
777	88.8853	81.608
778	102.652	105.592
779	114.479	122.963
780	91.588	99.4874
781	60.1735	33.3736
782	56.4388	36.34
783	74.0135	61.0787
784	105.25	109.392
785	31.9935	-18.7702
786	42.123	-2.9436
787	128.829	157.58
788	63.8952	37.6634
789	59.1907	37.4922
790	100.956	99.7855
791	135.209	164.022
792	52.2505	27.4103
793	92.613	91.8337
794	93.7198	90.4046
795	42.0272	1.48883
796	107.984	118.597
797	40.9437	5.85408
798	113.672	132.907
799	43.451	3.82671
800	55.6673	26.9451
801	79.3272	67.767
802	88.057	75.1105
803	109.256	134.391
804	124.822	128.994
805	50.4115	26.1837
806	128.939	157.993
807	119.807	134.295
808	59.9403	37.4519
809	37.8732	2.71785
810	99.4958	95.3018
811	61.8335	34.7071
812	131.821	155.146
813	73.4105	59.9691
814	112.921	124.833
815	47.722	11.8249
816	87.258	91.1296
817	54.8098	31.4702
818	52.1855	26.5231
819	77.6412	72.079
820	73.319	67.7601
821	63.6918	42.1113
822	49.7988	23.1795
823	51.8455	19.1669
824	72.4088	71.2959
825	55.3778	28.1758
826	120.919	137.95
827	103.905	111.961
828	82.8568	83.0436
829	140.134	161.639
830	89.2695	81.4009
831	78.2463	66.9064
832	134.238	160.95
833	37.5993	-5.55982
834	59.408	35.5346
835	76.3753	68.4121
836	70.5247	67.9889
837	55.5952	32.8419
838	129.166	152.159
839	90.3277	88.4879
840	100.102	107.657
841	128.394	140.823
842	47.3008	20.6197
843	122.561	119.986
844	51.2717	21.6794
845	51.3505	15.2032
846	39.7783	-0.49646
847	55.4682	39.6758
848	41.6093	8.4327
849	134.471	160.567
850	82.5323	75.3772
851	74.6907	61.2076
852	89.165	86.2217
853	132.31	149.471
854	99.6277	106.193
855	46.8862	14.4431
856	101.563	107.464
857	57.3582	36.2109
858	113.586	130.554
859	139.321	160.528
860	126.511	141.17
861	124.799	132.354
862	100.746	105.304
863	69.473	48.0422
864	80.6855	75.9803
865	48.7003	9.33664
866	43.2227	8.52566
867	49.1337	12.4624
868	63.9007	41.1364
869	83.0782	78.5404
870	104.947	112.522
871	95.8115	102.078
872	66.3487	41.9784
873	77.5268	69.9377
874	75.5837	59.7344
875	127.187	141.305
876	84.8375	85.6163
877	40.069	35.0666
878	81.1978	70.6653
879	62.8217	44.9784
880	33.485	-12.9298
881	51.769	20.512
882	100.757	102.986
883	108.719	116.728
884	51.3097	25.3638
885	61.4592	41.9828
886	87.4168	79.0952
887	57.084	30.8363
888	128.702	148.322
889	93.6337	93.4377
890	52.359	20.2602
891	102.089	118.938
892	53.9358	22.4826
893	85.2667	80.3079
894	37.829	-8.30577
895	133.304	161.219
896	55.3825	32.4855
897	40.4108	-1.74039
898	39.817	-5.49857
899	45.4972	13.8771
900	58.3155	46.6012
901	55.8295	30.1814
902	66.7887	68.4719
903	94.9277	96.5854
904	89.3638	84.9174
905	43.7182	8.25858
906	135.012	163.067
907	51.1537	14.1899
908	46.6627	7.92935
909	51.8472	30.2474
910	72.5975	54.9107
911	87.8658	79.7673
912	51.6923	13.9554
913	89.8873	83.7101
914	51.1973	28.3631
915	105.956	119.221
916	102.153	102.444
917	86.8593	76.8358
918	50.0985	17.5942
919	112.365	122.65
920	123.74	123.353
921	92.5318	109.491
922	76.948	64.5846
923	130.353	154.569
924	132.155	161.411
925	91.044	91.3056
926	67.36	45.9714
927	122.579	129.32
928	134.451	159.744
929	107.897	115.773
930	70.9515	65.0482
931	80.3902	76.8559
932	69.1902	54.5024
933	126.839	161.731
934	33.9715	-13.397
935	112.91	137.459
936	85.8673	90.0955
937	88.9468	86.8193
938	59.7223	49.549
939	129.951	153.511
940	77.133	68.1306
941	105.745	115.197
942	139.155	162.784
943	101.226	100.971
944	39.5208	-2.43203
945	143.34	153.448
946	98.9058	110.32
947	67.9533	52.7296
948	48.9008	18.152
949	43.6663	5.98628
950	59.986	39.8465
951	115.447	123.888
952	93.7543	92.5613
953	66.3953	44.8233
954	73.7992	71.8788
955	73.9058	51.0242
956	52.5492	19.825
957	69.6127	50.3915
958	133.969	160.682
959	81.0763	67.2849
960	61.506	39.5851
961	131.496	160.901
962	66.5057	50.0432
963	69.8627	58.6598
964	126.213	133.227
965	86.3765	76.9858
966	85.4082	85.6038
967	41.5132	2.21751
968	38.7703	1.04296
969	60.2555	28.4453
970	43.995	4.58493
971	45.1907	1.40046
972	36.4408	-3.39985
973	104.729	107.177
974	49.4377	28.1489
975	133.287	159.007
976	126.585	141.398
977	73.7358	54.5533
978	37.8808	4.13271
979	73.9605	50.458
980	66.8877	65.8305
981	63.3312	54.5979
982	105.103	103.353
983	52.4558	22.3634
984	75.1958	65.419
985	68.6393	47.8338
986	63.9527	50.9655
987	42.2658	-0.432373
988	53.3042	25.5603
989	52.5078	25.6295
990	125.752	146.019
991	47.5765	12.6526
992	41.5	0.82354
993	131.798	152.133
994	93.3558	88.9083
995	99.2733	108.907
996	109.149	110.865
997	72.0202	54.4564
998	36.925	-4.60948
999	56.4127	30.006
1000	133.259	157.778
1001	102.144	111.17
1002	71.7792	54.5376
1003	138.283	162.392
1004	137.852	159.364
1005	95.8265	102.382
1006	128.106	160.054
1007	71.0055	48.2282
1008	66.6727	52.2144
1009	98.21	97.0627
1010	76.8597	63.3549
1011	53.1828	30.9211
1012	43.3998	10.8357
1013	56.1755	31.5209
1014	96.8888	90.788
1015	77.1015	69.5874
1016	40.8053	-6.48215
1017	39.4077	-3.42682
1018	51.0728	26.4231
1019	105.1	110.276
1020	83.0455	70.0198
1021	47.7953	6.3077
1022	113.655	133.725
1023	60.3228	41.7078
1024	46.4527	40.6561
1025	71.1842	55.9752
1026	72.4072	59.3251
1027	41.629	2.9306
1028	40.9047	1.06951
1029	91.6462	86.2453
1030	119.246	132.638
1031	34.7302	15.1305
1032	51.0698	16.7176
1033	38.2508	-10.9412
1034	54.8723	24.3883
1035	41.6555	2.23758
1036	118.471	143.444
1037	123.399	144.969
1038	78.471	69.0455
1039	88.4558	79.274
1040	67.5545	57.8037
1041	70.036	57.3398
1042	41.3142	0.0599937
1043	31.2662	-12.4132
1044	129.048	158.919
1045	74.5338	65.0795
1046	63.2858	41.14
1047	53.889	26.6699
1048	41.5442	14.9377
1049	51.1043	24.0835
1050	110.973	119.217
1051	44.6952	8.70839
1052	38.2968	4.46478
1053	55.7293	27.9912
1054	46.9202	23.6611
1055	119.673	140.213
1056	47.6	23.5009
1057	50.303	27.9431
1058	97.01	95.5439
1059	64.7858	45.8524
1060	43.7145	5.49607
1061	69.1495	61.636
1062	129.244	153.747
1063	131.665	158.595
1064	49.2662	24.406
1065	41.7523	-0.267429
1066	63.5238	44.3739
1067	46.2378	37.6684
1068	132.352	163.553
1069	78.8482	70.7773
1070	86.7352	74.928
1071	93.9485	100.972
1072	97.1375	115.244
1073	136.011	160.981
1074	66.6603	44.8478
1075	97.2627	84.5154
1076	78.2158	67.5933
1077	69.7675	59.2979
1078	85.2493	82.8204
1079	107.887	113.062
1080	35.7912	-2.73836
1081	122.121	136.405
1082	54.613	39.7337
1083	82.2805	71.2446
1084	47.3428	19.245
1085	84.0367	84.2963
1086	80.959	66.0859
1087	73.8525	61.8266
1088	92.6782	96.321
1089	132.712	158.348
1090	98.3577	113.651
1091	95.1063	108.649
1092	62.104	36.3481
1093	70.9927	47.4399
1094	65.3035	51.6509
1095	78.307	69.4749
1096	62.3167	18.9469
1097	56.442	33.928
1098	41.2082	1.76938
1099	69.1933	62.7248
1100	87.7782	75.9336
1101	129.43	156.61
1102	79.6118	84.2756
1103	43.617	9.3983
1104	116.222	142.417
1105	85.6932	91.7065
1106	45.582	12.1932
1107	47.8005	16.8465
1108	109.79	113.674
1109	54.7167	43.3653
1110	60.0185	33.1996
1111	43.3318	3.1629
1112	83.0192	87.5726
1113	95.4283	93.4082
1114	43.431	5.06907
1115	83.3963	78.0055
1116	45.6425	5.13899
1117	43.8138	8.87528
1118	54.9652	28.9706
1119	49.4368	21.4022
1120	46.7277	6.57778
1121	91.9673	97.6932
1122	49.1138	21.2844
1123	111.842	132.444
1124	82.3595	71.6341
1125	67.3125	45.0905
1126	102.109	112.924
1127	48.1548	22.5171
1128	55.3402	26.022
1129	89.7497	87.1479
1130	138.301	161.435
1131	130.488	135.204
1132	60.6823	49.9506
1133	45.5763	10.9868
1134	141.172	162.263
1135	88.584	83.828
1136	105.178	109.841
1137	105.336	110.883
1138	125.871	140.136
1139	121.227	133.661
1140	33.7812	-14.0057
1141	47.9827	15.8889
1142	141.529	162.589
1143	33.8512	-15.5175
1144	34.3763	-13.2431
1145	37.8508	-2.65422
1146	101.701	106.034
1147	68.3458	51.1851
1148	92.7975	91.3998
1149	83.4532	81.0633
1150	69.159	79.1976
1151	48.487	18.1338
1152	88.6595	74.7841
1153	83.8658	79.7749
1154	34.9523	-9.35003
1155	87.9855	84.1595
1156	101.561	117.101
1157	35.4453	-12.7393
1158	79.7725	61.0068
1159	79.2455	68.3167
1160	57.999	40.844
1161	112.841	118.212
1162	40.7572	5.28722
1163	104.349	108.236
1164	90.2072	83.0355
1165	61.2267	47.3304
1166	74.8183	54.553
1167	62.4077	45.181
1168	41.3557	11.9755
1169	40.2272	-1.40524
1170	47.8548	16.0032
1171	53.931	26.0954
1172	85.8903	82.6887
1173	114.811	133.576
1174	106.949	120.929
1175	83.9817	76.0946
1176	72.973	58.8221
1177	52.7338	25.2135
1178	63.2293	53.9627
1179	63.7333	43.6492
1180	50.7057	18.418
1181	45.2335	2.05026
1182	57.1312	35.2828
1183	139.412	161.382
1184	62.4513	38.2187
1185	123.694	120.595
1186	54.3817	26.6795
1187	72.8405	80.5302
1188	44.0545	3.46712
1189	82.9953	77.6227
1190	49.9902	19.2731
1191	124.88	149.557
1192	62.3648	39.6119
1193	78.5673	67.6969
1194	70.112	51.4183
1195	111.983	119.487
1196	98.498	96.6706
1197	85.7472	84.1048
1198	86.0595	86.0706
1199	79.9897	61.4542
1200	40.073	9.6475
1201	79.489	75.7533
1202	101.656	108.801
1203	43.3968	13.9014
1204	53.6182	23.4382
1205	69.3345	68.472
1206	41.5883	1.6686
1207	100.088	98.9713
1208	137.589	159.47
1209	75.3327	57.6383
1210	66.0863	45.6766
1211	91.762	101.598
1212	40.757	-3.28907
1213	44.7525	5.3068
1214	77.777	80.155
1215	56.5165	29.667
1216	89.6718	89.7894
1217	58.5963	43.5458
1218	75.8255	76.391
1219	50.2928	14.8218
1220	131.83	162.307
1221	67.3963	43.4224
1222	70.5037	48.702
1223	84.4713	75.8794
1224	62.7323	38.3787
1225	125.602	157.696
1226	96.9058	106.879
1227	42.9263	1.37521
1228	84.8683	79.9568
1229	125.519	148.221
1230	49.4532	15.3745
1231	70.1408	63.3749
1232	64.2893	43.7328
1233	67.2838	55.0001
1234	40.5708	-1.2415
1235	36.1045	-7.67395
1236	42.5475	-0.540962
1237	91.8787	91.8667
1238	83.6495	70.4956
1239	63.6902	44.3916
1240	84.1743	84.3992
1241	103.247	100.787
1242	108.044	116.504
1243	54.7488	23.9623
1244	108.647	118.888
1245	70.4928	72.104
1246	51.6322	31.8449
1247	76.3932	67.7202
1248	112.499	121.006
1249	74.3058	62.6761
1250	50.7597	28.6929
1251	53.4223	25.0371
1252	132.267	162.828
1253	44.1543	10.8573
1254	129.383	133.194
1255	63.2757	33.1818
1256	106.739	115.478
1257	93.4	91.1963
1258	47.6778	17.8798
1259	71.6972	66.4529
1260	57.1275	35.7442
1261	42.1785	7.32719
1262	85.5537	84.1505
1263	73.7058	78.3003
1264	102.793	108.384
1265	99.6417	108.48
1266	86.181	99.7174
1267	57.8687	25.3737
1268	124.557	141.042
1269	77.5867	55.8684
1270	70.3165	47.8222
1271	122.165	127.286
1272	49.5635	22.3259
1273	45.1057	13.6101
1274	89.7672	86.9533
1275	69.9225	50.597
1276	79.0338	76.9529
1277	97.012	102.051
1278	47.4965	22.8362
1279	124.731	149.845
1280	87.2027	87.8965
1281	128.224	144.445
1282	40.3753	-1.28172
1283	39.3398	-3.27716
1284	54.1687	23.576
1285	41.4353	2.29879
1286	74.366	71.3035
1287	43.8262	8.68837
1288	135.982	161.138
1289	55.466	26.0554
1290	76.8443	69.549
1291	125.008	144.942
1292	119.796	125.709
1293	36.0805	0.268307
1294	44.7465	7.72689
1295	93.4683	96.4239
1296	94.6018	93.2974
1297	56.2778	29.2826
1298	40.0868	-6.18
1299	102.706	116.906
1300	100.951	112.183
1301	61.2798	41.2874
1302	100.811	103.512
1303	68.6195	54.0789
1304	86.5602	80.8235
1305	76.8968	69.1587
1306	52.5798	34.5266
1307	45.7175	12.1611
1308	53.2773	25.7648
1309	63.8	31.1036
1310	38.385	-7.02966
1311	90.676	88.9587
1312	81.0372	66.8603
1313	39.91	-0.970016
1314	44.201	2.20099
1315	55.2652	27.826
1316	41.6368	-1.52954
1317	53.6367	29.5747
1318	48.4085	11.7826
1319	98.8547	100.204
1320	46.731	7.76219
1321	58.8438	28.4931
1322	88.9608	95.325
1323	112.133	118.089
1324	56.963	22.5038
1325	43.579	5.6559
1326	121.817	140.998
1327	44.391	7.63346
1328	40.6122	1.15884
1329	65.1235	42.0254
1330	88.949	81.9013
1331	37.841	-3.5418
1332	52.5627	28.2917
1333	129.306	157.718
1334	67.3292	60.9883
1335	40.3353	1.80144
1336	68.9225	47.0259
1337	87.6062	77.8026
1338	89.7253	92.9288
1339	73.3448	69.821
1340	47.3447	10.812
1341	33.224	-21.1727
1342	121.978	135.923
1343	85.1103	71.8987
1344	79.6138	64.9312
1345	113.22	111.381
1346	130.564	156.445
1347	78.6963	61.7536
1348	79.9017	70.7567
1349	102.375	102.453
1350	54.9657	23.381
1351	42.6435	3.85969
1352	71.5932	53.2288
1353	39.1392	23.4228
1354	76.0255	63.7144
1355	106.809	116.863
1356	79.8393	88.722
1357	56.7747	38.2979
1358	69.9087	64.5449
1359	92.7192	92.8523
1360	44.4972	0.138866
1361	40.1407	4.95812
1362	59.3382	29.781
1363	95.702	92.8716
1364	36.3008	-9.02394
1365	86.1272	88.8338
1366	47.9413	10.7798
1367	75.3008	66.0405
1368	70.3212	47.0381
1369	39.2905	-4.41294
1370	93.1582	115.775
1371	37.7372	-9.73798
1372	97.6573	91.126
1373	48.106	22.0288
1374	49.0575	15.7026
1375	60.4872	41.3514
1376	50.5825	18.9891
1377	47.203	18.4034
1378	35.186	-13.2347
1379	138.943	162.657
1380	100.669	94.785
1381	85.7793	81.0744
1382	54.4195	29.0959
1383	133.218	160.382
1384	137.869	162.141
1385	48.7418	15.589
1386	116.608	132.259
1387	113.103	116.43
1388	112.892	157.145
1389	108.644	120.435
1390	76.6378	76.7777
1391	70.9055	65.6049
1392	38.579	-0.453892
1393	94.4148	98.6577
1394	106.352	120.35
1395	87.8007	78.4322
1396	110.313	122.799
1397	62.2415	64.1805
1398	77.5385	66.002
1399	81.0362	72.6813
1400	98.9088	109.007
1401	103.399	104.2
1402	81.7167	88.8624
1403	81.092	66.3506
1404	37.2233	-8.25077
1405	59.3423	42.3173
1406	42.133	5.30651
1407	76.5673	67.1057
1408	74.0555	60.4782
1409	48.6497	15.3783
1410	108.588	86.1623
1411	47.1582	11.9914
1412	64.2545	49.9848
1413	38.6268	-3.80796
1414	55.1058	28.7309
1415	83.4945	81.4669
1416	102.846	112.488
1417	67.6148	50.3016
1418	44.1442	11.4322
1419	71.7983	58.8805
1420	37.4932	-7.5971
1421	107.68	132.123
1422	43.1143	7.02607
1423	112.187	124.731
1424	76.1353	61.8604
1425	40.68	-1.52918
1426	68.8025	53.1943
1427	40.2895	-0.926613
1428	75.3068	74.9427
1429	98.9373	106.549
1430	41.3955	-1.25297
1431	52.1238	18.8564
1432	98.8913	98.402
1433	58.4278	33.3227
1434	35.295	-11.6556
1435	50.5867	28.31
1436	81.4155	72.5368
1437	69.7547	48.7738
1438	80.1868	82.1916
1439	53.6732	27.284
1440	66.5787	46.9065
1441	48.2993	11.8828
1442	82.3588	75.7241
1443	45.262	6.31597
1444	43.5427	6.62795
1445	74.5572	58.4186
1446	81.6662	64.4036
1447	49.5257	70.8328
1448	83.8118	83.2463
1449	61.2765	43.5668
1450	74.4547	63.4153
1451	95.4877	62.202
1452	86.4717	78.0572
1453	45.0093	13.4204
1454	88.6733	86.5083
1455	90.023	82.5377
1456	94.249	94.0881
1457	84.6678	67.6146
1458	34.6617	-15.107
1459	70.8518	52.2817
1460	65.0593	52.0363
1461	45.8832	11.9469
1462	98.4337	95.0482
1463	84.6095	81.04
1464	88.0553	76.5387
1465	51.1988	34.6521
1466	49.4477	27.3346
1467	100.572	99.6089
1468	125.858	150.312
1469	42.7108	7.00969
1470	44.2473	7.76741
1471	100.29	114.915
1472	39.3203	-3.52952
1473	104.295	108.41
1474	39.7108	-4.40333
1475	54.9555	26.1731
1476	69.8847	64.4387
1477	89.123	81.8868
1478	131.995	159.02
1479	88.5318	87.3037
1480	49.655	13.4797
1481	72.9435	55.7151
1482	32.5792	-13.4583
1483	40.0862	-0.491188
1484	46.921	18.1834
1485	67.5855	53.251
1486	94.0583	119.634
1487	111.588	132.295
1488	49.0313	17.7789
1489	75.9875	64.4026
1490	122.564	123.001
1491	49.3958	24.0048
1492	45.8683	4.49008
1493	91.3407	84.2298
1494	110.593	119.034
1495	44.2412	13.8136
1496	77.2565	68.9282
1497	120.371	142.099
1498	58.5018	37.806
1499	69.2902	45.9683
1500	112.869	138.445
1501	41.4597	4.4538
1502	41.2697	-15.7456
1503	42.3808	-1.48845
1504	104.602	109.574
1505	54.069	28.7406
1506	78.5863	83.2246
1507	43.6488	3.22602
1508	40.7805	48.7916
1509	92.2385	84.2708
1510	131.94	158.146
1511	51.1985	31.0501
1512	75.551	60.4389
1513	45.9825	14.2933
1514	48.3427	49.3792
1515	43.33	12.0482
1516	59.1452	38.525
1517	94.5292	82.8147
1518	127.544	159.028
1519	95.5907	96.9399
1520	96.53	108.097
1521	54.7313	32.9712
1522	43.4458	4.11665
1523	87.5252	106.958
1524	42.4732	2.90207
1525	56.1157	39.3776
1526	130.837	160.822
1527	87.7152	86.0166
1528	117.845	132.708
1529	116.644	130.499
1530	57.6765	35.5129
1531	97.2268	86.3219
1532	95.3267	96.9312
1533	73.1085	47.5271
1534	92.6622	85.7218
1535	90.2092	90.8414
1536	74.3085	62.9097
1537	40.6163	5.2458
1538	127.851	160.473
1539	64.177	59.5598
1540	49.6195	18.5575
1541	51.6013	22.2037
1542	117.398	135.965
1543	54.2722	30.9212
1544	43.0942	20.4866
1545	92.0337	99.7137
1546	36.7543	-9.19067
1547	38.626	-4.77474
1548	83.7718	74.8747
1549	138.772	160.382
1550	61.3073	43.3164
1551	75.8482	63.5315
1552	90.591	93.3178
1553	129.351	146.224
1554	107.834	120.084
1555	98.0585	96.5017
1556	67.4635	45.6693
1557	75.1268	81.955
1558	88.7327	87.1386
1559	57.1933	29.6706
1560	43.4493	11.3287
1561	85.617	91.9925
1562	99.2863	107.525
1563	51.0558	24.4514
1564	110.144	114.265
1565	50.627	18.4056
1566	38.4718	5.18227
1567	39.1508	-0.834034
1568	110.029	122.616
1569	71.3363	76.9745
1570	94.7402	107.112
1571	61.6413	38.2232
1572	38.7247	-6.01352
1573	71.3503	67.0228
1574	87.3327	80.0413
1575	46.9888	12.902
1576	58.7735	38.5896
1577	66.2978	52.5523
1578	42.768	11.1029
1579	67.5902	57.4801
1580	70.2818	57.4433
1581	102.977	113.525
1582	37.6248	-8.68879
1583	59.8237	39.7422
1584	88.2203	79.2528
1585	141.637	163.514
1586	49.9687	30.0564
1587	39.3365	-3.00757
1588	55.8593	36.2807
1589	56.0743	33.8577
1590	38.4487	-4.66907
1591	71.4418	59.0879
1592	69.389	52.9923
1593	108.157	131.015
1594	135.589	159.879
1595	50.6558	18.5578
1596	56.8762	33.5534
1597	85.783	84.6731
1598	128.281	158.205
1599	77.9393	77.4817
1600	32.9462	-18.416
1601	59.9738	33.5898
1602	38.5308	-6.08504
1603	45.5512	15.966
1604	74.8795	58.2746
1605	44.9313	10.0852
1606	77.0363	58.415
1607	121.629	131.899
1608	36.2045	-1.09245
1609	80.2283	71.0248
1610	79.7142	101.602
1611	114.83	120.21
1612	41.3645	10.3001
1613	45.982	13.5439
1614	87.2912	79.4739
1615	91.5652	95.3275
1616	80.2942	75.4367
1617	67.1945	45.6769
1618	65.384	41.8389
1619	85.8672	87.2107
1620	41.0155	1.96268
1621	107.589	127.964
1622	106.961	113.339
1623	122.441	143.182
1624	34.605	-11.5181
1625	40.04	4.15296
1626	113.172	140.033
1627	40.6365	2.94262
1628	33.9287	-12.5963
1629	80.68	70.902
1630	57.8527	61.183
1631	112.436	122.234
1632	64.0497	40.328
1633	70.5288	50.9046
1634	49.3235	12.7354
1635	52.823	25.7676
1636	37.4797	-7.14904
1637	100.167	101.151
1638	38.287	-1.41306
1639	110.16	128.872
1640	67.3107	43.3968
1641	44.7367	6.07386
1642	77.1127	78.6615
1643	44.1623	9.48186
1644	83.0643	80.7927
1645	44.6328	8.36574
1646	97.0308	107.412
1647	79.3722	74.721
1648	43.973	8.68513
1649	87.1178	80.3758
1650	43.8687	8.34102
1651	76.5145	61.3263
1652	77.622	76.279
1653	82.3533	72.2128
1654	42.4607	9.49676
1655	48.2548	11.6812
1656	59.1347	36.0177
1657	46.5025	11.734
1658	43.4992	8.45628
1659	88.6788	80.9155
1660	113.704	127.902
1661	42.5528	7.6983
1662	66.3723	52.3461
1663	44.3775	9.06319
1664	88.0502	103.356
1665	46.9387	15.3609
1666	40.4818	6.767
1667	72.2403	57.3234
1668	68.7257	60.7228
1669	128.21	158.321
1670	90.5418	81.7841
1671	72.8523	102.47
1672	82.6497	85.293
1673	67.1353	45.0732
1674	45.1168	14.001
1675	96.9428	92.5073
1676	42.4767	7.59069
1677	94.5085	90.5688
1678	49.822	22.1059
1679	38.601	-8.67391
1680	42.1465	42.9338
1681	68.5927	64.1403
1682	52.1402	27.0514
1683	40.9747	3.40964
1684	96.9645	95.5181
1685	84.1128	79.048
1686	52.833	26.5428
1687	117.621	139.58
1688	53.7167	37.3055
1689	119.324	140.552
1690	37.9798	-6.43531
1691	96.1887	92.6699
1692	75.9787	66.5714
1693	68.8142	54.4821
1694	75.9893	68.9574
1695	69.4242	51.0647
1696	85.3927	87.1369
1697	72.0973	65.5932
1698	79.2535	72.3073
1699	59.646	37.6532
1700	88.642	104.506
1701	41.3357	-0.450077
1702	106.671	111.792
1703	108.913	132.787
1704	38.0162	-3.68907
1705	94.5927	83.9144
1706	70.1198	48.6341
1707	51.9583	24.5718
1708	94.9325	91.364
1709	36.8998	-4.13989
1710	58.2983	25.6266
1711	118.316	130.025
1712	46.6373	11.7885
1713	58.2062	51.9767
1714	47.0155	11.8484
1715	89.1688	87.3642
1716	93.6178	94.3403
1717	73.1925	94.7468
1718	40.9895	0.673809
1719	76.851	70.451
1720	117.372	124.522
1721	123.901	145.966
1722	99.8835	108.484
1723	43.3335	12.0229
1724	74.1327	61.8632
1725	101.539	100.736
1726	64.7205	38.2821
1727	76.5798	67.7398
1728	49.1455	22.9081
1729	35.4648	-11.4267
1730	131.23	157.219
1731	97.7082	113.981
1732	56.4837	33.7027
1733	41.9343	4.52314
1734	41.1612	4.64027
1735	40.237	-3.47902
1736	54.2037	26.1413
1737	55.8358	35.6774
1738	36.2473	-8.763
1739	94.4548	99.3853
1740	92.9878	83.8975
1741	50.7285	17.6615
1742	50.2237	26.2571
1743	68.6263	59.9705
1744	90.2542	97.5558
1745	99.32	118.205
1746	46.1322	18.6111
1747	73.7677	45.136
1748	69.6888	46.7685
1749	86.6533	89.2486
1750	37.4392	-2.56893
1751	91.4772	107.994
1752	44.136	7.6364
1753	94.5282	103.483
1754	46.8883	13.3094
1755	45.0182	6.88111
1756	96.1458	91.1131
1757	76.1228	67.0831
1758	134.756	159.357
1759	67.2308	42.8242
1760	39.9012	3.7902
1761	98.4798	104.562
1762	82.7032	91.2517
1763	71.7595	56.4706
1764	66.8153	65.1211
1765	56.0817	29.0535
1766	86.8207	82.5415
1767	110.928	126.871
1768	78.2483	77.327
1769	57.4297	27.3288
1770	34.4188	-18.2571
1771	80.168	69.7427
1772	57.7718	36.5201
1773	79.2472	68.1815
1774	89.9	88.8625
1775	61.7342	36.6367
1776	101.055	95.1281
1777	112.051	116.289
1778	71.937	55.964
1779	39.7883	-5.94057
1780	100.222	100.116
1781	110.875	117.147
1782	60.156	36.0689
1783	79.8055	66.9823
1784	49.7872	11.4484
1785	78.8108	62.5055
1786	75.9043	67.1436
1787	113.1	122.815
1788	56.0513	25.4486
1789	56.3303	26.5202
1790	93.8057	94.4198
1791	48.9205	25.9739
1792	46.541	5.15263
1793	42.8917	37.6421
1794	48.0643	16.2952
1795	33.9897	-18.0607
1796	34.6957	-5.35297
1797	41.7963	3.00621
1798	85.2458	65.3872
1799	119.594	91.1925
1800	105.888	117.807
1801	85.1395	74.9675
1802	65.5378	48.4161
1803	33.6788	-15.5598
1804	104.128	121.179
1805	93.7458	97.4813
1806	75.9922	59.2349
1807	64.3693	44.2332
1808	60.7672	44.5806
1809	41.6505	3.62522
1810	60.8652	38.248
1811	56.6	25.7728
1812	38.33	0.30463
1813	97.9527	107.539
1814	39.879	-9.05104
1815	129.347	135.866
1816	101.594	104.382
1817	39.4747	-0.804607
1818	113.045	121.769
1819	76.4773	62.4678
1820	34.0115	-11.8471
1821	43.4565	7.12549
1822	85.8878	79.9743
1823	39.1212	-1.22745
1824	102.906	106.133
1825	41.1922	4.99018
1826	37.4693	-6.4754
1827	53.3248	38.6319
1828	49.2003	13.96
1829	100.7	110.48
1830	72.0257	64.3529
1831	74.4677	60.471
1832	36.9155	-8.01011
1833	99.2997	92.0012
1834	47.1653	18.0645
1835	45.6038	14.5786
1836	113.008	123.773
1837	81.3857	82.8191
1838	78.8428	59.1808
1839	132.479	158.872
1840	111.62	125.293
1841	91.7127	95.6154
1842	40.2518	2.07718
1843	48.022	30.4892
1844	67.0395	51.532
1845	93.0602	92.9391
1846	120.69	146.152
1847	97.2047	95.5749
1848	64.846	48.0087
1849	115.818	123.208
1850	99.4883	100.096
1851	41.8408	29.7381
1852	78.841	68.7773
1853	95.7532	99.5673
1854	54.57	36.1063
1855	87.5605	81.6569
1856	102.674	112.135
1857	98.1893	96.495
1858	44.649	15.1506
1859	61.0263	41.7202
1860	105.854	131.907
1861	47.283	21.3734
1862	53.073	16.159
1863	90.9072	81.5952
1864	37.7865	-8.34372
1865	54.3757	24.2618
1866	55.8497	33.7808
1867	137.962	145.398
1868	38.6938	-1.55457
1869	60.2648	31.6051
1870	79.5262	71.9434
1871	35.7142	-12.3789
1872	132.807	144.776
1873	73.689	57.6212
1874	130.564	159.525
1875	124.019	118.617
1876	55.0793	29.8415
1877	100.935	103.379
1878	74.936	68.6649
1879	71.5615	62.9117
1880	88.4183	79.2724
1881	41.4403	16.765
1882	39.4602	3.34805
1883	34.122	-10.839
1884	51.922	31.6364
1885	61.901	35.0972
1886	61.7255	57.4029
1887	96.8188	102.773
1888	134.752	163.575
1889	92.3828	79.8386
1890	80.38	75.3965
1891	76.7937	69.8773
1892	55.9145	22.3321
1893	37.89	-4.54707
1894	45.5068	13.0136
1895	41.9373	11.1061
1896	44.9843	10.052
1897	75.3302	73.5859
1898	42.8098	4.2528
1899	46.3878	12.0989
1900	63.9943	32.867
1901	54.6598	20.8294
1902	41.708	2.02288
1903	48.7717	28.8393
1904	114.093	132.828
1905	79.1788	67.6231
1906	75.6423	67.1913
1907	54.0767	22.2396
1908	41.7105	8.22146
1909	62.3193	43.5145
1910	84.8147	74.4763
1911	132.972	156.187
1912	96.1412	104.11
1913	58.1243	44.0686
1914	49.2907	14.8722
1915	74.6337	58.8119
1916	36.5442	-11.1139
1917	42.749	6.47025
1918	61.3038	53.5978
1919	87.4518	79.9269
1920	56.7498	50.5294
1921	38.7693	3.77814
1922	88.8403	84.5366
1923	73.2748	61.2616
1924	53.2985	23.695
1925	117.623	145.178
1926	79.9682	61.671
1927	109.299	110.988
1928	41.6202	2.43576
1929	72.4178	65.8425
1930	40.5812	3.59557
1931	111.158	122.399
1932	114.656	119.586
1933	68.9567	52.0182
1934	52.5828	23.4799
1935	126.948	150.983
1936	52.8173	25.1154
1937	73.5445	56.4136
1938	86.9623	84.3016
1939	111.918	127.716
1940	44.1543	2.26523
1941	125.847	129.801
1942	136.298	161.147
1943	95.3787	93.2364
1944	38.1968	-3.54281
1945	43.6387	8.42762
1946	94.6937	87.8481
1947	54.2148	31.33
1948	97.8158	99.9726
1949	57.263	32.3904
1950	111.299	121.826
1951	77.1765	67.3086
1952	107.579	112.601
1953	58.8157	28.5923
1954	65.5652	38.6446
1955	104.078	91.6059
1956	78.6732	67.4688
1957	71.5212	64.8182
1958	67.0975	52.3354
1959	55.9072	21.866
1960	74.2198	58.4439
1961	60.5648	53.5624
1962	80.3617	65.8285
1963	70.6527	72.9127
1964	100.595	78.5472
1965	48.274	12.3586
1966	78.0832	44.0228
1967	65.2618	84.8579
1968	108.165	128.396
1969	99.9463	94.91
1970	45.3437	5.53124
1971	56.9847	29.822
1972	51.9768	25.5266
1973	100.69	118.706
1974	86.8198	91.2654
1975	126.367	138.562
1976	132.791	159.821
1977	82.4993	80.0116
1978	99.9625	93.2532
1979	101.764	112.126
1980	75.1143	68.0955
1981	107.102	117.915
1982	43.345	10.6092
1983	60.8488	33.363
1984	68.7993	60.0288
1985	58.2113	31.1386
1986	85.8745	86.6263
1987	102.79	108.282
1988	71.1165	56.4245
1989	55.9297	31.1974
1990	121.008	156.096
1991	74.1437	100.197
1992	47.013	34.3057
1993	36.4088	7.31135
1994	57.2912	66.3836
1995	104.286	114.938
1996	83.2363	81.6697
1997	138.216	162.243
1998	109.021	116.188
[truncated: 7,609 more rows]

## Sheet: Casanovo & Tide 1% FDR
	ol_obs_rt	ol_prosit_rt
0	112.448	136.286
1	106.877	109.99
2	62.5645	46.4959
3	89.0297	85.5017
4	50.411	13.8674
5	92.5945	87.1145
6	74.1413	56.5017
7	64.1553	47.5519
8	69.7228	55.5574
9	77.6777	64.917
10	71.5707	56.9373
11	49.8853	45.7673
12	58.56	25.7387
13	111.563	108.549
14	105.019	119.249
15	95.5195	87.3816
16	78.6442	66.3566
17	66.2363	55.095
18	99.0567	100.229
19	90.3873	87.3839
20	72.3817	56.5666
21	82.5657	79.3423
22	81.1958	73.114
23	89.4022	80.484
24	63.474	33.3471
25	95.278	113.482
26	65.103	49.0704
27	90.5977	82.7793
28	121.16	149.8
29	83.2302	78.1241
30	83.9023	69.9598
31	60.4732	38.3224
32	71.1155	55.4
33	133.115	145.193
34	47.2313	10.0259
35	77.5953	74.0186
36	117.773	131.879
37	81.4313	69.789
38	91.3295	91.9321
39	119.274	130.046
40	83.6892	93.7218
41	50.2797	18.8167
42	91.7767	85.7762
43	65.1985	36.8502
44	98.8327	99.6073
45	35.0203	-12.4007
46	68.5278	49.9509
47	86.5875	87.137
48	42.0558	7.78518
49	58.8777	29.6252
50	111.409	111.183
51	113.487	133.521
52	100.2	110.622
53	112.413	143.821
54	30.0302	-24.4937
55	46.441	16.4128
56	43.7022	0.721531
57	43.7432	1.71531
58	78.0122	62.9002
59	50.2395	50.0389
60	49.0835	6.27378
61	107.059	113.287
62	81.7422	71.7877
63	64.0238	43.6754
64	61.8077	37.2245
65	63.5732	42.5299
66	48.1735	14.3348
67	77.1577	71.5423
68	77.3493	75.26
69	49.9607	26.2933
70	95.9027	94.9322
71	97.8365	102.479
72	50.2528	22.8748
73	85.3053	75.7714
74	87.3482	75.7879
75	121.156	148.654
76	80.7173	74.7175
77	71.213	58.3493
78	48.9115	12.4597
79	91.2293	90.5857
80	101.091	115.886
81	126.316	149.399
82	105.643	117.79
83	55.8643	34.8291
84	107.964	114.3
85	80.7768	78.3543
86	57.3157	29.091
87	105.144	109.105
88	61.4952	35.1312
89	56.6228	36.1462
90	110.182	129.517
91	106.144	111.275
92	75.454	65.3411
93	38.996	-1.15091
94	76.0475	121.169
95	70.4433	59.704
96	66.8727	41.8287
97	98.6998	101.245
98	106.772	105.328
99	91.3088	91.8305
100	102.8	101.731
101	87.0948	91.5336
102	64.844	44.0164
103	63.7292	44.4481
104	131.417	164.583
105	57.8897	31.0218
106	92.6762	101.718
107	48.352	21.6382
108	90.3898	95.0591
109	87.1655	86.8254
110	134.738	144.753
111	71.9647	109.289
112	63.6012	36.6071
113	39.403	-11.3191
114	40.4512	-1.94909
115	70.4915	67.2545
116	76.9955	67.3011
117	81.0117	79.6532
118	100.511	125.885
119	120.429	134.913
120	41.7097	-4.65723
121	59.0397	30.3897
122	96.9848	96.7831
123	49.0957	17.0194
124	93.9753	99.2907
125	118.971	164.223
126	114.593	125.523
127	127.058	135.856
128	101.962	108.745
129	87.243	76.4102
130	69.882	46.9262
131	128.215	142.426
132	65.7833	64.9738
133	100.829	107.291
134	41.6905	-1.03656
135	100.383	109.445
136	92.539	83.2802
137	74.5423	56.916
138	52.1037	24.7012
139	64.7065	48.5822
140	61.979	38.2135
141	71.4992	54.8486
142	41.1582	2.33583
143	44.4517	11.0139
144	72.2662	54.7661
145	64.8315	41.7744
146	103.049	95.9523
147	79.2808	73.2086
148	109.364	114.252
149	82.0615	87.5383
150	43.481	9.16057
151	83.183	72.9319
152	98.2415	106.83
153	71.2182	65.8884
154	122.563	118.458
155	67.1792	52.7152
156	37.7027	3.08028
157	63.1642	49.8766
158	109.967	126.41
159	45.4992	3.7762
160	43.3555	4.28117
161	40.5652	1.26605
162	70.2213	75.4312
163	78.6685	61.7621
164	58.1073	35.925
165	106.744	114.005
166	102.382	104.654
167	102.655	104.512
168	87.068	75.466
169	137.575	162.851
170	61.0168	34.6172
171	77.2428	67.9367
172	101.702	106.772
173	55.512	22.8139
174	73.4442	68.8745
175	113.912	121.957
176	57.0233	41.4757
177	76.3223	59.6137
178	86.2975	72.2579
179	70.1892	80.3312
180	79.9927	55.2037
181	71.0468	68.2733
182	79.4788	70.8724
183	70.8475	57.3924
184	95.5223	85.1888
185	86.7543	81.623
186	89.8613	83.4144
187	76.0842	73.798
188	33.2127	-17.9132
189	104.535	116.583
190	40.5758	1.60092
191	37.8267	-1.29967
192	78.1202	64.8252
193	57.8758	37.7277
194	43.2768	13.0633
195	49.2525	12.9525
196	39.267	-7.15677
197	101.97	103.561
198	88.2053	82.5604
199	126.838	139.434
200	40.2707	4.99557
201	99.3815	106.116
202	92.5187	87.9798
203	103.573	117.495
204	77.8348	73.9662
205	74.1385	60.1039
206	65.6747	44.6556
207	55.899	24.8536
208	40.1572	4.08618
209	102.012	99.4662
210	58.6242	34.1843
211	71.8092	49.0268
212	69.1043	47.7253
213	87.7772	77.6295
214	102.605	107.886
215	63.2177	50.6598
216	84.5727	80.4077
217	46.4423	6.68702
218	117.827	101.797
219	100.651	106.613
220	88.3703	69.8011
221	70.7157	65.5147
222	99.738	98.5085
223	54.8083	26.6309
224	125.599	141.124
225	49.0433	14.2657
226	114.743	129.376
227	47.2117	22.1324
228	114.821	106.303
229	33.9567	-19.6768
230	69.3033	51.0048
231	39.187	-2.35304
232	61.481	46.6919
233	134.708	163.59
234	91.8005	87.7844
235	65.0517	45.361
236	42.9492	1.79573
237	116.662	135.04
238	122.88	127.181
239	34.5225	-9.5383
240	114.907	121.373
241	129.843	158.54
242	37.7455	1.02814
243	81.759	89.952
244	45.1772	13.1321
245	80.5227	67.038
246	118.053	90.0241
247	41.7532	2.37879
248	49.1738	11.3155
249	44.6902	4.7977
250	128.937	131.521
251	47.8703	13.9258
252	63.9833	40.5557
253	104.491	105.277
254	50.692	16.4733
255	80.971	70.4188
256	79.7225	86.0868
257	81.0342	76.8593
258	76.2043	64.8657
259	92.9122	88.0039
260	40.7028	-4.27689
261	62.249	49.5273
262	55.7675	27.0956
263	106.649	114.392
264	49.9325	13.2012
265	131.325	152.085
266	55.6547	22.4072
267	69.6562	77.9292
268	91.649	96.3321
269	76.6452	50.4182
270	59.8225	37.4566
271	50.7377	22.2301
272	64.912	35.2854
273	82.2107	75.7973
274	112.199	133.387
275	80.1143	66.9324
276	85.1835	72.2488
277	57.9688	34.877
278	116.36	132.479
279	42.661	9.35846
280	97.0977	97.8332
281	97.7525	93.6956
282	83.7548	78.7349
283	95.8368	92.0707
284	80.4398	78.2924
285	96.3355	102.544
286	88.8148	89.5272
287	72.2798	47.0202
288	55.6452	33.2456
289	88.3148	81.3959
290	75.2447	53.9586
291	75.1943	66.6538
292	71.492	55.449
293	162.525	105.915
294	45.3528	71.9912
295	50.0128	18.398
296	45.6935	12.9641
297	83.134	75.019
298	42.3098	9.65636
299	39.4692	-3.75063
300	127.995	147.697
301	92.172	73.3078
302	88.3248	89.7955
303	122.242	127.94
304	63.3437	38.7
305	76.4323	61.6954
306	68.3277	45.4758
307	102.101	119.051
308	57.8172	41.3719
309	128.176	149.503
310	42.1188	-1.2679
311	88.398	83.2326
312	40.2913	30.2186
313	56.189	26.2256
314	57.0965	30.9589
315	57.0043	33.977
316	71.8278	71.794
317	87.1373	77.7033
318	103.774	99.5838
319	44.325	12.7171
320	59.0582	40.4105
321	72.2002	56.948
322	43.1427	10.4525
323	109.255	116.492
324	64.1157	52.6128
325	68.6567	70.6061
326	70.4658	54.504
327	48.8718	27.6723
328	98.9785	103.577
329	48.2247	17.1005
330	84.0618	70.5394
331	123.615	137.601
332	107.229	114.15
333	102.456	95.5929
334	72.7092	66.4568
335	76.8915	58.2261
336	79.5065	71.0895
337	50.3252	22.174
338	42.1898	0.698448
339	89.3827	85.0795
340	100.934	106.068
341	64.7408	43.2091
342	71.1062	70.3259
343	102.036	107.34
344	90.6053	90.938
345	91.8025	107.084
346	112.434	125.343
347	75.1587	66.5332
348	88.6955	90.8669
349	98.382	97.3736
350	97.449	100.719
351	51.7373	24.4397
352	75.8562	80.228
353	75.9838	55.0982
354	41.1948	2.75158
355	43.0908	3.76975
356	55.3292	34.203
357	50.675	22.4389
358	97.0645	105.678
359	122.811	125.999
360	40.1197	9.4963
361	47.193	18.1547
362	130.127	161.395
363	98.4575	99.7062
364	67.0585	67.8138
365	88.25	85.5626
366	72.9555	61.8137
367	55.7235	20.3591
368	47.0987	16.6919
369	54.1883	24.214
370	92.0818	94.1367
371	55.5628	20.1493
372	130.987	155.184
373	110.515	120.291
374	33.15	-14.4059
375	110.549	125.154
376	32.9827	-18.4961
377	43.8553	0.981236
378	112.767	115.983
379	96.1	92.3101
380	47.032	9.96811
381	45.8357	5.96746
382	77.3035	76.8218
383	53.7753	25.5607
384	39.809	5.70789
385	36.0832	-9.70008
386	126.232	127.722
387	52.944	22.2008
388	119.615	126.315
389	126.514	140.041
390	66.1685	44.9968
391	90.7927	83.8685
392	88.3257	93.0314
393	80.3585	68.0933
394	115.799	137.646
395	51.8723	22.922
396	125.803	147.526
397	126.1	140.415
398	74.6282	54.3198
399	90.325	90.7297
400	122.586	122.955
401	96.5873	98.7664
402	116.581	144.005
403	63.2022	45.9229
404	44.8937	13.1891
405	62.7672	38.2366
406	40.3073	-4.21275
407	57.3367	34.0049
408	46.149	8.29205
409	35.8212	-8.79989
410	74.2145	66.2837
411	87.8683	82.5836
412	72.576	71.3187
413	38.2748	-7.01118
414	42.7518	1.5902
415	115.371	125.849
416	127.414	153.926
417	96.9108	98.1433
418	104.585	117.633
419	71.949	67.1617
420	82.8512	80.1789
421	100.968	98.6356
422	90.434	81.8927
423	62.2033	30.4818
424	47.5735	17.2795
425	97.3875	107.598
426	92.4015	95.8938
427	135.212	161.986
428	50.7853	21.2339
429	92.0117	104.359
430	59.8633	30.3091
431	37.1085	-7.58147
432	43.8942	3.62018
433	114.462	119.628
434	118.402	154.481
435	78.5837	73.8086
436	77.4272	67.2215
437	134.316	158.904
438	37.4037	-9.15817
439	118.964	123.363
440	92.167	93.425
441	104.508	106.236
442	88.3898	90.4731
443	43.8717	17.0174
444	101.832	103.841
445	108.548	118.664
446	76.9157	61.022
447	113.046	120.893
448	101.11	101.542
449	92.362	87.0965
450	70.2983	56.3829
451	75.097	69.7414
452	69.3463	45.3347
453	59.0875	40.4713
454	52.307	20.5862
455	53.2558	19.9302
456	60.5683	41.3752
457	100.49	100.497
458	98.0783	110.809
459	57.762	42.1839
460	32.7143	-16.0384
461	116.428	125.924
462	91.0618	86.7347
463	126.693	137.267
464	68.3545	54.7563
465	41.1197	25.417
466	83.6268	74.7252
467	104.552	110.116
468	126.84	143.093
469	91.2487	97.8138
470	65.3458	44.2701
471	99.2292	95.2891
472	123.87	157.788
473	38.1183	-5.83048
474	34.1783	-10.1493
475	98.672	94.9769
476	78.8512	64.4112
477	101.544	106.087
478	63.6878	48.9987
479	52.201	45.1917
480	85.4135	76.7758
481	96.1318	90.5835
482	63.8953	43.109
483	121.002	126.004
484	90.5555	92.3847
485	43.3	12.6239
486	70.097	54.9994
487	85.0215	78.873
488	74.5752	68.0428
489	97.1113	91.8239
490	44.9653	12.5545
491	105.534	113.205
492	129.92	152.174
493	60.3543	40.8999
494	45.6677	9.07492
495	37.5975	-8.66373
496	72.3782	66.171
497	49.4038	14.2381
498	82.1553	79.1966
499	81.9958	69.8221
500	70.2745	44.9404
501	48.9723	16.4639
502	53.5632	23.1086
503	92.0973	85.3774
504	107.112	112.525
505	53.261	18.5962
506	114.75	124.688
507	83.2633	66.8094
508	58.6888	33.2048
509	50.8103	16.5133
510	75.4827	66.7852
511	104.703	116.35
512	74.5775	51.3267
513	133.932	157.764
514	55.1435	28.7364
515	93.9548	96.0629
516	96.4305	102.058
517	44.785	9.59386
518	45.4653	6.13319
519	80.4148	68.628
520	96.4633	95.7247
521	69.91	53.814
522	81.6153	73.0031
523	82.2273	66.8223
524	122.881	132.397
525	100.129	104.773
526	73.5498	49.0886
527	91.1378	83.3047
528	103.167	112.754
529	72.1252	56.8154
530	37.9355	-8.66279
531	96.9028	96.4252
532	90.7412	89.683
533	129.612	157.918
534	46.8685	8.90483
535	80.7838	70.0898
536	74.1343	57.9825
537	133.008	165.179
538	33.3023	-14.9665
539	112.422	133.589
540	87.4982	81.0023
541	64.4715	37.664
542	95.4978	92.4451
543	39.1752	25.3628
544	106.049	114.836
545	41.1392	2.95898
546	111.776	148.48
547	107.337	123.262
548	61.4283	55.997
549	49.2477	15.1222
550	111.052	126.343
551	79.2308	75.0945
552	103.733	104.514
553	52.41	22.6019
554	55.2568	28.0276
555	92.9088	93.8526
556	90.8758	78.2638
557	135.012	163.271
558	75.2432	96.5312
559	47.5317	19.191
560	72.3325	58.5318
561	121.966	128.804
562	93.1195	95.4226
563	97.7315	96.692
564	111.165	118.048
565	116.575	128.117
566	100.008	101.463
567	69.2793	52.5876
568	35.208	4.14302
569	63.6317	36.5559
570	101.272	110.639
571	50.8038	18.2226
572	29.4853	-9.84475
573	75.3405	64.7392
574	69.0545	54.0242
575	116.983	133.155
576	73.0902	58.4374
577	42.5082	-1.5601
578	73.5638	52.4974
579	48.577	12.4519
580	84.5337	88.7638
581	91.3918	91.0838
582	100.614	118.389
583	97.2633	114.641
584	122.196	135.009
585	59.9703	31.151
586	53.1238	19.3088
587	132.809	158.52
588	58.2772	21.9577
589	49.8063	12.6763
590	39.7432	0.310722
591	135.116	165.961
592	37.0465	-8.26957
593	108.648	104.434
594	93.8905	94.358
595	94.8363	87.3912
596	66.8163	46.2432
597	65.5805	49.3015
598	41.3527	-1.94568
599	49.6147	19.7948
600	41.1808	-1.0364
601	64.8238	42.019
602	53.6445	50.3681
603	89.0407	82.2427
604	99.8045	95.0902
605	52.5367	22.3266
606	46.1563	6.01258
607	70.0562	48.7711
608	81.2557	71.8989
609	54.8258	24.0334
610	63.3345	48.0476
611	45.322	9.23231
612	81.571	83.3482
613	100.185	113.321
614	45.8007	8.70417
615	91.7423	76.9422
616	71.2473	55.4919
617	52.3395	20.764
618	99.0128	100.064
619	104.073	110.47
620	100.254	120.862
621	91.568	95.5652
622	85.0965	77.4836
623	111.156	142.525
624	137.258	162.808
625	79.802	64.1651
626	73.2332	62.2444
627	71.3775	55.4744
628	86.8962	100.484
629	79.3322	64.5229
630	60.4745	43.509
631	96.8027	117.2
632	94.8782	96.8201
633	97.0823	103.77
634	71.0652	58.6901
635	66.4035	44.9251
636	60.4038	31.5508
637	44.8052	16.4084
638	110.435	125.209
639	61.3823	34.8499
640	77.996	71.4722
641	95.8875	90.1077
642	119.401	113.115
643	77.9157	69.6122
644	53.7103	32.401
645	51.4272	29.6594
646	138.308	160.921
647	53.6713	35.0571
648	126.031	132.752
649	52.0195	14.9846
650	38.0387	-7.29416
651	48.3647	11.795
652	77.2447	67.8852
653	60.2502	30.2592
654	91.0822	81.2586
655	42.7658	6.75399
656	66.3768	53.918
657	43.6722	5.75544
658	126.143	113.164
659	50.8995	17.0438
660	85.1607	75.2905
661	101.23	94.6898
662	84.4268	84.9158
663	46.4677	9.25115
664	128.369	152.219
665	107.716	102.022
666	99.4715	111.223
667	51.1932	18.5892
668	39.387	-6.68963
669	124.832	143.186
670	124.708	129.622
671	50.0972	22.3183
672	57.956	32.48
673	49.4968	17.232
674	36.4965	-7.11749
675	99.737	100.3
676	88.3453	81.4142
677	103.103	77.5417
678	55.867	22.9275
679	62.5872	60.3815
680	91.5053	85.9594
681	97.555	96.2241
682	37.9427	21.4194
683	80.391	63.5112
684	96.359	91.539
685	69.7768	68.2626
686	68.78	39.9643
687	60.4022	42.1124
688	69.7515	55.4357
689	81.1732	67.4755
690	46.9217	11.9306
691	73.3933	62.3227
692	123.704	150.596
693	47.4538	13.4047
694	79.2017	62.6924
695	84.27	76.6359
696	98.6213	104.021
697	98.2865	106.567
698	94.5188	127.742
699	93.656	81.8319
700	109.184	126.457
701	86.021	67.6117
702	80.6592	75.8675
703	90.777	84.1715
704	39.1917	33.0433
705	56.1378	29.0119
706	105.496	148.449
707	41.9752	4.5259
708	60.8713	41.1623
709	83.7112	82.5626
710	46.4008	15.6262
711	73.3995	53.1175
712	56.7158	30.6428
713	85.9583	82.3601
714	39.3458	2.07001
715	45.6078	17.9694
716	45.985	7.09908
717	39.9897	-0.410889
718	75.294	57.8295
719	58.4745	26.8266
720	113.249	105.832
721	53.3055	25.4135
722	38.9962	-0.578167
723	83.4935	76.5593
724	85.3395	90.79
725	43.1658	2.47983
726	73.2397	60.1209
727	45.2728	14.2117
728	48.5537	11.3996
729	49.778	15.2597
730	67.2177	58.8765
731	135.649	150.257
732	94.0635	96.6294
733	44.8423	6.15738
734	81.2912	75.6197
735	44.782	13.2779
736	86.6632	88.6621
737	110.821	119.366
738	82.6235	79.1711
739	102.551	102.273
740	107.358	119.483
741	89.9148	87.7254
742	41.3747	7.86517
743	69.5365	79.7846
744	76.4205	54.8846
745	98.6062	97.4934
746	96.4907	90.8055
747	132.355	155.116
748	58.6575	24.7293
749	123.478	143.354
750	91.0637	100.78
751	109.358	135.248
752	92.7267	96.9065
753	115.005	127.962
754	47.5418	24.2947
755	106.784	110.825
756	44.6585	-2.81979
757	50.1785	25.5446
758	53.7448	22.5534
759	101.915	113.868
760	92.1657	90.0452
761	123.791	143.143
762	79.772	69.9656
763	72.708	79.8088
764	49.1562	14.2605
765	69.5635	57.9319
766	97.579	111.923
767	38.4885	3.07272
768	121.309	135.156
769	65.4162	43.8563
770	36.3165	-11.2592
771	115.786	129.3
772	127.603	146.789
773	44.6282	10.494
774	68.9327	65.5088
775	75.6568	60.8728
776	43.333	11.481
777	41.3463	3.00352
778	48.1367	18.6471
779	89.1038	95.6883
780	98.7243	118.726
781	128.329	137.056
782	97.347	101.036
783	97.3375	95.0006
784	57.5628	55.2966
785	65.8207	47.211
786	124.592	152
787	88.1035	75.9853
788	125.606	139.823
789	113.111	131.583
790	110.88	113.206
791	63.3443	38.2808
792	99.2495	100.823
793	44.8072	5.3933
794	72.6957	60.6802
795	79.6735	71.5338
796	133.936	163.871
797	76.5867	70.3457
798	109.51	122.53
799	114.132	126.859
800	120.481	131.353
801	81.1252	67.8626
802	64.0022	35.9468
803	69.6333	62.2116
804	68.5408	52.1637
805	79.6382	65.2274
806	119.529	129.526
807	74.2037	56.9985
808	130.419	148.045
809	51.9667	15.5608
810	84.839	72.7442
811	127.113	134.165
812	90.8008	83.0962
813	119.215	111.778
814	133.257	164.462
815	45.7315	19.7687
816	64.4233	46.4604
817	106.07	116.665
818	57.3115	30.7577
819	74.7485	61.5802
820	94.9137	90.9463
821	70.2603	44.4782
822	57.9208	23.31
823	75.4143	63.9532
824	88.1273	81.5073
825	64.2922	42.5901
826	99.465	108.035
827	99.913	103.838
828	38.9373	-0.496712
829	57.2192	15.9142
830	37.7207	-7.40516
831	112.683	109.251
832	41.6457	1.20496
833	92.4872	95.0015
834	130.138	150.668
835	85.3715	89.0102
836	114.793	128.936
837	70.7973	54.3215
838	38.8677	2.14591
839	70.1243	49.386
840	79.3452	57.6588
841	109.986	133.235
842	88.6027	91.8902
843	98.1642	93.6727
844	39.1068	-1.09342
845	105.162	114.144
846	57.0272	33.3995
847	67.1657	45.4677
848	72.729	54.3159
849	59.9873	42.1691
850	54.3937	31.2831
851	53.8582	16.8982
852	40.2962	-2.67416
853	106.097	110.494
854	47.8337	18.2919
855	113.721	113.12
856	41.6717	-2.31208
857	78.5577	65.2708
858	67.2	49.3487
859	56.2912	31.1594
860	38.6545	-4.99847
861	70.6422	53.3818
862	129.199	154.951
863	86.4915	86.8874
864	100.044	96.5959
865	83.9005	81.6319
866	46.1992	6.08538
867	108.218	110.591
868	90.5782	87.631
869	40.2652	1.91457
870	98.381	93.2938
871	56.3247	31.3185
872	124.114	139.225
873	82.5427	92.7483
874	90.2252	90.1393
875	63.8243	72.384
876	52.5037	20.1737
877	49.0003	12.4965
878	96.3562	98.6374
879	118.445	134.445
880	65.7705	60.4932
881	116.968	121.396
882	68.8738	40.8008
883	69.8647	55.6254
884	82.0005	74.6474
885	121.031	140.684
886	104.116	116.27
887	39.081	-2.68917
888	69.959	51.8754
889	92.4752	85.9416
890	139.723	164.634
891	61.53	43.7448
892	85.7822	76.3207
893	65.5905	46.3037
894	97.6952	95.8177
895	55.8622	24.7849
896	71.64	61.459
897	49.3527	18.8614
898	132.159	152.164
899	99.2135	100.185
900	46.8807	9.02052
901	93.6413	88.1496
902	81.7025	70.4302
903	70.5065	51.311
904	117.728	126.906
905	91.8148	84.8987
906	92.4647	91.4818
907	70.2705	49.4758
908	88.846	82.7323
909	112.676	122.472
910	115.831	108.341
911	39.7533	0.517792
912	35.0222	13.8081
913	44.9935	8.21437
914	42.4718	-0.83984
915	85.536	79.4647
916	39.6987	0.512764
917	101.518	100.106
918	74.5745	60.9867
919	79.689	77.7162
920	44.634	12.3001
921	43.958	4.27297
922	82.8332	86.3943
923	62.6952	36.7229
924	74.7065	58.9677
925	40.696	-3.06596
926	88.5578	76.3408
927	36.1195	-8.25723
928	45.068	3.98415
929	65.8362	46.5144
930	98.9558	97.5668
931	132.679	151.328
932	64.792	43.8779
933	113.182	130.566
934	117.564	130.038
935	92.9725	106.422
936	83.3057	78.9292
937	41.7645	9.6001
938	88.5223	78.909
939	69.619	54.0598
940	115.754	123.062
941	89.6513	95.2343
942	42.6743	1.13353
943	54.9878	23.6709
944	42.2932	-2.34629
945	94.6327	88.4872
946	77.4982	50.4673
947	108.977	111.769
948	110.574	133.619
949	97.9227	99.8124
950	51.0952	18.393
951	94.9912	97.6552
952	82.7487	79.1325
953	102.768	97.6259
954	107.493	111.503
955	45.5857	11.548
956	64.6613	42.2996
957	79.6298	68.7425
958	80.1805	71.7006
959	98.9413	128.37
960	90.882	80.4875
961	123.391	134.57
962	107.876	115.09
963	35.8313	19.9944
964	65.1317	47.8464
965	97.9263	114.656
966	117.62	128.66
967	93.0418	91.5665
968	49.8717	15.5533
969	96.7897	98.165
970	92.9778	93.7643
971	77.418	59.1778
972	41.1993	33.3707
973	90.075	79.8678
974	50.6765	22.937
975	52.1943	25.5487
976	70.1562	49.1293
977	95.9818	94.5451
978	77.7608	72.4597
979	118.599	133.767
980	88.4635	79.8509
981	73.1372	60.4047
982	63.6428	50.5238
983	56.5285	32.4013
984	32.7022	-11.8386
985	76.96	56.2082
986	108.705	114.017
987	98.0933	109.014
988	100.252	97.5902
989	84.151	69.8128
990	118.783	120.447
991	56.8093	21.9259
992	86.3378	81.6435
993	61.3403	40.8169
994	117.751	135.956
995	61.6497	33.1644
996	71.5858	49.5463
997	112.387	118.864
998	80.0673	65.8217
999	43.305	8.21492
1000	88.8733	91.0138
1001	72.2852	49.3314
1002	118.23	144.036
1003	101.424	115.921
1004	127.842	144.872
1005	65.0275	44.1118
1006	84.6803	83.2144
1007	57.6608	34.0672
1008	75.6705	59.7102
1009	105.731	106.724
1010	72.4993	63.3621
1011	82.6272	68.8586
1012	95.3798	89.8084
1013	82.4382	62.1566
1014	99.9972	107.746
1015	64.3662	45.0804
1016	47.6212	37.1122
1017	84.0505	91.6465
1018	84.6212	75.9777
1019	89.0185	82.5488
1020	64.1527	42.5663
1021	93.7017	91.948
1022	133.988	156.523
1023	117.104	112.032
1024	79.3265	65.9517
1025	58.7097	25.4674
1026	98.2847	105.65
1027	84.7825	69.2607
1028	116.91	134.653
1029	109.707	109.671
1030	34.416	-13.6637
1031	102.376	104.228
1032	40.2215	4.03152
1033	54.8352	46.9657
1034	69.6325	48.3467
1035	41.8012	-4.37526
1036	129.203	150.741
1037	76.9975	65.7682
1038	78.5768	57.7114
1039	55.5888	21.4433
1040	33.9465	-14.1859
1041	58.3822	39.8775
1042	69.7228	55.5574
1043	74.1413	56.5017
1044	73.3213	58.6001
1045	57.6818	30.6048
1046	42.725	1.77338
1047	72.4643	55.6258
1048	107.879	113.772
1049	49.8853	45.7673
1050	51.024	24.7219
1051	105.019	119.249
1052	102.282	109.06
1053	95.5195	87.3816
1054	66.2363	55.095
1055	109.977	121.838
1056	83.9513	75.6667
1057	62.0103	40.7019
1058	72.3817	56.5666
1059	90.5572	86.6449
1060	42.6883	7.18254
1061	91.0517	77.1366
1062	43.84	30.9882
1063	38.9557	-6.03714
1064	63.474	33.3471
1065	83.0185	79.3725
1066	79.0173	78.2882
1067	103.303	103.5
1068	40.7975	12.2437
1069	112.737	129.478
1070	77.9995	78.7735
1071	50.0433	17.5197
1072	48.239	24.0384
1073	47.2313	10.0259
1074	98.6932	104.737
1075	124.038	124.003
1076	105.778	115.629
1077	91.3295	91.9321
1078	43.15	6.76141
1079	125.011	138.988
1080	84.639	68.7623
1081	108.692	121.936
1082	81.5875	78.8033
1083	55.769	31.2452
1084	55.8002	25.9748
1085	101.554	115.747
1086	35.0203	-12.4007
1087	93.726	94.5926
1088	99.9367	102.6
1089	58.8777	29.6252
1090	55.0898	28.1584
1091	113.487	133.521
1092	30.0302	-24.4937
1093	41.645	1.60949
1094	57.606	29.989
1095	43.7022	0.721531
1096	76.0128	59.854
1097	61.5972	39.3953
1098	41.0475	0.105774
1099	64.0238	43.6754
1100	107.059	113.287
1101	70.0672	54.0288
1102	114.897	118.587
1103	114.498	141.955
1104	92.723	89.0029
1105	101.253	107.09
1106	71.2265	72.4824
1107	74.2517	62.8598
1108	114.272	134.544
1109	71.213	58.3493
1110	92.5847	86.4794
1111	100.156	107.162
1112	81.3563	102.212
1113	84.0697	76.0519
1114	69.5508	48.9501
1115	79.8232	64.8355
1116	107.964	114.3
1117	76.0925	58.8925
1118	69.2182	47.1124
1119	80.0752	81.536
1120	110.182	129.517
1121	69.0407	48.8469
1122	41.0632	-5.60323
1123	76.0475	121.169
1124	78.9635	68.8473
1125	42.132	8.60785
1126	82.5883	71.979
1127	110.316	126.317
1128	58.697	30.9059
1129	39.4785	0.142441
1130	96.2985	102.051
1131	69.1198	60.6607
1132	71.8147	50.0472
1133	50.4318	30.6748
1134	43.0323	-0.834278
1135	72.8465	55.6898
1136	62.3185	38.4265
1137	51.7438	22.5093
1138	86.515	83.5379
1139	63.7292	44.4481
1140	131.417	164.583
1141	53.2537	22.7669
1142	83.2072	72.4489
1143	115.234	139.493
1144	47.544	15.2037
1145	105.604	100.766
1146	54.9948	23.3118
1147	66.4085	63.5698
1148	40.0062	-1.48026
1149	39.6188	-4.26189
1150	56.3002	32.4789
1151	65.6075	42.5412
1152	60.2842	32.3485
1153	87.2293	86.4125
1154	70.4915	67.2545
1155	53.9242	26.1973
1156	41.7097	-4.65723
1157	100.511	125.885
1158	65.926	43.7348
1159	69.4677	56.7547
1160	69.4818	68.7912
1161	118.971	164.223
1162	83.1517	79.9042
1163	87.243	76.4102
1164	123.872	138.938
1165	128.215	142.426
1166	65.7833	64.9738
1167	47.533	17.7878
1168	66.35	55.7346
1169	56.6372	49.9152
1170	81.1745	85.52
1171	90.7107	92.8652
1172	66.4175	51.7117
1173	37.0747	-4.13759
1174	76.4637	57.4362
1175	81.0167	73.053
1176	85.3005	86.2048
1177	101.492	112.486
1178	42.0995	6.89169
1179	52.8268	30.3167
1180	96.6908	111.663
1181	71.1225	60.0857
1182	71.2182	65.8884
1183	69.559	47.507
1184	41.0168	-0.769573
1185	69.9782	56.6619
1186	121.998	123.548
1187	37.7027	3.08028
1188	80.9293	62.2302
1189	43.833	3.34784
1190	96.1857	94.5455
1191	78.6685	61.7621
1192	58.1073	35.925
1193	64.948	43.4975
1194	84.4288	80.5176
1195	68.7217	44.016
1196	137.575	162.851
1197	57.2088	37.5297
1198	101.702	106.772
1199	41.8387	-2.65932
1200	80.9618	68.8532
1201	86.8392	81.9489
1202	88.5832	95.6261
1203	79.4788	70.8724
1204	107.535	107.19
1205	108.152	118.148
1206	74.3577	55.1813
1207	45.7222	15.1857
1208	64.1315	51.3852
1209	48.7718	12.9616
1210	41.1893	-9.76702
1211	96.4548	86.1983
1212	37.8267	-1.29967
1213	50.9085	35.227
1214	101.24	106.873
1215	46.3948	16.6527
1216	72.7963	51.271
1217	69.5462	48.7665
1218	45.392	5.36246
1219	57.2152	30.8601
1220	92.5187	87.9798
1221	117.585	128.619
1222	63.9782	35.2251
1223	125.841	135.826
1224	104.288	109.218
1225	52.6798	23.9356
1226	89.1197	98.7192
1227	55.899	24.8536
1228	88.396	82.6576
1229	46.1113	12.4278
1230	89.4367	81.9844
1231	101.232	99.2768
1232	35.8135	-12.2846
1233	104.865	109.541
1234	50.476	17.1908
1235	90.7818	88.1719
1236	100.357	101.319
1237	102.605	107.886
1238	51.068	16.6152
1239	100.444	100.393
1240	99.6997	108.513
1241	47.9347	24.296
1242	55.8903	49.2645
1243	38.4347	-5.04863
1244	59.928	27.9075
1245	106.771	120.622
1246	48.0907	12.2715
1247	43.145	5.71442
1248	88.3703	69.8011
1249	99.6808	97.9733
1250	54.8083	26.6309
1251	125.599	141.124
1252	49.0433	14.2657
1253	71.261	51.7199
1254	66.5313	49.0339
1255	70.3363	51.6961
1256	47.2117	22.1324
1257	93.4878	86.085
1258	79.1628	64.0483
1259	92.1297	78.6715
1260	67.4588	37.7685
1261	85.873	74.9379
1262	83.1473	72.8448
1263	65.0517	45.361
1264	40.3882	-0.432697
1265	116.662	135.04
1266	45.0637	13.7632
1267	95.8885	106.995
1268	122.88	127.181
1269	65.2077	44.3745
1270	53.8677	23.441
1271	39.0113	27.4943
1272	96.159	97.2355
1273	44.1425	4.91036
1274	69.0898	53.6861
1275	126.512	142.308
1276	45.1772	13.1321
1277	80.5227	67.038
1278	87.6972	78.8966
1279	116.124	132.363
1280	40.127	7.34797
1281	86.5132	91.615
1282	38.3642	-5.19609
1283	128.937	131.521
1284	70.354	54.4412
1285	102.952	117.155
1286	94.2827	81.114
1287	113.508	114.925
1288	71.3128	52.9305
1289	66.4858	43.8693
1290	78.9972	67.153
1291	42.2868	7.16047
1292	110.716	128.459
1293	81.0342	76.8593
1294	85.434	82.5151
1295	77.191	66.9358
1296	95.0033	93.7278
1297	79.611	70.9441
1298	50.7572	16.2271
1299	73.2747	56.99
1300	76.6452	50.4182
1301	87.5845	86.2017
1302	105.594	105.798
1303	85.2485	71.7605
1304	40.311	4.08916
1305	81.8107	72.1758
1306	69.2748	47.5863
1307	95.9018	96.3548
1308	49.9638	29.4485
1309	67.0313	46.9485
1310	41.4247	4.45395
1311	64.0675	37.5875
1312	56.1667	33.1723
1313	50.4463	25.573
1314	64.7782	46.1866
1315	73.3717	72.8914
1316	85.1835	72.2488
1317	98.7618	99.8538
1318	128.258	152.192
1319	97.7525	93.6956
1320	82.5968	102.904
1321	53.8725	25.0558
1322	51.7393	23.5828
1323	60.999	42.3973
1324	95.2048	86.8484
1325	80.4398	78.2924
1326	77.0912	67.2995
1327	35.29	-3.40433
1328	95.9523	119.58
1329	91.4543	80.7897
1330	88.3823	92.0954
1331	162.525	105.915
1332	63.6038	48.2375
1333	45.6935	12.9641
1334	86.435	80.0048
1335	90.2337	101.221
1336	69.7467	60.3928
1337	92.172	73.3078
1338	43.2722	18.3144
1339	48.1038	21.062
1340	51.0973	26.7573
1341	101.724	105.171
1342	65.7512	44.3786
1343	110.86	127.992
1344	112.342	121.525
1345	117.963	135.29
1346	102.101	119.051
1347	101.453	111.152
1348	95.3027	94.1883
1349	59.1297	30.1786
1350	42.8502	6.30727
1351	40.7805	3.99734
1352	93.5898	75.2412
1353	75.9218	60.4747
1354	42.6927	45.6771
1355	33.733	8.96872
1356	63.8268	40.2997
1357	52.7248	21.1944
1358	72.7213	57.2982
1359	95.293	98.4177
1360	42.2223	4.05335
1361	80.7477	63.5694
1362	59.0582	40.4105
1363	61.9477	42.8386
1364	64.1157	52.6128
1365	70.1288	55.2588
1366	131.829	158.209
1367	85.6635	89.361
1368	70.4658	54.504
1369	50.9178	20.3612
1370	46.0158	14.7943
1371	77.1565	78.6182
1372	55.9112	30.8789
1373	52.2688	25.1508
1374	79.5793	74.8134
1375	48.8957	36.7406
1376	39.5237	-0.664494
1377	60.467	39.8656
1378	54.3125	21.7394
1379	70.212	97.2446
1380	62.6845	40.3835
1381	75.1097	57.6328
1382	64.7408	43.2091
1383	45.2672	10.2927
1384	82.4915	68.6579
1385	80.7595	78.3051
1386	88.6955	90.8669
1387	59.1093	27.6955
1388	63.1683	53.0601
1389	81.8318	76.9813
1390	37.9933	-3.8241
1391	53.1833	26.9552
1392	79.5737	66.2019
1393	80.0728	64.5734
1394	82.1922	90.1135
1395	40.1197	9.4963
1396	39.6347	3.10239
1397	41.859	-2.41443
1398	72.9445	59.9163
1399	109.098	113.85
1400	91.6583	92.2364
1401	74.6863	63.9849
1402	98.6233	98.4026
1403	55.5628	20.1493
1404	54.1883	24.214
1405	44.0117	8.28689
1406	36.8262	-0.399525
1407	68.9542	43.1479
1408	110.549	125.154
1409	109.016	111.522
1410	95.9967	98.9367
1411	32.9827	-18.4961
1412	74.405	58.3901
1413	93.814	100.214
1414	53.7753	25.5607
1415	37.6167	-1.28592
1416	104.22	114.081
1417	94.6318	95.3698
1418	42.6105	4.84675
1419	52.944	22.2008
1420	109.618	131.87
1421	86.842	79.974
1422	74.6528	61.1913
1423	49.434	17.0979
1424	74.5675	66.4709
1425	90.7927	83.8685
1426	39.7137	-0.514416
1427	80.3585	68.0933
1428	90.2377	87.3009
1429	97.7515	107.175
1430	68.793	55.2063
1431	96.5873	98.7664
1432	122.586	122.955
1433	78.1175	57.9935
1434	116.581	144.005
1435	79.3438	67.2335
1436	97.846	98.131
1437	79.9468	65.5319
1438	95.8988	92.3822
1439	53.3483	61.7401
1440	52.9563	16.7829
1441	81.6528	76.3813
1442	52.7332	32.9474
1443	76.3145	57.5559
1444	69.1262	53.1717
1445	86.7307	80.7078
1446	127.784	154.362
1447	133.851	163.99
1448	83.7307	87.5054
1449	91.634	91.6876
1450	99.2213	88.4154
1451	99.2515	94.5718
1452	127.414	153.926
1453	89.4197	83.4926
1454	110.788	118.559
1455	71.194	52.6903
1456	50.4043	18.9776
1457	69.813	44.9262
1458	104.585	117.633
1459	58.6882	39.2503
1460	82.8512	80.1789
1461	100.968	98.6356
1462	111.076	126.865
1463	42.2497	3.4227
1464	47.5735	17.2795
1465	58.3883	39.0651
1466	90.3677	90.0119
1467	55.3035	30.6054
1468	45.148	3.04528
1469	98.179	104.835
1470	88.5057	79.6555
1471	43.8942	3.62018
1472	31.972	-15.6938
1473	118.964	123.363
1474	51.7157	32.9729
1475	92.167	93.425
1476	47.7578	13.8363
1477	78.7932	64.5264
1478	41.2777	5.06295
1479	65.3773	39.4647
1480	83.0305	76.6245
1481	56.587	34.1929
1482	90.1408	93.7536
1483	74.1073	66.2261
1484	67.2232	51.1604
1485	118.947	129.766
1486	60.0643	27.1215
1487	53.2558	19.9302
1488	98.0783	110.809
1489	102.423	94.6862
1490	92.4432	89.8215
1491	42.5195	6.70294
1492	88.3438	84.032
1493	46.3902	11.2028
1494	71.4348	53.3221
1495	42.0973	11.9042
1496	49.833	15.3599
1497	91.0618	86.7347
1498	79.777	69.6418
1499	54.5573	28.1385
1500	42.8493	5.45132
1501	76.3007	72.1278
1502	104.552	110.116
1503	50.3568	19.5679
1504	81.3127	67.5575
1505	58.1303	34.7077
1506	76.0988	63.4144
1507	86.28	87.6637
1508	41.5427	3.24398
1509	39.9245	0.873066
1510	50.007	16.1401
1511	45.3305	15.4711
1512	98.0925	105.296
1513	96.8505	85.1871
1514	77.967	61.4021
1515	58.4848	30.1831
1516	87.3718	75.5072
1517	69.782	53.3624
1518	124.28	122.6
1519	54.5728	18.1247
1520	61.2158	40.1526
1521	44.9653	12.5545
1522	44.1257	8.95301
1523	86.3112	77.9928
1524	45.8103	4.99606
1525	37.739	-10.0206
1526	59.567	26.4465
1527	37.5975	-8.66373
1528	49.4038	14.2381
1529	82.1553	79.1966
1530	53.5632	23.1086
1531	44.8225	13.4695
1532	90.299	78.023
1533	76.4525	63.3266
1534	53.261	18.5962
1535	50.1768	19.4243
1536	41.0412	6.93984
1537	114.75	124.688
1538	83.2633	66.8094
1539	46.4633	32.9871
1540	87.6888	81.558
1541	59.5373	26.3786
1542	128.958	162.805
1543	93.9548	96.0629
1544	120.086	133.412
1545	91.6358	81.6663
1546	46.3845	15.1805
1547	53.3635	23.0181
1548	54.0292	19.1381
1549	42.6817	6.08298
1550	71.224	51.4964
1551	82.2882	98.1602
1552	73.2435	54.2376
1553	78.1637	63.3602
1554	109.944	118.814
1555	42.6437	6.59859
1556	116.973	138.936
1557	103.167	112.754
1558	66.201	48.1746
1559	87.8193	87.0064
1560	130.355	164.308
1561	63.7297	46.537
1562	74.2208	58.4149
1563	71.7167	45.5704
1564	102.131	102.934
1565	112.422	133.589
1566	53.5082	31.5021
1567	91.8542	79.068
1568	101.427	107.442
1569	93.4732	92.8761
1570	123.273	142.481
1571	56.794	20.6388
1572	73.2673	60.2935
1573	64.5847	53.1333
1574	45.6022	6.37419
1575	48.1588	11.795
1576	75.0133	51.7867
1577	49.1937	13.4642
1578	42.7258	36.6513
1579	134.324	163.522
1580	46.5357	22.8812
1581	46.0567	7.03205
1582	96.3518	94.4391
1583	80.7203	68.6314
1584	45.6212	14.5422
1585	94.1985	85.6791
1586	47.5317	19.191
1587	43.5488	15.9716
1588	84.6553	88.4833
1589	105.508	115.038
1590	93.1195	95.4226
1591	111.165	118.048
1592	87.7295	86.795
1593	51.693	21.3577
1594	69.2793	52.5876
1595	45.563	10.8698
1596	63.6317	36.5559
1597	51.7822	16.0997
1598	50.682	21.0355
1599	76.1247	64.9465
1600	50.8038	18.2226
1601	75.3405	64.7392
1602	51.3885	23.0289
1603	80.1123	59.6624
1604	93.326	96.7825
1605	84.5337	88.7638
1606	43.6812	9.77007
1607	57.2395	33.8691
1608	77.0765	56.3218
1609	132.809	158.52
1610	75.2907	54.6628
1611	81.3612	68.0186
1612	58.189	39.6022
1613	46.5638	20.5909
1614	41.1235	1.06473
1615	69.246	44.6151
1616	52.5367	22.3266
1617	39.0188	-7.21049
1618	46.1563	6.01258
1619	83.166	66.7071
1620	46.3197	16.9578
1621	65.6723	42.7104
1622	96.6775	102.73
1623	41.7788	2.45675
1624	45.322	9.23231
1625	46.4275	18.9449
1626	58.7142	31.2716
1627	54.1243	28.6149
1628	76.6095	60.4391
1629	73.6397	65.2144
1630	80.4645	76.5672
1631	42.9347	-1.23011
1632	72.9803	46.2701
1633	66.885	46.17
1634	73.8002	67.3904
1635	43.5317	6.57058
1636	59.0795	34.0986
1637	85.0965	77.4836
1638	111.156	142.525
1639	46.5693	13.1068
1640	109.801	126.155
1641	108.217	105.107
1642	71.3775	55.4744
1643	65.0323	45.6248
1644	79.7708	62.003
1645	73.8347	62.9713
1646	37.2568	-7.24903
1647	109.499	124.177
1648	83.7532	102.175
1649	91.4328	78.3919
1650	96.8027	117.2
1651	59.073	33.7556
1652	32.8167	-18.661
1653	135.331	160.587
1654	37.643	-6.66331
1655	66.4035	44.9251
1656	69.75	48.1093
1657	53.2147	24.5859
1658	44.8052	16.4084
1659	94.4788	93.5668
1660	58.0253	34.356
1661	39.3592	-0.4123
1662	78.7847	65.7784
1663	83.1608	82.9523
1664	50.1815	15.4898
1665	47.3242	12.3397
1666	70.6105	45.6167
1667	83.9558	73.4921
1668	42.6018	10.11
1669	69.1908	64.174
1670	60.5415	40.399
1671	83.4728	71.7246
1672	126.031	132.752
1673	55.5723	55.2248
1674	49.5182	16.9392
1675	44.886	7.08905
1676	87.7877	70.1335
1677	44.1002	12.306
1678	44.156	3.67014
1679	75.3775	60.6356
1680	76.6807	80.9197
1681	64.8597	47.9545
1682	103.02	112.008
1683	128.369	152.219
1684	99.4715	111.223
1685	95.728	104.586
1686	58.5762	29.1706
1687	74.4338	62.5496
1688	59.3872	26.4213
1689	77.604	63.8704
1690	124.708	129.622
1691	57.5317	45.7651
1692	76.804	66.4022
1693	69.3975	40.5544
1694	81.3283	65.0661
1695	47.8253	13.1191
1696	91.5053	85.9594
1697	97.555	96.2241
1698	96.359	91.539
1699	130.833	156.303
1700	60.9063	40.3084
1701	54.0818	29.464
1702	73.9622	67.1462
1703	44.9858	14.2534
1704	44.9002	12.1695
1705	57.8958	36.9922
1706	84.27	76.6359
1707	58.737	29.0904
1708	123.704	150.596
1709	59.4997	42.3644
1710	80.7192	85.0263
1711	96.786	96.5803
1712	63.8842	46.1025
1713	57.46	25.1997
1714	77.9202	74.5526
1715	49.9775	15.0372
1716	93.656	81.8319
1717	126.715	145.503
1718	50.9833	50.0284
1719	69.5483	52.5163
1720	71.7727	54.1319
1721	56.1378	29.0119
1722	100.804	101.592
1723	54.6935	29.3514
1724	40.3698	2.23439
1725	61.334	42.3166
1726	66.2935	44.776
1727	68.5528	46.8718
1728	57.2527	26.0012
1729	70.2417	55.2173
1730	86.5985	80.4917
1731	54.8402	25.3057
1732	97.042	98.0208
1733	57.4153	29.909
1734	85.2772	66.5645
1735	83.5127	76.8597
1736	71.0495	65.2504
1737	41.8127	-1.69384
1738	100.932	100.97
1739	45.985	7.09908
1740	86.9193	89.4279
1741	94.296	94.1814
1742	65.2312	57.1741
1743	103.466	104.685
1744	98.7488	99.1626
1745	35.8462	-7.62523
1746	133.608	149.681
1747	86.2693	75.8463
1748	55.9045	36.0184
1749	94.0127	97.0928
1750	132.176	155.158
1751	46.3153	10.8301
1752	61.8013	33.4181
1753	57.6008	28.5136
1754	81.2912	75.6197
1755	54.2502	27.5251
1756	86.6632	88.6621
1757	110.821	119.366
1758	82.6235	79.1711
1759	46.862	17.9576
1760	69.5365	79.7846
1761	98.7685	89.8588
1762	76.6363	68.4407
1763	40.529	-3.39549
1764	45.1742	12.6203
1765	59.1223	37.5113
1766	97.4817	96.6333
1767	90.1133	92.7218
1768	41.0255	-4.5034
1769	87.5205	83.23
1770	71.9643	65.8109
1771	68.5775	48.188
1772	123.791	143.143
1773	93.8272	82.0556
1774	72.708	79.8088
1775	44.5663	12.501
1776	61.3513	38.8231
1777	88.4345	86.019
1778	86.8945	80.889
1779	78.8295	62.5437
1780	111.116	124.399
1781	102.714	109.953
1782	115.786	129.3
1783	92.3633	89.9352
1784	81.0555	70.9931
1785	44.4697	14.997
1786	43.4597	11.4668
1787	73.9417	65.2724
1788	78.09	72.9775
1789	48.1367	18.6471
1790	96.1635	112.506
1791	128.329	137.056
1792	108.844	112.365
1793	31.1775	-8.98696
1794	107.004	113.136
1795	65.8207	47.211
1796	40.1872	3.44266
1797	50.3452	22.994
1798	108.683	125.477
1799	98.6942	103.38
1800	89.8922	79.2492
1801	50.5312	14.4499
1802	65.5967	41.4644
1803	73.1357	59.5769
1804	54.8007	24.4427
1805	99.2495	100.823
1806	124.976	123.905
1807	61.6385	33.8863
1808	91.3133	96.0409
1809	79.1103	64.9546
1810	89.3623	79.0987
1811	92.5175	86.2759
1812	60.0473	35.133
1813	114.132	126.859
1814	95.6418	98.5472
1815	52.1127	17.0747
1816	64.0022	35.9468
1817	89.4558	80.8561
1818	70.1088	51.9345
1819	106.769	110.044
1820	119.529	129.526
1821	96.975	88.294
1822	36.7735	-7.49136
1823	130.419	148.045
1824	39.472	-4.37057
1825	51.9667	15.5608
1826	74.2037	56.9985
1827	83.6553	77.2234
1828	78.9207	96.6521
1829	90.8008	83.0962
1830	45.7315	19.7687
1831	107.232	120.515
1832	88.1273	81.5073
1833	37.9768	-4.0388
1834	100.401	95.2212
1835	87.4973	88.5379
1836	91.6948	90.4143
1837	86.0793	81.4435
1838	85.008	73.8443
1839	66.2633	43.3099
1840	77.3443	59.5245
1841	65.7072	39.3262
1842	57.2192	15.9142
1843	88.0042	78.3057
1844	69.0707	51.49
1845	89.109	83.9663
1846	40.3142	5.67601
1847	92.4872	95.0015
1848	130.138	150.668
1849	40.5058	3.1955
1850	89.7053	82.4424
1851	81.8125	75.3678
1852	49.7713	20.8119
1853	100.678	102.036
1854	79.3452	57.6588
1855	69.2685	54.4469
1856	57.0272	33.3995
1857	44.2612	3.17883
1858	72.729	54.3159
1859	63.7133	47.3525
1860	96.7715	89.5981
1861	38.5575	-7.68728
1862	79.2158	62.475
1863	56.1447	13.5475
1864	54.3937	31.2831
1865	99.9022	107.102
1866	96.412	103.408
1867	63.4078	34.2369
1868	97.3742	91.807
1869	126.104	150.205
1870	35.756	-10.0144
1871	75.5623	63.0639
1872	54.97	25.45
1873	47.1985	11.4529
1874	90.2082	81.3079
1875	47.6232	11.1404
1876	56.3247	31.3185
1877	40.6773	-0.757149
1878	65.9988	40.6361
1879	38.6417	-3.60515
1880	116.905	133.812
1881	99.9363	108.727
1882	52.5037	20.1737
1883	49.0003	12.4965
1884	101.085	114.981
1885	101.608	111.035
1886	84.6212	91.4422
1887	96.3562	98.6374
1888	54.4167	35.092
1889	36.16	-4.45018
1890	80.3847	62.8253
1891	43.45	6.59715
1892	65.7705	60.4932
1893	100	108.72
1894	67.4377	43.2745
1895	69.8647	55.6254
1896	104.116	116.27
1897	93.9773	89.2079
1898	46.708	11.9354
1899	107.041	112.54
1900	39.081	-2.68917
1901	113.998	115.4
1902	101.305	109.325
1903	85.7822	76.3207
1904	94.7937	93.0265
1905	83.1545	72.9226
1906	71.64	61.459
1907	80.2298	76.3374
1908	59.3192	35.645
1909	102.671	108.246
1910	53.8223	25.9084
1911	57.5327	28.1648
1912	90.4582	85.4869
1913	46.8807	9.02052
1914	43.118	38.5021
1915	63.6697	36.78
1916	81.551	89.1697
1917	89.7178	90.1596
1918	58.9588	39.4529
1919	135.55	154.633
1920	80.027	68.1017
1921	89.5682	101.495
1922	45.8235	14.2891
1923	112.676	122.472
1924	127.317	144.151
1925	65.2032	39.8073
1926	90.8268	98.309
1927	38.8295	-3.88763
1928	101.518	100.106
1929	61.7383	54.301
1930	74.5745	60.9867
1931	74.4615	54.9681
1932	109.564	118.696
1933	46.4738	10.2887
1934	66.7218	43.1856
1935	73.0125	78.7034
1936	63.7905	40.8074
1937	93.2093	86.9443
1938	36.1195	-8.25723
1939	88.5578	76.3408
1940	45.068	3.98415
1941	67.9582	62.6911
1942	88.9397	82.423
1943	64.792	43.8779
1944	40.5442	-0.91885
1945	60.2205	35.6838
1946	113.182	130.566
1947	65.1818	38.7779
1948	117.564	130.038
1949	57.1925	28.3095
1950	41.7645	9.6001
1951	39.3328	-2.03281
1952	48.2157	15.6467
1953	64.4985	41.6462
1954	88.4092	78.1151
1955	38.0403	-1.80758
1956	93.3018	88.3463
1957	64.4312	40.4413
1958	81.1563	65.7494
1959	117.519	127.229
1960	57.76	39.5127
1961	68.4627	61.2528
1962	70.2803	57.5497
1963	42.2767	1.66533
1964	61.7063	43.7718
1965	51.0952	18.393
1966	68.9557	53.8068
1967	124.018	119.376
1968	94.9912	97.6552
1969	55.0652	29.3197
1970	107.493	111.503
1971	99.6508	108.245
1972	122.582	112.177
1973	89.5742	79.41
1974	123.391	134.57
1975	77.3885	71.1518
1976	110.707	118.171
1977	40.7628	0.470646
1978	66.9705	52.7228
1979	48.0998	24.1879
1980	97.9263	114.656
1981	81.1843	68.8889
1982	84.0503	82.2026
1983	43.2517	8.48502
1984	41.5913	29.4865
1985	48.4892	16.5699
1986	41.4228	1.72061
1987	53.6968	22.3797
1988	52.1943	25.5487
1989	117.864	143.039
1990	71.3235	53.9471
1991	53.291	35.7764
1992	85.6328	73.9863
1993	129.134	148.085
1994	76.7322	67.0417
1995	98.4398	91.7118
1996	108.627	114.692
1997	51.3547	19.7998
1998	92.0553	89.2607
[truncated: 5,852 more rows]
