# Supplementary material for: Sequence-to-sequence translation from mass spectra to peptides with a transformer model
Source: Nat Commun. 2024 Jul 30;15:6427. doi: 10.1038/s41467-024-49731-x (PMC11289372; doi:10.1038/s41467-024-49731-x)
Supplement: Supplementary file 4 — Source data [file 41467_2024_49731_MOESM4_ESM.zip › source_data/Figure_S4.xlsx]

## Sheet: Figure S4
	Casanovo_precision	Casanovo_coverage	Casanovo_bm_precision	Casanovo_bm_coverage	PointNovo_precision	PointNovo_coverage	DeepNovo_precision	DeepNovo_coverage	Novor_precision	Novor_coverage
0	1	5.16874e-07	1	5.16874e-07	1	5.16874e-07	1	5.16874e-07	1	5.16874e-07
1	1	2.63606e-05	1	2.63606e-05	1	2.63606e-05	1	2.63606e-05	0.941176	2.63606e-05
2	1	5.22043e-05	0.990099	5.22043e-05	1	5.22043e-05	1	5.22043e-05	0.930693	5.22043e-05
3	0.993377	7.8048e-05	0.986755	7.8048e-05	1	7.8048e-05	1	7.8048e-05	0.927152	7.8048e-05
4	0.995025	0.000103892	0.99005	0.000103892	1	0.000103892	1	0.000103892	0.935323	0.000103892
5	0.992032	0.000129735	0.992032	0.000129735	1	0.000129735	1	0.000129735	0.944223	0.000129735
6	0.993355	0.000155579	0.993355	0.000155579	1	0.000155579	1	0.000155579	0.936877	0.000155579
7	0.994302	0.000181423	0.982906	0.000181423	1	0.000181423	0.997151	0.000181423	0.934473	0.000181423
8	0.992519	0.000207266	0.982544	0.000207266	1	0.000207266	0.997506	0.000207266	0.937656	0.000207266
9	0.993348	0.00023311	0.982262	0.00023311	1	0.00023311	0.997783	0.00023311	0.94235	0.00023311
10	0.994012	0.000258954	0.976048	0.000258954	1	0.000258954	0.998004	0.000258954	0.946108	0.000258954
11	0.994555	0.000284797	0.978221	0.000284797	1	0.000284797	0.998185	0.000284797	0.945554	0.000284797
12	0.995008	0.000310641	0.980033	0.000310641	1	0.000310641	0.998336	0.000310641	0.946755	0.000310641
13	0.995392	0.000336485	0.978495	0.000336485	1	0.000336485	0.998464	0.000336485	0.941628	0.000336485
14	0.99572	0.000362329	0.978602	0.000362329	1	0.000362329	0.998573	0.000362329	0.931526	0.000362329
15	0.996005	0.000388172	0.978695	0.000388172	1	0.000388172	0.998668	0.000388172	0.936085	0.000388172
16	0.996255	0.000414016	0.978777	0.000414016	1	0.000414016	0.996255	0.000414016	0.940075	0.000414016
17	0.996475	0.00043986	0.977673	0.00043986	1	0.00043986	0.996475	0.00043986	0.943596	0.00043986
18	0.99667	0.000465703	0.978912	0.000465703	1	0.000465703	0.99667	0.000465703	0.944506	0.000465703
19	0.995794	0.000491547	0.976866	0.000491547	1	0.000491547	0.996845	0.000491547	0.946372	0.000491547
20	0.996004	0.000517391	0.977023	0.000517391	1	0.000517391	0.997003	0.000517391	0.946054	0.000517391
21	0.996194	0.000543234	0.976213	0.000543234	1	0.000543234	0.997146	0.000543234	0.946717	0.000543234
22	0.996367	0.000569078	0.975477	0.000569078	1	0.000569078	0.997275	0.000569078	0.949137	0.000569078
23	0.994787	0.000594922	0.973936	0.000594922	1	0.000594922	0.997394	0.000594922	0.951347	0.000594922
24	0.995004	0.000620766	0.975021	0.000620766	1	0.000620766	0.997502	0.000620766	0.948376	0.000620766
25	0.995204	0.000646609	0.976019	0.000646609	0.999201	0.000646609	0.997602	0.000646609	0.946443	0.000646609
26	0.99462	0.000672453	0.974635	0.000672453	0.999231	0.000672453	0.997694	0.000672453	0.947733	0.000672453
27	0.994819	0.000698297	0.973353	0.000698297	0.99926	0.000698297	0.997779	0.000698297	0.946706	0.000698297
28	0.99429	0.00072414	0.97359	0.00072414	0.999286	0.00072414	0.997145	0.00072414	0.944325	0.00072414
29	0.994487	0.000749984	0.973811	0.000749984	0.999311	0.000749984	0.997243	0.000749984	0.944866	0.000749984
30	0.994004	0.000775828	0.974017	0.000775828	0.999334	0.000775828	0.997335	0.000775828	0.946702	0.000775828
31	0.994197	0.000801671	0.974855	0.000801671	0.998711	0.000801671	0.997421	0.000801671	0.94842	0.000801671
32	0.993754	0.000827515	0.973766	0.000827515	0.998751	0.000827515	0.997502	0.000827515	0.948157	0.000827515
33	0.993943	0.000853359	0.974561	0.000853359	0.998789	0.000853359	0.997577	0.000853359	0.948516	0.000853359
34	0.994121	0.000879202	0.974721	0.000879202	0.998824	0.000879202	0.997061	0.000879202	0.94709	0.000879202
35	0.994289	0.000905046	0.973729	0.000905046	0.998858	0.000905046	0.997144	0.000905046	0.945745	0.000905046
36	0.994448	0.00093089	0.973348	0.00093089	0.998334	0.00093089	0.997224	0.00093089	0.946141	0.00093089
37	0.994057	0.000956734	0.973528	0.000956734	0.998379	0.000956734	0.996759	0.000956734	0.945975	0.000956734
38	0.994214	0.000982577	0.973172	0.000982577	0.998422	0.000982577	0.996844	0.000982577	0.942662	0.000982577
39	0.994362	0.00100842	0.973347	0.00100842	0.998462	0.00100842	0.996925	0.00100842	0.941568	0.00100842
40	0.994003	0.00103426	0.972014	0.00103426	0.998501	0.00103426	0.996502	0.00103426	0.941029	0.00103426
41	0.994149	0.00106011	0.971234	0.00106011	0.998537	0.00106011	0.996587	0.00106011	0.941492	0.00106011
42	0.994288	0.00108595	0.970966	0.00108595	0.998096	0.00108595	0.996668	0.00108595	0.94098	0.00108595
43	0.994421	0.0011118	0.970711	0.0011118	0.99814	0.0011118	0.996746	0.0011118	0.940493	0.0011118
44	0.994548	0.00113764	0.970922	0.00113764	0.998183	0.00113764	0.99682	0.00113764	0.939573	0.00113764
45	0.994669	0.00116348	0.971124	0.00116348	0.998223	0.00116348	0.99689	0.00116348	0.939138	0.00116348
46	0.99435	0.00118933	0.969144	0.00118933	0.998262	0.00118933	0.996523	0.00118933	0.936984	0.00118933
47	0.99447	0.00121517	0.969375	0.00121517	0.997873	0.00121517	0.996597	0.00121517	0.935772	0.00121517
48	0.994586	0.00124101	0.96918	0.00124101	0.997501	0.00124101	0.996668	0.00124101	0.936693	0.00124101
49	0.994696	0.00126686	0.969808	0.00126686	0.997552	0.00126686	0.996736	0.00126686	0.937169	0.00126686
50	0.994402	0.0012927	0.969212	0.0012927	0.997601	0.0012927	0.996401	0.0012927	0.936825	0.0012927
51	0.994512	0.00131855	0.969032	0.00131855	0.996864	0.00131855	0.996472	0.00131855	0.936103	0.00131855
52	0.994617	0.00134439	0.969243	0.00134439	0.996924	0.00134439	0.99654	0.00134439	0.936563	0.00134439
53	0.994719	0.00137023	0.969445	0.00137023	0.996982	0.00137023	0.996228	0.00137023	0.937005	0.00137023
54	0.994817	0.00139608	0.969271	0.00139608	0.997038	0.00139608	0.996298	0.00139608	0.93706	0.00139608
55	0.994911	0.00142192	0.969829	0.00142192	0.997092	0.00142192	0.996365	0.00142192	0.937477	0.00142192
56	0.994645	0.00144776	0.969654	0.00144776	0.997144	0.00144776	0.99643	0.00144776	0.935023	0.00144776
57	0.994739	0.00147361	0.969484	0.00147361	0.997194	0.00147361	0.996492	0.00147361	0.934409	0.00147361
58	0.994829	0.00149945	0.969321	0.00149945	0.997242	0.00149945	0.996553	0.00149945	0.933816	0.00149945
59	0.994917	0.00152529	0.969502	0.00152529	0.997289	0.00152529	0.996611	0.00152529	0.93426	0.00152529
60	0.994668	0.00155114	0.969344	0.00155114	0.997334	0.00155114	0.996668	0.00155114	0.935022	0.00155114
61	0.994756	0.00157698	0.969846	0.00157698	0.997378	0.00157698	0.996722	0.00157698	0.93412	0.00157698
62	0.994518	0.00160283	0.97001	0.00160283	0.99742	0.00160283	0.996453	0.00160283	0.934215	0.00160283
63	0.994605	0.00162867	0.970486	0.00162867	0.997461	0.00162867	0.996509	0.00162867	0.93272	0.00162867
64	0.994689	0.00165451	0.970634	0.00165451	0.997501	0.00165451	0.996564	0.00165451	0.932521	0.00165451
65	0.994463	0.00168036	0.970163	0.00168036	0.997539	0.00168036	0.996001	0.00168036	0.933251	0.00168036
66	0.993941	0.0017062	0.970312	0.0017062	0.997576	0.0017062	0.996062	0.0017062	0.933959	0.0017062
67	0.994032	0.00173204	0.970158	0.00173204	0.997613	0.00173204	0.996121	0.00173204	0.93405	0.00173204
68	0.994119	0.00175789	0.970303	0.00175789	0.997648	0.00175789	0.996178	0.00175789	0.933843	0.00175789
69	0.993915	0.00178373	0.970443	0.00178373	0.997682	0.00178373	0.996233	0.00178373	0.933932	0.00178373
70	0.994002	0.00180958	0.97058	0.00180958	0.997715	0.00180958	0.996287	0.00180958	0.933733	0.00180958
71	0.994086	0.00183542	0.970712	0.00183542	0.997747	0.00183542	0.996339	0.00183542	0.933821	0.00183542
72	0.994168	0.00186126	0.971119	0.00186126	0.997778	0.00186126	0.99639	0.00186126	0.934463	0.00186126
73	0.993974	0.00188711	0.970967	0.00188711	0.997809	0.00188711	0.996439	0.00188711	0.93536	0.00188711
74	0.993785	0.00191295	0.971359	0.00191295	0.997568	0.00191295	0.996487	0.00191295	0.935963	0.00191295
75	0.993335	0.00193879	0.971474	0.00193879	0.997601	0.00193879	0.996534	0.00193879	0.936017	0.00193879
76	0.993423	0.00196464	0.971323	0.00196464	0.997369	0.00196464	0.99658	0.00196464	0.936333	0.00196464
77	0.993249	0.00199048	0.971696	0.00199048	0.997403	0.00199048	0.996624	0.00199048	0.937159	0.00199048
78	0.993079	0.00201632	0.971802	0.00201632	0.997437	0.00201632	0.996411	0.00201632	0.937965	0.00201632
79	0.993166	0.00204217	0.971906	0.00204217	0.997469	0.00204217	0.996203	0.00204217	0.93875	0.00204217
80	0.993002	0.00206801	0.972257	0.00206801	0.997501	0.00206801	0.996251	0.00206801	0.938515	0.00206801
81	0.993088	0.00209386	0.972599	0.00209386	0.997531	0.00209386	0.996297	0.00209386	0.939274	0.00209386
82	0.992929	0.0021197	0.972933	0.0021197	0.997562	0.0021197	0.996099	0.0021197	0.939771	0.0021197
83	0.992773	0.00214554	0.973019	0.00214554	0.997591	0.00214554	0.996146	0.00214554	0.940255	0.00214554
84	0.992859	0.00217139	0.97334	0.00217139	0.99762	0.00217139	0.995715	0.00217139	0.940966	0.00217139
85	0.992943	0.00219723	0.973653	0.00219723	0.997648	0.00219723	0.99553	0.00219723	0.941426	0.00219723
86	0.993025	0.00222307	0.973727	0.00222307	0.997442	0.00222307	0.995582	0.00222307	0.942106	0.00222307
87	0.992875	0.00224892	0.974029	0.00224892	0.997472	0.00224892	0.995633	0.00224892	0.942082	0.00224892
88	0.992956	0.00227476	0.97387	0.00227476	0.997501	0.00227476	0.995456	0.00227476	0.942059	0.00227476
89	0.993035	0.00230061	0.973938	0.00230061	0.996855	0.00230061	0.995507	0.00230061	0.94226	0.00230061
90	0.993113	0.00232645	0.974228	0.00232645	0.99689	0.00232645	0.995334	0.00232645	0.942679	0.00232645
91	0.993188	0.00235229	0.974511	0.00235229	0.996924	0.00235229	0.995166	0.00235229	0.943309	0.00235229
92	0.993262	0.00237814	0.974788	0.00237814	0.99674	0.00237814	0.995218	0.00237814	0.943273	0.00237814
93	0.993335	0.00240398	0.975059	0.00240398	0.996775	0.00240398	0.99527	0.00240398	0.943883	0.00240398
94	0.993406	0.00242982	0.975324	0.00242982	0.996596	0.00242982	0.99532	0.00242982	0.944267	0.00242982
95	0.993475	0.00245567	0.975374	0.00245567	0.996632	0.00245567	0.995369	0.00245567	0.944012	0.00245567
96	0.993543	0.00248151	0.97563	0.00248151	0.996459	0.00248151	0.995209	0.00248151	0.943345	0.00248151
97	0.993403	0.00250736	0.975881	0.00250736	0.996496	0.00250736	0.995259	0.00250736	0.942486	0.00250736
98	0.993471	0.0025332	0.976127	0.0025332	0.996531	0.0025332	0.995307	0.0025332	0.942053	0.0025332
99	0.993537	0.00255904	0.976368	0.00255904	0.996566	0.00255904	0.995152	0.00255904	0.941628	0.00255904
100	0.993601	0.00258489	0.976605	0.00258489	0.996601	0.00258489	0.995001	0.00258489	0.942212	0.00258489
101	0.993467	0.00261073	0.976638	0.00261073	0.996634	0.00261073	0.994853	0.00261073	0.941992	0.00261073
102	0.993531	0.00263657	0.976867	0.00263657	0.996667	0.00263657	0.994707	0.00263657	0.942364	0.00263657
103	0.993399	0.00266242	0.977092	0.00266242	0.9967	0.00266242	0.99437	0.00266242	0.942341	0.00266242
104	0.993463	0.00268826	0.97712	0.00268826	0.996539	0.00268826	0.994232	0.00268826	0.942703	0.00268826
105	0.993525	0.0027141	0.977338	0.0027141	0.996572	0.0027141	0.994287	0.0027141	0.943058	0.0027141
106	0.993586	0.00273995	0.977551	0.00273995	0.996416	0.00273995	0.994341	0.00273995	0.94303	0.00273995
107	0.993646	0.00276579	0.977761	0.00276579	0.996449	0.00276579	0.994394	0.00276579	0.943375	0.00276579
108	0.99352	0.00279164	0.977782	0.00279164	0.996482	0.00279164	0.994445	0.00279164	0.943529	0.00279164
109	0.993579	0.00281748	0.977802	0.00281748	0.996514	0.00281748	0.994496	0.00281748	0.943313	0.00281748
110	0.993638	0.00284332	0.978004	0.00284332	0.996546	0.00284332	0.994546	0.00284332	0.943828	0.00284332
111	0.993695	0.00286917	0.977842	0.00286917	0.996397	0.00286917	0.994596	0.00286917	0.944154	0.00286917
112	0.993751	0.00289501	0.977861	0.00289501	0.996429	0.00289501	0.994465	0.00289501	0.944296	0.00289501
113	0.993806	0.00292085	0.978057	0.00292085	0.996461	0.00292085	0.994514	0.00292085	0.944789	0.00292085
114	0.993861	0.0029467	0.978249	0.0029467	0.996492	0.0029467	0.994562	0.0029467	0.945097	0.0029467
115	0.993914	0.00297254	0.978265	0.00297254	0.996348	0.00297254	0.99461	0.00297254	0.945401	0.00297254
116	0.993794	0.00299839	0.97828	0.00299839	0.99638	0.00299839	0.994656	0.00299839	0.945871	0.00299839
117	0.993676	0.00302423	0.978465	0.00302423	0.99624	0.00302423	0.994702	0.00302423	0.945479	0.00302423
118	0.99356	0.00305007	0.978478	0.00305007	0.995933	0.00305007	0.994747	0.00305007	0.945094	0.00305007
119	0.993615	0.00307592	0.978491	0.00307592	0.995799	0.00307592	0.994791	0.00307592	0.944883	0.00307592
120	0.993668	0.00310176	0.978504	0.00310176	0.995834	0.00310176	0.994834	0.00310176	0.944676	0.00310176
121	0.99372	0.0031276	0.978681	0.0031276	0.995703	0.0031276	0.994712	0.0031276	0.944637	0.0031276
122	0.993772	0.00315345	0.978856	0.00315345	0.995738	0.00315345	0.994755	0.00315345	0.944763	0.00315345
123	0.993822	0.00317929	0.978865	0.00317929	0.995773	0.00317929	0.994798	0.00317929	0.945212	0.00317929
124	0.993872	0.00320513	0.978874	0.00320513	0.995807	0.00320513	0.99484	0.00320513	0.945654	0.00320513
125	0.993921	0.00323098	0.979043	0.00323098	0.995841	0.00323098	0.994881	0.00323098	0.945769	0.00323098
126	0.993969	0.00325682	0.97921	0.00325682	0.995874	0.00325682	0.994921	0.00325682	0.945882	0.00325682
127	0.994017	0.00328267	0.979216	0.00328267	0.995906	0.00328267	0.994961	0.00328267	0.94615	0.00328267
128	0.994063	0.00330851	0.979378	0.00330851	0.995626	0.00330851	0.995001	0.00330851	0.946415	0.00330851
129	0.994109	0.00333435	0.979538	0.00333435	0.99566	0.00333435	0.994885	0.00333435	0.94683	0.00333435
130	0.994155	0.0033602	0.979695	0.0033602	0.995693	0.0033602	0.994924	0.0033602	0.947085	0.0033602
131	0.994199	0.00338604	0.97985	0.00338604	0.995726	0.00338604	0.994963	0.00338604	0.947489	0.00338604
132	0.994243	0.00341188	0.980003	0.00341188	0.995607	0.00341188	0.995001	0.00341188	0.947887	0.00341188
133	0.994287	0.00343773	0.979702	0.00343773	0.99564	0.00343773	0.994888	0.00343773	0.947978	0.00343773
134	0.994329	0.00346357	0.979854	0.00346357	0.995672	0.00346357	0.994926	0.00346357	0.947769	0.00346357
135	0.994223	0.00348942	0.980003	0.00348942	0.995704	0.00348942	0.994964	0.00348942	0.947119	0.00348942
136	0.994119	0.00351526	0.98015	0.00351526	0.995736	0.00351526	0.995001	0.00351526	0.947067	0.00351526
137	0.994161	0.0035411	0.980295	0.0035411	0.995767	0.0035411	0.995037	0.0035411	0.947161	0.0035411
138	0.994059	0.00356695	0.980293	0.00356695	0.995653	0.00356695	0.995073	0.00356695	0.946529	0.00356695
139	0.993958	0.00359279	0.980291	0.00359279	0.995684	0.00359279	0.995109	0.00359279	0.946626	0.00359279
140	0.993858	0.00361863	0.980431	0.00361863	0.995715	0.00361863	0.995144	0.00361863	0.946722	0.00361863
141	0.99376	0.00364448	0.98057	0.00364448	0.995745	0.00364448	0.995178	0.00364448	0.9471	0.00364448
142	0.993804	0.00367032	0.980707	0.00367032	0.995775	0.00367032	0.995212	0.00367032	0.947191	0.00367032
143	0.993847	0.00369617	0.980842	0.00369617	0.995525	0.00369617	0.995245	0.00369617	0.94742	0.00369617
144	0.993751	0.00372201	0.980836	0.00372201	0.995417	0.00372201	0.995001	0.00372201	0.947785	0.00372201
145	0.993794	0.00374785	0.98083	0.00374785	0.995449	0.00374785	0.995035	0.00374785	0.948007	0.00374785
146	0.993836	0.0037737	0.980825	0.0037737	0.99548	0.0037737	0.995069	0.0037737	0.948363	0.0037737
147	0.993878	0.00379954	0.980819	0.00379954	0.995511	0.00379954	0.994967	0.00379954	0.94817	0.00379954
148	0.99392	0.00382538	0.980949	0.00382538	0.995406	0.00382538	0.995001	0.00382538	0.94798	0.00382538
149	0.993826	0.00385123	0.981076	0.00385123	0.995303	0.00385123	0.995034	0.00385123	0.948061	0.00385123
150	0.993734	0.00387707	0.980936	0.00387707	0.995334	0.00387707	0.995067	0.00387707	0.947874	0.00387707
151	0.993776	0.00390291	0.981062	0.00390291	0.995365	0.00390291	0.9951	0.00390291	0.947821	0.00390291
152	0.993685	0.00392876	0.981187	0.00392876	0.995395	0.00392876	0.995132	0.00392876	0.947902	0.00392876
153	0.993726	0.0039546	0.98131	0.0039546	0.995425	0.0039546	0.995164	0.0039546	0.948242	0.0039546
154	0.993637	0.00398045	0.981301	0.00398045	0.995455	0.00398045	0.995066	0.00398045	0.948318	0.00398045
155	0.993291	0.00400629	0.981422	0.00400629	0.995484	0.00400629	0.995097	0.00400629	0.948523	0.00400629
156	0.993334	0.00403213	0.981541	0.00403213	0.995385	0.00403213	0.995129	0.00403213	0.948596	0.00403213
157	0.993377	0.00405798	0.981658	0.00405798	0.995415	0.00405798	0.99516	0.00405798	0.948924	0.00405798
158	0.993419	0.00408382	0.981648	0.00408382	0.995444	0.00408382	0.994811	0.00408382	0.948614	0.00408382
159	0.99346	0.00410966	0.981638	0.00410966	0.995472	0.00410966	0.994843	0.00410966	0.94856	0.00410966
160	0.993501	0.00413551	0.981752	0.00413551	0.995501	0.00413551	0.994876	0.00413551	0.948881	0.00413551
161	0.993293	0.00416135	0.981741	0.00416135	0.995529	0.00416135	0.994907	0.00416135	0.948702	0.00416135
162	0.993211	0.0041872	0.981854	0.0041872	0.995433	0.0041872	0.994939	0.0041872	0.948648	0.0041872
163	0.993252	0.00421304	0.981965	0.00421304	0.995461	0.00421304	0.99497	0.00421304	0.948473	0.00421304
164	0.993294	0.00423888	0.982075	0.00423888	0.995488	0.00423888	0.995001	0.00423888	0.948665	0.00423888
165	0.993334	0.00426473	0.981942	0.00426473	0.995516	0.00426473	0.995031	0.00426473	0.948855	0.00426473
166	0.993374	0.00429057	0.98193	0.00429057	0.995543	0.00429057	0.995061	0.00429057	0.948922	0.00429057
167	0.993294	0.00431641	0.981918	0.00431641	0.995569	0.00431641	0.99509	0.00431641	0.948988	0.00431641
168	0.993334	0.00434226	0.982026	0.00434226	0.995596	0.00434226	0.995001	0.00434226	0.948935	0.00434226
169	0.993255	0.0043681	0.982132	0.0043681	0.995503	0.0043681	0.99503	0.0043681	0.948645	0.0043681
170	0.993295	0.00439394	0.982237	0.00439394	0.99553	0.00439394	0.995059	0.00439394	0.948477	0.00439394
171	0.993334	0.00441979	0.982341	0.00441979	0.995556	0.00441979	0.995088	0.00441979	0.948544	0.00441979
172	0.993373	0.00444563	0.982328	0.00444563	0.995466	0.00444563	0.995117	0.00444563	0.948727	0.00444563
173	0.993296	0.00447148	0.98243	0.00447148	0.995376	0.00447148	0.995145	0.00447148	0.948561	0.00447148
174	0.993334	0.00449732	0.982531	0.00449732	0.995403	0.00449732	0.995173	0.00449732	0.948512	0.00449732
175	0.993144	0.00452316	0.982631	0.00452316	0.995429	0.00452316	0.995086	0.00452316	0.948577	0.00452316
176	0.993069	0.00454901	0.982729	0.00454901	0.995455	0.00454901	0.995114	0.00454901	0.948756	0.00454901
177	0.993108	0.00457485	0.982827	0.00457485	0.995481	0.00457485	0.995142	0.00457485	0.948706	0.00457485
178	0.993147	0.00460069	0.982923	0.00460069	0.995506	0.00460069	0.995169	0.00460069	0.948657	0.00460069
179	0.993185	0.00462654	0.983019	0.00462654	0.995531	0.00462654	0.995196	0.00462654	0.948497	0.00462654
180	0.993223	0.00465238	0.983113	0.00465238	0.995556	0.00465238	0.995112	0.00465238	0.948561	0.00465238
181	0.99326	0.00467823	0.983206	0.00467823	0.99547	0.00467823	0.995139	0.00467823	0.948845	0.00467823
182	0.993297	0.00470407	0.983299	0.00470407	0.995495	0.00470407	0.994946	0.00470407	0.948797	0.00470407
183	0.993225	0.00472991	0.98339	0.00472991	0.99552	0.00472991	0.994864	0.00472991	0.948639	0.00472991
184	0.993262	0.00475576	0.98348	0.00475576	0.995544	0.00475576	0.994783	0.00475576	0.948593	0.00475576
185	0.993298	0.0047816	0.983569	0.0047816	0.995568	0.0047816	0.994595	0.0047816	0.948546	0.0047816
186	0.993334	0.00480744	0.983658	0.00480744	0.995592	0.00480744	0.994409	0.00480744	0.948715	0.00480744
187	0.99337	0.00483329	0.983531	0.00483329	0.995509	0.00483329	0.994332	0.00483329	0.948776	0.00483329
188	0.993405	0.00485913	0.983619	0.00485913	0.995532	0.00485913	0.994256	0.00485913	0.948729	0.00485913
189	0.99344	0.00488497	0.983494	0.00488497	0.995556	0.00488497	0.994286	0.00488497	0.948683	0.00488497
190	0.993474	0.00491082	0.983475	0.00491082	0.995579	0.00491082	0.994001	0.00491082	0.948847	0.00491082
191	0.993509	0.00493666	0.983562	0.00493666	0.995603	0.00493666	0.993927	0.00493666	0.949011	0.00493666
192	0.993438	0.00496251	0.983648	0.00496251	0.995625	0.00496251	0.993959	0.00496251	0.949068	0.00496251
193	0.993472	0.00498835	0.983629	0.00498835	0.995648	0.00498835	0.99399	0.00498835	0.949332	0.00498835
194	0.993506	0.00501419	0.983713	0.00501419	0.995671	0.00501419	0.993918	0.00501419	0.94949	0.00501419
195	0.993437	0.00504004	0.983797	0.00504004	0.995693	0.00504004	0.993744	0.00504004	0.949646	0.00504004
196	0.99347	0.00506588	0.983879	0.00506588	0.995715	0.00506588	0.993266	0.00506588	0.949597	0.00506588
197	0.993402	0.00509172	0.98386	0.00509172	0.995736	0.00509172	0.993199	0.00509172	0.94965	0.00509172
198	0.993435	0.00511757	0.983941	0.00511757	0.995758	0.00511757	0.993132	0.00511757	0.949601	0.00511757
199	0.993368	0.00514341	0.984022	0.00514341	0.995779	0.00514341	0.993167	0.00514341	0.949553	0.00514341
200	0.993401	0.00516926	0.984102	0.00516926	0.9958	0.00516926	0.993201	0.00516926	0.949605	0.00516926
201	0.993433	0.0051951	0.984081	0.0051951	0.995821	0.0051951	0.993235	0.0051951	0.949657	0.0051951
202	0.993466	0.00522094	0.98416	0.00522094	0.995842	0.00522094	0.993268	0.00522094	0.949708	0.00522094
203	0.993498	0.00524679	0.984139	0.00524679	0.995862	0.00524679	0.993301	0.00524679	0.94966	0.00524679
204	0.99353	0.00527263	0.984217	0.00527263	0.995883	0.00527263	0.993334	0.00527263	0.949809	0.00527263
205	0.993464	0.00529847	0.984197	0.00529847	0.995903	0.00529847	0.993171	0.00529847	0.949859	0.00529847
206	0.993496	0.00532432	0.984176	0.00532432	0.995923	0.00532432	0.993107	0.00532432	0.950005	0.00532432
207	0.993527	0.00535016	0.984156	0.00535016	0.995942	0.00535016	0.993141	0.00535016	0.950246	0.00535016
208	0.993558	0.00537601	0.984232	0.00537601	0.995866	0.00537601	0.993174	0.00537601	0.950389	0.00537601
209	0.993589	0.00540185	0.984212	0.00540185	0.995886	0.00540185	0.993111	0.00540185	0.950531	0.00540185
210	0.99362	0.00542769	0.984287	0.00542769	0.995905	0.00542769	0.993048	0.00542769	0.950767	0.00542769
211	0.99365	0.00545354	0.984172	0.00545354	0.995925	0.00545354	0.992986	0.00545354	0.950905	0.00545354
212	0.99368	0.00547938	0.984247	0.00547938	0.995944	0.00547938	0.99302	0.00547938	0.950948	0.00547938
213	0.99371	0.00550522	0.984321	0.00550522	0.995963	0.00550522	0.993052	0.00550522	0.951084	0.00550522
214	0.993739	0.00553107	0.984301	0.00553107	0.995982	0.00553107	0.993085	0.00553107	0.951033	0.00553107
215	0.993768	0.00555691	0.984374	0.00555691	0.995814	0.00555691	0.993117	0.00555691	0.951167	0.00555691
216	0.993704	0.00558275	0.984353	0.00558275	0.995834	0.00558275	0.993149	0.00558275	0.951208	0.00558275
217	0.993733	0.0056086	0.984333	0.0056086	0.995761	0.0056086	0.993088	0.0056086	0.951064	0.0056086
218	0.993762	0.00563444	0.984405	0.00563444	0.99578	0.00563444	0.99312	0.00563444	0.950922	0.00563444
219	0.993699	0.00566029	0.984294	0.00566029	0.995799	0.00566029	0.99306	0.00566029	0.950963	0.00566029
220	0.993728	0.00568613	0.984365	0.00568613	0.995819	0.00568613	0.993001	0.00568613	0.951004	0.00568613
221	0.993756	0.00571197	0.984436	0.00571197	0.995837	0.00571197	0.993032	0.00571197	0.951045	0.00571197
222	0.993694	0.00573782	0.984326	0.00573782	0.995856	0.00573782	0.993064	0.00573782	0.950905	0.00573782
223	0.993723	0.00576366	0.984396	0.00576366	0.995875	0.00576366	0.993005	0.00576366	0.950677	0.00576366
224	0.993751	0.0057895	0.984466	0.0057895	0.995893	0.0057895	0.993036	0.0057895	0.950362	0.0057895
225	0.993778	0.00581535	0.984535	0.00581535	0.995911	0.00581535	0.993067	0.00581535	0.950316	0.00581535
226	0.993717	0.00584119	0.984603	0.00584119	0.995841	0.00584119	0.993098	0.00584119	0.950181	0.00584119
227	0.993745	0.00586704	0.984671	0.00586704	0.995859	0.00586704	0.993128	0.00586704	0.950313	0.00586704
228	0.993685	0.00589288	0.984738	0.00589288	0.995878	0.00589288	0.993158	0.00589288	0.950443	0.00589288
229	0.993712	0.00591872	0.984805	0.00591872	0.995896	0.00591872	0.993188	0.00591872	0.950572	0.00591872
230	0.993653	0.00594457	0.984871	0.00594457	0.995826	0.00594457	0.993218	0.00594457	0.950787	0.00594457
231	0.99368	0.00597041	0.984936	0.00597041	0.995845	0.00597041	0.993247	0.00597041	0.950654	0.00597041
232	0.993707	0.00599625	0.984915	0.00599625	0.995862	0.00599625	0.99319	0.00599625	0.950866	0.00599625
233	0.993734	0.0060221	0.98498	0.0060221	0.99588	0.0060221	0.993219	0.0060221	0.950734	0.0060221
234	0.99359	0.00604794	0.985044	0.00604794	0.995898	0.00604794	0.993248	0.00604794	0.950859	0.00604794
235	0.993532	0.00607378	0.985108	0.00607378	0.99583	0.00607378	0.993192	0.00607378	0.950813	0.00607378
236	0.99356	0.00609963	0.985171	0.00609963	0.995848	0.00609963	0.993221	0.00609963	0.950767	0.00609963
237	0.993587	0.00612547	0.985233	0.00612547	0.995865	0.00612547	0.993165	0.00612547	0.950721	0.00612547
238	0.993614	0.00615132	0.985295	0.00615132	0.995799	0.00615132	0.993194	0.00615132	0.950676	0.00615132
239	0.993641	0.00617716	0.98519	0.00617716	0.995816	0.00617716	0.993222	0.00617716	0.950799	0.00617716
240	0.993584	0.006203	0.985251	0.006203	0.995834	0.006203	0.993251	0.006203	0.950754	0.006203
241	0.99361	0.00622885	0.985312	0.00622885	0.995851	0.00622885	0.993279	0.00622885	0.950709	0.00622885
242	0.993637	0.00625469	0.98529	0.00625469	0.995868	0.00625469	0.993306	0.00625469	0.950748	0.00625469
243	0.993498	0.00628053	0.985351	0.00628053	0.995885	0.00628053	0.993252	0.00628053	0.950786	0.00628053
244	0.993525	0.00630638	0.985411	0.00630638	0.995902	0.00630638	0.993279	0.00630638	0.950578	0.00630638
245	0.993552	0.00633222	0.985471	0.00633222	0.995837	0.00633222	0.993307	0.00633222	0.950535	0.00633222
246	0.993578	0.00635807	0.985448	0.00635807	0.995854	0.00635807	0.993334	0.00635807	0.950736	0.00635807
247	0.993604	0.00638391	0.985426	0.00638391	0.995871	0.00638391	0.993361	0.00638391	0.950854	0.00638391
248	0.99363	0.00640975	0.985485	0.00640975	0.995887	0.00640975	0.993307	0.00640975	0.950972	0.00640975
249	0.993494	0.0064356	0.985463	0.0064356	0.995904	0.0064356	0.993334	0.0064356	0.950847	0.0064356
250	0.993521	0.00646144	0.985441	0.00646144	0.99592	0.00646144	0.993361	0.00646144	0.950964	0.00646144
251	0.993546	0.00648728	0.985499	0.00648728	0.995937	0.00648728	0.993387	0.00648728	0.951159	0.00648728
252	0.993493	0.00651313	0.985477	0.00651313	0.995953	0.00651313	0.993413	0.00651313	0.951194	0.00651313
253	0.993518	0.00653897	0.985535	0.00653897	0.995969	0.00653897	0.993439	0.00653897	0.951308	0.00653897
254	0.993465	0.00656481	0.985592	0.00656481	0.995985	0.00656481	0.993465	0.00656481	0.9515	0.00656481
255	0.993491	0.00659066	0.98557	0.00659066	0.996	0.00659066	0.993491	0.00659066	0.951376	0.00659066
256	0.993516	0.0066165	0.985626	0.0066165	0.996016	0.0066165	0.993438	0.0066165	0.951332	0.0066165
257	0.993541	0.00664235	0.985604	0.00664235	0.996031	0.00664235	0.993464	0.00664235	0.95121	0.00664235
258	0.993566	0.00666819	0.98566	0.00666819	0.996047	0.00666819	0.993411	0.00666819	0.951167	0.00666819
259	0.993591	0.00669403	0.985715	0.00669403	0.996062	0.00669403	0.993437	0.00669403	0.951201	0.00669403
260	0.993616	0.00671988	0.98577	0.00671988	0.996077	0.00671988	0.993385	0.00671988	0.951388	0.00671988
261	0.993564	0.00674572	0.985748	0.00674572	0.996016	0.00674572	0.99341	0.00674572	0.951115	0.00674572
262	0.993588	0.00677156	0.985803	0.00677156	0.996031	0.00677156	0.993359	0.00677156	0.951149	0.00677156
263	0.993537	0.00679741	0.985857	0.00679741	0.996046	0.00679741	0.993308	0.00679741	0.951106	0.00679741
264	0.993561	0.00682325	0.98591	0.00682325	0.995985	0.00682325	0.993334	0.00682325	0.95114	0.00682325
265	0.993585	0.0068491	0.985963	0.0068491	0.996	0.0068491	0.993359	0.0068491	0.951023	0.0068491
266	0.993534	0.00687494	0.986016	0.00687494	0.996015	0.00687494	0.993234	0.00687494	0.950981	0.00687494
267	0.993559	0.00690078	0.986068	0.00690078	0.99603	0.00690078	0.993259	0.00690078	0.951015	0.00690078
268	0.993583	0.00692663	0.98612	0.00692663	0.996045	0.00692663	0.993284	0.00692663	0.951198	0.00692663
269	0.993606	0.00695247	0.986172	0.00695247	0.99606	0.00695247	0.993235	0.00695247	0.95123	0.00695247
270	0.99363	0.00697831	0.986075	0.00697831	0.996074	0.00697831	0.993112	0.00697831	0.951337	0.00697831
271	0.99358	0.00700416	0.986053	0.00700416	0.996089	0.00700416	0.993137	0.00700416	0.951369	0.00700416
272	0.993603	0.00703	0.98603	0.00703	0.996103	0.00703	0.993089	0.00703	0.951401	0.00703
273	0.993627	0.00705585	0.986082	0.00705585	0.996118	0.00705585	0.993114	0.00705585	0.951505	0.00705585
274	0.99365	0.00708169	0.986132	0.00708169	0.996132	0.00708169	0.992993	0.00708169	0.951536	0.00708169
275	0.9936	0.00710753	0.986183	0.00710753	0.996146	0.00710753	0.992946	0.00710753	0.951494	0.00710753
276	0.993624	0.00713338	0.986233	0.00713338	0.99616	0.00713338	0.992972	0.00713338	0.951525	0.00713338
277	0.993647	0.00715922	0.986283	0.00715922	0.996174	0.00715922	0.992997	0.00715922	0.951484	0.00715922
278	0.99367	0.00718506	0.986188	0.00718506	0.996187	0.00718506	0.99295	0.00718506	0.951586	0.00718506
279	0.993692	0.00721091	0.986238	0.00721091	0.996201	0.00721091	0.992975	0.00721091	0.95176	0.00721091
280	0.993715	0.00723675	0.986144	0.00723675	0.996215	0.00723675	0.992929	0.00723675	0.951932	0.00723675
281	0.993737	0.00726259	0.986122	0.00726259	0.996228	0.00726259	0.992954	0.00726259	0.952103	0.00726259
282	0.993759	0.00728844	0.9861	0.00728844	0.996241	0.00728844	0.992979	0.00728844	0.95206	0.00728844
283	0.993781	0.00731428	0.986149	0.00731428	0.996255	0.00731428	0.993004	0.00731428	0.952018	0.00731428
284	0.993803	0.00734013	0.986128	0.00734013	0.996268	0.00734013	0.992958	0.00734013	0.952186	0.00734013
285	0.993825	0.00736597	0.986176	0.00736597	0.996281	0.00736597	0.992913	0.00736597	0.952144	0.00736597
286	0.993777	0.00739181	0.986225	0.00739181	0.996294	0.00739181	0.992938	0.00739181	0.952171	0.00739181
287	0.993798	0.00741766	0.986203	0.00741766	0.996307	0.00741766	0.992823	0.00741766	0.952129	0.00741766
288	0.99382	0.0074435	0.986182	0.0074435	0.99632	0.0074435	0.992778	0.0074435	0.952087	0.0074435
289	0.993841	0.00746934	0.986091	0.00746934	0.996263	0.00746934	0.992803	0.00746934	0.951976	0.00746934
290	0.993794	0.00749519	0.986139	0.00749519	0.996207	0.00749519	0.99269	0.00749519	0.952003	0.00749519
291	0.993815	0.00752103	0.986118	0.00752103	0.99622	0.00752103	0.992647	0.00752103	0.952168	0.00752103
292	0.993768	0.00754688	0.986097	0.00754688	0.996233	0.00754688	0.992672	0.00754688	0.952058	0.00754688
293	0.993789	0.00757272	0.986144	0.00757272	0.996246	0.00757272	0.992697	0.00757272	0.951949	0.00757272
294	0.99381	0.00759856	0.986055	0.00759856	0.996191	0.00759856	0.992654	0.00759856	0.951976	0.00759856
295	0.993831	0.00762441	0.986103	0.00762441	0.996204	0.00762441	0.992678	0.00762441	0.952071	0.00762441
296	0.993852	0.00765025	0.98615	0.00765025	0.996216	0.00765025	0.992636	0.00765025	0.952233	0.00765025
297	0.993805	0.00767609	0.986129	0.00767609	0.996229	0.00767609	0.99266	0.00767609	0.952124	0.00767609
298	0.993826	0.00770194	0.986175	0.00770194	0.996242	0.00770194	0.992618	0.00770194	0.952218	0.00770194
299	0.993847	0.00772778	0.986222	0.00772778	0.996254	0.00772778	0.992643	0.00772778	0.952177	0.00772778
300	0.993867	0.00775362	0.986201	0.00775362	0.996267	0.00775362	0.992667	0.00775362	0.952137	0.00775362
301	0.993887	0.00777947	0.986247	0.00777947	0.996279	0.00777947	0.992625	0.00777947	0.952296	0.00777947
302	0.993908	0.00780531	0.986226	0.00780531	0.996292	0.00780531	0.992649	0.00780531	0.952387	0.00780531
303	0.993928	0.00783116	0.986272	0.00783116	0.996304	0.00783116	0.992476	0.00783116	0.952412	0.00783116
304	0.993948	0.007857	0.986317	0.007857	0.996316	0.007857	0.992369	0.007857	0.952437	0.007857
305	0.993968	0.00788284	0.986362	0.00788284	0.996328	0.00788284	0.992394	0.00788284	0.952593	0.00788284
306	0.993987	0.00790869	0.986406	0.00790869	0.99634	0.00790869	0.992353	0.00790869	0.952617	0.00790869
307	0.994007	0.00793453	0.98645	0.00793453	0.996352	0.00793453	0.992378	0.00793453	0.952707	0.00793453
308	0.994026	0.00796037	0.986494	0.00796037	0.996299	0.00796037	0.992338	0.00796037	0.952795	0.00796037
309	0.994046	0.00798622	0.986538	0.00798622	0.996311	0.00798622	0.992298	0.00798622	0.952819	0.00798622
310	0.994065	0.00801206	0.986582	0.00801206	0.996323	0.00801206	0.992323	0.00801206	0.952777	0.00801206
311	0.994084	0.00803791	0.986625	0.00803791	0.996335	0.00803791	0.992283	0.00803791	0.9528	0.00803791
312	0.994039	0.00806375	0.986668	0.00806375	0.996346	0.00806375	0.992308	0.00806375	0.952824	0.00806375
313	0.994058	0.00808959	0.98671	0.00808959	0.996358	0.00808959	0.992269	0.00808959	0.952846	0.00808959
314	0.994077	0.00811544	0.986689	0.00811544	0.99637	0.00811544	0.99223	0.00811544	0.952806	0.00811544
315	0.994096	0.00814128	0.986668	0.00814128	0.996381	0.00814128	0.992254	0.00814128	0.952828	0.00814128
316	0.994114	0.00816712	0.986646	0.00816712	0.996393	0.00816712	0.992152	0.00816712	0.952851	0.00816712
317	0.994133	0.00819297	0.986689	0.00819297	0.996404	0.00819297	0.992114	0.00819297	0.952811	0.00819297
318	0.994151	0.00821881	0.986668	0.00821881	0.996415	0.00821881	0.992139	0.00821881	0.952833	0.00821881
319	0.99417	0.00824466	0.986709	0.00824466	0.996427	0.00824466	0.992164	0.00824466	0.952918	0.00824466
320	0.994188	0.0082705	0.986751	0.0082705	0.996375	0.0082705	0.992188	0.0082705	0.95294	0.0082705
321	0.994206	0.00829634	0.986792	0.00829634	0.996324	0.00829634	0.992212	0.00829634	0.952962	0.00829634
322	0.994224	0.00832219	0.986833	0.00832219	0.996336	0.00832219	0.992112	0.00832219	0.952984	0.00832219
323	0.994242	0.00834803	0.98675	0.00834803	0.996347	0.00834803	0.992137	0.00834803	0.953006	0.00834803
324	0.994198	0.00837387	0.986729	0.00837387	0.996358	0.00837387	0.992161	0.00837387	0.952719	0.00837387
325	0.994216	0.00839972	0.986647	0.00839972	0.996369	0.00839972	0.992185	0.00839972	0.95268	0.00839972
326	0.994233	0.00842556	0.986565	0.00842556	0.996381	0.00842556	0.992209	0.00842556	0.95258	0.00842556
327	0.994251	0.0084514	0.986545	0.0084514	0.996392	0.0084514	0.992172	0.0084514	0.952663	0.0084514
328	0.994269	0.00847725	0.986586	0.00847725	0.996403	0.00847725	0.992196	0.00847725	0.952381	0.00847725
329	0.994225	0.00850309	0.986627	0.00850309	0.996414	0.00850309	0.992219	0.00850309	0.952404	0.00850309
330	0.994243	0.00852894	0.986607	0.00852894	0.996424	0.00852894	0.992182	0.00852894	0.952367	0.00852894
331	0.99426	0.00855478	0.986587	0.00855478	0.996375	0.00855478	0.992206	0.00855478	0.95239	0.00855478
332	0.994277	0.00858062	0.986627	0.00858062	0.996386	0.00858062	0.992229	0.00858062	0.951931	0.00858062
333	0.994295	0.00860647	0.986667	0.00860647	0.996397	0.00860647	0.992253	0.00860647	0.951955	0.00860647
334	0.994312	0.00863231	0.986707	0.00863231	0.996407	0.00863231	0.992276	0.00863231	0.951919	0.00863231
335	0.994329	0.00865815	0.986747	0.00865815	0.996418	0.00865815	0.992299	0.00865815	0.951764	0.00865815
336	0.994346	0.008684	0.986727	0.008684	0.996429	0.008684	0.992322	0.008684	0.951789	0.008684
337	0.994303	0.00870984	0.986707	0.00870984	0.996439	0.00870984	0.992345	0.00870984	0.951813	0.00870984
338	0.99432	0.00873569	0.986746	0.00873569	0.99645	0.00873569	0.992367	0.00873569	0.951896	0.00873569
339	0.994337	0.00876153	0.986726	0.00876153	0.996401	0.00876153	0.99239	0.00876153	0.95192	0.00876153
340	0.994353	0.00878737	0.986765	0.00878737	0.996412	0.00878737	0.992412	0.00878737	0.952003	0.00878737
341	0.99437	0.00881322	0.986804	0.00881322	0.996422	0.00881322	0.992434	0.00881322	0.952026	0.00881322
342	0.994328	0.00883906	0.986726	0.00883906	0.996374	0.00883906	0.992457	0.00883906	0.952108	0.00883906
343	0.994344	0.0088649	0.986765	0.0088649	0.996385	0.0088649	0.992479	0.0088649	0.952073	0.0088649
344	0.994361	0.00889075	0.986803	0.00889075	0.996396	0.00889075	0.9925	0.00889075	0.952038	0.00889075
345	0.994377	0.00891659	0.986841	0.00891659	0.996406	0.00891659	0.992522	0.00891659	0.952061	0.00891659
346	0.994336	0.00894243	0.986822	0.00894243	0.996416	0.00894243	0.992544	0.00894243	0.952026	0.00894243
347	0.994294	0.00896828	0.986802	0.00896828	0.996427	0.00896828	0.992565	0.00896828	0.952107	0.00896828
348	0.994311	0.00899412	0.98684	0.00899412	0.996437	0.00899412	0.992529	0.00899412	0.952187	0.00899412
349	0.994327	0.00901997	0.986878	0.00901997	0.996447	0.00901997	0.992551	0.00901997	0.952324	0.00901997
350	0.994343	0.00904581	0.986858	0.00904581	0.996457	0.00904581	0.992515	0.00904581	0.952346	0.00904581
351	0.994359	0.00907165	0.986838	0.00907165	0.996467	0.00907165	0.992536	0.00907165	0.952367	0.00907165
352	0.994375	0.0090975	0.986876	0.0090975	0.996477	0.0090975	0.992557	0.0090975	0.952275	0.0090975
353	0.994391	0.00912334	0.986856	0.00912334	0.996487	0.00912334	0.992522	0.00912334	0.952297	0.00912334
354	0.994407	0.00914918	0.986893	0.00914918	0.996497	0.00914918	0.992486	0.00914918	0.952376	0.00914918
355	0.994423	0.00917503	0.986874	0.00917503	0.996507	0.00917503	0.992507	0.00917503	0.952284	0.00917503
356	0.994382	0.00920087	0.986855	0.00920087	0.996405	0.00920087	0.992529	0.00920087	0.95225	0.00920087
357	0.994342	0.00922672	0.986835	0.00922672	0.996415	0.00922672	0.992549	0.00922672	0.952104	0.00922672
358	0.994358	0.00925256	0.986761	0.00925256	0.996425	0.00925256	0.99257	0.00925256	0.952126	0.00925256
359	0.994374	0.0092784	0.986797	0.0092784	0.996435	0.0092784	0.992591	0.0092784	0.952148	0.0092784
360	0.994389	0.00930425	0.986779	0.00930425	0.996389	0.00930425	0.992612	0.00930425	0.952114	0.00930425
361	0.994405	0.00933009	0.98676	0.00933009	0.996399	0.00933009	0.992632	0.00933009	0.952136	0.00933009
362	0.99442	0.00935593	0.986796	0.00935593	0.996409	0.00935593	0.992652	0.00935593	0.952102	0.00935593
363	0.994436	0.00938178	0.986833	0.00938178	0.996419	0.00938178	0.992673	0.00938178	0.952234	0.00938178
364	0.994451	0.00940762	0.986814	0.00940762	0.996429	0.00940762	0.992693	0.00940762	0.952145	0.00940762
365	0.994466	0.00943346	0.98685	0.00943346	0.996439	0.00943346	0.992713	0.00943346	0.952112	0.00943346
366	0.994481	0.00945931	0.986831	0.00945931	0.996448	0.00945931	0.992733	0.00945931	0.952188	0.00945931
367	0.994496	0.00948515	0.986813	0.00948515	0.996458	0.00948515	0.992752	0.00948515	0.952155	0.00948515
368	0.994511	0.009511	0.986794	0.009511	0.996413	0.009511	0.992772	0.009511	0.952122	0.009511
369	0.994472	0.00953684	0.98683	0.00953684	0.996369	0.00953684	0.992792	0.00953684	0.951927	0.00953684
370	0.994487	0.00956268	0.986866	0.00956268	0.996379	0.00956268	0.992757	0.00956268	0.952003	0.00956268
371	0.994502	0.00958853	0.986847	0.00958853	0.996388	0.00958853	0.992777	0.00958853	0.952078	0.00958853
372	0.994516	0.00961437	0.986829	0.00961437	0.996398	0.00961437	0.992742	0.00961437	0.952207	0.00961437
373	0.994531	0.00964021	0.98681	0.00964021	0.996408	0.00964021	0.992762	0.00964021	0.952281	0.00964021
374	0.994546	0.00966606	0.986792	0.00966606	0.996417	0.00966606	0.992781	0.00966606	0.952302	0.00966606
375	0.99456	0.0096919	0.986774	0.0096919	0.996427	0.0096919	0.992747	0.0096919	0.952376	0.0096919
376	0.994522	0.00971775	0.986809	0.00971775	0.996436	0.00971775	0.992766	0.00971775	0.952343	0.00971775
377	0.994536	0.00974359	0.986844	0.00974359	0.996446	0.00974359	0.992786	0.00974359	0.952469	0.00974359
378	0.994551	0.00976943	0.986879	0.00976943	0.996455	0.00976943	0.992805	0.00976943	0.952542	0.00976943
379	0.994565	0.00979528	0.986914	0.00979528	0.996465	0.00979528	0.992771	0.00979528	0.952615	0.00979528
380	0.994579	0.00982112	0.986948	0.00982112	0.996474	0.00982112	0.99279	0.00982112	0.952529	0.00982112
381	0.994593	0.00984696	0.98693	0.00984696	0.996483	0.00984696	0.992809	0.00984696	0.952601	0.00984696
382	0.994555	0.00987281	0.986964	0.00987281	0.996492	0.00987281	0.992775	0.00987281	0.95262	0.00987281
383	0.994517	0.00989865	0.986998	0.00989865	0.996501	0.00989865	0.992794	0.00989865	0.952535	0.00989865
384	0.994532	0.0099245	0.987032	0.0099245	0.996511	0.0099245	0.992813	0.0099245	0.952502	0.0099245
385	0.994546	0.00995034	0.987066	0.00995034	0.99652	0.00995034	0.992832	0.00995034	0.952418	0.00995034
386	0.99456	0.00997618	0.987099	0.00997618	0.996529	0.00997618	0.99285	0.00997618	0.952438	0.00997618
387	0.994574	0.010002	0.987132	0.010002	0.996538	0.010002	0.992869	0.010002	0.952509	0.010002
388	0.994588	0.0100279	0.987166	0.0100279	0.996547	0.0100279	0.992887	0.0100279	0.952374	0.0100279
389	0.994602	0.0100537	0.987147	0.0100537	0.996555	0.0100537	0.992854	0.0100537	0.952239	0.0100537
390	0.994616	0.0100796	0.98718	0.0100796	0.996564	0.0100796	0.992872	0.0100796	0.952259	0.0100796
391	0.994629	0.0101054	0.987213	0.0101054	0.996522	0.0101054	0.99289	0.0101054	0.952381	0.0101054
392	0.994592	0.0101312	0.987246	0.0101312	0.996531	0.0101312	0.992909	0.0101312	0.952298	0.0101312
393	0.994555	0.0101571	0.987278	0.0101571	0.99654	0.0101571	0.992876	0.0101571	0.952369	0.0101571
394	0.994569	0.0101829	0.98731	0.0101829	0.996548	0.0101829	0.992894	0.0101829	0.952337	0.0101829
395	0.994583	0.0102088	0.987342	0.0102088	0.996557	0.0102088	0.992912	0.0102088	0.952357	0.0102088
396	0.994596	0.0102346	0.987324	0.0102346	0.996566	0.0102346	0.99293	0.0102346	0.952225	0.0102346
397	0.99461	0.0102605	0.987255	0.0102605	0.996574	0.0102605	0.992947	0.0102605	0.952143	0.0102605
398	0.994623	0.0102863	0.987187	0.0102863	0.996533	0.0102863	0.992965	0.0102863	0.952113	0.0102863
399	0.994637	0.0103122	0.987169	0.0103122	0.996542	0.0103122	0.992983	0.0103122	0.952183	0.0103122
400	0.99465	0.010338	0.987201	0.010338	0.99655	0.010338	0.993	0.010338	0.952252	0.010338
401	0.994664	0.0103638	0.987183	0.0103638	0.996559	0.0103638	0.992918	0.0103638	0.952322	0.0103638
402	0.994677	0.0103897	0.987165	0.0103897	0.996567	0.0103897	0.992886	0.0103897	0.952341	0.0103897
403	0.99469	0.0104155	0.987197	0.0104155	0.996576	0.0104155	0.992904	0.0104155	0.95226	0.0104155
404	0.994703	0.0104414	0.987228	0.0104414	0.996584	0.0104414	0.992872	0.0104414	0.952379	0.0104414
405	0.994716	0.0104672	0.987211	0.0104672	0.996593	0.0104672	0.992889	0.0104672	0.952447	0.0104672
406	0.994729	0.0104931	0.987193	0.0104931	0.996601	0.0104931	0.992857	0.0104931	0.952465	0.0104931
407	0.994742	0.0105189	0.987175	0.0105189	0.99656	0.0105189	0.992826	0.0105189	0.952533	0.0105189
408	0.994755	0.0105447	0.987207	0.0105447	0.996569	0.0105447	0.992843	0.0105447	0.9526	0.0105447
409	0.994768	0.0105706	0.987238	0.0105706	0.996577	0.0105706	0.992812	0.0105706	0.95257	0.0105706
410	0.994781	0.0105964	0.987171	0.0105964	0.996586	0.0105964	0.992732	0.0105964	0.952588	0.0105964
411	0.994793	0.0106223	0.987154	0.0106223	0.996594	0.0106223	0.99275	0.0106223	0.952557	0.0106223
412	0.994806	0.0106481	0.987185	0.0106481	0.996602	0.0106481	0.992767	0.0106481	0.952624	0.0106481
413	0.994819	0.010674	0.987216	0.010674	0.99661	0.010674	0.992736	0.010674	0.952642	0.010674
414	0.994831	0.0106998	0.987199	0.0106998	0.996619	0.0106998	0.992706	0.0106998	0.952708	0.0106998
415	0.994795	0.0107256	0.98723	0.0107256	0.996627	0.0107256	0.992723	0.0107256	0.952629	0.0107256
416	0.994808	0.0107515	0.98726	0.0107515	0.996635	0.0107515	0.992693	0.0107515	0.952695	0.0107515
417	0.99482	0.0107773	0.987243	0.0107773	0.996643	0.0107773	0.992662	0.0107773	0.952664	0.0107773
418	0.994833	0.0108032	0.987273	0.0108032	0.996651	0.0108032	0.99268	0.0108032	0.952777	0.0108032
419	0.994797	0.010829	0.987304	0.010829	0.996659	0.010829	0.992697	0.010829	0.952795	0.010829
420	0.99481	0.0108549	0.987334	0.0108549	0.996667	0.0108549	0.992667	0.0108549	0.952669	0.0108549
421	0.994822	0.0108807	0.987364	0.0108807	0.996627	0.0108807	0.992684	0.0108807	0.952496	0.0108807
422	0.99474	0.0109066	0.987347	0.0109066	0.996635	0.0109066	0.992702	0.0109066	0.952514	0.0109066
423	0.994752	0.0109324	0.987329	0.0109324	0.996643	0.0109324	0.992719	0.0109324	0.952532	0.0109324
424	0.994764	0.0109582	0.987265	0.0109582	0.996651	0.0109582	0.992736	0.0109582	0.952597	0.0109582
425	0.994777	0.0109841	0.987295	0.0109841	0.996565	0.0109841	0.992706	0.0109841	0.952473	0.0109841
426	0.994789	0.0110099	0.987278	0.0110099	0.996573	0.0110099	0.992723	0.0110099	0.95249	0.0110099
427	0.994801	0.0110358	0.987261	0.0110358	0.996581	0.0110358	0.99274	0.0110358	0.952461	0.0110358
428	0.994767	0.0110616	0.987244	0.0110616	0.996589	0.0110616	0.992757	0.0110616	0.952432	0.0110616
429	0.994779	0.0110875	0.987227	0.0110875	0.996597	0.0110875	0.992774	0.0110875	0.952357	0.0110875
430	0.994791	0.0111133	0.98721	0.0111133	0.996605	0.0111133	0.992791	0.0111133	0.952374	0.0111133
431	0.994803	0.0111391	0.98724	0.0111391	0.996613	0.0111391	0.992808	0.0111391	0.952253	0.0111391
432	0.994769	0.011165	0.987269	0.011165	0.996621	0.011165	0.992824	0.011165	0.952317	0.011165
433	0.994781	0.0111908	0.987299	0.0111908	0.996628	0.0111908	0.992841	0.0111908	0.952335	0.0111908
434	0.994793	0.0112167	0.987328	0.0112167	0.996636	0.0112167	0.992857	0.0112167	0.952352	0.0112167
435	0.994805	0.0112425	0.987357	0.0112425	0.996598	0.0112425	0.992874	0.0112425	0.952416	0.0112425
436	0.994771	0.0112684	0.98734	0.0112684	0.996606	0.0112684	0.99289	0.0112684	0.952479	0.0112684
437	0.994783	0.0112942	0.987369	0.0112942	0.996613	0.0112942	0.992861	0.0112942	0.952496	0.0112942
438	0.994795	0.0113201	0.987398	0.0113201	0.996621	0.0113201	0.992877	0.0113201	0.952514	0.0113201
439	0.994807	0.0113459	0.987427	0.0113459	0.996629	0.0113459	0.992893	0.0113459	0.952485	0.0113459
440	0.994818	0.0113717	0.98741	0.0113717	0.996637	0.0113717	0.992819	0.0113717	0.952411	0.0113717
441	0.99483	0.0113976	0.987438	0.0113976	0.996644	0.0113976	0.992835	0.0113976	0.952519	0.0113976
442	0.994842	0.0114234	0.987467	0.0114234	0.996652	0.0114234	0.992851	0.0114234	0.952581	0.0114234
443	0.994854	0.0114493	0.987495	0.0114493	0.996614	0.0114493	0.992867	0.0114493	0.952553	0.0114493
444	0.994865	0.0114751	0.987523	0.0114751	0.996577	0.0114751	0.992838	0.0114751	0.95257	0.0114751
445	0.994877	0.011501	0.987551	0.011501	0.996584	0.011501	0.992854	0.011501	0.952586	0.011501
446	0.994843	0.0115268	0.987489	0.0115268	0.996592	0.0115268	0.99287	0.0115268	0.952693	0.0115268
447	0.994855	0.0115526	0.987473	0.0115526	0.9966	0.0115526	0.992841	0.0115526	0.952799	0.0115526
448	0.994866	0.0115785	0.987501	0.0115785	0.996563	0.0115785	0.992768	0.0115785	0.952725	0.0115785
449	0.994878	0.0116043	0.987528	0.0116043	0.99657	0.0116043	0.992695	0.0116043	0.952652	0.0116043
450	0.994889	0.0116302	0.987556	0.0116302	0.996578	0.0116302	0.992667	0.0116302	0.952491	0.0116302
451	0.994856	0.011656	0.987584	0.011656	0.996586	0.011656	0.992639	0.011656	0.952552	0.011656
452	0.994867	0.0116819	0.987611	0.0116819	0.996593	0.0116819	0.992655	0.0116819	0.95248	0.0116819
453	0.994879	0.0117077	0.98755	0.0117077	0.996601	0.0117077	0.992671	0.0117077	0.952408	0.0117077
454	0.99489	0.0117336	0.987534	0.0117336	0.996608	0.0117336	0.992643	0.0117336	0.952381	0.0117336
455	0.994901	0.0117594	0.987429	0.0117594	0.996616	0.0117594	0.99266	0.0117594	0.952398	0.0117594
456	0.994913	0.0117852	0.987413	0.0117852	0.996623	0.0117852	0.992676	0.0117852	0.952414	0.0117852
457	0.994924	0.0118111	0.98744	0.0118111	0.99663	0.0118111	0.992692	0.0118111	0.952343	0.0118111
458	0.994935	0.0118369	0.987468	0.0118369	0.996638	0.0118369	0.992708	0.0118369	0.952316	0.0118369
459	0.994946	0.0118628	0.987495	0.0118628	0.996645	0.0118628	0.992724	0.0118628	0.95229	0.0118628
460	0.994913	0.0118886	0.987479	0.0118886	0.996652	0.0118886	0.992739	0.0118886	0.952306	0.0118886
461	0.994881	0.0119145	0.987419	0.0119145	0.99666	0.0119145	0.992755	0.0119145	0.95228	0.0119145
462	0.994892	0.0119403	0.987403	0.0119403	0.996667	0.0119403	0.992728	0.0119403	0.95221	0.0119403
463	0.994903	0.0119661	0.987387	0.0119661	0.996674	0.0119661	0.992743	0.0119661	0.952183	0.0119661
464	0.994871	0.011992	0.987414	0.011992	0.996681	0.011992	0.992759	0.011992	0.952157	0.011992
465	0.994882	0.0120178	0.987441	0.0120178	0.996645	0.0120178	0.992775	0.0120178	0.952045	0.0120178
466	0.994893	0.0120437	0.987468	0.0120437	0.99661	0.0120437	0.99279	0.0120437	0.951976	0.0120437
467	0.994904	0.0120695	0.987452	0.0120695	0.996617	0.0120695	0.992805	0.0120695	0.952079	0.0120695
468	0.994915	0.0120954	0.987436	0.0120954	0.996624	0.0120954	0.992821	0.0120954	0.952139	0.0120954
469	0.994926	0.0121212	0.987463	0.0121212	0.996631	0.0121212	0.992836	0.0121212	0.952113	0.0121212
470	0.994936	0.0121471	0.987447	0.0121471	0.996638	0.0121471	0.992851	0.0121471	0.952045	0.0121471
471	0.994947	0.0121729	0.987474	0.0121729	0.996646	0.0121729	0.992867	0.0121729	0.952061	0.0121729
472	0.994915	0.0121987	0.987501	0.0121987	0.996653	0.0121987	0.992882	0.0121987	0.952078	0.0121987
473	0.994926	0.0122246	0.987527	0.0122246	0.996617	0.0122246	0.992897	0.0122246	0.952053	0.0122246
474	0.994937	0.0122504	0.987553	0.0122504	0.996625	0.0122504	0.992912	0.0122504	0.95207	0.0122504
475	0.994905	0.0122763	0.987579	0.0122763	0.996632	0.0122763	0.992927	0.0122763	0.952128	0.0122763
476	0.994916	0.0123021	0.987606	0.0123021	0.996639	0.0123021	0.992941	0.0123021	0.952145	0.0123021
477	0.994927	0.012328	0.987632	0.012328	0.996646	0.012328	0.992956	0.012328	0.952119	0.012328
478	0.994937	0.0123538	0.987574	0.0123538	0.996653	0.0123538	0.992971	0.0123538	0.952052	0.0123538
479	0.994948	0.0123796	0.987516	0.0123796	0.99666	0.0123796	0.992902	0.0123796	0.952111	0.0123796
480	0.994917	0.0124055	0.987542	0.0124055	0.996625	0.0124055	0.992917	0.0124055	0.95196	0.0124055
481	0.994886	0.0124313	0.987568	0.0124313	0.996549	0.0124313	0.99289	0.0124313	0.951894	0.0124313
482	0.994896	0.0124572	0.987594	0.0124572	0.996556	0.0124572	0.992905	0.0124572	0.951869	0.0124572
483	0.994907	0.012483	0.98762	0.012483	0.996563	0.012483	0.99292	0.012483	0.951886	0.012483
484	0.994835	0.0125089	0.987645	0.0125089	0.99657	0.0125089	0.992934	0.0125089	0.951779	0.0125089
485	0.994846	0.0125347	0.987671	0.0125347	0.996536	0.0125347	0.992949	0.0125347	0.951631	0.0125347
486	0.994856	0.0125606	0.987696	0.0125606	0.996543	0.0125606	0.992963	0.0125606	0.951648	0.0125606
487	0.994867	0.0125864	0.987721	0.0125864	0.996509	0.0125864	0.992978	0.0125864	0.951665	0.0125864
488	0.994877	0.0126122	0.987664	0.0126122	0.996517	0.0126122	0.992992	0.0126122	0.951559	0.0126122
489	0.994888	0.0126381	0.98769	0.0126381	0.996524	0.0126381	0.993006	0.0126381	0.951618	0.0126381
490	0.994898	0.0126639	0.987715	0.0126639	0.996531	0.0126639	0.99298	0.0126639	0.951635	0.0126639
491	0.994909	0.0126898	0.98774	0.0126898	0.996538	0.0126898	0.992994	0.0126898	0.951611	0.0126898
492	0.994919	0.0127156	0.987724	0.0127156	0.996545	0.0127156	0.993008	0.0127156	0.951669	0.0127156
493	0.994929	0.0127415	0.987708	0.0127415	0.996511	0.0127415	0.992941	0.0127415	0.951523	0.0127415
494	0.994899	0.0127673	0.987733	0.0127673	0.996518	0.0127673	0.992956	0.0127673	0.951419	0.0127673
495	0.994909	0.0127931	0.987718	0.0127931	0.996525	0.0127931	0.99297	0.0127931	0.951477	0.0127931
496	0.99492	0.012819	0.987581	0.012819	0.996492	0.012819	0.992944	0.012819	0.951534	0.012819
497	0.99493	0.0128448	0.987606	0.0128448	0.996499	0.0128448	0.992958	0.0128448	0.951551	0.0128448
498	0.99494	0.0128707	0.987631	0.0128707	0.996506	0.0128707	0.992972	0.0128707	0.951528	0.0128707
499	0.99495	0.0128965	0.987656	0.0128965	0.996513	0.0128965	0.992986	0.0128965	0.951545	0.0128965
500	0.99496	0.0129224	0.98768	0.0129224	0.99648	0.0129224	0.993	0.0129224	0.951602	0.0129224
501	0.99497	0.0129482	0.987585	0.0129482	0.996487	0.0129482	0.993014	0.0129482	0.951619	0.0129482
502	0.99494	0.0129741	0.98757	0.0129741	0.996494	0.0129741	0.992988	0.0129741	0.951635	0.0129741
503	0.99495	0.0129999	0.987595	0.0129999	0.996501	0.0129999	0.993002	0.0129999	0.951652	0.0129999
504	0.994961	0.0130257	0.98762	0.0130257	0.996508	0.0130257	0.993016	0.0130257	0.951589	0.0130257
505	0.99497	0.0130516	0.987604	0.0130516	0.996515	0.0130516	0.992951	0.0130516	0.951566	0.0130516
506	0.99498	0.0130774	0.987629	0.0130774	0.996482	0.0130774	0.992965	0.0130774	0.951504	0.0130774
507	0.994951	0.0131033	0.987653	0.0131033	0.99645	0.0131033	0.992939	0.0131033	0.951481	0.0131033
508	0.994961	0.0131291	0.987638	0.0131291	0.996457	0.0131291	0.992953	0.0131291	0.95138	0.0131291
509	0.994971	0.013155	0.987663	0.013155	0.996464	0.013155	0.992928	0.013155	0.951161	0.013155
510	0.994981	0.0131808	0.987687	0.0131808	0.996471	0.0131808	0.992941	0.0131808	0.951178	0.0131808
511	0.99499	0.0132066	0.987672	0.0132066	0.996478	0.0132066	0.992955	0.0132066	0.951196	0.0132066
512	0.995	0.0132325	0.987657	0.0132325	0.996485	0.0132325	0.992969	0.0132325	0.951135	0.0132325
513	0.994932	0.0132583	0.987642	0.0132583	0.996452	0.0132583	0.992983	0.0132583	0.951152	0.0132583
514	0.994942	0.0132842	0.987627	0.0132842	0.996459	0.0132842	0.992996	0.0132842	0.951169	0.0132842
515	0.994913	0.01331	0.987651	0.01331	0.996466	0.01331	0.99301	0.01331	0.951109	0.01331
516	0.994923	0.0133359	0.987675	0.0133359	0.996473	0.0133359	0.993024	0.0133359	0.951203	0.0133359
517	0.994932	0.0133617	0.987621	0.0133617	0.99648	0.0133617	0.992998	0.0133617	0.951259	0.0133617
518	0.994942	0.0133875	0.987607	0.0133875	0.996487	0.0133875	0.993012	0.0133875	0.951237	0.0133875
519	0.994913	0.0134134	0.987631	0.0134134	0.996493	0.0134134	0.992948	0.0134134	0.951254	0.0134134
520	0.994885	0.0134392	0.987654	0.0134392	0.9965	0.0134392	0.992923	0.0134392	0.951271	0.0134392
521	0.994895	0.0134651	0.98764	0.0134651	0.996507	0.0134651	0.992937	0.0134651	0.951326	0.0134651
522	0.994904	0.0134909	0.987663	0.0134909	0.996475	0.0134909	0.99295	0.0134909	0.951419	0.0134909
523	0.994914	0.0135168	0.987687	0.0135168	0.996482	0.0135168	0.992926	0.0135168	0.951398	0.0135168
524	0.994924	0.0135426	0.98771	0.0135426	0.996451	0.0135426	0.992939	0.0135426	0.951452	0.0135426
525	0.994934	0.0135685	0.987696	0.0135685	0.996457	0.0135685	0.992953	0.0135685	0.951545	0.0135685
526	0.994943	0.0135943	0.987719	0.0135943	0.996464	0.0135943	0.992966	0.0135943	0.951637	0.0135943
527	0.994953	0.0136201	0.987742	0.0136201	0.996433	0.0136201	0.992941	0.0136201	0.951691	0.0136201
528	0.994962	0.013646	0.98769	0.013646	0.996364	0.013646	0.992955	0.013646	0.951668	0.013646
529	0.994972	0.0136718	0.987638	0.0136718	0.996333	0.0136718	0.992968	0.0136718	0.951646	0.0136718
530	0.994981	0.0136977	0.987661	0.0136977	0.99634	0.0136977	0.992944	0.0136977	0.9517	0.0136977
531	0.994991	0.0137235	0.987646	0.0137235	0.996347	0.0137235	0.992919	0.0137235	0.951791	0.0137235
532	0.995	0.0137494	0.987632	0.0137494	0.996278	0.0137494	0.992933	0.0137494	0.951731	0.0137494
533	0.99501	0.0137752	0.987655	0.0137752	0.996285	0.0137752	0.992946	0.0137752	0.951822	0.0137752
534	0.995019	0.013801	0.987678	0.013801	0.996255	0.013801	0.992959	0.013801	0.951762	0.013801
535	0.995028	0.0138269	0.987701	0.0138269	0.996262	0.0138269	0.992972	0.0138269	0.951778	0.0138269
536	0.994963	0.0138527	0.987724	0.0138527	0.996194	0.0138527	0.992985	0.0138527	0.951644	0.0138527
537	0.994972	0.0138786	0.98771	0.0138786	0.996201	0.0138786	0.992998	0.0138786	0.951696	0.0138786
538	0.994982	0.0139044	0.987733	0.0139044	0.996208	0.0139044	0.992974	0.0139044	0.951786	0.0139044
539	0.994991	0.0139303	0.987756	0.0139303	0.996215	0.0139303	0.992987	0.0139303	0.951727	0.0139303
540	0.995	0.0139561	0.987704	0.0139561	0.996185	0.0139561	0.993	0.0139561	0.951817	0.0139561
541	0.994935	0.013982	0.98769	0.013982	0.996192	0.013982	0.993013	0.013982	0.951906	0.013982
542	0.994945	0.0140078	0.987676	0.0140078	0.996199	0.0140078	0.993026	0.0140078	0.951957	0.0140078
543	0.994917	0.0140336	0.987662	0.0140336	0.996206	0.0140336	0.993002	0.0140336	0.951972	0.0140336
544	0.994927	0.0140595	0.987648	0.0140595	0.996213	0.0140595	0.993015	0.0140595	0.95195	0.0140595
545	0.994899	0.0140853	0.98767	0.0140853	0.99622	0.0140853	0.993028	0.0140853	0.952002	0.0140853
546	0.994909	0.0141112	0.987656	0.0141112	0.996227	0.0141112	0.993041	0.0141112	0.95198	0.0141112
547	0.994918	0.014137	0.987679	0.014137	0.996234	0.014137	0.993053	0.014137	0.951958	0.014137
548	0.994891	0.0141629	0.987665	0.0141629	0.996241	0.0141629	0.993066	0.0141629	0.951936	0.0141629
549	0.9949	0.0141887	0.987651	0.0141887	0.996248	0.0141887	0.993079	0.0141887	0.951914	0.0141887
550	0.994909	0.0142145	0.987637	0.0142145	0.996255	0.0142145	0.993018	0.0142145	0.951784	0.0142145
551	0.994919	0.0142404	0.987659	0.0142404	0.996261	0.0142404	0.992995	0.0142404	0.951762	0.0142404
552	0.994928	0.0142662	0.987682	0.0142662	0.996268	0.0142662	0.992971	0.0142662	0.951777	0.0142662
553	0.994937	0.0142921	0.987668	0.0142921	0.996275	0.0142921	0.992984	0.0142921	0.951864	0.0142921
554	0.994946	0.0143179	0.987654	0.0143179	0.996282	0.0143179	0.992997	0.0143179	0.951915	0.0143179
555	0.994955	0.0143438	0.98764	0.0143438	0.996288	0.0143438	0.993009	0.0143438	0.951966	0.0143438
556	0.994964	0.0143696	0.987662	0.0143696	0.996295	0.0143696	0.993022	0.0143696	0.952016	0.0143696
557	0.994973	0.0143955	0.987613	0.0143955	0.996266	0.0143955	0.993034	0.0143955	0.951995	0.0143955
558	0.994982	0.0144213	0.987563	0.0144213	0.996273	0.0144213	0.993047	0.0144213	0.952081	0.0144213
559	0.994955	0.0144471	0.98755	0.0144471	0.996279	0.0144471	0.993059	0.0144471	0.952059	0.0144471
560	0.994964	0.014473	0.987572	0.014473	0.996286	0.014473	0.993072	0.014473	0.951966	0.014473
561	0.994938	0.0144988	0.987594	0.0144988	0.996292	0.0144988	0.993084	0.0144988	0.952016	0.0144988
562	0.994947	0.0145247	0.987581	0.0145247	0.996299	0.0145247	0.993096	0.0145247	0.952066	0.0145247
563	0.994956	0.0145505	0.987603	0.0145505	0.996306	0.0145505	0.993038	0.0145505	0.952115	0.0145505
564	0.994965	0.0145764	0.987589	0.0145764	0.996312	0.0145764	0.99305	0.0145764	0.9522	0.0145764
565	0.994974	0.0146022	0.987576	0.0146022	0.996319	0.0146022	0.993027	0.0146022	0.952179	0.0146022
566	0.994947	0.014628	0.987598	0.014628	0.996325	0.014628	0.993039	0.014628	0.952193	0.014628
567	0.994921	0.0146539	0.987619	0.0146539	0.996332	0.0146539	0.993051	0.0146539	0.952136	0.0146539
568	0.994895	0.0146797	0.987641	0.0146797	0.996338	0.0146797	0.993064	0.0146797	0.952185	0.0146797
569	0.994904	0.0147056	0.987663	0.0147056	0.996345	0.0147056	0.993076	0.0147056	0.952234	0.0147056
570	0.994877	0.0147314	0.987685	0.0147314	0.996351	0.0147314	0.993088	0.0147314	0.952212	0.0147314
571	0.994851	0.0147573	0.987671	0.0147573	0.996357	0.0147573	0.993065	0.0147573	0.952261	0.0147573
572	0.99486	0.0147831	0.987623	0.0147831	0.996364	0.0147831	0.993077	0.0147831	0.952274	0.0147831
573	0.994869	0.014809	0.98761	0.014809	0.996335	0.014809	0.993089	0.014809	0.952253	0.014809
574	0.994878	0.0148348	0.987596	0.0148348	0.996342	0.0148348	0.993101	0.0148348	0.952162	0.0148348
575	0.994887	0.0148606	0.987618	0.0148606	0.996348	0.0148606	0.993113	0.0148606	0.95221	0.0148606
576	0.994896	0.0148865	0.987639	0.0148865	0.996354	0.0148865	0.993125	0.0148865	0.952224	0.0148865
577	0.99487	0.0149123	0.987626	0.0149123	0.996361	0.0149123	0.993102	0.0149123	0.952203	0.0149123
578	0.994879	0.0149382	0.987647	0.0149382	0.996367	0.0149382	0.993114	0.0149382	0.952216	0.0149382
579	0.994888	0.014964	0.987634	0.014964	0.996373	0.014964	0.993092	0.014964	0.952299	0.014964
580	0.994897	0.0149899	0.987656	0.0149899	0.996379	0.0149899	0.993104	0.0149899	0.952346	0.0149899
581	0.994871	0.0150157	0.987642	0.0150157	0.996386	0.0150157	0.993116	0.0150157	0.95236	0.0150157
582	0.99488	0.0150415	0.987664	0.0150415	0.996392	0.0150415	0.993127	0.0150415	0.95227	0.0150415
583	0.994889	0.0150674	0.987685	0.0150674	0.996398	0.0150674	0.993105	0.0150674	0.952317	0.0150674
584	0.994897	0.0150932	0.987706	0.0150932	0.996404	0.0150932	0.993117	0.0150932	0.952296	0.0150932
585	0.994906	0.0151191	0.987659	0.0151191	0.99641	0.0151191	0.993128	0.0151191	0.952309	0.0151191
586	0.994915	0.0151449	0.98768	0.0151449	0.996417	0.0151449	0.99314	0.0151449	0.952254	0.0151449
587	0.994924	0.0151708	0.987667	0.0151708	0.996389	0.0151708	0.993152	0.0151708	0.952267	0.0151708
588	0.994932	0.0151966	0.987687	0.0151966	0.996395	0.0151966	0.993129	0.0151966	0.952349	0.0151966
589	0.994941	0.0152225	0.987674	0.0152225	0.996367	0.0152225	0.993107	0.0152225	0.952429	0.0152225
590	0.994949	0.0152483	0.987695	0.0152483	0.996373	0.0152483	0.993085	0.0152483	0.952374	0.0152483
591	0.994924	0.0152741	0.987682	0.0152741	0.996379	0.0152741	0.993097	0.0152741	0.952421	0.0152741
592	0.994933	0.0153	0.987703	0.0153	0.996385	0.0153	0.993108	0.0153	0.952502	0.0153
593	0.994941	0.0153258	0.987724	0.0153258	0.996391	0.0153258	0.99312	0.0153258	0.952481	0.0153258
594	0.99495	0.0153517	0.987745	0.0153517	0.996397	0.0153517	0.993132	0.0153517	0.95246	0.0153517
595	0.994958	0.0153775	0.987732	0.0153775	0.996403	0.0153775	0.993109	0.0153775	0.952439	0.0153775
596	0.994967	0.0154034	0.987752	0.0154034	0.99641	0.0154034	0.993121	0.0154034	0.952485	0.0154034
597	0.994975	0.0154292	0.987773	0.0154292	0.996416	0.0154292	0.993133	0.0154292	0.952497	0.0154292
598	0.99495	0.015455	0.987793	0.015455	0.996422	0.015455	0.993144	0.015455	0.95251	0.015455
599	0.994958	0.0154809	0.987747	0.0154809	0.996427	0.0154809	0.993122	0.0154809	0.952522	0.0154809
600	0.994967	0.0155067	0.9877	0.0155067	0.996433	0.0155067	0.993134	0.0155067	0.952568	0.0155067
601	0.994942	0.0155326	0.987721	0.0155326	0.996406	0.0155326	0.993145	0.0155326	0.952547	0.0155326
602	0.99495	0.0155584	0.987675	0.0155584	0.996412	0.0155584	0.993156	0.0155584	0.95256	0.0155584
603	0.994959	0.0155843	0.987695	0.0155843	0.996418	0.0155843	0.993168	0.0155843	0.952506	0.0155843
604	0.994967	0.0156101	0.987716	0.0156101	0.996424	0.0156101	0.993146	0.0156101	0.952452	0.0156101
605	0.994975	0.015636	0.987703	0.015636	0.996397	0.015636	0.993157	0.015636	0.95253	0.015636
606	0.994984	0.0156618	0.987723	0.0156618	0.996403	0.0156618	0.993169	0.0156618	0.95251	0.0156618
607	0.994992	0.0156876	0.987678	0.0156876	0.996409	0.0156876	0.993147	0.0156876	0.952555	0.0156876
608	0.995	0.0157135	0.987698	0.0157135	0.996415	0.0157135	0.993158	0.0157135	0.952403	0.0157135
609	0.995008	0.0157393	0.987718	0.0157393	0.99642	0.0157393	0.993137	0.0157393	0.952448	0.0157393
610	0.995017	0.0157652	0.987705	0.0157652	0.996394	0.0157652	0.993148	0.0157652	0.952461	0.0157652
611	0.995025	0.015791	0.987725	0.015791	0.996367	0.015791	0.993159	0.015791	0.95244	0.015791
612	0.995033	0.0158169	0.98768	0.0158169	0.996373	0.0158169	0.99317	0.0158169	0.952289	0.0158169
613	0.995008	0.0158427	0.9877	0.0158427	0.996379	0.0158427	0.993181	0.0158427	0.952106	0.0158427
614	0.995016	0.0158685	0.98772	0.0158685	0.996384	0.0158685	0.993192	0.0158685	0.952119	0.0158685
615	0.994992	0.0158944	0.98774	0.0158944	0.99639	0.0158944	0.993171	0.0158944	0.952132	0.0158944
616	0.995	0.0159202	0.98776	0.0159202	0.996396	0.0159202	0.993182	0.0159202	0.952047	0.0159202
617	0.995008	0.0159461	0.987748	0.0159461	0.996337	0.0159461	0.993193	0.0159461	0.952092	0.0159461
618	0.995016	0.0159719	0.987767	0.0159719	0.996343	0.0159719	0.993204	0.0159719	0.952105	0.0159719
619	0.995024	0.0159978	0.987787	0.0159978	0.996317	0.0159978	0.993215	0.0159978	0.952118	0.0159978
620	0.995	0.0160236	0.987807	0.0160236	0.996323	0.0160236	0.993226	0.0160236	0.952098	0.0160236
621	0.995008	0.0160495	0.987826	0.0160495	0.996329	0.0160495	0.993237	0.0160495	0.952111	0.0160495
622	0.995016	0.0160753	0.987814	0.0160753	0.996335	0.0160753	0.993248	0.0160753	0.952059	0.0160753
623	0.995024	0.0161011	0.987833	0.0161011	0.99634	0.0161011	0.993259	0.0161011	0.952008	0.0161011
624	0.995032	0.016127	0.987853	0.016127	0.996314	0.016127	0.993269	0.016127	0.952053	0.016127
625	0.995008	0.0161528	0.987808	0.0161528	0.99632	0.0161528	0.99328	0.0161528	0.952034	0.0161528
626	0.995016	0.0161787	0.987828	0.0161787	0.996294	0.0161787	0.993291	0.0161787	0.95195	0.0161787
627	0.995024	0.0162045	0.987815	0.0162045	0.9963	0.0162045	0.993302	0.0162045	0.951931	0.0162045
628	0.995032	0.0162304	0.987803	0.0162304	0.996274	0.0162304	0.993312	0.0162304	0.951881	0.0162304
629	0.99504	0.0162562	0.987822	0.0162562	0.99628	0.0162562	0.993323	0.0162562	0.951893	0.0162562
630	0.995048	0.016282	0.987842	0.016282	0.996286	0.016282	0.993302	0.016282	0.951843	0.016282
631	0.995056	0.0163079	0.987829	0.0163079	0.996292	0.0163079	0.993249	0.0163079	0.951761	0.0163079
632	0.995063	0.0163337	0.987848	0.0163337	0.996298	0.0163337	0.99326	0.0163337	0.951774	0.0163337
633	0.995071	0.0163596	0.987804	0.0163596	0.996303	0.0163596	0.993239	0.0163596	0.95185	0.0163596
634	0.995079	0.0163854	0.987824	0.0163854	0.996309	0.0163854	0.993249	0.0163854	0.9518	0.0163854
635	0.995087	0.0164113	0.987843	0.0164113	0.996315	0.0164113	0.99326	0.0164113	0.951813	0.0164113
636	0.995063	0.0164371	0.987831	0.0164371	0.996289	0.0164371	0.993239	0.0164371	0.951888	0.0164371
637	0.995071	0.0164629	0.98785	0.0164629	0.996295	0.0164629	0.99325	0.0164629	0.951807	0.0164629
638	0.995079	0.0164888	0.987869	0.0164888	0.99627	0.0164888	0.993198	0.0164888	0.951788	0.0164888
639	0.995055	0.0165146	0.987888	0.0165146	0.996276	0.0165146	0.993208	0.0165146	0.95177	0.0165146
640	0.995063	0.0165405	0.987875	0.0165405	0.996281	0.0165405	0.993219	0.0165405	0.951783	0.0165405
641	0.99507	0.0165663	0.987832	0.0165663	0.996256	0.0165663	0.99323	0.0165663	0.951702	0.0165663
642	0.995078	0.0165922	0.987851	0.0165922	0.996262	0.0165922	0.99324	0.0165922	0.951653	0.0165922
643	0.995086	0.016618	0.98787	0.016618	0.996268	0.016618	0.993219	0.016618	0.951634	0.016618
644	0.995093	0.0166439	0.987858	0.0166439	0.996273	0.0166439	0.99323	0.0166439	0.951585	0.0166439
645	0.995101	0.0166697	0.987845	0.0166697	0.996279	0.0166697	0.993179	0.0166697	0.95166	0.0166697
646	0.995109	0.0166955	0.987864	0.0166955	0.996254	0.0166955	0.993127	0.0166955	0.951549	0.0166955
647	0.995116	0.0167214	0.987883	0.0167214	0.99626	0.0167214	0.993138	0.0167214	0.951563	0.0167214
648	0.995124	0.0167472	0.987902	0.0167472	0.996266	0.0167472	0.993148	0.0167472	0.951514	0.0167472
649	0.995131	0.0167731	0.98792	0.0167731	0.996271	0.0167731	0.993128	0.0167731	0.951373	0.0167731
650	0.995108	0.0167989	0.987939	0.0167989	0.996246	0.0167989	0.993077	0.0167989	0.951386	0.0167989
651	0.995115	0.0168248	0.987927	0.0168248	0.996252	0.0168248	0.993088	0.0168248	0.951461	0.0168248
652	0.995123	0.0168506	0.987945	0.0168506	0.996258	0.0168506	0.993068	0.0168506	0.951413	0.0168506
653	0.99513	0.0168764	0.987902	0.0168764	0.996233	0.0168764	0.993078	0.0168764	0.951456	0.0168764
654	0.995107	0.0169023	0.98786	0.0169023	0.996239	0.0169023	0.993089	0.0169023	0.951439	0.0169023
655	0.995115	0.0169281	0.987817	0.0169281	0.996244	0.0169281	0.993099	0.0169281	0.951421	0.0169281
656	0.995092	0.016954	0.987836	0.016954	0.99625	0.016954	0.993079	0.016954	0.951373	0.016954
657	0.995099	0.0169798	0.987854	0.0169798	0.996256	0.0169798	0.99306	0.0169798	0.951295	0.0169798
658	0.995107	0.0170057	0.987873	0.0170057	0.996262	0.0170057	0.99307	0.0170057	0.951248	0.0170057
659	0.995114	0.0170315	0.987861	0.0170315	0.996267	0.0170315	0.99305	0.0170315	0.951291	0.0170315
660	0.995091	0.0170574	0.987879	0.0170574	0.996273	0.0170574	0.993061	0.0170574	0.951305	0.0170574
661	0.995098	0.0170832	0.987837	0.0170832	0.996278	0.0170832	0.993071	0.0170832	0.951378	0.0170832
662	0.995106	0.017109	0.987825	0.017109	0.996284	0.017109	0.993082	0.017109	0.951452	0.017109
663	0.995113	0.0171349	0.987813	0.0171349	0.99629	0.0171349	0.993092	0.0171349	0.951434	0.0171349
664	0.995121	0.0171607	0.987802	0.0171607	0.996295	0.0171607	0.993103	0.0171607	0.951447	0.0171607
665	0.995128	0.0171866	0.98782	0.0171866	0.996301	0.0171866	0.993113	0.0171866	0.95146	0.0171866
666	0.995135	0.0172124	0.987778	0.0172124	0.996306	0.0172124	0.993093	0.0172124	0.951503	0.0172124
667	0.995143	0.0172383	0.987796	0.0172383	0.996312	0.0172383	0.993104	0.0172383	0.951546	0.0172383
668	0.99515	0.0172641	0.987815	0.0172641	0.996317	0.0172641	0.993114	0.0172641	0.951558	0.0172641
669	0.995157	0.0172899	0.987833	0.0172899	0.996323	0.0172899	0.993124	0.0172899	0.951511	0.0172899
670	0.995164	0.0173158	0.987851	0.0173158	0.996328	0.0173158	0.993105	0.0173158	0.951524	0.0173158
671	0.995172	0.0173416	0.987839	0.0173416	0.996334	0.0173416	0.993115	0.0173416	0.951536	0.0173416
672	0.995179	0.0173675	0.987858	0.0173675	0.99628	0.0173675	0.993125	0.0173675	0.9514	0.0173675
673	0.995186	0.0173933	0.987876	0.0173933	0.996285	0.0173933	0.993135	0.0173933	0.951383	0.0173933
674	0.995193	0.0174192	0.987894	0.0174192	0.996291	0.0174192	0.993116	0.0174192	0.951455	0.0174192
675	0.995171	0.017445	0.987911	0.017445	0.996296	0.017445	0.993126	0.017445	0.951468	0.017445
676	0.995178	0.0174709	0.987929	0.0174709	0.996302	0.0174709	0.993136	0.0174709	0.95151	0.0174709
677	0.995185	0.0174967	0.987918	0.0174967	0.996307	0.0174967	0.993146	0.0174967	0.951582	0.0174967
678	0.995192	0.0175225	0.987935	0.0175225	0.996313	0.0175225	0.993157	0.0175225	0.951565	0.0175225
679	0.99517	0.0175484	0.987924	0.0175484	0.996318	0.0175484	0.993167	0.0175484	0.951401	0.0175484
680	0.995177	0.0175742	0.987942	0.0175742	0.996324	0.0175742	0.993177	0.0175742	0.951413	0.0175742
681	0.995184	0.0176001	0.987959	0.0176001	0.996329	0.0176001	0.993187	0.0176001	0.951367	0.0176001
682	0.995191	0.0176259	0.987948	0.0176259	0.996334	0.0176259	0.993197	0.0176259	0.95135	0.0176259
683	0.995198	0.0176518	0.987965	0.0176518	0.99634	0.0176518	0.993177	0.0176518	0.951275	0.0176518
684	0.995205	0.0176776	0.987954	0.0176776	0.996345	0.0176776	0.993187	0.0176776	0.9512	0.0176776
685	0.995212	0.0177034	0.987971	0.0177034	0.99635	0.0177034	0.993168	0.0177034	0.951126	0.0177034
686	0.99519	0.0177293	0.98796	0.0177293	0.996356	0.0177293	0.993178	0.0177293	0.951109	0.0177293
687	0.995197	0.0177551	0.987948	0.0177551	0.996361	0.0177551	0.993188	0.0177551	0.951122	0.0177551
688	0.995204	0.017781	0.987965	0.017781	0.996366	0.017781	0.993198	0.017781	0.951135	0.017781
689	0.995211	0.0178068	0.987983	0.0178068	0.996343	0.0178068	0.993208	0.0178068	0.951177	0.0178068
690	0.995218	0.0178327	0.988	0.0178327	0.996348	0.0178327	0.993218	0.0178327	0.951219	0.0178327
691	0.995224	0.0178585	0.988018	0.0178585	0.996353	0.0178585	0.993227	0.0178585	0.951174	0.0178585
692	0.995231	0.0178844	0.988035	0.0178844	0.996358	0.0178844	0.993237	0.0178844	0.951186	0.0178844
693	0.995238	0.0179102	0.988052	0.0179102	0.996335	0.0179102	0.993247	0.0179102	0.95117	0.0179102
694	0.995245	0.017936	0.98807	0.017936	0.996311	0.017936	0.993228	0.017936	0.951097	0.017936
695	0.995252	0.0179619	0.988087	0.0179619	0.996317	0.0179619	0.993238	0.0179619	0.951109	0.0179619
696	0.995259	0.0179877	0.988075	0.0179877	0.996322	0.0179877	0.993247	0.0179877	0.951151	0.0179877
697	0.995266	0.0180136	0.988092	0.0180136	0.996327	0.0180136	0.993257	0.0180136	0.951164	0.0180136
698	0.995272	0.0180394	0.988081	0.0180394	0.996304	0.0180394	0.993238	0.0180394	0.951176	0.0180394
699	0.99525	0.0180653	0.988098	0.0180653	0.996309	0.0180653	0.99319	0.0180653	0.951074	0.0180653
700	0.995257	0.0180911	0.988086	0.0180911	0.996314	0.0180911	0.9932	0.0180911	0.95103	0.0180911
701	0.995236	0.0181169	0.988103	0.0181169	0.99632	0.0181169	0.99321	0.0181169	0.951071	0.0181169
702	0.995242	0.0181428	0.988092	0.0181428	0.996325	0.0181428	0.99322	0.0181428	0.951084	0.0181428
703	0.995249	0.0181686	0.988108	0.0181686	0.996302	0.0181686	0.993229	0.0181686	0.951097	0.0181686
704	0.995256	0.0181945	0.988125	0.0181945	0.996307	0.0181945	0.993239	0.0181945	0.951109	0.0181945
705	0.995263	0.0182203	0.988142	0.0182203	0.996312	0.0182203	0.993248	0.0182203	0.951122	0.0182203
706	0.995269	0.0182462	0.988159	0.0182462	0.996317	0.0182462	0.99323	0.0182462	0.951078	0.0182462
707	0.995276	0.018272	0.988147	0.018272	0.996323	0.018272	0.993239	0.018272	0.951119	0.018272
708	0.995283	0.0182979	0.988136	0.0182979	0.996328	0.0182979	0.993249	0.0182979	0.95116	0.0182979
709	0.995289	0.0183237	0.988153	0.0183237	0.996333	0.0183237	0.993258	0.0183237	0.951172	0.0183237
710	0.995296	0.0183495	0.988169	0.0183495	0.996338	0.0183495	0.993268	0.0183495	0.9511	0.0183495
711	0.995303	0.0183754	0.988158	0.0183754	0.996343	0.0183754	0.993277	0.0183754	0.951084	0.0183754
712	0.995309	0.0184012	0.988174	0.0184012	0.996348	0.0184012	0.993287	0.0184012	0.951013	0.0184012
713	0.995316	0.0184271	0.988163	0.0184271	0.996354	0.0184271	0.993296	0.0184271	0.951025	0.0184271
714	0.995322	0.0184529	0.988152	0.0184529	0.996331	0.0184529	0.993306	0.0184529	0.95101	0.0184529
715	0.995329	0.0184788	0.988168	0.0184788	0.996336	0.0184788	0.993287	0.0184788	0.950994	0.0184788
716	0.995335	0.0185046	0.988073	0.0185046	0.996341	0.0185046	0.993268	0.0185046	0.951063	0.0185046
717	0.995342	0.0185304	0.98809	0.0185304	0.996346	0.0185304	0.993278	0.0185304	0.950908	0.0185304
718	0.995348	0.0185563	0.98805	0.0185563	0.996351	0.0185563	0.993287	0.0185563	0.950865	0.0185563
719	0.995299	0.0185821	0.988067	0.0185821	0.996356	0.0185821	0.993296	0.0185821	0.950878	0.0185821
720	0.995306	0.018608	0.988084	0.018608	0.996361	0.018608	0.993306	0.018608	0.950862	0.018608
721	0.995312	0.0186338	0.9881	0.0186338	0.996366	0.0186338	0.993315	0.0186338	0.950847	0.0186338
722	0.995291	0.0186597	0.988117	0.0186597	0.996371	0.0186597	0.993269	0.0186597	0.950915	0.0186597
723	0.99527	0.0186855	0.988078	0.0186855	0.996376	0.0186855	0.993278	0.0186855	0.950873	0.0186855
724	0.995249	0.0187114	0.988067	0.0187114	0.996381	0.0187114	0.993287	0.0187114	0.95083	0.0187114
725	0.995255	0.0187372	0.988083	0.0187372	0.996386	0.0187372	0.993269	0.0187372	0.950815	0.0187372
726	0.995262	0.018763	0.9881	0.018763	0.996391	0.018763	0.993251	0.018763	0.9508	0.018763
727	0.995268	0.0187889	0.988088	0.0187889	0.996396	0.0187889	0.99326	0.0187889	0.950813	0.0187889
728	0.99522	0.0188147	0.988105	0.0188147	0.996401	0.0188147	0.993269	0.0188147	0.950798	0.0188147
729	0.995226	0.0188406	0.988121	0.0188406	0.996379	0.0188406	0.993279	0.0188406	0.950783	0.0188406
730	0.995233	0.0188664	0.98811	0.0188664	0.996384	0.0188664	0.99326	0.0188664	0.950686	0.0188664
731	0.995212	0.0188923	0.988071	0.0188923	0.996389	0.0188923	0.99327	0.0188923	0.950726	0.0188923
732	0.995219	0.0189181	0.988088	0.0189181	0.996339	0.0189181	0.993279	0.0189181	0.950712	0.0189181
733	0.995225	0.0189439	0.988104	0.0189439	0.996344	0.0189439	0.993288	0.0189439	0.950724	0.0189439
734	0.995232	0.0189698	0.98812	0.0189698	0.996349	0.0189698	0.993297	0.0189698	0.95071	0.0189698
735	0.995238	0.0189956	0.988136	0.0189956	0.996354	0.0189956	0.993306	0.0189956	0.95075	0.0189956
736	0.995245	0.0190215	0.988125	0.0190215	0.996359	0.0190215	0.993315	0.0190215	0.950762	0.0190215
737	0.995251	0.0190473	0.988114	0.0190473	0.996364	0.0190473	0.993297	0.0190473	0.950802	0.0190473
738	0.99523	0.0190732	0.988103	0.0190732	0.996369	0.0190732	0.993306	0.0190732	0.950814	0.0190732
739	0.995237	0.019099	0.988092	0.019099	0.996374	0.019099	0.993315	0.019099	0.950881	0.019099
740	0.995216	0.0191248	0.988108	0.0191248	0.996378	0.0191248	0.993325	0.0191248	0.950866	0.0191248
741	0.995196	0.0191507	0.988097	0.0191507	0.996383	0.0191507	0.993307	0.0191507	0.950879	0.0191507
742	0.995202	0.0191765	0.988114	0.0191765	0.996388	0.0191765	0.993316	0.0191765	0.950837	0.0191765
743	0.995209	0.0192024	0.98813	0.0192024	0.996393	0.0192024	0.993325	0.0192024	0.950849	0.0192024
744	0.995188	0.0192282	0.988119	0.0192282	0.996398	0.0192282	0.993334	0.0192282	0.950835	0.0192282
745	0.995195	0.0192541	0.988135	0.0192541	0.996403	0.0192541	0.993342	0.0192541	0.950793	0.0192541
746	0.995174	0.0192799	0.988124	0.0192799	0.996408	0.0192799	0.993351	0.0192799	0.950806	0.0192799
747	0.995181	0.0193058	0.988113	0.0193058	0.996412	0.0193058	0.993334	0.0193058	0.950845	0.0193058
748	0.995107	0.0193316	0.988129	0.0193316	0.996417	0.0193316	0.993342	0.0193316	0.950777	0.0193316
749	0.995114	0.0193574	0.988118	0.0193574	0.996422	0.0193574	0.993351	0.0193574	0.950762	0.0193574
750	0.995093	0.0193833	0.988107	0.0193833	0.996427	0.0193833	0.99336	0.0193833	0.950695	0.0193833
751	0.99502	0.0194091	0.988123	0.0194091	0.996432	0.0194091	0.993369	0.0194091	0.95068	0.0194091
752	0.995027	0.019435	0.988139	0.019435	0.99641	0.019435	0.993378	0.019435	0.950666	0.019435
753	0.995033	0.0194608	0.988154	0.0194608	0.996388	0.0194608	0.993387	0.0194608	0.950625	0.0194608
754	0.99504	0.0194867	0.98817	0.0194867	0.996393	0.0194867	0.993369	0.0194867	0.950611	0.0194867
755	0.995046	0.0195125	0.988186	0.0195125	0.996397	0.0195125	0.993378	0.0195125	0.950597	0.0195125
756	0.995027	0.0195383	0.988201	0.0195383	0.996402	0.0195383	0.993386	0.0195383	0.950636	0.0195383
757	0.995033	0.0195642	0.988191	0.0195642	0.996354	0.0195642	0.993395	0.0195642	0.950649	0.0195642
758	0.99504	0.01959	0.988206	0.01959	0.996359	0.01959	0.993404	0.01959	0.950661	0.01959
759	0.995046	0.0196159	0.988222	0.0196159	0.996364	0.0196159	0.993386	0.0196159	0.950594	0.0196159
760	0.995053	0.0196417	0.988237	0.0196417	0.996369	0.0196417	0.993369	0.0196417	0.950501	0.0196417
761	0.995059	0.0196676	0.988253	0.0196676	0.996373	0.0196676	0.993377	0.0196676	0.950461	0.0196676
762	0.995066	0.0196934	0.988216	0.0196934	0.996378	0.0196934	0.993386	0.0196934	0.9505	0.0196934
763	0.995072	0.0197193	0.988231	0.0197193	0.996383	0.0197193	0.993395	0.0197193	0.950486	0.0197193
764	0.995079	0.0197451	0.988246	0.0197451	0.996388	0.0197451	0.993403	0.0197451	0.950368	0.0197451
765	0.995085	0.0197709	0.988262	0.0197709	0.996392	0.0197709	0.993412	0.0197709	0.950354	0.0197709
766	0.995092	0.0197968	0.988277	0.0197968	0.996397	0.0197968	0.993421	0.0197968	0.950393	0.0197968
767	0.995098	0.0198226	0.988292	0.0198226	0.996376	0.0198226	0.993429	0.0198226	0.950432	0.0198226
768	0.995104	0.0198485	0.988282	0.0198485	0.99638	0.0198485	0.993412	0.0198485	0.950418	0.0198485
769	0.995111	0.0198743	0.988297	0.0198743	0.996385	0.0198743	0.99342	0.0198743	0.950352	0.0198743
770	0.995117	0.0199002	0.988286	0.0199002	0.99639	0.0199002	0.993429	0.0199002	0.950417	0.0199002
771	0.995097	0.019926	0.988275	0.019926	0.996394	0.019926	0.993411	0.019926	0.950377	0.019926
772	0.995078	0.0199518	0.988265	0.0199518	0.996373	0.0199518	0.99342	0.0199518	0.950364	0.0199518
773	0.995084	0.0199777	0.98828	0.0199777	0.996378	0.0199777	0.993428	0.0199777	0.950376	0.0199777
774	0.995065	0.0200035	0.988243	0.0200035	0.996383	0.0200035	0.993437	0.0200035	0.950337	0.0200035
775	0.995045	0.0200294	0.988233	0.0200294	0.996387	0.0200294	0.993445	0.0200294	0.950401	0.0200294
776	0.995052	0.0200552	0.988248	0.0200552	0.996392	0.0200552	0.993454	0.0200552	0.950414	0.0200552
777	0.995058	0.0200811	0.988237	0.0200811	0.996396	0.0200811	0.993462	0.0200811	0.9504	0.0200811
778	0.995064	0.0201069	0.988252	0.0201069	0.996401	0.0201069	0.993471	0.0201069	0.950438	0.0201069
779	0.995071	0.0201328	0.988267	0.0201328	0.996406	0.0201328	0.993479	0.0201328	0.950425	0.0201328
780	0.995077	0.0201586	0.988205	0.0201586	0.99641	0.0201586	0.993487	0.0201586	0.950488	0.0201586
781	0.995083	0.0201844	0.988195	0.0201844	0.996389	0.0201844	0.993496	0.0201844	0.950449	0.0201844
782	0.99509	0.0202103	0.98821	0.0202103	0.996394	0.0202103	0.993504	0.0202103	0.950462	0.0202103
783	0.995096	0.0202361	0.988225	0.0202361	0.996373	0.0202361	0.993487	0.0202361	0.950423	0.0202361
784	0.995102	0.020262	0.988215	0.020262	0.996352	0.020262	0.993495	0.020262	0.95046	0.020262
785	0.995108	0.0202878	0.98823	0.0202878	0.996357	0.0202878	0.993503	0.0202878	0.950498	0.0202878
786	0.995089	0.0203137	0.988194	0.0203137	0.996361	0.0203137	0.993512	0.0203137	0.950536	0.0203137
787	0.995095	0.0203395	0.988183	0.0203395	0.996366	0.0203395	0.99352	0.0203395	0.950522	0.0203395
788	0.995102	0.0203653	0.988173	0.0203653	0.996371	0.0203653	0.993528	0.0203653	0.950509	0.0203653
789	0.995083	0.0203912	0.988163	0.0203912	0.996375	0.0203912	0.993511	0.0203912	0.950546	0.0203912
790	0.995089	0.020417	0.988152	0.020417	0.99638	0.020417	0.993494	0.020417	0.950584	0.020417
791	0.995095	0.0204429	0.988117	0.0204429	0.996359	0.0204429	0.993502	0.0204429	0.950595	0.0204429
792	0.995101	0.0204687	0.988106	0.0204687	0.996364	0.0204687	0.99351	0.0204687	0.950532	0.0204687
793	0.995107	0.0204946	0.988121	0.0204946	0.996368	0.0204946	0.993518	0.0204946	0.950493	0.0204946
794	0.995113	0.0205204	0.988136	0.0205204	0.996373	0.0205204	0.993527	0.0205204	0.95048	0.0205204
795	0.99512	0.0205463	0.988151	0.0205463	0.996377	0.0205463	0.993535	0.0205463	0.950467	0.0205463
796	0.995126	0.0205721	0.988166	0.0205721	0.996382	0.0205721	0.993518	0.0205721	0.950479	0.0205721
797	0.995132	0.0205979	0.988156	0.0205979	0.996387	0.0205979	0.993501	0.0205979	0.950415	0.0205979
798	0.995138	0.0206238	0.988146	0.0206238	0.996391	0.0206238	0.993509	0.0206238	0.950427	0.0206238
799	0.995119	0.0206496	0.98816	0.0206496	0.996371	0.0206496	0.993492	0.0206496	0.950439	0.0206496
800	0.995125	0.0206755	0.988175	0.0206755	0.996375	0.0206755	0.9935	0.0206755	0.950451	0.0206755
801	0.995131	0.0207013	0.988165	0.0207013	0.99638	0.0207013	0.993508	0.0207013	0.950413	0.0207013
802	0.995137	0.0207272	0.98818	0.0207272	0.996384	0.0207272	0.993516	0.0207272	0.9504	0.0207272
803	0.995143	0.020753	0.988195	0.020753	0.996389	0.020753	0.993524	0.020753	0.950362	0.020753
804	0.995149	0.0207788	0.988209	0.0207788	0.996368	0.0207788	0.993532	0.0207788	0.950399	0.0207788
805	0.995131	0.0208047	0.988224	0.0208047	0.996373	0.0208047	0.993541	0.0208047	0.950461	0.0208047
806	0.995137	0.0208305	0.988239	0.0208305	0.996377	0.0208305	0.993549	0.0208305	0.950522	0.0208305
807	0.995143	0.0208564	0.988228	0.0208564	0.996382	0.0208564	0.993532	0.0208564	0.950484	0.0208564
808	0.995149	0.0208822	0.988243	0.0208822	0.996361	0.0208822	0.99354	0.0208822	0.950397	0.0208822
809	0.995155	0.0209081	0.988257	0.0209081	0.996366	0.0209081	0.993548	0.0209081	0.950409	0.0209081
810	0.995136	0.0209339	0.988272	0.0209339	0.99637	0.0209339	0.993556	0.0209339	0.950298	0.0209339
811	0.995142	0.0209598	0.988286	0.0209598	0.996375	0.0209598	0.993564	0.0209598	0.950236	0.0209598
812	0.995148	0.0209856	0.988301	0.0209856	0.996379	0.0209856	0.993572	0.0209856	0.950174	0.0209856
813	0.995154	0.0210114	0.988315	0.0210114	0.996359	0.0210114	0.993579	0.0210114	0.950137	0.0210114
814	0.99516	0.0210373	0.988305	0.0210373	0.996364	0.0210373	0.993587	0.0210373	0.950149	0.0210373
815	0.995141	0.0210631	0.98827	0.0210631	0.996368	0.0210631	0.993595	0.0210631	0.950038	0.0210631
816	0.995147	0.021089	0.988285	0.021089	0.996373	0.021089	0.993603	0.021089	0.950026	0.021089
817	0.995153	0.0211148	0.988274	0.0211148	0.996377	0.0211148	0.993611	0.0211148	0.950038	0.0211148
818	0.995159	0.0211407	0.988264	0.0211407	0.996382	0.0211407	0.993619	0.0211407	0.950026	0.0211407
819	0.995165	0.0211665	0.98823	0.0211665	0.996386	0.0211665	0.993627	0.0211665	0.949965	0.0211665
820	0.995171	0.0211923	0.988244	0.0211923	0.99639	0.0211923	0.993634	0.0211923	0.949904	0.0211923
821	0.995152	0.0212182	0.988259	0.0212182	0.996395	0.0212182	0.993642	0.0212182	0.949892	0.0212182
822	0.995158	0.021244	0.988273	0.021244	0.996399	0.021244	0.99365	0.021244	0.949855	0.021244
823	0.995164	0.0212699	0.988287	0.0212699	0.996403	0.0212699	0.993633	0.0212699	0.949843	0.0212699
824	0.99517	0.0212957	0.988253	0.0212957	0.996408	0.0212957	0.993641	0.0212957	0.949807	0.0212957
825	0.995176	0.0213216	0.988267	0.0213216	0.996388	0.0213216	0.993649	0.0213216	0.949722	0.0213216
826	0.995182	0.0213474	0.988257	0.0213474	0.996392	0.0213474	0.993656	0.0213474	0.949686	0.0213474
827	0.995163	0.0213733	0.988247	0.0213733	0.996373	0.0213733	0.993664	0.0213733	0.949578	0.0213733
828	0.995169	0.0213991	0.988237	0.0213991	0.996353	0.0213991	0.993672	0.0213991	0.949518	0.0213991
829	0.995175	0.0214249	0.988251	0.0214249	0.996333	0.0214249	0.993679	0.0214249	0.949507	0.0214249
830	0.995181	0.0214508	0.988265	0.0214508	0.996337	0.0214508	0.993687	0.0214508	0.949543	0.0214508
831	0.995187	0.0214766	0.988255	0.0214766	0.996342	0.0214766	0.993694	0.0214766	0.949484	0.0214766
832	0.995192	0.0215025	0.98827	0.0215025	0.996322	0.0215025	0.993702	0.0215025	0.949496	0.0215025
833	0.995198	0.0215283	0.988236	0.0215283	0.996327	0.0215283	0.99371	0.0215283	0.949485	0.0215283
834	0.995204	0.0215542	0.988226	0.0215542	0.996331	0.0215542	0.993669	0.0215542	0.949546	0.0215542
835	0.99521	0.02158	0.98824	0.02158	0.996335	0.02158	0.993677	0.02158	0.949462	0.02158
836	0.995192	0.0216058	0.988254	0.0216058	0.996316	0.0216058	0.99366	0.0216058	0.949427	0.0216058
837	0.995197	0.0216317	0.988244	0.0216317	0.99632	0.0216317	0.993668	0.0216317	0.949464	0.0216317
838	0.995203	0.0216575	0.988258	0.0216575	0.996325	0.0216575	0.993652	0.0216575	0.949452	0.0216575
839	0.995185	0.0216834	0.988248	0.0216834	0.996329	0.0216834	0.993659	0.0216834	0.94937	0.0216834
840	0.995191	0.0217092	0.988238	0.0217092	0.996333	0.0217092	0.993667	0.0217092	0.949358	0.0217092
841	0.995196	0.0217351	0.988252	0.0217351	0.996338	0.0217351	0.993651	0.0217351	0.949252	0.0217351
842	0.995202	0.0217609	0.988195	0.0217609	0.996342	0.0217609	0.993634	0.0217609	0.949194	0.0217609
843	0.995208	0.0217868	0.988209	0.0217868	0.996346	0.0217868	0.993642	0.0217868	0.949159	0.0217868
844	0.995213	0.0218126	0.988223	0.0218126	0.996327	0.0218126	0.993649	0.0218126	0.949148	0.0218126
845	0.995219	0.0218384	0.988237	0.0218384	0.996331	0.0218384	0.993657	0.0218384	0.94909	0.0218384
846	0.995225	0.0218643	0.988251	0.0218643	0.996336	0.0218643	0.993664	0.0218643	0.949103	0.0218643
847	0.995207	0.0218901	0.988265	0.0218901	0.99634	0.0218901	0.993672	0.0218901	0.949139	0.0218901
848	0.995189	0.021916	0.988279	0.021916	0.996344	0.021916	0.993632	0.021916	0.949081	0.021916
849	0.995194	0.0219418	0.988292	0.0219418	0.996325	0.0219418	0.99364	0.0219418	0.949094	0.0219418
850	0.995177	0.0219677	0.988306	0.0219677	0.996306	0.0219677	0.993624	0.0219677	0.948989	0.0219677
851	0.995182	0.0219935	0.98832	0.0219935	0.996287	0.0219935	0.993608	0.0219935	0.948955	0.0219935
852	0.995188	0.0220193	0.988287	0.0220193	0.996291	0.0220193	0.993615	0.0220193	0.948945	0.0220193
853	0.99517	0.0220452	0.988277	0.0220452	0.996296	0.0220452	0.993599	0.0220452	0.948958	0.0220452
854	0.995176	0.022071	0.988291	0.022071	0.9963	0.022071	0.993583	0.022071	0.948994	0.022071
855	0.995181	0.0220969	0.988281	0.0220969	0.996304	0.0220969	0.993591	0.0220969	0.948984	0.0220969
856	0.995187	0.0221227	0.988271	0.0221227	0.996308	0.0221227	0.993575	0.0221227	0.948973	0.0221227
857	0.995169	0.0221486	0.988238	0.0221486	0.996313	0.0221486	0.993582	0.0221486	0.948963	0.0221486
858	0.995175	0.0221744	0.988229	0.0221744	0.996317	0.0221744	0.993567	0.0221744	0.948952	0.0221744
859	0.995157	0.0222002	0.988196	0.0222002	0.996321	0.0222002	0.993574	0.0222002	0.948942	0.0222002
860	0.995163	0.0222261	0.988163	0.0222261	0.996326	0.0222261	0.993582	0.0222261	0.948908	0.0222261
861	0.995169	0.0222519	0.988177	0.0222519	0.996307	0.0222519	0.993566	0.0222519	0.948898	0.0222519
862	0.995174	0.0222778	0.988167	0.0222778	0.996288	0.0222778	0.993573	0.0222778	0.948911	0.0222778
863	0.99518	0.0223036	0.988158	0.0223036	0.996292	0.0223036	0.993581	0.0223036	0.9489	0.0223036
864	0.995185	0.0223295	0.988172	0.0223295	0.996296	0.0223295	0.993588	0.0223295	0.948913	0.0223295
865	0.995191	0.0223553	0.988185	0.0223553	0.996301	0.0223553	0.993596	0.0223553	0.948857	0.0223553
866	0.995196	0.0223812	0.988199	0.0223812	0.996305	0.0223812	0.993603	0.0223812	0.94887	0.0223812
867	0.995202	0.022407	0.988212	0.022407	0.996309	0.022407	0.993587	0.022407	0.948905	0.022407
868	0.995184	0.0224328	0.988157	0.0224328	0.996267	0.0224328	0.993595	0.0224328	0.948941	0.0224328
869	0.99519	0.0224587	0.988171	0.0224587	0.996272	0.0224587	0.993602	0.0224587	0.948977	0.0224587
870	0.995173	0.0224845	0.988161	0.0224845	0.996276	0.0224845	0.993609	0.0224845	0.948944	0.0224845
871	0.995178	0.0225104	0.988175	0.0225104	0.99628	0.0225104	0.993617	0.0225104	0.948933	0.0225104
872	0.995184	0.0225362	0.988188	0.0225362	0.996284	0.0225362	0.993624	0.0225362	0.948969	0.0225362
873	0.995189	0.0225621	0.988179	0.0225621	0.996289	0.0225621	0.993631	0.0225621	0.948959	0.0225621
874	0.995195	0.0225879	0.988147	0.0225879	0.996293	0.0225879	0.993639	0.0225879	0.948971	0.0225879
875	0.9952	0.0226137	0.988115	0.0226137	0.996274	0.0226137	0.993623	0.0226137	0.948938	0.0226137
876	0.995183	0.0226396	0.988105	0.0226396	0.996279	0.0226396	0.99363	0.0226396	0.948905	0.0226396
877	0.995188	0.0226654	0.988119	0.0226654	0.996283	0.0226654	0.993638	0.0226654	0.948918	0.0226654
878	0.995194	0.0226913	0.988132	0.0226913	0.996264	0.0226913	0.993645	0.0226913	0.948931	0.0226913
879	0.995199	0.0227171	0.988146	0.0227171	0.996246	0.0227171	0.993652	0.0227171	0.948852	0.0227171
880	0.995205	0.022743	0.988137	0.022743	0.99625	0.022743	0.993637	0.022743	0.948888	0.022743
881	0.99521	0.0227688	0.988105	0.0227688	0.996254	0.0227688	0.993644	0.0227688	0.948809	0.0227688
882	0.99517	0.0227947	0.988118	0.0227947	0.996259	0.0227947	0.993651	0.0227947	0.948799	0.0227947
883	0.995176	0.0228205	0.988109	0.0228205	0.996263	0.0228205	0.993635	0.0228205	0.948744	0.0228205
884	0.995181	0.0228463	0.988122	0.0228463	0.996267	0.0228463	0.993643	0.0228463	0.948757	0.0228463
885	0.995187	0.0228722	0.988136	0.0228722	0.996271	0.0228722	0.993627	0.0228722	0.948724	0.0228722
886	0.995192	0.022898	0.988127	0.022898	0.996275	0.022898	0.993634	0.022898	0.948692	0.022898
887	0.995197	0.0229239	0.98814	0.0229239	0.99628	0.0229239	0.993642	0.0229239	0.948682	0.0229239
888	0.995203	0.0229497	0.988131	0.0229497	0.996284	0.0229497	0.993649	0.0229497	0.948695	0.0229497
889	0.995208	0.0229756	0.988122	0.0229756	0.996266	0.0229756	0.993611	0.0229756	0.94873	0.0229756
890	0.995214	0.0230014	0.988135	0.0230014	0.99627	0.0230014	0.993618	0.0230014	0.94872	0.0230014
891	0.995219	0.0230272	0.988148	0.0230272	0.996274	0.0230272	0.993625	0.0230272	0.94871	0.0230272
892	0.995224	0.0230531	0.988162	0.0230531	0.996278	0.0230531	0.99361	0.0230531	0.948723	0.0230531
893	0.995207	0.0230789	0.988175	0.0230789	0.99626	0.0230789	0.993617	0.0230789	0.948669	0.0230789
894	0.995213	0.0231048	0.988188	0.0231048	0.996264	0.0231048	0.993624	0.0231048	0.948681	0.0231048
895	0.995218	0.0231306	0.988201	0.0231306	0.996268	0.0231306	0.993631	0.0231306	0.948739	0.0231306
896	0.995223	0.0231565	0.988215	0.0231565	0.996272	0.0231565	0.993639	0.0231565	0.948729	0.0231565
897	0.995206	0.0231823	0.988228	0.0231823	0.996277	0.0231823	0.993646	0.0231823	0.948741	0.0231823
898	0.995212	0.0232082	0.988241	0.0232082	0.996281	0.0232082	0.993653	0.0232082	0.948687	0.0232082
899	0.995217	0.023234	0.988232	0.023234	0.996285	0.023234	0.99366	0.023234	0.948655	0.023234
900	0.995222	0.0232598	0.9882	0.0232598	0.996289	0.0232598	0.993667	0.0232598	0.948579	0.0232598
901	0.995205	0.0232857	0.988213	0.0232857	0.996293	0.0232857	0.993652	0.0232857	0.948525	0.0232857
902	0.995211	0.0233115	0.988226	0.0233115	0.996297	0.0233115	0.993659	0.0233115	0.948516	0.0233115
903	0.995216	0.0233374	0.988239	0.0233374	0.996301	0.0233374	0.993666	0.0233374	0.948462	0.0233374
904	0.995221	0.0233632	0.988252	0.0233632	0.996305	0.0233632	0.993673	0.0233632	0.948364	0.0233632
905	0.995227	0.0233891	0.988265	0.0233891	0.996287	0.0233891	0.99368	0.0233891	0.948333	0.0233891
906	0.995232	0.0234149	0.988278	0.0234149	0.996291	0.0234149	0.993687	0.0234149	0.948323	0.0234149
907	0.995237	0.0234407	0.988291	0.0234407	0.996296	0.0234407	0.993694	0.0234407	0.94827	0.0234407
908	0.99522	0.0234666	0.988304	0.0234666	0.996278	0.0234666	0.993701	0.0234666	0.948261	0.0234666
909	0.995226	0.0234924	0.988295	0.0234924	0.996282	0.0234924	0.993708	0.0234924	0.948208	0.0234924
910	0.995209	0.0235183	0.988308	0.0235183	0.996286	0.0235183	0.993692	0.0235183	0.948177	0.0235183
911	0.995214	0.0235441	0.988321	0.0235441	0.996268	0.0235441	0.993699	0.0235441	0.948146	0.0235441
912	0.995219	0.02357	0.988334	0.02357	0.996272	0.02357	0.993706	0.02357	0.948181	0.02357
913	0.995225	0.0235958	0.988346	0.0235958	0.996276	0.0235958	0.993713	0.0235958	0.948172	0.0235958
914	0.99523	0.0236217	0.988315	0.0236217	0.996258	0.0236217	0.99372	0.0236217	0.948185	0.0236217
915	0.995235	0.0236475	0.988306	0.0236475	0.996262	0.0236475	0.993705	0.0236475	0.948242	0.0236475
916	0.99524	0.0236733	0.988319	0.0236733	0.996266	0.0236733	0.993712	0.0236733	0.948254	0.0236733
917	0.995245	0.0236992	0.98831	0.0236992	0.996249	0.0236992	0.993719	0.0236992	0.948245	0.0236992
918	0.995251	0.023725	0.988301	0.023725	0.996231	0.023725	0.993726	0.023725	0.948215	0.023725
919	0.995256	0.0237509	0.988314	0.0237509	0.996235	0.0237509	0.993732	0.0237509	0.948206	0.0237509
920	0.995261	0.0237767	0.988305	0.0237767	0.996239	0.0237767	0.993739	0.0237767	0.948175	0.0237767
921	0.995244	0.0238026	0.988317	0.0238026	0.996222	0.0238026	0.993746	0.0238026	0.948101	0.0238026
922	0.995228	0.0238284	0.98833	0.0238284	0.996226	0.0238284	0.993753	0.0238284	0.948157	0.0238284
923	0.995233	0.0238542	0.988321	0.0238542	0.99623	0.0238542	0.99376	0.0238542	0.948148	0.0238542
924	0.995238	0.0238801	0.988312	0.0238801	0.996234	0.0238801	0.993766	0.0238801	0.948205	0.0238801
925	0.995243	0.0239059	0.988325	0.0239059	0.996238	0.0239059	0.993773	0.0239059	0.948217	0.0239059
926	0.995248	0.0239318	0.988337	0.0239318	0.996242	0.0239318	0.993758	0.0239318	0.948187	0.0239318
927	0.995254	0.0239576	0.988328	0.0239576	0.996246	0.0239576	0.993765	0.0239576	0.948156	0.0239576
928	0.995259	0.0239835	0.988319	0.0239835	0.99625	0.0239835	0.993772	0.0239835	0.948169	0.0239835
929	0.995264	0.0240093	0.98831	0.0240093	0.996211	0.0240093	0.993778	0.0240093	0.948182	0.0240093
930	0.995269	0.0240352	0.988301	0.0240352	0.996215	0.0240352	0.993785	0.0240352	0.948216	0.0240352
931	0.995274	0.024061	0.988292	0.024061	0.996219	0.024061	0.993792	0.024061	0.948229	0.024061
932	0.995279	0.0240868	0.988305	0.0240868	0.996223	0.0240868	0.993798	0.0240868	0.948263	0.0240868
933	0.995284	0.0241127	0.988296	0.0241127	0.996227	0.0241127	0.993784	0.0241127	0.948254	0.0241127
934	0.995289	0.0241385	0.988287	0.0241385	0.99621	0.0241385	0.99379	0.0241385	0.948245	0.0241385
935	0.995294	0.0241644	0.9883	0.0241644	0.996214	0.0241644	0.993776	0.0241644	0.948301	0.0241644
936	0.995299	0.0241902	0.988312	0.0241902	0.996218	0.0241902	0.993782	0.0241902	0.948334	0.0241902
937	0.995304	0.0242161	0.988325	0.0242161	0.996222	0.0242161	0.993767	0.0242161	0.94839	0.0242161
938	0.995309	0.0242419	0.988337	0.0242419	0.996226	0.0242419	0.993774	0.0242419	0.948338	0.0242419
939	0.995314	0.0242677	0.988328	0.0242677	0.99623	0.0242677	0.993781	0.0242677	0.948329	0.0242677
940	0.995319	0.0242936	0.988341	0.0242936	0.996234	0.0242936	0.993787	0.0242936	0.948299	0.0242936
941	0.995324	0.0243194	0.988353	0.0243194	0.996217	0.0243194	0.993794	0.0243194	0.94829	0.0243194
942	0.995329	0.0243453	0.988365	0.0243453	0.9962	0.0243453	0.993801	0.0243453	0.948281	0.0243453
943	0.995334	0.0243711	0.988378	0.0243711	0.996204	0.0243711	0.993786	0.0243711	0.948273	0.0243711
944	0.995318	0.024397	0.98839	0.024397	0.996208	0.024397	0.993793	0.024397	0.948264	0.024397
945	0.995302	0.0244228	0.988381	0.0244228	0.996212	0.0244228	0.993799	0.0244228	0.948213	0.0244228
946	0.995307	0.0244487	0.988393	0.0244487	0.996216	0.0244487	0.993806	0.0244487	0.948225	0.0244487
947	0.995312	0.0244745	0.988406	0.0244745	0.99622	0.0244745	0.993791	0.0244745	0.948217	0.0244745
948	0.995317	0.0245003	0.988418	0.0245003	0.996224	0.0245003	0.993798	0.0245003	0.948208	0.0245003
949	0.995321	0.0245262	0.98843	0.0245262	0.996228	0.0245262	0.993804	0.0245262	0.948241	0.0245262
950	0.995305	0.024552	0.988421	0.024552	0.996232	0.024552	0.993811	0.024552	0.948254	0.024552
951	0.99531	0.0245779	0.988433	0.0245779	0.996215	0.0245779	0.993817	0.0245779	0.948266	0.0245779
952	0.995315	0.0246037	0.988404	0.0246037	0.996219	0.0246037	0.993824	0.0246037	0.948257	0.0246037
953	0.99532	0.0246296	0.988416	0.0246296	0.996223	0.0246296	0.993809	0.0246296	0.948249	0.0246296
954	0.995325	0.0246554	0.988407	0.0246554	0.996226	0.0246554	0.993816	0.0246554	0.94824	0.0246554
955	0.99533	0.0246812	0.988377	0.0246812	0.99623	0.0246812	0.993822	0.0246812	0.948211	0.0246812
956	0.995335	0.0247071	0.988389	0.0247071	0.996234	0.0247071	0.993808	0.0247071	0.948244	0.0247071
957	0.99534	0.0247329	0.988381	0.0247329	0.996238	0.0247329	0.993814	0.0247329	0.948172	0.0247329
958	0.995345	0.0247588	0.988393	0.0247588	0.996221	0.0247588	0.993821	0.0247588	0.948143	0.0247588
959	0.995349	0.0247846	0.988405	0.0247846	0.996225	0.0247846	0.993827	0.0247846	0.948176	0.0247846
960	0.995333	0.0248105	0.988417	0.0248105	0.996229	0.0248105	0.993833	0.0248105	0.948084	0.0248105
961	0.995338	0.0248363	0.988429	0.0248363	0.996233	0.0248363	0.99384	0.0248363	0.948097	0.0248363
962	0.995343	0.0248621	0.988399	0.0248621	0.996237	0.0248621	0.993846	0.0248621	0.948088	0.0248621
963	0.995348	0.024888	0.988411	0.024888	0.996241	0.024888	0.99379	0.024888	0.948101	0.024888
964	0.995353	0.0249138	0.988423	0.0249138	0.996224	0.0249138	0.993776	0.0249138	0.948092	0.0249138
965	0.995337	0.0249397	0.988415	0.0249397	0.996228	0.0249397	0.993783	0.0249397	0.948063	0.0249397
966	0.995342	0.0249655	0.988406	0.0249655	0.996232	0.0249655	0.993789	0.0249655	0.948034	0.0249655
967	0.995326	0.0249914	0.988418	0.0249914	0.996236	0.0249914	0.993775	0.0249914	0.948067	0.0249914
968	0.99531	0.0250172	0.988409	0.0250172	0.99624	0.0250172	0.993781	0.0250172	0.948038	0.0250172
969	0.995294	0.0250431	0.988421	0.0250431	0.996223	0.0250431	0.993788	0.0250431	0.947989	0.0250431
970	0.995299	0.0250689	0.988433	0.0250689	0.996227	0.0250689	0.993794	0.0250689	0.94798	0.0250689
971	0.995304	0.0250947	0.988404	0.0250947	0.99621	0.0250947	0.9938	0.0250947	0.947952	0.0250947
972	0.995309	0.0251206	0.988416	0.0251206	0.996214	0.0251206	0.993807	0.0251206	0.947861	0.0251206
973	0.995314	0.0251464	0.988428	0.0251464	0.996218	0.0251464	0.993813	0.0251464	0.947874	0.0251464
974	0.995298	0.0251723	0.98844	0.0251723	0.996222	0.0251723	0.993819	0.0251723	0.947804	0.0251723
975	0.995282	0.0251981	0.988452	0.0251981	0.996205	0.0251981	0.993826	0.0251981	0.947837	0.0251981
976	0.995287	0.025224	0.988463	0.025224	0.996209	0.025224	0.993832	0.025224	0.947808	0.025224
977	0.995292	0.0252498	0.988455	0.0252498	0.996213	0.0252498	0.993838	0.0252498	0.94776	0.0252498
978	0.995276	0.0252756	0.988446	0.0252756	0.996217	0.0252756	0.993824	0.0252756	0.947731	0.0252756
979	0.995281	0.0253015	0.988458	0.0253015	0.996221	0.0253015	0.993831	0.0253015	0.947744	0.0253015
980	0.995286	0.0253273	0.98847	0.0253273	0.996225	0.0253273	0.993816	0.0253273	0.947756	0.0253273
981	0.995291	0.0253532	0.988461	0.0253532	0.996208	0.0253532	0.993823	0.0253532	0.947728	0.0253532
982	0.995255	0.025379	0.988473	0.025379	0.996212	0.025379	0.993809	0.025379	0.947761	0.025379
983	0.99526	0.0254049	0.988484	0.0254049	0.996216	0.0254049	0.993774	0.0254049	0.947773	0.0254049
984	0.995264	0.0254307	0.988476	0.0254307	0.996199	0.0254307	0.99376	0.0254307	0.947684	0.0254307
985	0.995249	0.0254566	0.988467	0.0254566	0.996203	0.0254566	0.993746	0.0254566	0.947615	0.0254566
986	0.995254	0.0254824	0.988459	0.0254824	0.996207	0.0254824	0.993753	0.0254824	0.947587	0.0254824
987	0.995238	0.0255082	0.98847	0.0255082	0.996211	0.0255082	0.993759	0.0255082	0.947539	0.0255082
988	0.995243	0.0255341	0.988462	0.0255341	0.996194	0.0255341	0.993745	0.0255341	0.947531	0.0255341
989	0.995248	0.0255599	0.988473	0.0255599	0.996178	0.0255599	0.993751	0.0255599	0.947483	0.0255599
990	0.995253	0.0255858	0.988485	0.0255858	0.996182	0.0255858	0.993758	0.0255858	0.947496	0.0255858
991	0.995237	0.0256116	0.988497	0.0256116	0.996186	0.0256116	0.993764	0.0256116	0.947428	0.0256116
992	0.995242	0.0256375	0.988488	0.0256375	0.99619	0.0256375	0.99375	0.0256375	0.9474	0.0256375
993	0.995247	0.0256633	0.9885	0.0256633	0.996193	0.0256633	0.993756	0.0256633	0.947373	0.0256633
994	0.995231	0.0256891	0.988491	0.0256891	0.996197	0.0256891	0.993763	0.0256891	0.947365	0.0256891
995	0.995236	0.025715	0.988503	0.025715	0.996201	0.025715	0.993769	0.025715	0.947358	0.025715
996	0.995221	0.0257408	0.988514	0.0257408	0.996205	0.0257408	0.993775	0.0257408	0.94735	0.0257408
997	0.995226	0.0257667	0.988526	0.0257667	0.996209	0.0257667	0.993761	0.0257667	0.947323	0.0257667
998	0.995231	0.0257925	0.988537	0.0257925	0.996213	0.0257925	0.993768	0.0257925	0.947336	0.0257925
999	0.995235	0.0258184	0.988549	0.0258184	0.996216	0.0258184	0.993774	0.0258184	0.947328	0.0258184
1000	0.99522	0.0258442	0.98856	0.0258442	0.99622	0.0258442	0.99378	0.0258442	0.947361	0.0258442
1001	0.995225	0.0258701	0.988572	0.0258701	0.996224	0.0258701	0.993786	0.0258701	0.947314	0.0258701
1002	0.99523	0.0258959	0.988583	0.0258959	0.996228	0.0258959	0.993793	0.0258959	0.947286	0.0258959
1003	0.995234	0.0259217	0.988555	0.0259217	0.996231	0.0259217	0.993779	0.0259217	0.947319	0.0259217
1004	0.995239	0.0259476	0.988526	0.0259476	0.996235	0.0259476	0.993785	0.0259476	0.947332	0.0259476
1005	0.995244	0.0259734	0.988538	0.0259734	0.996239	0.0259734	0.993791	0.0259734	0.947364	0.0259734
1006	0.995249	0.0259993	0.988529	0.0259993	0.996223	0.0259993	0.993797	0.0259993	0.947357	0.0259993
1007	0.995233	0.0260251	0.988521	0.0260251	0.996226	0.0260251	0.993803	0.0260251	0.94729	0.0260251
1008	0.995238	0.026051	0.988532	0.026051	0.99623	0.026051	0.99379	0.026051	0.947322	0.026051
1009	0.995243	0.0260768	0.988504	0.0260768	0.996214	0.0260768	0.993796	0.0260768	0.947315	0.0260768
1010	0.995248	0.0261026	0.988515	0.0261026	0.996218	0.0261026	0.993802	0.0261026	0.947288	0.0261026
1011	0.995252	0.0261285	0.988526	0.0261285	0.996202	0.0261285	0.993808	0.0261285	0.947261	0.0261285
1012	0.995257	0.0261543	0.988538	0.0261543	0.996206	0.0261543	0.993795	0.0261543	0.947294	0.0261543
1013	0.995262	0.0261802	0.988549	0.0261802	0.996209	0.0261802	0.993801	0.0261802	0.947326	0.0261802
1014	0.995266	0.026206	0.988541	0.026206	0.996213	0.026206	0.993807	0.026206	0.947279	0.026206
1015	0.995251	0.0262319	0.988532	0.0262319	0.996197	0.0262319	0.993793	0.0262319	0.947272	0.0262319
1016	0.995256	0.0262577	0.988524	0.0262577	0.996201	0.0262577	0.993799	0.0262577	0.947285	0.0262577
1017	0.995221	0.0262836	0.988535	0.0262836	0.996185	0.0262836	0.993805	0.0262836	0.947258	0.0262836
1018	0.995226	0.0263094	0.988546	0.0263094	0.996189	0.0263094	0.993812	0.0263094	0.947231	0.0263094
1019	0.995231	0.0263352	0.988538	0.0263352	0.996153	0.0263352	0.993798	0.0263352	0.947283	0.0263352
1020	0.995235	0.0263611	0.988549	0.0263611	0.996157	0.0263611	0.993784	0.0263611	0.947236	0.0263611
1021	0.99524	0.0263869	0.988541	0.0263869	0.996161	0.0263869	0.993791	0.0263869	0.94721	0.0263869
1022	0.995245	0.0264128	0.988552	0.0264128	0.996164	0.0264128	0.993797	0.0264128	0.947222	0.0264128
1023	0.99523	0.0264386	0.988563	0.0264386	0.996168	0.0264386	0.993803	0.0264386	0.947196	0.0264386
1024	0.995234	0.0264645	0.988535	0.0264645	0.996172	0.0264645	0.993809	0.0264645	0.947208	0.0264645
1025	0.995239	0.0264903	0.988547	0.0264903	0.996156	0.0264903	0.993815	0.0264903	0.947221	0.0264903
1026	0.995224	0.0265161	0.988558	0.0265161	0.99616	0.0265161	0.993821	0.0265161	0.947233	0.0265161
1027	0.995229	0.026542	0.988549	0.026542	0.996164	0.026542	0.993827	0.026542	0.947206	0.026542
1028	0.995234	0.0265678	0.988541	0.0265678	0.996167	0.0265678	0.993794	0.0265678	0.947161	0.0265678
1029	0.995238	0.0265937	0.988552	0.0265937	0.996171	0.0265937	0.993761	0.0265937	0.947154	0.0265937
1030	0.995243	0.0266195	0.988563	0.0266195	0.996175	0.0266195	0.993748	0.0266195	0.947127	0.0266195
1031	0.995247	0.0266454	0.988574	0.0266454	0.996179	0.0266454	0.993754	0.0266454	0.947101	0.0266454
1032	0.995252	0.0266712	0.988566	0.0266712	0.996182	0.0266712	0.99376	0.0266712	0.947055	0.0266712
1033	0.995257	0.0266971	0.988577	0.0266971	0.996186	0.0266971	0.993708	0.0266971	0.947048	0.0266971
1034	0.995242	0.0267229	0.988569	0.0267229	0.99619	0.0267229	0.993714	0.0267229	0.947042	0.0267229
1035	0.995246	0.0267487	0.98858	0.0267487	0.996193	0.0267487	0.99372	0.0267487	0.946958	0.0267487
1036	0.995251	0.0267746	0.988591	0.0267746	0.996197	0.0267746	0.993726	0.0267746	0.946932	0.0267746
1037	0.995256	0.0268004	0.988544	0.0268004	0.996201	0.0268004	0.993713	0.0268004	0.946963	0.0268004
1038	0.995241	0.0268263	0.988555	0.0268263	0.996204	0.0268263	0.9937	0.0268263	0.946976	0.0268263
1039	0.995226	0.0268521	0.988566	0.0268521	0.996208	0.0268521	0.993706	0.0268521	0.946969	0.0268521
1040	0.995231	0.026878	0.988558	0.026878	0.996212	0.026878	0.993712	0.026878	0.947001	0.026878
1041	0.995235	0.0269038	0.98853	0.0269038	0.996215	0.0269038	0.993698	0.0269038	0.947014	0.0269038
1042	0.99524	0.0269296	0.988522	0.0269296	0.996219	0.0269296	0.993705	0.0269296	0.946949	0.0269296
1043	0.995225	0.0269555	0.988514	0.0269555	0.996223	0.0269555	0.993711	0.0269555	0.946923	0.0269555
1044	0.99523	0.0269813	0.988525	0.0269813	0.996207	0.0269813	0.993717	0.0269813	0.946955	0.0269813
1045	0.995235	0.0270072	0.988498	0.0270072	0.996211	0.0270072	0.993723	0.0270072	0.946853	0.0270072
1046	0.995239	0.027033	0.98849	0.027033	0.996214	0.027033	0.993729	0.027033	0.946865	0.027033
1047	0.995244	0.0270589	0.988482	0.0270589	0.996218	0.0270589	0.993735	0.0270589	0.94684	0.0270589
1048	0.995229	0.0270847	0.988474	0.0270847	0.996202	0.0270847	0.993741	0.0270847	0.946795	0.0270847
1049	0.995196	0.0271106	0.988484	0.0271106	0.996206	0.0271106	0.993747	0.0271106	0.946769	0.0271106
1050	0.995181	0.0271364	0.988476	0.0271364	0.99621	0.0271364	0.993733	0.0271364	0.946782	0.0271364
1051	0.995186	0.0271622	0.988487	0.0271622	0.996213	0.0271622	0.99372	0.0271622	0.946795	0.0271622
1052	0.99519	0.0271881	0.988479	0.0271881	0.996198	0.0271881	0.993707	0.0271881	0.946693	0.0271881
1053	0.995195	0.0272139	0.98849	0.0272139	0.996201	0.0272139	0.993694	0.0272139	0.94663	0.0272139
1054	0.99518	0.0272398	0.988482	0.0272398	0.996205	0.0272398	0.993681	0.0272398	0.94651	0.0272398
1055	0.995185	0.0272656	0.988455	0.0272656	0.996209	0.0272656	0.993687	0.0272656	0.946522	0.0272656
1056	0.995189	0.0272915	0.988447	0.0272915	0.996193	0.0272915	0.993674	0.0272915	0.946497	0.0272915
1057	0.995194	0.0273173	0.988458	0.0273173	0.996197	0.0273173	0.993643	0.0273173	0.946453	0.0273173
1058	0.995199	0.0273431	0.988469	0.0273431	0.9962	0.0273431	0.993649	0.0273431	0.946428	0.0273431
1059	0.995203	0.027369	0.98848	0.027369	0.996185	0.027369	0.993655	0.027369	0.946422	0.027369
1060	0.995208	0.0273948	0.988453	0.0273948	0.996189	0.0273948	0.99366	0.0273948	0.946378	0.0273948
1061	0.995212	0.0274207	0.988464	0.0274207	0.996192	0.0274207	0.993648	0.0274207	0.946372	0.0274207
1062	0.995217	0.0274465	0.988456	0.0274465	0.996177	0.0274465	0.993654	0.0274465	0.946348	0.0274465
1063	0.995221	0.0274724	0.988467	0.0274724	0.996181	0.0274724	0.99366	0.0274724	0.94636	0.0274724
1064	0.995226	0.0274982	0.988459	0.0274982	0.996184	0.0274982	0.993666	0.0274982	0.94626	0.0274982
1065	0.99523	0.0275241	0.98847	0.0275241	0.996169	0.0275241	0.993671	0.0275241	0.946217	0.0275241
1066	0.995235	0.0275499	0.988481	0.0275499	0.996173	0.0275499	0.993677	0.0275499	0.946211	0.0275499
1067	0.995239	0.0275757	0.988454	0.0275757	0.996176	0.0275757	0.993683	0.0275757	0.946224	0.0275757
1068	0.995244	0.0276016	0.988465	0.0276016	0.99618	0.0276016	0.993671	0.0276016	0.946237	0.0276016
1069	0.995248	0.0276274	0.988475	0.0276274	0.996183	0.0276274	0.993658	0.0276274	0.94625	0.0276274
1070	0.995234	0.0276533	0.988486	0.0276533	0.996187	0.0276533	0.993664	0.0276533	0.946244	0.0276533
1071	0.995238	0.0276791	0.988497	0.0276791	0.996191	0.0276791	0.99367	0.0276791	0.946276	0.0276791
1072	0.995224	0.027705	0.98847	0.027705	0.996194	0.027705	0.993675	0.027705	0.946307	0.027705
1073	0.995228	0.0277308	0.988444	0.0277308	0.996198	0.0277308	0.993681	0.0277308	0.946301	0.0277308
1074	0.995233	0.0277566	0.988436	0.0277566	0.996201	0.0277566	0.993687	0.0277566	0.946277	0.0277566
1075	0.995219	0.0277825	0.988447	0.0277825	0.996205	0.0277825	0.993693	0.0277825	0.946327	0.0277825
1076	0.995223	0.0278083	0.988457	0.0278083	0.996208	0.0278083	0.99368	0.0278083	0.946358	0.0278083
1077	0.995228	0.0278342	0.988468	0.0278342	0.996193	0.0278342	0.993649	0.0278342	0.946371	0.0278342
1078	0.995232	0.02786	0.988479	0.02786	0.99616	0.02786	0.993655	0.02786	0.946346	0.02786
1079	0.995218	0.0278859	0.98849	0.0278859	0.996163	0.0278859	0.993642	0.0278859	0.946322	0.0278859
1080	0.995222	0.0279117	0.9885	0.0279117	0.996167	0.0279117	0.993648	0.0279117	0.946297	0.0279117
1081	0.995227	0.0279375	0.988492	0.0279375	0.99617	0.0279375	0.993636	0.0279375	0.946291	0.0279375
1082	0.995213	0.0279634	0.988503	0.0279634	0.996174	0.0279634	0.993642	0.0279634	0.946304	0.0279634
1083	0.995217	0.0279892	0.988495	0.0279892	0.996177	0.0279892	0.993647	0.0279892	0.946243	0.0279892
1084	0.995221	0.0280151	0.988487	0.0280151	0.996181	0.0280151	0.993653	0.0280151	0.946182	0.0280151
1085	0.995226	0.0280409	0.988479	0.0280409	0.996184	0.0280409	0.993641	0.0280409	0.946195	0.0280409
1086	0.99523	0.0280668	0.988472	0.0280668	0.996188	0.0280668	0.993647	0.0280668	0.946189	0.0280668
1087	0.995235	0.0280926	0.988464	0.0280926	0.996191	0.0280926	0.993652	0.0280926	0.946165	0.0280926
1088	0.995239	0.0281185	0.988474	0.0281185	0.996177	0.0281185	0.993658	0.0281185	0.946196	0.0281185
1089	0.995243	0.0281443	0.988485	0.0281443	0.99618	0.0281443	0.993664	0.0281443	0.946227	0.0281443
1090	0.995248	0.0281701	0.988496	0.0281701	0.996184	0.0281701	0.99367	0.0281701	0.946166	0.0281701
1091	0.995252	0.028196	0.98847	0.028196	0.996187	0.028196	0.993657	0.028196	0.946124	0.028196
1092	0.995256	0.0282218	0.98848	0.0282218	0.996191	0.0282218	0.993663	0.0282218	0.946155	0.0282218
1093	0.995261	0.0282477	0.988491	0.0282477	0.996194	0.0282477	0.993669	0.0282477	0.946186	0.0282477
1094	0.995265	0.0282735	0.988483	0.0282735	0.996198	0.0282735	0.993675	0.0282735	0.946125	0.0282735
1095	0.995251	0.0282994	0.988493	0.0282994	0.996201	0.0282994	0.993662	0.0282994	0.94612	0.0282994
1096	0.995256	0.0283252	0.988504	0.0283252	0.996204	0.0283252	0.993668	0.0283252	0.946041	0.0283252
1097	0.99526	0.028351	0.988496	0.028351	0.996208	0.028351	0.993674	0.028351	0.946054	0.028351
1098	0.995264	0.0283769	0.988507	0.0283769	0.996211	0.0283769	0.99368	0.0283769	0.94603	0.0283769
1099	0.995269	0.0284027	0.988517	0.0284027	0.996215	0.0284027	0.993667	0.0284027	0.945988	0.0284027
1100	0.995273	0.0284286	0.988491	0.0284286	0.996218	0.0284286	0.993673	0.0284286	0.945928	0.0284286
1101	0.995277	0.0284544	0.988502	0.0284544	0.996222	0.0284544	0.993642	0.0284544	0.945868	0.0284544
1102	0.995263	0.0284803	0.988512	0.0284803	0.996225	0.0284803	0.99363	0.0284803	0.945845	0.0284803
1103	0.995268	0.0285061	0.988522	0.0285061	0.996229	0.0285061	0.993636	0.0285061	0.945785	0.0285061
1104	0.995272	0.028532	0.988533	0.028532	0.996214	0.028532	0.993641	0.028532	0.945798	0.028532
1105	0.995276	0.0285578	0.988525	0.0285578	0.996217	0.0285578	0.993647	0.0285578	0.945793	0.0285578
1106	0.99528	0.0285836	0.988535	0.0285836	0.996203	0.0285836	0.993653	0.0285836	0.945824	0.0285836
1107	0.995285	0.0286095	0.988546	0.0286095	0.996206	0.0286095	0.993659	0.0286095	0.945746	0.0286095
1108	0.995289	0.0286353	0.988538	0.0286353	0.996209	0.0286353	0.993664	0.0286353	0.945669	0.0286353
1109	0.995275	0.0286612	0.988548	0.0286612	0.996195	0.0286612	0.99367	0.0286612	0.945682	0.0286612
1110	0.995279	0.028687	0.988523	0.028687	0.996198	0.028687	0.99364	0.028687	0.945659	0.028687
1111	0.995284	0.0287129	0.988533	0.0287129	0.996202	0.0287129	0.993627	0.0287129	0.945672	0.0287129
1112	0.995288	0.0287387	0.988507	0.0287387	0.996187	0.0287387	0.993633	0.0287387	0.945612	0.0287387
1113	0.995274	0.0287645	0.9885	0.0287645	0.996191	0.0287645	0.993621	0.0287645	0.945589	0.0287645
1114	0.995278	0.0287904	0.98851	0.0287904	0.996194	0.0287904	0.993627	0.0287904	0.945531	0.0287904
1115	0.995283	0.0288162	0.98852	0.0288162	0.996197	0.0288162	0.993632	0.0288162	0.945562	0.0288162
1116	0.995287	0.0288421	0.988531	0.0288421	0.996201	0.0288421	0.993638	0.0288421	0.945503	0.0288421
1117	0.995273	0.0288679	0.988505	0.0288679	0.996204	0.0288679	0.993626	0.0288679	0.945498	0.0288679
1118	0.995277	0.0288938	0.988498	0.0288938	0.996208	0.0288938	0.993614	0.0288938	0.945439	0.0288938
1119	0.995282	0.0289196	0.988508	0.0289196	0.996211	0.0289196	0.993619	0.0289196	0.945417	0.0289196
1120	0.995286	0.0289455	0.988518	0.0289455	0.996214	0.0289455	0.993589	0.0289455	0.945358	0.0289455
1121	0.99529	0.0289713	0.988528	0.0289713	0.996218	0.0289713	0.993577	0.0289713	0.945353	0.0289713
1122	0.995294	0.0289971	0.988539	0.0289971	0.996203	0.0289971	0.993547	0.0289971	0.945349	0.0289971
1123	0.995298	0.029023	0.988549	0.029023	0.996207	0.029023	0.993553	0.029023	0.945273	0.029023
1124	0.995303	0.0290488	0.988559	0.0290488	0.99621	0.0290488	0.993559	0.0290488	0.945214	0.0290488
1125	0.995307	0.0290747	0.988516	0.0290747	0.996213	0.0290747	0.993565	0.0290747	0.94521	0.0290747
1126	0.995311	0.0291005	0.988508	0.0291005	0.996217	0.0291005	0.993553	0.0291005	0.945241	0.0291005
1127	0.995315	0.0291264	0.988501	0.0291264	0.99622	0.0291264	0.993558	0.0291264	0.945254	0.0291264
1128	0.995319	0.0291522	0.988511	0.0291522	0.996223	0.0291522	0.993564	0.0291522	0.945267	0.0291522
1129	0.995323	0.029178	0.988486	0.029178	0.996191	0.029178	0.993552	0.029178	0.945245	0.029178
1130	0.995292	0.0292039	0.988496	0.0292039	0.996195	0.0292039	0.99354	0.0292039	0.945258	0.0292039
1131	0.995296	0.0292297	0.988506	0.0292297	0.996198	0.0292297	0.993546	0.0292297	0.945253	0.0292297
1132	0.9953	0.0292556	0.988498	0.0292556	0.996201	0.0292556	0.993498	0.0292556	0.945213	0.0292556
1133	0.995305	0.0292814	0.988509	0.0292814	0.996205	0.0292814	0.993451	0.0292814	0.945244	0.0292814
1134	0.995309	0.0293073	0.988519	0.0293073	0.996208	0.0293073	0.993439	0.0293073	0.945257	0.0293073
1135	0.995313	0.0293331	0.988511	0.0293331	0.996212	0.0293331	0.99341	0.0293331	0.94527	0.0293331
1136	0.995299	0.029359	0.988486	0.029359	0.996215	0.029359	0.993416	0.029359	0.945247	0.029359
1137	0.995304	0.0293848	0.988461	0.0293848	0.996218	0.0293848	0.993404	0.0293848	0.945208	0.0293848
1138	0.995308	0.0294106	0.988454	0.0294106	0.996222	0.0294106	0.993374	0.0294106	0.945203	0.0294106
1139	0.995312	0.0294365	0.988446	0.0294365	0.996225	0.0294365	0.993363	0.0294365	0.945251	0.0294365
1140	0.995316	0.0294623	0.988456	0.0294623	0.996228	0.0294623	0.993369	0.0294623	0.945229	0.0294623
1141	0.99532	0.0294882	0.988466	0.0294882	0.996231	0.0294882	0.993357	0.0294882	0.945224	0.0294882
1142	0.995289	0.029514	0.988442	0.029514	0.996235	0.029514	0.993345	0.029514	0.94522	0.029514
1143	0.995293	0.0295399	0.988452	0.0295399	0.996238	0.0295399	0.993351	0.0295399	0.94525	0.0295399
1144	0.995297	0.0295657	0.988462	0.0295657	0.996241	0.0295657	0.993339	0.0295657	0.945263	0.0295657
1145	0.995301	0.0295915	0.988472	0.0295915	0.996245	0.0295915	0.993345	0.0295915	0.945189	0.0295915
1146	0.995305	0.0296174	0.988482	0.0296174	0.996248	0.0296174	0.993333	0.0296174	0.945184	0.0296174
1147	0.995292	0.0296432	0.988492	0.0296432	0.996251	0.0296432	0.993339	0.0296432	0.945162	0.0296432
1148	0.995296	0.0296691	0.988485	0.0296691	0.996237	0.0296691	0.993328	0.0296691	0.94514	0.0296691
1149	0.9953	0.0296949	0.988477	0.0296949	0.996223	0.0296949	0.993333	0.0296949	0.945118	0.0296949
1150	0.995304	0.0297208	0.988487	0.0297208	0.996226	0.0297208	0.993339	0.0297208	0.945131	0.0297208
1151	0.995291	0.0297466	0.988497	0.0297466	0.996229	0.0297466	0.993345	0.0297466	0.945127	0.0297466
1152	0.995295	0.0297725	0.988472	0.0297725	0.996233	0.0297725	0.993351	0.0297725	0.945105	0.0297725
1153	0.995299	0.0297983	0.988465	0.0297983	0.996236	0.0297983	0.993357	0.0297983	0.945101	0.0297983
1154	0.995303	0.0298241	0.988458	0.0298241	0.996239	0.0298241	0.993362	0.0298241	0.945062	0.0298241
1155	0.995307	0.02985	0.98845	0.02985	0.996242	0.02985	0.993368	0.02985	0.945092	0.02985
1156	0.995311	0.0298758	0.98846	0.0298758	0.996246	0.0298758	0.993374	0.0298758	0.945087	0.0298758
1157	0.995316	0.0299017	0.988419	0.0299017	0.996249	0.0299017	0.99338	0.0299017	0.945118	0.0299017
1158	0.99532	0.0299275	0.988411	0.0299275	0.996252	0.0299275	0.993385	0.0299275	0.945061	0.0299275
1159	0.995324	0.0299534	0.988421	0.0299534	0.996255	0.0299534	0.993391	0.0299534	0.945023	0.0299534
1160	0.995328	0.0299792	0.988414	0.0299792	0.996241	0.0299792	0.993397	0.0299792	0.945001	0.0299792
1161	0.995332	0.030005	0.988407	0.030005	0.996245	0.030005	0.993402	0.030005	0.945031	0.030005
1162	0.995336	0.0300309	0.9884	0.0300309	0.996231	0.0300309	0.993391	0.0300309	0.945044	0.0300309
1163	0.99534	0.0300567	0.988409	0.0300567	0.996234	0.0300567	0.993397	0.0300567	0.945091	0.0300567
1164	0.995344	0.0300826	0.988419	0.0300826	0.996237	0.0300826	0.993385	0.0300826	0.945087	0.0300826
1165	0.995348	0.0301084	0.988429	0.0301084	0.99624	0.0301084	0.993391	0.0301084	0.9451	0.0301084
1166	0.995352	0.0301343	0.988422	0.0301343	0.996244	0.0301343	0.993396	0.0301343	0.945078	0.0301343
1167	0.995356	0.0301601	0.988432	0.0301601	0.996247	0.0301601	0.993402	0.0301601	0.94504	0.0301601
1168	0.99536	0.030186	0.988442	0.030186	0.99625	0.030186	0.993408	0.030186	0.945035	0.030186
1169	0.995364	0.0302118	0.988452	0.0302118	0.996253	0.0302118	0.993413	0.0302118	0.945048	0.0302118
1170	0.995351	0.0302376	0.988462	0.0302376	0.996239	0.0302376	0.993402	0.0302376	0.944992	0.0302376
1171	0.995354	0.0302635	0.988472	0.0302635	0.996243	0.0302635	0.993407	0.0302635	0.944971	0.0302635
1172	0.995358	0.0302893	0.988481	0.0302893	0.996246	0.0302893	0.993413	0.0302893	0.94495	0.0302893
1173	0.995362	0.0303152	0.988474	0.0303152	0.996249	0.0303152	0.993419	0.0303152	0.944928	0.0303152
1174	0.995366	0.030341	0.988484	0.030341	0.996252	0.030341	0.993407	0.030341	0.944907	0.030341
1175	0.99537	0.0303669	0.988494	0.0303669	0.996255	0.0303669	0.993413	0.0303669	0.94492	0.0303669
1176	0.995374	0.0303927	0.988504	0.0303927	0.996259	0.0303927	0.993418	0.0303927	0.944899	0.0303927
1177	0.995378	0.0304185	0.988496	0.0304185	0.996262	0.0304185	0.993424	0.0304185	0.944895	0.0304185
1178	0.995382	0.0304444	0.988472	0.0304444	0.996265	0.0304444	0.99343	0.0304444	0.94484	0.0304444
1179	0.995386	0.0304702	0.988482	0.0304702	0.996268	0.0304702	0.993435	0.0304702	0.944802	0.0304702
1180	0.99539	0.0304961	0.988492	0.0304961	0.996271	0.0304961	0.993441	0.0304961	0.94473	0.0304961
1181	0.995377	0.0305219	0.988485	0.0305219	0.996274	0.0305219	0.993446	0.0305219	0.944743	0.0305219
1182	0.995381	0.0305478	0.988494	0.0305478	0.996261	0.0305478	0.993452	0.0305478	0.944722	0.0305478
1183	0.995385	0.0305736	0.988504	0.0305736	0.996264	0.0305736	0.993441	0.0305736	0.944633	0.0305736
1184	0.995389	0.0305994	0.98848	0.0305994	0.99625	0.0305994	0.993446	0.0305994	0.944646	0.0305994
1185	0.995392	0.0306253	0.988439	0.0306253	0.996236	0.0306253	0.993452	0.0306253	0.944642	0.0306253
1186	0.995396	0.0306511	0.988432	0.0306511	0.996223	0.0306511	0.99344	0.0306511	0.944672	0.0306511
1187	0.995383	0.030677	0.988442	0.030677	0.996209	0.030677	0.993446	0.030677	0.944702	0.030677
1188	0.995387	0.0307028	0.988451	0.0307028	0.996212	0.0307028	0.993434	0.0307028	0.944698	0.0307028
1189	0.995391	0.0307287	0.988461	0.0307287	0.996215	0.0307287	0.99344	0.0307287	0.944627	0.0307287
1190	0.995378	0.0307545	0.988454	0.0307545	0.996219	0.0307545	0.993445	0.0307545	0.944606	0.0307545
1191	0.995382	0.0307804	0.988464	0.0307804	0.996222	0.0307804	0.993451	0.0307804	0.944569	0.0307804
1192	0.995386	0.0308062	0.988473	0.0308062	0.996225	0.0308062	0.993456	0.0308062	0.944565	0.0308062
1193	0.99539	0.030832	0.988466	0.030832	0.996211	0.030832	0.993462	0.030832	0.944544	0.030832
1194	0.995377	0.0308579	0.988476	0.0308579	0.996164	0.0308579	0.993467	0.0308579	0.944557	0.0308579
1195	0.995381	0.0308837	0.988452	0.0308837	0.996167	0.0308837	0.993473	0.0308837	0.944486	0.0308837
1196	0.995385	0.0309096	0.988445	0.0309096	0.996171	0.0309096	0.993478	0.0309096	0.944449	0.0309096
1197	0.995389	0.0309354	0.988438	0.0309354	0.996174	0.0309354	0.993484	0.0309354	0.944429	0.0309354
1198	0.995392	0.0309613	0.988448	0.0309613	0.996177	0.0309613	0.993473	0.0309613	0.944442	0.0309613
1199	0.995396	0.0309871	0.988457	0.0309871	0.99618	0.0309871	0.993478	0.0309871	0.944455	0.0309871
1200	0.9954	0.0310129	0.98845	0.0310129	0.996183	0.0310129	0.993483	0.0310129	0.944384	0.0310129
1201	0.995404	0.0310388	0.98846	0.0310388	0.996187	0.0310388	0.993489	0.0310388	0.944381	0.0310388
1202	0.995408	0.0310646	0.988469	0.0310646	0.99619	0.0310646	0.993494	0.0310646	0.944377	0.0310646
1203	0.995412	0.0310905	0.988446	0.0310905	0.996193	0.0310905	0.993483	0.0310905	0.944307	0.0310905
1204	0.995415	0.0311163	0.988422	0.0311163	0.996179	0.0311163	0.993488	0.0311163	0.94427	0.0311163
1205	0.995419	0.0311422	0.988432	0.0311422	0.996166	0.0311422	0.993494	0.0311422	0.944217	0.0311422
1206	0.995423	0.031168	0.988441	0.031168	0.996136	0.031168	0.993499	0.031168	0.94423	0.031168
1207	0.995427	0.0311939	0.988451	0.0311939	0.996139	0.0311939	0.993505	0.0311939	0.944226	0.0311939
1208	0.995431	0.0312197	0.98846	0.0312197	0.996126	0.0312197	0.993493	0.0312197	0.944206	0.0312197
1209	0.995434	0.0312455	0.988437	0.0312455	0.996113	0.0312455	0.993499	0.0312455	0.944203	0.0312455
1210	0.995438	0.0312714	0.98843	0.0312714	0.996116	0.0312714	0.993504	0.0312714	0.944183	0.0312714
1211	0.995442	0.0312972	0.988439	0.0312972	0.996119	0.0312972	0.99351	0.0312972	0.944113	0.0312972
1212	0.995446	0.0313231	0.988449	0.0313231	0.996122	0.0313231	0.993515	0.0313231	0.94406	0.0313231
1213	0.995449	0.0313489	0.988459	0.0313489	0.996125	0.0313489	0.993504	0.0313489	0.944008	0.0313489
1214	0.99542	0.0313748	0.988468	0.0313748	0.996129	0.0313748	0.993509	0.0313748	0.943889	0.0313748
1215	0.995424	0.0314006	0.988478	0.0314006	0.996132	0.0314006	0.993498	0.0314006	0.943869	0.0314006
1216	0.995411	0.0314264	0.988471	0.0314264	0.996135	0.0314264	0.993503	0.0314264	0.94385	0.0314264
1217	0.995415	0.0314523	0.988447	0.0314523	0.996138	0.0314523	0.993509	0.0314523	0.943715	0.0314523
1218	0.995419	0.0314781	0.988457	0.0314781	0.996141	0.0314781	0.993514	0.0314781	0.94363	0.0314781
1219	0.995423	0.031504	0.98845	0.031504	0.996144	0.031504	0.993519	0.031504	0.94361	0.031504
1220	0.995426	0.0315298	0.988443	0.0315298	0.996148	0.0315298	0.993525	0.0315298	0.943624	0.0315298
1221	0.99543	0.0315557	0.98842	0.0315557	0.996151	0.0315557	0.993514	0.0315557	0.943588	0.0315557
1222	0.995434	0.0315815	0.988413	0.0315815	0.996154	0.0315815	0.993503	0.0315815	0.943569	0.0315815
1223	0.995438	0.0316074	0.988406	0.0316074	0.996157	0.0316074	0.993492	0.0316074	0.943599	0.0316074
1224	0.995441	0.0316332	0.988415	0.0316332	0.996144	0.0316332	0.993497	0.0316332	0.943579	0.0316332
1225	0.995445	0.031659	0.988408	0.031659	0.996147	0.031659	0.993502	0.031659	0.94356	0.031659
1226	0.995432	0.0316849	0.988418	0.0316849	0.996134	0.0316849	0.993491	0.0316849	0.943508	0.0316849
1227	0.995403	0.0317107	0.988427	0.0317107	0.996137	0.0317107	0.993496	0.0317107	0.943473	0.0317107
1228	0.995407	0.0317366	0.988437	0.0317366	0.99614	0.0317366	0.993485	0.0317366	0.943503	0.0317366
1229	0.995411	0.0317624	0.98843	0.0317624	0.996143	0.0317624	0.993491	0.0317624	0.9435	0.0317624
1230	0.995415	0.0317883	0.988423	0.0317883	0.996146	0.0317883	0.993496	0.0317883	0.943464	0.0317883
1231	0.995418	0.0318141	0.9884	0.0318141	0.99615	0.0318141	0.993501	0.0318141	0.943413	0.0318141
1232	0.995422	0.0318399	0.988393	0.0318399	0.996153	0.0318399	0.993507	0.0318399	0.943345	0.0318399
1233	0.995426	0.0318658	0.988386	0.0318658	0.996156	0.0318658	0.993496	0.0318658	0.943359	0.0318658
1234	0.99543	0.0318916	0.988379	0.0318916	0.996159	0.0318916	0.993501	0.0318916	0.943323	0.0318916
1235	0.995417	0.0319175	0.988356	0.0319175	0.996162	0.0319175	0.99349	0.0319175	0.943337	0.0319175
1236	0.995421	0.0319433	0.988366	0.0319433	0.996165	0.0319433	0.993495	0.0319433	0.943302	0.0319433
1237	0.995424	0.0319692	0.988375	0.0319692	0.996168	0.0319692	0.993501	0.0319692	0.943315	0.0319692
1238	0.995428	0.031995	0.988369	0.031995	0.996171	0.031995	0.993506	0.031995	0.9432	0.031995
1239	0.995416	0.0320209	0.988362	0.0320209	0.996158	0.0320209	0.993511	0.0320209	0.943165	0.0320209
1240	0.995403	0.0320467	0.988371	0.0320467	0.996161	0.0320467	0.993516	0.0320467	0.943114	0.0320467
1241	0.995391	0.0320725	0.988364	0.0320725	0.996164	0.0320725	0.993521	0.0320725	0.943079	0.0320725
1242	0.995395	0.0320984	0.988342	0.0320984	0.996168	0.0320984	0.993527	0.0320984	0.942996	0.0320984
1243	0.995382	0.0321242	0.988335	0.0321242	0.996171	0.0321242	0.993532	0.0321242	0.942994	0.0321242
1244	0.995386	0.0321501	0.988344	0.0321501	0.996174	0.0321501	0.993537	0.0321501	0.942943	0.0321501
1245	0.99539	0.0321759	0.988354	0.0321759	0.996177	0.0321759	0.993542	0.0321759	0.942925	0.0321759
1246	0.995377	0.0322018	0.988363	0.0322018	0.996164	0.0322018	0.993547	0.0322018	0.942906	0.0322018
1247	0.995365	0.0322276	0.988356	0.0322276	0.996167	0.0322276	0.993553	0.0322276	0.942872	0.0322276
1248	0.995353	0.0322534	0.98835	0.0322534	0.996154	0.0322534	0.993558	0.0322534	0.942853	0.0322534
1249	0.995308	0.0322793	0.988359	0.0322793	0.996157	0.0322793	0.993547	0.0322793	0.942851	0.0322793
1250	0.995312	0.0323051	0.988336	0.0323051	0.99616	0.0323051	0.993552	0.0323051	0.942833	0.0323051
1251	0.9953	0.032331	0.988346	0.032331	0.996163	0.032331	0.993557	0.032331	0.942815	0.032331
1252	0.995304	0.0323568	0.988355	0.0323568	0.996166	0.0323568	0.993546	0.0323568	0.94278	0.0323568
1253	0.995307	0.0323827	0.988364	0.0323827	0.996169	0.0323827	0.993552	0.0323827	0.942778	0.0323827
1254	0.995311	0.0324085	0.988357	0.0324085	0.996172	0.0324085	0.993557	0.0324085	0.942776	0.0324085
1255	0.995299	0.0324344	0.988367	0.0324344	0.996175	0.0324344	0.993562	0.0324344	0.942774	0.0324344
1256	0.995303	0.0324602	0.988376	0.0324602	0.996178	0.0324602	0.993551	0.0324602	0.942772	0.0324602
1257	0.99529	0.032486	0.988369	0.032486	0.996166	0.032486	0.993556	0.032486	0.942753	0.032486
1258	0.995278	0.0325119	0.988379	0.0325119	0.996169	0.0325119	0.993545	0.0325119	0.942735	0.0325119
1259	0.995282	0.0325377	0.988388	0.0325377	0.996172	0.0325377	0.993551	0.0325377	0.942733	0.0325377
1260	0.99527	0.0325636	0.988397	0.0325636	0.996143	0.0325636	0.993556	0.0325636	0.942715	0.0325636
1261	0.995274	0.0325894	0.98839	0.0325894	0.996146	0.0325894	0.993545	0.0325894	0.94265	0.0325894
1262	0.995246	0.0326153	0.988384	0.0326153	0.996149	0.0326153	0.993534	0.0326153	0.942632	0.0326153
1263	0.995249	0.0326411	0.988393	0.0326411	0.996152	0.0326411	0.993539	0.0326411	0.942614	0.0326411
1264	0.995237	0.0326669	0.988402	0.0326669	0.996155	0.0326669	0.993544	0.0326669	0.942596	0.0326669
1265	0.995241	0.0326928	0.988411	0.0326928	0.996142	0.0326928	0.99355	0.0326928	0.942594	0.0326928
1266	0.995245	0.0327186	0.98842	0.0327186	0.996145	0.0327186	0.993539	0.0327186	0.942608	0.0327186
1267	0.995249	0.0327445	0.988414	0.0327445	0.996148	0.0327445	0.993497	0.0327445	0.942542	0.0327445
1268	0.995237	0.0327703	0.988391	0.0327703	0.996151	0.0327703	0.993502	0.0327703	0.942525	0.0327703
1269	0.99524	0.0327962	0.988385	0.0327962	0.996155	0.0327962	0.993491	0.0327962	0.942538	0.0327962
1270	0.995244	0.032822	0.988394	0.032822	0.996158	0.032822	0.99348	0.032822	0.942458	0.032822
1271	0.995248	0.0328479	0.988387	0.0328479	0.996161	0.0328479	0.993486	0.0328479	0.942424	0.0328479
1272	0.995252	0.0328737	0.988396	0.0328737	0.996148	0.0328737	0.993491	0.0328737	0.942375	0.0328737
1273	0.99524	0.0328995	0.988406	0.0328995	0.996151	0.0328995	0.993496	0.0328995	0.942358	0.0328995
1274	0.995243	0.0329254	0.988399	0.0329254	0.996154	0.0329254	0.993501	0.0329254	0.942293	0.0329254
1275	0.995247	0.0329512	0.988377	0.0329512	0.996157	0.0329512	0.993506	0.0329512	0.942291	0.0329512
1276	0.995251	0.0329771	0.98837	0.0329771	0.996144	0.0329771	0.993495	0.0329771	0.942289	0.0329771
1277	0.995239	0.0330029	0.988379	0.0330029	0.996147	0.0330029	0.9935	0.0330029	0.942288	0.0330029
1278	0.995243	0.0330288	0.988357	0.0330288	0.99615	0.0330288	0.99349	0.0330288	0.942286	0.0330288
1279	0.995231	0.0330546	0.988366	0.0330546	0.996153	0.0330546	0.993495	0.0330546	0.942315	0.0330546
1280	0.995234	0.0330804	0.988344	0.0330804	0.996141	0.0330804	0.9935	0.0330804	0.942313	0.0330804
1281	0.995238	0.0331063	0.988353	0.0331063	0.996144	0.0331063	0.993505	0.0331063	0.942327	0.0331063
1282	0.995242	0.0331321	0.988362	0.0331321	0.996147	0.0331321	0.99351	0.0331321	0.94231	0.0331321
1283	0.995246	0.033158	0.988324	0.033158	0.99615	0.033158	0.9935	0.033158	0.942339	0.033158
1284	0.995218	0.0331838	0.988334	0.0331838	0.996153	0.0331838	0.993505	0.0331838	0.942353	0.0331838
1285	0.995222	0.0332097	0.988343	0.0332097	0.99614	0.0332097	0.99351	0.0332097	0.942367	0.0332097
1286	0.995226	0.0332355	0.988336	0.0332355	0.996143	0.0332355	0.993499	0.0332355	0.942349	0.0332355
1287	0.995229	0.0332614	0.98833	0.0332614	0.996146	0.0332614	0.993504	0.0332614	0.942363	0.0332614
1288	0.995233	0.0332872	0.988339	0.0332872	0.996149	0.0332872	0.993494	0.0332872	0.942299	0.0332872
1289	0.995237	0.033313	0.988348	0.033313	0.996152	0.033313	0.993483	0.033313	0.942235	0.033313
1290	0.99524	0.0333389	0.988357	0.0333389	0.996155	0.0333389	0.993488	0.0333389	0.942171	0.0333389
1291	0.995229	0.0333647	0.988335	0.0333647	0.996158	0.0333647	0.993494	0.0333647	0.942154	0.0333647
1292	0.995232	0.0333906	0.988344	0.0333906	0.996161	0.0333906	0.993499	0.0333906	0.942106	0.0333906
1293	0.995236	0.0334164	0.988337	0.0334164	0.996164	0.0334164	0.993488	0.0334164	0.94212	0.0334164
1294	0.99524	0.0334423	0.988315	0.0334423	0.996167	0.0334423	0.993478	0.0334423	0.942118	0.0334423
1295	0.995228	0.0334681	0.988309	0.0334681	0.99617	0.0334681	0.993483	0.0334681	0.942132	0.0334681
1296	0.995232	0.0334939	0.988318	0.0334939	0.996173	0.0334939	0.993488	0.0334939	0.942146	0.0334939
1297	0.99522	0.0335198	0.988312	0.0335198	0.99616	0.0335198	0.993477	0.0335198	0.94216	0.0335198
1298	0.995223	0.0335456	0.988321	0.0335456	0.996163	0.0335456	0.993452	0.0335456	0.942158	0.0335456
1299	0.995227	0.0335715	0.988314	0.0335715	0.996166	0.0335715	0.993441	0.0335715	0.94211	0.0335715
1300	0.995231	0.0335973	0.988323	0.0335973	0.996169	0.0335973	0.993431	0.0335973	0.942109	0.0335973
1301	0.995235	0.0336232	0.988332	0.0336232	0.996172	0.0336232	0.993436	0.0336232	0.94203	0.0336232
1302	0.995238	0.033649	0.988326	0.033649	0.996175	0.033649	0.993441	0.033649	0.942044	0.033649
1303	0.995242	0.0336748	0.988335	0.0336748	0.996178	0.0336748	0.993446	0.0336748	0.942058	0.0336748
1304	0.99523	0.0337007	0.988344	0.0337007	0.996181	0.0337007	0.993436	0.0337007	0.942041	0.0337007
1305	0.995234	0.0337265	0.988322	0.0337265	0.996169	0.0337265	0.993425	0.0337265	0.94207	0.0337265
1306	0.995237	0.0337524	0.988316	0.0337524	0.996172	0.0337524	0.99343	0.0337524	0.942022	0.0337524
1307	0.995241	0.0337782	0.988325	0.0337782	0.996175	0.0337782	0.993435	0.0337782	0.942021	0.0337782
1308	0.995245	0.0338041	0.988334	0.0338041	0.996177	0.0338041	0.99344	0.0338041	0.942019	0.0338041
1309	0.995248	0.0338299	0.988327	0.0338299	0.99618	0.0338299	0.99343	0.0338299	0.941987	0.0338299
1310	0.995237	0.0338558	0.988321	0.0338558	0.996183	0.0338558	0.993435	0.0338558	0.941986	0.0338558
1311	0.99524	0.0338816	0.988314	0.0338816	0.996156	0.0338816	0.99341	0.0338816	0.941938	0.0338816
1312	0.995229	0.0339074	0.988293	0.0339074	0.996128	0.0339074	0.993399	0.0339074	0.941952	0.0339074
1313	0.995232	0.0339333	0.988302	0.0339333	0.996131	0.0339333	0.993405	0.0339333	0.94192	0.0339333
1314	0.995236	0.0339591	0.988311	0.0339591	0.996134	0.0339591	0.99341	0.0339591	0.941888	0.0339591
1315	0.99524	0.033985	0.988289	0.033985	0.996137	0.033985	0.993415	0.033985	0.941872	0.033985
1316	0.995243	0.0340108	0.988283	0.0340108	0.996125	0.0340108	0.99342	0.0340108	0.941794	0.0340108
1317	0.995247	0.0340367	0.988277	0.0340367	0.996128	0.0340367	0.993425	0.0340367	0.941808	0.0340367
1318	0.99525	0.0340625	0.98827	0.0340625	0.996131	0.0340625	0.99343	0.0340625	0.941822	0.0340625
1319	0.995239	0.0340883	0.988264	0.0340883	0.996133	0.0340883	0.993435	0.0340883	0.94179	0.0340883
1320	0.995242	0.0341142	0.988273	0.0341142	0.996136	0.0341142	0.993439	0.0341142	0.941743	0.0341142
1321	0.995246	0.03414	0.988282	0.03414	0.996109	0.03414	0.993444	0.03414	0.941742	0.03414
1322	0.99525	0.0341659	0.988291	0.0341659	0.996112	0.0341659	0.993449	0.0341659	0.941741	0.0341659
1323	0.995253	0.0341917	0.988299	0.0341917	0.996115	0.0341917	0.993454	0.0341917	0.941724	0.0341917
1324	0.995257	0.0342176	0.988308	0.0342176	0.996118	0.0342176	0.993444	0.0342176	0.941663	0.0342176
1325	0.995245	0.0342434	0.988302	0.0342434	0.996121	0.0342434	0.993449	0.0342434	0.941676	0.0342434
1326	0.995234	0.0342693	0.988311	0.0342693	0.996124	0.0342693	0.993454	0.0342693	0.94166	0.0342693
1327	0.995237	0.0342951	0.988305	0.0342951	0.996127	0.0342951	0.993459	0.0342951	0.941644	0.0342951
1328	0.995241	0.0343209	0.988313	0.0343209	0.99613	0.0343209	0.993464	0.0343209	0.941688	0.0343209
1329	0.995245	0.0343468	0.988322	0.0343468	0.996132	0.0343468	0.993469	0.0343468	0.941701	0.0343468
1330	0.995248	0.0343726	0.988331	0.0343726	0.996135	0.0343726	0.993474	0.0343726	0.94167	0.0343726
1331	0.995252	0.0343985	0.98834	0.0343985	0.996138	0.0343985	0.993464	0.0343985	0.941609	0.0343985
1332	0.995255	0.0344243	0.988349	0.0344243	0.996126	0.0344243	0.993469	0.0344243	0.941592	0.0344243
1333	0.995259	0.0344502	0.988357	0.0344502	0.996114	0.0344502	0.993473	0.0344502	0.941501	0.0344502
1334	0.995262	0.034476	0.988366	0.034476	0.996117	0.034476	0.993478	0.034476	0.94141	0.034476
1335	0.995266	0.0345018	0.98836	0.0345018	0.99612	0.0345018	0.993483	0.0345018	0.941379	0.0345018
1336	0.99527	0.0345277	0.988353	0.0345277	0.996123	0.0345277	0.993488	0.0345277	0.941378	0.0345277
1337	0.995273	0.0345535	0.988347	0.0345535	0.996126	0.0345535	0.993463	0.0345535	0.941332	0.0345535
1338	0.995277	0.0345794	0.988356	0.0345794	0.996129	0.0345794	0.993468	0.0345794	0.941316	0.0345794
1339	0.99528	0.0346052	0.98835	0.0346052	0.996131	0.0346052	0.993473	0.0346052	0.941345	0.0346052
1340	0.995284	0.0346311	0.988358	0.0346311	0.996119	0.0346311	0.993478	0.0346311	0.941314	0.0346311
1341	0.995287	0.0346569	0.988352	0.0346569	0.996107	0.0346569	0.993483	0.0346569	0.941298	0.0346569
1342	0.995291	0.0346828	0.988346	0.0346828	0.99611	0.0346828	0.993487	0.0346828	0.941342	0.0346828
1343	0.995294	0.0347086	0.988355	0.0347086	0.996113	0.0347086	0.993462	0.0347086	0.941267	0.0347086
1344	0.995298	0.0347344	0.988363	0.0347344	0.996086	0.0347344	0.993467	0.0347344	0.941266	0.0347344
1345	0.995301	0.0347603	0.988372	0.0347603	0.996074	0.0347603	0.993472	0.0347603	0.941205	0.0347603
1346	0.995305	0.0347861	0.988381	0.0347861	0.996077	0.0347861	0.993477	0.0347861	0.94116	0.0347861
1347	0.995308	0.034812	0.988389	0.034812	0.99608	0.034812	0.993482	0.034812	0.941114	0.034812
1348	0.995312	0.0348378	0.988368	0.0348378	0.996068	0.0348378	0.993487	0.0348378	0.941084	0.0348378
1349	0.9953	0.0348637	0.988377	0.0348637	0.996071	0.0348637	0.993477	0.0348637	0.941098	0.0348637
1350	0.995304	0.0348895	0.988371	0.0348895	0.996059	0.0348895	0.993452	0.0348895	0.941082	0.0348895
1351	0.995307	0.0349153	0.988379	0.0349153	0.996062	0.0349153	0.993442	0.0349153	0.941052	0.0349153
1352	0.995311	0.0349412	0.988388	0.0349412	0.996065	0.0349412	0.993417	0.0349412	0.941066	0.0349412
1353	0.995314	0.034967	0.988382	0.034967	0.996068	0.034967	0.993422	0.034967	0.941095	0.034967
1354	0.995318	0.0349929	0.98839	0.0349929	0.996071	0.0349929	0.993412	0.0349929	0.941079	0.0349929
1355	0.995321	0.0350187	0.988399	0.0350187	0.996059	0.0350187	0.993417	0.0350187	0.941049	0.0350187
1356	0.99531	0.0350446	0.988378	0.0350446	0.996062	0.0350446	0.993422	0.0350446	0.941048	0.0350446
1357	0.995313	0.0350704	0.988386	0.0350704	0.99605	0.0350704	0.993427	0.0350704	0.940974	0.0350704
1358	0.995317	0.0350963	0.988395	0.0350963	0.996053	0.0350963	0.993417	0.0350963	0.940958	0.0350963
1359	0.99532	0.0351221	0.988389	0.0351221	0.996056	0.0351221	0.993422	0.0351221	0.940943	0.0351221
1360	0.995309	0.0351479	0.988383	0.0351479	0.996059	0.0351479	0.993427	0.0351479	0.940957	0.0351479
1361	0.995312	0.0351738	0.988362	0.0351738	0.996062	0.0351738	0.993431	0.0351738	0.940897	0.0351738
1362	0.995316	0.0351996	0.98837	0.0351996	0.996065	0.0351996	0.993422	0.0351996	0.940926	0.0351996
1363	0.995305	0.0352255	0.988379	0.0352255	0.996068	0.0352255	0.993412	0.0352255	0.940837	0.0352255
1364	0.995308	0.0352513	0.988387	0.0352513	0.99607	0.0352513	0.993417	0.0352513	0.940793	0.0352513
1365	0.995311	0.0352772	0.988381	0.0352772	0.996073	0.0352772	0.993421	0.0352772	0.940807	0.0352772
1366	0.995315	0.035303	0.988375	0.035303	0.996062	0.035303	0.993426	0.035303	0.940777	0.035303
1367	0.995318	0.0353288	0.988383	0.0353288	0.996064	0.0353288	0.993431	0.0353288	0.940791	0.0353288
1368	0.995322	0.0353547	0.988392	0.0353547	0.996067	0.0353547	0.993436	0.0353547	0.940746	0.0353547
1369	0.995325	0.0353805	0.988371	0.0353805	0.99607	0.0353805	0.993441	0.0353805	0.940731	0.0353805
1370	0.995329	0.0354064	0.98838	0.0354064	0.996073	0.0354064	0.993431	0.0354064	0.940672	0.0354064
1371	0.995317	0.0354322	0.988388	0.0354322	0.996076	0.0354322	0.993421	0.0354322	0.940672	0.0354322
1372	0.995321	0.0354581	0.988397	0.0354581	0.996079	0.0354581	0.993426	0.0354581	0.940686	0.0354581
1373	0.995324	0.0354839	0.988405	0.0354839	0.996082	0.0354839	0.993431	0.0354839	0.940627	0.0354839
1374	0.995313	0.0355098	0.988399	0.0355098	0.996084	0.0355098	0.993435	0.0355098	0.940583	0.0355098
1375	0.995316	0.0355356	0.988407	0.0355356	0.996087	0.0355356	0.99344	0.0355356	0.940568	0.0355356
1376	0.99532	0.0355614	0.988416	0.0355614	0.99609	0.0355614	0.993445	0.0355614	0.940553	0.0355614
1377	0.995323	0.0355873	0.988424	0.0355873	0.996093	0.0355873	0.99345	0.0355873	0.940538	0.0355873
1378	0.995327	0.0356131	0.988404	0.0356131	0.996096	0.0356131	0.993454	0.0356131	0.940552	0.0356131
1379	0.995316	0.035639	0.988398	0.035639	0.996099	0.035639	0.993459	0.035639	0.940581	0.035639
1380	0.995319	0.0356648	0.988406	0.0356648	0.996087	0.0356648	0.993464	0.0356648	0.940537	0.0356648
1381	0.995322	0.0356907	0.988414	0.0356907	0.99609	0.0356907	0.993469	0.0356907	0.940537	0.0356907
1382	0.995326	0.0357165	0.988408	0.0357165	0.996093	0.0357165	0.993473	0.0357165	0.940551	0.0357165
1383	0.995329	0.0357423	0.988388	0.0357423	0.996096	0.0357423	0.993478	0.0357423	0.940507	0.0357423
1384	0.995332	0.0357682	0.988382	0.0357682	0.996084	0.0357682	0.993483	0.0357682	0.940536	0.0357682
1385	0.995336	0.035794	0.988361	0.035794	0.996072	0.035794	0.993487	0.035794	0.940506	0.035794
1386	0.995325	0.0358199	0.988355	0.0358199	0.996075	0.0358199	0.993492	0.0358199	0.94052	0.0358199
1387	0.995328	0.0358457	0.98832	0.0358457	0.996078	0.0358457	0.993497	0.0358457	0.940433	0.0358457
1388	0.995331	0.0358716	0.988329	0.0358716	0.996081	0.0358716	0.993502	0.0358716	0.940462	0.0358716
1389	0.995335	0.0358974	0.988308	0.0358974	0.996084	0.0358974	0.993492	0.0358974	0.940462	0.0358974
1390	0.995338	0.0359233	0.988317	0.0359233	0.996086	0.0359233	0.993496	0.0359233	0.940476	0.0359233
1391	0.995342	0.0359491	0.988311	0.0359491	0.996089	0.0359491	0.993501	0.0359491	0.940418	0.0359491
1392	0.995331	0.0359749	0.988319	0.0359749	0.996092	0.0359749	0.993506	0.0359749	0.940374	0.0359749
1393	0.995334	0.0360008	0.988328	0.0360008	0.996095	0.0360008	0.993511	0.0360008	0.940345	0.0360008
1394	0.995337	0.0360266	0.988322	0.0360266	0.996098	0.0360266	0.993515	0.0360266	0.940316	0.0360266
1395	0.995341	0.0360525	0.98833	0.0360525	0.9961	0.0360525	0.993505	0.0360525	0.940331	0.0360525
1396	0.995344	0.0360783	0.988338	0.0360783	0.996103	0.0360783	0.99351	0.0360783	0.940302	0.0360783
1397	0.995347	0.0361042	0.988332	0.0361042	0.996106	0.0361042	0.993515	0.0361042	0.940259	0.0361042
1398	0.995351	0.03613	0.988341	0.03613	0.996109	0.03613	0.993519	0.03613	0.940187	0.03613
1399	0.99534	0.0361558	0.988335	0.0361558	0.996097	0.0361558	0.99351	0.0361558	0.940172	0.0361558
1400	0.995343	0.0361817	0.988329	0.0361817	0.9961	0.0361817	0.993514	0.0361817	0.940144	0.0361817
1401	0.995346	0.0362075	0.988337	0.0362075	0.996089	0.0362075	0.993505	0.0362075	0.940158	0.0362075
1402	0.995335	0.0362334	0.988345	0.0362334	0.996091	0.0362334	0.993509	0.0362334	0.940129	0.0362334
1403	0.995339	0.0362592	0.988354	0.0362592	0.996094	0.0362592	0.993514	0.0362592	0.940115	0.0362592
1404	0.995342	0.0362851	0.988362	0.0362851	0.996097	0.0362851	0.993519	0.0362851	0.940072	0.0362851
1405	0.995345	0.0363109	0.98837	0.0363109	0.996071	0.0363109	0.993523	0.0363109	0.940058	0.0363109
1406	0.995349	0.0363367	0.988364	0.0363367	0.99606	0.0363367	0.993514	0.0363367	0.940072	0.0363367
1407	0.995352	0.0363626	0.988358	0.0363626	0.996048	0.0363626	0.993504	0.0363626	0.940072	0.0363626
1408	0.995355	0.0363884	0.988352	0.0363884	0.996051	0.0363884	0.993509	0.0363884	0.939972	0.0363884
1409	0.995358	0.0364143	0.988361	0.0364143	0.99604	0.0364143	0.993499	0.0364143	0.939972	0.0364143
1410	0.995362	0.0364401	0.988355	0.0364401	0.996043	0.0364401	0.993504	0.0364401	0.93993	0.0364401
1411	0.995365	0.036466	0.988349	0.036466	0.996045	0.036466	0.993508	0.036466	0.939958	0.036466
1412	0.995354	0.0364918	0.988357	0.0364918	0.996048	0.0364918	0.993513	0.0364918	0.939958	0.0364918
1413	0.995357	0.0365177	0.988337	0.0365177	0.996051	0.0365177	0.993517	0.0365177	0.939958	0.0365177
1414	0.995347	0.0365435	0.988331	0.0365435	0.99604	0.0365435	0.993508	0.0365435	0.939916	0.0365435
1415	0.99535	0.0365693	0.988325	0.0365693	0.996028	0.0365693	0.993512	0.0365693	0.939874	0.0365693
1416	0.995353	0.0365952	0.988333	0.0365952	0.996031	0.0365952	0.993517	0.0365952	0.939831	0.0365952
1417	0.995356	0.036621	0.988328	0.036621	0.996034	0.036621	0.993522	0.036621	0.939817	0.036621
1418	0.99536	0.0366469	0.988322	0.0366469	0.996037	0.0366469	0.993526	0.0366469	0.939803	0.0366469
1419	0.995363	0.0366727	0.988316	0.0366727	0.99604	0.0366727	0.993531	0.0366727	0.939775	0.0366727
1420	0.995366	0.0366986	0.98831	0.0366986	0.996042	0.0366986	0.993521	0.0366986	0.939775	0.0366986
1421	0.99537	0.0367244	0.988304	0.0367244	0.996031	0.0367244	0.993512	0.0367244	0.939776	0.0367244
1422	0.995373	0.0367502	0.988298	0.0367502	0.996034	0.0367502	0.993516	0.0367502	0.939762	0.0367502
1423	0.995376	0.0367761	0.988307	0.0367761	0.996037	0.0367761	0.993479	0.0367761	0.93979	0.0367761
1424	0.995365	0.0368019	0.988315	0.0368019	0.996039	0.0368019	0.993469	0.0368019	0.939748	0.0368019
1425	0.995354	0.0368278	0.988323	0.0368278	0.996042	0.0368278	0.993474	0.0368278	0.939734	0.0368278
1426	0.995358	0.0368536	0.988317	0.0368536	0.996045	0.0368536	0.993478	0.0368536	0.939748	0.0368536
1427	0.995361	0.0368795	0.988325	0.0368795	0.996034	0.0368795	0.993469	0.0368795	0.939735	0.0368795
1428	0.995364	0.0369053	0.988333	0.0369053	0.996036	0.0369053	0.993473	0.0369053	0.939749	0.0369053
1429	0.995339	0.0369312	0.988328	0.0369312	0.996039	0.0369312	0.993478	0.0369312	0.939735	0.0369312
1430	0.995343	0.036957	0.988336	0.036957	0.996042	0.036957	0.993483	0.036957	0.939749	0.036957
1431	0.995346	0.0369828	0.988344	0.0369828	0.996045	0.0369828	0.993487	0.0369828	0.939763	0.0369828
1432	0.995335	0.0370087	0.988352	0.0370087	0.996048	0.0370087	0.993492	0.0370087	0.939735	0.0370087
1433	0.995339	0.0370345	0.988346	0.0370345	0.99605	0.0370345	0.993496	0.0370345	0.939708	0.0370345
1434	0.995342	0.0370604	0.98834	0.0370604	0.996053	0.0370604	0.993501	0.0370604	0.939736	0.0370604
1435	0.995331	0.0370862	0.988335	0.0370862	0.996056	0.0370862	0.993505	0.0370862	0.939708	0.0370862
1436	0.995334	0.0371121	0.988343	0.0371121	0.996045	0.0371121	0.99351	0.0371121	0.939681	0.0371121
1437	0.995338	0.0371379	0.988351	0.0371379	0.996047	0.0371379	0.993514	0.0371379	0.939667	0.0371379
1438	0.995341	0.0371637	0.988345	0.0371637	0.99605	0.0371637	0.993491	0.0371637	0.939653	0.0371637
1439	0.995344	0.0371896	0.988339	0.0371896	0.996053	0.0371896	0.993482	0.0371896	0.939695	0.0371896
1440	0.995347	0.0372154	0.988333	0.0372154	0.996056	0.0372154	0.993486	0.0372154	0.939654	0.0372154
1441	0.995337	0.0372413	0.988328	0.0372413	0.996058	0.0372413	0.993491	0.0372413	0.939626	0.0372413
1442	0.995312	0.0372671	0.988322	0.0372671	0.996061	0.0372671	0.993495	0.0372671	0.939612	0.0372671
1443	0.995315	0.037293	0.98833	0.037293	0.996064	0.037293	0.9935	0.037293	0.939571	0.037293
1444	0.995319	0.0373188	0.988338	0.0373188	0.996067	0.0373188	0.993504	0.0373188	0.939571	0.0373188
1445	0.995322	0.0373447	0.988346	0.0373447	0.996069	0.0373447	0.993509	0.0373447	0.939558	0.0373447
1446	0.995325	0.0373705	0.988354	0.0373705	0.996072	0.0373705	0.993486	0.0373705	0.939558	0.0373705
1447	0.995328	0.0373963	0.988362	0.0373963	0.996075	0.0373963	0.99349	0.0373963	0.939545	0.0373963
1448	0.995332	0.0374222	0.98837	0.0374222	0.996077	0.0374222	0.993495	0.0374222	0.939504	0.0374222
1449	0.995335	0.037448	0.988365	0.037448	0.99608	0.037448	0.993458	0.037448	0.939518	0.037448
1450	0.995338	0.0374739	0.988373	0.0374739	0.996083	0.0374739	0.993462	0.0374739	0.939449	0.0374739
1451	0.995341	0.0374997	0.988381	0.0374997	0.996086	0.0374997	0.993467	0.0374997	0.939408	0.0374997
1452	0.995344	0.0375256	0.988361	0.0375256	0.996088	0.0375256	0.993457	0.0375256	0.939353	0.0375256
1453	0.995348	0.0375514	0.988369	0.0375514	0.996091	0.0375514	0.993462	0.0375514	0.939368	0.0375514
1454	0.995351	0.0375772	0.988363	0.0375772	0.996094	0.0375772	0.993466	0.0375772	0.939354	0.0375772
1455	0.995354	0.0376031	0.988358	0.0376031	0.996096	0.0376031	0.993471	0.0376031	0.939341	0.0376031
1456	0.995357	0.0376289	0.988366	0.0376289	0.996099	0.0376289	0.993475	0.0376289	0.9393	0.0376289
1457	0.99536	0.0376548	0.988374	0.0376548	0.996102	0.0376548	0.99348	0.0376548	0.939301	0.0376548
1458	0.995364	0.0376806	0.988382	0.0376806	0.996104	0.0376806	0.993484	0.0376806	0.939246	0.0376806
1459	0.995367	0.0377065	0.988376	0.0377065	0.996107	0.0377065	0.993489	0.0377065	0.939219	0.0377065
1460	0.99537	0.0377323	0.98837	0.0377323	0.99611	0.0377323	0.993493	0.0377323	0.939179	0.0377323
1461	0.995373	0.0377582	0.988364	0.0377582	0.996085	0.0377582	0.993484	0.0377582	0.939138	0.0377582
1462	0.995376	0.037784	0.988372	0.037784	0.996088	0.037784	0.993488	0.037784	0.939153	0.037784
1463	0.995379	0.0378098	0.98838	0.0378098	0.99609	0.0378098	0.993493	0.0378098	0.939126	0.0378098
1464	0.995369	0.0378357	0.988361	0.0378357	0.996093	0.0378357	0.993497	0.0378357	0.939113	0.0378357
1465	0.995372	0.0378615	0.988369	0.0378615	0.996096	0.0378615	0.993502	0.0378615	0.939045	0.0378615
1466	0.995375	0.0378874	0.988349	0.0378874	0.996098	0.0378874	0.993506	0.0378874	0.939046	0.0378874
1467	0.995378	0.0379132	0.988344	0.0379132	0.996087	0.0379132	0.993511	0.0379132	0.939006	0.0379132
1468	0.995382	0.0379391	0.988352	0.0379391	0.99609	0.0379391	0.993515	0.0379391	0.93902	0.0379391
1469	0.995385	0.0379649	0.98836	0.0379649	0.996079	0.0379649	0.993519	0.0379649	0.938993	0.0379649
1470	0.995388	0.0379907	0.988354	0.0379907	0.996082	0.0379907	0.993524	0.0379907	0.938994	0.0379907
1471	0.995377	0.0380166	0.988362	0.0380166	0.996084	0.0380166	0.993528	0.0380166	0.93894	0.0380166
1472	0.99538	0.0380424	0.98837	0.0380424	0.996087	0.0380424	0.993533	0.0380424	0.938927	0.0380424
1473	0.995384	0.0380683	0.988364	0.0380683	0.99609	0.0380683	0.993537	0.0380683	0.938874	0.0380683
1474	0.995387	0.0380941	0.988372	0.0380941	0.996092	0.0380941	0.993541	0.0380941	0.938888	0.0380941
1475	0.99539	0.03812	0.98838	0.03812	0.996095	0.03812	0.993546	0.03812	0.938808	0.03812
1476	0.995393	0.0381458	0.988388	0.0381458	0.996098	0.0381458	0.993537	0.0381458	0.938768	0.0381458
1477	0.995383	0.0381717	0.988396	0.0381717	0.9961	0.0381717	0.993528	0.0381717	0.938782	0.0381717
1478	0.995386	0.0381975	0.98839	0.0381975	0.996103	0.0381975	0.993532	0.0381975	0.938796	0.0381975
1479	0.995389	0.0382233	0.988398	0.0382233	0.996092	0.0382233	0.993536	0.0382233	0.938811	0.0382233
1480	0.995392	0.0382492	0.988406	0.0382492	0.996095	0.0382492	0.993541	0.0382492	0.938785	0.0382492
1481	0.995395	0.038275	0.988413	0.038275	0.996097	0.038275	0.993531	0.038275	0.938758	0.038275
1482	0.995398	0.0383009	0.988408	0.0383009	0.9961	0.0383009	0.993522	0.0383009	0.938746	0.0383009
1483	0.995401	0.0383267	0.988402	0.0383267	0.996103	0.0383267	0.993527	0.0383267	0.938733	0.0383267
1484	0.995391	0.0383526	0.988396	0.0383526	0.996105	0.0383526	0.993531	0.0383526	0.938721	0.0383526
1485	0.995381	0.0383784	0.988404	0.0383784	0.996108	0.0383784	0.993535	0.0383784	0.938654	0.0383784
1486	0.995384	0.0384042	0.988412	0.0384042	0.996097	0.0384042	0.993526	0.0384042	0.938655	0.0384042
1487	0.995387	0.0384301	0.988406	0.0384301	0.996086	0.0384301	0.993531	0.0384301	0.938629	0.0384301
1488	0.99539	0.0384559	0.988401	0.0384559	0.996089	0.0384559	0.993535	0.0384559	0.93867	0.0384559
1489	0.995393	0.0384818	0.988408	0.0384818	0.996091	0.0384818	0.993539	0.0384818	0.938658	0.0384818
1490	0.995383	0.0385076	0.988389	0.0385076	0.996094	0.0385076	0.993544	0.0385076	0.938632	0.0385076
1491	0.995386	0.0385335	0.988384	0.0385335	0.996097	0.0385335	0.993548	0.0385335	0.938606	0.0385335
1492	0.995375	0.0385593	0.988392	0.0385593	0.996099	0.0385593	0.993552	0.0385593	0.93862	0.0385593
1493	0.995378	0.0385852	0.988399	0.0385852	0.996102	0.0385852	0.993557	0.0385852	0.938567	0.0385852
1494	0.995368	0.038611	0.988407	0.038611	0.996104	0.038611	0.993561	0.038611	0.938582	0.038611
1495	0.995371	0.0386368	0.988415	0.0386368	0.996107	0.0386368	0.993565	0.0386368	0.938569	0.0386368
1496	0.995374	0.0386627	0.988423	0.0386627	0.99611	0.0386627	0.99357	0.0386627	0.938544	0.0386627
1497	0.995377	0.0386885	0.98843	0.0386885	0.996112	0.0386885	0.993561	0.0386885	0.938545	0.0386885
1498	0.995381	0.0387144	0.988438	0.0387144	0.996115	0.0387144	0.993565	0.0387144	0.938532	0.0387144
1499	0.995384	0.0387402	0.988446	0.0387402	0.996117	0.0387402	0.993569	0.0387402	0.938533	0.0387402
1500	0.995387	0.0387661	0.988453	0.0387661	0.99612	0.0387661	0.99356	0.0387661	0.938521	0.0387661
1501	0.99539	0.0387919	0.988448	0.0387919	0.996123	0.0387919	0.993564	0.0387919	0.938508	0.0387919
1502	0.995393	0.0388177	0.988442	0.0388177	0.996125	0.0388177	0.993569	0.0388177	0.938536	0.0388177
1503	0.995396	0.0388436	0.98845	0.0388436	0.996114	0.0388436	0.993573	0.0388436	0.938537	0.0388436
1504	0.995399	0.0388694	0.988418	0.0388694	0.996117	0.0388694	0.993577	0.0388694	0.938525	0.0388694
1505	0.995402	0.0388953	0.988386	0.0388953	0.99612	0.0388953	0.993581	0.0388953	0.938486	0.0388953
1506	0.995405	0.0389211	0.98838	0.0389211	0.996122	0.0389211	0.993586	0.0389211	0.938394	0.0389211
1507	0.995395	0.038947	0.988388	0.038947	0.996125	0.038947	0.99359	0.038947	0.938422	0.038947
1508	0.995398	0.0389728	0.988382	0.0389728	0.996127	0.0389728	0.993594	0.0389728	0.938409	0.0389728
1509	0.995401	0.0389986	0.98839	0.0389986	0.99613	0.0389986	0.993585	0.0389986	0.93841	0.0389986
1510	0.995404	0.0390245	0.988384	0.0390245	0.996133	0.0390245	0.993589	0.0390245	0.938385	0.0390245
1511	0.995407	0.0390503	0.988392	0.0390503	0.996135	0.0390503	0.993594	0.0390503	0.938399	0.0390503
1512	0.99541	0.0390762	0.988386	0.0390762	0.996138	0.0390762	0.993598	0.0390762	0.938427	0.0390762
1513	0.995413	0.039102	0.988394	0.039102	0.996127	0.039102	0.993589	0.039102	0.938401	0.039102
1514	0.995416	0.0391279	0.988389	0.0391279	0.99613	0.0391279	0.993593	0.0391279	0.938389	0.0391279
1515	0.995419	0.0391537	0.988396	0.0391537	0.996119	0.0391537	0.993584	0.0391537	0.938311	0.0391537
1516	0.995422	0.0391796	0.988404	0.0391796	0.996121	0.0391796	0.993588	0.0391796	0.938299	0.0391796
1517	0.995425	0.0392054	0.988398	0.0392054	0.996098	0.0392054	0.993593	0.0392054	0.938326	0.0392054
1518	0.995415	0.0392312	0.988406	0.0392312	0.9961	0.0392312	0.993597	0.0392312	0.938354	0.0392312
1519	0.995418	0.0392571	0.9884	0.0392571	0.996103	0.0392571	0.993601	0.0392571	0.938368	0.0392571
1520	0.995408	0.0392829	0.988382	0.0392829	0.996105	0.0392829	0.993605	0.0392829	0.938382	0.0392829
1521	0.995411	0.0393088	0.988376	0.0393088	0.996095	0.0393088	0.99361	0.0393088	0.938383	0.0393088
1522	0.995414	0.0393346	0.988358	0.0393346	0.996097	0.0393346	0.993614	0.0393346	0.938385	0.0393346
1523	0.995417	0.0393605	0.988365	0.0393605	0.9961	0.0393605	0.993618	0.0393605	0.938359	0.0393605
1524	0.99542	0.0393863	0.98836	0.0393863	0.996102	0.0393863	0.993622	0.0393863	0.938295	0.0393863
1525	0.995423	0.0394121	0.988341	0.0394121	0.996105	0.0394121	0.993626	0.0394121	0.93827	0.0394121
1526	0.995426	0.039438	0.988336	0.039438	0.996108	0.039438	0.993617	0.039438	0.938245	0.039438
1527	0.995429	0.0394638	0.98833	0.0394638	0.99611	0.0394638	0.993622	0.0394638	0.93822	0.0394638
1528	0.995432	0.0394897	0.988325	0.0394897	0.9961	0.0394897	0.993626	0.0394897	0.938155	0.0394897
1529	0.995422	0.0395155	0.988332	0.0395155	0.996102	0.0395155	0.99363	0.0395155	0.938117	0.0395155
1530	0.995425	0.0395414	0.988314	0.0395414	0.996105	0.0395414	0.993621	0.0395414	0.938092	0.0395414
1531	0.995428	0.0395672	0.988322	0.0395672	0.996107	0.0395672	0.993625	0.0395672	0.93808	0.0395672
1532	0.995418	0.0395931	0.988316	0.0395931	0.99611	0.0395931	0.993629	0.0395931	0.938082	0.0395931
1533	0.995421	0.0396189	0.988324	0.0396189	0.996112	0.0396189	0.993633	0.0396189	0.938044	0.0396189
1534	0.995424	0.0396447	0.988318	0.0396447	0.996115	0.0396447	0.993638	0.0396447	0.938058	0.0396447
1535	0.995427	0.0396706	0.988326	0.0396706	0.996104	0.0396706	0.993642	0.0396706	0.93802	0.0396706
1536	0.99543	0.0396964	0.988307	0.0396964	0.996094	0.0396964	0.99362	0.0396964	0.937917	0.0396964
1537	0.995433	0.0397223	0.988315	0.0397223	0.996096	0.0397223	0.993624	0.0397223	0.937906	0.0397223
1538	0.995423	0.0397481	0.98831	0.0397481	0.996086	0.0397481	0.993628	0.0397481	0.937907	0.0397481
1539	0.995413	0.039774	0.988304	0.039774	0.996075	0.039774	0.993632	0.039774	0.93787	0.039774
1540	0.995416	0.0397998	0.988312	0.0397998	0.996065	0.0397998	0.993636	0.0397998	0.937832	0.0397998
1541	0.995419	0.0398256	0.988306	0.0398256	0.996055	0.0398256	0.993641	0.0398256	0.937846	0.0398256
1542	0.995422	0.0398515	0.988301	0.0398515	0.996057	0.0398515	0.993645	0.0398515	0.937848	0.0398515
1543	0.995425	0.0398773	0.988309	0.0398773	0.99606	0.0398773	0.993649	0.0398773	0.937875	0.0398773
1544	0.995415	0.0399032	0.988316	0.0399032	0.996062	0.0399032	0.993653	0.0399032	0.937902	0.0399032
1545	0.995418	0.039929	0.988298	0.039929	0.996065	0.039929	0.993657	0.039929	0.937917	0.039929
1546	0.99542	0.0399549	0.988305	0.0399549	0.996054	0.0399549	0.993648	0.0399549	0.937905	0.0399549
1547	0.995423	0.0399807	0.988313	0.0399807	0.996057	0.0399807	0.993652	0.0399807	0.937893	0.0399807
1548	0.995413	0.0400066	0.988308	0.0400066	0.996059	0.0400066	0.993656	0.0400066	0.937895	0.0400066
1549	0.995416	0.0400324	0.988315	0.0400324	0.996062	0.0400324	0.993648	0.0400324	0.937896	0.0400324
1550	0.995419	0.0400582	0.988323	0.0400582	0.996065	0.0400582	0.993652	0.0400582	0.937898	0.0400582
1551	0.995422	0.0400841	0.98833	0.0400841	0.996067	0.0400841	0.993656	0.0400841	0.937873	0.0400841
1552	0.995412	0.0401099	0.988338	0.0401099	0.99607	0.0401099	0.993647	0.0401099	0.9379	0.0401099
1553	0.995415	0.0401358	0.98832	0.0401358	0.996072	0.0401358	0.993638	0.0401358	0.937889	0.0401358
1554	0.995405	0.0401616	0.988327	0.0401616	0.996075	0.0401616	0.993629	0.0401616	0.937839	0.0401616
1555	0.995408	0.0401875	0.988322	0.0401875	0.996064	0.0401875	0.993634	0.0401875	0.937827	0.0401875
1556	0.995399	0.0402133	0.988291	0.0402133	0.996067	0.0402133	0.993638	0.0402133	0.937816	0.0402133
1557	0.995389	0.0402391	0.988285	0.0402391	0.996069	0.0402391	0.993642	0.0402391	0.93783	0.0402391
1558	0.995379	0.040265	0.988293	0.040265	0.996072	0.040265	0.993646	0.040265	0.937831	0.040265
1559	0.995382	0.0402908	0.9883	0.0402908	0.996074	0.0402908	0.993624	0.0402908	0.937833	0.0402908
1560	0.995385	0.0403167	0.988308	0.0403167	0.996077	0.0403167	0.993628	0.0403167	0.937821	0.0403167
1561	0.995388	0.0403425	0.988303	0.0403425	0.996067	0.0403425	0.993632	0.0403425	0.937784	0.0403425
1562	0.995352	0.0403684	0.98831	0.0403684	0.996069	0.0403684	0.993636	0.0403684	0.937811	0.0403684
1563	0.995355	0.0403942	0.988317	0.0403942	0.996072	0.0403942	0.993641	0.0403942	0.937774	0.0403942
1564	0.995358	0.0404201	0.988325	0.0404201	0.996074	0.0404201	0.993645	0.0404201	0.937763	0.0404201
1565	0.995348	0.0404459	0.98832	0.0404459	0.996077	0.0404459	0.993636	0.0404459	0.937739	0.0404459
1566	0.995351	0.0404717	0.988314	0.0404717	0.996079	0.0404717	0.99364	0.0404717	0.937676	0.0404717
1567	0.995354	0.0404976	0.988322	0.0404976	0.996082	0.0404976	0.993644	0.0404976	0.937627	0.0404976
1568	0.995357	0.0405234	0.988329	0.0405234	0.996084	0.0405234	0.993635	0.0405234	0.937603	0.0405234
1569	0.99536	0.0405493	0.988337	0.0405493	0.996087	0.0405493	0.993639	0.0405493	0.937617	0.0405493
1570	0.995363	0.0405751	0.988306	0.0405751	0.996089	0.0405751	0.993643	0.0405751	0.93758	0.0405751
1571	0.995366	0.040601	0.988301	0.040601	0.996079	0.040601	0.993647	0.040601	0.937595	0.040601
1572	0.995369	0.0406268	0.988308	0.0406268	0.996081	0.0406268	0.993651	0.0406268	0.937609	0.0406268
1573	0.995359	0.0406526	0.98829	0.0406526	0.996084	0.0406526	0.993656	0.0406526	0.937572	0.0406526
1574	0.995362	0.0406785	0.988272	0.0406785	0.996086	0.0406785	0.99366	0.0406785	0.937612	0.0406785
1575	0.995365	0.0407043	0.98828	0.0407043	0.996076	0.0407043	0.993664	0.0407043	0.937652	0.0407043
1576	0.995355	0.0407302	0.988287	0.0407302	0.996079	0.0407302	0.993668	0.0407302	0.937653	0.0407302
1577	0.995358	0.040756	0.988294	0.040756	0.996081	0.040756	0.993672	0.040756	0.937617	0.040756
1578	0.995349	0.0407819	0.988302	0.0407819	0.996058	0.0407819	0.993676	0.0407819	0.937605	0.0407819
1579	0.995352	0.0408077	0.988259	0.0408077	0.996061	0.0408077	0.993667	0.0408077	0.937582	0.0408077
1580	0.995354	0.0408336	0.988253	0.0408336	0.996063	0.0408336	0.993671	0.0408336	0.937608	0.0408336
1581	0.995357	0.0408594	0.988235	0.0408594	0.996066	0.0408594	0.993675	0.0408594	0.937597	0.0408594
1582	0.995348	0.0408852	0.98823	0.0408852	0.996068	0.0408852	0.993679	0.0408852	0.937599	0.0408852
1583	0.995351	0.0409111	0.988238	0.0409111	0.996071	0.0409111	0.993683	0.0409111	0.9376	0.0409111
1584	0.995354	0.0409369	0.988245	0.0409369	0.996061	0.0409369	0.993687	0.0409369	0.937602	0.0409369
1585	0.995357	0.0409628	0.988253	0.0409628	0.996063	0.0409628	0.993691	0.0409628	0.937565	0.0409628
1586	0.995359	0.0409886	0.988247	0.0409886	0.996066	0.0409886	0.993695	0.0409886	0.937517	0.0409886
1587	0.995362	0.0410145	0.98823	0.0410145	0.996056	0.0410145	0.993699	0.0410145	0.937493	0.0410145
1588	0.995365	0.0410403	0.988212	0.0410403	0.996058	0.0410403	0.993703	0.0410403	0.937482	0.0410403
1589	0.995368	0.0410661	0.988219	0.0410661	0.99606	0.0410661	0.993694	0.0410661	0.937458	0.0410661
1590	0.995371	0.041092	0.988227	0.041092	0.996038	0.041092	0.993698	0.041092	0.937447	0.041092
1591	0.995374	0.0411178	0.988234	0.0411178	0.99604	0.0411178	0.993702	0.0411178	0.937386	0.0411178
1592	0.995377	0.0411437	0.988216	0.0411437	0.996043	0.0411437	0.993706	0.0411437	0.937388	0.0411437
1593	0.99538	0.0411695	0.988224	0.0411695	0.996045	0.0411695	0.99371	0.0411695	0.937364	0.0411695
1594	0.99537	0.0411954	0.988231	0.0411954	0.996048	0.0411954	0.993714	0.0411954	0.937316	0.0411954
1595	0.995373	0.0412212	0.988238	0.0412212	0.99605	0.0412212	0.993718	0.0412212	0.937317	0.0412212
1596	0.995363	0.0412471	0.988233	0.0412471	0.996053	0.0412471	0.993722	0.0412471	0.937294	0.0412471
1597	0.995366	0.0412729	0.988241	0.0412729	0.996055	0.0412729	0.993726	0.0412729	0.937271	0.0412729
1598	0.995369	0.0412987	0.988235	0.0412987	0.996058	0.0412987	0.99373	0.0412987	0.937235	0.0412987
1599	0.995372	0.0413246	0.988243	0.0413246	0.99606	0.0413246	0.993734	0.0413246	0.937212	0.0413246
1600	0.995375	0.0413504	0.98825	0.0413504	0.996063	0.0413504	0.993738	0.0413504	0.937213	0.0413504
1601	0.995378	0.0413763	0.988233	0.0413763	0.996065	0.0413763	0.993741	0.0413763	0.937228	0.0413763
1602	0.995381	0.0414021	0.98824	0.0414021	0.996067	0.0414021	0.993745	0.0414021	0.937229	0.0414021
1603	0.995384	0.041428	0.988247	0.041428	0.99607	0.041428	0.993749	0.041428	0.937243	0.041428
1604	0.995374	0.0414538	0.988242	0.0414538	0.996072	0.0414538	0.993753	0.0414538	0.93727	0.0414538
1605	0.995377	0.0414796	0.988249	0.0414796	0.996075	0.0414796	0.993757	0.0414796	0.937272	0.0414796
1606	0.99538	0.0415055	0.988219	0.0415055	0.99604	0.0415055	0.993761	0.0415055	0.937236	0.0415055
1607	0.995383	0.0415313	0.988214	0.0415313	0.996042	0.0415313	0.993765	0.0415313	0.937213	0.0415313
1608	0.995386	0.0415572	0.988209	0.0415572	0.996032	0.0415572	0.993769	0.0415572	0.93719	0.0415572
1609	0.995376	0.041583	0.988204	0.041583	0.996022	0.041583	0.993773	0.041583	0.937154	0.041583
1610	0.995379	0.0416089	0.988199	0.0416089	0.996	0.0416089	0.993776	0.0416089	0.937144	0.0416089
1611	0.995369	0.0416347	0.988181	0.0416347	0.996003	0.0416347	0.99378	0.0416347	0.937108	0.0416347
1612	0.995372	0.0416606	0.988189	0.0416606	0.996005	0.0416606	0.993784	0.0416606	0.937073	0.0416606
1613	0.995375	0.0416864	0.988184	0.0416864	0.996007	0.0416864	0.993788	0.0416864	0.937062	0.0416864
1614	0.995378	0.0417122	0.988191	0.0417122	0.99601	0.0417122	0.993792	0.0417122	0.93694	0.0417122
1615	0.995368	0.0417381	0.988186	0.0417381	0.995988	0.0417381	0.993796	0.0417381	0.93693	0.0417381
1616	0.995371	0.0417639	0.988193	0.0417639	0.99599	0.0417639	0.9938	0.0417639	0.936894	0.0417639
1617	0.995374	0.0417898	0.988176	0.0417898	0.995993	0.0417898	0.993791	0.0417898	0.936859	0.0417898
1618	0.995365	0.0418156	0.988158	0.0418156	0.995983	0.0418156	0.993783	0.0418156	0.936861	0.0418156
1619	0.995368	0.0418415	0.988166	0.0418415	0.995985	0.0418415	0.993786	0.0418415	0.936851	0.0418415
1620	0.99537	0.0418673	0.988173	0.0418673	0.995988	0.0418673	0.99379	0.0418673	0.936865	0.0418673
1621	0.995373	0.0418931	0.98818	0.0418931	0.99599	0.0418931	0.993794	0.0418931	0.936818	0.0418931
1622	0.995364	0.041919	0.988188	0.041919	0.995993	0.041919	0.993798	0.041919	0.936783	0.041919
1623	0.995367	0.0419448	0.988195	0.0419448	0.995995	0.0419448	0.993802	0.0419448	0.936711	0.0419448
1624	0.99537	0.0419707	0.98819	0.0419707	0.995973	0.0419707	0.993805	0.0419707	0.936626	0.0419707
1625	0.99536	0.0419965	0.988185	0.0419965	0.995975	0.0419965	0.993809	0.0419965	0.936579	0.0419965
1626	0.995363	0.0420224	0.98818	0.0420224	0.995978	0.0420224	0.993801	0.0420224	0.936569	0.0420224
1627	0.995353	0.0420482	0.988187	0.0420482	0.995956	0.0420482	0.993805	0.0420482	0.936571	0.0420482
1628	0.995356	0.042074	0.988182	0.042074	0.995958	0.042074	0.993808	0.042074	0.936549	0.042074
1629	0.995359	0.0420999	0.988189	0.0420999	0.995948	0.0420999	0.993812	0.0420999	0.936526	0.0420999
1630	0.99535	0.0421257	0.988196	0.0421257	0.995951	0.0421257	0.993804	0.0421257	0.936479	0.0421257
1631	0.995353	0.0421516	0.988204	0.0421516	0.995953	0.0421516	0.993808	0.0421516	0.936469	0.0421516
1632	0.995343	0.0421774	0.988211	0.0421774	0.995956	0.0421774	0.993811	0.0421774	0.936459	0.0421774
1633	0.995346	0.0422033	0.988218	0.0422033	0.995946	0.0422033	0.993815	0.0422033	0.936486	0.0422033
1634	0.995349	0.0422291	0.988213	0.0422291	0.995949	0.0422291	0.993819	0.0422291	0.936451	0.0422291
1635	0.995352	0.042255	0.98822	0.042255	0.995939	0.042255	0.993823	0.042255	0.936441	0.042255
1636	0.995342	0.0422808	0.988203	0.0422808	0.995941	0.0422808	0.993826	0.0422808	0.936394	0.0422808
1637	0.995345	0.0423066	0.988198	0.0423066	0.995944	0.0423066	0.993818	0.0423066	0.936336	0.0423066
1638	0.995336	0.0423325	0.988193	0.0423325	0.995946	0.0423325	0.993822	0.0423325	0.936277	0.0423325
1639	0.995339	0.0423583	0.9882	0.0423583	0.995949	0.0423583	0.993813	0.0423583	0.936267	0.0423583
1640	0.995342	0.0423842	0.988195	0.0423842	0.995951	0.0423842	0.993817	0.0423842	0.936245	0.0423842
1641	0.995344	0.04241	0.988202	0.04241	0.995954	0.04241	0.993821	0.04241	0.936235	0.04241
1642	0.995347	0.0424359	0.98821	0.0424359	0.995956	0.0424359	0.993825	0.0424359	0.936201	0.0424359
1643	0.99535	0.0424617	0.988217	0.0424617	0.995959	0.0424617	0.993828	0.0424617	0.936203	0.0424617
1644	0.995341	0.0424875	0.988224	0.0424875	0.995949	0.0424875	0.993832	0.0424875	0.936181	0.0424875
1645	0.995331	0.0425134	0.988219	0.0425134	0.995939	0.0425134	0.993836	0.0425134	0.936159	0.0425134
1646	0.995322	0.0425392	0.988214	0.0425392	0.99593	0.0425392	0.993828	0.0425392	0.936113	0.0425392
1647	0.995325	0.0425651	0.988221	0.0425651	0.995932	0.0425651	0.993831	0.0425651	0.936078	0.0425651
1648	0.995328	0.0425909	0.988228	0.0425909	0.995935	0.0425909	0.993835	0.0425909	0.936044	0.0425909
1649	0.995331	0.0426168	0.988223	0.0426168	0.995937	0.0426168	0.993839	0.0426168	0.936023	0.0426168
1650	0.995333	0.0426426	0.98823	0.0426426	0.995939	0.0426426	0.99383	0.0426426	0.936013	0.0426426
1651	0.995324	0.0426685	0.988225	0.0426685	0.995942	0.0426685	0.99381	0.0426685	0.936015	0.0426685
1652	0.995327	0.0426943	0.988233	0.0426943	0.995944	0.0426943	0.993814	0.0426943	0.935957	0.0426943
1653	0.99533	0.0427201	0.98824	0.0427201	0.995935	0.0427201	0.993817	0.0427201	0.935923	0.0427201
1654	0.99532	0.042746	0.988247	0.042746	0.995937	0.042746	0.993797	0.042746	0.935914	0.042746
1655	0.995311	0.0427718	0.988242	0.0427718	0.99594	0.0427718	0.993801	0.0427718	0.935892	0.0427718
1656	0.995314	0.0427977	0.988249	0.0427977	0.995942	0.0427977	0.993804	0.0427977	0.93587	0.0427977
1657	0.995317	0.0428235	0.988244	0.0428235	0.995945	0.0428235	0.993808	0.0428235	0.935861	0.0428235
1658	0.99532	0.0428494	0.988251	0.0428494	0.995947	0.0428494	0.993812	0.0428494	0.935827	0.0428494
1659	0.995323	0.0428752	0.988258	0.0428752	0.995949	0.0428752	0.993816	0.0428752	0.93583	0.0428752
1660	0.995325	0.042901	0.988253	0.042901	0.995952	0.042901	0.993819	0.042901	0.935748	0.042901
1661	0.995316	0.0429269	0.988236	0.0429269	0.995954	0.0429269	0.993811	0.0429269	0.935762	0.0429269
1662	0.995307	0.0429527	0.988219	0.0429527	0.995945	0.0429527	0.993815	0.0429527	0.935765	0.0429527
1663	0.995298	0.0429786	0.988226	0.0429786	0.995947	0.0429786	0.993818	0.0429786	0.935792	0.0429786
1664	0.995289	0.0430044	0.988233	0.0430044	0.99595	0.0430044	0.99381	0.0430044	0.935722	0.0430044
1665	0.995291	0.0430303	0.98824	0.0430303	0.995952	0.0430303	0.993802	0.0430303	0.935664	0.0430303
1666	0.99527	0.0430561	0.988223	0.0430561	0.995954	0.0430561	0.993806	0.0430561	0.935679	0.0430561
1667	0.995249	0.043082	0.988218	0.043082	0.995945	0.043082	0.993809	0.043082	0.935658	0.043082
1668	0.995252	0.0431078	0.988226	0.0431078	0.995947	0.0431078	0.993813	0.0431078	0.935576	0.0431078
1669	0.995243	0.0431336	0.988233	0.0431336	0.99595	0.0431336	0.993817	0.0431336	0.935567	0.0431336
1670	0.995222	0.0431595	0.98824	0.0431595	0.995952	0.0431595	0.993808	0.0431595	0.935594	0.0431595
1671	0.995224	0.0431853	0.988235	0.0431853	0.995955	0.0431853	0.993812	0.0431853	0.935632	0.0431853
1672	0.995227	0.0432112	0.98823	0.0432112	0.995957	0.0432112	0.993816	0.0432112	0.935623	0.0432112
1673	0.99523	0.043237	0.988237	0.043237	0.995947	0.043237	0.99382	0.043237	0.935613	0.043237
1674	0.995233	0.0432629	0.988232	0.0432629	0.99595	0.0432629	0.993823	0.0432629	0.935604	0.0432629
1675	0.995236	0.0432887	0.988239	0.0432887	0.995952	0.0432887	0.993827	0.0432887	0.935583	0.0432887
1676	0.995227	0.0433145	0.988222	0.0433145	0.995955	0.0433145	0.993831	0.0433145	0.935574	0.0433145
1677	0.99523	0.0433404	0.988205	0.0433404	0.995945	0.0433404	0.993834	0.0433404	0.935564	0.0433404
1678	0.995232	0.0433662	0.9882	0.0433662	0.995948	0.0433662	0.993838	0.0433662	0.935531	0.0433662
1679	0.995235	0.0433921	0.988195	0.0433921	0.99595	0.0433921	0.993842	0.0433921	0.935498	0.0433921
1680	0.995238	0.0434179	0.988191	0.0434179	0.995952	0.0434179	0.993833	0.0434179	0.935441	0.0434179
1681	0.995241	0.0434438	0.988198	0.0434438	0.995955	0.0434438	0.993837	0.0434438	0.93542	0.0434438
1682	0.995244	0.0434696	0.988205	0.0434696	0.995957	0.0434696	0.993841	0.0434696	0.935399	0.0434696
1683	0.995235	0.0434955	0.988212	0.0434955	0.99596	0.0434955	0.993833	0.0434955	0.935378	0.0434955
1684	0.995238	0.0435213	0.988207	0.0435213	0.99595	0.0435213	0.993836	0.0435213	0.935381	0.0435213
1685	0.99524	0.0435471	0.98819	0.0435471	0.995953	0.0435471	0.99384	0.0435471	0.935348	0.0435471
1686	0.995243	0.043573	0.988161	0.043573	0.995943	0.043573	0.993843	0.043573	0.935339	0.043573
1687	0.995246	0.0435988	0.988157	0.0435988	0.995946	0.0435988	0.993847	0.0435988	0.935318	0.0435988
1688	0.995249	0.0436247	0.988152	0.0436247	0.995948	0.0436247	0.993839	0.0436247	0.93525	0.0436247
1689	0.995252	0.0436505	0.988159	0.0436505	0.99595	0.0436505	0.993831	0.0436505	0.935205	0.0436505
1690	0.995254	0.0436764	0.988166	0.0436764	0.995953	0.0436764	0.993823	0.0436764	0.935172	0.0436764
1691	0.995257	0.0437022	0.988161	0.0437022	0.995931	0.0437022	0.993814	0.0437022	0.93514	0.0437022
1692	0.99526	0.043728	0.988156	0.043728	0.995922	0.043728	0.993818	0.043728	0.935143	0.043728
1693	0.995263	0.0437539	0.988163	0.0437539	0.995913	0.0437539	0.993822	0.0437539	0.935145	0.0437539
1694	0.995266	0.0437797	0.98817	0.0437797	0.995915	0.0437797	0.993825	0.0437797	0.935078	0.0437797
1695	0.995268	0.0438056	0.988177	0.0438056	0.995917	0.0438056	0.993817	0.0438056	0.93508	0.0438056
1696	0.995271	0.0438314	0.988172	0.0438314	0.99592	0.0438314	0.993821	0.0438314	0.935072	0.0438314
1697	0.995262	0.0438573	0.988167	0.0438573	0.99591	0.0438573	0.993824	0.0438573	0.935074	0.0438573
1698	0.995253	0.0438831	0.988174	0.0438831	0.995901	0.0438831	0.993816	0.0438831	0.935054	0.0438831
1699	0.995256	0.043909	0.98817	0.043909	0.995892	0.043909	0.993808	0.043909	0.935068	0.043909
1700	0.995259	0.0439348	0.988165	0.0439348	0.995882	0.0439348	0.993812	0.0439348	0.93506	0.0439348
1701	0.995262	0.0439606	0.98816	0.0439606	0.995885	0.0439606	0.993815	0.0439606	0.935051	0.0439606
1702	0.995253	0.0439865	0.988167	0.0439865	0.995887	0.0439865	0.993796	0.0439865	0.935065	0.0439865
1703	0.995255	0.0440123	0.988162	0.0440123	0.995878	0.0440123	0.993788	0.0440123	0.93508	0.0440123
1704	0.995258	0.0440382	0.988169	0.0440382	0.995869	0.0440382	0.993791	0.0440382	0.935095	0.0440382
1705	0.995261	0.044064	0.988176	0.044064	0.995859	0.044064	0.993795	0.044064	0.935086	0.044064
1706	0.995264	0.0440899	0.988171	0.0440899	0.995862	0.0440899	0.993798	0.0440899	0.935089	0.0440899
1707	0.995267	0.0441157	0.988167	0.0441157	0.995864	0.0441157	0.99379	0.0441157	0.935033	0.0441157
1708	0.995269	0.0441415	0.988162	0.0441415	0.995867	0.0441415	0.993794	0.0441415	0.935001	0.0441415
1709	0.995272	0.0441674	0.988169	0.0441674	0.995869	0.0441674	0.993798	0.0441674	0.934945	0.0441674
1710	0.995275	0.0441932	0.988176	0.0441932	0.995871	0.0441932	0.993801	0.0441932	0.93489	0.0441932
1711	0.995278	0.0442191	0.988182	0.0442191	0.995874	0.0442191	0.993805	0.0442191	0.934869	0.0442191
1712	0.99528	0.0442449	0.988178	0.0442449	0.995865	0.0442449	0.993808	0.0442449	0.934849	0.0442449
1713	0.995272	0.0442708	0.988185	0.0442708	0.995867	0.0442708	0.9938	0.0442708	0.934817	0.0442708
1714	0.995274	0.0442966	0.98818	0.0442966	0.995846	0.0442966	0.993804	0.0442966	0.934808	0.0442966
1715	0.995254	0.0443225	0.988163	0.0443225	0.995837	0.0443225	0.993808	0.0443225	0.934765	0.0443225
1716	0.995245	0.0443483	0.988159	0.0443483	0.995839	0.0443483	0.993811	0.0443483	0.934674	0.0443483
1717	0.995248	0.0443741	0.988166	0.0443741	0.99583	0.0443741	0.993803	0.0443741	0.934643	0.0443741
1718	0.995239	0.0444	0.988172	0.0444	0.995832	0.0444	0.993807	0.0444	0.934564	0.0444
1719	0.995241	0.0444258	0.988179	0.0444258	0.995835	0.0444258	0.993799	0.0444258	0.934498	0.0444258
1720	0.995244	0.0444517	0.988186	0.0444517	0.995837	0.0444517	0.993779	0.0444517	0.934501	0.0444517
1721	0.995235	0.0444775	0.98817	0.0444775	0.99584	0.0444775	0.993783	0.0444775	0.934446	0.0444775
1722	0.995238	0.0445034	0.988177	0.0445034	0.99583	0.0445034	0.993786	0.0445034	0.934414	0.0445034
1723	0.995241	0.0445292	0.988184	0.0445292	0.995821	0.0445292	0.993767	0.0445292	0.934394	0.0445292
1724	0.995244	0.044555	0.988167	0.044555	0.995812	0.044555	0.99377	0.044555	0.934398	0.044555
1725	0.995246	0.0445809	0.988174	0.0445809	0.995803	0.0445809	0.993774	0.0445809	0.934412	0.0445809
1726	0.995249	0.0446067	0.988181	0.0446067	0.995794	0.0446067	0.993778	0.0446067	0.934369	0.0446067
1727	0.995252	0.0446326	0.988176	0.0446326	0.995796	0.0446326	0.993758	0.0446326	0.934361	0.0446326
1728	0.995255	0.0446584	0.988148	0.0446584	0.995799	0.0446584	0.993762	0.0446584	0.934329	0.0446584
1729	0.995257	0.0446843	0.988144	0.0446843	0.995801	0.0446843	0.993765	0.0446843	0.934344	0.0446843
1730	0.99526	0.0447101	0.988139	0.0447101	0.995804	0.0447101	0.993769	0.0447101	0.934348	0.0447101
1731	0.995263	0.0447359	0.988146	0.0447359	0.995806	0.0447359	0.993761	0.0447359	0.934328	0.0447359
1732	0.995254	0.0447618	0.988129	0.0447618	0.995808	0.0447618	0.993765	0.0447618	0.934262	0.0447618
1733	0.995257	0.0447876	0.988136	0.0447876	0.995799	0.0447876	0.993768	0.0447876	0.934196	0.0447876
1734	0.99526	0.0448135	0.988143	0.0448135	0.995802	0.0448135	0.993772	0.0448135	0.934188	0.0448135
1735	0.995262	0.0448393	0.98815	0.0448393	0.995804	0.0448393	0.993775	0.0448393	0.934179	0.0448393
1736	0.995265	0.0448652	0.988157	0.0448652	0.995806	0.0448652	0.993756	0.0448652	0.934148	0.0448652
1737	0.995268	0.044891	0.988141	0.044891	0.995809	0.044891	0.993748	0.044891	0.934152	0.044891
1738	0.99527	0.0449169	0.988136	0.0449169	0.995811	0.0449169	0.99374	0.0449169	0.93412	0.0449169
1739	0.995262	0.0449427	0.988143	0.0449427	0.995814	0.0449427	0.993744	0.0449427	0.934112	0.0449427
1740	0.995264	0.0449685	0.98815	0.0449685	0.995816	0.0449685	0.993747	0.0449685	0.934093	0.0449685
1741	0.995256	0.0449944	0.988156	0.0449944	0.995807	0.0449944	0.993751	0.0449944	0.934073	0.0449944
1742	0.995247	0.0450202	0.988152	0.0450202	0.995798	0.0450202	0.993743	0.0450202	0.934077	0.0450202
1743	0.995238	0.0450461	0.988158	0.0450461	0.995777	0.0450461	0.993746	0.0450461	0.934023	0.0450461
1744	0.995241	0.0450719	0.988165	0.0450719	0.99578	0.0450719	0.99375	0.0450719	0.934026	0.0450719
1745	0.995244	0.0450978	0.988172	0.0450978	0.995782	0.0450978	0.993731	0.0450978	0.934006	0.0450978
1746	0.995246	0.0451236	0.988179	0.0451236	0.995785	0.0451236	0.993734	0.0451236	0.934033	0.0451236
1747	0.995249	0.0451494	0.988174	0.0451494	0.995776	0.0451494	0.993738	0.0451494	0.934048	0.0451494
1748	0.995252	0.0451753	0.988181	0.0451753	0.995778	0.0451753	0.993741	0.0451753	0.934074	0.0451753
1749	0.995243	0.0452011	0.988188	0.0452011	0.99578	0.0452011	0.993734	0.0452011	0.934054	0.0452011
1750	0.995246	0.045227	0.988172	0.045227	0.995783	0.045227	0.993737	0.045227	0.934024	0.045227
1751	0.995248	0.0452528	0.988167	0.0452528	0.995785	0.0452528	0.993741	0.0452528	0.934027	0.0452528
1752	0.995251	0.0452787	0.988162	0.0452787	0.995776	0.0452787	0.993744	0.0452787	0.934019	0.0452787
1753	0.995254	0.0453045	0.988146	0.0453045	0.995779	0.0453045	0.993737	0.0453045	0.933977	0.0453045
1754	0.995245	0.0453304	0.988153	0.0453304	0.99577	0.0453304	0.993717	0.0453304	0.93398	0.0453304
1755	0.995248	0.0453562	0.988148	0.0453562	0.995761	0.0453562	0.993709	0.0453562	0.933961	0.0453562
1756	0.995251	0.045382	0.988144	0.045382	0.995763	0.045382	0.993713	0.045382	0.933942	0.045382
1757	0.995253	0.0454079	0.988139	0.0454079	0.995766	0.0454079	0.993717	0.0454079	0.933888	0.0454079
1758	0.995256	0.0454337	0.988123	0.0454337	0.995768	0.0454337	0.99372	0.0454337	0.933823	0.0454337
1759	0.995259	0.0454596	0.98813	0.0454596	0.995759	0.0454596	0.993724	0.0454596	0.933793	0.0454596
1760	0.995261	0.0454854	0.988136	0.0454854	0.995761	0.0454854	0.993716	0.0454854	0.933785	0.0454854
1761	0.995264	0.0455113	0.988132	0.0455113	0.995764	0.0455113	0.99372	0.0455113	0.933777	0.0455113
1762	0.995255	0.0455371	0.988127	0.0455371	0.995766	0.0455371	0.993723	0.0455371	0.933758	0.0455371
1763	0.995247	0.0455629	0.988123	0.0455629	0.995757	0.0455629	0.993704	0.0455629	0.933739	0.0455629
1764	0.995238	0.0455888	0.988129	0.0455888	0.99576	0.0455888	0.993708	0.0455888	0.93372	0.0455888
1765	0.995241	0.0456146	0.988125	0.0456146	0.995762	0.0456146	0.9937	0.0456146	0.9337	0.0456146
1766	0.995244	0.0456405	0.988132	0.0456405	0.995764	0.0456405	0.993681	0.0456405	0.93367	0.0456405
1767	0.995246	0.0456663	0.988127	0.0456663	0.995767	0.0456663	0.993673	0.0456663	0.93364	0.0456663
1768	0.995249	0.0456922	0.988111	0.0456922	0.995769	0.0456922	0.993677	0.0456922	0.933598	0.0456922
1769	0.99524	0.045718	0.988118	0.045718	0.99576	0.045718	0.993669	0.045718	0.933568	0.045718
1770	0.995243	0.0457439	0.988124	0.0457439	0.995763	0.0457439	0.993661	0.0457439	0.93356	0.0457439
1771	0.995246	0.0457697	0.988131	0.0457697	0.995765	0.0457697	0.993642	0.0457697	0.933496	0.0457697
1772	0.995237	0.0457955	0.988127	0.0457955	0.995756	0.0457955	0.993634	0.0457955	0.9335	0.0457955
1773	0.99524	0.0458214	0.988122	0.0458214	0.995736	0.0458214	0.993638	0.0458214	0.933503	0.0458214
1774	0.995242	0.0458472	0.988129	0.0458472	0.995738	0.0458472	0.99363	0.0458472	0.933417	0.0458472
1775	0.995234	0.0458731	0.988113	0.0458731	0.995741	0.0458731	0.993634	0.0458731	0.933432	0.0458731
1776	0.995237	0.0458989	0.988108	0.0458989	0.995743	0.0458989	0.993637	0.0458989	0.93339	0.0458989
1777	0.995217	0.0459248	0.988104	0.0459248	0.995746	0.0459248	0.993641	0.0459248	0.933383	0.0459248
1778	0.995219	0.0459506	0.98811	0.0459506	0.995737	0.0459506	0.993645	0.0459506	0.933353	0.0459506
1779	0.995211	0.0459764	0.988117	0.0459764	0.995739	0.0459764	0.993637	0.0459764	0.933345	0.0459764
1780	0.995214	0.0460023	0.988112	0.0460023	0.995742	0.0460023	0.993641	0.0460023	0.933315	0.0460023
1781	0.995216	0.0460281	0.988119	0.0460281	0.995744	0.0460281	0.993644	0.0460281	0.933308	0.0460281
1782	0.995208	0.046054	0.988103	0.046054	0.995724	0.046054	0.993648	0.046054	0.933256	0.046054
1783	0.995199	0.0460798	0.98811	0.0460798	0.995715	0.0460798	0.99364	0.0460798	0.933248	0.0460798
1784	0.995191	0.0461057	0.988094	0.0461057	0.995718	0.0461057	0.993644	0.0461057	0.933241	0.0461057
1785	0.995182	0.0461315	0.988101	0.0461315	0.995709	0.0461315	0.993647	0.0461315	0.933278	0.0461315
1786	0.995174	0.0461574	0.988074	0.0461574	0.995711	0.0461574	0.993651	0.0461574	0.933237	0.0461574
1787	0.995165	0.0461832	0.98807	0.0461832	0.995714	0.0461832	0.993654	0.0461832	0.933207	0.0461832
1788	0.995168	0.046209	0.988043	0.046209	0.995716	0.046209	0.993658	0.046209	0.933189	0.046209
1789	0.995148	0.0462349	0.988049	0.0462349	0.995718	0.0462349	0.993661	0.0462349	0.93317	0.0462349
1790	0.995151	0.0462607	0.988056	0.0462607	0.995721	0.0462607	0.993654	0.0462607	0.933163	0.0462607
1791	0.995154	0.0462866	0.988052	0.0462866	0.995712	0.0462866	0.993635	0.0462866	0.933167	0.0462866
1792	0.995156	0.0463124	0.988047	0.0463124	0.995714	0.0463124	0.993627	0.0463124	0.933159	0.0463124
1793	0.995159	0.0463383	0.988054	0.0463383	0.995717	0.0463383	0.99362	0.0463383	0.933174	0.0463383
1794	0.995162	0.0463641	0.988049	0.0463641	0.995719	0.0463641	0.993623	0.0463641	0.933156	0.0463641
1795	0.995164	0.0463899	0.988056	0.0463899	0.995721	0.0463899	0.993616	0.0463899	0.933171	0.0463899
1796	0.995167	0.0464158	0.988029	0.0464158	0.995724	0.0464158	0.993619	0.0464158	0.933152	0.0464158
1797	0.99517	0.0464416	0.988002	0.0464416	0.995726	0.0464416	0.993623	0.0464416	0.933123	0.0464416
1798	0.995172	0.0464675	0.987987	0.0464675	0.995729	0.0464675	0.993626	0.0464675	0.933138	0.0464675
1799	0.995175	0.0464933	0.987971	0.0464933	0.99572	0.0464933	0.99363	0.0464933	0.933108	0.0464933
1800	0.995178	0.0465192	0.987967	0.0465192	0.995722	0.0465192	0.993633	0.0465192	0.933112	0.0465192
1801	0.995181	0.046545	0.987951	0.046545	0.995725	0.046545	0.993637	0.046545	0.933116	0.046545
1802	0.995183	0.0465709	0.987958	0.0465709	0.995727	0.0465709	0.993629	0.0465709	0.933064	0.0465709
1803	0.995186	0.0465967	0.987965	0.0465967	0.995729	0.0465967	0.993633	0.0465967	0.933068	0.0465967
1804	0.995189	0.0466225	0.98796	0.0466225	0.995732	0.0466225	0.993636	0.0466225	0.933027	0.0466225
1805	0.995191	0.0466484	0.987967	0.0466484	0.995734	0.0466484	0.99364	0.0466484	0.933031	0.0466484
1806	0.995194	0.0466742	0.987962	0.0466742	0.995736	0.0466742	0.993643	0.0466742	0.932991	0.0466742
1807	0.995197	0.0467001	0.987969	0.0467001	0.995739	0.0467001	0.993647	0.0467001	0.932961	0.0467001
1808	0.995188	0.0467259	0.987976	0.0467259	0.995741	0.0467259	0.993639	0.0467259	0.932976	0.0467259
1809	0.995191	0.0467518	0.987971	0.0467518	0.995744	0.0467518	0.993632	0.0467518	0.932947	0.0467518
1810	0.995182	0.0467776	0.987967	0.0467776	0.995735	0.0467776	0.993635	0.0467776	0.932896	0.0467776
1811	0.995185	0.0468034	0.987963	0.0468034	0.995737	0.0468034	0.993628	0.0468034	0.9329	0.0468034
1812	0.995188	0.0468293	0.987969	0.0468293	0.995729	0.0468293	0.99362	0.0468293	0.932859	0.0468293
1813	0.99519	0.0468551	0.987965	0.0468551	0.995731	0.0468551	0.993624	0.0468551	0.932852	0.0468551
1814	0.995193	0.046881	0.987971	0.046881	0.995733	0.046881	0.993627	0.046881	0.932856	0.046881
1815	0.995196	0.0469068	0.987978	0.0469068	0.995714	0.0469068	0.993631	0.0469068	0.932805	0.0469068
1816	0.995187	0.0469327	0.987963	0.0469327	0.995716	0.0469327	0.993634	0.0469327	0.932765	0.0469327
1817	0.99519	0.0469585	0.987969	0.0469585	0.995718	0.0469585	0.993638	0.0469585	0.932758	0.0469585
1818	0.995182	0.0469844	0.987976	0.0469844	0.995721	0.0469844	0.993641	0.0469844	0.932718	0.0469844
1819	0.995184	0.0470102	0.987972	0.0470102	0.995712	0.0470102	0.993634	0.0470102	0.9327	0.0470102
1820	0.995187	0.047036	0.987978	0.047036	0.995714	0.047036	0.993637	0.047036	0.932682	0.047036
1821	0.99519	0.0470619	0.987974	0.0470619	0.995717	0.0470619	0.993641	0.0470619	0.932664	0.0470619
1822	0.995192	0.0470877	0.987969	0.0470877	0.995708	0.0470877	0.993633	0.0470877	0.932602	0.0470877
1823	0.995184	0.0471136	0.987976	0.0471136	0.99571	0.0471136	0.993637	0.0471136	0.932562	0.0471136
1824	0.995186	0.0471394	0.987983	0.0471394	0.995713	0.0471394	0.99364	0.0471394	0.932501	0.0471394
1825	0.995178	0.0471653	0.987978	0.0471653	0.995704	0.0471653	0.993644	0.0471653	0.932483	0.0471653
1826	0.995159	0.0471911	0.987985	0.0471911	0.995707	0.0471911	0.993647	0.0471911	0.932476	0.0471911
1827	0.995162	0.0472169	0.987969	0.0472169	0.995709	0.0472169	0.99364	0.0472169	0.932447	0.0472169
1828	0.995164	0.0472428	0.987965	0.0472428	0.995711	0.0472428	0.993643	0.0472428	0.932441	0.0472428
1829	0.995167	0.0472686	0.987972	0.0472686	0.995714	0.0472686	0.993647	0.0472686	0.932401	0.0472686
1830	0.995159	0.0472945	0.987978	0.0472945	0.995716	0.0472945	0.993639	0.0472945	0.932394	0.0472945
1831	0.995161	0.0473203	0.987974	0.0473203	0.995718	0.0473203	0.993643	0.0473203	0.932387	0.0473203
1832	0.995164	0.0473462	0.98798	0.0473462	0.995699	0.0473462	0.993646	0.0473462	0.932337	0.0473462
1833	0.995166	0.047372	0.987987	0.047372	0.995701	0.047372	0.99365	0.047372	0.932298	0.047372
1834	0.995169	0.0473979	0.987972	0.0473979	0.995693	0.0473979	0.993653	0.0473979	0.932302	0.0473979
1835	0.995172	0.0474237	0.987957	0.0474237	0.995684	0.0474237	0.993646	0.0474237	0.932295	0.0474237
1836	0.995174	0.0474495	0.987952	0.0474495	0.995686	0.0474495	0.993649	0.0474495	0.932245	0.0474495
1837	0.995166	0.0474754	0.987948	0.0474754	0.995689	0.0474754	0.993653	0.0474754	0.932216	0.0474754
1838	0.995147	0.0475012	0.987933	0.0475012	0.995691	0.0475012	0.993656	0.0475012	0.932177	0.0475012
1839	0.99515	0.0475271	0.987928	0.0475271	0.995693	0.0475271	0.99366	0.0475271	0.932149	0.0475271
1840	0.995152	0.0475529	0.987935	0.0475529	0.995696	0.0475529	0.993652	0.0475529	0.932131	0.0475529
1841	0.995155	0.0475788	0.987931	0.0475788	0.995698	0.0475788	0.993645	0.0475788	0.93207	0.0475788
1842	0.995147	0.0476046	0.987937	0.0476046	0.9957	0.0476046	0.993637	0.0476046	0.932064	0.0476046
1843	0.995149	0.0476304	0.987933	0.0476304	0.995703	0.0476304	0.993619	0.0476304	0.932057	0.0476304
1844	0.995141	0.0476563	0.987929	0.0476563	0.995694	0.0476563	0.993623	0.0476563	0.932051	0.0476563
1845	0.995144	0.0476821	0.987935	0.0476821	0.995686	0.0476821	0.993626	0.0476821	0.932001	0.0476821
1846	0.995146	0.047708	0.987942	0.047708	0.995688	0.047708	0.99363	0.047708	0.931994	0.047708
1847	0.995149	0.0477338	0.987937	0.0477338	0.99569	0.0477338	0.993622	0.0477338	0.931988	0.0477338
1848	0.995141	0.0477597	0.987933	0.0477597	0.995682	0.0477597	0.993626	0.0477597	0.931949	0.0477597
1849	0.995143	0.0477855	0.98794	0.0477855	0.995684	0.0477855	0.993629	0.0477855	0.931964	0.0477855
1850	0.995135	0.0478113	0.987914	0.0478113	0.995687	0.0478113	0.993633	0.0478113	0.931925	0.0478113
1851	0.995127	0.0478372	0.98792	0.0478372	0.995678	0.0478372	0.993636	0.0478372	0.931897	0.0478372
1852	0.99513	0.047863	0.987927	0.047863	0.995659	0.047863	0.993639	0.047863	0.931869	0.047863
1853	0.995132	0.0478889	0.987901	0.0478889	0.995661	0.0478889	0.993643	0.0478889	0.931841	0.0478889
1854	0.995135	0.0479147	0.987907	0.0479147	0.995653	0.0479147	0.993646	0.0479147	0.931845	0.0479147
1855	0.995138	0.0479406	0.987903	0.0479406	0.995655	0.0479406	0.99365	0.0479406	0.931871	0.0479406
1856	0.99514	0.0479664	0.987899	0.0479664	0.995636	0.0479664	0.993653	0.0479664	0.931822	0.0479664
1857	0.995143	0.0479923	0.987884	0.0479923	0.995627	0.0479923	0.993657	0.0479923	0.931805	0.0479923
1858	0.995145	0.0480181	0.98789	0.0480181	0.99563	0.0480181	0.993649	0.0480181	0.931788	0.0480181
1859	0.995148	0.0480439	0.987886	0.0480439	0.995632	0.0480439	0.993642	0.0480439	0.931771	0.0480439
1860	0.995151	0.0480698	0.987893	0.0480698	0.995634	0.0480698	0.993645	0.0480698	0.93171	0.0480698
1861	0.995132	0.0480956	0.987888	0.0480956	0.995637	0.0480956	0.993627	0.0480956	0.931704	0.0480956
1862	0.995134	0.0481215	0.987895	0.0481215	0.995628	0.0481215	0.993631	0.0481215	0.93173	0.0481215
1863	0.995137	0.0481473	0.987901	0.0481473	0.995631	0.0481473	0.993634	0.0481473	0.93167	0.0481473
1864	0.995129	0.0481732	0.987908	0.0481732	0.995622	0.0481732	0.993605	0.0481732	0.931589	0.0481732
1865	0.995131	0.048199	0.987893	0.048199	0.995625	0.048199	0.993587	0.048199	0.931583	0.048199
1866	0.995134	0.0482248	0.987889	0.0482248	0.995627	0.0482248	0.993569	0.0482248	0.931598	0.0482248
1867	0.995137	0.0482507	0.987874	0.0482507	0.995629	0.0482507	0.993573	0.0482507	0.93157	0.0482507
1868	0.995139	0.0482765	0.98787	0.0482765	0.995632	0.0482765	0.993576	0.0482765	0.931564	0.0482765
1869	0.995142	0.0483024	0.987865	0.0483024	0.995623	0.0483024	0.99358	0.0483024	0.931568	0.0483024
1870	0.995144	0.0483282	0.987872	0.0483282	0.995626	0.0483282	0.993562	0.0483282	0.931562	0.0483282
1871	0.995147	0.0483541	0.987868	0.0483541	0.995628	0.0483541	0.993554	0.0483541	0.931524	0.0483541
1872	0.99515	0.0483799	0.987874	0.0483799	0.99562	0.0483799	0.993526	0.0483799	0.931443	0.0483799
1873	0.995142	0.0484058	0.987859	0.0484058	0.995622	0.0484058	0.993518	0.0484058	0.931426	0.0484058
1874	0.995144	0.0484316	0.987866	0.0484316	0.995614	0.0484316	0.993511	0.0484316	0.931399	0.0484316
1875	0.995147	0.0484574	0.987872	0.0484574	0.995616	0.0484574	0.993483	0.0484574	0.931361	0.0484574
1876	0.995149	0.0484833	0.987879	0.0484833	0.995608	0.0484833	0.993476	0.0484833	0.931365	0.0484833
1877	0.995152	0.0485091	0.987874	0.0485091	0.99561	0.0485091	0.993479	0.0485091	0.931359	0.0485091
1878	0.995154	0.048535	0.987881	0.048535	0.995612	0.048535	0.993472	0.048535	0.931343	0.048535
1879	0.995157	0.0485608	0.987866	0.0485608	0.995615	0.0485608	0.993465	0.0485608	0.931347	0.0485608
1880	0.99516	0.0485867	0.987872	0.0485867	0.995617	0.0485867	0.993458	0.0485867	0.93132	0.0485867
1881	0.995162	0.0486125	0.987847	0.0486125	0.995619	0.0486125	0.993461	0.0486125	0.931314	0.0486125
1882	0.995154	0.0486383	0.987853	0.0486383	0.9956	0.0486383	0.993464	0.0486383	0.931297	0.0486383
1883	0.995157	0.0486642	0.98786	0.0486642	0.995603	0.0486642	0.993468	0.0486642	0.931291	0.0486642
1884	0.995159	0.04869	0.987866	0.04869	0.995605	0.04869	0.993471	0.04869	0.931275	0.04869
1885	0.995162	0.0487159	0.987852	0.0487159	0.995607	0.0487159	0.993475	0.0487159	0.931279	0.0487159
1886	0.995164	0.0487417	0.987847	0.0487417	0.995599	0.0487417	0.993478	0.0487417	0.931273	0.0487417
1887	0.995156	0.0487676	0.987843	0.0487676	0.995602	0.0487676	0.993471	0.0487676	0.931225	0.0487676
1888	0.995159	0.0487934	0.987839	0.0487934	0.995604	0.0487934	0.993464	0.0487934	0.931208	0.0487934
1889	0.995162	0.0488193	0.987846	0.0488193	0.995606	0.0488193	0.993457	0.0488193	0.931213	0.0488193
1890	0.995153	0.0488451	0.987841	0.0488451	0.995598	0.0488451	0.99346	0.0488451	0.931165	0.0488451
1891	0.995156	0.0488709	0.987848	0.0488709	0.9956	0.0488709	0.993453	0.0488709	0.931191	0.0488709
1892	0.995159	0.0488968	0.987854	0.0488968	0.995603	0.0488968	0.993457	0.0488968	0.931153	0.0488968
1893	0.995161	0.0489226	0.987861	0.0489226	0.995605	0.0489226	0.99346	0.0489226	0.931158	0.0489226
1894	0.995164	0.0489485	0.987867	0.0489485	0.995607	0.0489485	0.993432	0.0489485	0.931152	0.0489485
1895	0.995166	0.0489743	0.987863	0.0489743	0.995599	0.0489743	0.993435	0.0489743	0.931125	0.0489743
1896	0.995169	0.0490002	0.987869	0.0490002	0.995601	0.0490002	0.993439	0.0490002	0.931119	0.0490002
1897	0.995171	0.049026	0.987876	0.049026	0.995604	0.049026	0.993442	0.049026	0.931092	0.049026
1898	0.995174	0.0490518	0.987872	0.0490518	0.995606	0.0490518	0.993446	0.0490518	0.931086	0.0490518
1899	0.995176	0.0490777	0.987867	0.0490777	0.995608	0.0490777	0.993449	0.0490777	0.93108	0.0490777
1900	0.995179	0.0491035	0.987863	0.0491035	0.995611	0.0491035	0.993442	0.0491035	0.931022	0.0491035
1901	0.995182	0.0491294	0.987859	0.0491294	0.995602	0.0491294	0.993446	0.0491294	0.931037	0.0491294
1902	0.995184	0.0491552	0.987866	0.0491552	0.995605	0.0491552	0.993449	0.0491552	0.931042	0.0491552
1903	0.995187	0.0491811	0.987861	0.0491811	0.995596	0.0491811	0.993453	0.0491811	0.931015	0.0491811
1904	0.995189	0.0492069	0.987868	0.0492069	0.995599	0.0492069	0.993456	0.0492069	0.930978	0.0492069
1905	0.995192	0.0492328	0.987864	0.0492328	0.995601	0.0492328	0.993459	0.0492328	0.930982	0.0492328
1906	0.995194	0.0492586	0.98786	0.0492586	0.995603	0.0492586	0.993463	0.0492586	0.930987	0.0492586
1907	0.995197	0.0492844	0.987855	0.0492844	0.995606	0.0492844	0.993466	0.0492844	0.930992	0.0492844
1908	0.995199	0.0493103	0.987851	0.0493103	0.995608	0.0493103	0.99347	0.0493103	0.930976	0.0493103
1909	0.995202	0.0493361	0.987837	0.0493361	0.99561	0.0493361	0.993473	0.0493361	0.930959	0.0493361
1910	0.995204	0.049362	0.987833	0.049362	0.995613	0.049362	0.993477	0.049362	0.930985	0.049362
1911	0.995207	0.0493878	0.987839	0.0493878	0.995615	0.0493878	0.99348	0.0493878	0.930979	0.0493878
1912	0.995199	0.0494137	0.987845	0.0494137	0.995607	0.0494137	0.993462	0.0494137	0.930974	0.0494137
1913	0.995191	0.0494395	0.987852	0.0494395	0.995609	0.0494395	0.993455	0.0494395	0.930989	0.0494395
1914	0.995193	0.0494653	0.987848	0.0494653	0.995611	0.0494653	0.993459	0.0494653	0.930962	0.0494653
1915	0.995196	0.0494912	0.987843	0.0494912	0.995614	0.0494912	0.993462	0.0494912	0.930956	0.0494912
1916	0.995198	0.049517	0.987839	0.049517	0.995616	0.049517	0.993466	0.049517	0.93094	0.049517
1917	0.99519	0.0495429	0.987835	0.0495429	0.995608	0.0495429	0.993469	0.0495429	0.930955	0.0495429
1918	0.995193	0.0495687	0.987842	0.0495687	0.99561	0.0495687	0.993472	0.0495687	0.930918	0.0495687
1919	0.995195	0.0495946	0.987848	0.0495946	0.995612	0.0495946	0.993476	0.0495946	0.930871	0.0495946
1920	0.995198	0.0496204	0.987844	0.0496204	0.995604	0.0496204	0.993479	0.0496204	0.930855	0.0496204
1921	0.9952	0.0496463	0.98784	0.0496463	0.995596	0.0496463	0.993483	0.0496463	0.930828	0.0496463
1922	0.995203	0.0496721	0.987846	0.0496721	0.995598	0.0496721	0.993486	0.0496721	0.930833	0.0496721
1923	0.995205	0.0496979	0.987842	0.0496979	0.99559	0.0496979	0.993489	0.0496979	0.930796	0.0496979
1924	0.995198	0.0497238	0.987848	0.0497238	0.995593	0.0497238	0.993482	0.0497238	0.93076	0.0497238
1925	0.99519	0.0497496	0.987834	0.0497496	0.995564	0.0497496	0.993486	0.0497496	0.930764	0.0497496
1926	0.995192	0.0497755	0.98783	0.0497755	0.995556	0.0497755	0.993489	0.0497755	0.930759	0.0497755
1927	0.995195	0.0498013	0.987826	0.0498013	0.995558	0.0498013	0.993472	0.0498013	0.930691	0.0498013
1928	0.995197	0.0498272	0.987832	0.0498272	0.99555	0.0498272	0.993475	0.0498272	0.930675	0.0498272
1929	0.995189	0.049853	0.987818	0.049853	0.995542	0.049853	0.993479	0.049853	0.93069	0.049853
1930	0.995192	0.0498788	0.987824	0.0498788	0.995544	0.0498788	0.993482	0.0498788	0.930716	0.0498788
1931	0.995194	0.0499047	0.98782	0.0499047	0.995536	0.0499047	0.993485	0.0499047	0.930689	0.0499047
1932	0.995197	0.0499305	0.987826	0.0499305	0.995538	0.0499305	0.993478	0.0499305	0.930674	0.0499305
1933	0.995199	0.0499564	0.987822	0.0499564	0.995541	0.0499564	0.993482	0.0499564	0.930637	0.0499564
1934	0.995202	0.0499822	0.987818	0.0499822	0.995543	0.0499822	0.993485	0.0499822	0.930601	0.0499822
1935	0.995204	0.0500081	0.987814	0.0500081	0.995545	0.0500081	0.993488	0.0500081	0.930595	0.0500081
1936	0.995207	0.0500339	0.98781	0.0500339	0.995548	0.0500339	0.993492	0.0500339	0.930538	0.0500339
1937	0.995209	0.0500598	0.987806	0.0500598	0.99554	0.0500598	0.993495	0.0500598	0.930522	0.0500598
1938	0.995212	0.0500856	0.987802	0.0500856	0.995542	0.0500856	0.993499	0.0500856	0.930434	0.0500856
1939	0.995204	0.0501114	0.987777	0.0501114	0.995544	0.0501114	0.993492	0.0501114	0.930388	0.0501114
1940	0.995196	0.0501373	0.987773	0.0501373	0.995546	0.0501373	0.993485	0.0501373	0.930331	0.0501373
1941	0.995198	0.0501631	0.987769	0.0501631	0.995538	0.0501631	0.993488	0.0501631	0.930315	0.0501631
1942	0.995201	0.050189	0.987765	0.050189	0.995541	0.050189	0.993481	0.050189	0.93033	0.050189
1943	0.995203	0.0502148	0.987772	0.0502148	0.995543	0.0502148	0.993484	0.0502148	0.930325	0.0502148
1944	0.995196	0.0502407	0.987757	0.0502407	0.995545	0.0502407	0.993477	0.0502407	0.930289	0.0502407
1945	0.995198	0.0502665	0.987753	0.0502665	0.995548	0.0502665	0.993481	0.0502665	0.930294	0.0502665
1946	0.9952	0.0502923	0.987749	0.0502923	0.99555	0.0502923	0.993484	0.0502923	0.930278	0.0502923
1947	0.995203	0.0503182	0.987745	0.0503182	0.995552	0.0503182	0.993487	0.0503182	0.930273	0.0503182
1948	0.995205	0.050344	0.987731	0.050344	0.995554	0.050344	0.993491	0.050344	0.930268	0.050344
1949	0.995208	0.0503699	0.987737	0.0503699	0.995557	0.0503699	0.993494	0.0503699	0.930252	0.0503699
1950	0.99521	0.0503957	0.987733	0.0503957	0.995559	0.0503957	0.993477	0.0503957	0.930226	0.0503957
1951	0.995203	0.0504216	0.98774	0.0504216	0.995561	0.0504216	0.99348	0.0504216	0.930201	0.0504216
1952	0.995205	0.0504474	0.987746	0.0504474	0.995553	0.0504474	0.993484	0.0504474	0.930185	0.0504474
1953	0.995197	0.0504732	0.987752	0.0504732	0.995556	0.0504732	0.993487	0.0504732	0.93019	0.0504732
1954	0.9952	0.0504991	0.987759	0.0504991	0.995558	0.0504991	0.99349	0.0504991	0.930175	0.0504991
1955	0.995202	0.0505249	0.987765	0.0505249	0.99556	0.0505249	0.993494	0.0505249	0.930129	0.0505249
1956	0.995205	0.0505508	0.987761	0.0505508	0.995562	0.0505508	0.993487	0.0505508	0.930134	0.0505508
1957	0.995207	0.0505766	0.987757	0.0505766	0.995554	0.0505766	0.99349	0.0505766	0.930139	0.0505766
1958	0.995209	0.0506025	0.987763	0.0506025	0.995557	0.0506025	0.993493	0.0506025	0.930123	0.0506025
1959	0.995212	0.0506283	0.987769	0.0506283	0.995559	0.0506283	0.993497	0.0506283	0.930128	0.0506283
1960	0.995214	0.0506542	0.987765	0.0506542	0.995551	0.0506542	0.99349	0.0506542	0.930154	0.0506542
1961	0.995217	0.05068	0.987761	0.05068	0.995543	0.05068	0.993493	0.05068	0.930098	0.05068
1962	0.995219	0.0507058	0.987758	0.0507058	0.995545	0.0507058	0.993486	0.0507058	0.930072	0.0507058
1963	0.995211	0.0507317	0.987764	0.0507317	0.995548	0.0507317	0.993479	0.0507317	0.930057	0.0507317
1964	0.995204	0.0507575	0.98776	0.0507575	0.99555	0.0507575	0.993483	0.0507575	0.930062	0.0507575
1965	0.995206	0.0507834	0.987756	0.0507834	0.995552	0.0507834	0.993486	0.0507834	0.929985	0.0507834
1966	0.995209	0.0508092	0.987742	0.0508092	0.995554	0.0508092	0.993489	0.0508092	0.92993	0.0508092
1967	0.995211	0.0508351	0.987738	0.0508351	0.995557	0.0508351	0.993493	0.0508351	0.929935	0.0508351
1968	0.995203	0.0508609	0.987724	0.0508609	0.995539	0.0508609	0.993476	0.0508609	0.92993	0.0508609
1969	0.995206	0.0508867	0.98773	0.0508867	0.995541	0.0508867	0.993479	0.0508867	0.929904	0.0508867
1970	0.995208	0.0509126	0.987716	0.0509126	0.995533	0.0509126	0.993482	0.0509126	0.929909	0.0509126
1971	0.995211	0.0509384	0.987712	0.0509384	0.995535	0.0509384	0.993486	0.0509384	0.929935	0.0509384
1972	0.995213	0.0509643	0.987708	0.0509643	0.995538	0.0509643	0.993489	0.0509643	0.929899	0.0509643
1973	0.995215	0.0509901	0.987704	0.0509901	0.99553	0.0509901	0.993492	0.0509901	0.929854	0.0509901
1974	0.995218	0.051016	0.9877	0.051016	0.995522	0.051016	0.993496	0.051016	0.929839	0.051016
1975	0.99522	0.0510418	0.987696	0.0510418	0.995504	0.0510418	0.993499	0.0510418	0.929793	0.0510418
1976	0.995223	0.0510677	0.987692	0.0510677	0.995506	0.0510677	0.993492	0.0510677	0.929727	0.0510677
1977	0.995225	0.0510935	0.987689	0.0510935	0.995508	0.0510935	0.993495	0.0510935	0.929662	0.0510935
1978	0.995228	0.0511193	0.987685	0.0511193	0.995511	0.0511193	0.993499	0.0511193	0.929596	0.0511193
1979	0.99523	0.0511452	0.987681	0.0511452	0.995513	0.0511452	0.993492	0.0511452	0.929561	0.0511452
1980	0.995232	0.051171	0.987677	0.051171	0.995515	0.051171	0.993495	0.051171	0.929536	0.051171
1981	0.995235	0.0511969	0.987683	0.0511969	0.995517	0.0511969	0.993488	0.0511969	0.929541	0.0511969
1982	0.995237	0.0512227	0.987689	0.0512227	0.9955	0.0512227	0.993471	0.0512227	0.929526	0.0512227
1983	0.99524	0.0512486	0.987675	0.0512486	0.995502	0.0512486	0.993475	0.0512486	0.929512	0.0512486
1984	0.995242	0.0512744	0.987682	0.0512744	0.995494	0.0512744	0.993468	0.0512744	0.929487	0.0512744
1985	0.995234	0.0513002	0.987688	0.0513002	0.995496	0.0513002	0.993471	0.0513002	0.929472	0.0513002
1986	0.995237	0.0513261	0.987684	0.0513261	0.995499	0.0513261	0.993464	0.0513261	0.929467	0.0513261
1987	0.995239	0.0513519	0.98766	0.0513519	0.995501	0.0513519	0.993468	0.0513519	0.929452	0.0513519
1988	0.995241	0.0513778	0.987666	0.0513778	0.995483	0.0513778	0.993471	0.0513778	0.929377	0.0513778
1989	0.995244	0.0514036	0.987662	0.0514036	0.995485	0.0514036	0.993474	0.0514036	0.929372	0.0514036
1990	0.995226	0.0514295	0.987658	0.0514295	0.995487	0.0514295	0.993477	0.0514295	0.929357	0.0514295
1991	0.995229	0.0514553	0.987665	0.0514553	0.99549	0.0514553	0.993481	0.0514553	0.929353	0.0514553
1992	0.995231	0.0514812	0.987661	0.0514812	0.995472	0.0514812	0.993484	0.0514812	0.929348	0.0514812
1993	0.995223	0.051507	0.987667	0.051507	0.995474	0.051507	0.993477	0.051507	0.929313	0.051507
1994	0.995226	0.0515328	0.987673	0.0515328	0.995476	0.0515328	0.99347	0.0515328	0.929289	0.0515328
1995	0.995228	0.0515587	0.987649	0.0515587	0.995479	0.0515587	0.993474	0.0515587	0.929314	0.0515587
1996	0.995231	0.0515845	0.987655	0.0515845	0.995481	0.0515845	0.993477	0.0515845	0.929269	0.0515845
1997	0.995233	0.0516104	0.987662	0.0516104	0.995473	0.0516104	0.99348	0.0516104	0.929235	0.0516104
1998	0.995235	0.0516362	0.987668	0.0516362	0.995466	0.0516362	0.993474	0.0516362	0.92926	0.0516362
[truncated: 36,696 more rows]
