# Supplementary material for: Sequence-to-sequence translation from mass spectra to peptides with a transformer model
Source: Nat Commun. 2024 Jul 30;15:6427. doi: 10.1038/s41467-024-49731-x (PMC11289372; doi:10.1038/s41467-024-49731-x)
Supplement: Supplementary file 4 — Source data [file 41467_2024_49731_MOESM4_ESM.zip › source_data/Figure_S5.xlsx]

## Sheet: Figure S5
	Number of training PSMs	Average peptide precision
0	250000	0.856
1	500000	0.898
2	1000000	0.92
3	2000000	0.93
4	4000000	0.934
5	8000000	0.937
6	16000000	0.939
7	28000000	0.94
