# Supplementary material for: Sequence-to-sequence translation from mass spectra to peptides with a transformer model
Source: Nat Commun. 2024 Jul 30;15:6427. doi: 10.1038/s41467-024-49731-x (PMC11289372; doi:10.1038/s41467-024-49731-x)
Supplement: Supplementary file 4 — Source data [file 41467_2024_49731_MOESM4_ESM.zip › source_data/Figure_S9.xlsx]

## Sheet: Fig_S9A
Casanovo_precision	Casanovo_coverage	Casanovo_bm_precision	Casanovo_bm_coverage	PointNovo_precision	PointNovo_coverage	DeepNovo_precision	DeepNovo_coverage	Novor_precision	Novor_coverage	Casanovo_mz_filter_precision	Casanovo_mz_filter_coverage	Casanovo_bm_mz_filter_precision	Casanovo_bm_mz_filter_coverage
1	6.16747e-07	1	6.16747e-07	1	6.16747e-07	1	6.16747e-07	1	6.16747e-07	0.826018	0.976495	0.780233	0.76652
1	1.29517e-05	1	1.29517e-05	1	1.29517e-05	0.904762	1.29517e-05	0.857143	1.29517e-05
0.926829	2.52866e-05	1	2.52866e-05	1	2.52866e-05	0.902439	2.52866e-05	0.926829	2.52866e-05
0.95082	3.76216e-05	1	3.76216e-05	1	3.76216e-05	0.918033	3.76216e-05	0.95082	3.76216e-05
0.962963	4.99565e-05	0.987654	4.99565e-05	0.987654	4.99565e-05	0.938272	4.99565e-05	0.950617	4.99565e-05
0.960396	6.22914e-05	0.990099	6.22914e-05	0.990099	6.22914e-05	0.940594	6.22914e-05	0.940594	6.22914e-05
0.966942	7.46264e-05	0.983471	7.46264e-05	0.991736	7.46264e-05	0.942149	7.46264e-05	0.92562	7.46264e-05
0.971631	8.69613e-05	0.978723	8.69613e-05	0.992908	8.69613e-05	0.943262	8.69613e-05	0.929078	8.69613e-05
0.975155	9.92962e-05	0.968944	9.92962e-05	0.993789	9.92962e-05	0.937888	9.92962e-05	0.925466	9.92962e-05
0.972376	0.000111631	0.972376	0.000111631	0.994475	0.000111631	0.944751	0.000111631	0.922652	0.000111631
0.975124	0.000123966	0.975124	0.000123966	0.995025	0.000123966	0.945274	0.000123966	0.925373	0.000123966
0.977376	0.000136301	0.977376	0.000136301	0.995475	0.000136301	0.945701	0.000136301	0.932127	0.000136301
0.975104	0.000148636	0.979253	0.000148636	0.995851	0.000148636	0.946058	0.000148636	0.937759	0.000148636
0.977011	0.000160971	0.980843	0.000160971	0.996169	0.000160971	0.94636	0.000160971	0.938697	0.000160971
0.978648	0.000173306	0.982206	0.000173306	0.996441	0.000173306	0.946619	0.000173306	0.932384	0.000173306
0.980066	0.000185641	0.983389	0.000185641	0.996678	0.000185641	0.946844	0.000185641	0.933555	0.000185641
0.981308	0.000197976	0.978193	0.000197976	0.996885	0.000197976	0.94704	0.000197976	0.934579	0.000197976
0.982405	0.000210311	0.970674	0.000210311	0.997067	0.000210311	0.947214	0.000210311	0.926686	0.000210311
0.98338	0.000222646	0.969529	0.000222646	0.99723	0.000222646	0.947368	0.000222646	0.930748	0.000222646
0.984252	0.000234981	0.968504	0.000234981	0.997375	0.000234981	0.950131	0.000234981	0.934383	0.000234981
0.985037	0.000247315	0.967581	0.000247315	0.997506	0.000247315	0.952618	0.000247315	0.937656	0.000247315
0.983373	0.00025965	0.969121	0.00025965	0.995249	0.00025965	0.954869	0.00025965	0.938242	0.00025965
0.984127	0.000271985	0.970522	0.000271985	0.995465	0.000271985	0.954649	0.000271985	0.938776	0.000271985
0.984816	0.00028432	0.967462	0.00028432	0.995662	0.00028432	0.954447	0.00028432	0.937093	0.00028432
0.985447	0.000296655	0.962578	0.000296655	0.995842	0.000296655	0.954262	0.000296655	0.935551	0.000296655
0.986028	0.00030899	0.964072	0.00030899	0.996008	0.00030899	0.952096	0.00030899	0.938124	0.00030899
0.986564	0.000321325	0.965451	0.000321325	0.996161	0.000321325	0.952015	0.000321325	0.93858	0.000321325
0.987061	0.00033366	0.966728	0.00033366	0.996303	0.00033366	0.953789	0.00033366	0.939002	0.00033366
0.987522	0.000345995	0.967914	0.000345995	0.994652	0.000345995	0.953654	0.000345995	0.934046	0.000345995
0.987952	0.00035833	0.969019	0.00035833	0.994836	0.00035833	0.95525	0.00035833	0.927711	0.00035833
0.988353	0.000370665	0.97005	0.000370665	0.995008	0.000370665	0.951747	0.000370665	0.920133	0.000370665
0.988728	0.000383	0.969404	0.000383	0.995169	0.000383	0.953301	0.000383	0.921095	0.000383
0.98908	0.000395335	0.970359	0.000395335	0.99532	0.000395335	0.953198	0.000395335	0.923557	0.000395335
0.98941	0.00040767	0.96823	0.00040767	0.995461	0.00040767	0.953101	0.00040767	0.924357	0.00040767
0.989721	0.000420005	0.969163	0.000420005	0.995595	0.000420005	0.954479	0.000420005	0.926579	0.000420005
0.990014	0.000432339	0.970043	0.000432339	0.99572	0.000432339	0.954351	0.000432339	0.928673	0.000432339
0.990291	0.000444674	0.969487	0.000444674	0.995839	0.000444674	0.955617	0.000444674	0.927878	0.000444674
0.990553	0.000457009	0.97031	0.000457009	0.995951	0.000457009	0.956815	0.000457009	0.929825	0.000457009
0.990802	0.000469344	0.971091	0.000469344	0.996058	0.000469344	0.955322	0.000469344	0.931669	0.000469344
0.991037	0.000481679	0.96927	0.000481679	0.994878	0.000481679	0.956466	0.000481679	0.933419	0.000481679
0.990012	0.000494014	0.968789	0.000494014	0.995006	0.000494014	0.952559	0.000494014	0.932584	0.000494014
0.990256	0.000506349	0.969549	0.000506349	0.995128	0.000506349	0.951279	0.000506349	0.934227	0.000506349
0.990488	0.000518684	0.967895	0.000518684	0.995244	0.000518684	0.952438	0.000518684	0.935791	0.000518684
0.990708	0.000531019	0.968641	0.000531019	0.995354	0.000531019	0.952381	0.000531019	0.937282	0.000531019
0.990919	0.000543354	0.969353	0.000543354	0.99546	0.000543354	0.952327	0.000543354	0.938706	0.000543354
0.991121	0.000555689	0.970033	0.000555689	0.99556	0.000555689	0.953385	0.000555689	0.940067	0.000555689
0.991314	0.000568024	0.970684	0.000568024	0.994571	0.000568024	0.952226	0.000568024	0.941368	0.000568024
0.991498	0.000580359	0.970244	0.000580359	0.994687	0.000580359	0.953241	0.000580359	0.942614	0.000580359
0.989594	0.000592694	0.968783	0.000592694	0.994797	0.000592694	0.953174	0.000592694	0.943809	0.000592694
0.989806	0.000605029	0.96738	0.000605029	0.994903	0.000605029	0.954128	0.000605029	0.942915	0.000605029
0.99001	0.000617364	0.968032	0.000617364	0.995005	0.000617364	0.954046	0.000617364	0.944056	0.000617364
0.990206	0.000629698	0.968658	0.000629698	0.995103	0.000629698	0.954946	0.000629698	0.944172	0.000629698
0.990394	0.000642033	0.9683	0.000642033	0.995197	0.000642033	0.955812	0.000642033	0.944284	0.000642033
0.989632	0.000654368	0.967955	0.000654368	0.995287	0.000654368	0.956645	0.000654368	0.94345	0.000654368
0.989824	0.000666703	0.966698	0.000666703	0.995375	0.000666703	0.957447	0.000666703	0.942646	0.000666703
0.990009	0.000679038	0.966394	0.000679038	0.995459	0.000679038	0.95822	0.000679038	0.942779	0.000679038
0.990187	0.000691373	0.96521	0.000691373	0.99554	0.000691373	0.958073	0.000691373	0.942908	0.000691373
0.990359	0.000703708	0.964943	0.000703708	0.995618	0.000703708	0.957055	0.000703708	0.943909	0.000703708
0.990525	0.000716043	0.965547	0.000716043	0.995693	0.000716043	0.957795	0.000716043	0.944875	0.000716043
0.989839	0.000728378	0.96613	0.000728378	0.995766	0.000728378	0.957663	0.000728378	0.945809	0.000728378
0.990008	0.000740713	0.966694	0.000740713	0.995837	0.000740713	0.958368	0.000740713	0.946711	0.000740713
0.990172	0.000753048	0.96724	0.000753048	0.995905	0.000753048	0.95905	0.000753048	0.947584	0.000753048
0.99033	0.000765383	0.966962	0.000765383	0.995971	0.000765383	0.95971	0.000765383	0.948429	0.000765383
0.989691	0.000777718	0.967486	0.000777718	0.996035	0.000777718	0.958763	0.000777718	0.949247	0.000777718
0.989852	0.000790053	0.967213	0.000790053	0.996097	0.000790053	0.959407	0.000790053	0.950039	0.000790053
0.990008	0.000802388	0.96618	0.000802388	0.996157	0.000802388	0.959262	0.000802388	0.950038	0.000802388
0.990159	0.000814722	0.965935	0.000814722	0.996215	0.000814722	0.959122	0.000814722	0.950038	0.000814722
0.990306	0.000827057	0.964952	0.000827057	0.996271	0.000827057	0.959732	0.000827057	0.949292	0.000827057
0.989713	0.000839392	0.964732	0.000839392	0.996326	0.000839392	0.960323	0.000839392	0.947098	0.000839392
0.989862	0.000851727	0.964518	0.000851727	0.996379	0.000851727	0.960174	0.000851727	0.94714	0.000851727
0.990007	0.000864062	0.965025	0.000864062	0.996431	0.000864062	0.960742	0.000864062	0.947894	0.000864062
0.989444	0.000876397	0.964814	0.000876397	0.996481	0.000876397	0.961295	0.000876397	0.948628	0.000876397
0.989591	0.000888732	0.965302	0.000888732	0.99653	0.000888732	0.961832	0.000888732	0.948647	0.000888732
0.989733	0.000901067	0.965092	0.000901067	0.996578	0.000901067	0.962355	0.000901067	0.948665	0.000901067
0.989872	0.000913402	0.965564	0.000913402	0.996624	0.000913402	0.962863	0.000913402	0.949359	0.000913402
0.98934	0.000925737	0.96469	0.000925737	0.996669	0.000925737	0.963358	0.000925737	0.948035	0.000925737
0.988166	0.000938072	0.965155	0.000938072	0.995398	0.000938072	0.96384	0.000938072	0.94806	0.000938072
0.988319	0.000950407	0.965607	0.000950407	0.994809	0.000950407	0.96366	0.000950407	0.948086	0.000950407
0.988469	0.000962742	0.966047	0.000962742	0.994875	0.000962742	0.963485	0.000962742	0.946829	0.000962742
0.987982	0.000975077	0.964579	0.000975077	0.99494	0.000975077	0.963947	0.000975077	0.945604	0.000975077
0.988132	0.000987412	0.964397	0.000987412	0.994379	0.000987412	0.964397	0.000987412	0.945659	0.000987412
0.988279	0.000999747	0.964837	0.000999747	0.994448	0.000999747	0.96422	0.000999747	0.945713	0.000999747
0.988422	0.00101208	0.965265	0.00101208	0.994516	0.00101208	0.964656	0.00101208	0.944546	0.00101208
0.988561	0.00102442	0.965683	0.00102442	0.994582	0.00102442	0.965081	0.00102442	0.945214	0.00102442
0.988697	0.00103675	0.966092	0.00103675	0.994646	0.00103675	0.964307	0.00103675	0.945271	0.00103675
0.98883	0.00104909	0.965315	0.00104909	0.994121	0.00104909	0.964727	0.00104909	0.945326	0.00104909
0.98896	0.00106142	0.965137	0.00106142	0.993608	0.00106142	0.965137	0.00106142	0.944218	0.00106142
0.989087	0.00107376	0.965537	0.00107376	0.993682	0.00107376	0.965537	0.00107376	0.943136	0.00107376
0.989211	0.00108609	0.964793	0.00108609	0.993754	0.00108609	0.965928	0.00108609	0.943214	0.00108609
0.989332	0.00109843	0.965188	0.00109843	0.993824	0.00109843	0.966311	0.00109843	0.94329	0.00109843
0.98945	0.00111076	0.965019	0.00111076	0.993892	0.00111076	0.966685	0.00111076	0.94281	0.00111076
0.989566	0.0011231	0.964854	0.0011231	0.993959	0.0011231	0.965953	0.0011231	0.942339	0.0011231
0.989136	0.00113543	0.965236	0.00113543	0.994025	0.00113543	0.965779	0.00113543	0.941879	0.00113543
0.989253	0.00114777	0.965073	0.00114777	0.993552	0.00114777	0.966147	0.00114777	0.942504	0.00114777
0.989367	0.0011601	0.965444	0.0011601	0.99362	0.0011601	0.965976	0.0011601	0.94152	0.0011601
0.989479	0.00117244	0.965281	0.00117244	0.993688	0.00117244	0.966334	0.00117244	0.94161	0.00117244
0.989589	0.00118477	0.964081	0.00118477	0.993753	0.00118477	0.966163	0.00118477	0.941176	0.00118477
0.989696	0.00119711	0.963936	0.00119711	0.993818	0.00119711	0.965997	0.00119711	0.940752	0.00119711
0.989801	0.00120944	0.963794	0.00120944	0.993881	0.00120944	0.965834	0.00120944	0.940847	0.00120944
0.989399	0.00122178	0.963655	0.00122178	0.993942	0.00122178	0.966179	0.00122178	0.940434	0.00122178
0.989505	0.00123411	0.963018	0.00123411	0.994003	0.00123411	0.966017	0.00123411	0.941029	0.00123411
0.989609	0.00124645	0.96091	0.00124645	0.994062	0.00124645	0.966353	0.00124645	0.941613	0.00124645
0.989711	0.00125878	0.960804	0.00125878	0.994121	0.00125878	0.966193	0.00125878	0.942185	0.00125878
0.989811	0.00127112	0.961184	0.00127112	0.994178	0.00127112	0.966521	0.00127112	0.942261	0.00127112
0.989909	0.00128345	0.961557	0.00128345	0.994234	0.00128345	0.966843	0.00128345	0.942335	0.00128345
0.990005	0.00129578	0.961447	0.00129578	0.994288	0.00129578	0.967158	0.00129578	0.94098	0.00129578
0.990099	0.00130812	0.960868	0.00130812	0.994342	0.00130812	0.966525	0.00130812	0.941066	0.00130812
0.990191	0.00132045	0.960766	0.00132045	0.994395	0.00132045	0.966838	0.00132045	0.941616	0.00132045
0.98982	0.00133279	0.960666	0.00133279	0.994447	0.00133279	0.967145	0.00133279	0.941694	0.00133279
0.989913	0.00134512	0.961027	0.00134512	0.994498	0.00134512	0.966988	0.00134512	0.941311	0.00134512
0.98955	0.00135746	0.961381	0.00135746	0.994548	0.00135746	0.966379	0.00135746	0.941845	0.00135746
0.989644	0.00136979	0.961279	0.00136979	0.994597	0.00136979	0.966682	0.00136979	0.941918	0.00136979
0.989737	0.00138213	0.961178	0.00138213	0.994645	0.00138213	0.966979	0.00138213	0.941098	0.00138213
0.989828	0.00139446	0.961079	0.00139446	0.994693	0.00139446	0.967271	0.00139446	0.940734	0.00139446
0.989917	0.0014068	0.960982	0.0014068	0.994739	0.0014068	0.967558	0.0014068	0.939939	0.0014068
0.990004	0.00141913	0.960017	0.00141913	0.993916	0.00141913	0.967405	0.00141913	0.938722	0.00141913
0.99009	0.00143147	0.958639	0.00143147	0.993968	0.00143147	0.966825	0.00143147	0.937527	0.00143147
0.990175	0.0014438	0.958565	0.0014438	0.993592	0.0014438	0.967108	0.0014438	0.937206	0.0014438
0.989835	0.00145614	0.958916	0.00145614	0.993647	0.00145614	0.966963	0.00145614	0.936468	0.00145614
0.9895	0.00146847	0.958841	0.00146847	0.99328	0.00146847	0.966821	0.00146847	0.934481	0.00146847
0.989588	0.00148081	0.959184	0.00148081	0.993336	0.00148081	0.967097	0.00148081	0.935027	0.00148081
0.989674	0.00149314	0.959108	0.00149314	0.993391	0.00149314	0.966956	0.00149314	0.934738	0.00149314
0.989758	0.00150548	0.959443	0.00150548	0.993445	0.00150548	0.965998	0.00150548	0.934043	0.00150548
0.989842	0.00151781	0.959772	0.00151781	0.993499	0.00151781	0.966274	0.00151781	0.934173	0.00151781
0.989923	0.00153015	0.960097	0.00153015	0.993551	0.00153015	0.966143	0.00153015	0.934704	0.00153015
0.990004	0.00154248	0.959216	0.00154248	0.993603	0.00154248	0.965614	0.00154248	0.935226	0.00154248
0.990083	0.00155482	0.958747	0.00155482	0.993653	0.00155482	0.965887	0.00155482	0.93574	0.00155482
0.990161	0.00156715	0.958678	0.00156715	0.99331	0.00156715	0.965368	0.00156715	0.935852	0.00156715
0.990238	0.00157949	0.958219	0.00157949	0.992971	0.00157949	0.965638	0.00157949	0.936353	0.00157949
0.989926	0.00159182	0.958543	0.00159182	0.992639	0.00159182	0.965905	0.00159182	0.936459	0.00159182
0.990004	0.00160416	0.958478	0.00160416	0.992695	0.00160416	0.966167	0.00160416	0.936563	0.00160416
0.99008	0.00161649	0.958413	0.00161649	0.992751	0.00161649	0.965662	0.00161649	0.937047	0.00161649
0.990155	0.00162883	0.958349	0.00162883	0.992806	0.00162883	0.965543	0.00162883	0.937524	0.00162883
0.989853	0.00164116	0.958286	0.00164116	0.99286	0.00164116	0.965427	0.00164116	0.937617	0.00164116
0.989929	0.0016535	0.958598	0.0016535	0.992913	0.0016535	0.965311	0.0016535	0.938083	0.0016535
0.990004	0.00166583	0.958904	0.00166583	0.992966	0.00166583	0.965198	0.00166583	0.938541	0.00166583
0.990077	0.00167817	0.959206	0.00167817	0.993017	0.00167817	0.965454	0.00167817	0.938626	0.00167817
0.99015	0.0016905	0.959139	0.0016905	0.993068	0.0016905	0.964976	0.0016905	0.938344	0.0016905
0.989859	0.00170284	0.959073	0.00170284	0.993118	0.00170284	0.964868	0.00170284	0.938428	0.00170284
0.989572	0.00171517	0.959008	0.00171517	0.993168	0.00171517	0.96512	0.00171517	0.937433	0.00171517
0.989647	0.00172751	0.958943	0.00172751	0.993217	0.00172751	0.96537	0.00172751	0.937879	0.00172751
0.988657	0.00173984	0.958525	0.00173984	0.993265	0.00173984	0.965615	0.00173984	0.937611	0.00173984
0.988736	0.00175218	0.958817	0.00175218	0.993312	0.00175218	0.965857	0.00175218	0.93805	0.00175218
0.988815	0.00176451	0.958406	0.00176451	0.993359	0.00176451	0.966096	0.00176451	0.938483	0.00176451
0.988893	0.00177685	0.958695	0.00177685	0.993405	0.00177685	0.96529	0.00177685	0.938563	0.00177685
0.988969	0.00178918	0.958635	0.00178918	0.993451	0.00178918	0.96484	0.00178918	0.938642	0.00178918
0.988702	0.00180152	0.958918	0.00180152	0.993495	0.00180152	0.964738	0.00180152	0.937693	0.00180152
0.988779	0.00181385	0.958518	0.00181385	0.99354	0.00181385	0.963958	0.00181385	0.937776	0.00181385
0.988517	0.00182619	0.95846	0.00182619	0.993583	0.00182619	0.963188	0.00182619	0.937859	0.00182619
0.988594	0.00183852	0.958739	0.00183852	0.993626	0.00183852	0.9631	0.00183852	0.93794	0.00183852
0.98867	0.00185086	0.95868	0.00185086	0.993669	0.00185086	0.963012	0.00185086	0.936021	0.00185086
0.988745	0.00186319	0.958954	0.00186319	0.993711	0.00186319	0.963257	0.00186319	0.935121	0.00186319
0.988819	0.00187553	0.959224	0.00187553	0.993752	0.00187553	0.963499	0.00187553	0.934561	0.00187553
0.988566	0.00188786	0.95949	0.00188786	0.993793	0.00188786	0.963411	0.00188786	0.933682	0.00188786
0.98864	0.0019002	0.959753	0.0019002	0.993833	0.0019002	0.962999	0.0019002	0.933463	0.0019002
0.988713	0.00191253	0.959045	0.00191253	0.993873	0.00191253	0.962915	0.00191253	0.933247	0.00191253
0.988786	0.00192487	0.958667	0.00192487	0.993912	0.00192487	0.963153	0.00192487	0.933355	0.00192487
0.988539	0.0019372	0.95893	0.0019372	0.993951	0.0019372	0.963069	0.0019372	0.933779	0.0019372
0.988611	0.00194954	0.958874	0.00194954	0.993989	0.00194954	0.962986	0.00194954	0.934198	0.00194954
0.988368	0.00196187	0.958818	0.00196187	0.994027	0.00196187	0.963219	0.00196187	0.934612	0.00196187
0.988129	0.00197421	0.958763	0.00197421	0.994064	0.00197421	0.963449	0.00197421	0.93502	0.00197421
0.987271	0.00198654	0.958398	0.00198654	0.993791	0.00198654	0.963676	0.00198654	0.934803	0.00198654
0.98735	0.00199888	0.958346	0.00199888	0.993829	0.00199888	0.963591	0.00199888	0.935205	0.00199888
0.987427	0.00201121	0.958602	0.00201121	0.993867	0.00201121	0.963508	0.00201121	0.935603	0.00201121
0.987504	0.00202355	0.958549	0.00202355	0.993904	0.00202355	0.963426	0.00202355	0.935386	0.00202355
0.987277	0.00203588	0.958497	0.00203588	0.993941	0.00203588	0.963344	0.00203588	0.935474	0.00203588
0.987353	0.00204822	0.958446	0.00204822	0.993978	0.00204822	0.963565	0.00204822	0.935863	0.00204822
0.987429	0.00206055	0.958695	0.00206055	0.994014	0.00206055	0.962885	0.00206055	0.936247	0.00206055
0.986909	0.00207289	0.958941	0.00207289	0.993454	0.00207289	0.962809	0.00207289	0.936328	0.00207289
0.98669	0.00208522	0.958888	0.00208522	0.993493	0.00208522	0.963029	0.00208522	0.936705	0.00208522
0.986769	0.00209756	0.958836	0.00209756	0.993531	0.00209756	0.962952	0.00209756	0.936783	0.00209756
0.986846	0.00210989	0.958492	0.00210989	0.993277	0.00210989	0.962876	0.00210989	0.937153	0.00210989
0.986632	0.00212223	0.958733	0.00212223	0.993316	0.00212223	0.963092	0.00212223	0.937518	0.00212223
0.98642	0.00213456	0.958394	0.00213456	0.993355	0.00213456	0.963305	0.00213456	0.93759	0.00213456
0.986498	0.0021469	0.958345	0.0021469	0.993393	0.0021469	0.963229	0.0021469	0.937949	0.0021469
0.98629	0.00215923	0.958298	0.00215923	0.993145	0.00215923	0.962868	0.00215923	0.938018	0.00215923
0.986368	0.00217157	0.958535	0.00217157	0.993184	0.00217157	0.962795	0.00217157	0.93837	0.00217157
0.986162	0.0021839	0.958769	0.0021839	0.993222	0.0021839	0.962722	0.0021839	0.937306	0.0021839
0.98624	0.00219624	0.959	0.00219624	0.99326	0.00219624	0.962932	0.00219624	0.937658	0.00219624
0.986037	0.00220857	0.95895	0.00220857	0.993298	0.00220857	0.96258	0.00220857	0.938006	0.00220857
0.985837	0.00222091	0.959178	0.00222091	0.993335	0.00222091	0.96251	0.00222091	0.937795	0.00222091
0.985915	0.00223324	0.959403	0.00223324	0.993372	0.00223324	0.962165	0.00223324	0.937862	0.00223324
0.985993	0.00224557	0.959626	0.00224557	0.993408	0.00224557	0.961824	0.00224557	0.937929	0.00224557
0.986069	0.00225791	0.959847	0.00225791	0.993444	0.00225791	0.961486	0.00225791	0.937995	0.00225791
0.986145	0.00227024	0.959794	0.00227024	0.99348	0.00227024	0.961424	0.00227024	0.938332	0.00227024
0.98595	0.00228258	0.960011	0.00228258	0.993515	0.00228258	0.961362	0.00228258	0.938665	0.00228258
0.986025	0.00229491	0.959957	0.00229491	0.99355	0.00229491	0.961569	0.00229491	0.938995	0.00229491
0.9861	0.00230725	0.960171	0.00230725	0.993585	0.00230725	0.961775	0.00230725	0.939321	0.00230725
0.985908	0.00231958	0.960117	0.00231958	0.993619	0.00231958	0.961978	0.00231958	0.939378	0.00231958
0.985983	0.00233192	0.960063	0.00233192	0.993652	0.00233192	0.962179	0.00233192	0.939698	0.00233192
0.986056	0.00234425	0.960274	0.00234425	0.993686	0.00234425	0.962378	0.00234425	0.93949	0.00234425
0.986129	0.00235659	0.960482	0.00235659	0.993457	0.00235659	0.962575	0.00235659	0.939806	0.00235659
0.986202	0.00236892	0.960687	0.00236892	0.993491	0.00236892	0.96251	0.00236892	0.939859	0.00236892
0.986273	0.00238126	0.960632	0.00238126	0.993525	0.00238126	0.962704	0.00238126	0.939912	0.00238126
0.986344	0.00239359	0.960835	0.00239359	0.993558	0.00239359	0.962381	0.00239359	0.939449	0.00239359
0.986414	0.00240593	0.961036	0.00240593	0.993591	0.00240593	0.962061	0.00240593	0.939503	0.00240593
0.986483	0.00241826	0.960979	0.00241826	0.993624	0.00241826	0.961999	0.00241826	0.939556	0.00241826
0.986298	0.0024306	0.961177	0.0024306	0.993656	0.0024306	0.961939	0.0024306	0.939609	0.0024306
0.986367	0.00244293	0.960868	0.00244293	0.993688	0.00244293	0.961878	0.00244293	0.939409	0.00244293
0.986436	0.00245527	0.961065	0.00245527	0.993218	0.00245527	0.961065	0.00245527	0.939211	0.00245527
0.986503	0.0024676	0.96126	0.0024676	0.993252	0.0024676	0.96126	0.0024676	0.939515	0.0024676
0.986571	0.00247994	0.961452	0.00247994	0.993285	0.00247994	0.961204	0.00247994	0.939319	0.00247994
0.986637	0.00249227	0.961396	0.00249227	0.993318	0.00249227	0.961396	0.00249227	0.939124	0.00249227
0.986703	0.00250461	0.961586	0.00250461	0.993351	0.00250461	0.961586	0.00250461	0.938685	0.00250461
0.986768	0.00251694	0.961774	0.00251694	0.993139	0.00251694	0.961774	0.00251694	0.93825	0.00251694
0.986832	0.00252928	0.96196	0.00252928	0.993172	0.00252928	0.961717	0.00252928	0.937576	0.00252928
0.986896	0.00254161	0.962145	0.00254161	0.993206	0.00254161	0.96166	0.00254161	0.936909	0.00254161
0.986718	0.00255395	0.962328	0.00255395	0.993238	0.00255395	0.961845	0.00255395	0.93673	0.00255395
0.986542	0.00256628	0.962509	0.00256628	0.993271	0.00256628	0.962028	0.00256628	0.936794	0.00256628
0.986606	0.00257862	0.962449	0.00257862	0.993303	0.00257862	0.96221	0.00257862	0.936857	0.00257862
0.98667	0.00259095	0.962628	0.00259095	0.993335	0.00259095	0.962152	0.00259095	0.93692	0.00259095
0.986733	0.00260329	0.962805	0.00260329	0.993367	0.00260329	0.962331	0.00260329	0.936508	0.00260329
0.986796	0.00261562	0.96298	0.00261562	0.993398	0.00261562	0.962273	0.00261562	0.936336	0.00261562
0.986858	0.00262796	0.963154	0.00262796	0.993429	0.00262796	0.96245	0.00262796	0.936635	0.00262796
0.986919	0.00264029	0.963326	0.00264029	0.993459	0.00264029	0.962626	0.00264029	0.936931	0.00264029
0.98698	0.00265263	0.963264	0.00265263	0.993257	0.00265263	0.962567	0.00265263	0.936991	0.00265263
0.98704	0.00266496	0.963434	0.00266496	0.993289	0.00266496	0.962509	0.00266496	0.937283	0.00266496
0.9871	0.0026773	0.963372	0.0026773	0.99332	0.0026773	0.962451	0.0026773	0.937572	0.0026773
0.98693	0.00268963	0.96354	0.00268963	0.99335	0.00268963	0.962623	0.00268963	0.937858	0.00268963
0.986761	0.00270197	0.963707	0.00270197	0.993381	0.00270197	0.962794	0.00270197	0.937685	0.00270197
0.986821	0.0027143	0.963645	0.0027143	0.993411	0.0027143	0.962963	0.0027143	0.937969	0.0027143
0.986881	0.00272664	0.963809	0.00272664	0.99344	0.00272664	0.962678	0.00272664	0.938023	0.00272664
0.98694	0.00273897	0.963972	0.00273897	0.993245	0.00273897	0.962621	0.00273897	0.938077	0.00273897
0.986998	0.00275131	0.964134	0.00275131	0.993275	0.00275131	0.962564	0.00275131	0.938355	0.00275131
0.987056	0.00276364	0.964071	0.00276364	0.993305	0.00276364	0.962732	0.00276364	0.93863	0.00276364
0.987114	0.00277598	0.96423	0.00277598	0.993335	0.00277598	0.962897	0.00277598	0.938458	0.00277598
0.987171	0.00278831	0.964388	0.00278831	0.993364	0.00278831	0.96284	0.00278831	0.938509	0.00278831
0.987227	0.00280065	0.964545	0.00280065	0.993394	0.00280065	0.962784	0.00280065	0.93878	0.00280065
0.987283	0.00281298	0.964701	0.00281298	0.993422	0.00281298	0.962508	0.00281298	0.938829	0.00281298
0.987339	0.00282532	0.964855	0.00282532	0.993451	0.00282532	0.962454	0.00282532	0.939096	0.00282532
0.987177	0.00283765	0.96479	0.00283765	0.99348	0.00283765	0.962399	0.00283765	0.939361	0.00283765
0.987232	0.00284999	0.964943	0.00284999	0.993508	0.00284999	0.962346	0.00284999	0.939191	0.00284999
0.987287	0.00286232	0.964878	0.00286232	0.993105	0.00286232	0.962293	0.00286232	0.938806	0.00286232
0.987342	0.00287466	0.965029	0.00287466	0.993135	0.00287466	0.962454	0.00287466	0.938854	0.00287466
0.987396	0.00288699	0.964751	0.00288699	0.993164	0.00288699	0.962401	0.00288699	0.939116	0.00288699
0.987449	0.00289933	0.964901	0.00289933	0.993193	0.00289933	0.962348	0.00289933	0.938736	0.00289933
0.987503	0.00291166	0.96505	0.00291166	0.993222	0.00291166	0.962508	0.00291166	0.938149	0.00291166
0.987555	0.002924	0.964986	0.002924	0.99325	0.002924	0.962455	0.002924	0.937988	0.002924
0.987608	0.00293633	0.965133	0.00293633	0.993279	0.00293633	0.962403	0.00293633	0.937828	0.00293633
0.98745	0.00294867	0.965279	0.00294867	0.993307	0.00294867	0.96256	0.00294867	0.937461	0.00294867
0.987503	0.002961	0.965216	0.002961	0.992918	0.002961	0.962716	0.002961	0.937721	0.002961
0.987554	0.00297334	0.96536	0.00297334	0.992948	0.00297334	0.962871	0.00297334	0.93798	0.00297334
0.987606	0.00298567	0.965503	0.00298567	0.992977	0.00298567	0.962818	0.00298567	0.938029	0.00298567
0.987657	0.00299801	0.965645	0.00299801	0.993006	0.00299801	0.962765	0.00299801	0.938079	0.00299801
0.987707	0.00301034	0.965786	0.00301034	0.993034	0.00301034	0.962917	0.00301034	0.938332	0.00301034
0.987758	0.00302268	0.965721	0.00302268	0.993063	0.00302268	0.962865	0.00302268	0.938584	0.00302268
0.987807	0.00303501	0.965861	0.00303501	0.993091	0.00303501	0.962812	0.00303501	0.938834	0.00303501
0.987857	0.00304735	0.965796	0.00304735	0.993119	0.00304735	0.962761	0.00304735	0.939081	0.00304735
0.987906	0.00305968	0.965934	0.00305968	0.992945	0.00305968	0.962709	0.00305968	0.939327	0.00305968
0.987954	0.00307202	0.966071	0.00307202	0.992773	0.00307202	0.962457	0.00307202	0.93957	0.00307202
0.988002	0.00308435	0.966207	0.00308435	0.992801	0.00308435	0.962408	0.00308435	0.939812	0.00308435
0.98805	0.00309669	0.966142	0.00309669	0.992631	0.00309669	0.962159	0.00309669	0.939853	0.00309669
0.987701	0.00310902	0.966078	0.00310902	0.99266	0.00310902	0.962111	0.00310902	0.939893	0.00310902
0.987749	0.00312136	0.966212	0.00312136	0.992689	0.00312136	0.96226	0.00312136	0.94013	0.00312136
0.987404	0.00313369	0.966148	0.00313369	0.992718	0.00313369	0.962409	0.00313369	0.940366	0.00313369
0.987453	0.00314603	0.966281	0.00314603	0.992747	0.00314603	0.96236	0.00314603	0.9406	0.00314603
0.987502	0.00315836	0.966413	0.00315836	0.99258	0.00315836	0.962507	0.00315836	0.940832	0.00315836
0.987162	0.0031707	0.966543	0.0031707	0.992608	0.0031707	0.962459	0.0031707	0.941062	0.0031707
0.987212	0.00318303	0.966673	0.00318303	0.992637	0.00318303	0.962604	0.00318303	0.94129	0.00318303
0.987261	0.00319537	0.966609	0.00319537	0.992472	0.00319537	0.962749	0.00319537	0.941517	0.00319537
0.987118	0.0032077	0.966737	0.0032077	0.992501	0.0032077	0.962892	0.0032077	0.941357	0.0032077
0.987167	0.00322003	0.966673	0.00322003	0.99253	0.00322003	0.962842	0.00322003	0.941582	0.00322003
0.987216	0.00323237	0.9668	0.00323237	0.992177	0.00323237	0.962984	0.00323237	0.941805	0.00323237
0.987265	0.0032447	0.966926	0.0032447	0.991637	0.0032447	0.962935	0.0032447	0.942026	0.0032447
0.987313	0.00325704	0.967052	0.00325704	0.991668	0.00325704	0.963075	0.00325704	0.941867	0.00325704
0.987361	0.00326937	0.967176	0.00326937	0.991511	0.00326937	0.963214	0.00326937	0.941709	0.00326937
0.987408	0.00328171	0.967111	0.00328171	0.991355	0.00328171	0.963165	0.00328171	0.941928	0.00328171
0.987456	0.00329404	0.967235	0.00329404	0.9912	0.00329404	0.963116	0.00329404	0.942146	0.00329404
0.987316	0.00330638	0.967357	0.00330638	0.991046	0.00330638	0.963253	0.00330638	0.942175	0.00330638
0.987363	0.00331871	0.967478	0.00331871	0.99108	0.00331871	0.963018	0.00331871	0.94239	0.00331871
0.98741	0.00333105	0.967599	0.00333105	0.991113	0.00333105	0.96297	0.00333105	0.942603	0.00333105
0.987272	0.00334338	0.967718	0.00334338	0.990961	0.00334338	0.963106	0.00334338	0.942815	0.00334338
0.987319	0.00335572	0.967837	0.00335572	0.990994	0.00335572	0.963058	0.00335572	0.942841	0.00335572
0.987365	0.00336805	0.967955	0.00336805	0.991027	0.00336805	0.962827	0.00336805	0.942501	0.00336805
0.987411	0.00338039	0.968072	0.00338039	0.99106	0.00338039	0.962963	0.00338039	0.942529	0.00338039
0.987457	0.00339272	0.968188	0.00339272	0.991093	0.00339272	0.962734	0.00339272	0.942374	0.00339272
0.987502	0.00340506	0.968303	0.00340506	0.991125	0.00340506	0.962869	0.00340506	0.942402	0.00340506
0.987547	0.00341739	0.968417	0.00341739	0.991157	0.00341739	0.963003	0.00341739	0.942429	0.00341739
0.987592	0.00342973	0.968171	0.00342973	0.991189	0.00342973	0.962776	0.00342973	0.942636	0.00342973
0.987637	0.00344206	0.968106	0.00344206	0.99122	0.00344206	0.962731	0.00344206	0.942842	0.00344206
0.987681	0.0034544	0.96822	0.0034544	0.991252	0.0034544	0.962864	0.0034544	0.942867	0.0034544
0.987725	0.00346673	0.968333	0.00346673	0.991283	0.00346673	0.962996	0.00346673	0.942893	0.00346673
0.987591	0.00347907	0.968445	0.00347907	0.991314	0.00347907	0.96295	0.00347907	0.943095	0.00347907
0.987635	0.0034914	0.968557	0.0034914	0.991344	0.0034914	0.962904	0.0034914	0.94312	0.0034914
0.987678	0.00350374	0.968667	0.00350374	0.991375	0.00350374	0.963035	0.00350374	0.943144	0.00350374
0.987721	0.00351607	0.968777	0.00351607	0.991405	0.00351607	0.962989	0.00351607	0.943168	0.00351607
0.987764	0.00352841	0.968712	0.00352841	0.991435	0.00352841	0.962594	0.00352841	0.943192	0.00352841
0.987807	0.00354074	0.968821	0.00354074	0.991465	0.00354074	0.962724	0.00354074	0.94339	0.00354074
0.987849	0.00355308	0.968929	0.00355308	0.991495	0.00355308	0.962507	0.00355308	0.942892	0.00355308
0.987718	0.00356541	0.968864	0.00356541	0.991524	0.00356541	0.962463	0.00356541	0.942743	0.00356541
0.987761	0.00357775	0.968971	0.00357775	0.991553	0.00357775	0.962248	0.00357775	0.942768	0.00357775
0.987803	0.00359008	0.969077	0.00359008	0.991582	0.00359008	0.962034	0.00359008	0.942793	0.00359008
0.987845	0.00360242	0.969183	0.00360242	0.991611	0.00360242	0.96165	0.00360242	0.942133	0.00360242
0.987715	0.00361475	0.969289	0.00361475	0.991469	0.00361475	0.96144	0.00361475	0.941989	0.00361475
0.987757	0.00362709	0.969393	0.00362709	0.991498	0.00362709	0.961401	0.00362709	0.942017	0.00362709
0.987629	0.00363942	0.969497	0.00363942	0.991527	0.00363942	0.961532	0.00363942	0.942044	0.00363942
0.987671	0.00365176	0.9696	0.00365176	0.991555	0.00365176	0.961493	0.00365176	0.941902	0.00365176
0.987713	0.00366409	0.969534	0.00366409	0.991247	0.00366409	0.961623	0.00366409	0.941761	0.00366409
0.987754	0.00367643	0.969468	0.00367643	0.991277	0.00367643	0.961751	0.00367643	0.941956	0.00367643
0.987795	0.00368876	0.96957	0.00368876	0.991306	0.00368876	0.961879	0.00368876	0.94215	0.00368876
0.987669	0.0037011	0.969672	0.0037011	0.991335	0.0037011	0.962006	0.0037011	0.942343	0.0037011
0.98771	0.00371343	0.969772	0.00371343	0.991364	0.00371343	0.961966	0.00371343	0.942202	0.00371343
0.98775	0.00372577	0.969707	0.00372577	0.991392	0.00372577	0.962092	0.00372577	0.942394	0.00372577
0.987626	0.0037381	0.969807	0.0037381	0.991421	0.0037381	0.962217	0.0037381	0.942419	0.0037381
0.987502	0.00375044	0.969742	0.00375044	0.991449	0.00375044	0.962342	0.00375044	0.942279	0.00375044
0.987543	0.00376277	0.969841	0.00376277	0.991477	0.00376277	0.962465	0.00376277	0.942468	0.00376277
0.987584	0.00377511	0.96994	0.00377511	0.991341	0.00377511	0.962588	0.00377511	0.94233	0.00377511
0.987624	0.00378744	0.970037	0.00378744	0.991207	0.00378744	0.962547	0.00378744	0.942518	0.00378744
0.987664	0.00379978	0.970135	0.00379978	0.991235	0.00379978	0.962668	0.00379978	0.942704	0.00379978
0.987704	0.00381211	0.97007	0.00381211	0.991102	0.00381211	0.962466	0.00381211	0.94289	0.00381211
0.987583	0.00382445	0.970005	0.00382445	0.99113	0.00382445	0.962587	0.00382445	0.943074	0.00382445
0.987462	0.00383678	0.970101	0.00383678	0.991159	0.00383678	0.962546	0.00383678	0.943257	0.00383678
0.987502	0.00384912	0.970197	0.00384912	0.991187	0.00384912	0.962186	0.00384912	0.943439	0.00384912
0.987542	0.00386145	0.970292	0.00386145	0.991215	0.00386145	0.962147	0.00386145	0.94346	0.00386145
0.987422	0.00387379	0.970228	0.00387379	0.991243	0.00387379	0.962267	0.00387379	0.94364	0.00387379
0.987304	0.00388612	0.970322	0.00388612	0.991271	0.00388612	0.962228	0.00388612	0.943818	0.00388612
0.987344	0.00389846	0.970258	0.00389846	0.991299	0.00389846	0.96219	0.00389846	0.943838	0.00389846
0.987384	0.00391079	0.970352	0.00391079	0.991326	0.00391079	0.962309	0.00391079	0.944015	0.00391079
0.987423	0.00392313	0.970445	0.00392313	0.991354	0.00392313	0.96227	0.00392313	0.944034	0.00392313
0.987463	0.00393546	0.970538	0.00393546	0.991381	0.00393546	0.962388	0.00393546	0.944053	0.00393546
0.987502	0.0039478	0.97063	0.0039478	0.991408	0.0039478	0.962506	0.0039478	0.944227	0.0039478
0.987385	0.00396013	0.970565	0.00396013	0.991434	0.00396013	0.962467	0.00396013	0.944245	0.00396013
0.987269	0.00397247	0.970501	0.00397247	0.991306	0.00397247	0.962583	0.00397247	0.944263	0.00397247
0.987154	0.0039848	0.970593	0.0039848	0.991333	0.0039848	0.962544	0.0039848	0.944281	0.0039848
0.987039	0.00399714	0.970529	0.00399714	0.991359	0.00399714	0.96266	0.00399714	0.944453	0.00399714
0.987079	0.00400947	0.97062	0.00400947	0.991386	0.00400947	0.962621	0.00400947	0.944624	0.00400947
0.987119	0.00402181	0.970557	0.00402181	0.991259	0.00402181	0.962582	0.00402181	0.944794	0.00402181
0.987158	0.00403414	0.970647	0.00403414	0.991286	0.00403414	0.962697	0.00403414	0.944963	0.00403414
0.987197	0.00404648	0.970584	0.00404648	0.99116	0.00404648	0.962353	0.00404648	0.944825	0.00404648
0.987084	0.00405881	0.970673	0.00405881	0.991035	0.00405881	0.962468	0.00405881	0.944993	0.00405881
0.987123	0.00407115	0.970762	0.00407115	0.991062	0.00407115	0.96243	0.00407115	0.945008	0.00407115
0.987162	0.00408348	0.97085	0.00408348	0.991089	0.00408348	0.962392	0.00408348	0.945174	0.00408348
0.987201	0.00409582	0.970938	0.00409582	0.991116	0.00409582	0.962506	0.00409582	0.945038	0.00409582
0.987239	0.00410815	0.971025	0.00410815	0.991142	0.00410815	0.962468	0.00410815	0.945203	0.00410815
0.987128	0.00412049	0.970813	0.00412049	0.991169	0.00412049	0.96258	0.00412049	0.945068	0.00412049
0.987017	0.00413282	0.970751	0.00413282	0.991195	0.00413282	0.962543	0.00413282	0.945083	0.00413282
0.987055	0.00414516	0.97054	0.00414516	0.991222	0.00414516	0.962654	0.00414516	0.945097	0.00414516
0.987094	0.00415749	0.970479	0.00415749	0.990951	0.00415749	0.962765	0.00415749	0.945112	0.00415749
0.987132	0.00416982	0.970566	0.00416982	0.990978	0.00416982	0.962875	0.00416982	0.945274	0.00416982
0.98717	0.00418216	0.970506	0.00418216	0.990857	0.00418216	0.962837	0.00418216	0.945141	0.00418216
0.987061	0.00419449	0.970593	0.00419449	0.990884	0.00419449	0.962653	0.00419449	0.945302	0.00419449
0.987099	0.00420683	0.970679	0.00420683	0.990764	0.00420683	0.962615	0.00420683	0.944876	0.00420683
0.987136	0.00421916	0.970765	0.00421916	0.990791	0.00421916	0.962725	0.00421916	0.945037	0.00421916
0.987174	0.0042315	0.97085	0.0042315	0.990672	0.0042315	0.962833	0.0042315	0.945052	0.0042315
0.987211	0.00424383	0.970934	0.00424383	0.990554	0.00424383	0.962505	0.00424383	0.944921	0.00424383
0.987248	0.00425617	0.970874	0.00425617	0.990581	0.00425617	0.962614	0.00425617	0.944791	0.00425617
0.987285	0.0042685	0.970813	0.0042685	0.990464	0.0042685	0.962578	0.0042685	0.944806	0.0042685
0.987322	0.00428084	0.970898	0.00428084	0.990491	0.00428084	0.962397	0.00428084	0.944677	0.00428084
0.987214	0.00429317	0.970981	0.00429317	0.990519	0.00429317	0.962362	0.00429317	0.944405	0.00429317
0.987251	0.00430551	0.971064	0.00430551	0.990403	0.00430551	0.96247	0.00430551	0.944564	0.00430551
0.987145	0.00431784	0.971147	0.00431784	0.990287	0.00431784	0.962577	0.00431784	0.944579	0.00431784
0.987039	0.00433018	0.971229	0.00433018	0.990315	0.00433018	0.962683	0.00433018	0.944595	0.00433018
0.987076	0.00434251	0.971027	0.00434251	0.990342	0.00434251	0.962505	0.00434251	0.94461	0.00434251
0.987112	0.00435485	0.971109	0.00435485	0.99037	0.00435485	0.962612	0.00435485	0.944484	0.00435485
0.987149	0.00436718	0.971191	0.00436718	0.990397	0.00436718	0.962435	0.00436718	0.944076	0.00436718
0.987044	0.00437952	0.971272	0.00437952	0.990424	0.00437952	0.96254	0.00437952	0.944092	0.00437952
0.98708	0.00439185	0.971352	0.00439185	0.99031	0.00439185	0.962505	0.00439185	0.944249	0.00439185
0.986977	0.00440419	0.971433	0.00440419	0.990337	0.00440419	0.96219	0.00440419	0.944266	0.00440419
0.987013	0.00441652	0.971373	0.00441652	0.990364	0.00441652	0.962296	0.00441652	0.944421	0.00441652
0.987049	0.00442886	0.971452	0.00442886	0.990391	0.00442886	0.962401	0.00442886	0.944576	0.00442886
0.987085	0.00444119	0.971532	0.00444119	0.990418	0.00444119	0.962505	0.00444119	0.944591	0.00444119
0.986982	0.00445353	0.971611	0.00445353	0.990445	0.00445353	0.962471	0.00445353	0.944744	0.00445353
0.987018	0.00446586	0.971689	0.00446586	0.990333	0.00446586	0.962436	0.00446586	0.944897	0.00446586
0.987054	0.0044782	0.971767	0.0044782	0.990359	0.0044782	0.962264	0.0044782	0.945049	0.0044782
0.98709	0.00449053	0.971845	0.00449053	0.990386	0.00449053	0.962368	0.00449053	0.945062	0.00449053
0.986988	0.00450287	0.971922	0.00450287	0.990412	0.00450287	0.961923	0.00450287	0.945213	0.00450287
0.987024	0.0045152	0.971998	0.0045152	0.990438	0.0045152	0.962027	0.0045152	0.945089	0.0045152
0.987059	0.00452754	0.971938	0.00452754	0.990192	0.00452754	0.96213	0.00452754	0.945239	0.00452754
0.986958	0.00453987	0.972015	0.00453987	0.990083	0.00453987	0.962098	0.00453987	0.945252	0.00453987
0.986994	0.00455221	0.972091	0.00455221	0.99011	0.00455221	0.9622	0.00455221	0.9454	0.00455221
0.987029	0.00456454	0.972166	0.00456454	0.990136	0.00456454	0.962302	0.00456454	0.945413	0.00456454
0.987064	0.00457688	0.971971	0.00457688	0.990163	0.00457688	0.962404	0.00457688	0.945425	0.00457688
0.987099	0.00458921	0.971912	0.00458921	0.990189	0.00458921	0.962371	0.00458921	0.945437	0.00458921
0.986999	0.00460155	0.971854	0.00460155	0.990082	0.00460155	0.962337	0.00460155	0.94545	0.00460155
0.987034	0.00461388	0.971929	0.00461388	0.990108	0.00461388	0.962438	0.00461388	0.945194	0.00461388
0.986802	0.00462622	0.971737	0.00462622	0.990135	0.00462622	0.962538	0.00462622	0.945207	0.00462622
0.986837	0.00463855	0.971679	0.00463855	0.990028	0.00463855	0.962638	0.00463855	0.94522	0.00463855
0.986607	0.00465089	0.971754	0.00465089	0.989922	0.00465089	0.962737	0.00465089	0.945233	0.00465089
0.986642	0.00466322	0.971829	0.00466322	0.989948	0.00466322	0.962836	0.00466322	0.944981	0.00466322
0.986545	0.00467556	0.971903	0.00467556	0.989975	0.00467556	0.962934	0.00467556	0.945126	0.00467556
0.986186	0.00468789	0.971977	0.00468789	0.990001	0.00468789	0.9629	0.00468789	0.94527	0.00468789
0.986091	0.00470023	0.97192	0.00470023	0.990028	0.00470023	0.962997	0.00470023	0.945414	0.00470023
0.985997	0.00471256	0.971862	0.00471256	0.990054	0.00471256	0.962963	0.00471256	0.945557	0.00471256
0.986033	0.0047249	0.971805	0.0047249	0.99008	0.0047249	0.96306	0.0047249	0.945699	0.0047249
0.98607	0.00473723	0.971879	0.00473723	0.990105	0.00473723	0.963156	0.00473723	0.94584	0.00473723
0.986106	0.00474957	0.971952	0.00474957	0.990131	0.00474957	0.963122	0.00474957	0.945981	0.00474957
0.986142	0.0047619	0.972024	0.0047619	0.990157	0.0047619	0.963217	0.0047619	0.946121	0.0047619
0.986048	0.00477424	0.972097	0.00477424	0.990182	0.00477424	0.963183	0.00477424	0.946131	0.00477424
0.986084	0.00478657	0.97204	0.00478657	0.990207	0.00478657	0.963278	0.00478657	0.94627	0.00478657
0.98612	0.00479891	0.972112	0.00479891	0.990233	0.00479891	0.963372	0.00479891	0.946408	0.00479891
0.986156	0.00481124	0.972183	0.00481124	0.990129	0.00481124	0.963338	0.00481124	0.946417	0.00481124
0.986191	0.00482358	0.972254	0.00482358	0.990155	0.00482358	0.963432	0.00482358	0.946426	0.00482358
0.985971	0.00483591	0.972325	0.00483591	0.990052	0.00483591	0.963525	0.00483591	0.946435	0.00483591
0.98588	0.00484825	0.972395	0.00484825	0.990078	0.00484825	0.963618	0.00484825	0.946444	0.00484825
0.985915	0.00486058	0.972465	0.00486058	0.990103	0.00486058	0.963456	0.00486058	0.94658	0.00486058
0.985951	0.00487292	0.972409	0.00487292	0.990128	0.00487292	0.963296	0.00487292	0.946589	0.00487292
0.985987	0.00488525	0.972478	0.00488525	0.990153	0.00488525	0.963262	0.00488525	0.946598	0.00488525
0.985896	0.00489759	0.972548	0.00489759	0.990178	0.00489759	0.963355	0.00489759	0.94648	0.00489759
0.985806	0.00490992	0.972491	0.00490992	0.990077	0.00490992	0.963447	0.00490992	0.946489	0.00490992
0.985841	0.00492226	0.97256	0.00492226	0.990101	0.00492226	0.963538	0.00492226	0.946373	0.00492226
0.985877	0.00493459	0.972628	0.00493459	0.990126	0.00493459	0.963505	0.00493459	0.946507	0.00493459
0.985787	0.00494693	0.972572	0.00494693	0.990026	0.00494693	0.963471	0.00494693	0.946391	0.00494693
0.985698	0.00495926	0.97264	0.00495926	0.990051	0.00495926	0.963437	0.00495926	0.946524	0.00495926
0.985734	0.0049716	0.972708	0.0049716	0.990076	0.0049716	0.963528	0.0049716	0.946533	0.0049716
0.985769	0.00498393	0.972652	0.00498393	0.9901	0.00498393	0.963618	0.00498393	0.946541	0.00498393
0.985681	0.00499627	0.972719	0.00499627	0.990125	0.00499627	0.963585	0.00499627	0.946673	0.00499627
0.985716	0.0050086	0.972663	0.0050086	0.990149	0.0050086	0.963674	0.0050086	0.946805	0.0050086
0.985751	0.00502094	0.972608	0.00502094	0.99005	0.00502094	0.963641	0.00502094	0.946812	0.00502094
0.985786	0.00503327	0.972552	0.00503327	0.990075	0.00503327	0.96373	0.00503327	0.946943	0.00503327
0.985821	0.00504561	0.972619	0.00504561	0.989977	0.00504561	0.963696	0.00504561	0.947072	0.00504561
0.985855	0.00505794	0.972686	0.00505794	0.990001	0.00505794	0.963785	0.00505794	0.946958	0.00505794
0.98589	0.00507028	0.972753	0.00507028	0.989904	0.00507028	0.963751	0.00507028	0.947087	0.00507028
0.985924	0.00508261	0.972697	0.00508261	0.989928	0.00508261	0.963839	0.00508261	0.947215	0.00508261
0.985958	0.00509495	0.972643	0.00509495	0.989953	0.00509495	0.963806	0.00509495	0.947222	0.00509495
0.985992	0.00510728	0.972709	0.00510728	0.989856	0.00510728	0.963893	0.00510728	0.947349	0.00510728
0.986026	0.00511961	0.972774	0.00511961	0.989881	0.00511961	0.96386	0.00511961	0.947476	0.00511961
0.986059	0.00513195	0.97272	0.00513195	0.989785	0.00513195	0.963706	0.00513195	0.947242	0.00513195
0.985973	0.00514428	0.972785	0.00514428	0.98957	0.00514428	0.963554	0.00514428	0.947249	0.00514428
0.986006	0.00515662	0.972731	0.00515662	0.989595	0.00515662	0.963641	0.00515662	0.947375	0.00515662
0.985921	0.00516895	0.972796	0.00516895	0.989619	0.00516895	0.963727	0.00516895	0.947381	0.00516895
0.985954	0.00518129	0.972741	0.00518129	0.989644	0.00518129	0.963695	0.00518129	0.947387	0.00518129
0.985987	0.00519362	0.972687	0.00519362	0.989669	0.00519362	0.963781	0.00519362	0.947393	0.00519362
0.986021	0.00520596	0.972752	0.00520596	0.989575	0.00520596	0.963867	0.00520596	0.947518	0.00520596
0.986054	0.00521829	0.972816	0.00521829	0.989481	0.00521829	0.963834	0.00521829	0.947524	0.00521829
0.985969	0.00523063	0.972881	0.00523063	0.989506	0.00523063	0.963919	0.00523063	0.947412	0.00523063
0.986002	0.00524296	0.972944	0.00524296	0.989178	0.00524296	0.963887	0.00524296	0.947183	0.00524296
0.986035	0.0052553	0.972891	0.0052553	0.989203	0.0052553	0.963854	0.0052553	0.947307	0.0052553
0.986067	0.00526763	0.972954	0.00526763	0.989228	0.00526763	0.963939	0.00526763	0.947196	0.00526763
0.985983	0.00527997	0.973017	0.00527997	0.989254	0.00527997	0.963906	0.00527997	0.947319	0.00527997
0.985899	0.0052923	0.97308	0.0052923	0.989279	0.0052923	0.963874	0.0052923	0.947442	0.0052923
0.985932	0.00530464	0.97291	0.00530464	0.989304	0.00530464	0.963958	0.00530464	0.947332	0.00530464
0.985965	0.00531697	0.972973	0.00531697	0.989212	0.00531697	0.963809	0.00531697	0.947338	0.00531697
0.985881	0.00532931	0.973036	0.00532931	0.989237	0.00532931	0.963893	0.00532931	0.947228	0.00532931
0.985798	0.00534164	0.973098	0.00534164	0.989262	0.00534164	0.963861	0.00534164	0.947119	0.00534164
0.985831	0.00535398	0.97316	0.00535398	0.989172	0.00535398	0.963944	0.00535398	0.946896	0.00535398
0.985864	0.00536631	0.973221	0.00536631	0.989197	0.00536631	0.963912	0.00536631	0.946788	0.00536631
0.985896	0.00537865	0.973283	0.00537865	0.989221	0.00537865	0.96388	0.00537865	0.946795	0.00537865
0.985928	0.00539098	0.973344	0.00539098	0.989246	0.00539098	0.963963	0.00539098	0.946688	0.00539098
0.985961	0.00540332	0.973291	0.00540332	0.989271	0.00540332	0.963931	0.00540332	0.946467	0.00540332
0.985992	0.00541565	0.973352	0.00541565	0.989295	0.00541565	0.964013	0.00541565	0.946361	0.00541565
0.986024	0.00542799	0.973412	0.00542799	0.989206	0.00542799	0.964095	0.00542799	0.94637	0.00542799
0.986056	0.00544032	0.973472	0.00544032	0.98923	0.00544032	0.964063	0.00544032	0.946151	0.00544032
0.986088	0.00545266	0.973532	0.00545266	0.989141	0.00545266	0.964144	0.00545266	0.946273	0.00545266
0.986119	0.00546499	0.973592	0.00546499	0.989166	0.00546499	0.964225	0.00546499	0.946169	0.00546499
0.986038	0.00547733	0.973652	0.00547733	0.98919	0.00547733	0.964193	0.00547733	0.946065	0.00547733
0.985957	0.00548966	0.973711	0.00548966	0.989215	0.00548966	0.964161	0.00548966	0.946186	0.00548966
0.985988	0.005502	0.97377	0.005502	0.989239	0.005502	0.96413	0.005502	0.946306	0.005502
0.986019	0.00551433	0.973828	0.00551433	0.989263	0.00551433	0.963986	0.00551433	0.946203	0.00551433
0.986051	0.00552667	0.973887	0.00552667	0.989287	0.00552667	0.963955	0.00552667	0.945988	0.00552667
0.986082	0.005539	0.973945	0.005539	0.989311	0.005539	0.964035	0.005539	0.946108	0.005539
0.986113	0.00555134	0.974003	0.00555134	0.989335	0.00555134	0.964004	0.00555134	0.946117	0.00555134
0.986143	0.00556367	0.974061	0.00556367	0.989358	0.00556367	0.964084	0.00556367	0.946237	0.00556367
0.986174	0.00557601	0.974118	0.00557601	0.989382	0.00557601	0.964163	0.00557601	0.946245	0.00557601
0.986205	0.00558834	0.974175	0.00558834	0.989405	0.00558834	0.964242	0.00558834	0.946364	0.00558834
0.986235	0.00560068	0.974232	0.00560068	0.989428	0.00560068	0.964211	0.00560068	0.946372	0.00560068
0.986265	0.00561301	0.974289	0.00561301	0.989342	0.00561301	0.96429	0.00561301	0.94638	0.00561301
0.986295	0.00562535	0.974345	0.00562535	0.989365	0.00562535	0.964258	0.00562535	0.946387	0.00562535
0.986325	0.00563768	0.974292	0.00563768	0.989388	0.00563768	0.964227	0.00563768	0.946505	0.00563768
0.986355	0.00565002	0.974239	0.00565002	0.989412	0.00565002	0.964196	0.00565002	0.946622	0.00565002
0.986385	0.00566235	0.974295	0.00566235	0.989326	0.00566235	0.964274	0.00566235	0.946629	0.00566235
0.986415	0.00567469	0.974351	0.00567469	0.989349	0.00567469	0.964352	0.00567469	0.946528	0.00567469
0.986444	0.00568702	0.974406	0.00568702	0.989372	0.00568702	0.964429	0.00568702	0.946644	0.00568702
0.986473	0.00569936	0.974462	0.00569936	0.989395	0.00569936	0.964398	0.00569936	0.946543	0.00569936
0.986503	0.00571169	0.974409	0.00571169	0.989418	0.00571169	0.964475	0.00571169	0.94655	0.00571169
0.986532	0.00572403	0.974464	0.00572403	0.989333	0.00572403	0.964551	0.00572403	0.94645	0.00572403
0.986561	0.00573636	0.974519	0.00573636	0.989356	0.00573636	0.964627	0.00573636	0.94635	0.00573636
0.986589	0.0057487	0.974574	0.0057487	0.989379	0.0057487	0.964596	0.0057487	0.946143	0.0057487
0.986618	0.00576103	0.974628	0.00576103	0.989402	0.00576103	0.964672	0.00576103	0.946258	0.00576103
0.986647	0.00577337	0.974682	0.00577337	0.989424	0.00577337	0.964641	0.00577337	0.946373	0.00577337
0.986675	0.0057857	0.974736	0.0057857	0.98934	0.0057857	0.964609	0.0057857	0.946488	0.0057857
0.986597	0.00579804	0.974684	0.00579804	0.989256	0.00579804	0.964685	0.00579804	0.946495	0.00579804
0.986626	0.00581037	0.974737	0.00581037	0.989173	0.00581037	0.96476	0.00581037	0.946609	0.00581037
0.986654	0.00582271	0.974791	0.00582271	0.989196	0.00582271	0.964834	0.00582271	0.946616	0.00582271
0.986682	0.00583504	0.974844	0.00583504	0.989219	0.00583504	0.964909	0.00583504	0.946729	0.00583504
0.98671	0.00584738	0.974792	0.00584738	0.989136	0.00584738	0.964983	0.00584738	0.946841	0.00584738
0.986633	0.00585971	0.974845	0.00585971	0.989159	0.00585971	0.964741	0.00585971	0.946742	0.00585971
0.986661	0.00587205	0.974898	0.00587205	0.989182	0.00587205	0.964605	0.00587205	0.946749	0.00587205
0.986689	0.00588438	0.974845	0.00588438	0.989204	0.00588438	0.964574	0.00588438	0.946756	0.00588438
0.986612	0.00589672	0.974793	0.00589672	0.989227	0.00589672	0.964543	0.00589672	0.946658	0.00589672
0.98664	0.00590905	0.974846	0.00590905	0.98925	0.00590905	0.964617	0.00590905	0.946665	0.00590905
0.986668	0.00592139	0.974898	0.00592139	0.989272	0.00592139	0.964691	0.00592139	0.946672	0.00592139
0.986696	0.00593372	0.974847	0.00593372	0.989294	0.00593372	0.964661	0.00593372	0.946679	0.00593372
0.986723	0.00594606	0.974899	0.00594606	0.989316	0.00594606	0.964734	0.00594606	0.946686	0.00594606
0.986751	0.00595839	0.974951	0.00595839	0.989339	0.00595839	0.964703	0.00595839	0.946486	0.00595839
0.986778	0.00597073	0.975003	0.00597073	0.989361	0.00597073	0.964776	0.00597073	0.946596	0.00597073
0.986702	0.00598306	0.975054	0.00598306	0.989383	0.00598306	0.964746	0.00598306	0.946603	0.00598306
0.98673	0.0059954	0.9749	0.0059954	0.989404	0.0059954	0.964716	0.0059954	0.946508	0.0059954
0.986757	0.00600773	0.974951	0.00600773	0.989426	0.00600773	0.964788	0.00600773	0.946515	0.00600773
0.986784	0.00602007	0.9749	0.00602007	0.989448	0.00602007	0.96486	0.00602007	0.946419	0.00602007
0.986811	0.0060324	0.974951	0.0060324	0.989469	0.0060324	0.96483	0.0060324	0.946222	0.0060324
0.986838	0.00604474	0.975003	0.00604474	0.989491	0.00604474	0.964902	0.00604474	0.94623	0.00604474
0.986763	0.00605707	0.974952	0.00605707	0.989512	0.00605707	0.964871	0.00605707	0.946034	0.00605707
0.98679	0.0060694	0.975003	0.0060694	0.989534	0.0060694	0.964943	0.0060694	0.946042	0.0060694
0.986715	0.00608174	0.975053	0.00608174	0.989555	0.00608174	0.965014	0.00608174	0.94605	0.00608174
0.986742	0.00609407	0.975003	0.00609407	0.989576	0.00609407	0.965085	0.00609407	0.946058	0.00609407
0.986769	0.00610641	0.975053	0.00610641	0.989597	0.00610641	0.965054	0.00610641	0.946066	0.00610641
0.986796	0.00611874	0.975103	0.00611874	0.989618	0.00611874	0.965024	0.00611874	0.946074	0.00611874
0.986722	0.00613108	0.975153	0.00613108	0.989639	0.00613108	0.964993	0.00613108	0.946182	0.00613108
0.986748	0.00614341	0.975203	0.00614341	0.98966	0.00614341	0.965064	0.00614341	0.94619	0.00614341
0.986775	0.00615575	0.975253	0.00615575	0.98968	0.00615575	0.965134	0.00615575	0.946198	0.00615575
0.986801	0.00616808	0.975302	0.00616808	0.989701	0.00616808	0.965103	0.00616808	0.946205	0.00616808
0.986728	0.00618042	0.975352	0.00618042	0.989722	0.00618042	0.965173	0.00618042	0.946313	0.00618042
0.986754	0.00619275	0.975401	0.00619275	0.989642	0.00619275	0.965143	0.00619275	0.94632	0.00619275
0.986681	0.00620509	0.97545	0.00620509	0.989564	0.00620509	0.965212	0.00620509	0.946327	0.00620509
0.986708	0.00621742	0.975498	0.00621742	0.989584	0.00621742	0.965281	0.00621742	0.946335	0.00621742
0.986635	0.00622976	0.975448	0.00622976	0.989605	0.00622976	0.96535	0.00622976	0.946342	0.00622976
0.986661	0.00624209	0.975496	0.00624209	0.989626	0.00624209	0.965418	0.00624209	0.946448	0.00624209
0.986688	0.00625443	0.975545	0.00625443	0.989646	0.00625443	0.965191	0.00625443	0.946455	0.00625443
0.986714	0.00626676	0.975495	0.00626676	0.989666	0.00626676	0.965259	0.00626676	0.946462	0.00626676
0.98674	0.0062791	0.975543	0.0062791	0.989687	0.0062791	0.965328	0.0062791	0.946469	0.0062791
0.986766	0.00629143	0.975493	0.00629143	0.989707	0.00629143	0.965199	0.00629143	0.946476	0.00629143
0.986694	0.00630377	0.975443	0.00630377	0.989727	0.00630377	0.965268	0.00630377	0.946581	0.00630377
0.986622	0.0063161	0.975491	0.0063161	0.989747	0.0063161	0.965335	0.0063161	0.946587	0.0063161
0.986551	0.00632844	0.975441	0.00632844	0.989767	0.00632844	0.965403	0.00632844	0.946594	0.00632844
0.986577	0.00634077	0.975489	0.00634077	0.98969	0.00634077	0.96547	0.00634077	0.946698	0.00634077
0.986603	0.00635311	0.975536	0.00635311	0.98971	0.00635311	0.965343	0.00635311	0.946704	0.00635311
0.986629	0.00636544	0.975584	0.00636544	0.98973	0.00636544	0.96541	0.00636544	0.946807	0.00636544
0.986655	0.00637778	0.975631	0.00637778	0.98975	0.00637778	0.965381	0.00637778	0.946814	0.00637778
0.986681	0.00639011	0.975678	0.00639011	0.989769	0.00639011	0.965254	0.00639011	0.946916	0.00639011
0.986706	0.00640245	0.975725	0.00640245	0.989789	0.00640245	0.965129	0.00640245	0.946633	0.00640245
0.986732	0.00641478	0.975675	0.00641478	0.989809	0.00641478	0.965003	0.00641478	0.946544	0.00641478
0.986758	0.00642712	0.975722	0.00642712	0.989828	0.00642712	0.965071	0.00642712	0.94655	0.00642712
0.986783	0.00643945	0.975769	0.00643945	0.989848	0.00643945	0.965137	0.00643945	0.946557	0.00643945
0.986808	0.00645179	0.975815	0.00645179	0.989867	0.00645179	0.965204	0.00645179	0.946659	0.00645179
0.986738	0.00646412	0.975766	0.00646412	0.989791	0.00646412	0.96508	0.00646412	0.946665	0.00646412
0.986763	0.00647646	0.975717	0.00647646	0.98981	0.00647646	0.965051	0.00647646	0.946767	0.00647646
0.986788	0.00648879	0.975763	0.00648879	0.98983	0.00648879	0.965022	0.00648879	0.946678	0.00648879
0.986813	0.00650113	0.975619	0.00650113	0.989849	0.00650113	0.965089	0.00650113	0.946779	0.00650113
0.986838	0.00651346	0.975665	0.00651346	0.989774	0.00651346	0.965155	0.00651346	0.946785	0.00651346
0.986769	0.0065258	0.975711	0.0065258	0.989793	0.0065258	0.965221	0.0065258	0.946602	0.0065258
0.986699	0.00653813	0.975663	0.00653813	0.989812	0.00653813	0.965286	0.00653813	0.946609	0.00653813
0.986724	0.00655047	0.975709	0.00655047	0.989831	0.00655047	0.965352	0.00655047	0.946521	0.00655047
0.986749	0.0065628	0.97566	0.0065628	0.989851	0.0065628	0.965417	0.0065628	0.946622	0.0065628
0.986774	0.00657514	0.975706	0.00657514	0.98987	0.00657514	0.965482	0.00657514	0.946628	0.00657514
0.986799	0.00658747	0.975658	0.00658747	0.989795	0.00658747	0.965546	0.00658747	0.946541	0.00658747
0.986824	0.00659981	0.975703	0.00659981	0.989721	0.00659981	0.965611	0.00659981	0.946641	0.00659981
0.986848	0.00661214	0.975749	0.00661214	0.98974	0.00661214	0.965582	0.00661214	0.946553	0.00661214
0.986873	0.00662448	0.975701	0.00662448	0.989759	0.00662448	0.965646	0.00662448	0.946653	0.00662448
0.986897	0.00663681	0.975653	0.00663681	0.989685	0.00663681	0.965617	0.00663681	0.946659	0.00663681
0.986921	0.00664915	0.975698	0.00664915	0.989704	0.00664915	0.96568	0.00664915	0.946758	0.00664915
0.986946	0.00666148	0.97565	0.00666148	0.989723	0.00666148	0.965744	0.00666148	0.946486	0.00666148
0.986877	0.00667382	0.975695	0.00667382	0.989742	0.00667382	0.965807	0.00667382	0.946401	0.00667382
0.986902	0.00668615	0.975648	0.00668615	0.989761	0.00668615	0.96587	0.00668615	0.946223	0.00668615
0.986926	0.00669849	0.975509	0.00669849	0.98978	0.00669849	0.965933	0.00669849	0.94623	0.00669849
0.98695	0.00671082	0.975462	0.00671082	0.989799	0.00671082	0.965996	0.00671082	0.946145	0.00671082
0.986974	0.00672316	0.975507	0.00672316	0.989817	0.00672316	0.966058	0.00672316	0.946243	0.00672316
0.986998	0.00673549	0.975552	0.00673549	0.989836	0.00673549	0.96612	0.00673549	0.94625	0.00673549
0.987021	0.00674783	0.975596	0.00674783	0.989855	0.00674783	0.966182	0.00674783	0.946257	0.00674783
0.987045	0.00676016	0.97555	0.00676016	0.989873	0.00676016	0.966244	0.00676016	0.946355	0.00676016
0.986886	0.0067725	0.975503	0.0067725	0.989892	0.0067725	0.966305	0.0067725	0.94618	0.0067725
0.98691	0.00678483	0.975548	0.00678483	0.98991	0.00678483	0.966367	0.00678483	0.946278	0.00678483
0.986934	0.00679717	0.975592	0.00679717	0.989928	0.00679717	0.966337	0.00679717	0.946284	0.00679717
0.986958	0.0068095	0.975636	0.0068095	0.989947	0.0068095	0.966398	0.0068095	0.946382	0.0068095
0.986981	0.00682184	0.97559	0.00682184	0.989874	0.00682184	0.966368	0.00682184	0.946298	0.00682184
0.987005	0.00683417	0.975634	0.00683417	0.989893	0.00683417	0.966429	0.00683417	0.946304	0.00683417
0.987028	0.00684651	0.975678	0.00684651	0.989911	0.00684651	0.96649	0.00684651	0.946401	0.00684651
0.987052	0.00685884	0.975722	0.00685884	0.989929	0.00685884	0.96655	0.00685884	0.946228	0.00685884
0.987075	0.00687118	0.975675	0.00687118	0.989947	0.00687118	0.96661	0.00687118	0.946324	0.00687118
0.987008	0.00688351	0.975719	0.00688351	0.989965	0.00688351	0.96667	0.00688351	0.946241	0.00688351
0.987032	0.00689585	0.975584	0.00689585	0.989894	0.00689585	0.966729	0.00689585	0.946159	0.00689585
0.987055	0.00690818	0.975627	0.00690818	0.989912	0.00690818	0.966789	0.00690818	0.946166	0.00690818
0.987078	0.00692052	0.975671	0.00692052	0.98993	0.00692052	0.966848	0.00692052	0.946261	0.00692052
0.987101	0.00693285	0.975714	0.00693285	0.989948	0.00693285	0.966907	0.00693285	0.94609	0.00693285
0.987124	0.00694519	0.975668	0.00694519	0.989877	0.00694519	0.966877	0.00694519	0.946097	0.00694519
0.987147	0.00695752	0.975711	0.00695752	0.989895	0.00695752	0.966936	0.00695752	0.946104	0.00695752
0.987169	0.00696986	0.975754	0.00696986	0.989912	0.00696986	0.966994	0.00696986	0.946111	0.00696986
0.987192	0.00698219	0.975797	0.00698219	0.98993	0.00698219	0.967052	0.00698219	0.946206	0.00698219
0.987126	0.00699453	0.975752	0.00699453	0.989948	0.00699453	0.96711	0.00699453	0.946301	0.00699453
0.987149	0.00700686	0.975706	0.00700686	0.989966	0.00700686	0.96708	0.00700686	0.946308	0.00700686
0.987084	0.0070192	0.975749	0.0070192	0.989983	0.0070192	0.967138	0.0070192	0.946402	0.0070192
0.987106	0.00703153	0.975792	0.00703153	0.989913	0.00703153	0.967108	0.00703153	0.946496	0.00703153
0.987129	0.00704386	0.975834	0.00704386	0.989931	0.00704386	0.967166	0.00704386	0.946502	0.00704386
0.987151	0.0070562	0.975876	0.0070562	0.989948	0.0070562	0.967223	0.0070562	0.946508	0.0070562
0.987087	0.00706853	0.975918	0.00706853	0.989879	0.00706853	0.96728	0.00706853	0.946602	0.00706853
0.987022	0.00708087	0.97596	0.00708087	0.989896	0.00708087	0.967337	0.00708087	0.946695	0.00708087
0.987045	0.0070932	0.976002	0.0070932	0.989914	0.0070932	0.96722	0.0070932	0.946613	0.0070932
0.987067	0.00710554	0.976044	0.00710554	0.989845	0.00710554	0.967104	0.00710554	0.946359	0.00710554
0.98709	0.00711787	0.976085	0.00711787	0.989862	0.00711787	0.967161	0.00711787	0.946365	0.00711787
0.986939	0.00713021	0.976127	0.00713021	0.98988	0.00713021	0.967217	0.00713021	0.946458	0.00713021
0.986961	0.00714254	0.976168	0.00714254	0.989811	0.00714254	0.967188	0.00714254	0.946464	0.00714254
0.986984	0.00715488	0.976209	0.00715488	0.989828	0.00715488	0.967244	0.00715488	0.946556	0.00715488
0.98692	0.00716721	0.976164	0.00716721	0.989846	0.00716721	0.967301	0.00716721	0.946476	0.00716721
0.986943	0.00717955	0.976119	0.00717955	0.989863	0.00717955	0.967271	0.00717955	0.946568	0.00717955
0.986965	0.00719188	0.97616	0.00719188	0.989881	0.00719188	0.967327	0.00719188	0.946488	0.00719188
0.986987	0.00720422	0.976201	0.00720422	0.989813	0.00720422	0.967383	0.00720422	0.946323	0.00720422
0.98701	0.00721655	0.976241	0.00721655	0.98983	0.00721655	0.967353	0.00721655	0.946415	0.00721655
0.987032	0.00722889	0.976282	0.00722889	0.989847	0.00722889	0.967324	0.00722889	0.946421	0.00722889
0.987054	0.00724122	0.976322	0.00724122	0.989865	0.00724122	0.967379	0.00724122	0.946342	0.00724122
0.987076	0.00725356	0.976363	0.00725356	0.989882	0.00725356	0.96735	0.00725356	0.946263	0.00725356
0.987098	0.00726589	0.976403	0.00726589	0.989899	0.00726589	0.967405	0.00726589	0.946354	0.00726589
0.98712	0.00727823	0.976443	0.00727823	0.989831	0.00727823	0.96746	0.00727823	0.946445	0.00727823
0.987142	0.00729056	0.976398	0.00729056	0.989849	0.00729056	0.967515	0.00729056	0.946451	0.00729056
0.987163	0.0073029	0.976353	0.0073029	0.989866	0.0073029	0.967486	0.0073029	0.946542	0.0073029
0.987185	0.00731523	0.976393	0.00731523	0.989883	0.00731523	0.967541	0.00731523	0.946632	0.00731523
0.987206	0.00732757	0.976433	0.00732757	0.9899	0.00732757	0.967595	0.00732757	0.946553	0.00732757
0.987228	0.0073399	0.976473	0.0073399	0.989917	0.0073399	0.96765	0.0073399	0.946391	0.0073399
0.987249	0.00735224	0.976512	0.00735224	0.989934	0.00735224	0.967704	0.00735224	0.946481	0.00735224
0.987271	0.00736457	0.976468	0.00736457	0.989951	0.00736457	0.967758	0.00736457	0.946571	0.00736457
0.987208	0.00737691	0.976507	0.00737691	0.989967	0.00737691	0.967812	0.00737691	0.946493	0.00737691
0.98723	0.00738924	0.976546	0.00738924	0.989984	0.00738924	0.967866	0.00738924	0.946582	0.00738924
0.987251	0.00740158	0.976585	0.00740158	0.990001	0.00740158	0.967919	0.00740158	0.946671	0.00740158
0.987272	0.00741391	0.976541	0.00741391	0.990017	0.00741391	0.967973	0.00741391	0.94676	0.00741391
0.987293	0.00742625	0.97658	0.00742625	0.989951	0.00742625	0.968026	0.00742625	0.946765	0.00742625
0.987314	0.00743858	0.976619	0.00743858	0.989968	0.00743858	0.968079	0.00743858	0.946853	0.00743858
0.987335	0.00745092	0.976658	0.00745092	0.989984	0.00745092	0.968132	0.00745092	0.946941	0.00745092
0.987356	0.00746325	0.976531	0.00746325	0.990001	0.00746325	0.968019	0.00746325	0.947029	0.00746325
0.987377	0.00747559	0.97657	0.00747559	0.990017	0.00747559	0.967989	0.00747559	0.947117	0.00747559
0.987398	0.00748792	0.976608	0.00748792	0.990034	0.00748792	0.968042	0.00748792	0.947121	0.00748792
0.987419	0.00750026	0.976482	0.00750026	0.99005	0.00750026	0.968095	0.00750026	0.947208	0.00750026
0.987357	0.00751259	0.976439	0.00751259	0.990066	0.00751259	0.968147	0.00751259	0.947295	0.00751259
0.987378	0.00752493	0.976313	0.00752493	0.990083	0.00752493	0.968117	0.00752493	0.947299	0.00752493
0.987399	0.00753726	0.976107	0.00753726	0.990099	0.00753726	0.968088	0.00753726	0.947304	0.00753726
0.987419	0.0075496	0.976146	0.0075496	0.990115	0.0075496	0.96814	0.0075496	0.94739	0.0075496
0.98744	0.00756193	0.976185	0.00756193	0.990131	0.00756193	0.968192	0.00756193	0.947394	0.00756193
0.98746	0.00757427	0.976142	0.00757427	0.990147	0.00757427	0.968162	0.00757427	0.947398	0.00757427
0.987481	0.0075866	0.976181	0.0075866	0.990163	0.0075866	0.968214	0.0075866	0.947484	0.0075866
0.987501	0.00759894	0.976219	0.00759894	0.990179	0.00759894	0.968266	0.00759894	0.947407	0.00759894
0.987521	0.00761127	0.976258	0.00761127	0.990195	0.00761127	0.968317	0.00761127	0.947411	0.00761127
0.987541	0.00762361	0.976296	0.00762361	0.990211	0.00762361	0.968368	0.00762361	0.947253	0.00762361
0.987562	0.00763594	0.976254	0.00763594	0.990227	0.00763594	0.968419	0.00763594	0.947258	0.00763594
0.987501	0.00764828	0.976212	0.00764828	0.990162	0.00764828	0.96847	0.00764828	0.947262	0.00764828
0.987521	0.00766061	0.976089	0.00766061	0.990097	0.00766061	0.968521	0.00766061	0.947347	0.00766061
0.987541	0.00767295	0.976127	0.00767295	0.990113	0.00767295	0.968491	0.00767295	0.947351	0.00767295
0.987401	0.00768528	0.976166	0.00768528	0.990129	0.00768528	0.968542	0.00768528	0.947356	0.00768528
0.987421	0.00769762	0.976204	0.00769762	0.990145	0.00769762	0.968592	0.00769762	0.94728	0.00769762
0.987441	0.00770995	0.976242	0.00770995	0.990161	0.00770995	0.968643	0.00770995	0.947364	0.00770995
0.987461	0.00772229	0.97628	0.00772229	0.990177	0.00772229	0.968693	0.00772229	0.947289	0.00772229
0.987481	0.00773462	0.976238	0.00773462	0.990192	0.00773462	0.968743	0.00773462	0.947373	0.00773462
0.987501	0.00774696	0.976276	0.00774696	0.990208	0.00774696	0.968792	0.00774696	0.947456	0.00774696
0.987441	0.00775929	0.976313	0.00775929	0.990223	0.00775929	0.968842	0.00775929	0.94746	0.00775929
0.987461	0.00777163	0.976351	0.00777163	0.990239	0.00777163	0.968891	0.00777163	0.947464	0.00777163
0.987481	0.00778396	0.976309	0.00778396	0.990175	0.00778396	0.968941	0.00778396	0.947548	0.00778396
0.987422	0.0077963	0.976347	0.0077963	0.990191	0.0077963	0.96899	0.0077963	0.947631	0.0077963
0.987442	0.00780863	0.976226	0.00780863	0.990048	0.00780863	0.969039	0.00780863	0.947713	0.00780863
0.987462	0.00782097	0.976264	0.00782097	0.990064	0.00782097	0.969088	0.00782097	0.947638	0.00782097
0.987481	0.0078333	0.976301	0.0078333	0.99008	0.0078333	0.969136	0.0078333	0.947721	0.0078333
0.987501	0.00784564	0.97626	0.00784564	0.990095	0.00784564	0.969185	0.00784564	0.947724	0.00784564
0.987521	0.00785797	0.976297	0.00785797	0.990111	0.00785797	0.969233	0.00785797	0.947806	0.00785797
0.98754	0.00787031	0.976334	0.00787031	0.990126	0.00787031	0.969281	0.00787031	0.947888	0.00787031
0.98756	0.00788264	0.976371	0.00788264	0.990142	0.00788264	0.969329	0.00788264	0.947891	0.00788264
0.987579	0.00789498	0.976408	0.00789498	0.990157	0.00789498	0.969377	0.00789498	0.947973	0.00789498
0.987598	0.00790731	0.976445	0.00790731	0.990172	0.00790731	0.969425	0.00790731	0.948054	0.00790731
0.987618	0.00791965	0.976482	0.00791965	0.990188	0.00791965	0.969473	0.00791965	0.948057	0.00791965
0.987637	0.00793198	0.97644	0.00793198	0.990203	0.00793198	0.96952	0.00793198	0.94806	0.00793198
0.987579	0.00794432	0.976477	0.00794432	0.990218	0.00794432	0.969568	0.00794432	0.948141	0.00794432
0.98752	0.00795665	0.976513	0.00795665	0.990233	0.00795665	0.969615	0.00795665	0.948144	0.00795665
0.98754	0.00796899	0.97655	0.00796899	0.990248	0.00796899	0.969662	0.00796899	0.948069	0.00796899
0.987559	0.00798132	0.976586	0.00798132	0.990264	0.00798132	0.969709	0.00798132	0.948149	0.00798132
0.987578	0.00799365	0.976622	0.00799365	0.990279	0.00799365	0.969755	0.00799365	0.948152	0.00799365
0.987597	0.00800599	0.976658	0.00800599	0.990294	0.00800599	0.969802	0.00800599	0.948078	0.00800599
0.987539	0.00801832	0.976694	0.00801832	0.990232	0.00801832	0.969848	0.00801832	0.948158	0.00801832
0.987559	0.00803066	0.976653	0.00803066	0.990247	0.00803066	0.969818	0.00803066	0.948161	0.00803066
0.987578	0.00804299	0.976612	0.00804299	0.990261	0.00804299	0.969864	0.00804299	0.94824	0.00804299
0.987597	0.00805533	0.976571	0.00805533	0.990276	0.00805533	0.96991	0.00805533	0.948243	0.00805533
0.987616	0.00806766	0.976607	0.00806766	0.990291	0.00806766	0.969956	0.00806766	0.948169	0.00806766
0.987635	0.00808	0.976643	0.00808	0.990306	0.00808	0.970002	0.00808	0.948248	0.00808
0.987653	0.00809233	0.976679	0.00809233	0.990321	0.00809233	0.969972	0.00809233	0.948251	0.00809233
0.987672	0.00810467	0.976714	0.00810467	0.990336	0.00810467	0.969941	0.00810467	0.948254	0.00810467
0.987691	0.008117	0.976749	0.008117	0.990274	0.008117	0.969911	0.008117	0.948256	0.008117
0.98771	0.00812934	0.976709	0.00812934	0.990289	0.00812934	0.969957	0.00812934	0.948335	0.00812934
0.987728	0.00814167	0.976744	0.00814167	0.990304	0.00814167	0.969927	0.00814167	0.948413	0.00814167
0.987671	0.00815401	0.976779	0.00815401	0.990243	0.00815401	0.969972	0.00815401	0.948491	0.00815401
0.98769	0.00816634	0.976814	0.00816634	0.990258	0.00816634	0.970017	0.00816634	0.948569	0.00816634
0.987708	0.00817868	0.976774	0.00817868	0.990272	0.00817868	0.969987	0.00817868	0.948571	0.00817868
0.987727	0.00819101	0.976809	0.00819101	0.990287	0.00819101	0.969957	0.00819101	0.948573	0.00819101
0.98767	0.00820335	0.976844	0.00820335	0.990301	0.00820335	0.970002	0.00820335	0.948575	0.00820335
0.987689	0.00821568	0.976879	0.00821568	0.990316	0.00821568	0.969897	0.00821568	0.948653	0.00821568
0.987707	0.00822802	0.976913	0.00822802	0.990331	0.00822802	0.969942	0.00822802	0.948655	0.00822802
0.987725	0.00824035	0.976873	0.00824035	0.990345	0.00824035	0.969987	0.00824035	0.948657	0.00824035
0.987744	0.00825269	0.976758	0.00825269	0.990359	0.00825269	0.970032	0.00825269	0.948584	0.00825269
0.987762	0.00826502	0.976793	0.00826502	0.990374	0.00826502	0.970077	0.00826502	0.948511	0.00826502
0.98778	0.00827736	0.976753	0.00827736	0.990388	0.00827736	0.970047	0.00827736	0.948365	0.00827736
0.987724	0.00828969	0.976713	0.00828969	0.990328	0.00828969	0.970092	0.00828969	0.948293	0.00828969
0.987742	0.00830203	0.976748	0.00830203	0.990342	0.00830203	0.970136	0.00830203	0.948295	0.00830203
0.987761	0.00831436	0.976782	0.00831436	0.990357	0.00831436	0.970032	0.00831436	0.948298	0.00831436
0.987779	0.0083267	0.976817	0.0083267	0.990297	0.0083267	0.970076	0.0083267	0.948152	0.0083267
0.987723	0.00833903	0.976851	0.00833903	0.990311	0.00833903	0.970121	0.00833903	0.948155	0.00833903
0.987741	0.00835137	0.976811	0.00835137	0.990326	0.00835137	0.970165	0.00835137	0.947862	0.00835137
0.987685	0.0083637	0.976845	0.0083637	0.99034	0.0083637	0.970209	0.0083637	0.947865	0.0083637
0.98763	0.00837604	0.976806	0.00837604	0.990354	0.00837604	0.970253	0.00837604	0.947868	0.00837604
0.987648	0.00838837	0.976766	0.00838837	0.990368	0.00838837	0.970223	0.00838837	0.947945	0.00838837
0.987666	0.00840071	0.976801	0.00840071	0.990382	0.00840071	0.97012	0.00840071	0.948021	0.00840071
0.987684	0.00841304	0.976835	0.00841304	0.990397	0.00841304	0.97009	0.00841304	0.948098	0.00841304
0.987702	0.00842538	0.976868	0.00842538	0.990411	0.00842538	0.970134	0.00842538	0.948027	0.00842538
0.98772	0.00843771	0.976902	0.00843771	0.990425	0.00843771	0.970105	0.00843771	0.94803	0.00843771
0.987738	0.00845005	0.976863	0.00845005	0.990439	0.00845005	0.970002	0.00845005	0.947741	0.00845005
0.987756	0.00846238	0.976897	0.00846238	0.990453	0.00846238	0.970046	0.00846238	0.947817	0.00846238
0.987774	0.00847472	0.97693	0.00847472	0.990321	0.00847472	0.970017	0.00847472	0.947893	0.00847472
0.987719	0.00848705	0.976964	0.00848705	0.990335	0.00848705	0.97006	0.00848705	0.947969	0.00848705
0.987737	0.00849939	0.976925	0.00849939	0.990349	0.00849939	0.970104	0.00849939	0.948044	0.00849939
0.987682	0.00851172	0.976886	0.00851172	0.990363	0.00851172	0.970075	0.00851172	0.948047	0.00851172
0.9877	0.00852406	0.976919	0.00852406	0.990377	0.00852406	0.970118	0.00852406	0.947978	0.00852406
0.987718	0.00853639	0.97688	0.00853639	0.990391	0.00853639	0.970161	0.00853639	0.947981	0.00853639
0.987735	0.00854873	0.976841	0.00854873	0.990405	0.00854873	0.970204	0.00854873	0.947839	0.00854873
0.987753	0.00856106	0.976875	0.00856106	0.990419	0.00856106	0.970247	0.00856106	0.947914	0.00856106
0.987771	0.0085734	0.976836	0.0085734	0.990432	0.0085734	0.97029	0.0085734	0.947774	0.0085734
0.987788	0.00858573	0.976869	0.00858573	0.990446	0.00858573	0.970333	0.00858573	0.947849	0.00858573
0.987806	0.00859807	0.976903	0.00859807	0.990388	0.00859807	0.970375	0.00859807	0.947923	0.00859807
0.987823	0.0086104	0.976936	0.0086104	0.99033	0.0086104	0.970418	0.0086104	0.947998	0.0086104
0.987841	0.00862274	0.976754	0.00862274	0.990344	0.00862274	0.97046	0.00862274	0.948001	0.00862274
0.987858	0.00863507	0.976645	0.00863507	0.990286	0.00863507	0.970502	0.00863507	0.948004	0.00863507
0.987875	0.00864741	0.976678	0.00864741	0.9903	0.00864741	0.970544	0.00864741	0.947935	0.00864741
0.987893	0.00865974	0.97664	0.00865974	0.990314	0.00865974	0.970586	0.00865974	0.948009	0.00865974
0.98791	0.00867208	0.976602	0.00867208	0.990328	0.00867208	0.970628	0.00867208	0.948083	0.00867208
0.987856	0.00868441	0.976564	0.00868441	0.990342	0.00868441	0.97067	0.00868441	0.948015	0.00868441
0.987873	0.00869675	0.976526	0.00869675	0.990355	0.00869675	0.97064	0.00869675	0.947876	0.00869675
0.98782	0.00870908	0.97656	0.00870908	0.990369	0.00870908	0.970611	0.00870908	0.94795	0.00870908
0.987837	0.00872142	0.976522	0.00872142	0.990383	0.00872142	0.970653	0.00872142	0.947882	0.00872142
0.987854	0.00873375	0.976555	0.00873375	0.990396	0.00873375	0.970694	0.00873375	0.947885	0.00873375
0.987871	0.00874609	0.976588	0.00874609	0.99041	0.00874609	0.970665	0.00874609	0.947959	0.00874609
0.987888	0.00875842	0.976621	0.00875842	0.990423	0.00875842	0.970706	0.00875842	0.948032	0.00875842
0.987905	0.00877076	0.976584	0.00877076	0.990437	0.00877076	0.970677	0.00877076	0.947894	0.00877076
0.987922	0.00878309	0.976617	0.00878309	0.99045	0.00878309	0.970718	0.00878309	0.947756	0.00878309
0.987869	0.00879543	0.97665	0.00879543	0.990464	0.00879543	0.970759	0.00879543	0.94783	0.00879543
0.987886	0.00880776	0.976682	0.00880776	0.990477	0.00880776	0.9708	0.00880776	0.947833	0.00880776
0.987903	0.0088201	0.976715	0.0088201	0.99049	0.0088201	0.970771	0.0088201	0.947836	0.0088201
0.98785	0.00883243	0.976747	0.00883243	0.990434	0.00883243	0.970742	0.00883243	0.947839	0.00883243
0.987867	0.00884477	0.97678	0.00884477	0.990447	0.00884477	0.970644	0.00884477	0.947842	0.00884477
0.987884	0.0088571	0.976673	0.0088571	0.99046	0.0088571	0.970684	0.0088571	0.947775	0.0088571
0.987831	0.00886944	0.976705	0.00886944	0.990474	0.00886944	0.970725	0.00886944	0.947778	0.00886944
0.987848	0.00888177	0.976738	0.00888177	0.990487	0.00888177	0.970766	0.00888177	0.947851	0.00888177
0.987865	0.00889411	0.97677	0.00889411	0.9905	0.00889411	0.970806	0.00889411	0.947854	0.00889411
0.987882	0.00890644	0.976802	0.00890644	0.990513	0.00890644	0.970778	0.00890644	0.947926	0.00890644
0.987829	0.00891878	0.976765	0.00891878	0.990526	0.00891878	0.970749	0.00891878	0.94786	0.00891878
0.987846	0.00893111	0.976797	0.00893111	0.99047	0.00893111	0.970789	0.00893111	0.947794	0.00893111
0.987863	0.00894344	0.976829	0.00894344	0.990483	0.00894344	0.970761	0.00894344	0.947728	0.00894344
0.98788	0.00895578	0.976861	0.00895578	0.990497	0.00895578	0.970732	0.00895578	0.947731	0.00895578
0.987828	0.00896811	0.976893	0.00896811	0.99051	0.00896811	0.970772	0.00896811	0.947803	0.00896811
0.987844	0.00898045	0.976925	0.00898045	0.990523	0.00898045	0.970675	0.00898045	0.947874	0.00898045
0.987861	0.00899278	0.976956	0.00899278	0.990467	0.00899278	0.970647	0.00899278	0.947877	0.00899278
0.987878	0.00900512	0.976988	0.00900512	0.99048	0.00900512	0.970687	0.00900512	0.94788	0.00900512
0.987894	0.00901745	0.977019	0.00901745	0.990493	0.00901745	0.970727	0.00901745	0.947746	0.00901745
0.987842	0.00902979	0.977051	0.00902979	0.99037	0.00902979	0.970767	0.00902979	0.947681	0.00902979
0.987791	0.00904212	0.977082	0.00904212	0.990383	0.00904212	0.970807	0.00904212	0.947548	0.00904212
0.987807	0.00905446	0.977045	0.00905446	0.990396	0.00905446	0.970779	0.00905446	0.947619	0.00905446
0.987824	0.00906679	0.977076	0.00906679	0.990409	0.00906679	0.970614	0.00906679	0.947555	0.00906679
0.98784	0.00907913	0.977108	0.00907913	0.990354	0.00907913	0.970654	0.00907913	0.947558	0.00907913
0.987857	0.00909146	0.977139	0.00909146	0.990367	0.00909146	0.970626	0.00909146	0.947561	0.00909146
0.987873	0.0091038	0.97717	0.0091038	0.99038	0.0091038	0.970598	0.0091038	0.947632	0.0091038
0.98789	0.00911613	0.9772	0.00911613	0.990393	0.00911613	0.97057	0.00911613	0.947635	0.00911613
0.987906	0.00912847	0.977231	0.00912847	0.990406	0.00912847	0.970475	0.00912847	0.947571	0.00912847
0.987923	0.0091408	0.977262	0.0091408	0.990419	0.0091408	0.970515	0.0091408	0.947507	0.0091408
0.987871	0.00915314	0.977293	0.00915314	0.990432	0.00915314	0.970555	0.00915314	0.94751	0.00915314
0.987888	0.00916547	0.977323	0.00916547	0.990445	0.00916547	0.970392	0.00916547	0.947514	0.00916547
0.987904	0.00917781	0.977354	0.00917781	0.990458	0.00917781	0.970432	0.00917781	0.947584	0.00917781
0.98792	0.00919014	0.977384	0.00919014	0.99047	0.00919014	0.970405	0.00919014	0.947587	0.00919014
0.987936	0.00920248	0.977414	0.00920248	0.990483	0.00920248	0.970377	0.00920248	0.947524	0.00920248
0.987953	0.00921481	0.977378	0.00921481	0.990496	0.00921481	0.970417	0.00921481	0.947594	0.00921481
0.987969	0.00922715	0.977408	0.00922715	0.990509	0.00922715	0.970457	0.00922715	0.94753	0.00922715
0.987985	0.00923948	0.977305	0.00923948	0.990521	0.00923948	0.970496	0.00923948	0.9476	0.00923948
0.988001	0.00925182	0.977202	0.00925182	0.990534	0.00925182	0.970535	0.00925182	0.947404	0.00925182
0.98795	0.00926415	0.977232	0.00926415	0.990547	0.00926415	0.970575	0.00926415	0.947407	0.00926415
0.9879	0.00927649	0.977129	0.00927649	0.990559	0.00927649	0.970547	0.00927649	0.947477	0.00927649
0.987916	0.00928882	0.97716	0.00928882	0.990572	0.00928882	0.970586	0.00928882	0.947547	0.00928882
0.987866	0.00930116	0.97719	0.00930116	0.990584	0.00930116	0.970559	0.00930116	0.94755	0.00930116
0.987815	0.00931349	0.97722	0.00931349	0.990597	0.00931349	0.970333	0.00931349	0.947553	0.00931349
0.987831	0.00932583	0.97725	0.00932583	0.990609	0.00932583	0.970108	0.00932583	0.947623	0.00932583
0.987782	0.00933816	0.977214	0.00933816	0.990621	0.00933816	0.970147	0.00933816	0.947626	0.00933816
0.987798	0.0093505	0.977244	0.0093505	0.990634	0.0093505	0.970055	0.0093505	0.947629	0.0093505
0.987748	0.00936283	0.977274	0.00936283	0.990646	0.00936283	0.969962	0.00936283	0.947632	0.00936283
0.987698	0.00937517	0.977304	0.00937517	0.990659	0.00937517	0.969805	0.00937517	0.947701	0.00937517
0.987714	0.0093875	0.977334	0.0093875	0.990671	0.0093875	0.969647	0.0093875	0.94777	0.0093875
0.98773	0.00939984	0.977364	0.00939984	0.990617	0.00939984	0.969687	0.00939984	0.947707	0.00939984
0.987747	0.00941217	0.977393	0.00941217	0.99063	0.00941217	0.969727	0.00941217	0.94771	0.00941217
0.987763	0.00942451	0.977358	0.00942451	0.990642	0.00942451	0.969766	0.00942451	0.947778	0.00942451
0.987779	0.00943684	0.977387	0.00943684	0.990654	0.00943684	0.969675	0.00943684	0.947847	0.00943684
0.987795	0.00944918	0.977351	0.00944918	0.990666	0.00944918	0.969715	0.00944918	0.947915	0.00944918
0.98781	0.00946151	0.977316	0.00946151	0.990613	0.00946151	0.969689	0.00946151	0.947983	0.00946151
0.987826	0.00947385	0.97728	0.00947385	0.990561	0.00947385	0.969729	0.00947385	0.94805	0.00947385
0.987777	0.00948618	0.977245	0.00948618	0.990573	0.00948618	0.969768	0.00948618	0.948053	0.00948618
0.987793	0.00949852	0.977274	0.00949852	0.990585	0.00949852	0.969742	0.00949852	0.94812	0.00949852
0.987809	0.00951085	0.977304	0.00951085	0.990597	0.00951085	0.969717	0.00951085	0.948058	0.00951085
0.987825	0.00952319	0.977333	0.00952319	0.990545	0.00952319	0.969691	0.00952319	0.948125	0.00952319
0.98784	0.00953552	0.977362	0.00953552	0.990557	0.00953552	0.969601	0.00953552	0.948128	0.00953552
0.987791	0.00954786	0.977327	0.00954786	0.990569	0.00954786	0.96964	0.00954786	0.948065	0.00954786
0.987807	0.00956019	0.977292	0.00956019	0.990581	0.00956019	0.969679	0.00956019	0.948068	0.00956019
0.987759	0.00957253	0.977257	0.00957253	0.990465	0.00957253	0.969718	0.00957253	0.948135	0.00957253
0.987774	0.00958486	0.977286	0.00958486	0.990412	0.00958486	0.969693	0.00958486	0.948137	0.00958486
0.98779	0.0095972	0.977315	0.0095972	0.990425	0.0095972	0.969732	0.0095972	0.948204	0.0095972
0.987806	0.00960953	0.97728	0.00960953	0.990437	0.00960953	0.969771	0.00960953	0.94827	0.00960953
0.987757	0.00962187	0.977309	0.00962187	0.990449	0.00962187	0.969746	0.00962187	0.948337	0.00962187
0.987773	0.0096342	0.977338	0.0096342	0.990462	0.0096342	0.969784	0.0096342	0.948403	0.0096342
0.987789	0.00964654	0.977367	0.00964654	0.990474	0.00964654	0.969759	0.00964654	0.948469	0.00964654
0.987804	0.00965887	0.977332	0.00965887	0.990486	0.00965887	0.969734	0.00965887	0.948535	0.00965887
0.98782	0.00967121	0.977361	0.00967121	0.990434	0.00967121	0.969772	0.00967121	0.948536	0.00967121
0.987835	0.00968354	0.97739	0.00968354	0.990446	0.00968354	0.969747	0.00968354	0.948602	0.00968354
0.987851	0.00969588	0.977419	0.00969588	0.990395	0.00969588	0.969786	0.00969588	0.948667	0.00969588
0.987866	0.00970821	0.977447	0.00970821	0.990344	0.00970821	0.96976	0.00970821	0.948669	0.00970821
0.987881	0.00972055	0.977476	0.00972055	0.990229	0.00972055	0.969799	0.00972055	0.948671	0.00972055
0.987897	0.00973288	0.977505	0.00973288	0.990241	0.00973288	0.96971	0.00973288	0.948609	0.00973288
0.987912	0.00974522	0.977533	0.00974522	0.990254	0.00974522	0.969622	0.00974522	0.948674	0.00974522
0.987927	0.00975755	0.977561	0.00975755	0.990266	0.00975755	0.969534	0.00975755	0.948739	0.00975755
0.987943	0.00976989	0.97759	0.00976989	0.990278	0.00976989	0.96951	0.00976989	0.948741	0.00976989
0.987958	0.00978222	0.977618	0.00978222	0.990291	0.00978222	0.969485	0.00978222	0.948805	0.00978222
0.987973	0.00979456	0.977646	0.00979456	0.990303	0.00979456	0.96946	0.00979456	0.94887	0.00979456
0.987988	0.00980689	0.977674	0.00980689	0.990315	0.00980689	0.969499	0.00980689	0.948934	0.00980689
0.988003	0.00981923	0.977702	0.00981923	0.990327	0.00981923	0.969537	0.00981923	0.948998	0.00981923
0.988018	0.00983156	0.97773	0.00983156	0.990339	0.00983156	0.969513	0.00983156	0.949062	0.00983156
0.988033	0.0098439	0.977758	0.0098439	0.990351	0.0098439	0.969488	0.0098439	0.949063	0.0098439
0.987986	0.00985623	0.977724	0.00985623	0.990301	0.00985623	0.969464	0.00985623	0.949065	0.00985623
0.988001	0.00986857	0.977689	0.00986857	0.990313	0.00986857	0.969439	0.00986857	0.948941	0.00986857
0.987953	0.0098809	0.977654	0.0098809	0.990325	0.0098809	0.969353	0.0098809	0.948942	0.0098809
0.987968	0.00989323	0.97762	0.00989323	0.990275	0.00989323	0.969329	0.00989323	0.949006	0.00989323
0.987921	0.00990557	0.977648	0.00990557	0.990287	0.00990557	0.969242	0.00990557	0.948882	0.00990557
0.987936	0.0099179	0.977613	0.0099179	0.990299	0.0099179	0.969094	0.0099179	0.948884	0.0099179
0.987951	0.00993024	0.977579	0.00993024	0.990311	0.00993024	0.969132	0.00993024	0.948885	0.00993024
0.987966	0.00994257	0.977483	0.00994257	0.990261	0.00994257	0.969109	0.00994257	0.948949	0.00994257
0.987981	0.00995491	0.977511	0.00995491	0.990273	0.00995491	0.969085	0.00995491	0.949012	0.00995491
0.987996	0.00996724	0.977415	0.00996724	0.990285	0.00996724	0.969123	0.00996724	0.948951	0.00996724
0.988011	0.00997958	0.977443	0.00997958	0.990235	0.00997958	0.969161	0.00997958	0.949014	0.00997958
0.988025	0.00999191	0.977409	0.00999191	0.990248	0.00999191	0.969199	0.00999191	0.948769	0.00999191
0.98804	0.0100042	0.977437	0.0100042	0.99026	0.0100042	0.969176	0.0100042	0.94877	0.0100042
0.988055	0.0100166	0.977403	0.0100166	0.99021	0.0100166	0.969214	0.0100166	0.94871	0.0100166
0.98807	0.0100289	0.977431	0.0100289	0.990222	0.0100289	0.969252	0.0100289	0.948773	0.0100289
0.988023	0.0100413	0.977458	0.0100413	0.990234	0.0100413	0.969228	0.0100413	0.948652	0.0100413
0.988038	0.0100536	0.977486	0.0100536	0.990246	0.0100536	0.969143	0.0100536	0.948592	0.0100536
0.988052	0.0100659	0.977514	0.0100659	0.990258	0.0100659	0.969181	0.0100659	0.948594	0.0100659
0.988006	0.0100783	0.977541	0.0100783	0.99027	0.0100783	0.969219	0.0100783	0.948534	0.0100783
0.98802	0.0100906	0.977569	0.0100906	0.990282	0.0100906	0.969256	0.0100906	0.948414	0.0100906
0.988035	0.0101029	0.977596	0.0101029	0.990294	0.0101029	0.969294	0.0101029	0.948355	0.0101029
0.98805	0.0101153	0.977623	0.0101153	0.990305	0.0101153	0.969331	0.0101153	0.948357	0.0101153
0.988064	0.0101276	0.977651	0.0101276	0.990317	0.0101276	0.969368	0.0101276	0.94842	0.0101276
0.988079	0.0101399	0.977678	0.0101399	0.990329	0.0101399	0.969345	0.0101399	0.948422	0.0101399
0.988093	0.0101523	0.977705	0.0101523	0.990341	0.0101523	0.969382	0.0101523	0.948484	0.0101523
0.988108	0.0101646	0.977732	0.0101646	0.990353	0.0101646	0.969419	0.0101646	0.948547	0.0101646
0.988122	0.0101769	0.977698	0.0101769	0.990364	0.0101769	0.969456	0.0101769	0.948488	0.0101769
0.988136	0.0101893	0.977725	0.0101893	0.990315	0.0101893	0.969493	0.0101893	0.94855	0.0101893
0.988151	0.0102016	0.977752	0.0102016	0.990327	0.0102016	0.96953	0.0102016	0.948552	0.0102016
0.988105	0.0102139	0.977779	0.0102139	0.990339	0.0102139	0.969567	0.0102139	0.948493	0.0102139
0.988119	0.0102263	0.977806	0.0102263	0.99029	0.0102263	0.969604	0.0102263	0.948495	0.0102263
0.988073	0.0102386	0.977833	0.0102386	0.990181	0.0102386	0.96958	0.0102386	0.948437	0.0102386
0.988027	0.0102509	0.977859	0.0102509	0.990193	0.0102509	0.969617	0.0102509	0.948439	0.0102509
0.988042	0.0102633	0.977826	0.0102633	0.990205	0.0102633	0.969653	0.0102633	0.948501	0.0102633
0.987996	0.0102756	0.977792	0.0102756	0.990157	0.0102756	0.96969	0.0102756	0.948502	0.0102756
0.98801	0.010288	0.977819	0.010288	0.990168	0.010288	0.969726	0.010288	0.948504	0.010288
0.988025	0.0103003	0.977846	0.0103003	0.99018	0.0103003	0.969762	0.0103003	0.948566	0.0103003
0.988039	0.0103126	0.977872	0.0103126	0.990132	0.0103126	0.969739	0.0103126	0.948448	0.0103126
0.987994	0.010325	0.977839	0.010325	0.990144	0.010325	0.969775	0.010325	0.94845	0.010325
0.988008	0.0103373	0.977865	0.0103373	0.990036	0.0103373	0.969811	0.0103373	0.948511	0.0103373
0.987963	0.0103496	0.977892	0.0103496	0.990048	0.0103496	0.969847	0.0103496	0.948394	0.0103496
0.987977	0.010362	0.977918	0.010362	0.99006	0.010362	0.969883	0.010362	0.948277	0.010362
0.987991	0.0103743	0.977944	0.0103743	0.990072	0.0103743	0.969919	0.0103743	0.948101	0.0103743
0.987946	0.0103866	0.97797	0.0103866	0.990084	0.0103866	0.969954	0.0103866	0.948043	0.0103866
0.98796	0.010399	0.977937	0.010399	0.990095	0.010399	0.96999	0.010399	0.948046	0.010399
0.987975	0.0104113	0.977963	0.0104113	0.990107	0.0104113	0.970025	0.0104113	0.948107	0.0104113
0.987989	0.0104236	0.977871	0.0104236	0.99006	0.0104236	0.970061	0.0104236	0.94811	0.0104236
0.988003	0.010436	0.977838	0.010436	0.990072	0.010436	0.970096	0.010436	0.948171	0.010436
0.988017	0.0104483	0.977864	0.0104483	0.990083	0.0104483	0.970132	0.0104483	0.948173	0.0104483
0.987972	0.0104606	0.977831	0.0104606	0.990095	0.0104606	0.970167	0.0104606	0.948234	0.0104606
0.987928	0.010473	0.977858	0.010473	0.990107	0.010473	0.970202	0.010473	0.948236	0.010473
0.987942	0.0104853	0.977884	0.0104853	0.990118	0.0104853	0.970237	0.0104853	0.948238	0.0104853
0.987956	0.0104976	0.97791	0.0104976	0.99013	0.0104976	0.970272	0.0104976	0.948299	0.0104976
0.98797	0.01051	0.977936	0.01051	0.990141	0.01051	0.970248	0.01051	0.948301	0.01051
0.987926	0.0105223	0.977961	0.0105223	0.990153	0.0105223	0.970224	0.0105223	0.948303	0.0105223
0.98794	0.0105347	0.977929	0.0105347	0.990165	0.0105347	0.970201	0.0105347	0.948364	0.0105347
0.987895	0.010547	0.977955	0.010547	0.990176	0.010547	0.970236	0.010547	0.948424	0.010547
0.98791	0.0105593	0.97798	0.0105593	0.990187	0.0105593	0.970212	0.0105593	0.948484	0.0105593
0.987865	0.0105717	0.977948	0.0105717	0.990199	0.0105717	0.970247	0.0105717	0.948486	0.0105717
0.987879	0.010584	0.977915	0.010584	0.99021	0.010584	0.970281	0.010584	0.94843	0.010584
0.987894	0.0105963	0.977941	0.0105963	0.990222	0.0105963	0.970316	0.0105963	0.948431	0.0105963
0.987908	0.0106087	0.977908	0.0106087	0.990233	0.0106087	0.970351	0.0106087	0.948433	0.0106087
0.987922	0.010621	0.977934	0.010621	0.990244	0.010621	0.970385	0.010621	0.948377	0.010621
0.987936	0.0106333	0.977786	0.0106333	0.990256	0.0106333	0.970419	0.0106333	0.948321	0.0106333
0.98795	0.0106457	0.977695	0.0106457	0.990209	0.0106457	0.970454	0.0106457	0.948323	0.0106457
0.987964	0.010658	0.977721	0.010658	0.99022	0.010658	0.970488	0.010658	0.948267	0.010658
0.987978	0.0106703	0.977747	0.0106703	0.990232	0.0106703	0.970522	0.0106703	0.948211	0.0106703
0.987934	0.0106827	0.977773	0.0106827	0.990243	0.0106827	0.970556	0.0106827	0.948271	0.0106827
0.987948	0.010695	0.977798	0.010695	0.990254	0.010695	0.97059	0.010695	0.9481	0.010695
0.987962	0.0107073	0.977766	0.0107073	0.990266	0.0107073	0.970624	0.0107073	0.948102	0.0107073
0.987975	0.0107197	0.977792	0.0107197	0.990277	0.0107197	0.970658	0.0107197	0.947989	0.0107197
0.987989	0.010732	0.977817	0.010732	0.990288	0.010732	0.970691	0.010732	0.948049	0.010732
0.988003	0.0107443	0.977843	0.0107443	0.990299	0.0107443	0.970725	0.0107443	0.947994	0.0107443
0.988017	0.0107567	0.977811	0.0107567	0.99031	0.0107567	0.970759	0.0107567	0.948053	0.0107567
0.98803	0.010769	0.977779	0.010769	0.990321	0.010769	0.970792	0.010769	0.948113	0.010769
0.988044	0.0107814	0.977747	0.0107814	0.990332	0.0107814	0.970825	0.0107814	0.948172	0.0107814
0.988058	0.0107937	0.977773	0.0107937	0.990343	0.0107937	0.970859	0.0107937	0.948174	0.0107937
0.988071	0.010806	0.977798	0.010806	0.990354	0.010806	0.970892	0.010806	0.948234	0.010806
0.988085	0.0108184	0.977766	0.0108184	0.990308	0.0108184	0.970925	0.0108184	0.948236	0.0108184
0.988099	0.0108307	0.977792	0.0108307	0.990319	0.0108307	0.970958	0.0108307	0.948181	0.0108307
0.988055	0.010843	0.977817	0.010843	0.99033	0.010843	0.970991	0.010843	0.94824	0.010843
0.988069	0.0108554	0.977842	0.0108554	0.990341	0.0108554	0.971024	0.0108554	0.948298	0.0108554
0.988082	0.0108677	0.977867	0.0108677	0.990296	0.0108677	0.971057	0.0108677	0.948244	0.0108677
0.988096	0.01088	0.977892	0.01088	0.990307	0.01088	0.971033	0.01088	0.948246	0.01088
0.988109	0.0108924	0.977917	0.0108924	0.990261	0.0108924	0.971066	0.0108924	0.948248	0.0108924
0.988123	0.0109047	0.977942	0.0109047	0.990215	0.0109047	0.971099	0.0109047	0.948306	0.0109047
0.988136	0.010917	0.977911	0.010917	0.990227	0.010917	0.971132	0.010917	0.948364	0.010917
0.98815	0.0109294	0.977879	0.0109294	0.990181	0.0109294	0.971164	0.0109294	0.948366	0.0109294
0.988107	0.0109417	0.977848	0.0109417	0.990136	0.0109417	0.971197	0.0109417	0.948425	0.0109417
0.98812	0.010954	0.977873	0.010954	0.990091	0.010954	0.971229	0.010954	0.94837	0.010954
0.988133	0.0109664	0.977898	0.0109664	0.990102	0.0109664	0.971261	0.0109664	0.948316	0.0109664
0.988091	0.0109787	0.977923	0.0109787	0.990113	0.0109787	0.971294	0.0109787	0.948374	0.0109787
0.988104	0.010991	0.977835	0.010991	0.990124	0.010991	0.971326	0.010991	0.948432	0.010991
0.988117	0.0110034	0.97786	0.0110034	0.990135	0.0110034	0.971358	0.0110034	0.948321	0.0110034
0.988131	0.0110157	0.977885	0.0110157	0.99009	0.0110157	0.97139	0.0110157	0.948379	0.0110157
0.988144	0.011028	0.97791	0.011028	0.990101	0.011028	0.971422	0.011028	0.948437	0.011028
0.988101	0.0110404	0.977934	0.0110404	0.990112	0.0110404	0.971398	0.0110404	0.948439	0.0110404
0.988115	0.0110527	0.977959	0.0110527	0.990123	0.0110527	0.97143	0.0110527	0.948385	0.0110527
0.988128	0.0110651	0.977928	0.0110651	0.990079	0.0110651	0.971462	0.0110651	0.948442	0.0110651
0.988141	0.0110774	0.977952	0.0110774	0.99009	0.0110774	0.971494	0.0110774	0.948444	0.0110774
0.988154	0.0110897	0.977977	0.0110897	0.990101	0.0110897	0.971525	0.0110897	0.948501	0.0110897
0.988112	0.0111021	0.978001	0.0111021	0.990112	0.0111021	0.971557	0.0111021	0.948558	0.0111021
0.988125	0.0111144	0.978026	0.0111144	0.990123	0.0111144	0.971589	0.0111144	0.948505	0.0111144
0.988138	0.0111267	0.97805	0.0111267	0.990134	0.0111267	0.97162	0.0111267	0.948506	0.0111267
0.988151	0.0111391	0.978074	0.0111391	0.990145	0.0111391	0.971652	0.0111391	0.948452	0.0111391
0.988164	0.0111514	0.978099	0.0111514	0.990155	0.0111514	0.971683	0.0111514	0.948454	0.0111514
0.988067	0.0111637	0.978123	0.0111637	0.990166	0.0111637	0.971714	0.0111637	0.948456	0.0111637
0.98808	0.0111761	0.978147	0.0111761	0.990177	0.0111761	0.971745	0.0111761	0.948458	0.0111761
0.988093	0.0111884	0.978171	0.0111884	0.990133	0.0111884	0.971777	0.0111884	0.948404	0.0111884
0.988106	0.0112007	0.97814	0.0112007	0.990144	0.0112007	0.971808	0.0112007	0.948461	0.0112007
0.988009	0.0112131	0.978109	0.0112131	0.990045	0.0112131	0.971839	0.0112131	0.948408	0.0112131
0.988023	0.0112254	0.978133	0.0112254	0.990055	0.0112254	0.97187	0.0112254	0.948464	0.0112254
0.988036	0.0112377	0.978157	0.0112377	0.990066	0.0112377	0.971791	0.0112377	0.948411	0.0112377
0.988049	0.0112501	0.978181	0.0112501	0.990077	0.0112501	0.971712	0.0112501	0.948413	0.0112501
0.988062	0.0112624	0.978205	0.0112624	0.990088	0.0112624	0.971743	0.0112624	0.94836	0.0112624
0.988075	0.0112747	0.978229	0.0112747	0.990099	0.0112747	0.971774	0.0112747	0.948307	0.0112747
0.988088	0.0112871	0.978253	0.0112871	0.99011	0.0112871	0.971805	0.0112871	0.948309	0.0112871
0.988101	0.0112994	0.978276	0.0112994	0.990121	0.0112994	0.971836	0.0112994	0.948365	0.0112994
0.988114	0.0113118	0.9783	0.0113118	0.990131	0.0113118	0.971866	0.0113118	0.948313	0.0113118
0.988127	0.0113241	0.978269	0.0113241	0.990142	0.0113241	0.971897	0.0113241	0.948314	0.0113241
0.988031	0.0113364	0.978184	0.0113364	0.990153	0.0113364	0.971928	0.0113364	0.948316	0.0113364
0.988044	0.0113488	0.978153	0.0113488	0.990109	0.0113488	0.971958	0.0113488	0.948318	0.0113488
0.988057	0.0113611	0.978177	0.0113611	0.99012	0.0113611	0.971934	0.0113611	0.948211	0.0113611
0.98807	0.0113734	0.978201	0.0113734	0.990131	0.0113734	0.971965	0.0113734	0.948267	0.0113734
0.988083	0.0113858	0.978224	0.0113858	0.990087	0.0113858	0.971995	0.0113858	0.948323	0.0113858
0.988096	0.0113981	0.978248	0.0113981	0.990098	0.0113981	0.972025	0.0113981	0.948271	0.0113981
0.988109	0.0114104	0.978271	0.0114104	0.990109	0.0114104	0.972056	0.0114104	0.948327	0.0114104
0.988122	0.0114228	0.978295	0.0114228	0.990119	0.0114228	0.972086	0.0114228	0.948329	0.0114228
0.988134	0.0114351	0.97821	0.0114351	0.99013	0.0114351	0.972116	0.0114351	0.948385	0.0114351
0.988093	0.0114474	0.978234	0.0114474	0.990141	0.0114474	0.972092	0.0114474	0.948386	0.0114474
0.988106	0.0114598	0.978257	0.0114598	0.990151	0.0114598	0.972068	0.0114598	0.948334	0.0114598
0.988119	0.0114721	0.978281	0.0114721	0.990162	0.0114721	0.972045	0.0114721	0.948282	0.0114721
0.988132	0.0114844	0.978304	0.0114844	0.990172	0.0114844	0.972075	0.0114844	0.948338	0.0114844
0.988144	0.0114968	0.978327	0.0114968	0.990183	0.0114968	0.972105	0.0114968	0.94834	0.0114968
0.988157	0.0115091	0.978351	0.0115091	0.990193	0.0115091	0.972134	0.0115091	0.948341	0.0115091
0.988116	0.0115214	0.97832	0.0115214	0.990204	0.0115214	0.972164	0.0115214	0.948343	0.0115214
0.988129	0.0115338	0.97829	0.0115338	0.990214	0.0115338	0.972194	0.0115338	0.948292	0.0115338
0.988142	0.0115461	0.978313	0.0115461	0.990225	0.0115461	0.97217	0.0115461	0.948293	0.0115461
0.988154	0.0115585	0.978336	0.0115585	0.990235	0.0115585	0.972147	0.0115585	0.948349	0.0115585
0.988167	0.0115708	0.978359	0.0115708	0.990192	0.0115708	0.972176	0.0115708	0.948244	0.0115708
0.988126	0.0115831	0.978382	0.0115831	0.990203	0.0115831	0.972206	0.0115831	0.948192	0.0115831
0.988139	0.0115955	0.978352	0.0115955	0.990213	0.0115955	0.972129	0.0115955	0.948194	0.0115955
0.988152	0.0116078	0.978269	0.0116078	0.990171	0.0116078	0.972159	0.0116078	0.948249	0.0116078
0.988164	0.0116201	0.978239	0.0116201	0.990181	0.0116201	0.972188	0.0116201	0.948251	0.0116201
0.988177	0.0116325	0.978209	0.0116325	0.990191	0.0116325	0.972218	0.0116325	0.948253	0.0116325
0.988189	0.0116448	0.978232	0.0116448	0.990202	0.0116448	0.972194	0.0116448	0.948149	0.0116448
0.988149	0.0116571	0.978255	0.0116571	0.990053	0.0116571	0.972224	0.0116571	0.948151	0.0116571
0.988161	0.0116695	0.978278	0.0116695	0.990064	0.0116695	0.972253	0.0116695	0.948206	0.0116695
0.988068	0.0116818	0.978301	0.0116818	0.990074	0.0116818	0.97223	0.0116818	0.948102	0.0116818
0.988081	0.0116941	0.978324	0.0116941	0.990085	0.0116941	0.972206	0.0116941	0.948104	0.0116941
0.988041	0.0117065	0.978347	0.0117065	0.990095	0.0117065	0.972235	0.0117065	0.948159	0.0117065
0.988053	0.0117188	0.97837	0.0117188	0.990106	0.0117188	0.972265	0.0117188	0.948213	0.0117188
0.988066	0.0117311	0.97834	0.0117311	0.990064	0.0117311	0.972294	0.0117311	0.948163	0.0117311
0.988078	0.0117435	0.97831	0.0117435	0.989969	0.0117435	0.972323	0.0117435	0.948164	0.0117435
0.988091	0.0117558	0.978228	0.0117558	0.98998	0.0117558	0.972247	0.0117558	0.948166	0.0117558
0.988103	0.0117681	0.978251	0.0117681	0.989938	0.0117681	0.972276	0.0117681	0.948221	0.0117681
0.988063	0.0117805	0.978273	0.0117805	0.989896	0.0117805	0.972253	0.0117805	0.948223	0.0117805
0.988024	0.0117928	0.978296	0.0117928	0.989854	0.0117928	0.972282	0.0117928	0.948224	0.0117928
0.988036	0.0118051	0.978319	0.0118051	0.989865	0.0118051	0.972259	0.0118051	0.948279	0.0118051
0.988049	0.0118175	0.978341	0.0118175	0.989875	0.0118175	0.972287	0.0118175	0.948228	0.0118175
0.988061	0.0118298	0.978364	0.0118298	0.989886	0.0118298	0.972316	0.0118298	0.948126	0.0118298
0.988074	0.0118422	0.978387	0.0118422	0.989844	0.0118422	0.972345	0.0118422	0.94818	0.0118422
0.988034	0.0118545	0.978357	0.0118545	0.989855	0.0118545	0.972374	0.0118545	0.94813	0.0118545
0.988046	0.0118668	0.97838	0.0118668	0.989865	0.0118668	0.972403	0.0118668	0.948184	0.0118668
0.988007	0.0118792	0.97835	0.0118792	0.989824	0.0118792	0.972431	0.0118792	0.948237	0.0118792
0.987967	0.0118915	0.978321	0.0118915	0.989783	0.0118915	0.972408	0.0118915	0.948135	0.0118915
0.98798	0.0119038	0.978343	0.0119038	0.989793	0.0119038	0.972437	0.0119038	0.948086	0.0119038
0.987941	0.0119162	0.978366	0.0119162	0.989804	0.0119162	0.972413	0.0119162	0.947984	0.0119162
0.987953	0.0119285	0.978388	0.0119285	0.989814	0.0119285	0.972442	0.0119285	0.947986	0.0119285
0.987965	0.0119408	0.97841	0.0119408	0.989722	0.0119408	0.97247	0.0119408	0.94804	0.0119408
0.987926	0.0119532	0.978432	0.0119532	0.989732	0.0119532	0.972499	0.0119532	0.948093	0.0119532
0.987939	0.0119655	0.978455	0.0119655	0.989743	0.0119655	0.972527	0.0119655	0.948095	0.0119655
0.987951	0.0119778	0.978477	0.0119778	0.989753	0.0119778	0.972555	0.0119778	0.948046	0.0119778
0.987964	0.0119902	0.978499	0.0119902	0.989764	0.0119902	0.972584	0.0119902	0.948048	0.0119902
0.987976	0.0120025	0.978521	0.0120025	0.989774	0.0120025	0.972612	0.0120025	0.948101	0.0120025
0.987988	0.0120148	0.978492	0.0120148	0.989785	0.0120148	0.972589	0.0120148	0.948103	0.0120148
0.988001	0.0120272	0.978514	0.0120272	0.989795	0.0120272	0.972566	0.0120272	0.948105	0.0120272
0.988013	0.0120395	0.978536	0.0120395	0.989806	0.0120395	0.972542	0.0120395	0.948107	0.0120395
0.988025	0.0120518	0.978456	0.0120518	0.989816	0.0120518	0.97257	0.0120518	0.948058	0.0120518
0.988037	0.0120642	0.978426	0.0120642	0.989724	0.0120642	0.972599	0.0120642	0.948111	0.0120642
0.987999	0.0120765	0.978448	0.0120765	0.989684	0.0120765	0.972575	0.0120765	0.948062	0.0120765
0.988011	0.0120889	0.97847	0.0120889	0.989694	0.0120889	0.972603	0.0120889	0.948064	0.0120889
0.987972	0.0121012	0.978441	0.0121012	0.989654	0.0121012	0.97258	0.0121012	0.948117	0.0121012
0.987984	0.0121135	0.978463	0.0121135	0.989614	0.0121135	0.972506	0.0121135	0.948119	0.0121135
0.987997	0.0121259	0.978485	0.0121259	0.989624	0.0121259	0.972534	0.0121259	0.948172	0.0121259
0.988009	0.0121382	0.978456	0.0121382	0.989635	0.0121382	0.972512	0.0121382	0.948173	0.0121382
0.98797	0.0121505	0.978377	0.0121505	0.989594	0.0121505	0.972539	0.0121505	0.948226	0.0121505
0.987932	0.0121629	0.978399	0.0121629	0.989605	0.0121629	0.972567	0.0121629	0.948278	0.0121629
0.987944	0.0121752	0.978421	0.0121752	0.989616	0.0121752	0.972544	0.0121752	0.948331	0.0121752
0.987905	0.0121875	0.978392	0.0121875	0.989626	0.0121875	0.972572	0.0121875	0.948333	0.0121875
0.987918	0.0121999	0.978414	0.0121999	0.989586	0.0121999	0.9726	0.0121999	0.948385	0.0121999
0.98793	0.0122122	0.978435	0.0122122	0.989596	0.0122122	0.972628	0.0122122	0.948336	0.0122122
0.987942	0.0122245	0.978457	0.0122245	0.989607	0.0122245	0.972605	0.0122245	0.948338	0.0122245
0.987954	0.0122369	0.978429	0.0122369	0.989617	0.0122369	0.972632	0.0122369	0.948339	0.0122369
0.987966	0.0122492	0.9784	0.0122492	0.989628	0.0122492	0.97266	0.0122492	0.948391	0.0122492
0.987978	0.0122615	0.978422	0.0122615	0.989638	0.0122615	0.972687	0.0122615	0.948443	0.0122615
0.987991	0.0122739	0.978393	0.0122739	0.989649	0.0122739	0.972715	0.0122739	0.948445	0.0122739
0.987902	0.0122862	0.978365	0.0122862	0.989659	0.0122862	0.972742	0.0122862	0.948446	0.0122862
0.987914	0.0122985	0.978386	0.0122985	0.989619	0.0122985	0.97272	0.0122985	0.948498	0.0122985
0.987926	0.0123109	0.978358	0.0123109	0.98963	0.0123109	0.972697	0.0123109	0.94855	0.0123109
0.987939	0.0123232	0.978379	0.0123232	0.98964	0.0123232	0.972724	0.0123232	0.948551	0.0123232
0.987951	0.0123356	0.978351	0.0123356	0.989651	0.0123356	0.972701	0.0123356	0.948603	0.0123356
0.987913	0.0123479	0.978373	0.0123479	0.989661	0.0123479	0.972729	0.0123479	0.948654	0.0123479
0.987925	0.0123602	0.978394	0.0123602	0.989671	0.0123602	0.972756	0.0123602	0.948705	0.0123602
0.987937	0.0123726	0.978416	0.0123726	0.989681	0.0123726	0.972783	0.0123726	0.948756	0.0123726
0.987949	0.0123849	0.978437	0.0123849	0.989692	0.0123849	0.97281	0.0123849	0.948708	0.0123849
0.987961	0.0123972	0.978459	0.0123972	0.989702	0.0123972	0.972837	0.0123972	0.948759	0.0123972
0.987923	0.0124096	0.97843	0.0124096	0.989712	0.0124096	0.972864	0.0124096	0.94881	0.0124096
0.987935	0.0124219	0.978452	0.0124219	0.989722	0.0124219	0.972891	0.0124219	0.948861	0.0124219
0.987897	0.0124342	0.978473	0.0124342	0.989733	0.0124342	0.972918	0.0124342	0.948862	0.0124342
0.987909	0.0124466	0.978445	0.0124466	0.989693	0.0124466	0.972895	0.0124466	0.948912	0.0124466
0.987872	0.0124589	0.978466	0.0124589	0.989703	0.0124589	0.972922	0.0124589	0.948913	0.0124589
0.987884	0.0124712	0.978488	0.0124712	0.989714	0.0124712	0.972949	0.0124712	0.948914	0.0124712
0.987896	0.0124836	0.97846	0.0124836	0.989724	0.0124836	0.972926	0.0124836	0.948916	0.0124836
0.987908	0.0124959	0.978481	0.0124959	0.989734	0.0124959	0.972953	0.0124959	0.948966	0.0124959
0.98792	0.0125082	0.978453	0.0125082	0.989744	0.0125082	0.97293	0.0125082	0.948967	0.0125082
0.987882	0.0125206	0.978474	0.0125206	0.989754	0.0125206	0.972957	0.0125206	0.949017	0.0125206
0.987894	0.0125329	0.978495	0.0125329	0.989715	0.0125329	0.972984	0.0125329	0.949067	0.0125329
0.987906	0.0125452	0.978516	0.0125452	0.989725	0.0125452	0.97301	0.0125452	0.949019	0.0125452
0.987918	0.0125576	0.978537	0.0125576	0.989686	0.0125576	0.973037	0.0125576	0.949069	0.0125576
0.98793	0.0125699	0.978558	0.0125699	0.989696	0.0125699	0.973063	0.0125699	0.94907	0.0125699
0.987893	0.0125823	0.978579	0.0125823	0.989657	0.0125823	0.97309	0.0125823	0.949022	0.0125823
0.987905	0.0125946	0.9786	0.0125946	0.989619	0.0125946	0.973116	0.0125946	0.949072	0.0125946
0.987916	0.0126069	0.978621	0.0126069	0.989531	0.0126069	0.973142	0.0126069	0.949073	0.0126069
0.987928	0.0126193	0.978593	0.0126193	0.989492	0.0126193	0.973168	0.0126193	0.949074	0.0126193
0.987891	0.0126316	0.978565	0.0126316	0.989502	0.0126316	0.973195	0.0126316	0.949075	0.0126316
0.987903	0.0126439	0.978538	0.0126439	0.989513	0.0126439	0.973172	0.0126439	0.949076	0.0126439
0.987866	0.0126563	0.978559	0.0126563	0.989523	0.0126563	0.973149	0.0126563	0.949028	0.0126563
0.987878	0.0126686	0.978579	0.0126686	0.989533	0.0126686	0.973127	0.0126686	0.94898	0.0126686
0.98789	0.0126809	0.9786	0.0126809	0.989543	0.0126809	0.973153	0.0126809	0.948932	0.0126809
0.987901	0.0126933	0.978621	0.0126933	0.989553	0.0126933	0.973179	0.0126933	0.948982	0.0126933
0.987865	0.0127056	0.978496	0.0127056	0.989564	0.0127056	0.973205	0.0127056	0.949032	0.0127056
0.987876	0.0127179	0.978469	0.0127179	0.989574	0.0127179	0.973231	0.0127179	0.949081	0.0127179
0.98784	0.0127303	0.978489	0.0127303	0.989584	0.0127303	0.973209	0.0127303	0.94913	0.0127303
0.987852	0.0127426	0.97851	0.0127426	0.989594	0.0127426	0.973235	0.0127426	0.949083	0.0127426
0.987863	0.0127549	0.978531	0.0127549	0.989604	0.0127549	0.973212	0.0127549	0.949084	0.0127549
0.987875	0.0127673	0.978552	0.0127673	0.989614	0.0127673	0.973238	0.0127673	0.949133	0.0127673
0.987887	0.0127796	0.978572	0.0127796	0.989624	0.0127796	0.973264	0.0127796	0.949134	0.0127796
0.987898	0.0127919	0.978545	0.0127919	0.989634	0.0127919	0.97329	0.0127919	0.949038	0.0127919
0.98791	0.0128043	0.978566	0.0128043	0.989644	0.0128043	0.973315	0.0128043	0.949039	0.0128043
0.987922	0.0128166	0.978586	0.0128166	0.989654	0.0128166	0.973341	0.0128166	0.94904	0.0128166
0.987933	0.0128289	0.978607	0.0128289	0.989664	0.0128289	0.973367	0.0128289	0.948993	0.0128289
0.987945	0.0128413	0.978627	0.0128413	0.989674	0.0128413	0.973392	0.0128413	0.949042	0.0128413
0.98786	0.0128536	0.978648	0.0128536	0.989684	0.0128536	0.973418	0.0128536	0.948995	0.0128536
0.987824	0.012866	0.978668	0.012866	0.989694	0.012866	0.973347	0.012866	0.949044	0.012866
0.987836	0.0128783	0.978593	0.0128783	0.989704	0.0128783	0.973373	0.0128783	0.949045	0.0128783
0.9878	0.0128906	0.978613	0.0128906	0.989713	0.0128906	0.973351	0.0128906	0.948998	0.0128906
0.987668	0.012903	0.978634	0.012903	0.989723	0.012903	0.973376	0.012903	0.948903	0.012903
0.98768	0.0129153	0.978654	0.0129153	0.989733	0.0129153	0.973401	0.0129153	0.948809	0.0129153
0.987691	0.0129276	0.978627	0.0129276	0.989743	0.0129276	0.973379	0.0129276	0.948857	0.0129276
0.987655	0.01294	0.978647	0.01294	0.989753	0.01294	0.973405	0.01294	0.948858	0.01294
0.987667	0.0129523	0.978668	0.0129523	0.989762	0.0129523	0.97343	0.0129523	0.948907	0.0129523
0.987584	0.0129646	0.978688	0.0129646	0.989772	0.0129646	0.973455	0.0129646	0.948908	0.0129646
0.987548	0.012977	0.978708	0.012977	0.989782	0.012977	0.97348	0.012977	0.948862	0.012977
0.98756	0.0129893	0.978728	0.0129893	0.989744	0.0129893	0.973458	0.0129893	0.948768	0.0129893
0.987477	0.0130016	0.978749	0.0130016	0.989754	0.0130016	0.973436	0.0130016	0.948816	0.0130016
0.987489	0.013014	0.978769	0.013014	0.989764	0.013014	0.973461	0.013014	0.948865	0.013014
0.987501	0.0130263	0.978789	0.0130263	0.989773	0.0130263	0.973486	0.0130263	0.948866	0.0130263
0.987512	0.0130386	0.978762	0.0130386	0.989783	0.0130386	0.973511	0.0130386	0.948867	0.0130386
0.987524	0.013051	0.978782	0.013051	0.989793	0.013051	0.973536	0.013051	0.948868	0.013051
0.987489	0.0130633	0.978802	0.0130633	0.989802	0.0130633	0.973561	0.0130633	0.948869	0.0130633
0.987501	0.0130756	0.978775	0.0130756	0.989765	0.0130756	0.973586	0.0130756	0.948918	0.0130756
0.987512	0.013088	0.978795	0.013088	0.989727	0.013088	0.973611	0.013088	0.948919	0.013088
0.987477	0.0131003	0.978815	0.0131003	0.989737	0.0131003	0.973636	0.0131003	0.948967	0.0131003
0.987489	0.0131127	0.97874	0.0131127	0.989746	0.0131127	0.973661	0.0131127	0.949015	0.0131127
0.987501	0.013125	0.978713	0.013125	0.989709	0.013125	0.973685	0.013125	0.949016	0.013125
0.987512	0.0131373	0.978686	0.0131373	0.989719	0.0131373	0.97371	0.0131373	0.948923	0.0131373
0.987524	0.0131497	0.97866	0.0131497	0.989728	0.0131497	0.973688	0.0131497	0.948877	0.0131497
0.987536	0.013162	0.97868	0.013162	0.989691	0.013162	0.973666	0.013162	0.948831	0.013162
0.987501	0.0131743	0.978699	0.0131743	0.989701	0.0131743	0.973644	0.0131743	0.948692	0.0131743
0.987512	0.0131867	0.978719	0.0131867	0.98971	0.0131867	0.973668	0.0131867	0.948646	0.0131867
0.987477	0.013199	0.978693	0.013199	0.98972	0.013199	0.973693	0.013199	0.948647	0.013199
0.987489	0.0132113	0.978712	0.0132113	0.989683	0.0132113	0.973717	0.0132113	0.948649	0.0132113
0.987501	0.0132237	0.978732	0.0132237	0.989693	0.0132237	0.973695	0.0132237	0.948696	0.0132237
0.987466	0.013236	0.978752	0.013236	0.989702	0.013236	0.973673	0.013236	0.948651	0.013236
0.987477	0.0132483	0.978725	0.0132483	0.989712	0.0132483	0.973698	0.0132483	0.948699	0.0132483
0.987489	0.0132607	0.978745	0.0132607	0.989721	0.0132607	0.973722	0.0132607	0.9487	0.0132607
0.987501	0.013273	0.978718	0.013273	0.989684	0.013273	0.9737	0.013273	0.948701	0.013273
0.987512	0.0132853	0.978692	0.0132853	0.989648	0.0132853	0.973725	0.0132853	0.948749	0.0132853
0.987524	0.0132977	0.978712	0.0132977	0.989657	0.0132977	0.973749	0.0132977	0.948704	0.0132977
0.987535	0.01331	0.978685	0.01331	0.989667	0.01331	0.973773	0.01331	0.948751	0.01331
0.987547	0.0133223	0.978658	0.0133223	0.989676	0.0133223	0.973751	0.0133223	0.948799	0.0133223
0.987558	0.0133347	0.978678	0.0133347	0.989686	0.0133347	0.973729	0.0133347	0.9488	0.0133347
0.98757	0.013347	0.978698	0.013347	0.989695	0.013347	0.973754	0.013347	0.948801	0.013347
0.987581	0.0133594	0.978718	0.0133594	0.989705	0.0133594	0.973778	0.0133594	0.948802	0.0133594
0.987593	0.0133717	0.978645	0.0133717	0.989714	0.0133717	0.973756	0.0133717	0.948803	0.0133717
0.987604	0.013384	0.978665	0.013384	0.989724	0.013384	0.97378	0.013384	0.94885	0.013384
0.987616	0.0133964	0.978684	0.0133964	0.989733	0.0133964	0.973804	0.0133964	0.948759	0.0133964
0.987627	0.0134087	0.978704	0.0134087	0.989743	0.0134087	0.973828	0.0134087	0.948714	0.0134087
0.987638	0.013421	0.978723	0.013421	0.989752	0.013421	0.973852	0.013421	0.948762	0.013421
0.98765	0.0134334	0.978743	0.0134334	0.989762	0.0134334	0.973876	0.0134334	0.948809	0.0134334
0.987615	0.0134457	0.978717	0.0134457	0.989771	0.0134457	0.9739	0.0134457	0.94881	0.0134457
0.987627	0.013458	0.978736	0.013458	0.98978	0.013458	0.973878	0.013458	0.948857	0.013458
0.987592	0.0134704	0.978756	0.0134704	0.98979	0.0134704	0.973902	0.0134704	0.948903	0.0134704
0.987603	0.0134827	0.978729	0.0134827	0.989799	0.0134827	0.973835	0.0134827	0.948904	0.0134827
0.987615	0.013495	0.978657	0.013495	0.989809	0.013495	0.973859	0.013495	0.948905	0.013495
0.987626	0.0135074	0.978677	0.0135074	0.989818	0.0135074	0.973882	0.0135074	0.948861	0.0135074
0.987637	0.0135197	0.978651	0.0135197	0.989827	0.0135197	0.973906	0.0135197	0.948907	0.0135197
0.987649	0.013532	0.97867	0.013532	0.989836	0.013532	0.973885	0.013532	0.948954	0.013532
0.98766	0.0135444	0.978644	0.0135444	0.989846	0.0135444	0.973908	0.0135444	0.948955	0.0135444
0.987626	0.0135567	0.978663	0.0135567	0.989855	0.0135567	0.973887	0.0135567	0.94891	0.0135567
0.987637	0.013569	0.978637	0.013569	0.989819	0.013569	0.97391	0.013569	0.948911	0.013569
0.987603	0.0135814	0.978657	0.0135814	0.989828	0.0135814	0.973934	0.0135814	0.948958	0.0135814
0.987614	0.0135937	0.978676	0.0135937	0.989837	0.0135937	0.973958	0.0135937	0.948959	0.0135937
0.987625	0.0136061	0.978695	0.0136061	0.989846	0.0136061	0.973891	0.0136061	0.94896	0.0136061
0.987636	0.0136184	0.978715	0.0136184	0.989856	0.0136184	0.973914	0.0136184	0.948915	0.0136184
0.987648	0.0136307	0.978734	0.0136307	0.989865	0.0136307	0.973938	0.0136307	0.948916	0.0136307
0.987659	0.0136431	0.978708	0.0136431	0.989874	0.0136431	0.973961	0.0136431	0.948963	0.0136431
0.98767	0.0136554	0.978727	0.0136554	0.989883	0.0136554	0.973985	0.0136554	0.948918	0.0136554
0.987681	0.0136677	0.978746	0.0136677	0.989892	0.0136677	0.973963	0.0136677	0.948829	0.0136677
0.987692	0.0136801	0.978721	0.0136801	0.989901	0.0136801	0.973987	0.0136801	0.948875	0.0136801
0.987658	0.0136924	0.97874	0.0136924	0.989865	0.0136924	0.973965	0.0136924	0.948876	0.0136924
0.987669	0.0137047	0.978759	0.0137047	0.989874	0.0137047	0.973899	0.0137047	0.948877	0.0137047
0.98768	0.0137171	0.978733	0.0137171	0.989884	0.0137171	0.973922	0.0137171	0.948878	0.0137171
0.987691	0.0137294	0.978752	0.0137294	0.989893	0.0137294	0.973945	0.0137294	0.948744	0.0137294
0.987568	0.0137417	0.978771	0.0137417	0.989902	0.0137417	0.973969	0.0137417	0.948701	0.0137417
0.987579	0.0137541	0.97879	0.0137541	0.989911	0.0137541	0.973992	0.0137541	0.948747	0.0137541
0.98759	0.0137664	0.978809	0.0137664	0.98992	0.0137664	0.973971	0.0137664	0.948793	0.0137664
0.987601	0.0137787	0.978828	0.0137787	0.989929	0.0137787	0.973994	0.0137787	0.948838	0.0137787
0.987612	0.0137911	0.978847	0.0137911	0.989938	0.0137911	0.974017	0.0137911	0.948884	0.0137911
0.987579	0.0138034	0.978866	0.0138034	0.989947	0.0138034	0.973996	0.0138034	0.94893	0.0138034
0.98759	0.0138157	0.978796	0.0138157	0.989956	0.0138157	0.974019	0.0138157	0.948975	0.0138157
0.987601	0.0138281	0.978815	0.0138281	0.989965	0.0138281	0.973953	0.0138281	0.949021	0.0138281
0.987567	0.0138404	0.978833	0.0138404	0.989929	0.0138404	0.973976	0.0138404	0.949022	0.0138404
0.987578	0.0138527	0.978852	0.0138527	0.989938	0.0138527	0.973999	0.0138527	0.949023	0.0138527
0.98759	0.0138651	0.978827	0.0138651	0.989947	0.0138651	0.973978	0.0138651	0.949024	0.0138651
0.987601	0.0138774	0.978845	0.0138774	0.989956	0.0138774	0.974001	0.0138774	0.948936	0.0138774
0.987612	0.0138898	0.978864	0.0138898	0.989965	0.0138898	0.974024	0.0138898	0.948981	0.0138898
0.987623	0.0139021	0.978883	0.0139021	0.989929	0.0139021	0.974047	0.0139021	0.948982	0.0139021
0.987589	0.0139144	0.978902	0.0139144	0.989938	0.0139144	0.974026	0.0139144	0.948983	0.0139144
0.9876	0.0139268	0.978876	0.0139268	0.989903	0.0139268	0.974049	0.0139268	0.948984	0.0139268
0.987611	0.0139391	0.978895	0.0139391	0.989912	0.0139391	0.974072	0.0139391	0.948985	0.0139391
0.987622	0.0139514	0.978913	0.0139514	0.989921	0.0139514	0.974095	0.0139514	0.948985	0.0139514
0.987589	0.0139638	0.978888	0.0139638	0.98993	0.0139638	0.974118	0.0139638	0.949031	0.0139638
0.9876	0.0139761	0.978862	0.0139761	0.989895	0.0139761	0.974141	0.0139761	0.949031	0.0139761
0.987611	0.0139884	0.978881	0.0139884	0.989859	0.0139884	0.974163	0.0139884	0.949076	0.0139884
0.987622	0.0140008	0.9789	0.0140008	0.989868	0.0140008	0.974186	0.0140008	0.949077	0.0140008
0.987633	0.0140131	0.978918	0.0140131	0.989877	0.0140131	0.974165	0.0140131	0.949078	0.0140131
0.987599	0.0140254	0.978937	0.0140254	0.989886	0.0140254	0.974144	0.0140254	0.949079	0.0140254
0.98761	0.0140378	0.978911	0.0140378	0.989895	0.0140378	0.974166	0.0140378	0.949124	0.0140378
0.987621	0.0140501	0.97893	0.0140501	0.989904	0.0140501	0.974189	0.0140501	0.949124	0.0140501
0.987632	0.0140624	0.978904	0.0140624	0.989913	0.0140624	0.974212	0.0140624	0.949125	0.0140624
0.987643	0.0140748	0.978923	0.0140748	0.989922	0.0140748	0.97419	0.0140748	0.949126	0.0140748
0.987654	0.0140871	0.978941	0.0140871	0.98993	0.0140871	0.974213	0.0140871	0.94917	0.0140871
0.987665	0.0140994	0.97896	0.0140994	0.989939	0.0140994	0.974236	0.0140994	0.949171	0.0140994
0.987632	0.0141118	0.978978	0.0141118	0.989948	0.0141118	0.974258	0.0141118	0.949172	0.0141118
0.987642	0.0141241	0.978997	0.0141241	0.989957	0.0141241	0.974281	0.0141241	0.949216	0.0141241
0.987653	0.0141365	0.979015	0.0141365	0.989966	0.0141365	0.974303	0.0141365	0.949173	0.0141365
0.987664	0.0141488	0.979033	0.0141488	0.989974	0.0141488	0.974151	0.0141488	0.949174	0.0141488
0.987675	0.0141611	0.979008	0.0141611	0.989983	0.0141611	0.974174	0.0141611	0.949218	0.0141611
0.987685	0.0141735	0.979026	0.0141735	0.989992	0.0141735	0.974196	0.0141735	0.949262	0.0141735
0.987696	0.0141858	0.979001	0.0141858	0.99	0.0141858	0.974175	0.0141858	0.949307	0.0141858
0.987663	0.0141981	0.978976	0.0141981	0.990009	0.0141981	0.974197	0.0141981	0.949307	0.0141981
0.987631	0.0142105	0.978994	0.0142105	0.990018	0.0142105	0.974176	0.0142105	0.949264	0.0142105
0.987641	0.0142228	0.979012	0.0142228	0.990026	0.0142228	0.974156	0.0142228	0.949222	0.0142228
0.987652	0.0142351	0.97903	0.0142351	0.990035	0.0142351	0.974135	0.0142351	0.949222	0.0142351
0.987663	0.0142475	0.979005	0.0142475	0.990044	0.0142475	0.97407	0.0142475	0.94918	0.0142475
0.987674	0.0142598	0.979023	0.0142598	0.990052	0.0142598	0.974093	0.0142598	0.949137	0.0142598
0.987684	0.0142721	0.979042	0.0142721	0.990061	0.0142721	0.973986	0.0142721	0.948965	0.0142721
0.987695	0.0142845	0.97906	0.0142845	0.99007	0.0142845	0.974008	0.0142845	0.949009	0.0142845
0.987705	0.0142968	0.979078	0.0142968	0.990078	0.0142968	0.97403	0.0142968	0.94901	0.0142968
0.987716	0.0143091	0.979096	0.0143091	0.990087	0.0143091	0.974053	0.0143091	0.949011	0.0143091
0.987727	0.0143215	0.979071	0.0143215	0.990095	0.0143215	0.974075	0.0143215	0.949055	0.0143215
0.987737	0.0143338	0.979089	0.0143338	0.990104	0.0143338	0.974098	0.0143338	0.949013	0.0143338
0.987748	0.0143461	0.979107	0.0143461	0.990112	0.0143461	0.974077	0.0143461	0.948884	0.0143461
0.987758	0.0143585	0.979082	0.0143585	0.990121	0.0143585	0.974099	0.0143585	0.948885	0.0143585
0.987726	0.0143708	0.9791	0.0143708	0.990129	0.0143708	0.97395	0.0143708	0.948929	0.0143708
0.987736	0.0143832	0.979118	0.0143832	0.990138	0.0143832	0.973886	0.0143832	0.948973	0.0143832
0.987747	0.0143955	0.979135	0.0143955	0.990146	0.0143955	0.973866	0.0143955	0.948974	0.0143955
0.987715	0.0144078	0.979153	0.0144078	0.990155	0.0144078	0.973845	0.0144078	0.949018	0.0144078
0.987682	0.0144202	0.979171	0.0144202	0.990163	0.0144202	0.973825	0.0144202	0.948976	0.0144202
0.987693	0.0144325	0.979146	0.0144325	0.990171	0.0144325	0.973676	0.0144325	0.948934	0.0144325
0.987703	0.0144448	0.979164	0.0144448	0.99018	0.0144448	0.973699	0.0144448	0.948892	0.0144448
0.987714	0.0144572	0.979182	0.0144572	0.990188	0.0144572	0.973679	0.0144572	0.94885	0.0144572
0.987724	0.0144695	0.979157	0.0144695	0.990196	0.0144695	0.973701	0.0144695	0.948851	0.0144695
0.987735	0.0144818	0.979175	0.0144818	0.990205	0.0144818	0.973681	0.0144818	0.948852	0.0144818
0.987745	0.0144942	0.97915	0.0144942	0.990171	0.0144942	0.973703	0.0144942	0.948811	0.0144942
0.987756	0.0145065	0.979168	0.0145065	0.990179	0.0145065	0.973683	0.0145065	0.948854	0.0145065
0.987766	0.0145188	0.979185	0.0145188	0.990187	0.0145188	0.973705	0.0145188	0.94877	0.0145188
0.987776	0.0145312	0.979203	0.0145312	0.990196	0.0145312	0.973728	0.0145312	0.948814	0.0145312
0.987787	0.0145435	0.979221	0.0145435	0.990204	0.0145435	0.97375	0.0145435	0.948857	0.0145435
0.987797	0.0145558	0.979238	0.0145558	0.990212	0.0145558	0.97373	0.0145558	0.948816	0.0145558
0.987765	0.0145682	0.979256	0.0145682	0.990221	0.0145682	0.973752	0.0145682	0.948774	0.0145682
0.987775	0.0145805	0.979273	0.0145805	0.990229	0.0145805	0.973774	0.0145805	0.948733	0.0145805
0.987786	0.0145928	0.979291	0.0145928	0.990237	0.0145928	0.973797	0.0145928	0.948734	0.0145928
0.987796	0.0146052	0.979266	0.0146052	0.990245	0.0146052	0.973819	0.0146052	0.948693	0.0146052
0.987806	0.0146175	0.979284	0.0146175	0.990254	0.0146175	0.973841	0.0146175	0.948736	0.0146175
0.987775	0.0146299	0.979301	0.0146299	0.990262	0.0146299	0.973863	0.0146299	0.948737	0.0146299
0.987785	0.0146422	0.979276	0.0146422	0.99027	0.0146422	0.973885	0.0146422	0.948696	0.0146422
0.987795	0.0146545	0.979294	0.0146545	0.990278	0.0146545	0.973907	0.0146545	0.94874	0.0146545
0.987805	0.0146669	0.979311	0.0146669	0.990286	0.0146669	0.973929	0.0146669	0.948783	0.0146669
0.987816	0.0146792	0.979329	0.0146792	0.990295	0.0146792	0.973951	0.0146792	0.9487	0.0146792
0.987826	0.0146915	0.979346	0.0146915	0.990303	0.0146915	0.973973	0.0146915	0.948743	0.0146915
0.987836	0.0147039	0.979321	0.0147039	0.990311	0.0147039	0.973994	0.0147039	0.948744	0.0147039
0.987846	0.0147162	0.979339	0.0147162	0.990319	0.0147162	0.973974	0.0147162	0.948745	0.0147162
0.987856	0.0147285	0.979356	0.0147285	0.990327	0.0147285	0.973954	0.0147285	0.948746	0.0147285
0.987825	0.0147409	0.979331	0.0147409	0.990335	0.0147409	0.973976	0.0147409	0.948705	0.0147409
0.987835	0.0147532	0.979349	0.0147532	0.990343	0.0147532	0.973998	0.0147532	0.948664	0.0147532
0.987845	0.0147655	0.979366	0.0147655	0.990351	0.0147655	0.973978	0.0147655	0.948665	0.0147655
0.987855	0.0147779	0.979383	0.0147779	0.990359	0.0147779	0.973999	0.0147779	0.948667	0.0147779
0.987865	0.0147902	0.9794	0.0147902	0.990367	0.0147902	0.973979	0.0147902	0.948668	0.0147902
0.987876	0.0148025	0.979418	0.0148025	0.990375	0.0148025	0.973959	0.0148025	0.94871	0.0148025
0.987844	0.0148149	0.979435	0.0148149	0.990383	0.0148149	0.973981	0.0148149	0.948712	0.0148149
0.987854	0.0148272	0.979452	0.0148272	0.990391	0.0148272	0.974003	0.0148272	0.948754	0.0148272
0.987823	0.0148395	0.979469	0.0148395	0.990399	0.0148395	0.974024	0.0148395	0.948755	0.0148395
0.987833	0.0148519	0.979486	0.0148519	0.990407	0.0148519	0.974046	0.0148519	0.948756	0.0148519
0.987843	0.0148642	0.979503	0.0148642	0.990415	0.0148642	0.974026	0.0148642	0.948799	0.0148642
0.987853	0.0148765	0.97952	0.0148765	0.990423	0.0148765	0.974048	0.0148765	0.9488	0.0148765
0.987863	0.0148889	0.979537	0.0148889	0.990431	0.0148889	0.974069	0.0148889	0.948759	0.0148889
0.987873	0.0149012	0.979554	0.0149012	0.990439	0.0149012	0.974049	0.0149012	0.948719	0.0149012
0.987883	0.0149136	0.979571	0.0149136	0.990447	0.0149136	0.974071	0.0149136	0.94872	0.0149136
0.987893	0.0149259	0.979546	0.0149259	0.990455	0.0149259	0.974092	0.0149259	0.94868	0.0149259
0.987862	0.0149382	0.979563	0.0149382	0.990422	0.0149382	0.974113	0.0149382	0.948722	0.0149382
0.987872	0.0149506	0.97958	0.0149506	0.990429	0.0149506	0.974135	0.0149506	0.948764	0.0149506
0.987882	0.0149629	0.979556	0.0149629	0.990437	0.0149629	0.974115	0.0149629	0.948601	0.0149629
0.987892	0.0149752	0.979573	0.0149752	0.990445	0.0149752	0.974136	0.0149752	0.948643	0.0149752
0.987902	0.0149876	0.979548	0.0149876	0.990453	0.0149876	0.974157	0.0149876	0.948644	0.0149876
0.987871	0.0149999	0.979565	0.0149999	0.990461	0.0149999	0.974179	0.0149999	0.948604	0.0149999
0.987881	0.0150122	0.979541	0.0150122	0.990469	0.0150122	0.9742	0.0150122	0.948646	0.0150122
0.98789	0.0150246	0.979557	0.0150246	0.990477	0.0150246	0.974221	0.0150246	0.948524	0.0150246
0.987859	0.0150369	0.979533	0.0150369	0.990484	0.0150369	0.974242	0.0150369	0.948525	0.0150369
0.987869	0.0150492	0.97955	0.0150492	0.990492	0.0150492	0.974222	0.0150492	0.948568	0.0150492
0.987879	0.0150616	0.979567	0.0150616	0.9905	0.0150616	0.974243	0.0150616	0.948569	0.0150616
0.987889	0.0150739	0.979543	0.0150739	0.990508	0.0150739	0.974265	0.0150739	0.94857	0.0150739
0.987899	0.0150862	0.979559	0.0150862	0.990516	0.0150862	0.974286	0.0150862	0.94853	0.0150862
0.987868	0.0150986	0.979576	0.0150986	0.990523	0.0150986	0.974307	0.0150986	0.948572	0.0150986
0.987878	0.0151109	0.979552	0.0151109	0.990531	0.0151109	0.974328	0.0151109	0.948533	0.0151109
0.987888	0.0151232	0.979569	0.0151232	0.990539	0.0151232	0.974349	0.0151232	0.948493	0.0151232
0.987857	0.0151356	0.979585	0.0151356	0.990546	0.0151356	0.974369	0.0151356	0.948413	0.0151356
0.987826	0.0151479	0.979602	0.0151479	0.990554	0.0151479	0.97439	0.0151479	0.948455	0.0151479
0.987836	0.0151603	0.979578	0.0151603	0.990562	0.0151603	0.974411	0.0151603	0.948497	0.0151603
0.987846	0.0151726	0.979594	0.0151726	0.990569	0.0151726	0.974432	0.0151726	0.948539	0.0151726
0.987815	0.0151849	0.97957	0.0151849	0.990577	0.0151849	0.974453	0.0151849	0.948459	0.0151849
0.987825	0.0151973	0.979587	0.0151973	0.990585	0.0151973	0.974473	0.0151973	0.9485	0.0151973
0.987835	0.0152096	0.979482	0.0152096	0.990592	0.0152096	0.974494	0.0152096	0.94838	0.0152096
0.987764	0.0152219	0.979498	0.0152219	0.9906	0.0152219	0.974515	0.0152219	0.948381	0.0152219
0.987774	0.0152343	0.979515	0.0152343	0.990608	0.0152343	0.974535	0.0152343	0.948342	0.0152343
0.987784	0.0152466	0.979532	0.0152466	0.990615	0.0152466	0.974556	0.0152466	0.948303	0.0152466
0.987794	0.0152589	0.979548	0.0152589	0.990623	0.0152589	0.974577	0.0152589	0.948304	0.0152589
0.987763	0.0152713	0.979524	0.0152713	0.99063	0.0152713	0.974597	0.0152713	0.948306	0.0152713
0.987733	0.0152836	0.979541	0.0152836	0.990638	0.0152836	0.974618	0.0152836	0.948267	0.0152836
0.987702	0.0152959	0.979557	0.0152959	0.990646	0.0152959	0.974598	0.0152959	0.948268	0.0152959
0.987712	0.0153083	0.979533	0.0153083	0.990653	0.0153083	0.974618	0.0153083	0.948229	0.0153083
0.987682	0.0153206	0.97955	0.0153206	0.99062	0.0153206	0.974639	0.0153206	0.948231	0.0153206
0.987651	0.0153329	0.979566	0.0153329	0.990628	0.0153329	0.974659	0.0153329	0.948071	0.0153329
0.987661	0.0153453	0.979583	0.0153453	0.990635	0.0153453	0.974679	0.0153453	0.948073	0.0153453
0.987671	0.0153576	0.979599	0.0153576	0.990643	0.0153576	0.974619	0.0153576	0.948074	0.0153576
0.987681	0.0153699	0.979575	0.0153699	0.99065	0.0153699	0.97464	0.0153699	0.948116	0.0153699
0.987691	0.0153823	0.979552	0.0153823	0.990658	0.0153823	0.97462	0.0153823	0.948118	0.0153823
0.987701	0.0153946	0.979568	0.0153946	0.990625	0.0153946	0.97464	0.0153946	0.948079	0.0153946
0.987711	0.015407	0.979584	0.015407	0.990593	0.015407	0.974661	0.015407	0.948081	0.015407
0.98772	0.0154193	0.979601	0.0154193	0.9906	0.0154193	0.974681	0.0154193	0.948122	0.0154193
0.98773	0.0154316	0.979617	0.0154316	0.990608	0.0154316	0.974661	0.0154316	0.948124	0.0154316
0.98774	0.015444	0.979593	0.015444	0.990615	0.015444	0.974642	0.015444	0.948125	0.015444
0.98775	0.0154563	0.97957	0.0154563	0.990623	0.0154563	0.974662	0.0154563	0.948166	0.0154563
0.98776	0.0154686	0.979586	0.0154686	0.99059	0.0154686	0.974682	0.0154686	0.948128	0.0154686
0.987769	0.015481	0.979602	0.015481	0.990598	0.015481	0.974702	0.015481	0.948169	0.015481
0.987739	0.0154933	0.979539	0.0154933	0.990605	0.0154933	0.974722	0.0154933	0.948171	0.0154933
0.987749	0.0155056	0.979555	0.0155056	0.990573	0.0155056	0.974703	0.0155056	0.948053	0.0155056
0.987759	0.015518	0.979492	0.015518	0.990581	0.015518	0.974723	0.015518	0.948055	0.015518
0.987769	0.0155303	0.979429	0.0155303	0.990588	0.0155303	0.974743	0.0155303	0.948016	0.0155303
0.987778	0.0155426	0.979445	0.0155426	0.990596	0.0155426	0.974763	0.0155426	0.947978	0.0155426
0.987788	0.015555	0.979422	0.015555	0.990603	0.015555	0.974783	0.015555	0.94802	0.015555
0.987798	0.0155673	0.979438	0.0155673	0.990611	0.0155673	0.974803	0.0155673	0.948021	0.0155673
0.987807	0.0155796	0.979454	0.0155796	0.990618	0.0155796	0.974823	0.0155796	0.948062	0.0155796
0.987777	0.015592	0.979471	0.015592	0.990625	0.015592	0.974843	0.015592	0.948103	0.015592
0.987787	0.0156043	0.979487	0.0156043	0.990633	0.0156043	0.974863	0.0156043	0.948105	0.0156043
0.987797	0.0156166	0.979503	0.0156166	0.99064	0.0156166	0.974883	0.0156166	0.948106	0.0156166
0.987806	0.015629	0.979519	0.015629	0.990648	0.015629	0.974902	0.015629	0.948147	0.015629
0.987816	0.0156413	0.979536	0.0156413	0.990655	0.0156413	0.974922	0.0156413	0.948109	0.0156413
0.987826	0.0156536	0.979512	0.0156536	0.990662	0.0156536	0.974942	0.0156536	0.948111	0.0156536
0.987835	0.015666	0.97945	0.015666	0.990591	0.015666	0.974962	0.015666	0.948112	0.015666
0.987845	0.0156783	0.979426	0.0156783	0.990598	0.0156783	0.974981	0.0156783	0.948153	0.0156783
0.987854	0.0156907	0.979364	0.0156907	0.990606	0.0156907	0.975001	0.0156907	0.948115	0.0156907
0.987864	0.015703	0.97938	0.015703	0.990613	0.015703	0.975021	0.015703	0.948077	0.015703
0.987873	0.0157153	0.979357	0.0157153	0.99062	0.0157153	0.97504	0.0157153	0.948079	0.0157153
0.987883	0.0157277	0.979373	0.0157277	0.990628	0.0157277	0.97506	0.0157277	0.948002	0.0157277
0.987892	0.01574	0.97935	0.01574	0.990635	0.01574	0.975079	0.01574	0.947964	0.01574
0.987902	0.0157523	0.979367	0.0157523	0.990642	0.0157523	0.975099	0.0157523	0.948005	0.0157523
0.987911	0.0157647	0.979383	0.0157647	0.99065	0.0157647	0.975118	0.0157647	0.947968	0.0157647
0.987921	0.015777	0.979399	0.015777	0.990657	0.015777	0.975138	0.015777	0.948008	0.015777
0.98793	0.0157893	0.979415	0.0157893	0.990664	0.0157893	0.975157	0.0157893	0.948049	0.0157893
0.98794	0.0158017	0.979431	0.0158017	0.990672	0.0158017	0.975177	0.0158017	0.948011	0.0158017
0.987949	0.015814	0.979447	0.015814	0.99064	0.015814	0.975196	0.015814	0.947974	0.015814
0.987958	0.0158263	0.979424	0.0158263	0.990647	0.0158263	0.975176	0.0158263	0.948014	0.0158263
0.987968	0.0158387	0.979401	0.0158387	0.990655	0.0158387	0.975196	0.0158387	0.948016	0.0158387
0.987977	0.015851	0.979417	0.015851	0.990584	0.015851	0.975215	0.015851	0.948056	0.015851
0.987986	0.0158633	0.979433	0.0158633	0.990591	0.0158633	0.975234	0.0158633	0.948058	0.0158633
0.987996	0.0158757	0.979449	0.0158757	0.990599	0.0158757	0.975253	0.0158757	0.948098	0.0158757
0.988005	0.015888	0.979465	0.015888	0.990606	0.015888	0.975273	0.015888	0.9481	0.015888
0.988014	0.0159003	0.979481	0.0159003	0.990613	0.0159003	0.975292	0.0159003	0.948101	0.0159003
0.988024	0.0159127	0.979497	0.0159127	0.990621	0.0159127	0.975311	0.0159127	0.948103	0.0159127
0.988033	0.015925	0.979474	0.015925	0.990628	0.015925	0.975291	0.015925	0.948104	0.015925
0.988004	0.0159374	0.97949	0.0159374	0.990635	0.0159374	0.975311	0.0159374	0.948106	0.0159374
0.987974	0.0159497	0.979467	0.0159497	0.990642	0.0159497	0.97533	0.0159497	0.948069	0.0159497
0.987983	0.015962	0.979444	0.015962	0.990572	0.015962	0.975349	0.015962	0.948109	0.015962
0.987993	0.0159744	0.97946	0.0159744	0.99058	0.0159744	0.975368	0.0159744	0.94811	0.0159744
0.988002	0.0159867	0.979476	0.0159867	0.990587	0.0159867	0.975387	0.0159867	0.948073	0.0159867
0.988011	0.015999	0.979492	0.015999	0.990594	0.015999	0.975406	0.015999	0.948113	0.015999
0.98802	0.0160114	0.979508	0.0160114	0.990601	0.0160114	0.975425	0.0160114	0.948076	0.0160114
0.987991	0.0160237	0.979485	0.0160237	0.990609	0.0160237	0.975444	0.0160237	0.948077	0.0160237
0.988	0.016036	0.979501	0.016036	0.990616	0.016036	0.975462	0.016036	0.948117	0.016036
0.98801	0.0160484	0.979517	0.0160484	0.990623	0.0160484	0.975481	0.0160484	0.948119	0.0160484
0.988019	0.0160607	0.979532	0.0160607	0.99063	0.0160607	0.975462	0.0160607	0.94812	0.0160607
0.988028	0.016073	0.979548	0.016073	0.990637	0.016073	0.975481	0.016073	0.948122	0.016073
0.988037	0.0160854	0.979525	0.0160854	0.990645	0.0160854	0.975499	0.0160854	0.948085	0.0160854
0.988046	0.0160977	0.979541	0.0160977	0.990652	0.0160977	0.975518	0.0160977	0.948086	0.0160977
0.988056	0.01611	0.979557	0.01611	0.990659	0.01611	0.975537	0.01611	0.948088	0.01611
0.988065	0.0161224	0.979572	0.0161224	0.990666	0.0161224	0.975517	0.0161224	0.948051	0.0161224
0.988036	0.0161347	0.97955	0.0161347	0.990673	0.0161347	0.975498	0.0161347	0.948014	0.0161347
0.988007	0.016147	0.979527	0.016147	0.99068	0.016147	0.975478	0.016147	0.948016	0.016147
0.988016	0.0161594	0.979543	0.0161594	0.990687	0.0161594	0.975497	0.0161594	0.948017	0.0161594
0.988025	0.0161717	0.979558	0.0161717	0.990656	0.0161717	0.975516	0.0161717	0.948019	0.0161717
0.987996	0.0161841	0.979574	0.0161841	0.990663	0.0161841	0.975496	0.0161841	0.947982	0.0161841
0.988005	0.0161964	0.97959	0.0161964	0.990671	0.0161964	0.975515	0.0161964	0.947984	0.0161964
0.988014	0.0162087	0.979605	0.0162087	0.99064	0.0162087	0.975534	0.0162087	0.948023	0.0162087
0.988023	0.0162211	0.979621	0.0162211	0.990647	0.0162211	0.975552	0.0162211	0.948025	0.0162211
0.988032	0.0162334	0.979636	0.0162334	0.990654	0.0162334	0.975533	0.0162334	0.947912	0.0162334
0.988041	0.0162457	0.979651	0.0162457	0.990661	0.0162457	0.975551	0.0162457	0.947914	0.0162457
0.988051	0.0162581	0.979667	0.0162581	0.990668	0.0162581	0.97557	0.0162581	0.947915	0.0162581
0.98806	0.0162704	0.979644	0.0162704	0.990675	0.0162704	0.975588	0.0162704	0.947917	0.0162704
0.988069	0.0162827	0.97966	0.0162827	0.990682	0.0162827	0.975607	0.0162827	0.947957	0.0162827
0.988078	0.0162951	0.979675	0.0162951	0.990689	0.0162951	0.975625	0.0162951	0.947996	0.0162951
0.988087	0.0163074	0.979653	0.0163074	0.990696	0.0163074	0.975644	0.0163074	0.948035	0.0163074
0.988096	0.0163197	0.979668	0.0163197	0.990703	0.0163197	0.975625	0.0163197	0.948075	0.0163197
0.988105	0.0163321	0.979684	0.0163321	0.99071	0.0163321	0.975643	0.0163321	0.948114	0.0163321
0.988114	0.0163444	0.979661	0.0163444	0.990717	0.0163444	0.975586	0.0163444	0.948115	0.0163444
0.988123	0.0163567	0.979676	0.0163567	0.990724	0.0163567	0.975567	0.0163567	0.948079	0.0163567
0.988132	0.0163691	0.979692	0.0163691	0.990731	0.0163691	0.975585	0.0163691	0.948043	0.0163691
0.988141	0.0163814	0.979707	0.0163814	0.990738	0.0163814	0.975603	0.0163814	0.948082	0.0163814
0.988149	0.0163937	0.979722	0.0163937	0.990745	0.0163937	0.975622	0.0163937	0.948008	0.0163937
0.988158	0.0164061	0.979738	0.0164061	0.990752	0.0164061	0.97564	0.0164061	0.948009	0.0164061
0.988167	0.0164184	0.979753	0.0164184	0.990759	0.0164184	0.975658	0.0164184	0.947973	0.0164184
0.988176	0.0164308	0.979768	0.0164308	0.990766	0.0164308	0.975677	0.0164308	0.947862	0.0164308
0.988185	0.0164431	0.979783	0.0164431	0.990773	0.0164431	0.975695	0.0164431	0.947826	0.0164431
0.988194	0.0164554	0.979761	0.0164554	0.99078	0.0164554	0.975713	0.0164554	0.947791	0.0164554
0.988165	0.0164678	0.979776	0.0164678	0.990787	0.0164678	0.975731	0.0164678	0.947755	0.0164678
0.988174	0.0164801	0.979754	0.0164801	0.990794	0.0164801	0.975712	0.0164801	0.947756	0.0164801
0.988183	0.0164924	0.979769	0.0164924	0.990726	0.0164924	0.97573	0.0164924	0.947721	0.0164924
0.988192	0.0165048	0.979784	0.0165048	0.990695	0.0165048	0.975748	0.0165048	0.94776	0.0165048
0.988163	0.0165171	0.979762	0.0165171	0.990702	0.0165171	0.975766	0.0165171	0.947761	0.0165171
0.988172	0.0165294	0.97974	0.0165294	0.990709	0.0165294	0.975784	0.0165294	0.9478	0.0165294
0.988181	0.0165418	0.979755	0.0165418	0.990716	0.0165418	0.975803	0.0165418	0.947839	0.0165418
0.98819	0.0165541	0.97977	0.0165541	0.990723	0.0165541	0.975821	0.0165541	0.947878	0.0165541
0.988199	0.0165664	0.97971	0.0165664	0.99073	0.0165664	0.975839	0.0165664	0.947843	0.0165664
0.988207	0.0165788	0.979725	0.0165788	0.9907	0.0165788	0.975857	0.0165788	0.947881	0.0165788
0.988216	0.0165911	0.979741	0.0165911	0.990707	0.0165911	0.975837	0.0165911	0.94792	0.0165911
0.988225	0.0166034	0.979718	0.0166034	0.990676	0.0166034	0.975855	0.0166034	0.947922	0.0166034
0.988234	0.0166158	0.979696	0.0166158	0.990683	0.0166158	0.975873	0.0166158	0.947923	0.0166158
0.988242	0.0166281	0.979711	0.0166281	0.99069	0.0166281	0.975854	0.0166281	0.947888	0.0166281
0.988251	0.0166404	0.979726	0.0166404	0.990697	0.0166404	0.975872	0.0166404	0.947815	0.0166404
0.98826	0.0166528	0.979741	0.0166528	0.990704	0.0166528	0.97589	0.0166528	0.947854	0.0166528
0.988231	0.0166651	0.979682	0.0166651	0.990711	0.0166651	0.975908	0.0166651	0.947892	0.0166651
0.988203	0.0166774	0.979697	0.0166774	0.990718	0.0166774	0.975925	0.0166774	0.947931	0.0166774
0.988175	0.0166898	0.979713	0.0166898	0.990725	0.0166898	0.975943	0.0166898	0.947969	0.0166898
0.988147	0.0167021	0.979691	0.0167021	0.990732	0.0167021	0.975961	0.0167021	0.948008	0.0167021
0.988155	0.0167145	0.979669	0.0167145	0.990738	0.0167145	0.975979	0.0167145	0.948046	0.0167145
0.988164	0.0167268	0.979647	0.0167268	0.990745	0.0167268	0.975996	0.0167268	0.948048	0.0167268
0.988173	0.0167391	0.979662	0.0167391	0.990752	0.0167391	0.976014	0.0167391	0.948086	0.0167391
0.988182	0.0167515	0.979677	0.0167515	0.990759	0.0167515	0.976032	0.0167515	0.948124	0.0167515
0.98819	0.0167638	0.979692	0.0167638	0.990766	0.0167638	0.976049	0.0167638	0.948126	0.0167638
0.988199	0.0167761	0.979707	0.0167761	0.990772	0.0167761	0.976067	0.0167761	0.948164	0.0167761
0.988171	0.0167885	0.979722	0.0167885	0.990779	0.0167885	0.976048	0.0167885	0.948202	0.0167885
0.98818	0.0168008	0.979736	0.0168008	0.990749	0.0168008	0.976065	0.0168008	0.94824	0.0168008
0.988188	0.0168131	0.979751	0.0168131	0.990756	0.0168131	0.976083	0.0168131	0.948278	0.0168131
0.988197	0.0168255	0.979766	0.0168255	0.990763	0.0168255	0.976064	0.0168255	0.948316	0.0168255
0.988206	0.0168378	0.979781	0.0168378	0.99077	0.0168378	0.976081	0.0168378	0.948207	0.0168378
0.988214	0.0168501	0.979759	0.0168501	0.990776	0.0168501	0.976099	0.0168501	0.948172	0.0168501
0.988223	0.0168625	0.979737	0.0168625	0.990783	0.0168625	0.97608	0.0168625	0.94821	0.0168625
0.988231	0.0168748	0.979752	0.0168748	0.99079	0.0168748	0.976097	0.0168748	0.948248	0.0168748
0.98824	0.0168871	0.97973	0.0168871	0.99076	0.0168871	0.976115	0.0168871	0.948285	0.0168871
0.988249	0.0168995	0.979745	0.0168995	0.990767	0.0168995	0.976132	0.0168995	0.948323	0.0168995
0.988257	0.0169118	0.97976	0.0169118	0.990773	0.0169118	0.97615	0.0169118	0.948324	0.0169118
0.988266	0.0169241	0.979775	0.0169241	0.990744	0.0169241	0.976094	0.0169241	0.948325	0.0169241
0.988238	0.0169365	0.97979	0.0169365	0.990714	0.0169365	0.976112	0.0169365	0.94829	0.0169365
0.98821	0.0169488	0.979768	0.0169488	0.990721	0.0169488	0.976129	0.0169488	0.948219	0.0169488
0.988219	0.0169612	0.979746	0.0169612	0.990728	0.0169612	0.976146	0.0169612	0.948256	0.0169612
0.988191	0.0169735	0.979761	0.0169735	0.990698	0.0169735	0.976164	0.0169735	0.948294	0.0169735
0.988199	0.0169858	0.979776	0.0169858	0.990705	0.0169858	0.976181	0.0169858	0.948332	0.0169858
0.988208	0.0169982	0.979754	0.0169982	0.990675	0.0169982	0.976198	0.0169982	0.948369	0.0169982
0.988217	0.0170105	0.979732	0.0170105	0.990682	0.0170105	0.976216	0.0170105	0.948298	0.0170105
0.988225	0.0170228	0.979747	0.0170228	0.990689	0.0170228	0.976233	0.0170228	0.948299	0.0170228
0.988197	0.0170352	0.979762	0.0170352	0.990659	0.0170352	0.97625	0.0170352	0.948264	0.0170352
0.98817	0.0170475	0.979776	0.0170475	0.990666	0.0170475	0.976231	0.0170475	0.948301	0.0170475
0.988178	0.0170598	0.979791	0.0170598	0.990637	0.0170598	0.976212	0.0170598	0.948303	0.0170598
0.988187	0.0170722	0.979733	0.0170722	0.990643	0.0170722	0.976193	0.0170722	0.94834	0.0170722
0.988159	0.0170845	0.979748	0.0170845	0.99065	0.0170845	0.97621	0.0170845	0.948305	0.0170845
0.988168	0.0170968	0.979763	0.0170968	0.990657	0.0170968	0.976227	0.0170968	0.948342	0.0170968
0.988176	0.0171092	0.979777	0.0171092	0.990664	0.0171092	0.976209	0.0171092	0.94838	0.0171092
0.988185	0.0171215	0.979756	0.0171215	0.99067	0.0171215	0.976226	0.0171215	0.948381	0.0171215
0.988193	0.0171338	0.979734	0.0171338	0.990677	0.0171338	0.976243	0.0171338	0.948418	0.0171338
0.988202	0.0171462	0.979749	0.0171462	0.990684	0.0171462	0.976224	0.0171462	0.948455	0.0171462
0.988174	0.0171585	0.979763	0.0171585	0.99069	0.0171585	0.976205	0.0171585	0.948456	0.0171585
0.988183	0.0171708	0.979778	0.0171708	0.990697	0.0171708	0.976186	0.0171708	0.948493	0.0171708
0.988191	0.0171832	0.979793	0.0171832	0.990704	0.0171832	0.976203	0.0171832	0.948423	0.0171832
0.988164	0.0171955	0.979807	0.0171955	0.990711	0.0171955	0.97622	0.0171955	0.94846	0.0171955
0.988137	0.0172079	0.979822	0.0172079	0.990717	0.0172079	0.976202	0.0172079	0.948461	0.0172079
0.988145	0.0172202	0.979836	0.0172202	0.990724	0.0172202	0.976219	0.0172202	0.948498	0.0172202
0.988118	0.0172325	0.97985	0.0172325	0.99073	0.0172325	0.976236	0.0172325	0.948499	0.0172325
0.988126	0.0172449	0.979829	0.0172449	0.990737	0.0172449	0.976253	0.0172449	0.948535	0.0172449
0.988135	0.0172572	0.979772	0.0172572	0.990744	0.0172572	0.97627	0.0172572	0.948501	0.0172572
0.988143	0.0172695	0.979751	0.0172695	0.99075	0.0172695	0.976287	0.0172695	0.948502	0.0172695
0.988152	0.0172819	0.979729	0.0172819	0.990757	0.0172819	0.976303	0.0172819	0.948503	0.0172819
0.98816	0.0172942	0.979744	0.0172942	0.990764	0.0172942	0.97632	0.0172942	0.948504	0.0172942
0.988169	0.0173065	0.979758	0.0173065	0.99077	0.0173065	0.976337	0.0173065	0.948505	0.0173065
0.988177	0.0173189	0.979773	0.0173189	0.990777	0.0173189	0.976319	0.0173189	0.94847	0.0173189
0.988185	0.0173312	0.979787	0.0173312	0.990783	0.0173312	0.976335	0.0173312	0.948507	0.0173312
0.988194	0.0173435	0.979766	0.0173435	0.99079	0.0173435	0.976317	0.0173435	0.948544	0.0173435
0.988202	0.0173559	0.97978	0.0173559	0.990761	0.0173559	0.976262	0.0173559	0.94858	0.0173559
0.988211	0.0173682	0.979759	0.0173682	0.990767	0.0173682	0.976208	0.0173682	0.948581	0.0173682
0.988219	0.0173805	0.979774	0.0173805	0.990774	0.0173805	0.97619	0.0173805	0.948582	0.0173805
0.988227	0.0173929	0.979788	0.0173929	0.99078	0.0173929	0.976171	0.0173929	0.948583	0.0173929
0.988236	0.0174052	0.979802	0.0174052	0.990752	0.0174052	0.976117	0.0174052	0.948584	0.0174052
0.988244	0.0174175	0.979781	0.0174175	0.990758	0.0174175	0.976134	0.0174175	0.948621	0.0174175
0.988252	0.0174299	0.979795	0.0174299	0.990729	0.0174299	0.976045	0.0174299	0.948551	0.0174299
0.988261	0.0174422	0.97981	0.0174422	0.9907	0.0174422	0.976026	0.0174422	0.948552	0.0174422
0.988163	0.0174546	0.979753	0.0174546	0.990707	0.0174546	0.976043	0.0174546	0.948588	0.0174546
0.988171	0.0174669	0.979768	0.0174669	0.990714	0.0174669	0.976025	0.0174669	0.948625	0.0174669
0.98818	0.0174792	0.979747	0.0174792	0.99072	0.0174792	0.976006	0.0174792	0.94852	0.0174792
0.988188	0.0174916	0.979761	0.0174916	0.990691	0.0174916	0.976023	0.0174916	0.948521	0.0174916
0.988161	0.0175039	0.979775	0.0175039	0.990663	0.0175039	0.97604	0.0175039	0.948557	0.0175039
0.988169	0.0175162	0.979789	0.0175162	0.990669	0.0175162	0.976057	0.0175162	0.948558	0.0175162
0.988143	0.0175286	0.979733	0.0175286	0.990676	0.0175286	0.976074	0.0175286	0.948489	0.0175286
0.988151	0.0175409	0.979748	0.0175409	0.990647	0.0175409	0.976056	0.0175409	0.94849	0.0175409
0.988159	0.0175532	0.979762	0.0175532	0.990654	0.0175532	0.976073	0.0175532	0.948491	0.0175532
0.988168	0.0175656	0.979741	0.0175656	0.99066	0.0175656	0.976019	0.0175656	0.948387	0.0175656
0.988141	0.0175779	0.979755	0.0175779	0.990667	0.0175779	0.976001	0.0175779	0.948318	0.0175779
0.988149	0.0175902	0.979769	0.0175902	0.990674	0.0175902	0.976018	0.0175902	0.948319	0.0175902
0.988157	0.0176026	0.979713	0.0176026	0.99068	0.0176026	0.975999	0.0176026	0.94825	0.0176026
0.988166	0.0176149	0.979728	0.0176149	0.990687	0.0176149	0.976016	0.0176149	0.948286	0.0176149
0.988139	0.0176272	0.979707	0.0176272	0.990693	0.0176272	0.975998	0.0176272	0.948287	0.0176272
0.988147	0.0176396	0.979721	0.0176396	0.9907	0.0176396	0.975945	0.0176396	0.948323	0.0176396
0.988156	0.0176519	0.9797	0.0176519	0.990706	0.0176519	0.975962	0.0176519	0.94836	0.0176519
0.988164	0.0176642	0.979714	0.0176642	0.990678	0.0176642	0.975909	0.0176642	0.948396	0.0176642
0.988172	0.0176766	0.979694	0.0176766	0.990684	0.0176766	0.975821	0.0176766	0.948397	0.0176766
0.98818	0.0176889	0.979673	0.0176889	0.990656	0.0176889	0.975803	0.0176889	0.948398	0.0176889
0.988189	0.0177012	0.979652	0.0177012	0.990662	0.0177012	0.97582	0.0177012	0.948329	0.0177012
0.988197	0.0177136	0.979632	0.0177136	0.990669	0.0177136	0.975802	0.0177136	0.948365	0.0177136
0.98817	0.0177259	0.979646	0.0177259	0.990675	0.0177259	0.975784	0.0177259	0.948332	0.0177259
0.988178	0.0177383	0.97966	0.0177383	0.990647	0.0177383	0.975801	0.0177383	0.948333	0.0177383
0.988187	0.0177506	0.979674	0.0177506	0.990654	0.0177506	0.975817	0.0177506	0.948369	0.0177506
0.988195	0.0177629	0.979653	0.0177629	0.99066	0.0177629	0.975765	0.0177629	0.948405	0.0177629
0.988203	0.0177753	0.979598	0.0177753	0.990667	0.0177753	0.975712	0.0177753	0.94844	0.0177753
0.988211	0.0177876	0.979612	0.0177876	0.990673	0.0177876	0.975729	0.0177876	0.948372	0.0177876
0.988219	0.0177999	0.979626	0.0177999	0.990645	0.0177999	0.975746	0.0177999	0.948373	0.0177999
0.988228	0.0178123	0.979641	0.0178123	0.990617	0.0178123	0.975763	0.0178123	0.948409	0.0178123
0.988201	0.0178246	0.979655	0.0178246	0.990623	0.0178246	0.975779	0.0178246	0.948445	0.0178246
0.988209	0.0178369	0.979634	0.0178369	0.990595	0.0178369	0.975796	0.0178369	0.948446	0.0178369
0.988217	0.0178493	0.979614	0.0178493	0.990602	0.0178493	0.975813	0.0178493	0.948481	0.0178493
0.988226	0.0178616	0.979593	0.0178616	0.990539	0.0178616	0.97583	0.0178616	0.948482	0.0178616
0.988234	0.0178739	0.979607	0.0178739	0.990511	0.0178739	0.975846	0.0178739	0.948518	0.0178739
0.988242	0.0178863	0.979587	0.0178863	0.990518	0.0178863	0.975863	0.0178863	0.948553	0.0178863
0.98825	0.0178986	0.979601	0.0178986	0.990524	0.0178986	0.975845	0.0178986	0.948589	0.0178986
0.988258	0.0179109	0.979615	0.0179109	0.990496	0.0179109	0.975862	0.0179109	0.948624	0.0179109
0.988266	0.0179233	0.97956	0.0179233	0.990468	0.0179233	0.975878	0.0179233	0.94866	0.0179233
0.988274	0.0179356	0.979574	0.0179356	0.990475	0.0179356	0.975895	0.0179356	0.948695	0.0179356
0.988282	0.0179479	0.97952	0.0179479	0.990481	0.0179479	0.975911	0.0179479	0.94873	0.0179479
0.98829	0.0179603	0.979534	0.0179603	0.990488	0.0179603	0.975928	0.0179603	0.948697	0.0179603
0.988264	0.0179726	0.979548	0.0179726	0.990494	0.0179726	0.975945	0.0179726	0.948663	0.0179726
0.988238	0.017985	0.979562	0.017985	0.990501	0.017985	0.975927	0.017985	0.948664	0.017985
0.988246	0.0179973	0.979576	0.0179973	0.990508	0.0179973	0.975943	0.0179973	0.948631	0.0179973
0.988254	0.0180096	0.97959	0.0180096	0.990514	0.0180096	0.97596	0.0180096	0.948632	0.0180096
0.988262	0.018022	0.979604	0.018022	0.990521	0.018022	0.975976	0.018022	0.948633	0.018022
0.98827	0.0180343	0.979583	0.0180343	0.990527	0.0180343	0.975993	0.0180343	0.948668	0.0180343
0.988278	0.0180466	0.979597	0.0180466	0.990533	0.0180466	0.975906	0.0180466	0.948635	0.0180466
0.988286	0.018059	0.979611	0.018059	0.99054	0.018059	0.97582	0.018059	0.948601	0.018059
0.98826	0.0180713	0.979625	0.0180713	0.990546	0.0180713	0.975837	0.0180713	0.948637	0.0180713
0.988268	0.0180836	0.979639	0.0180836	0.990553	0.0180836	0.975785	0.0180836	0.948637	0.0180836
0.988276	0.018096	0.979619	0.018096	0.990559	0.018096	0.975802	0.018096	0.948638	0.018096
0.98825	0.0181083	0.979599	0.0181083	0.990566	0.0181083	0.975784	0.0181083	0.948673	0.0181083
0.988258	0.0181206	0.979613	0.0181206	0.990572	0.0181206	0.975801	0.0181206	0.948674	0.0181206
0.988232	0.018133	0.979627	0.018133	0.990579	0.018133	0.975817	0.018133	0.948675	0.018133
0.98824	0.0181453	0.97964	0.0181453	0.990585	0.0181453	0.975766	0.0181453	0.948676	0.0181453
0.988248	0.0181576	0.979654	0.0181576	0.990591	0.0181576	0.975714	0.0181576	0.948677	0.0181576
0.988256	0.01817	0.979668	0.01817	0.990598	0.01817	0.975697	0.01817	0.948644	0.01817
0.98823	0.0181823	0.979682	0.0181823	0.990604	0.0181823	0.975645	0.0181823	0.948645	0.0181823
0.988238	0.0181946	0.979696	0.0181946	0.99061	0.0181946	0.975662	0.0181946	0.948612	0.0181946
0.988246	0.018207	0.979709	0.018207	0.990617	0.018207	0.975644	0.018207	0.948613	0.018207
0.988254	0.0182193	0.979723	0.0182193	0.990623	0.0182193	0.975627	0.0182193	0.948648	0.0182193
0.988262	0.0182317	0.979737	0.0182317	0.99063	0.0182317	0.975644	0.0182317	0.948649	0.0182317
0.988236	0.018244	0.979683	0.018244	0.990636	0.018244	0.975592	0.018244	0.948649	0.018244
0.988244	0.0182563	0.979697	0.0182563	0.990642	0.0182563	0.975575	0.0182563	0.94865	0.0182563
0.988252	0.0182687	0.97971	0.0182687	0.990615	0.0182687	0.975592	0.0182687	0.948618	0.0182687
0.98826	0.018281	0.979724	0.018281	0.990587	0.018281	0.975608	0.018281	0.948618	0.018281
0.988267	0.0182933	0.979738	0.0182933	0.990594	0.0182933	0.975591	0.0182933	0.948653	0.0182933
0.988275	0.0183057	0.979751	0.0183057	0.9906	0.0183057	0.975574	0.0183057	0.94862	0.0183057
0.988283	0.018318	0.979765	0.018318	0.990606	0.018318	0.97559	0.018318	0.948621	0.018318
0.988291	0.0183303	0.979779	0.0183303	0.990545	0.0183303	0.975573	0.0183303	0.948622	0.0183303
0.988299	0.0183427	0.979792	0.0183427	0.990552	0.0183427	0.975589	0.0183427	0.948657	0.0183427
0.988307	0.018355	0.979806	0.018355	0.990525	0.018355	0.975606	0.018355	0.948691	0.018355
0.988315	0.0183673	0.979819	0.0183673	0.990531	0.0183673	0.975622	0.0183673	0.948659	0.0183673
0.988323	0.0183797	0.979833	0.0183797	0.990537	0.0183797	0.975605	0.0183797	0.948693	0.0183797
0.988297	0.018392	0.979813	0.018392	0.990544	0.018392	0.975588	0.018392	0.948694	0.018392
0.988271	0.0184043	0.979793	0.0184043	0.99055	0.0184043	0.975571	0.0184043	0.948728	0.0184043
0.988212	0.0184167	0.979806	0.0184167	0.990556	0.0184167	0.975587	0.0184167	0.948763	0.0184167
0.98822	0.018429	0.979786	0.018429	0.990563	0.018429	0.97557	0.018429	0.948797	0.018429
0.988228	0.0184413	0.9798	0.0184413	0.990569	0.0184413	0.975586	0.0184413	0.948798	0.0184413
0.988236	0.0184537	0.979814	0.0184537	0.990542	0.0184537	0.975569	0.0184537	0.948832	0.0184537
0.988244	0.018466	0.979794	0.018466	0.990548	0.018466	0.975552	0.018466	0.948833	0.018466
0.988251	0.0184784	0.979807	0.0184784	0.990521	0.0184784	0.975568	0.0184784	0.948833	0.0184784
0.988259	0.0184907	0.979821	0.0184907	0.990527	0.0184907	0.975585	0.0184907	0.948834	0.0184907
0.988267	0.018503	0.979834	0.018503	0.990534	0.018503	0.975534	0.018503	0.948835	0.018503
0.988275	0.0185154	0.979814	0.0185154	0.99054	0.0185154	0.975484	0.0185154	0.948869	0.0185154
0.988283	0.0185277	0.979828	0.0185277	0.990546	0.0185277	0.975467	0.0185277	0.94887	0.0185277
0.98829	0.01854	0.979774	0.01854	0.990553	0.01854	0.975483	0.01854	0.948738	0.01854
0.988232	0.0185524	0.979788	0.0185524	0.990492	0.0185524	0.975466	0.0185524	0.948705	0.0185524
0.98824	0.0185647	0.979768	0.0185647	0.990499	0.0185647	0.975483	0.0185647	0.948673	0.0185647
0.988247	0.018577	0.979782	0.018577	0.990505	0.018577	0.975466	0.018577	0.948707	0.018577
0.988255	0.0185894	0.979762	0.0185894	0.990511	0.0185894	0.975382	0.0185894	0.948708	0.0185894
0.988263	0.0186017	0.979742	0.0186017	0.990484	0.0186017	0.975366	0.0186017	0.948742	0.0186017
0.988271	0.018614	0.979755	0.018614	0.990491	0.018614	0.975349	0.018614	0.948776	0.018614
0.988279	0.0186264	0.979769	0.0186264	0.990497	0.0186264	0.975365	0.0186264	0.948777	0.0186264
0.988286	0.0186387	0.979782	0.0186387	0.990503	0.0186387	0.975348	0.0186387	0.948777	0.0186387
0.988261	0.018651	0.979796	0.018651	0.99051	0.018651	0.975365	0.018651	0.948646	0.018651
0.988269	0.0186634	0.979809	0.0186634	0.990516	0.0186634	0.975348	0.0186634	0.948482	0.0186634
0.988276	0.0186757	0.979789	0.0186757	0.990489	0.0186757	0.975331	0.0186757	0.948516	0.0186757
0.988284	0.018688	0.979737	0.018688	0.990495	0.018688	0.975281	0.018688	0.948484	0.018688
0.988292	0.0187004	0.979717	0.0187004	0.990502	0.0187004	0.975265	0.0187004	0.948518	0.0187004
0.9883	0.0187127	0.97973	0.0187127	0.990508	0.0187127	0.975281	0.0187127	0.948551	0.0187127
0.988274	0.018725	0.979744	0.018725	0.990514	0.018725	0.975264	0.018725	0.948552	0.018725
0.988282	0.0187374	0.979757	0.0187374	0.99052	0.0187374	0.975248	0.0187374	0.948553	0.0187374
0.98829	0.0187497	0.97977	0.0187497	0.990527	0.0187497	0.975264	0.0187497	0.948587	0.0187497
0.988298	0.0187621	0.979784	0.0187621	0.990533	0.0187621	0.97528	0.0187621	0.948555	0.0187621
0.988272	0.0187744	0.979764	0.0187744	0.990506	0.0187744	0.975296	0.0187744	0.948556	0.0187744
0.98828	0.0187867	0.979777	0.0187867	0.990512	0.0187867	0.97528	0.0187867	0.94859	0.0187867
0.988288	0.0187991	0.979791	0.0187991	0.990519	0.0187991	0.975263	0.0187991	0.948558	0.0187991
0.988295	0.0188114	0.979804	0.0188114	0.990525	0.0188114	0.975214	0.0188114	0.948592	0.0188114
0.98827	0.0188237	0.979784	0.0188237	0.990498	0.0188237	0.975197	0.0188237	0.948626	0.0188237
0.988278	0.0188361	0.979765	0.0188361	0.990472	0.0188361	0.975181	0.0188361	0.948659	0.0188361
0.988286	0.0188484	0.979778	0.0188484	0.990478	0.0188484	0.975197	0.0188484	0.94866	0.0188484
0.988261	0.0188607	0.979759	0.0188607	0.990484	0.0188607	0.975213	0.0188607	0.948628	0.0188607
0.988268	0.0188731	0.979772	0.0188731	0.990491	0.0188731	0.97523	0.0188731	0.948629	0.0188731
0.988276	0.0188854	0.979752	0.0188854	0.990497	0.0188854	0.975246	0.0188854	0.94863	0.0188854
0.988284	0.0188977	0.979766	0.0188977	0.99047	0.0188977	0.975229	0.0188977	0.948664	0.0188977
0.988291	0.0189101	0.979746	0.0189101	0.990477	0.0189101	0.975245	0.0189101	0.948664	0.0189101
0.988299	0.0189224	0.979727	0.0189224	0.990483	0.0189224	0.975229	0.0189224	0.948665	0.0189224
0.988307	0.0189347	0.97974	0.0189347	0.990489	0.0189347	0.975245	0.0189347	0.948634	0.0189347
0.988314	0.0189471	0.979721	0.0189471	0.990495	0.0189471	0.975229	0.0189471	0.948634	0.0189471
0.988322	0.0189594	0.979701	0.0189594	0.990501	0.0189594	0.975245	0.0189594	0.94857	0.0189594
0.988329	0.0189717	0.979715	0.0189717	0.990507	0.0189717	0.975196	0.0189717	0.948571	0.0189717
0.988337	0.0189841	0.979695	0.0189841	0.990514	0.0189841	0.975179	0.0189841	0.948572	0.0189841
0.988345	0.0189964	0.979644	0.0189964	0.99052	0.0189964	0.975163	0.0189964	0.948541	0.0189964
0.988352	0.0190088	0.979657	0.0190088	0.990526	0.0190088	0.975082	0.0190088	0.948542	0.0190088
0.98836	0.0190211	0.97967	0.0190211	0.990532	0.0190211	0.975066	0.0190211	0.94851	0.0190211
0.988367	0.0190334	0.979683	0.0190334	0.990538	0.0190334	0.975082	0.0190334	0.948511	0.0190334
0.988375	0.0190458	0.979696	0.0190458	0.990544	0.0190458	0.975066	0.0190458	0.94848	0.0190458
0.988382	0.0190581	0.979709	0.0190581	0.99055	0.0190581	0.975082	0.0190581	0.948481	0.0190581
0.98839	0.0190704	0.97969	0.0190704	0.990557	0.0190704	0.975065	0.0190704	0.948449	0.0190704
0.988397	0.0190828	0.979703	0.0190828	0.990563	0.0190828	0.975082	0.0190828	0.948483	0.0190828
0.988405	0.0190951	0.979716	0.0190951	0.990569	0.0190951	0.975098	0.0190951	0.948484	0.0190951
0.988412	0.0191074	0.979697	0.0191074	0.990575	0.0191074	0.975082	0.0191074	0.948517	0.0191074
0.98842	0.0191198	0.97971	0.0191198	0.990549	0.0191198	0.975098	0.0191198	0.948421	0.0191198
0.988427	0.0191321	0.979691	0.0191321	0.990555	0.0191321	0.975114	0.0191321	0.94839	0.0191321
0.988435	0.0191444	0.979704	0.0191444	0.990561	0.0191444	0.975097	0.0191444	0.948359	0.0191444
0.988442	0.0191568	0.979717	0.0191568	0.990535	0.0191568	0.975081	0.0191568	0.948327	0.0191568
0.98845	0.0191691	0.97973	0.0191691	0.990541	0.0191691	0.975097	0.0191691	0.948329	0.0191691
0.988457	0.0191814	0.979743	0.0191814	0.990547	0.0191814	0.975113	0.0191814	0.94833	0.0191814
0.988432	0.0191938	0.979756	0.0191938	0.990553	0.0191938	0.975129	0.0191938	0.948331	0.0191938
0.98844	0.0192061	0.979737	0.0192061	0.990559	0.0192061	0.975145	0.0192061	0.948364	0.0192061
0.988447	0.0192184	0.97975	0.0192184	0.990565	0.0192184	0.975129	0.0192184	0.948365	0.0192184
0.988455	0.0192308	0.979763	0.0192308	0.990571	0.0192308	0.975145	0.0192308	0.948334	0.0192308
0.98843	0.0192431	0.979744	0.0192431	0.990577	0.0192431	0.975065	0.0192431	0.948367	0.0192431
0.988437	0.0192555	0.979725	0.0192555	0.990583	0.0192555	0.975081	0.0192555	0.948368	0.0192555
0.988381	0.0192678	0.979738	0.0192678	0.990589	0.0192678	0.975033	0.0192678	0.948337	0.0192678
0.988388	0.0192801	0.979751	0.0192801	0.990595	0.0192801	0.975017	0.0192801	0.948242	0.0192801
0.988396	0.0192925	0.979764	0.0192925	0.990601	0.0192925	0.975001	0.0192925	0.948243	0.0192925
0.988371	0.0193048	0.979777	0.0193048	0.990607	0.0193048	0.974985	0.0193048	0.948244	0.0193048
0.988378	0.0193171	0.97979	0.0193171	0.990613	0.0193171	0.974937	0.0193171	0.948246	0.0193171
0.988386	0.0193295	0.979803	0.0193295	0.990619	0.0193295	0.974921	0.0193295	0.948215	0.0193295
0.988393	0.0193418	0.979816	0.0193418	0.990625	0.0193418	0.974905	0.0193418	0.948216	0.0193418
0.988401	0.0193541	0.979797	0.0193541	0.990631	0.0193541	0.974921	0.0193541	0.948249	0.0193541
0.988408	0.0193665	0.979778	0.0193665	0.990637	0.0193665	0.974905	0.0193665	0.948282	0.0193665
0.988415	0.0193788	0.979791	0.0193788	0.990643	0.0193788	0.974889	0.0193788	0.948315	0.0193788
0.988359	0.0193911	0.979803	0.0193911	0.990649	0.0193911	0.974905	0.0193911	0.948284	0.0193911
0.988335	0.0194035	0.979816	0.0194035	0.990655	0.0194035	0.97489	0.0194035	0.948317	0.0194035
0.98831	0.0194158	0.979829	0.0194158	0.990661	0.0194158	0.974905	0.0194158	0.94835	0.0194158
0.988318	0.0194281	0.979842	0.0194281	0.990667	0.0194281	0.974858	0.0194281	0.948319	0.0194281
0.988294	0.0194405	0.979855	0.0194405	0.990673	0.0194405	0.97481	0.0194405	0.948288	0.0194405
0.988301	0.0194528	0.979867	0.0194528	0.990679	0.0194528	0.974795	0.0194528	0.948258	0.0194528
0.988308	0.0194651	0.97988	0.0194651	0.990685	0.0194651	0.974779	0.0194651	0.948227	0.0194651
0.988316	0.0194775	0.979893	0.0194775	0.990691	0.0194775	0.974732	0.0194775	0.948228	0.0194775
0.988323	0.0194898	0.979906	0.0194898	0.990696	0.0194898	0.974716	0.0194898	0.948198	0.0194898
0.988331	0.0195021	0.979918	0.0195021	0.990702	0.0195021	0.974669	0.0195021	0.948199	0.0195021
0.988338	0.0195145	0.979931	0.0195145	0.990708	0.0195145	0.974653	0.0195145	0.948232	0.0195145
0.988345	0.0195268	0.979912	0.0195268	0.990714	0.0195268	0.974669	0.0195268	0.948201	0.0195268
0.988353	0.0195392	0.979893	0.0195392	0.990688	0.0195392	0.974685	0.0195392	0.948171	0.0195392
0.988297	0.0195515	0.979906	0.0195515	0.990694	0.0195515	0.974638	0.0195515	0.94814	0.0195515
0.988304	0.0195638	0.979887	0.0195638	0.9907	0.0195638	0.974559	0.0195638	0.948173	0.0195638
0.988312	0.0195762	0.9799	0.0195762	0.990706	0.0195762	0.974544	0.0195762	0.948206	0.0195762
0.988319	0.0195885	0.979912	0.0195885	0.990712	0.0195885	0.974529	0.0195885	0.948207	0.0195885
0.988326	0.0196008	0.979925	0.0196008	0.990718	0.0196008	0.974545	0.0196008	0.948208	0.0196008
0.988334	0.0196132	0.979938	0.0196132	0.990724	0.0196132	0.974561	0.0196132	0.948209	0.0196132
0.98831	0.0196255	0.979919	0.0196255	0.990729	0.0196255	0.974545	0.0196255	0.948179	0.0196255
0.988317	0.0196378	0.9799	0.0196378	0.990735	0.0196378	0.974498	0.0196378	0.948211	0.0196378
0.988324	0.0196502	0.979913	0.0196502	0.990741	0.0196502	0.974483	0.0196502	0.948181	0.0196502
0.9883	0.0196625	0.979894	0.0196625	0.990747	0.0196625	0.974468	0.0196625	0.948182	0.0196625
0.988308	0.0196748	0.979875	0.0196748	0.99069	0.0196748	0.974452	0.0196748	0.948183	0.0196748
0.988315	0.0196872	0.979888	0.0196872	0.990696	0.0196872	0.974468	0.0196872	0.948153	0.0196872
0.988322	0.0196995	0.9799	0.0196995	0.990702	0.0196995	0.974453	0.0196995	0.948154	0.0196995
0.98833	0.0197118	0.979913	0.0197118	0.990707	0.0197118	0.974469	0.0197118	0.948187	0.0197118
0.988337	0.0197242	0.979926	0.0197242	0.990713	0.0197242	0.974485	0.0197242	0.948219	0.0197242
0.988344	0.0197365	0.979938	0.0197365	0.990719	0.0197365	0.974501	0.0197365	0.948252	0.0197365
0.988351	0.0197488	0.979951	0.0197488	0.990694	0.0197488	0.974485	0.0197488	0.948284	0.0197488
0.988359	0.0197612	0.979963	0.0197612	0.990699	0.0197612	0.974501	0.0197612	0.948285	0.0197612
0.988366	0.0197735	0.979976	0.0197735	0.990674	0.0197735	0.974517	0.0197735	0.948255	0.0197735
0.988373	0.0197859	0.979957	0.0197859	0.99068	0.0197859	0.974471	0.0197859	0.948225	0.0197859
0.988349	0.0197982	0.979938	0.0197982	0.990686	0.0197982	0.974456	0.0197982	0.948164	0.0197982
0.988357	0.0198105	0.979951	0.0198105	0.990691	0.0198105	0.974378	0.0198105	0.948165	0.0198105
0.988333	0.0198229	0.979963	0.0198229	0.990666	0.0198229	0.974394	0.0198229	0.948166	0.0198229
0.988309	0.0198352	0.979945	0.0198352	0.990672	0.0198352	0.974379	0.0198352	0.948136	0.0198352
0.988316	0.0198475	0.979926	0.0198475	0.990678	0.0198475	0.974395	0.0198475	0.948168	0.0198475
0.988323	0.0198599	0.979939	0.0198599	0.990684	0.0198599	0.97438	0.0198599	0.948107	0.0198599
0.988331	0.0198722	0.979951	0.0198722	0.990689	0.0198722	0.974396	0.0198722	0.948046	0.0198722
0.988307	0.0198845	0.979963	0.0198845	0.990695	0.0198845	0.974411	0.0198845	0.948079	0.0198845
0.988283	0.0198969	0.979945	0.0198969	0.990701	0.0198969	0.974427	0.0198969	0.94808	0.0198969
0.98829	0.0199092	0.979957	0.0199092	0.990707	0.0199092	0.974412	0.0199092	0.948112	0.0199092
0.988267	0.0199215	0.97997	0.0199215	0.990712	0.0199215	0.974428	0.0199215	0.948144	0.0199215
0.988274	0.0199339	0.979982	0.0199339	0.990718	0.0199339	0.974444	0.0199339	0.948114	0.0199339
0.988281	0.0199462	0.979994	0.0199462	0.990662	0.0199462	0.974429	0.0199462	0.948115	0.0199462
0.988288	0.0199585	0.980007	0.0199585	0.990668	0.0199585	0.974383	0.0199585	0.948147	0.0199585
0.988296	0.0199709	0.980019	0.0199709	0.990643	0.0199709	0.974399	0.0199709	0.948087	0.0199709
0.988272	0.0199832	0.980031	0.0199832	0.990648	0.0199832	0.974384	0.0199832	0.948119	0.0199832
0.988279	0.0199955	0.980013	0.0199955	0.990654	0.0199955	0.974368	0.0199955	0.948089	0.0199955
0.988286	0.0200079	0.979994	0.0200079	0.99066	0.0200079	0.974384	0.0200079	0.948121	0.0200079
0.988263	0.0200202	0.979976	0.0200202	0.990666	0.0200202	0.974338	0.0200202	0.948153	0.0200202
0.988239	0.0200326	0.979988	0.0200326	0.990671	0.0200326	0.974354	0.0200326	0.948062	0.0200326
0.988247	0.0200449	0.980001	0.0200449	0.990677	0.0200449	0.974339	0.0200449	0.948063	0.0200449
0.988254	0.0200572	0.979982	0.0200572	0.990683	0.0200572	0.974355	0.0200572	0.948095	0.0200572
0.98823	0.0200696	0.979994	0.0200696	0.990689	0.0200696	0.97434	0.0200696	0.948096	0.0200696
0.988207	0.0200819	0.980007	0.0200819	0.990694	0.0200819	0.974356	0.0200819	0.948097	0.0200819
0.988214	0.0200942	0.980019	0.0200942	0.9907	0.0200942	0.974372	0.0200942	0.948068	0.0200942
0.988191	0.0201066	0.980031	0.0201066	0.990706	0.0201066	0.974387	0.0201066	0.948038	0.0201066
0.988198	0.0201189	0.980044	0.0201189	0.990712	0.0201189	0.974403	0.0201189	0.94804	0.0201189
0.988174	0.0201312	0.980025	0.0201312	0.990717	0.0201312	0.974388	0.0201312	0.948071	0.0201312
0.988151	0.0201436	0.980037	0.0201436	0.990723	0.0201436	0.974404	0.0201436	0.948073	0.0201436
0.988128	0.0201559	0.98005	0.0201559	0.990698	0.0201559	0.974419	0.0201559	0.948104	0.0201559
0.988135	0.0201682	0.980031	0.0201682	0.990704	0.0201682	0.974404	0.0201682	0.948044	0.0201682
0.988142	0.0201806	0.980043	0.0201806	0.990679	0.0201806	0.97439	0.0201806	0.948015	0.0201806
0.988149	0.0201929	0.979995	0.0201929	0.990654	0.0201929	0.974375	0.0201929	0.948047	0.0201929
0.988157	0.0202052	0.980007	0.0202052	0.99066	0.0202052	0.97436	0.0202052	0.948079	0.0202052
0.988133	0.0202176	0.980019	0.0202176	0.990635	0.0202176	0.974375	0.0202176	0.94808	0.0202176
0.988141	0.0202299	0.980001	0.0202299	0.99061	0.0202299	0.974269	0.0202299	0.948081	0.0202299
0.988117	0.0202422	0.979982	0.0202422	0.990616	0.0202422	0.974224	0.0202422	0.948112	0.0202422
0.988125	0.0202546	0.979964	0.0202546	0.990621	0.0202546	0.974209	0.0202546	0.948053	0.0202546
0.988132	0.0202669	0.979976	0.0202669	0.990627	0.0202669	0.974225	0.0202669	0.947963	0.0202669
0.988139	0.0202793	0.979988	0.0202793	0.990633	0.0202793	0.97424	0.0202793	0.947964	0.0202793
0.988146	0.0202916	0.980001	0.0202916	0.990608	0.0202916	0.974195	0.0202916	0.947935	0.0202916
0.988153	0.0203039	0.979982	0.0203039	0.990614	0.0203039	0.974181	0.0203039	0.947845	0.0203039
0.988161	0.0203163	0.979964	0.0203163	0.99062	0.0203163	0.974196	0.0203163	0.947877	0.0203163
0.988168	0.0203286	0.979976	0.0203286	0.990565	0.0203286	0.974182	0.0203286	0.947878	0.0203286
0.988145	0.0203409	0.979988	0.0203409	0.99057	0.0203409	0.974197	0.0203409	0.947879	0.0203409
0.988152	0.0203533	0.980001	0.0203533	0.990576	0.0203533	0.974213	0.0203533	0.94785	0.0203533
0.988159	0.0203656	0.980013	0.0203656	0.990551	0.0203656	0.974198	0.0203656	0.947821	0.0203656
0.988136	0.0203779	0.980025	0.0203779	0.990557	0.0203779	0.974214	0.0203779	0.947822	0.0203779
0.988143	0.0203903	0.980037	0.0203903	0.990533	0.0203903	0.974199	0.0203903	0.947763	0.0203903
0.98815	0.0204026	0.980049	0.0204026	0.990538	0.0204026	0.974154	0.0204026	0.947734	0.0204026
0.988157	0.0204149	0.980061	0.0204149	0.990544	0.0204149	0.97414	0.0204149	0.947706	0.0204149
0.988165	0.0204273	0.980073	0.0204273	0.99055	0.0204273	0.974125	0.0204273	0.947707	0.0204273
0.988172	0.0204396	0.980085	0.0204396	0.990525	0.0204396	0.974141	0.0204396	0.947708	0.0204396
0.988179	0.0204519	0.980097	0.0204519	0.990531	0.0204519	0.974126	0.0204519	0.947619	0.0204519
0.988156	0.0204643	0.980109	0.0204643	0.990507	0.0204643	0.974112	0.0204643	0.947651	0.0204643
0.988163	0.0204766	0.980121	0.0204766	0.990512	0.0204766	0.974127	0.0204766	0.947622	0.0204766
0.98817	0.0204889	0.980133	0.0204889	0.990518	0.0204889	0.974143	0.0204889	0.947654	0.0204889
0.988177	0.0205013	0.980115	0.0205013	0.990494	0.0205013	0.974158	0.0205013	0.947685	0.0205013
0.988184	0.0205136	0.980097	0.0205136	0.990499	0.0205136	0.974174	0.0205136	0.947717	0.0205136
0.988191	0.0205259	0.980079	0.0205259	0.990475	0.0205259	0.974069	0.0205259	0.947718	0.0205259
0.988199	0.0205383	0.980091	0.0205383	0.990481	0.0205383	0.974085	0.0205383	0.947749	0.0205383
0.988206	0.0205506	0.980103	0.0205506	0.990486	0.0205506	0.9741	0.0205506	0.947781	0.0205506
0.988213	0.020563	0.980115	0.020563	0.990492	0.020563	0.974116	0.020563	0.947752	0.020563
0.98822	0.0205753	0.980097	0.0205753	0.990498	0.0205753	0.974101	0.0205753	0.947783	0.0205753
0.988197	0.0205876	0.980078	0.0205876	0.990504	0.0205876	0.974087	0.0205876	0.947815	0.0205876
0.988204	0.0206	0.98009	0.0206	0.990509	0.0206	0.974073	0.0206	0.947846	0.0206
0.988211	0.0206123	0.980102	0.0206123	0.990455	0.0206123	0.974028	0.0206123	0.947817	0.0206123
0.988188	0.0206246	0.980114	0.0206246	0.990461	0.0206246	0.974014	0.0206246	0.947789	0.0206246
0.988195	0.020637	0.980096	0.020637	0.990467	0.020637	0.974	0.020637	0.94782	0.020637
0.988202	0.0206493	0.980078	0.0206493	0.990472	0.0206493	0.973955	0.0206493	0.947821	0.0206493
0.988209	0.0206616	0.98006	0.0206616	0.990448	0.0206616	0.973941	0.0206616	0.947852	0.0206616
0.988187	0.020674	0.980072	0.020674	0.990454	0.020674	0.973897	0.020674	0.947854	0.020674
0.988194	0.0206863	0.980024	0.0206863	0.990459	0.0206863	0.973883	0.0206863	0.947855	0.0206863
0.988201	0.0206986	0.980007	0.0206986	0.990465	0.0206986	0.973868	0.0206986	0.947886	0.0206986
0.988208	0.020711	0.980018	0.020711	0.990471	0.020711	0.973854	0.020711	0.947917	0.020711
0.988155	0.0207233	0.98003	0.0207233	0.990476	0.0207233	0.973781	0.0207233	0.947948	0.0207233
0.988162	0.0207356	0.980042	0.0207356	0.990482	0.0207356	0.973766	0.0207356	0.947979	0.0207356
0.988169	0.020748	0.980054	0.020748	0.990488	0.020748	0.973752	0.020748	0.94795	0.020748
0.988176	0.0207603	0.980036	0.0207603	0.990493	0.0207603	0.973768	0.0207603	0.947981	0.0207603
0.988124	0.0207726	0.980048	0.0207726	0.990499	0.0207726	0.973754	0.0207726	0.948012	0.0207726
0.988101	0.020785	0.98006	0.020785	0.990505	0.020785	0.97371	0.020785	0.948013	0.020785
0.988108	0.0207973	0.980072	0.0207973	0.99051	0.0207973	0.973696	0.0207973	0.947985	0.0207973
0.988115	0.0208097	0.980084	0.0208097	0.990516	0.0208097	0.973712	0.0208097	0.947927	0.0208097
0.988122	0.020822	0.980095	0.020822	0.990522	0.020822	0.973697	0.020822	0.947958	0.020822
0.988129	0.0208343	0.980078	0.0208343	0.990498	0.0208343	0.973654	0.0208343	0.947929	0.0208343
0.988107	0.0208467	0.980089	0.0208467	0.990503	0.0208467	0.97364	0.0208467	0.947931	0.0208467
0.988114	0.020859	0.980101	0.020859	0.990509	0.020859	0.973626	0.020859	0.947902	0.020859
0.988121	0.0208713	0.980113	0.0208713	0.990485	0.0208713	0.973641	0.0208713	0.947785	0.0208713
0.988128	0.0208837	0.980095	0.0208837	0.990461	0.0208837	0.973598	0.0208837	0.947816	0.0208837
0.988135	0.020896	0.980048	0.020896	0.990467	0.020896	0.973554	0.020896	0.947817	0.020896
0.988142	0.0209083	0.98003	0.0209083	0.990472	0.0209083	0.973511	0.0209083	0.947789	0.0209083
0.988149	0.0209207	0.980042	0.0209207	0.990478	0.0209207	0.973527	0.0209207	0.947761	0.0209207
0.988126	0.020933	0.980024	0.020933	0.990483	0.020933	0.973483	0.020933	0.947762	0.020933
0.988133	0.0209453	0.980006	0.0209453	0.990489	0.0209453	0.973499	0.0209453	0.947734	0.0209453
0.98814	0.0209577	0.979989	0.0209577	0.990465	0.0209577	0.973515	0.0209577	0.947735	0.0209577
0.988118	0.02097	0.980001	0.02097	0.990471	0.02097	0.973471	0.02097	0.947766	0.02097
0.988125	0.0209823	0.980012	0.0209823	0.990476	0.0209823	0.973487	0.0209823	0.947709	0.0209823
0.988132	0.0209947	0.980024	0.0209947	0.990482	0.0209947	0.973503	0.0209947	0.94771	0.0209947
0.988139	0.021007	0.980036	0.021007	0.990488	0.021007	0.973489	0.021007	0.947653	0.021007
0.988146	0.0210193	0.980018	0.0210193	0.990493	0.0210193	0.973504	0.0210193	0.947654	0.0210193
0.988153	0.0210317	0.98003	0.0210317	0.990469	0.0210317	0.97352	0.0210317	0.947685	0.0210317
0.98813	0.021044	0.980012	0.021044	0.990475	0.021044	0.973535	0.021044	0.947686	0.021044
0.988137	0.0210564	0.980024	0.0210564	0.990481	0.0210564	0.973551	0.0210564	0.9476	0.0210564
0.988115	0.0210687	0.980036	0.0210687	0.990486	0.0210687	0.973566	0.0210687	0.947601	0.0210687
0.988093	0.021081	0.979989	0.021081	0.990492	0.021081	0.973553	0.021081	0.947602	0.021081
0.9881	0.0210934	0.980001	0.0210934	0.990497	0.0210934	0.973568	0.0210934	0.947633	0.0210934
0.988077	0.0211057	0.980012	0.0211057	0.990503	0.0211057	0.973583	0.0211057	0.947634	0.0211057
0.988084	0.021118	0.980024	0.021118	0.990508	0.021118	0.97357	0.021118	0.947665	0.021118
0.988091	0.0211304	0.980036	0.0211304	0.990514	0.0211304	0.973585	0.0211304	0.947608	0.0211304
0.988098	0.0211427	0.980047	0.0211427	0.99052	0.0211427	0.973571	0.0211427	0.947609	0.0211427
0.988105	0.021155	0.980059	0.021155	0.990525	0.021155	0.973558	0.021155	0.947611	0.021155
0.988112	0.0211674	0.980071	0.0211674	0.990531	0.0211674	0.973544	0.0211674	0.947612	0.0211674
0.988119	0.0211797	0.980082	0.0211797	0.990536	0.0211797	0.973559	0.0211797	0.947643	0.0211797
0.988126	0.021192	0.980065	0.021192	0.990542	0.021192	0.973575	0.021192	0.947615	0.021192
0.988133	0.0212044	0.980047	0.0212044	0.990489	0.0212044	0.97359	0.0212044	0.947616	0.0212044
0.98814	0.0212167	0.980059	0.0212167	0.990465	0.0212167	0.973605	0.0212167	0.947589	0.0212167
0.988147	0.021229	0.98007	0.021229	0.990471	0.021229	0.973563	0.021229	0.947619	0.021229
0.988154	0.0212414	0.980082	0.0212414	0.990476	0.0212414	0.973578	0.0212414	0.94765	0.0212414
0.988102	0.0212537	0.980093	0.0212537	0.990482	0.0212537	0.973593	0.0212537	0.94768	0.0212537
0.988109	0.021266	0.980105	0.021266	0.990488	0.021266	0.973609	0.021266	0.947681	0.021266
0.988116	0.0212784	0.980088	0.0212784	0.990493	0.0212784	0.973624	0.0212784	0.947683	0.0212784
0.988123	0.0212907	0.980099	0.0212907	0.990499	0.0212907	0.973639	0.0212907	0.947713	0.0212907
0.98813	0.0213031	0.980111	0.0213031	0.990446	0.0213031	0.973654	0.0213031	0.947743	0.0213031
0.988137	0.0213154	0.980122	0.0213154	0.990452	0.0213154	0.97367	0.0213154	0.947629	0.0213154
0.988144	0.0213277	0.980134	0.0213277	0.990457	0.0213277	0.973656	0.0213277	0.947601	0.0213277
0.988151	0.0213401	0.980145	0.0213401	0.990463	0.0213401	0.973671	0.0213401	0.947574	0.0213401
0.988157	0.0213524	0.980128	0.0213524	0.990468	0.0213524	0.973658	0.0213524	0.947575	0.0213524
0.988164	0.0213647	0.980139	0.0213647	0.990474	0.0213647	0.973644	0.0213647	0.947605	0.0213647
0.988171	0.0213771	0.980151	0.0213771	0.99045	0.0213771	0.97363	0.0213771	0.947578	0.0213771
0.988178	0.0213894	0.980133	0.0213894	0.990456	0.0213894	0.973646	0.0213894	0.947579	0.0213894
0.988156	0.0214017	0.980087	0.0214017	0.990461	0.0214017	0.973603	0.0214017	0.947581	0.0214017
0.988163	0.0214141	0.98007	0.0214141	0.990467	0.0214141	0.973589	0.0214141	0.947553	0.0214141
0.98817	0.0214264	0.980081	0.0214264	0.990472	0.0214264	0.973576	0.0214264	0.947497	0.0214264
0.988148	0.0214387	0.980093	0.0214387	0.990449	0.0214387	0.973591	0.0214387	0.947527	0.0214387
0.988154	0.0214511	0.980104	0.0214511	0.990455	0.0214511	0.973606	0.0214511	0.947443	0.0214511
0.988161	0.0214634	0.980116	0.0214634	0.99046	0.0214634	0.973621	0.0214634	0.947473	0.0214634
0.988168	0.0214757	0.980127	0.0214757	0.990466	0.0214757	0.973637	0.0214757	0.947474	0.0214757
0.988175	0.0214881	0.980138	0.0214881	0.990471	0.0214881	0.973623	0.0214881	0.947418	0.0214881
0.988182	0.0215004	0.98015	0.0215004	0.990476	0.0215004	0.973609	0.0215004	0.947391	0.0215004
0.988188	0.0215127	0.980132	0.0215127	0.990482	0.0215127	0.973625	0.0215127	0.947393	0.0215127
0.988195	0.0215251	0.980144	0.0215251	0.99043	0.0215251	0.97364	0.0215251	0.947365	0.0215251
0.988202	0.0215374	0.980155	0.0215374	0.990436	0.0215374	0.973655	0.0215374	0.94731	0.0215374
0.988209	0.0215497	0.980138	0.0215497	0.990441	0.0215497	0.973641	0.0215497	0.947311	0.0215497
0.988215	0.0215621	0.980149	0.0215621	0.990446	0.0215621	0.973656	0.0215621	0.947313	0.0215621
0.988194	0.0215744	0.980161	0.0215744	0.990452	0.0215744	0.973671	0.0215744	0.947343	0.0215744
0.988172	0.0215868	0.980143	0.0215868	0.990457	0.0215868	0.973658	0.0215868	0.947287	0.0215868
0.988179	0.0215991	0.980155	0.0215991	0.990463	0.0215991	0.973673	0.0215991	0.947232	0.0215991
0.988185	0.0216114	0.980166	0.0216114	0.990468	0.0216114	0.973659	0.0216114	0.947262	0.0216114
0.988192	0.0216238	0.980177	0.0216238	0.990474	0.0216238	0.973646	0.0216238	0.947292	0.0216238
0.988199	0.0216361	0.98016	0.0216361	0.990479	0.0216361	0.973661	0.0216361	0.947322	0.0216361
0.988205	0.0216484	0.980172	0.0216484	0.990485	0.0216484	0.973647	0.0216484	0.947352	0.0216484
0.988212	0.0216608	0.980183	0.0216608	0.990462	0.0216608	0.973662	0.0216608	0.947296	0.0216608
0.988219	0.0216731	0.980194	0.0216731	0.990467	0.0216731	0.973592	0.0216731	0.947298	0.0216731
0.988226	0.0216854	0.980205	0.0216854	0.990472	0.0216854	0.973607	0.0216854	0.947243	0.0216854
0.988232	0.0216978	0.980217	0.0216978	0.990478	0.0216978	0.973594	0.0216978	0.947216	0.0216978
0.988239	0.0217101	0.980171	0.0217101	0.990455	0.0217101	0.973609	0.0217101	0.947217	0.0217101
0.988246	0.0217224	0.980182	0.0217224	0.990432	0.0217224	0.973595	0.0217224	0.947191	0.0217224
0.988224	0.0217348	0.980194	0.0217348	0.990437	0.0217348	0.97361	0.0217348	0.947192	0.0217348
0.988231	0.0217471	0.980176	0.0217471	0.990414	0.0217471	0.973625	0.0217471	0.947194	0.0217471
0.988209	0.0217594	0.980159	0.0217594	0.99042	0.0217594	0.97364	0.0217594	0.947167	0.0217594
0.988216	0.0217718	0.980171	0.0217718	0.990425	0.0217718	0.973627	0.0217718	0.94714	0.0217718
0.988222	0.0217841	0.980153	0.0217841	0.990431	0.0217841	0.973642	0.0217841	0.947142	0.0217841
0.988229	0.0217964	0.980165	0.0217964	0.990436	0.0217964	0.973657	0.0217964	0.947172	0.0217964
0.988236	0.0218088	0.980176	0.0218088	0.990385	0.0218088	0.973672	0.0218088	0.947202	0.0218088
0.988242	0.0218211	0.980159	0.0218211	0.99039	0.0218211	0.973658	0.0218211	0.947147	0.0218211
0.988249	0.0218335	0.98017	0.0218335	0.990396	0.0218335	0.973673	0.0218335	0.947148	0.0218335
0.988256	0.0218458	0.980181	0.0218458	0.990401	0.0218458	0.973688	0.0218458	0.947094	0.0218458
0.988234	0.0218581	0.980192	0.0218581	0.990407	0.0218581	0.973703	0.0218581	0.947095	0.0218581
0.988241	0.0218705	0.980204	0.0218705	0.990412	0.0218705	0.973661	0.0218705	0.947125	0.0218705
0.988247	0.0218828	0.980215	0.0218828	0.990417	0.0218828	0.973648	0.0218828	0.947098	0.0218828
0.988226	0.0218951	0.980226	0.0218951	0.990423	0.0218951	0.973635	0.0218951	0.947072	0.0218951
0.988232	0.0219075	0.980237	0.0219075	0.990428	0.0219075	0.973649	0.0219075	0.947074	0.0219075
0.988211	0.0219198	0.980248	0.0219198	0.990434	0.0219198	0.973664	0.0219198	0.947019	0.0219198
0.988217	0.0219321	0.980259	0.0219321	0.990439	0.0219321	0.973679	0.0219321	0.946992	0.0219321
0.988196	0.0219445	0.98027	0.0219445	0.990444	0.0219445	0.973638	0.0219445	0.946938	0.0219445
0.988203	0.0219568	0.980281	0.0219568	0.99045	0.0219568	0.973624	0.0219568	0.946968	0.0219568
0.988209	0.0219691	0.980293	0.0219691	0.990455	0.0219691	0.973611	0.0219691	0.946998	0.0219691
0.988216	0.0219815	0.980304	0.0219815	0.990432	0.0219815	0.973626	0.0219815	0.947027	0.0219815
0.988222	0.0219938	0.980259	0.0219938	0.990438	0.0219938	0.973613	0.0219938	0.947057	0.0219938
0.988229	0.0220061	0.98027	0.0220061	0.990443	0.0220061	0.973627	0.0220061	0.947059	0.0220061
0.988208	0.0220185	0.980281	0.0220185	0.99042	0.0220185	0.973614	0.0220185	0.947032	0.0220185
0.988186	0.0220308	0.980292	0.0220308	0.990426	0.0220308	0.973573	0.0220308	0.946978	0.0220308
0.988165	0.0220431	0.980303	0.0220431	0.990431	0.0220431	0.973588	0.0220431	0.947008	0.0220431
0.988171	0.0220555	0.980286	0.0220555	0.990437	0.0220555	0.973575	0.0220555	0.947009	0.0220555
0.98815	0.0220678	0.980297	0.0220678	0.990442	0.0220678	0.973589	0.0220678	0.947039	0.0220678
0.988129	0.0220802	0.98028	0.0220802	0.990447	0.0220802	0.97352	0.0220802	0.947041	0.0220802
0.988108	0.0220925	0.980291	0.0220925	0.990453	0.0220925	0.973507	0.0220925	0.947042	0.0220925
0.988114	0.0221048	0.980302	0.0221048	0.990458	0.0221048	0.973522	0.0221048	0.947072	0.0221048
0.988121	0.0221172	0.980313	0.0221172	0.990463	0.0221172	0.973537	0.0221172	0.947101	0.0221172
0.988127	0.0221295	0.980296	0.0221295	0.990468	0.0221295	0.973551	0.0221295	0.947019	0.0221295
0.988134	0.0221418	0.980307	0.0221418	0.990474	0.0221418	0.973538	0.0221418	0.947049	0.0221418
0.988141	0.0221542	0.980318	0.0221542	0.990479	0.0221542	0.973553	0.0221542	0.94705	0.0221542
0.988147	0.0221665	0.980329	0.0221665	0.990484	0.0221665	0.97354	0.0221665	0.947052	0.0221665
0.988154	0.0221788	0.980312	0.0221788	0.990462	0.0221788	0.973527	0.0221788	0.947026	0.0221788
0.98816	0.0221912	0.980323	0.0221912	0.990467	0.0221912	0.973542	0.0221912	0.947028	0.0221912
0.988167	0.0222035	0.980334	0.0222035	0.990472	0.0222035	0.973529	0.0222035	0.947029	0.0222035
0.988174	0.0222158	0.980345	0.0222158	0.99045	0.0222158	0.973515	0.0222158	0.947031	0.0222158
0.98818	0.0222282	0.980328	0.0222282	0.990428	0.0222282	0.973502	0.0222282	0.947005	0.0222282
0.988187	0.0222405	0.980339	0.0222405	0.990433	0.0222405	0.973517	0.0222405	0.947034	0.0222405
0.988193	0.0222528	0.98035	0.0222528	0.990438	0.0222528	0.973476	0.0222528	0.947036	0.0222528
0.9882	0.0222652	0.980361	0.0222652	0.990416	0.0222652	0.973491	0.0222652	0.947037	0.0222652
0.988179	0.0222775	0.980372	0.0222775	0.990421	0.0222775	0.973506	0.0222775	0.947011	0.0222775
0.988185	0.0222898	0.980382	0.0222898	0.990399	0.0222898	0.97352	0.0222898	0.946985	0.0222898
0.988192	0.0223022	0.980393	0.0223022	0.990404	0.0223022	0.973507	0.0223022	0.946987	0.0223022
0.988198	0.0223145	0.980404	0.0223145	0.990409	0.0223145	0.973522	0.0223145	0.946989	0.0223145
0.988205	0.0223268	0.980415	0.0223268	0.990415	0.0223268	0.973537	0.0223268	0.947018	0.0223268
0.988211	0.0223392	0.980426	0.0223392	0.99042	0.0223392	0.973496	0.0223392	0.94702	0.0223392
0.98819	0.0223515	0.980437	0.0223515	0.990398	0.0223515	0.973483	0.0223515	0.947049	0.0223515
0.988197	0.0223639	0.980447	0.0223639	0.990403	0.0223639	0.973498	0.0223639	0.947023	0.0223639
0.988203	0.0223762	0.980458	0.0223762	0.990408	0.0223762	0.973485	0.0223762	0.947025	0.0223762
0.98821	0.0223885	0.980469	0.0223885	0.990413	0.0223885	0.973499	0.0223885	0.947054	0.0223885
0.988216	0.0224009	0.98048	0.0224009	0.990419	0.0224009	0.973514	0.0224009	0.947055	0.0224009
0.988223	0.0224132	0.980435	0.0224132	0.990424	0.0224132	0.973501	0.0224132	0.947085	0.0224132
0.988202	0.0224255	0.980419	0.0224255	0.990429	0.0224255	0.973488	0.0224255	0.947086	0.0224255
0.988208	0.0224379	0.980429	0.0224379	0.990407	0.0224379	0.973503	0.0224379	0.94706	0.0224379
0.988215	0.0224502	0.980413	0.0224502	0.990385	0.0224502	0.973462	0.0224502	0.947062	0.0224502
0.988221	0.0224625	0.980396	0.0224625	0.99039	0.0224625	0.973449	0.0224625	0.947036	0.0224625
0.9882	0.0224749	0.980379	0.0224749	0.990368	0.0224749	0.973437	0.0224749	0.947038	0.0224749
0.988207	0.0224872	0.98039	0.0224872	0.990346	0.0224872	0.973451	0.0224872	0.947067	0.0224872
0.988213	0.0224995	0.980373	0.0224995	0.990296	0.0224995	0.973466	0.0224995	0.947068	0.0224995
0.98822	0.0225119	0.980384	0.0225119	0.990302	0.0225119	0.97348	0.0225119	0.947097	0.0225119
0.988226	0.0225242	0.980395	0.0225242	0.99028	0.0225242	0.973467	0.0225242	0.947072	0.0225242
0.988232	0.0225365	0.980406	0.0225365	0.990285	0.0225365	0.973454	0.0225365	0.947101	0.0225365
0.988239	0.0225489	0.980389	0.0225489	0.99029	0.0225489	0.973387	0.0225489	0.94702	0.0225489
0.988245	0.0225612	0.9804	0.0225612	0.990296	0.0225612	0.973401	0.0225612	0.946994	0.0225612
0.988252	0.0225735	0.980383	0.0225735	0.990273	0.0225735	0.973416	0.0225735	0.946996	0.0225735
0.988258	0.0225859	0.980394	0.0225859	0.990224	0.0225859	0.973431	0.0225859	0.946998	0.0225859
0.988265	0.0225982	0.980404	0.0225982	0.99023	0.0225982	0.973418	0.0225982	0.946999	0.0225982
0.988271	0.0226106	0.980415	0.0226106	0.990208	0.0226106	0.973432	0.0226106	0.946946	0.0226106
0.988277	0.0226229	0.980426	0.0226229	0.990213	0.0226229	0.973447	0.0226229	0.946975	0.0226229
0.988284	0.0226352	0.980437	0.0226352	0.990218	0.0226352	0.973434	0.0226352	0.94695	0.0226352
0.98829	0.0226476	0.980447	0.0226476	0.990224	0.0226476	0.973421	0.0226476	0.946951	0.0226476
0.988296	0.0226599	0.980458	0.0226599	0.990229	0.0226599	0.973436	0.0226599	0.946926	0.0226599
0.988303	0.0226722	0.980468	0.0226722	0.990234	0.0226722	0.973423	0.0226722	0.946955	0.0226722
0.988309	0.0226846	0.980479	0.0226846	0.990185	0.0226846	0.973437	0.0226846	0.946956	0.0226846
0.988288	0.0226969	0.98049	0.0226969	0.99019	0.0226969	0.973452	0.0226969	0.946958	0.0226969
0.988295	0.0227092	0.980473	0.0227092	0.990196	0.0227092	0.973466	0.0227092	0.94696	0.0227092
0.988301	0.0227216	0.980484	0.0227216	0.990174	0.0227216	0.973481	0.0227216	0.946907	0.0227216
0.98828	0.0227339	0.980467	0.0227339	0.990179	0.0227339	0.973495	0.0227339	0.946909	0.0227339
0.988287	0.0227462	0.980478	0.0227462	0.990185	0.0227462	0.973482	0.0227462	0.946856	0.0227462
0.988266	0.0227586	0.980488	0.0227586	0.99019	0.0227586	0.97347	0.0227586	0.946858	0.0227586
0.988272	0.0227709	0.980499	0.0227709	0.990195	0.0227709	0.973457	0.0227709	0.946887	0.0227709
0.988279	0.0227832	0.980509	0.0227832	0.990201	0.0227832	0.973471	0.0227832	0.946915	0.0227832
0.988285	0.0227956	0.98052	0.0227956	0.990206	0.0227956	0.973431	0.0227956	0.946917	0.0227956
0.988291	0.0228079	0.980531	0.0228079	0.990184	0.0228079	0.973446	0.0228079	0.946919	0.0228079
0.988298	0.0228202	0.980541	0.0228202	0.990162	0.0228202	0.973433	0.0228202	0.94692	0.0228202
0.988304	0.0228326	0.980552	0.0228326	0.990168	0.0228326	0.973393	0.0228326	0.946922	0.0228326
0.98831	0.0228449	0.980562	0.0228449	0.990146	0.0228449	0.973408	0.0228449	0.946924	0.0228449
0.98829	0.0228573	0.980546	0.0228573	0.990151	0.0228573	0.973395	0.0228573	0.946925	0.0228573
0.988296	0.0228696	0.980556	0.0228696	0.99013	0.0228696	0.973356	0.0228696	0.946873	0.0228696
0.988302	0.0228819	0.980567	0.0228819	0.990108	0.0228819	0.973316	0.0228819	0.946875	0.0228819
0.988282	0.0228943	0.980577	0.0228943	0.990113	0.0228943	0.973304	0.0228943	0.946903	0.0228943
0.988288	0.0229066	0.980587	0.0229066	0.990119	0.0229066	0.973318	0.0229066	0.946932	0.0229066
0.988294	0.0229189	0.980598	0.0229189	0.990124	0.0229189	0.973332	0.0229189	0.946934	0.0229189
0.9883	0.0229313	0.980608	0.0229313	0.990129	0.0229313	0.973347	0.0229313	0.946962	0.0229313
0.988307	0.0229436	0.980592	0.0229436	0.990108	0.0229436	0.973334	0.0229436	0.946964	0.0229436
0.988313	0.0229559	0.980602	0.0229559	0.990113	0.0229559	0.973322	0.0229559	0.946992	0.0229559
0.988292	0.0229683	0.980613	0.0229683	0.990118	0.0229683	0.973336	0.0229683	0.946994	0.0229683
0.988272	0.0229806	0.980623	0.0229806	0.990124	0.0229806	0.97335	0.0229806	0.946969	0.0229806
0.988278	0.0229929	0.980634	0.0229929	0.990075	0.0229929	0.973364	0.0229929	0.94697	0.0229929
0.988231	0.0230053	0.980644	0.0230053	0.990054	0.0230053	0.973379	0.0230053	0.946972	0.0230053
0.98821	0.0230176	0.980601	0.0230176	0.990059	0.0230176	0.973393	0.0230176	0.946974	0.0230176
0.988217	0.0230299	0.980611	0.0230299	0.990065	0.0230299	0.973407	0.0230299	0.946975	0.0230299
0.988223	0.0230423	0.980622	0.0230423	0.99007	0.0230423	0.973421	0.0230423	0.94695	0.0230423
0.988229	0.0230546	0.980632	0.0230546	0.990075	0.0230546	0.973409	0.0230546	0.946978	0.0230546
0.988209	0.0230669	0.980615	0.0230669	0.990054	0.0230669	0.973423	0.0230669	0.9469	0.0230669
0.988215	0.0230793	0.980546	0.0230793	0.990059	0.0230793	0.973411	0.0230793	0.946901	0.0230793
0.988221	0.0230916	0.980556	0.0230916	0.990064	0.0230916	0.973425	0.0230916	0.946903	0.0230916
0.988228	0.023104	0.980486	0.023104	0.990016	0.023104	0.973439	0.023104	0.946931	0.023104
0.988234	0.0231163	0.980497	0.0231163	0.990022	0.0231163	0.973427	0.0231163	0.946933	0.0231163
0.98824	0.0231286	0.980507	0.0231286	0.99	0.0231286	0.973441	0.0231286	0.946935	0.0231286
0.988247	0.023141	0.980518	0.023141	0.990006	0.023141	0.973455	0.023141	0.946936	0.023141
0.988253	0.0231533	0.980528	0.0231533	0.989984	0.0231533	0.973469	0.0231533	0.946938	0.0231533
0.988259	0.0231656	0.980512	0.0231656	0.98999	0.0231656	0.973483	0.0231656	0.946966	0.0231656
0.988265	0.023178	0.980522	0.023178	0.989968	0.023178	0.973471	0.023178	0.946994	0.023178
0.988272	0.0231903	0.980532	0.0231903	0.989947	0.0231903	0.973485	0.0231903	0.946969	0.0231903
0.988278	0.0232026	0.980543	0.0232026	0.989952	0.0232026	0.973499	0.0232026	0.946971	0.0232026
0.988284	0.023215	0.980553	0.023215	0.989931	0.023215	0.973513	0.023215	0.94692	0.023215
0.98829	0.0232273	0.980563	0.0232273	0.989937	0.0232273	0.973527	0.0232273	0.946948	0.0232273
0.98827	0.0232396	0.980574	0.0232396	0.989915	0.0232396	0.973541	0.0232396	0.946976	0.0232396
0.988276	0.023252	0.980584	0.023252	0.989921	0.023252	0.973555	0.023252	0.946951	0.023252
0.988256	0.0232643	0.980594	0.0232643	0.989926	0.0232643	0.973543	0.0232643	0.946953	0.0232643
0.988262	0.0232766	0.980578	0.0232766	0.989931	0.0232766	0.973557	0.0232766	0.946981	0.0232766
0.988268	0.023289	0.980588	0.023289	0.98991	0.023289	0.973571	0.023289	0.946956	0.023289
0.988275	0.0233013	0.980599	0.0233013	0.989916	0.0233013	0.973558	0.0233013	0.946957	0.0233013
0.988281	0.0233136	0.980609	0.0233136	0.989921	0.0233136	0.973572	0.0233136	0.946959	0.0233136
0.98826	0.023326	0.980619	0.023326	0.989926	0.023326	0.973586	0.023326	0.946961	0.023326
0.988267	0.0233383	0.980629	0.0233383	0.989905	0.0233383	0.9736	0.0233383	0.946989	0.0233383
0.988273	0.0233506	0.98064	0.0233506	0.98991	0.0233506	0.973614	0.0233506	0.947017	0.0233506
0.988279	0.023363	0.980624	0.023363	0.989916	0.023363	0.973628	0.023363	0.946992	0.023363
0.988285	0.0233753	0.980634	0.0233753	0.989921	0.0233753	0.973642	0.0233753	0.94702	0.0233753
0.988291	0.0233877	0.980644	0.0233877	0.9899	0.0233877	0.973656	0.0233877	0.946969	0.0233877
0.988298	0.0234	0.980628	0.0234	0.989879	0.0234	0.97367	0.0234	0.946918	0.0234
0.988304	0.0234123	0.980638	0.0234123	0.989858	0.0234123	0.973684	0.0234123	0.946946	0.0234123
0.98831	0.0234247	0.980648	0.0234247	0.989863	0.0234247	0.973697	0.0234247	0.946973	0.0234247
0.988316	0.023437	0.980632	0.023437	0.989842	0.023437	0.973685	0.023437	0.946922	0.023437
0.988296	0.0234493	0.980616	0.0234493	0.989821	0.0234493	0.973699	0.0234493	0.94695	0.0234493
0.988302	0.0234617	0.980626	0.0234617	0.989827	0.0234617	0.973713	0.0234617	0.946978	0.0234617
0.988308	0.023474	0.980636	0.023474	0.989806	0.023474	0.973726	0.023474	0.946954	0.023474
0.988288	0.0234863	0.980647	0.0234863	0.989811	0.0234863	0.97374	0.0234863	0.946955	0.0234863
0.988294	0.0234987	0.980657	0.0234987	0.989817	0.0234987	0.973754	0.0234987	0.946983	0.0234987
0.9883	0.023511	0.980667	0.023511	0.989822	0.023511	0.973742	0.023511	0.946958	0.023511
0.988307	0.0235233	0.980677	0.0235233	0.989827	0.0235233	0.973755	0.0235233	0.94696	0.0235233
0.988313	0.0235357	0.980661	0.0235357	0.989833	0.0235357	0.973743	0.0235357	0.946935	0.0235357
0.988319	0.023548	0.980671	0.023548	0.989838	0.023548	0.973757	0.023548	0.946911	0.023548
0.988325	0.0235603	0.980681	0.0235603	0.989817	0.0235603	0.973744	0.0235603	0.94686	0.0235603
0.988331	0.0235727	0.980691	0.0235727	0.989822	0.0235727	0.973758	0.0235727	0.946888	0.0235727
0.988337	0.023585	0.980701	0.023585	0.989828	0.023585	0.973772	0.023585	0.946889	0.023585
0.988343	0.0235973	0.980711	0.0235973	0.989833	0.0235973	0.973759	0.0235973	0.946839	0.0235973
0.988349	0.0236097	0.980722	0.0236097	0.989838	0.0236097	0.973747	0.0236097	0.946814	0.0236097
0.988355	0.023622	0.980732	0.023622	0.989844	0.023622	0.97376	0.023622	0.94679	0.023622
0.988335	0.0236344	0.980742	0.0236344	0.989823	0.0236344	0.973748	0.0236344	0.946765	0.0236344
0.988341	0.0236467	0.980752	0.0236467	0.989828	0.0236467	0.973736	0.0236467	0.946741	0.0236467
0.988348	0.023659	0.980736	0.023659	0.989833	0.023659	0.973723	0.023659	0.946691	0.023659
0.988328	0.0236714	0.980746	0.0236714	0.989839	0.0236714	0.973737	0.0236714	0.946666	0.0236714
0.988334	0.0236837	0.980704	0.0236837	0.989844	0.0236837	0.973725	0.0236837	0.946668	0.0236837
0.98834	0.023696	0.980714	0.023696	0.989849	0.023696	0.973738	0.023696	0.94667	0.023696
0.98832	0.0237084	0.980698	0.0237084	0.989855	0.0237084	0.973726	0.0237084	0.946698	0.0237084
0.988326	0.0237207	0.980682	0.0237207	0.989834	0.0237207	0.97374	0.0237207	0.946699	0.0237207
0.988332	0.023733	0.980692	0.023733	0.989839	0.023733	0.973753	0.023733	0.946701	0.023733
0.988338	0.0237454	0.980702	0.0237454	0.989818	0.0237454	0.973741	0.0237454	0.946703	0.0237454
0.988344	0.0237577	0.980686	0.0237577	0.989824	0.0237577	0.973755	0.0237577	0.946652	0.0237577
0.98835	0.02377	0.98067	0.02377	0.989829	0.02377	0.973768	0.02377	0.946602	0.02377
0.988356	0.0237824	0.980628	0.0237824	0.989834	0.0237824	0.973782	0.0237824	0.946552	0.0237824
0.988362	0.0237947	0.980638	0.0237947	0.98984	0.0237947	0.973795	0.0237947	0.946528	0.0237947
0.988368	0.023807	0.980648	0.023807	0.989819	0.023807	0.973783	0.023807	0.946556	0.023807
0.988348	0.0238194	0.980632	0.0238194	0.989824	0.0238194	0.973797	0.0238194	0.946583	0.0238194
0.988354	0.0238317	0.980642	0.0238317	0.989829	0.0238317	0.97381	0.0238317	0.946559	0.0238317
0.98836	0.023844	0.980652	0.023844	0.989835	0.023844	0.973824	0.023844	0.946561	0.023844
0.988366	0.0238564	0.980636	0.0238564	0.98984	0.0238564	0.973837	0.0238564	0.946537	0.0238564
0.988372	0.0238687	0.980646	0.0238687	0.989845	0.0238687	0.973825	0.0238687	0.946539	0.0238687
0.988378	0.0238811	0.980631	0.0238811	0.98985	0.0238811	0.973838	0.0238811	0.946566	0.0238811
0.988384	0.0238934	0.980641	0.0238934	0.989856	0.0238934	0.973852	0.0238934	0.946594	0.0238934
0.98839	0.0239057	0.980651	0.0239057	0.989861	0.0239057	0.973865	0.0239057	0.946596	0.0239057
0.988396	0.0239181	0.980635	0.0239181	0.989866	0.0239181	0.973879	0.0239181	0.946598	0.0239181
0.988377	0.0239304	0.980645	0.0239304	0.989871	0.0239304	0.973892	0.0239304	0.946548	0.0239304
0.988383	0.0239427	0.980655	0.0239427	0.989851	0.0239427	0.973906	0.0239427	0.946575	0.0239427
0.988389	0.0239551	0.980665	0.0239551	0.989856	0.0239551	0.973919	0.0239551	0.946577	0.0239551
0.988369	0.0239674	0.980675	0.0239674	0.989861	0.0239674	0.973933	0.0239674	0.946553	0.0239674
0.988375	0.0239797	0.980685	0.0239797	0.989867	0.0239797	0.973946	0.0239797	0.946555	0.0239797
0.988329	0.0239921	0.980669	0.0239921	0.989872	0.0239921	0.97396	0.0239921	0.946505	0.0239921
0.988335	0.0240044	0.980679	0.0240044	0.989877	0.0240044	0.973973	0.0240044	0.946456	0.0240044
0.988316	0.0240167	0.980689	0.0240167	0.989882	0.0240167	0.973986	0.0240167	0.946483	0.0240167
0.988322	0.0240291	0.980699	0.0240291	0.989887	0.0240291	0.974	0.0240291	0.946459	0.0240291
0.988328	0.0240414	0.980683	0.0240414	0.989867	0.0240414	0.974013	0.0240414	0.946487	0.0240414
0.988334	0.0240537	0.980642	0.0240537	0.989846	0.0240537	0.974026	0.0240537	0.946514	0.0240537
0.98834	0.0240661	0.980651	0.0240661	0.989852	0.0240661	0.974014	0.0240661	0.94649	0.0240661
0.988346	0.0240784	0.980636	0.0240784	0.989857	0.0240784	0.974027	0.0240784	0.946441	0.0240784
0.988326	0.0240907	0.980646	0.0240907	0.989862	0.0240907	0.974015	0.0240907	0.946443	0.0240907
0.988332	0.0241031	0.98063	0.0241031	0.989816	0.0241031	0.974028	0.0241031	0.94647	0.0241031
0.988338	0.0241154	0.980614	0.0241154	0.989821	0.0241154	0.974042	0.0241154	0.946472	0.0241154
0.988344	0.0241278	0.980624	0.0241278	0.989826	0.0241278	0.974055	0.0241278	0.946499	0.0241278
0.988299	0.0241401	0.980634	0.0241401	0.989832	0.0241401	0.974068	0.0241401	0.946527	0.0241401
0.988305	0.0241524	0.980644	0.0241524	0.989837	0.0241524	0.974056	0.0241524	0.946554	0.0241524
0.988311	0.0241648	0.980654	0.0241648	0.989842	0.0241648	0.974044	0.0241648	0.946581	0.0241648
0.988317	0.0241771	0.980664	0.0241771	0.989847	0.0241771	0.974057	0.0241771	0.946609	0.0241771
0.988323	0.0241894	0.980674	0.0241894	0.989801	0.0241894	0.97407	0.0241894	0.946636	0.0241894
0.988329	0.0242018	0.980683	0.0242018	0.989807	0.0242018	0.974058	0.0242018	0.946637	0.0242018
0.988334	0.0242141	0.980693	0.0242141	0.989812	0.0242141	0.974071	0.0242141	0.946614	0.0242141
0.98834	0.0242264	0.980703	0.0242264	0.989792	0.0242264	0.974084	0.0242264	0.946564	0.0242264
0.988346	0.0242388	0.980713	0.0242388	0.989797	0.0242388	0.974097	0.0242388	0.946592	0.0242388
0.988352	0.0242511	0.980723	0.0242511	0.989802	0.0242511	0.974085	0.0242511	0.946619	0.0242511
0.988333	0.0242634	0.980733	0.0242634	0.989807	0.0242634	0.974098	0.0242634	0.946621	0.0242634
0.988339	0.0242758	0.980742	0.0242758	0.989812	0.0242758	0.974111	0.0242758	0.946648	0.0242758
0.988319	0.0242881	0.980727	0.0242881	0.989817	0.0242881	0.974125	0.0242881	0.946649	0.0242881
0.9883	0.0243004	0.980737	0.0243004	0.989823	0.0243004	0.974138	0.0243004	0.9466	0.0243004
0.98828	0.0243128	0.980746	0.0243128	0.989828	0.0243128	0.974151	0.0243128	0.946551	0.0243128
0.988286	0.0243251	0.980756	0.0243251	0.989833	0.0243251	0.974164	0.0243251	0.946578	0.0243251
0.988292	0.0243374	0.980766	0.0243374	0.989838	0.0243374	0.974177	0.0243374	0.946606	0.0243374
0.988298	0.0243498	0.98075	0.0243498	0.989818	0.0243498	0.97419	0.0243498	0.946582	0.0243498
0.988304	0.0243621	0.980709	0.0243621	0.989823	0.0243621	0.974203	0.0243621	0.946533	0.0243621
0.988285	0.0243744	0.980694	0.0243744	0.989828	0.0243744	0.974216	0.0243744	0.94656	0.0243744
0.988291	0.0243868	0.980678	0.0243868	0.989833	0.0243868	0.974229	0.0243868	0.946587	0.0243868
0.988297	0.0243991	0.980688	0.0243991	0.989838	0.0243991	0.974242	0.0243991	0.946589	0.0243991
0.988302	0.0244115	0.980698	0.0244115	0.989844	0.0244115	0.974255	0.0244115	0.946591	0.0244115
0.988308	0.0244238	0.980657	0.0244238	0.989849	0.0244238	0.974243	0.0244238	0.946592	0.0244238
0.988314	0.0244361	0.980667	0.0244361	0.989854	0.0244361	0.974256	0.0244361	0.946594	0.0244361
0.98832	0.0244485	0.980651	0.0244485	0.989859	0.0244485	0.974269	0.0244485	0.94652	0.0244485
0.988326	0.0244608	0.980636	0.0244608	0.989864	0.0244608	0.974282	0.0244608	0.946522	0.0244608
0.988332	0.0244731	0.980646	0.0244731	0.989869	0.0244731	0.974295	0.0244731	0.946498	0.0244731
0.988338	0.0244855	0.98063	0.0244855	0.989874	0.0244855	0.974283	0.0244855	0.946475	0.0244855
0.988344	0.0244978	0.98064	0.0244978	0.989879	0.0244978	0.974271	0.0244978	0.946401	0.0244978
0.98835	0.0245101	0.980599	0.0245101	0.989885	0.0245101	0.974283	0.0245101	0.946428	0.0245101
0.98833	0.0245225	0.980609	0.0245225	0.989864	0.0245225	0.974271	0.0245225	0.94643	0.0245225
0.988336	0.0245348	0.980594	0.0245348	0.98987	0.0245348	0.974259	0.0245348	0.946407	0.0245348
0.988342	0.0245471	0.980604	0.0245471	0.989875	0.0245471	0.974272	0.0245471	0.946383	0.0245471
0.988348	0.0245595	0.980613	0.0245595	0.98988	0.0245595	0.974285	0.0245595	0.94636	0.0245595
0.988354	0.0245718	0.980623	0.0245718	0.989885	0.0245718	0.974298	0.0245718	0.946387	0.0245718
0.98836	0.0245841	0.980633	0.0245841	0.98989	0.0245841	0.974311	0.0245841	0.946339	0.0245841
0.988365	0.0245965	0.980642	0.0245965	0.989895	0.0245965	0.974324	0.0245965	0.946315	0.0245965
0.988371	0.0246088	0.980652	0.0246088	0.989875	0.0246088	0.974336	0.0246088	0.946292	0.0246088
0.988377	0.0246211	0.980662	0.0246211	0.989855	0.0246211	0.974349	0.0246211	0.946269	0.0246211
0.988383	0.0246335	0.980646	0.0246335	0.98986	0.0246335	0.974362	0.0246335	0.946246	0.0246335
0.988389	0.0246458	0.980631	0.0246458	0.989865	0.0246458	0.974375	0.0246458	0.946273	0.0246458
[truncated: 79,073 more rows]

## Sheet: Fig_S9B
Casanovo_precision	Casanovo_coverage	Casanovo_bm_precision	Casanovo_bm_coverage	PointNovo_precision	PointNovo_coverage	DeepNovo_precision	DeepNovo_coverage	Novor_precision	Novor_coverage	Casanovo_mz_filter_precision	Casanovo_mz_filter_coverage	Casanovo_bm_mz_filter_precision	Casanovo_bm_mz_filter_coverage
1	1.73701e-06	1	1.73701e-06	1	1.73701e-06	1	1.73701e-06	1	1.73701e-06	0.725555	0.928275	0.682716	0.535161
1	1.91071e-05	1	1.91071e-05	1	1.91071e-05	0.818182	1.91071e-05	0.909091	1.91071e-05
1	3.64772e-05	1	3.64772e-05	1	3.64772e-05	0.904762	3.64772e-05	0.857143	3.64772e-05
1	5.38473e-05	1	5.38473e-05	1	5.38473e-05	0.935484	5.38473e-05	0.903226	5.38473e-05
1	7.12174e-05	1	7.12174e-05	1	7.12174e-05	0.926829	7.12174e-05	0.926829	7.12174e-05
1	8.85875e-05	0.980392	8.85875e-05	1	8.85875e-05	0.941176	8.85875e-05	0.941176	8.85875e-05
1	0.000105958	0.983607	0.000105958	1	0.000105958	0.95082	0.000105958	0.934426	0.000105958
1	0.000123328	0.985915	0.000123328	1	0.000123328	0.943662	0.000123328	0.915493	0.000123328
1	0.000140698	0.987654	0.000140698	1	0.000140698	0.950617	0.000140698	0.925926	0.000140698
1	0.000158068	0.989011	0.000158068	1	0.000158068	0.956044	0.000158068	0.934066	0.000158068
0.990099	0.000175438	0.980198	0.000175438	1	0.000175438	0.940594	0.000175438	0.930693	0.000175438
0.990991	0.000192808	0.981982	0.000192808	1	0.000192808	0.918919	0.000192808	0.936937	0.000192808
0.991736	0.000210178	0.983471	0.000210178	1	0.000210178	0.92562	0.000210178	0.942149	0.000210178
0.992366	0.000227548	0.977099	0.000227548	1	0.000227548	0.931298	0.000227548	0.946565	0.000227548
0.992908	0.000244918	0.978723	0.000244918	1	0.000244918	0.93617	0.000244918	0.943262	0.000244918
0.993377	0.000262288	0.980132	0.000262288	1	0.000262288	0.940397	0.000262288	0.933775	0.000262288
0.987578	0.000279659	0.981366	0.000279659	1	0.000279659	0.937888	0.000279659	0.937888	0.000279659
0.988304	0.000297029	0.976608	0.000297029	1	0.000297029	0.935673	0.000297029	0.94152	0.000297029
0.98895	0.000314399	0.977901	0.000314399	1	0.000314399	0.939227	0.000314399	0.933702	0.000314399
0.984293	0.000331769	0.979058	0.000331769	1	0.000331769	0.942408	0.000331769	0.926702	0.000331769
0.985075	0.000349139	0.9801	0.000349139	0.995025	0.000349139	0.945274	0.000349139	0.930348	0.000349139
0.985782	0.000366509	0.981043	0.000366509	0.985782	0.000366509	0.943128	0.000366509	0.924171	0.000366509
0.986425	0.000383879	0.977376	0.000383879	0.986425	0.000383879	0.945701	0.000383879	0.909502	0.000383879
0.987013	0.000401249	0.978355	0.000401249	0.987013	0.000401249	0.943723	0.000401249	0.896104	0.000401249
0.987552	0.000418619	0.979253	0.000418619	0.987552	0.000418619	0.946058	0.000418619	0.900415	0.000418619
0.988048	0.000435989	0.98008	0.000435989	0.988048	0.000435989	0.948207	0.000435989	0.900398	0.000435989
0.988506	0.00045336	0.980843	0.00045336	0.984674	0.00045336	0.950192	0.00045336	0.89272	0.00045336
0.98893	0.00047073	0.97786	0.00047073	0.98524	0.00047073	0.95203	0.00047073	0.885609	0.00047073
0.989324	0.0004881	0.978648	0.0004881	0.982206	0.0004881	0.953737	0.0004881	0.886121	0.0004881
0.989691	0.00050547	0.979381	0.00050547	0.982818	0.00050547	0.955326	0.00050547	0.883162	0.00050547
0.990033	0.00052284	0.980066	0.00052284	0.980066	0.00052284	0.953488	0.00052284	0.887043	0.00052284
0.990354	0.00054021	0.980707	0.00054021	0.980707	0.00054021	0.951768	0.00054021	0.890675	0.00054021
0.990654	0.00055758	0.978193	0.00055758	0.981308	0.00055758	0.953271	0.00055758	0.894081	0.00055758
0.990937	0.00057495	0.978852	0.00057495	0.981873	0.00057495	0.954683	0.00057495	0.89426	0.00057495
0.991202	0.00059232	0.979472	0.00059232	0.982405	0.00059232	0.956012	0.00059232	0.897361	0.00059232
0.991453	0.00060969	0.980057	0.00060969	0.982906	0.00060969	0.954416	0.00060969	0.897436	0.00060969
0.98892	0.000627061	0.980609	0.000627061	0.98338	0.000627061	0.950139	0.000627061	0.897507	0.000627061
0.989218	0.000644431	0.981132	0.000644431	0.983827	0.000644431	0.951482	0.000644431	0.90027	0.000644431
0.989501	0.000661801	0.981627	0.000661801	0.984252	0.000661801	0.952756	0.000661801	0.900262	0.000661801
0.98977	0.000679171	0.982097	0.000679171	0.984655	0.000679171	0.951407	0.000679171	0.900256	0.000679171
0.990025	0.000696541	0.982544	0.000696541	0.982544	0.000696541	0.952618	0.000696541	0.900249	0.000696541
0.990268	0.000713911	0.982968	0.000713911	0.982968	0.000713911	0.951338	0.000713911	0.89781	0.000713911
0.990499	0.000731281	0.983373	0.000731281	0.980998	0.000731281	0.952494	0.000731281	0.895487	0.000731281
0.990719	0.000748651	0.981439	0.000748651	0.981439	0.000748651	0.953596	0.000748651	0.895592	0.000748651
0.988662	0.000766021	0.979592	0.000766021	0.979592	0.000766021	0.954649	0.000766021	0.897959	0.000766021
0.988914	0.000783391	0.980044	0.000783391	0.977827	0.000783391	0.953437	0.000783391	0.898004	0.000783391
0.989154	0.000800762	0.980477	0.000800762	0.978308	0.000800762	0.954447	0.000800762	0.898048	0.000800762
0.989384	0.000818132	0.980892	0.000818132	0.978769	0.000818132	0.955414	0.000818132	0.900212	0.000818132
0.989605	0.000835502	0.981289	0.000835502	0.977131	0.000835502	0.956341	0.000835502	0.900208	0.000835502
0.989817	0.000852872	0.98167	0.000852872	0.977597	0.000852872	0.955193	0.000852872	0.90224	0.000852872
0.99002	0.000870242	0.982036	0.000870242	0.978044	0.000870242	0.956088	0.000870242	0.9002	0.000870242
0.990215	0.000887612	0.982387	0.000887612	0.978474	0.000887612	0.956947	0.000887612	0.902153	0.000887612
0.990403	0.000904982	0.982726	0.000904982	0.976967	0.000904982	0.957774	0.000904982	0.902111	0.000904982
0.990584	0.000922352	0.981168	0.000922352	0.977401	0.000922352	0.954802	0.000922352	0.903955	0.000922352
0.990758	0.000939722	0.981516	0.000939722	0.97597	0.000939722	0.955638	0.000939722	0.90573	0.000939722
0.989111	0.000957092	0.981851	0.000957092	0.970962	0.000957092	0.956443	0.000957092	0.907441	0.000957092
0.989305	0.000974462	0.982175	0.000974462	0.964349	0.000974462	0.957219	0.000974462	0.909091	0.000974462
0.989492	0.000991833	0.980736	0.000991833	0.961471	0.000991833	0.957968	0.000991833	0.908932	0.000991833
0.989673	0.0010092	0.981067	0.0010092	0.962134	0.0010092	0.958692	0.0010092	0.910499	0.0010092
0.989848	0.00102657	0.981387	0.00102657	0.962775	0.00102657	0.959391	0.00102657	0.912014	0.00102657
0.990017	0.00104394	0.981697	0.00104394	0.96173	0.00104394	0.958403	0.00104394	0.911814	0.00104394
0.99018	0.00106131	0.981997	0.00106131	0.96072	0.00106131	0.959083	0.00106131	0.91162	0.00106131
0.990338	0.00107868	0.982287	0.00107868	0.961353	0.00107868	0.954911	0.00107868	0.913043	0.00107868
0.990491	0.00109605	0.982567	0.00109605	0.96038	0.00109605	0.955626	0.00109605	0.912837	0.00109605
0.99064	0.00111342	0.982839	0.00111342	0.959438	0.00111342	0.956318	0.00111342	0.911076	0.00111342
0.990783	0.00113079	0.983103	0.00113079	0.960061	0.00113079	0.955453	0.00113079	0.912442	0.00113079
0.990923	0.00114816	0.983359	0.00114816	0.960666	0.00114816	0.956127	0.00114816	0.910741	0.00114816
0.991058	0.00116553	0.983607	0.00116553	0.961252	0.00116553	0.955291	0.00116553	0.912072	0.00116553
0.991189	0.0011829	0.983847	0.0011829	0.960352	0.0011829	0.955947	0.0011829	0.911894	0.0011829
0.991317	0.00120027	0.984081	0.00120027	0.960926	0.00120027	0.955137	0.00120027	0.911722	0.00120027
0.991441	0.00121764	0.984308	0.00121764	0.960057	0.00121764	0.952924	0.00121764	0.911555	0.00121764
0.991561	0.00123501	0.984529	0.00123501	0.959212	0.00123501	0.953586	0.00123501	0.909986	0.00123501
0.991678	0.00125238	0.984743	0.00125238	0.958391	0.00125238	0.951456	0.00125238	0.911234	0.00125238
0.991792	0.00126975	0.984952	0.00126975	0.957592	0.00126975	0.95212	0.00126975	0.912449	0.00126975
0.990553	0.00128712	0.985155	0.00128712	0.958165	0.00128712	0.951417	0.00128712	0.912281	0.00128712
0.990679	0.00130449	0.985353	0.00130449	0.95739	0.00130449	0.952064	0.00130449	0.909454	0.00130449
0.990802	0.00132186	0.985545	0.00132186	0.95795	0.00132186	0.952694	0.00132186	0.90933	0.00132186
0.989624	0.00133923	0.985733	0.00133923	0.958495	0.00133923	0.953307	0.00133923	0.909209	0.00133923
0.989757	0.0013566	0.985915	0.0013566	0.957746	0.0013566	0.953905	0.0013566	0.90781	0.0013566
0.989886	0.00137397	0.986094	0.00137397	0.958281	0.00137397	0.954488	0.00137397	0.908976	0.00137397
0.990012	0.00139134	0.986267	0.00139134	0.957553	0.00139134	0.952559	0.00139134	0.906367	0.00139134
0.990136	0.00140871	0.986436	0.00140871	0.95561	0.00140871	0.951911	0.00140871	0.907522	0.00140871
0.989038	0.00142609	0.986602	0.00142609	0.954933	0.00142609	0.952497	0.00142609	0.90743	0.00142609
0.98917	0.00144346	0.986763	0.00144346	0.954272	0.00144346	0.953069	0.00144346	0.907341	0.00144346
0.989298	0.00146083	0.98692	0.00146083	0.954816	0.00146083	0.952438	0.00146083	0.907253	0.00146083
0.989424	0.0014782	0.987074	0.0014782	0.954172	0.0014782	0.952996	0.0014782	0.907168	0.0014782
0.988386	0.00149557	0.987224	0.00149557	0.952381	0.00149557	0.953542	0.00149557	0.908246	0.00149557
0.988519	0.00151294	0.987371	0.00151294	0.952928	0.00151294	0.954076	0.00151294	0.908152	0.00151294
0.988649	0.00153031	0.987514	0.00153031	0.952327	0.00153031	0.953462	0.00153031	0.906924	0.00153031
0.988777	0.00154768	0.987654	0.00154768	0.950617	0.00154768	0.95174	0.00154768	0.900112	0.00154768
0.988901	0.00156505	0.987791	0.00156505	0.950055	0.00156505	0.952275	0.00156505	0.897891	0.00156505
0.989023	0.00158242	0.987925	0.00158242	0.950604	0.00158242	0.951701	0.00158242	0.899012	0.00158242
0.988056	0.00159979	0.988056	0.00159979	0.95114	0.00159979	0.95114	0.00159979	0.897937	0.00159979
0.988185	0.00161716	0.986037	0.00161716	0.951665	0.00161716	0.951665	0.00161716	0.899033	0.00161716
0.98831	0.00163453	0.986185	0.00163453	0.952179	0.00163453	0.951116	0.00163453	0.900106	0.00163453
0.988433	0.0016519	0.98633	0.0016519	0.952681	0.0016519	0.95163	0.0016519	0.901157	0.0016519
0.988554	0.00166927	0.986472	0.00166927	0.952133	0.00166927	0.952133	0.00166927	0.900104	0.00166927
0.988671	0.00168664	0.986612	0.00168664	0.952626	0.00168664	0.949537	0.00168664	0.901133	0.00168664
0.988787	0.00170401	0.986748	0.00170401	0.953109	0.00170401	0.949032	0.00170401	0.899083	0.00170401
0.9889	0.00172138	0.985873	0.00172138	0.952573	0.00172138	0.949546	0.00172138	0.900101	0.00172138
0.989011	0.00173875	0.986014	0.00173875	0.953047	0.00173875	0.95005	0.00173875	0.901099	0.00173875
0.98912	0.00175612	0.986152	0.00175612	0.952522	0.00175612	0.948566	0.00175612	0.900099	0.00175612
0.989226	0.00177349	0.986288	0.00177349	0.952987	0.00177349	0.94907	0.00177349	0.901077	0.00177349
0.989331	0.00179086	0.986421	0.00179086	0.953443	0.00179086	0.948594	0.00179086	0.901067	0.00179086
0.989433	0.00180823	0.986551	0.00180823	0.95389	0.00180823	0.949087	0.00180823	0.899135	0.00180823
0.989534	0.0018256	0.985728	0.0018256	0.953378	0.0018256	0.94862	0.0018256	0.900095	0.0018256
0.989632	0.00184297	0.985862	0.00184297	0.953817	0.00184297	0.948162	0.00184297	0.899152	0.00184297
0.989729	0.00186034	0.985994	0.00186034	0.954248	0.00186034	0.946779	0.00186034	0.900093	0.00186034
0.989824	0.00187771	0.986124	0.00187771	0.954672	0.00187771	0.946346	0.00187771	0.900093	0.00187771
0.989918	0.00189508	0.986251	0.00189508	0.955087	0.00189508	0.945921	0.00189508	0.900092	0.00189508
0.990009	0.00191245	0.986376	0.00191245	0.955495	0.00191245	0.945504	0.00191245	0.900091	0.00191245
0.990099	0.00192982	0.986499	0.00192982	0.955896	0.00192982	0.944194	0.00192982	0.90009	0.00192982
0.990187	0.00194719	0.986619	0.00194719	0.956289	0.00194719	0.9438	0.00194719	0.900089	0.00194719
0.990274	0.00196456	0.986737	0.00196456	0.956676	0.00196456	0.943413	0.00196456	0.900088	0.00196456
0.990359	0.00198193	0.986854	0.00198193	0.957055	0.00198193	0.943909	0.00198193	0.900088	0.00198193
0.990443	0.0019993	0.986099	0.0019993	0.957428	0.0019993	0.943527	0.0019993	0.900956	0.0019993
0.990525	0.00201667	0.986219	0.00201667	0.957795	0.00201667	0.942291	0.00201667	0.900947	0.00201667
0.990606	0.00203404	0.986336	0.00203404	0.957301	0.00203404	0.942784	0.00203404	0.900085	0.00203404
0.990686	0.00205141	0.986452	0.00205141	0.957663	0.00205141	0.943268	0.00205141	0.899238	0.00205141
0.990764	0.00206878	0.986566	0.00206878	0.957179	0.00206878	0.943745	0.00206878	0.898405	0.00206878
0.990841	0.00208615	0.986678	0.00208615	0.957535	0.00208615	0.944213	0.00208615	0.897585	0.00208615
0.990917	0.00210352	0.986788	0.00210352	0.957886	0.00210352	0.944674	0.00210352	0.898431	0.00210352
0.990991	0.00212089	0.986896	0.00212089	0.958231	0.00212089	0.945127	0.00212089	0.899263	0.00212089
0.991064	0.00213826	0.98619	0.00213826	0.95857	0.00213826	0.943948	0.00213826	0.899269	0.00213826
0.991136	0.00215563	0.986301	0.00215563	0.958098	0.00215563	0.9444	0.00215563	0.899275	0.00215563
0.991207	0.002173	0.986411	0.002173	0.958433	0.002173	0.944045	0.002173	0.898481	0.002173
0.991277	0.00219037	0.986519	0.00219037	0.95797	0.00219037	0.944489	0.00219037	0.899286	0.00219037
0.991345	0.00220774	0.986625	0.00220774	0.958301	0.00220774	0.944925	0.00220774	0.898505	0.00220774
0.991413	0.00222511	0.986729	0.00222511	0.958626	0.00222511	0.944575	0.00222511	0.897736	0.00222511
0.991479	0.00224248	0.986832	0.00224248	0.958947	0.00224248	0.944229	0.00224248	0.896204	0.00224248
0.991545	0.00225985	0.986933	0.00225985	0.959262	0.00225985	0.944658	0.00225985	0.894696	0.00225985
0.991609	0.00227722	0.987033	0.00227722	0.959573	0.00227722	0.94508	0.00227722	0.893974	0.00227722
0.991673	0.00229459	0.986374	0.00229459	0.959879	0.00229459	0.944739	0.00229459	0.892506	0.00229459
0.991736	0.00231196	0.986476	0.00231196	0.96018	0.00231196	0.945154	0.00231196	0.891811	0.00231196
0.991797	0.00232933	0.986577	0.00232933	0.960477	0.00232933	0.944817	0.00232933	0.891872	0.00232933
0.991858	0.0023467	0.986677	0.0023467	0.96077	0.0023467	0.943745	0.0023467	0.891192	0.0023467
0.991918	0.00236407	0.986774	0.00236407	0.960323	0.00236407	0.943424	0.00236407	0.891256	0.00236407
0.991977	0.00238144	0.986871	0.00238144	0.960613	0.00238144	0.943837	0.00238144	0.89132	0.00238144
0.992035	0.00239881	0.986966	0.00239881	0.960898	0.00239881	0.942795	0.00239881	0.891383	0.00239881
0.992092	0.00241618	0.98706	0.00241618	0.961179	0.00241618	0.941769	0.00241618	0.892164	0.00241618
0.992148	0.00243355	0.986438	0.00243355	0.960029	0.00243355	0.942184	0.00243355	0.892934	0.00243355
0.992204	0.00245092	0.986534	0.00245092	0.960312	0.00245092	0.941885	0.00245092	0.893692	0.00245092
0.992259	0.00246829	0.986629	0.00246829	0.959887	0.00246829	0.94159	0.00246829	0.894441	0.00246829
0.992313	0.00248566	0.986723	0.00248566	0.960168	0.00248566	0.941999	0.00248566	0.893781	0.00248566
0.992366	0.00250303	0.986815	0.00250303	0.960444	0.00250303	0.942401	0.00250303	0.893824	0.00250303
0.992419	0.0025204	0.986906	0.0025204	0.960717	0.0025204	0.942798	0.0025204	0.893866	0.0025204
0.992471	0.00253777	0.986995	0.00253777	0.960986	0.00253777	0.94319	0.00253777	0.894593	0.00253777
0.992522	0.00255514	0.987084	0.00255514	0.961251	0.00255514	0.943576	0.00255514	0.89463	0.00255514
0.992573	0.00257251	0.986496	0.00257251	0.961512	0.00257251	0.943957	0.00257251	0.894666	0.00257251
0.992622	0.00258988	0.986586	0.00258988	0.9611	0.00258988	0.944333	0.00258988	0.894702	0.00258988
0.992672	0.00260725	0.986676	0.00260725	0.961359	0.00260725	0.942705	0.00260725	0.894737	0.00260725
0.99272	0.00262462	0.986764	0.00262462	0.961615	0.00262462	0.94176	0.00262462	0.894772	0.00262462
0.992768	0.00264199	0.986851	0.00264199	0.961867	0.00264199	0.942143	0.00264199	0.894806	0.00264199
0.992815	0.00265936	0.986937	0.00265936	0.962116	0.00265936	0.941868	0.00265936	0.893534	0.00265936
0.992862	0.00267673	0.987021	0.00267673	0.962362	0.00267673	0.940947	0.00267673	0.892927	0.00267673
0.992908	0.0026941	0.98646	0.0026941	0.96196	0.0026941	0.940683	0.0026941	0.893617	0.0026941
0.992953	0.00271147	0.986547	0.00271147	0.962204	0.00271147	0.941063	0.00271147	0.893658	0.00271147
0.992998	0.00272884	0.986633	0.00272884	0.962444	0.00272884	0.941439	0.00272884	0.893062	0.00272884
0.993042	0.00274621	0.986085	0.00274621	0.962682	0.00274621	0.940544	0.00274621	0.893106	0.00274621
0.993086	0.00276358	0.986172	0.00276358	0.962288	0.00276358	0.940289	0.00276358	0.893149	0.00276358
0.993129	0.00278095	0.986259	0.00278095	0.961899	0.00278095	0.940662	0.00278095	0.893192	0.00278095
0.993172	0.00279832	0.986344	0.00279832	0.962135	0.00279832	0.94041	0.00279832	0.891993	0.00279832
0.992597	0.00281569	0.986428	0.00281569	0.962369	0.00281569	0.940777	0.00281569	0.892042	0.00281569
0.992029	0.00283306	0.986511	0.00283306	0.961373	0.00283306	0.940527	0.00283306	0.890251	0.00283306
0.992078	0.00285043	0.986594	0.00285043	0.961609	0.00285043	0.94089	0.00285043	0.890311	0.00285043
0.992126	0.0028678	0.986675	0.0028678	0.96063	0.0028678	0.940642	0.0028678	0.890975	0.0028678
0.992173	0.00288517	0.986755	0.00288517	0.960867	0.00288517	0.940999	0.00288517	0.890427	0.00288517
0.99222	0.00290254	0.986834	0.00290254	0.959904	0.00290254	0.941352	0.00290254	0.891083	0.00290254
0.992267	0.00291991	0.986913	0.00291991	0.960143	0.00291991	0.941106	0.00291991	0.891136	0.00291991
0.992312	0.00293728	0.98699	0.00293728	0.959787	0.00293728	0.940863	0.00293728	0.891189	0.00293728
0.992357	0.00295465	0.987066	0.00295465	0.960024	0.00295465	0.940623	0.00295465	0.89124	0.00295465
0.992402	0.00297202	0.987142	0.00297202	0.960257	0.00297202	0.940386	0.00297202	0.891876	0.00297202
0.992446	0.00298939	0.987217	0.00298939	0.960488	0.00298939	0.93957	0.00298939	0.891923	0.00298939
0.991912	0.00300676	0.987291	0.00300676	0.960716	0.00300676	0.939919	0.00300676	0.892548	0.00300676
0.991959	0.00302413	0.987364	0.00302413	0.960942	0.00302413	0.940264	0.00302413	0.89259	0.00302413
0.992005	0.0030415	0.987436	0.0030415	0.961165	0.0030415	0.940605	0.0030415	0.890919	0.0030415
0.99205	0.00305887	0.987507	0.00305887	0.961386	0.00305887	0.939807	0.00305887	0.890403	0.00305887
0.992095	0.00307624	0.987578	0.00307624	0.961039	0.00307624	0.940147	0.00307624	0.890457	0.00307624
0.992139	0.00309361	0.987647	0.00309361	0.961258	0.00309361	0.940483	0.00309361	0.891072	0.00309361
0.992183	0.00311098	0.987716	0.00311098	0.960916	0.00311098	0.940257	0.00311098	0.890006	0.00311098
0.991671	0.00312835	0.987785	0.00312835	0.960577	0.00312835	0.940589	0.00312835	0.889506	0.00312835
0.991717	0.00314572	0.987852	0.00314572	0.960795	0.00314572	0.940364	0.00314572	0.889012	0.00314572
0.991763	0.00316309	0.987919	0.00316309	0.96101	0.00316309	0.940143	0.00316309	0.887974	0.00316309
0.991808	0.00318046	0.987985	0.00318046	0.960131	0.00318046	0.94047	0.00318046	0.886947	0.00318046
0.991309	0.00319783	0.98805	0.00319783	0.959804	0.00319783	0.94025	0.00319783	0.887561	0.00319783
0.991356	0.00321521	0.988115	0.00321521	0.960022	0.00321521	0.940573	0.00321521	0.887628	0.00321521
0.991402	0.00323258	0.988178	0.00323258	0.960236	0.00323258	0.940355	0.00323258	0.88662	0.00323258
0.991448	0.00324995	0.988242	0.00324995	0.959914	0.00324995	0.940139	0.00324995	0.885623	0.00324995
0.991494	0.00326732	0.988304	0.00326732	0.960128	0.00326732	0.939926	0.00326732	0.885699	0.00326732
0.99101	0.00328469	0.988366	0.00328469	0.960338	0.00328469	0.939186	0.00328469	0.886304	0.00328469
0.991057	0.00330206	0.988427	0.00330206	0.960021	0.00330206	0.939506	0.00330206	0.886376	0.00330206
0.991104	0.00331943	0.988488	0.00331943	0.959707	0.00331943	0.939822	0.00331943	0.886447	0.00331943
0.99063	0.0033368	0.988548	0.0033368	0.959917	0.0033368	0.939615	0.0033368	0.885997	0.0033368
0.990678	0.00335417	0.988607	0.00335417	0.960124	0.00335417	0.939927	0.00335417	0.886069	0.00335417
0.990726	0.00337154	0.988666	0.00337154	0.958784	0.00337154	0.939722	0.00337154	0.886141	0.00337154
0.990774	0.00338891	0.988724	0.00338891	0.958483	0.00338891	0.940031	0.00338891	0.8857	0.00338891
0.990821	0.00340628	0.988781	0.00340628	0.958695	0.00340628	0.939317	0.00340628	0.885773	0.00340628
0.990868	0.00342365	0.988838	0.00342365	0.958397	0.00342365	0.939625	0.00342365	0.886352	0.00342365
0.990914	0.00344102	0.988894	0.00344102	0.958607	0.00344102	0.93892	0.00344102	0.885916	0.00344102
0.990959	0.00345839	0.98895	0.00345839	0.958312	0.00345839	0.938724	0.00345839	0.884982	0.00345839
0.991004	0.00347576	0.988506	0.00347576	0.958521	0.00347576	0.93903	0.00347576	0.885057	0.00347576
0.991049	0.00349313	0.988563	0.00349313	0.95823	0.00349313	0.939334	0.00349313	0.884635	0.00349313
0.991094	0.0035105	0.988619	0.0035105	0.957942	0.0035105	0.939634	0.0035105	0.885205	0.0035105
0.991137	0.00352787	0.988676	0.00352787	0.958149	0.00352787	0.939931	0.00352787	0.885278	0.00352787
0.991181	0.00354524	0.988731	0.00354524	0.958354	0.00354524	0.940225	0.00354524	0.88535	0.00354524
0.991224	0.00356261	0.988786	0.00356261	0.958069	0.00356261	0.939542	0.00356261	0.885909	0.00356261
0.991266	0.00357998	0.98884	0.00357998	0.958273	0.00357998	0.939835	0.00357998	0.886463	0.00357998
0.991309	0.00359735	0.988894	0.00359735	0.957991	0.00359735	0.939643	0.00359735	0.887011	0.00359735
0.99135	0.00361472	0.988948	0.00361472	0.957713	0.00361472	0.939452	0.00361472	0.887074	0.00361472
0.991392	0.00363209	0.989	0.00363209	0.957915	0.00363209	0.939742	0.00363209	0.886657	0.00363209
0.991433	0.00364946	0.989053	0.00364946	0.957639	0.00364946	0.940029	0.00364946	0.887197	0.00364946
0.991473	0.00366683	0.989105	0.00366683	0.956892	0.00366683	0.940313	0.00366683	0.887257	0.00366683
0.991513	0.0036842	0.989156	0.0036842	0.957096	0.0036842	0.940123	0.0036842	0.886374	0.0036842
0.991553	0.00370157	0.989207	0.00370157	0.957297	0.00370157	0.940404	0.00370157	0.886438	0.00370157
0.991126	0.00371894	0.989257	0.00371894	0.957029	0.00371894	0.940682	0.00371894	0.886969	0.00371894
0.991167	0.00373631	0.989307	0.00373631	0.957229	0.00373631	0.940958	0.00373631	0.887494	0.00373631
0.991208	0.00375368	0.989357	0.00375368	0.956964	0.00375368	0.940768	0.00375368	0.887089	0.00375368
0.990788	0.00377105	0.989406	0.00377105	0.956702	0.00377105	0.94058	0.00377105	0.886688	0.00377105
0.99083	0.00378842	0.989454	0.00378842	0.956901	0.00378842	0.940853	0.00378842	0.886749	0.00378842
0.990872	0.00380579	0.989503	0.00380579	0.957097	0.00380579	0.941123	0.00380579	0.886353	0.00380579
0.990913	0.00382316	0.98955	0.00382316	0.956838	0.00382316	0.94139	0.00382316	0.886415	0.00382316
0.990954	0.00384053	0.989597	0.00384053	0.956581	0.00384053	0.941655	0.00384053	0.886024	0.00384053
0.990995	0.0038579	0.989194	0.0038579	0.956776	0.0038579	0.941468	0.0038579	0.886087	0.0038579
0.991035	0.00387527	0.989242	0.00387527	0.956522	0.00387527	0.941282	0.00387527	0.88615	0.00387527
0.991075	0.00389264	0.98929	0.00389264	0.955823	0.00389264	0.941544	0.00389264	0.885765	0.00389264
0.991115	0.00391001	0.989338	0.00391001	0.955575	0.00391001	0.941804	0.00391001	0.885384	0.00391001
0.990712	0.00392738	0.989385	0.00392738	0.954887	0.00392738	0.942061	0.00392738	0.885007	0.00392738
0.990753	0.00394475	0.989432	0.00394475	0.954646	0.00394475	0.942316	0.00394475	0.885513	0.00394475
0.990355	0.00396212	0.989478	0.00396212	0.954406	0.00396212	0.942131	0.00396212	0.884261	0.00396212
0.990397	0.00397949	0.989524	0.00397949	0.954605	0.00397949	0.941947	0.00397949	0.884766	0.00397949
0.990439	0.00399686	0.989135	0.00399686	0.953933	0.00399686	0.942199	0.00399686	0.884833	0.00399686
0.99048	0.00401423	0.989182	0.00401423	0.954132	0.00401423	0.942016	0.00401423	0.885331	0.00401423
0.990521	0.0040316	0.989229	0.0040316	0.95433	0.0040316	0.942266	0.0040316	0.885825	0.0040316
0.990562	0.00404897	0.989275	0.00404897	0.953668	0.00404897	0.942514	0.00404897	0.885457	0.00404897
0.990602	0.00406634	0.989321	0.00406634	0.953439	0.00406634	0.94276	0.00406634	0.885946	0.00406634
0.990642	0.00408371	0.989366	0.00408371	0.953211	0.00408371	0.942578	0.00408371	0.886431	0.00408371
0.990682	0.00410108	0.989411	0.00410108	0.95341	0.00410108	0.942821	0.00410108	0.886489	0.00410108
0.990721	0.00411845	0.989456	0.00411845	0.953184	0.00411845	0.943062	0.00411845	0.886968	0.00411845
0.99076	0.00413582	0.9895	0.00413582	0.952961	0.00413582	0.943301	0.00413582	0.885762	0.00413582
0.990381	0.00415319	0.989544	0.00415319	0.953158	0.00415319	0.94312	0.00415319	0.885404	0.00415319
0.990421	0.00417056	0.989588	0.00417056	0.953353	0.00417056	0.943357	0.00417056	0.885881	0.00417056
0.99046	0.00418793	0.989631	0.00418793	0.953546	0.00418793	0.943177	0.00418793	0.885939	0.00418793
0.9905	0.0042053	0.989674	0.0042053	0.953738	0.0042053	0.942999	0.0042053	0.885584	0.0042053
0.990539	0.00422267	0.989716	0.00422267	0.953928	0.00422267	0.942822	0.00422267	0.885644	0.00422267
0.990578	0.00424004	0.989758	0.00424004	0.954117	0.00424004	0.943056	0.00424004	0.886112	0.00424004
0.990616	0.00425741	0.9898	0.00425741	0.953896	0.00425741	0.94288	0.00425741	0.884945	0.00425741
0.990654	0.00427478	0.989029	0.00427478	0.954084	0.00427478	0.9423	0.00427478	0.885412	0.00427478
0.990692	0.00429215	0.989073	0.00429215	0.953865	0.00429215	0.942533	0.00429215	0.884257	0.00429215
0.99073	0.00430952	0.989117	0.00430952	0.954051	0.00430952	0.942362	0.00430952	0.884724	0.00430952
0.990767	0.00432689	0.989161	0.00432689	0.953834	0.00432689	0.942593	0.00432689	0.884384	0.00432689
0.990804	0.00434426	0.989204	0.00434426	0.954018	0.00434426	0.941623	0.00434426	0.884046	0.00434426
0.990442	0.00436163	0.989247	0.00436163	0.953803	0.00436163	0.941856	0.00436163	0.88411	0.00436163
0.99048	0.004379	0.98929	0.004379	0.95359	0.004379	0.942086	0.004379	0.88457	0.004379
0.990518	0.00439637	0.989332	0.00439637	0.953378	0.00439637	0.94192	0.00439637	0.883445	0.00439637
0.990555	0.00441374	0.988981	0.00441374	0.952774	0.00441374	0.941755	0.00441374	0.883904	0.00441374
0.990592	0.00443111	0.988632	0.00443111	0.952568	0.00443111	0.9412	0.00443111	0.883575	0.00443111
0.990629	0.00444848	0.988676	0.00444848	0.952362	0.00444848	0.941429	0.00444848	0.883249	0.00444848
0.990665	0.00446585	0.988331	0.00446585	0.952159	0.00446585	0.941657	0.00446585	0.883703	0.00446585
0.990701	0.00448322	0.988377	0.00448322	0.951569	0.00448322	0.941108	0.00448322	0.883379	0.00448322
0.990737	0.00450059	0.988036	0.00450059	0.95137	0.00450059	0.941335	0.00450059	0.883057	0.00450059
0.990773	0.00451796	0.988082	0.00451796	0.951173	0.00451796	0.941561	0.00451796	0.882353	0.00451796
0.990808	0.00453533	0.988127	0.00453533	0.950977	0.00453533	0.941402	0.00453533	0.882421	0.00453533
0.990843	0.0045527	0.988172	0.0045527	0.950782	0.0045527	0.941625	0.0045527	0.882869	0.0045527
0.990878	0.00457007	0.988217	0.00457007	0.950969	0.00457007	0.941467	0.00457007	0.883314	0.00457007
0.990913	0.00458744	0.988262	0.00458744	0.950398	0.00458744	0.940931	0.00458744	0.882999	0.00458744
0.990947	0.00460481	0.988306	0.00460481	0.950585	0.00460481	0.940777	0.00460481	0.883063	0.00460481
0.990981	0.00462218	0.98835	0.00462218	0.950019	0.00462218	0.941	0.00462218	0.883127	0.00462218
0.991015	0.00463955	0.988394	0.00463955	0.949832	0.00463955	0.941221	0.00463955	0.88319	0.00463955
0.991048	0.00465692	0.988064	0.00465692	0.950019	0.00465692	0.941067	0.00465692	0.883253	0.00465692
0.991081	0.00467429	0.987737	0.00467429	0.949833	0.00467429	0.941286	0.00467429	0.882572	0.00467429
0.991114	0.00469166	0.987782	0.00469166	0.949648	0.00469166	0.941503	0.00469166	0.883006	0.00469166
0.990778	0.00470903	0.987827	0.00470903	0.949834	0.00470903	0.941719	0.00470903	0.8827	0.00470903
0.990445	0.0047264	0.987505	0.0047264	0.950018	0.0047264	0.941933	0.0047264	0.882029	0.0047264
0.99048	0.00474377	0.98755	0.00474377	0.950201	0.00474377	0.942146	0.00474377	0.881362	0.00474377
0.990514	0.00476114	0.987596	0.00476114	0.950383	0.00476114	0.942357	0.00476114	0.88143	0.00476114
0.990185	0.00477851	0.987641	0.00477851	0.950563	0.00477851	0.942566	0.00477851	0.881861	0.00477851
0.990221	0.00479588	0.987686	0.00479588	0.95038	0.00479588	0.942774	0.00479588	0.88084	0.00479588
0.990256	0.00481325	0.98773	0.00481325	0.950198	0.00481325	0.942981	0.00481325	0.880909	0.00481325
0.990291	0.00483062	0.987415	0.00483062	0.950378	0.00483062	0.943186	0.00483062	0.880259	0.00483062
0.990326	0.00484799	0.98746	0.00484799	0.950197	0.00484799	0.943389	0.00484799	0.879971	0.00484799
0.990361	0.00486536	0.987504	0.00486536	0.950375	0.00486536	0.943592	0.00486536	0.879686	0.00486536
0.990395	0.00488273	0.987549	0.00488273	0.950551	0.00488273	0.943436	0.00488273	0.879402	0.00488273
0.990429	0.0049001	0.987593	0.0049001	0.950727	0.0049001	0.943637	0.0049001	0.879475	0.0049001
0.990463	0.00491747	0.987637	0.00491747	0.950901	0.00491747	0.943836	0.00491747	0.879195	0.00491747
0.990496	0.00493484	0.98768	0.00493484	0.951074	0.00493484	0.94333	0.00493484	0.878916	0.00493484
0.99053	0.00495221	0.987724	0.00495221	0.951245	0.00495221	0.943178	0.00495221	0.878288	0.00495221
0.990563	0.00496958	0.987767	0.00496958	0.951416	0.00496958	0.943027	0.00496958	0.878364	0.00496958
0.990596	0.00498696	0.987809	0.00498696	0.951585	0.00498696	0.943225	0.00498696	0.87844	0.00498696
0.990628	0.00500433	0.987851	0.00500433	0.951753	0.00500433	0.943075	0.00500433	0.878514	0.00500433
0.990661	0.0050217	0.987893	0.0050217	0.95192	0.0050217	0.94258	0.0050217	0.878589	0.0050217
0.990693	0.00503907	0.987935	0.00503907	0.951741	0.00503907	0.942778	0.00503907	0.879007	0.00503907
0.990725	0.00505644	0.987633	0.00505644	0.951563	0.00505644	0.942975	0.00505644	0.879079	0.00505644
0.990757	0.00507381	0.987675	0.00507381	0.951387	0.00507381	0.94317	0.00507381	0.879493	0.00507381
0.990788	0.00509118	0.987718	0.00509118	0.95087	0.00509118	0.943023	0.00509118	0.879563	0.00509118
0.990819	0.00510855	0.987759	0.00510855	0.950697	0.00510855	0.942877	0.00510855	0.879293	0.00510855
0.990851	0.00512592	0.987801	0.00512592	0.950864	0.00512592	0.942731	0.00512592	0.879702	0.00512592
0.990881	0.00514329	0.987842	0.00514329	0.95103	0.00514329	0.942587	0.00514329	0.87977	0.00514329
0.990912	0.00516066	0.987883	0.00516066	0.951195	0.00516066	0.942444	0.00516066	0.879838	0.00516066
0.990943	0.00517803	0.987924	0.00517803	0.951023	0.00517803	0.942637	0.00517803	0.880242	0.00517803
0.990973	0.0051954	0.987964	0.0051954	0.951187	0.0051954	0.942828	0.0051954	0.880642	0.0051954
0.991003	0.00521277	0.988004	0.00521277	0.95135	0.00521277	0.942686	0.00521277	0.88004	0.00521277
0.991033	0.00523014	0.988044	0.00523014	0.951511	0.00523014	0.942876	0.00523014	0.879774	0.00523014
0.991063	0.00524751	0.988083	0.00524751	0.951672	0.00524751	0.943065	0.00524751	0.879841	0.00524751
0.990762	0.00526488	0.988123	0.00526488	0.951831	0.00526488	0.943253	0.00526488	0.879578	0.00526488
0.990793	0.00528225	0.987833	0.00528225	0.951989	0.00528225	0.94344	0.00528225	0.879316	0.00528225
0.990495	0.00529962	0.987873	0.00529962	0.951819	0.00529962	0.94297	0.00529962	0.879712	0.00529962
0.990526	0.00531699	0.987912	0.00531699	0.951976	0.00531699	0.942502	0.00531699	0.879778	0.00531699
0.989906	0.00533436	0.987952	0.00533436	0.951156	0.00533436	0.942038	0.00533436	0.880169	0.00533436
0.989938	0.00535173	0.987991	0.00535173	0.951315	0.00535173	0.941902	0.00535173	0.879909	0.00535173
0.989971	0.0053691	0.98803	0.0053691	0.951148	0.0053691	0.94209	0.0053691	0.879974	0.0053691
0.990003	0.00538647	0.988068	0.00538647	0.951306	0.00538647	0.942277	0.00538647	0.879394	0.00538647
0.990035	0.00540384	0.988107	0.00540384	0.951141	0.00540384	0.942141	0.00540384	0.87946	0.00540384
0.990067	0.00542121	0.988145	0.00542121	0.951298	0.00542121	0.942326	0.00542121	0.878885	0.00542121
0.990099	0.00543858	0.988183	0.00543858	0.951453	0.00543858	0.94251	0.00543858	0.878633	0.00543858
0.990131	0.00545595	0.98822	0.00545595	0.951608	0.00545595	0.942693	0.00545595	0.878383	0.00545595
0.990162	0.00547332	0.988258	0.00547332	0.951761	0.00547332	0.942875	0.00547332	0.878134	0.00547332
0.990193	0.00549069	0.987978	0.00549069	0.951914	0.00549069	0.94274	0.00549069	0.878203	0.00549069
0.990224	0.00550806	0.988016	0.00550806	0.952066	0.00550806	0.942605	0.00550806	0.877641	0.00550806
0.990255	0.00552543	0.988054	0.00552543	0.952216	0.00552543	0.942785	0.00552543	0.877397	0.00552543
0.990285	0.0055428	0.988092	0.0055428	0.952366	0.0055428	0.942338	0.0055428	0.877154	0.0055428
0.990316	0.00556017	0.988129	0.00556017	0.952515	0.00556017	0.942518	0.00556017	0.877538	0.00556017
0.990346	0.00557754	0.988166	0.00557754	0.952663	0.00557754	0.942386	0.00557754	0.877297	0.00557754
0.990376	0.00559491	0.987892	0.00559491	0.951878	0.00559491	0.941943	0.00559491	0.877678	0.00559491
0.990405	0.00561228	0.987929	0.00561228	0.951718	0.00561228	0.941195	0.00561228	0.877747	0.00561228
0.990435	0.00562965	0.987967	0.00562965	0.95125	0.00562965	0.941376	0.00562965	0.878124	0.00562965
0.990464	0.00564702	0.988004	0.00564702	0.9514	0.00564702	0.941249	0.00564702	0.878499	0.00564702
0.990494	0.00566439	0.98804	0.00566439	0.951549	0.00566439	0.940816	0.00566439	0.877645	0.00566439
0.990523	0.00568176	0.988077	0.00568176	0.951391	0.00568176	0.940691	0.00568176	0.877408	0.00568176
0.990552	0.00569913	0.987809	0.00569913	0.951234	0.00569913	0.939957	0.00569913	0.877781	0.00569913
0.99058	0.0057165	0.987846	0.0057165	0.950775	0.0057165	0.939532	0.0057165	0.878153	0.0057165
0.990609	0.00573387	0.98758	0.00573387	0.950621	0.00573387	0.939109	0.00573387	0.877916	0.00573387
0.990335	0.00575124	0.987315	0.00575124	0.950468	0.00575124	0.938689	0.00575124	0.877982	0.00575124
0.990364	0.00576861	0.987353	0.00576861	0.950316	0.00576861	0.938573	0.00576861	0.877748	0.00576861
0.990393	0.00578598	0.987391	0.00578598	0.950165	0.00578598	0.938757	0.00578598	0.877814	0.00578598
0.990422	0.00580335	0.987429	0.00580335	0.949716	0.00580335	0.938641	0.00580335	0.87818	0.00580335
0.990451	0.00582072	0.987466	0.00582072	0.949269	0.00582072	0.938824	0.00582072	0.878245	0.00582072
0.990479	0.00583809	0.987206	0.00583809	0.949122	0.00583809	0.939006	0.00583809	0.878012	0.00583809
0.990507	0.00585546	0.987244	0.00585546	0.949273	0.00585546	0.939187	0.00585546	0.877781	0.00585546
0.990535	0.00587283	0.987282	0.00587283	0.949127	0.00587283	0.939071	0.00587283	0.877847	0.00587283
0.990563	0.0058902	0.987319	0.0058902	0.949277	0.0058902	0.938956	0.0058902	0.877322	0.0058902
0.990591	0.00590757	0.987357	0.00590757	0.949133	0.00590757	0.939136	0.00590757	0.877683	0.00590757
0.990619	0.00592494	0.987394	0.00592494	0.948989	0.00592494	0.939314	0.00592494	0.877455	0.00592494
0.990646	0.00594231	0.987431	0.00594231	0.949138	0.00594231	0.938907	0.00594231	0.877521	0.00594231
0.990673	0.00595968	0.987467	0.00595968	0.948703	0.00595968	0.939085	0.00595968	0.877295	0.00595968
0.99041	0.00597705	0.987504	0.00597705	0.948561	0.00597705	0.938681	0.00597705	0.877361	0.00597705
0.990438	0.00599442	0.98754	0.00599442	0.948711	0.00599442	0.938279	0.00599442	0.877427	0.00599442
0.990465	0.00601179	0.987576	0.00601179	0.94857	0.00601179	0.937879	0.00601179	0.877492	0.00601179
0.990493	0.00602916	0.987612	0.00602916	0.94843	0.00602916	0.937194	0.00602916	0.877557	0.00602916
0.99052	0.00604653	0.987647	0.00604653	0.948291	0.00604653	0.9368	0.00604653	0.877909	0.00604653
0.990547	0.0060639	0.987683	0.0060639	0.948152	0.0060639	0.936408	0.0060639	0.877685	0.0060639
0.990574	0.00608127	0.987718	0.00608127	0.948015	0.00608127	0.93659	0.00608127	0.877178	0.00608127
0.990601	0.00609864	0.987753	0.00609864	0.948163	0.00609864	0.936201	0.00609864	0.877243	0.00609864
0.990628	0.00611601	0.987788	0.00611601	0.948026	0.00611601	0.935814	0.00611601	0.877308	0.00611601
0.990654	0.00613338	0.987822	0.00613338	0.948173	0.00613338	0.935995	0.00613338	0.877655	0.00613338
0.990681	0.00615075	0.987857	0.00615075	0.94832	0.00615075	0.936176	0.00615075	0.877436	0.00615075
0.990707	0.00616812	0.987891	0.00616812	0.948184	0.00616812	0.935793	0.00616812	0.877218	0.00616812
0.990733	0.00618549	0.987925	0.00618549	0.948048	0.00618549	0.935692	0.00618549	0.877282	0.00618549
0.990759	0.00620286	0.987959	0.00620286	0.948194	0.00620286	0.935592	0.00620286	0.877625	0.00620286
0.990785	0.00622023	0.987992	0.00622023	0.948059	0.00622023	0.935493	0.00622023	0.877409	0.00622023
0.990532	0.0062376	0.987747	0.0062376	0.947368	0.0062376	0.935394	0.0062376	0.877193	0.0062376
0.990558	0.00625497	0.987781	0.00625497	0.947515	0.00625497	0.935296	0.00625497	0.876979	0.00625497
0.990584	0.00627234	0.987815	0.00627234	0.94766	0.00627234	0.935475	0.00627234	0.876765	0.00627234
0.99061	0.00628971	0.987849	0.00628971	0.947804	0.00628971	0.934825	0.00628971	0.876553	0.00628971
0.990636	0.00630708	0.987882	0.00630708	0.947673	0.00630708	0.934729	0.00630708	0.876618	0.00630708
0.990662	0.00632445	0.987915	0.00632445	0.947267	0.00632445	0.934908	0.00632445	0.876133	0.00632445
0.99014	0.00634182	0.987675	0.00634182	0.947412	0.00634182	0.934538	0.00634182	0.875103	0.00634182
0.990167	0.00635919	0.987708	0.00635919	0.947555	0.00635919	0.934171	0.00635919	0.875171	0.00635919
0.989921	0.00637656	0.987742	0.00637656	0.947698	0.00637656	0.933806	0.00637656	0.875511	0.00637656
0.989948	0.00639393	0.987775	0.00639393	0.94784	0.00639393	0.93317	0.00639393	0.875034	0.00639393
0.989976	0.0064113	0.987808	0.0064113	0.947711	0.0064113	0.93308	0.0064113	0.874831	0.0064113
0.990003	0.00642867	0.987841	0.00642867	0.947582	0.00642867	0.933261	0.00642867	0.875169	0.00642867
0.99003	0.00644604	0.987874	0.00644604	0.947723	0.00644604	0.933172	0.00644604	0.875505	0.00644604
0.989788	0.00646341	0.987906	0.00646341	0.947863	0.00646341	0.933083	0.00646341	0.875571	0.00646341
0.989815	0.00648078	0.987939	0.00648078	0.948003	0.00648078	0.932994	0.00648078	0.875637	0.00648078
0.989842	0.00649815	0.987971	0.00649815	0.947875	0.00649815	0.932906	0.00649815	0.875434	0.00649815
0.989869	0.00651552	0.988003	0.00651552	0.948014	0.00651552	0.933085	0.00651552	0.874967	0.00651552
0.989896	0.00653289	0.988035	0.00653289	0.94762	0.00653289	0.933262	0.00653289	0.874767	0.00653289
0.989923	0.00655026	0.987802	0.00655026	0.947229	0.00655026	0.933439	0.00655026	0.874569	0.00655026
0.98995	0.00656763	0.987834	0.00656763	0.946839	0.00656763	0.933615	0.00656763	0.874372	0.00656763
0.989976	0.006585	0.987866	0.006585	0.946716	0.006585	0.933527	0.006585	0.873648	0.006585
0.98974	0.00660237	0.987898	0.00660237	0.946593	0.00660237	0.933439	0.00660237	0.873981	0.00660237
0.989766	0.00661974	0.98793	0.00661974	0.946471	0.00661974	0.933088	0.00661974	0.872999	0.00661974
0.989532	0.00663711	0.9877	0.00663711	0.946349	0.00663711	0.933002	0.00663711	0.87307	0.00663711
0.989559	0.00665448	0.987732	0.00665448	0.946228	0.00665448	0.932655	0.00665448	0.872879	0.00665448
0.989586	0.00667185	0.987764	0.00667185	0.946368	0.00667185	0.93257	0.00667185	0.87295	0.00667185
0.989613	0.00668922	0.987795	0.00668922	0.946248	0.00668922	0.932745	0.00668922	0.87302	0.00668922
0.98964	0.00670659	0.987827	0.00670659	0.946387	0.00670659	0.932919	0.00670659	0.872831	0.00670659
0.989408	0.00672396	0.987858	0.00672396	0.946525	0.00672396	0.932834	0.00672396	0.873159	0.00672396
0.989436	0.00674133	0.98789	0.00674133	0.946406	0.00674133	0.933007	0.00674133	0.873486	0.00674133
0.989463	0.00675871	0.987921	0.00675871	0.946286	0.00675871	0.933179	0.00675871	0.873297	0.00675871
0.98949	0.00677608	0.987952	0.00677608	0.946168	0.00677608	0.932838	0.00677608	0.873366	0.00677608
0.989517	0.00679345	0.987983	0.00679345	0.94605	0.00679345	0.932754	0.00679345	0.873434	0.00679345
0.989543	0.00681082	0.988013	0.00681082	0.946187	0.00681082	0.93267	0.00681082	0.873247	0.00681082
0.98957	0.00682819	0.987789	0.00682819	0.946324	0.00682819	0.932842	0.00682819	0.873315	0.00682819
0.989597	0.00684556	0.98782	0.00684556	0.945953	0.00684556	0.932758	0.00684556	0.873129	0.00684556
0.989623	0.00686293	0.987851	0.00686293	0.94609	0.00686293	0.932928	0.00686293	0.87269	0.00686293
0.989649	0.0068803	0.987882	0.0068803	0.946226	0.0068803	0.933098	0.0068803	0.872002	0.0068803
0.989675	0.00689767	0.987912	0.00689767	0.946109	0.00689767	0.932763	0.00689767	0.871821	0.00689767
0.989701	0.00691504	0.987943	0.00691504	0.946245	0.00691504	0.932931	0.00691504	0.872143	0.00691504
0.989727	0.00693241	0.987973	0.00693241	0.946379	0.00693241	0.932598	0.00693241	0.872212	0.00693241
0.989753	0.00694978	0.988003	0.00694978	0.946263	0.00694978	0.932767	0.00694978	0.871532	0.00694978
0.989778	0.00696715	0.988033	0.00696715	0.946148	0.00696715	0.932436	0.00696715	0.871603	0.00696715
0.989804	0.00698452	0.988063	0.00698452	0.946282	0.00698452	0.932604	0.00698452	0.871176	0.00698452
0.989829	0.00700189	0.988092	0.00700189	0.946415	0.00700189	0.932523	0.00700189	0.870752	0.00700189
0.989854	0.00701926	0.988122	0.00701926	0.946548	0.00701926	0.931948	0.00701926	0.871072	0.00701926
0.989879	0.00703663	0.988151	0.00703663	0.946433	0.00703663	0.931869	0.00703663	0.87139	0.00703663
0.989904	0.007054	0.98818	0.007054	0.946319	0.007054	0.93179	0.007054	0.87146	0.007054
0.989929	0.00707137	0.988209	0.00707137	0.945959	0.00707137	0.931958	0.00707137	0.87153	0.00707137
0.989953	0.00708874	0.988238	0.00708874	0.945847	0.00708874	0.931879	0.00708874	0.871845	0.00708874
0.989978	0.00710611	0.988267	0.00710611	0.945979	0.00710611	0.931313	0.00710611	0.871914	0.00710611
0.989759	0.00712348	0.988296	0.00712348	0.945867	0.00712348	0.93148	0.00712348	0.871739	0.00712348
0.989784	0.00714085	0.988324	0.00714085	0.945999	0.00714085	0.931404	0.00714085	0.872051	0.00714085
0.989808	0.00715822	0.988352	0.00715822	0.945887	0.00715822	0.931085	0.00715822	0.872361	0.00715822
0.989833	0.00717559	0.988381	0.00717559	0.946018	0.00717559	0.930767	0.00717559	0.871702	0.00717559
0.989858	0.00719296	0.988409	0.00719296	0.946148	0.00719296	0.930693	0.00719296	0.871287	0.00719296
0.9894	0.00721033	0.988437	0.00721033	0.946278	0.00721033	0.93086	0.00721033	0.870634	0.00721033
0.989426	0.0072277	0.988224	0.0072277	0.946407	0.0072277	0.930786	0.0072277	0.870944	0.0072277
0.989451	0.00724507	0.988252	0.00724507	0.946296	0.00724507	0.930952	0.00724507	0.871014	0.00724507
0.989476	0.00726244	0.98828	0.00726244	0.946424	0.00726244	0.930878	0.00726244	0.870605	0.00726244
0.989501	0.00727981	0.98807	0.00727981	0.946552	0.00727981	0.930804	0.00727981	0.870675	0.00727981
0.989526	0.00729718	0.988098	0.00729718	0.946203	0.00729718	0.930969	0.00729718	0.870031	0.00729718
0.989314	0.00731455	0.987889	0.00731455	0.946331	0.00731455	0.930658	0.00731455	0.870102	0.00731455
0.989339	0.00733192	0.987918	0.00733192	0.946221	0.00733192	0.930111	0.00733192	0.869699	0.00733192
0.989364	0.00734929	0.98771	0.00734929	0.945876	0.00734929	0.929567	0.00734929	0.869062	0.00734929
0.989389	0.00736666	0.987739	0.00736666	0.945768	0.00736666	0.929026	0.00736666	0.868663	0.00736666
0.989414	0.00738403	0.987768	0.00738403	0.945895	0.00738403	0.928958	0.00738403	0.868266	0.00738403
0.989439	0.0074014	0.987562	0.0074014	0.946022	0.0074014	0.928421	0.0074014	0.868341	0.0074014
0.989464	0.00741877	0.987591	0.00741877	0.94568	0.00741877	0.92812	0.00741877	0.868649	0.00741877
0.989255	0.00743614	0.987386	0.00743614	0.94534	0.00743614	0.928288	0.00743614	0.868021	0.00743614
0.98928	0.00745351	0.987416	0.00745351	0.945467	0.00745351	0.928455	0.00745351	0.868096	0.00745351
0.989305	0.00747088	0.987445	0.00747088	0.945362	0.00747088	0.928621	0.00747088	0.86817	0.00747088
0.98933	0.00748825	0.987474	0.00748825	0.945488	0.00748825	0.928091	0.00748825	0.868012	0.00748825
0.989354	0.00750562	0.987503	0.00750562	0.945614	0.00750562	0.928257	0.00750562	0.867855	0.00750562
0.989148	0.00752299	0.987532	0.00752299	0.94574	0.00752299	0.928423	0.00752299	0.867929	0.00752299
0.989173	0.00754036	0.98733	0.00754036	0.945404	0.00754036	0.928358	0.00754036	0.868233	0.00754036
0.989198	0.00755773	0.987359	0.00755773	0.94507	0.00755773	0.928522	0.00755773	0.868536	0.00755773
0.989223	0.0075751	0.987388	0.0075751	0.944967	0.0075751	0.928686	0.0075751	0.868379	0.0075751
0.989247	0.00759247	0.98696	0.00759247	0.944864	0.00759247	0.928849	0.00759247	0.867994	0.00759247
0.989272	0.00760984	0.986989	0.00760984	0.94499	0.00760984	0.929012	0.00760984	0.867838	0.00760984
0.989296	0.00762721	0.987019	0.00762721	0.94466	0.00762721	0.928718	0.00762721	0.867684	0.00762721
0.989321	0.00764458	0.986821	0.00764458	0.944331	0.00764458	0.928425	0.00764458	0.867757	0.00764458
0.989345	0.00766195	0.986851	0.00766195	0.944457	0.00766195	0.927908	0.00766195	0.867604	0.00766195
0.989369	0.00767932	0.986881	0.00767932	0.944356	0.00767932	0.927844	0.00767932	0.867677	0.00767932
0.989393	0.00769669	0.98691	0.00769669	0.944482	0.00769669	0.927556	0.00769669	0.867976	0.00769669
0.989417	0.00771406	0.986715	0.00771406	0.944157	0.00771406	0.927719	0.00771406	0.867823	0.00771406
0.989441	0.00773143	0.986745	0.00773143	0.943833	0.00773143	0.927881	0.00773143	0.867895	0.00773143
0.989464	0.0077488	0.986774	0.0077488	0.943735	0.0077488	0.927595	0.0077488	0.867518	0.0077488
0.989488	0.00776617	0.986804	0.00776617	0.943637	0.00776617	0.927309	0.00776617	0.867815	0.00776617
0.989511	0.00778354	0.986833	0.00778354	0.943763	0.00778354	0.927472	0.00778354	0.867887	0.00778354
0.989535	0.00780091	0.986863	0.00780091	0.943888	0.00780091	0.926742	0.00780091	0.868181	0.00780091
0.989558	0.00781828	0.986892	0.00781828	0.944012	0.00781828	0.926683	0.00781828	0.868251	0.00781828
0.989581	0.00783565	0.986921	0.00783565	0.943915	0.00783565	0.926845	0.00783565	0.867879	0.00783565
0.989604	0.00785302	0.98695	0.00785302	0.944039	0.00785302	0.926786	0.00785302	0.867728	0.00785302
0.989627	0.00787039	0.986979	0.00787039	0.943942	0.00787039	0.926727	0.00787039	0.8678	0.00787039
0.98965	0.00788776	0.987007	0.00788776	0.944065	0.00788776	0.926888	0.00788776	0.867871	0.00788776
0.989453	0.00790513	0.987036	0.00790513	0.943968	0.00790513	0.926829	0.00790513	0.867502	0.00790513
0.989476	0.0079225	0.987064	0.0079225	0.944091	0.0079225	0.92677	0.0079225	0.867573	0.0079225
0.989499	0.00793987	0.987093	0.00793987	0.943995	0.00793987	0.926712	0.00793987	0.867644	0.00793987
0.989304	0.00795724	0.987121	0.00795724	0.94368	0.00795724	0.926872	0.00795724	0.867278	0.00795724
0.989327	0.00797461	0.987149	0.00797461	0.943585	0.00797461	0.926813	0.00797461	0.866914	0.00797461
0.98935	0.00799198	0.987177	0.00799198	0.943491	0.00799198	0.926755	0.00799198	0.866985	0.00799198
0.989373	0.00800935	0.986988	0.00800935	0.943396	0.00800935	0.926914	0.00800935	0.867274	0.00800935
0.989396	0.00802672	0.987016	0.00802672	0.943302	0.00802672	0.926639	0.00802672	0.867345	0.00802672
0.989419	0.00804409	0.986828	0.00804409	0.942777	0.00804409	0.926582	0.00804409	0.866983	0.00804409
0.989442	0.00806146	0.986856	0.00806146	0.9429	0.00806146	0.926524	0.00806146	0.866839	0.00806146
0.98925	0.00807883	0.986885	0.00807883	0.942808	0.00807883	0.926682	0.00807883	0.86648	0.00807883
0.989273	0.0080962	0.986913	0.0080962	0.942716	0.0080962	0.926625	0.0080962	0.866552	0.0080962
0.989296	0.00811357	0.986941	0.00811357	0.942839	0.00811357	0.92614	0.00811357	0.866838	0.00811357
0.989319	0.00813094	0.986969	0.00813094	0.942961	0.00813094	0.926084	0.00813094	0.866268	0.00813094
0.989341	0.00814831	0.986996	0.00814831	0.942443	0.00814831	0.926029	0.00814831	0.86634	0.00814831
0.989364	0.00816568	0.986811	0.00816568	0.942353	0.00816568	0.92576	0.00816568	0.866199	0.00816568
0.989387	0.00818305	0.986839	0.00818305	0.942263	0.00818305	0.925706	0.00818305	0.86627	0.00818305
0.989409	0.00820042	0.986867	0.00820042	0.942173	0.00820042	0.925651	0.00820042	0.866554	0.00820042
0.989431	0.00821779	0.986895	0.00821779	0.942084	0.00821779	0.925808	0.00821779	0.866202	0.00821779
0.989454	0.00823516	0.986923	0.00823516	0.941995	0.00823516	0.925754	0.00823516	0.866484	0.00823516
0.989265	0.00825253	0.98695	0.00825253	0.941907	0.00825253	0.9257	0.00825253	0.866765	0.00825253
0.989288	0.0082699	0.986978	0.0082699	0.942029	0.0082699	0.925646	0.0082699	0.866835	0.0082699
0.98931	0.00828727	0.987005	0.00828727	0.941941	0.00828727	0.925802	0.00828727	0.866904	0.00828727
0.989333	0.00830464	0.987032	0.00830464	0.941853	0.00830464	0.925539	0.00830464	0.866555	0.00830464
0.989355	0.00832201	0.987059	0.00832201	0.941975	0.00832201	0.925694	0.00832201	0.866416	0.00832201
0.989377	0.00833938	0.987086	0.00833938	0.941679	0.00833938	0.925849	0.00833938	0.866278	0.00833938
0.989399	0.00835675	0.986905	0.00835675	0.941176	0.00835675	0.925587	0.00835675	0.86614	0.00835675
0.989421	0.00837412	0.986932	0.00837412	0.941091	0.00837412	0.925742	0.00837412	0.865588	0.00837412
0.989443	0.00839149	0.986959	0.00839149	0.941213	0.00839149	0.925067	0.00839149	0.865659	0.00839149
0.989465	0.00840886	0.986986	0.00840886	0.941128	0.00840886	0.925222	0.00840886	0.86573	0.00840886
0.989487	0.00842623	0.987013	0.00842623	0.941249	0.00842623	0.92517	0.00842623	0.865595	0.00842623
0.989508	0.0084436	0.98704	0.0084436	0.941164	0.0084436	0.925324	0.0084436	0.865666	0.0084436
0.98953	0.00846097	0.987066	0.00846097	0.941285	0.00846097	0.925477	0.00846097	0.865736	0.00846097
0.989551	0.00847834	0.987093	0.00847834	0.941201	0.00847834	0.92522	0.00847834	0.865806	0.00847834
0.989573	0.00849571	0.987119	0.00849571	0.941321	0.00849571	0.925169	0.00849571	0.865876	0.00849571
0.989594	0.00851308	0.987145	0.00851308	0.941441	0.00851308	0.925321	0.00851308	0.865742	0.00851308
0.989615	0.00853045	0.987172	0.00853045	0.941356	0.00853045	0.925473	0.00853045	0.865201	0.00853045
0.989636	0.00854783	0.987198	0.00854783	0.941475	0.00854783	0.925422	0.00854783	0.865474	0.00854783
0.989657	0.0085652	0.987224	0.0085652	0.941594	0.0085652	0.92537	0.0085652	0.864936	0.0085652
0.989678	0.00858257	0.98725	0.00858257	0.94151	0.00858257	0.924712	0.00858257	0.865209	0.00858257
0.989699	0.00859994	0.987275	0.00859994	0.941426	0.00859994	0.92446	0.00859994	0.865078	0.00859994
0.98972	0.00861731	0.987301	0.00861731	0.941544	0.00861731	0.92441	0.00861731	0.865148	0.00861731
0.98974	0.00863468	0.987326	0.00863468	0.94146	0.00863468	0.924361	0.00863468	0.864816	0.00863468
0.989761	0.00865205	0.987352	0.00865205	0.940976	0.00865205	0.924312	0.00865205	0.864084	0.00865205
0.989782	0.00866942	0.987377	0.00866942	0.940493	0.00866942	0.924264	0.00866942	0.863955	0.00866942
0.989802	0.00868679	0.987403	0.00868679	0.940612	0.00868679	0.924015	0.00868679	0.863827	0.00868679
0.989822	0.00870416	0.987228	0.00870416	0.94073	0.00870416	0.924167	0.00870416	0.8637	0.00870416
0.989843	0.00872153	0.987254	0.00872153	0.940649	0.00872153	0.924318	0.00872153	0.863971	0.00872153
0.989863	0.0087389	0.987279	0.0087389	0.940568	0.0087389	0.92427	0.0087389	0.864043	0.0087389
0.989883	0.00875627	0.987304	0.00875627	0.940686	0.00875627	0.92442	0.00875627	0.864114	0.00875627
0.989903	0.00877364	0.987329	0.00877364	0.940408	0.00877364	0.923975	0.00877364	0.864383	0.00877364
0.989923	0.00879101	0.987354	0.00879101	0.94013	0.00879101	0.923928	0.00879101	0.864256	0.00879101
0.989943	0.00880838	0.987379	0.00880838	0.940051	0.00880838	0.923881	0.00880838	0.864524	0.00880838
0.989963	0.00882575	0.987404	0.00882575	0.939972	0.00882575	0.923834	0.00882575	0.86479	0.00882575
0.989982	0.00884312	0.987429	0.00884312	0.94009	0.00884312	0.923787	0.00884312	0.86486	0.00884312
0.990002	0.00886049	0.987453	0.00886049	0.940208	0.00886049	0.92374	0.00886049	0.864732	0.00886049
0.990022	0.00887786	0.987478	0.00887786	0.940325	0.00887786	0.923694	0.00887786	0.86441	0.00887786
0.990041	0.00889523	0.987502	0.00889523	0.940246	0.00889523	0.923452	0.00889523	0.864284	0.00889523
0.99006	0.0089126	0.987527	0.0089126	0.939973	0.0089126	0.923212	0.0089126	0.863574	0.0089126
0.99008	0.00892997	0.987551	0.00892997	0.940089	0.00892997	0.922972	0.00892997	0.86384	0.00892997
0.989905	0.00894734	0.987575	0.00894734	0.940206	0.00894734	0.922928	0.00894734	0.863716	0.00894734
0.989924	0.00896471	0.987406	0.00896471	0.93974	0.00896471	0.923077	0.00896471	0.863592	0.00896471
0.989944	0.00898208	0.98743	0.00898208	0.939857	0.00898208	0.922839	0.00898208	0.863856	0.00898208
0.989963	0.00899945	0.987454	0.00899945	0.939394	0.00899945	0.922795	0.00899945	0.863926	0.00899945
0.989983	0.00901682	0.987478	0.00901682	0.939318	0.00901682	0.922944	0.00901682	0.864188	0.00901682
0.990002	0.00903419	0.98731	0.00903419	0.939435	0.00903419	0.922899	0.00903419	0.863872	0.00903419
0.990021	0.00905156	0.987334	0.00905156	0.938975	0.00905156	0.922855	0.00905156	0.863942	0.00905156
0.99004	0.00906893	0.987359	0.00906893	0.938709	0.00906893	0.922812	0.00906893	0.864011	0.00906893
0.990059	0.0090863	0.987383	0.0090863	0.938444	0.0090863	0.922577	0.0090863	0.864271	0.0090863
0.990078	0.00910367	0.987407	0.00910367	0.938371	0.00910367	0.922343	0.00910367	0.863957	0.00910367
0.990097	0.00912104	0.987241	0.00912104	0.938488	0.00912104	0.922301	0.00912104	0.863455	0.00912104
0.990116	0.00913841	0.987265	0.00913841	0.938225	0.00913841	0.921688	0.00913841	0.863524	0.00913841
0.990135	0.00915578	0.987289	0.00915578	0.938152	0.00915578	0.921457	0.00915578	0.863404	0.00915578
0.990153	0.00917315	0.987313	0.00917315	0.93808	0.00917315	0.921416	0.00917315	0.863094	0.00917315
0.989983	0.00919052	0.987337	0.00919052	0.93763	0.00919052	0.920998	0.00919052	0.863164	0.00919052
0.990002	0.00920789	0.987361	0.00920789	0.937182	0.00920789	0.921147	0.00920789	0.863045	0.00920789
0.990021	0.00922526	0.987385	0.00922526	0.9373	0.00922526	0.921107	0.00922526	0.862926	0.00922526
0.990039	0.00924263	0.987408	0.00924263	0.936854	0.00924263	0.921255	0.00924263	0.863184	0.00924263
0.990058	0.00926	0.987432	0.00926	0.936785	0.00926	0.921216	0.00926	0.862502	0.00926
0.990077	0.00927737	0.987456	0.00927737	0.936903	0.00927737	0.921176	0.00927737	0.862385	0.00927737
0.990095	0.00929474	0.987479	0.00929474	0.937021	0.00929474	0.920949	0.00929474	0.862269	0.00929474
0.990114	0.00931211	0.987316	0.00931211	0.936952	0.00931211	0.921097	0.00931211	0.862153	0.00931211
0.990132	0.00932948	0.987339	0.00932948	0.936883	0.00932948	0.921058	0.00932948	0.862223	0.00932948
0.990151	0.00934685	0.987363	0.00934685	0.937001	0.00934685	0.920833	0.00934685	0.861922	0.00934685
0.990169	0.00936422	0.987386	0.00936422	0.936746	0.00936422	0.920979	0.00936422	0.861992	0.00936422
0.990187	0.00938159	0.98741	0.00938159	0.936864	0.00938159	0.921126	0.00938159	0.862248	0.00938159
0.990205	0.00939896	0.987433	0.00939896	0.936795	0.00939896	0.921087	0.00939896	0.861763	0.00939896
0.990223	0.00941633	0.987272	0.00941633	0.936728	0.00941633	0.921232	0.00941633	0.86128	0.00941633
0.990241	0.0094337	0.987295	0.0094337	0.93666	0.0094337	0.921009	0.0094337	0.861352	0.0094337
0.990259	0.00945107	0.987135	0.00945107	0.936593	0.00945107	0.920787	0.00945107	0.861423	0.00945107
0.990277	0.00946844	0.987158	0.00946844	0.936342	0.00946844	0.920932	0.00946844	0.861493	0.00946844
0.990112	0.00948581	0.987182	0.00948581	0.936459	0.00948581	0.921077	0.00948581	0.861564	0.00948581
0.99013	0.00950318	0.987205	0.00950318	0.936575	0.00950318	0.920855	0.00950318	0.861269	0.00950318
0.990148	0.00952055	0.987229	0.00952055	0.93669	0.00952055	0.920817	0.00952055	0.861157	0.00952055
0.990166	0.00953792	0.987252	0.00953792	0.936441	0.00953792	0.920597	0.00953792	0.861045	0.00953792
0.990184	0.00955529	0.987275	0.00955529	0.936557	0.00955529	0.920015	0.00955529	0.861116	0.00955529
0.990201	0.00957266	0.987298	0.00957266	0.936491	0.00957266	0.92016	0.00957266	0.860824	0.00957266
0.990219	0.00959003	0.987321	0.00959003	0.936425	0.00959003	0.920123	0.00959003	0.860714	0.00959003
0.990237	0.0096074	0.987344	0.0096074	0.93654	0.0096074	0.919725	0.0096074	0.860423	0.0096074
0.990254	0.00962477	0.987186	0.00962477	0.936293	0.00962477	0.91969	0.00962477	0.860314	0.00962477
0.990272	0.00964214	0.98721	0.00964214	0.936408	0.00964214	0.919654	0.00964214	0.860566	0.00964214
0.99029	0.00965951	0.987233	0.00965951	0.936163	0.00965951	0.919799	0.00965951	0.860277	0.00965951
0.990307	0.00967688	0.987255	0.00967688	0.935918	0.00967688	0.919763	0.00967688	0.860169	0.00967688
0.990324	0.00969425	0.987278	0.00969425	0.936033	0.00969425	0.919369	0.00969425	0.860419	0.00969425
0.990342	0.00971162	0.987301	0.00971162	0.936147	0.00971162	0.919335	0.00971162	0.860132	0.00971162
0.990359	0.00972899	0.987324	0.00972899	0.936261	0.00972899	0.9193	0.00972899	0.860382	0.00972899
0.990198	0.00974636	0.987346	0.00974636	0.936375	0.00974636	0.919088	0.00974636	0.860274	0.00974636
0.990215	0.00976373	0.987191	0.00976373	0.93631	0.00976373	0.918876	0.00976373	0.860345	0.00976373
0.990233	0.0097811	0.987036	0.0097811	0.936246	0.0097811	0.918842	0.0097811	0.86006	0.0097811
0.99025	0.00979847	0.986882	0.00979847	0.936359	0.00979847	0.918986	0.00979847	0.860308	0.00979847
0.990267	0.00981584	0.986905	0.00981584	0.936471	0.00981584	0.919129	0.00981584	0.860379	0.00981584
0.990284	0.00983321	0.986928	0.00983321	0.936584	0.00983321	0.919272	0.00983321	0.860272	0.00983321
0.990302	0.00985058	0.986951	0.00985058	0.936343	0.00985058	0.919238	0.00985058	0.860342	0.00985058
0.990319	0.00986795	0.986974	0.00986795	0.936455	0.00986795	0.919028	0.00986795	0.860588	0.00986795
0.990336	0.00988532	0.986997	0.00988532	0.936391	0.00988532	0.919171	0.00988532	0.860657	0.00988532
0.990177	0.00990269	0.986844	0.00990269	0.936502	0.00990269	0.918962	0.00990269	0.860551	0.00990269
0.990194	0.00992006	0.986867	0.00992006	0.936438	0.00992006	0.919103	0.00992006	0.86062	0.00992006
0.990212	0.00993743	0.98689	0.00993743	0.936375	0.00993743	0.919245	0.00993743	0.860164	0.00993743
0.990054	0.0099548	0.986913	0.0099548	0.936311	0.0099548	0.919386	0.0099548	0.859885	0.0099548
0.990071	0.00997217	0.986936	0.00997217	0.936248	0.00997217	0.919526	0.00997217	0.859955	0.00997217
0.990089	0.00998954	0.986959	0.00998954	0.936359	0.00998954	0.919492	0.00998954	0.860024	0.00998954
0.990106	0.0100069	0.986981	0.0100069	0.936296	0.0100069	0.919285	0.0100069	0.860094	0.0100069
0.990123	0.0100243	0.986831	0.0100243	0.93606	0.0100243	0.919078	0.0100243	0.859816	0.0100243
0.99014	0.0100417	0.986853	0.0100417	0.935824	0.0100417	0.919045	0.0100417	0.859713	0.0100417
0.990157	0.010059	0.986876	0.010059	0.935935	0.010059	0.91884	0.010059	0.859782	0.010059
0.990174	0.0100764	0.986899	0.0100764	0.935701	0.0100764	0.918979	0.0100764	0.860024	0.0100764
0.990191	0.0100938	0.986921	0.0100938	0.935639	0.0100938	0.918775	0.0100938	0.859749	0.0100938
0.990208	0.0101111	0.986944	0.0101111	0.93575	0.0101111	0.918742	0.0101111	0.859646	0.0101111
0.990225	0.0101285	0.986795	0.0101285	0.93586	0.0101285	0.918882	0.0101285	0.859029	0.0101285
0.990241	0.0101459	0.986817	0.0101459	0.935799	0.0101459	0.91885	0.0101459	0.859099	0.0101459
0.990258	0.0101632	0.98684	0.0101632	0.935908	0.0101632	0.918988	0.0101632	0.858998	0.0101632
0.990275	0.0101806	0.986862	0.0101806	0.936018	0.0101806	0.919126	0.0101806	0.858898	0.0101806
0.990291	0.010198	0.986885	0.010198	0.935956	0.010198	0.918924	0.010198	0.859138	0.010198
0.990308	0.0102154	0.986907	0.0102154	0.935555	0.0102154	0.918891	0.0102154	0.859038	0.0102154
0.990324	0.0102327	0.986929	0.0102327	0.935665	0.0102327	0.918859	0.0102327	0.859277	0.0102327
0.990341	0.0102501	0.986951	0.0102501	0.935604	0.0102501	0.918827	0.0102501	0.859515	0.0102501
0.990019	0.0102675	0.986804	0.0102675	0.935544	0.0102675	0.918795	0.0102675	0.859753	0.0102675
0.990035	0.0102848	0.986827	0.0102848	0.935653	0.0102848	0.918764	0.0102848	0.859652	0.0102848
0.990052	0.0103022	0.986849	0.0103022	0.935761	0.0103022	0.918732	0.0103022	0.859214	0.0103022
0.990069	0.0103196	0.986871	0.0103196	0.935869	0.0103196	0.918869	0.0103196	0.859115	0.0103196
0.990086	0.0103369	0.986893	0.0103369	0.935977	0.0103369	0.918501	0.0103369	0.859015	0.0103369
0.990102	0.0103543	0.986915	0.0103543	0.936085	0.0103543	0.918302	0.0103543	0.858916	0.0103543
0.990119	0.0103717	0.986937	0.0103717	0.936192	0.0103717	0.918104	0.0103717	0.85865	0.0103717
0.990135	0.0103891	0.986959	0.0103891	0.936298	0.0103891	0.918241	0.0103891	0.858385	0.0103891
0.990152	0.0104064	0.98698	0.0104064	0.936405	0.0104064	0.918211	0.0104064	0.858621	0.0104064
0.990002	0.0104238	0.987002	0.0104238	0.936344	0.0104238	0.918014	0.0104238	0.858357	0.0104238
0.989852	0.0104412	0.987024	0.0104412	0.93645	0.0104412	0.917984	0.0104412	0.858426	0.0104412
0.989869	0.0104585	0.987045	0.0104585	0.936555	0.0104585	0.917788	0.0104585	0.858661	0.0104585
0.989886	0.0104759	0.987067	0.0104759	0.936495	0.0104759	0.917758	0.0104759	0.858564	0.0104759
0.989737	0.0104933	0.987088	0.0104933	0.9366	0.0104933	0.917729	0.0104933	0.858798	0.0104933
0.989754	0.0105106	0.98711	0.0105106	0.936705	0.0105106	0.917865	0.0105106	0.858866	0.0105106
0.989771	0.010528	0.987131	0.010528	0.936644	0.010528	0.917835	0.010528	0.858934	0.010528
0.989623	0.0105454	0.986987	0.0105454	0.936419	0.0105454	0.917971	0.0105454	0.858837	0.0105454
0.98964	0.0105628	0.987009	0.0105628	0.936359	0.0105628	0.917612	0.0105628	0.858576	0.0105628
0.989657	0.0105801	0.98703	0.0105801	0.936299	0.0105801	0.917255	0.0105801	0.85848	0.0105801
0.989674	0.0105975	0.987051	0.0105975	0.93624	0.0105975	0.917391	0.0105975	0.858548	0.0105975
0.989527	0.0106149	0.987072	0.0106149	0.936344	0.0106149	0.917362	0.0106149	0.858616	0.0106149
0.989544	0.0106322	0.987094	0.0106322	0.936448	0.0106322	0.917497	0.0106322	0.85852	0.0106322
0.989561	0.0106496	0.987115	0.0106496	0.936552	0.0106496	0.916979	0.0106496	0.857935	0.0106496
0.989578	0.010667	0.987136	0.010667	0.936655	0.010667	0.917114	0.010667	0.858004	0.010667
0.989595	0.0106843	0.987157	0.0106843	0.936758	0.0106843	0.917087	0.0106843	0.858072	0.0106843
0.989612	0.0107017	0.987177	0.0107017	0.936699	0.0107017	0.916897	0.0107017	0.858302	0.0107017
0.989629	0.0107191	0.987198	0.0107191	0.936801	0.0107191	0.916869	0.0107191	0.85837	0.0107191
0.989646	0.0107365	0.987219	0.0107365	0.93658	0.0107365	0.916842	0.0107365	0.857952	0.0107365
0.989501	0.0107538	0.98724	0.0107538	0.936521	0.0107538	0.916815	0.0107538	0.857858	0.0107538
0.989518	0.0107712	0.98726	0.0107712	0.936623	0.0107712	0.916626	0.0107712	0.857604	0.0107712
0.989535	0.0107886	0.987281	0.0107886	0.936403	0.0107886	0.916439	0.0107886	0.857672	0.0107886
0.989552	0.0108059	0.987301	0.0108059	0.936505	0.0108059	0.916573	0.0108059	0.85774	0.0108059
0.989568	0.0108233	0.987321	0.0108233	0.936447	0.0108233	0.916546	0.0108233	0.857647	0.0108233
0.989585	0.0108407	0.987342	0.0108407	0.936549	0.0108407	0.916039	0.0108407	0.857715	0.0108407
0.989602	0.010858	0.987362	0.010858	0.93633	0.010858	0.916173	0.010858	0.857463	0.010858
0.989618	0.0108754	0.987382	0.0108754	0.936432	0.0108754	0.916148	0.0108754	0.857371	0.0108754
0.989635	0.0108928	0.987243	0.0108928	0.936214	0.0108928	0.915165	0.0108928	0.857439	0.0108928
0.989651	0.0109102	0.986945	0.0109102	0.936316	0.0109102	0.9153	0.0109102	0.857507	0.0109102
0.989668	0.0109275	0.986966	0.0109275	0.936417	0.0109275	0.915276	0.0109275	0.857097	0.0109275
0.989684	0.0109449	0.986986	0.0109449	0.936518	0.0109449	0.915252	0.0109449	0.856689	0.0109449
0.989701	0.0109623	0.987007	0.0109623	0.93646	0.0109623	0.915227	0.0109623	0.856283	0.0109623
0.989717	0.0109796	0.987027	0.0109796	0.936402	0.0109796	0.915045	0.0109796	0.85651	0.0109796
0.989733	0.010997	0.987048	0.010997	0.936503	0.010997	0.915021	0.010997	0.856421	0.010997
0.989749	0.0110144	0.987068	0.0110144	0.936445	0.0110144	0.914998	0.0110144	0.856647	0.0110144
0.989765	0.0110317	0.987089	0.0110317	0.936545	0.0110317	0.915131	0.0110317	0.856558	0.0110317
0.989781	0.0110491	0.987109	0.0110491	0.936488	0.0110491	0.915108	0.0110491	0.856312	0.0110491
0.989798	0.0110665	0.987129	0.0110665	0.936431	0.0110665	0.915084	0.0110665	0.856224	0.0110665
0.989814	0.0110839	0.987149	0.0110839	0.93653	0.0110839	0.914904	0.0110839	0.856135	0.0110839
0.989673	0.0111012	0.987169	0.0111012	0.936473	0.0111012	0.914724	0.0111012	0.856204	0.0111012
0.989689	0.0111186	0.98719	0.0111186	0.936416	0.0111186	0.914545	0.0111186	0.85596	0.0111186
0.989705	0.011136	0.987209	0.011136	0.936047	0.011136	0.914678	0.011136	0.856029	0.011136
0.989721	0.0111533	0.987229	0.0111533	0.935991	0.0111533	0.914499	0.0111533	0.856097	0.0111533
0.989737	0.0111707	0.987249	0.0111707	0.935469	0.0111707	0.914477	0.0111707	0.856321	0.0111707
0.989753	0.0111881	0.987269	0.0111881	0.935569	0.0111881	0.91461	0.0111881	0.855612	0.0111881
0.989769	0.0112055	0.987289	0.0112055	0.935514	0.0112055	0.914277	0.0112055	0.855371	0.0112055
0.989785	0.0112228	0.987308	0.0112228	0.935459	0.0112228	0.91441	0.0112228	0.855595	0.0112228
0.989646	0.0112402	0.987328	0.0112402	0.935095	0.0112402	0.914387	0.0112402	0.855664	0.0112402
0.989662	0.0112576	0.987348	0.0112576	0.935195	0.0112576	0.914211	0.0112576	0.855115	0.0112576
0.989678	0.0112749	0.987367	0.0112749	0.935141	0.0112749	0.914189	0.0112749	0.854876	0.0112749
0.989694	0.0112923	0.987387	0.0112923	0.935087	0.0112923	0.914167	0.0112923	0.854945	0.0112923
0.98971	0.0113097	0.987406	0.0113097	0.935033	0.0113097	0.914145	0.0113097	0.854707	0.0113097
0.989726	0.011327	0.987425	0.011327	0.934979	0.011327	0.914277	0.011327	0.85447	0.011327
0.989741	0.0113444	0.987444	0.0113444	0.935079	0.0113444	0.914102	0.0113444	0.85454	0.0113444
0.989757	0.0113618	0.987311	0.0113618	0.935178	0.0113618	0.913928	0.0113618	0.854457	0.0113618
0.98962	0.0113792	0.98733	0.0113792	0.934972	0.0113792	0.914059	0.0113792	0.854526	0.0113792
0.989483	0.0113965	0.987197	0.0113965	0.935071	0.0113965	0.91419	0.0113965	0.854595	0.0113965
0.989499	0.0114139	0.987217	0.0114139	0.93517	0.0114139	0.914016	0.0114139	0.854512	0.0114139
0.989515	0.0114313	0.987236	0.0114313	0.935116	0.0114313	0.913995	0.0114313	0.854277	0.0114313
0.989531	0.0114486	0.987255	0.0114486	0.934911	0.0114486	0.914125	0.0114486	0.854195	0.0114486
0.989547	0.011466	0.987275	0.011466	0.93501	0.011466	0.914255	0.011466	0.854113	0.011466
0.989563	0.0114834	0.987294	0.0114834	0.935108	0.0114834	0.914083	0.0114834	0.854031	0.0114834
0.989579	0.0115007	0.987162	0.0115007	0.935055	0.0115007	0.914212	0.0115007	0.854101	0.0115007
0.989594	0.0115181	0.987181	0.0115181	0.935153	0.0115181	0.91404	0.0115181	0.854019	0.0115181
0.98961	0.0115355	0.987201	0.0115355	0.935251	0.0115355	0.913868	0.0115355	0.853787	0.0115355
0.989626	0.0115529	0.98707	0.0115529	0.935047	0.0115529	0.913998	0.0115529	0.853406	0.0115529
0.989641	0.0115702	0.986939	0.0115702	0.934995	0.0115702	0.914127	0.0115702	0.853475	0.0115702
0.989657	0.0115876	0.986958	0.0115876	0.935092	0.0115876	0.914106	0.0115876	0.853245	0.0115876
0.989523	0.011605	0.986978	0.011605	0.935189	0.011605	0.914234	0.011605	0.853166	0.011605
0.989538	0.0116223	0.986997	0.0116223	0.935286	0.0116223	0.914213	0.0116223	0.853236	0.0116223
0.989554	0.0116397	0.986868	0.0116397	0.935234	0.0116397	0.914043	0.0116397	0.853156	0.0116397
0.989569	0.0116571	0.986738	0.0116571	0.93533	0.0116571	0.914171	0.0116571	0.852928	0.0116571
0.989585	0.0116744	0.986758	0.0116744	0.935426	0.0116744	0.914001	0.0116744	0.8527	0.0116744
0.9896	0.0116918	0.986778	0.0116918	0.935374	0.0116918	0.914129	0.0116918	0.852622	0.0116918
0.989616	0.0117092	0.986649	0.0117092	0.93547	0.0117092	0.913959	0.0117092	0.852099	0.0117092
0.989631	0.0117266	0.986669	0.0117266	0.935417	0.0117266	0.913791	0.0117266	0.851874	0.0117266
0.989647	0.0117439	0.98654	0.0117439	0.935512	0.0117439	0.91377	0.0117439	0.851649	0.0117439
0.989514	0.0117613	0.986413	0.0117613	0.93546	0.0117613	0.91375	0.0117613	0.851721	0.0117613
0.98953	0.0117787	0.986433	0.0117787	0.935408	0.0117787	0.91373	0.0117787	0.851792	0.0117787
0.989545	0.011796	0.986453	0.011796	0.935503	0.011796	0.913857	0.011796	0.851716	0.011796
0.98956	0.0118134	0.986473	0.0118134	0.935598	0.0118134	0.913836	0.0118134	0.851639	0.0118134
0.989576	0.0118308	0.986492	0.0118308	0.935399	0.0118308	0.913963	0.0118308	0.851564	0.0118308
0.989591	0.0118481	0.986512	0.0118481	0.935347	0.0118481	0.914089	0.0118481	0.851488	0.0118481
0.989606	0.0118655	0.986532	0.0118655	0.935295	0.0118655	0.914215	0.0118655	0.851266	0.0118655
0.989621	0.0118829	0.986552	0.0118829	0.93539	0.0118829	0.914194	0.0118829	0.851191	0.0118829
0.989637	0.0119003	0.986425	0.0119003	0.935484	0.0119003	0.914173	0.0119003	0.851117	0.0119003
0.989506	0.0119176	0.986445	0.0119176	0.935432	0.0119176	0.913715	0.0119176	0.850896	0.0119176
0.989521	0.011935	0.986319	0.011935	0.935381	0.011935	0.913841	0.011935	0.850531	0.011935
0.989536	0.0119524	0.986339	0.0119524	0.935474	0.0119524	0.913966	0.0119524	0.850603	0.0119524
0.989552	0.0119697	0.986359	0.0119697	0.935568	0.0119697	0.913801	0.0119697	0.850675	0.0119697
0.989567	0.0119871	0.986379	0.0119871	0.935517	0.0119871	0.913926	0.0119871	0.850456	0.0119871
0.989582	0.0120045	0.986398	0.0120045	0.93561	0.0120045	0.91405	0.0120045	0.850528	0.0120045
0.989597	0.0120218	0.986418	0.0120218	0.935558	0.0120218	0.913741	0.0120218	0.850455	0.0120218
0.989612	0.0120392	0.986438	0.0120392	0.935507	0.0120392	0.913577	0.0120392	0.850671	0.0120392
0.989627	0.0120566	0.986457	0.0120566	0.935456	0.0120566	0.913701	0.0120566	0.850742	0.0120566
0.989642	0.012074	0.986477	0.012074	0.935549	0.012074	0.913825	0.012074	0.850525	0.012074
0.989657	0.0120913	0.986496	0.0120913	0.935498	0.0120913	0.913949	0.0120913	0.850453	0.0120913
0.989671	0.0121087	0.986372	0.0121087	0.93559	0.0121087	0.913929	0.0121087	0.850524	0.0121087
0.989686	0.0121261	0.986392	0.0121261	0.935539	0.0121261	0.914052	0.0121261	0.850308	0.0121261
0.989701	0.0121434	0.986411	0.0121434	0.935488	0.0121434	0.914032	0.0121434	0.850522	0.0121434
0.989716	0.0121608	0.986431	0.0121608	0.935438	0.0121608	0.913869	0.0121608	0.85045	0.0121608
0.98973	0.0121782	0.98645	0.0121782	0.93553	0.0121782	0.913992	0.0121782	0.850521	0.0121782
0.989745	0.0121955	0.986469	0.0121955	0.935479	0.0121955	0.913972	0.0121955	0.850306	0.0121955
0.98976	0.0122129	0.986488	0.0122129	0.935429	0.0122129	0.913952	0.0122129	0.850235	0.0122129
0.989774	0.0122303	0.986366	0.0122303	0.935378	0.0122303	0.913933	0.0122303	0.850305	0.0122303
0.989505	0.0122477	0.986243	0.0122477	0.93547	0.0122477	0.913913	0.0122477	0.850376	0.0122477
0.98952	0.012265	0.986263	0.012265	0.935562	0.012265	0.914035	0.012265	0.850446	0.012265
0.989535	0.0122824	0.986282	0.0122824	0.935511	0.0122824	0.913874	0.0122824	0.850233	0.0122824
0.989549	0.0122998	0.986301	0.0122998	0.935602	0.0122998	0.913572	0.0122998	0.850304	0.0122998
0.989564	0.0123171	0.98618	0.0123171	0.935552	0.0123171	0.913552	0.0123171	0.850092	0.0123171
0.989579	0.0123345	0.986199	0.0123345	0.935361	0.0123345	0.913533	0.0123345	0.850021	0.0123345
0.989594	0.0123519	0.986219	0.0123519	0.935311	0.0123519	0.913374	0.0123519	0.84981	0.0123519
0.989608	0.0123692	0.986097	0.0123692	0.935262	0.0123692	0.913355	0.0123692	0.8496	0.0123692
0.989623	0.0123866	0.986117	0.0123866	0.935353	0.0123866	0.913196	0.0123866	0.84953	0.0123866
0.989637	0.012404	0.986136	0.012404	0.935443	0.012404	0.913037	0.012404	0.849601	0.012404
0.989652	0.0124214	0.986016	0.0124214	0.935533	0.0124214	0.913019	0.0124214	0.849392	0.0124214
0.989666	0.0124387	0.985896	0.0124387	0.935484	0.0124387	0.913141	0.0124387	0.849602	0.0124387
0.989681	0.0124561	0.985915	0.0124561	0.935295	0.0124561	0.913122	0.0124561	0.849533	0.0124561
0.989556	0.0124735	0.985935	0.0124735	0.934967	0.0124735	0.912965	0.0124735	0.849603	0.0124735
0.98957	0.0124908	0.985955	0.0124908	0.935058	0.0124908	0.912947	0.0124908	0.849256	0.0124908
0.989446	0.0125082	0.985974	0.0125082	0.935009	0.0125082	0.913068	0.0125082	0.84891	0.0125082
0.989322	0.0125256	0.985994	0.0125256	0.93496	0.0125256	0.912911	0.0125256	0.848981	0.0125256
0.989337	0.0125429	0.985875	0.0125429	0.934635	0.0125429	0.912893	0.0125429	0.848774	0.0125429
0.989351	0.0125603	0.985894	0.0125603	0.934587	0.0125603	0.913013	0.0125603	0.848707	0.0125603
0.989366	0.0125777	0.985914	0.0125777	0.934678	0.0125777	0.912995	0.0125777	0.848502	0.0125777
0.989243	0.0125951	0.985933	0.0125951	0.93463	0.0125951	0.912702	0.0125951	0.848435	0.0125951
0.989258	0.0126124	0.985952	0.0126124	0.934582	0.0126124	0.912822	0.0126124	0.848643	0.0126124
0.989272	0.0126298	0.985972	0.0126298	0.934672	0.0126298	0.912942	0.0126298	0.848439	0.0126298
0.989287	0.0126472	0.985854	0.0126472	0.934762	0.0126472	0.912375	0.0126472	0.848098	0.0126472
0.989302	0.0126645	0.985873	0.0126645	0.934577	0.0126645	0.912358	0.0126645	0.84762	0.0126645
0.989317	0.0126819	0.985892	0.0126819	0.93453	0.0126819	0.912478	0.0126819	0.847418	0.0126819
0.989331	0.0126993	0.985912	0.0126993	0.934619	0.0126993	0.912324	0.0126993	0.84749	0.0126993
0.989346	0.0127166	0.985931	0.0127166	0.934572	0.0127166	0.912307	0.0127166	0.847425	0.0127166
0.98936	0.012734	0.98595	0.012734	0.934661	0.012734	0.91229	0.012734	0.847497	0.012734
0.989375	0.0127514	0.985969	0.0127514	0.93475	0.0127514	0.911865	0.0127514	0.847296	0.0127514
0.989389	0.0127688	0.985852	0.0127688	0.934567	0.0127688	0.911441	0.0127688	0.847096	0.0127688
0.989268	0.0127861	0.985871	0.0127861	0.934656	0.0127861	0.911425	0.0127861	0.846896	0.0127861
0.989282	0.0128035	0.985891	0.0128035	0.934744	0.0128035	0.911545	0.0128035	0.846697	0.0128035
0.989297	0.0128209	0.98591	0.0128209	0.934426	0.0128209	0.911394	0.0128209	0.846498	0.0128209
0.989176	0.0128382	0.985794	0.0128382	0.93438	0.0128382	0.911243	0.0128382	0.846435	0.0128382
0.989191	0.0128556	0.985813	0.0128556	0.934468	0.0128556	0.911363	0.0128556	0.846507	0.0128556
0.98907	0.012873	0.985832	0.012873	0.934557	0.012873	0.911348	0.012873	0.846579	0.012873
0.98895	0.0128903	0.985851	0.0128903	0.93451	0.0128903	0.911333	0.0128903	0.846517	0.0128903
0.988965	0.0129077	0.985735	0.0129077	0.934598	0.0129077	0.911317	0.0129077	0.846589	0.0129077
0.98898	0.0129251	0.985755	0.0129251	0.934552	0.0129251	0.911168	0.0129251	0.846795	0.0129251
0.988995	0.0129425	0.985774	0.0129425	0.934505	0.0129425	0.911153	0.0129425	0.846732	0.0129425
0.98901	0.0129598	0.985793	0.0129598	0.934593	0.0129598	0.911004	0.0129598	0.846937	0.0129598
0.989024	0.0129772	0.985678	0.0129772	0.934413	0.0129772	0.910855	0.0129772	0.847008	0.0129772
0.989039	0.0129946	0.985697	0.0129946	0.934501	0.0129946	0.910841	0.0129946	0.847079	0.0129946
0.989054	0.0130119	0.985716	0.0130119	0.934588	0.0130119	0.91096	0.0130119	0.84715	0.0130119
0.989068	0.0130293	0.985735	0.0130293	0.934409	0.0130293	0.910812	0.0130293	0.84722	0.0130293
0.98895	0.0130467	0.985754	0.0130467	0.934496	0.0130467	0.910664	0.0130467	0.847291	0.0130467
0.988964	0.0130641	0.985773	0.0130641	0.93445	0.0130641	0.910517	0.0130641	0.847095	0.0130641
0.988979	0.0130814	0.985659	0.0130814	0.934404	0.0130814	0.910636	0.0130814	0.847165	0.0130814
0.988994	0.0130988	0.985678	0.0130988	0.934491	0.0130988	0.910622	0.0130988	0.847368	0.0130988
0.989008	0.0131162	0.985565	0.0131162	0.934578	0.0131162	0.910608	0.0131162	0.847305	0.0131162
0.989023	0.0131335	0.985584	0.0131335	0.934532	0.0131335	0.910594	0.0131335	0.846846	0.0131335
0.989037	0.0131509	0.985603	0.0131509	0.934619	0.0131509	0.910712	0.0131509	0.846916	0.0131509
0.989052	0.0131683	0.985622	0.0131683	0.934441	0.0131683	0.91083	0.0131683	0.846722	0.0131683
0.989066	0.0131856	0.985509	0.0131856	0.934528	0.0131856	0.910815	0.0131856	0.846397	0.0131856
0.98908	0.013203	0.985528	0.013203	0.934482	0.013203	0.910801	0.013203	0.846468	0.013203
0.989095	0.0132204	0.985547	0.0132204	0.934437	0.0132204	0.910918	0.0132204	0.846144	0.0132204
0.989109	0.0132378	0.985566	0.0132378	0.934523	0.0132378	0.910773	0.0132378	0.845821	0.0132378
0.989123	0.0132551	0.985454	0.0132551	0.934609	0.0132551	0.910628	0.0132551	0.845892	0.0132551
0.989138	0.0132725	0.985473	0.0132725	0.934564	0.0132725	0.910352	0.0132725	0.845963	0.0132725
0.989152	0.0132899	0.985492	0.0132899	0.934649	0.0132899	0.910469	0.0132899	0.846033	0.0132899
0.989166	0.0133072	0.985511	0.0133072	0.934604	0.0133072	0.910064	0.0133072	0.846104	0.0133072
0.98918	0.0133246	0.9854	0.0133246	0.934559	0.0133246	0.910051	0.0133246	0.846044	0.0133246
0.989194	0.013342	0.985419	0.013342	0.934644	0.013342	0.910168	0.013342	0.845984	0.013342
0.989208	0.0133593	0.985177	0.0133593	0.934339	0.0133593	0.910155	0.0133593	0.845924	0.0133593
0.989222	0.0133767	0.985067	0.0133767	0.934424	0.0133767	0.910012	0.0133767	0.845864	0.0133767
0.989236	0.0133941	0.985086	0.0133941	0.934509	0.0133941	0.910128	0.0133941	0.845416	0.0133941
0.98925	0.0134115	0.985106	0.0134115	0.934594	0.0134115	0.910245	0.0134115	0.845357	0.0134115
0.989264	0.0134288	0.985125	0.0134288	0.934679	0.0134288	0.910232	0.0134288	0.845298	0.0134288
0.989278	0.0134462	0.985144	0.0134462	0.934763	0.0134462	0.910218	0.0134462	0.84524	0.0134462
0.989292	0.0134636	0.985034	0.0134636	0.934718	0.0134636	0.910334	0.0134636	0.845439	0.0134636
0.989306	0.0134809	0.985053	0.0134809	0.934673	0.0134809	0.910321	0.0134809	0.845638	0.0134809
0.989319	0.0134983	0.985073	0.0134983	0.9345	0.0134983	0.910179	0.0134983	0.845451	0.0134983
0.989333	0.0135157	0.985092	0.0135157	0.934456	0.0135157	0.910166	0.0135157	0.845264	0.0135157
0.989347	0.013533	0.985111	0.013533	0.934412	0.013533	0.910024	0.013533	0.845206	0.013533
0.989232	0.0135504	0.98513	0.0135504	0.934496	0.0135504	0.910012	0.0135504	0.845276	0.0135504
0.989246	0.0135678	0.985021	0.0135678	0.934451	0.0135678	0.909871	0.0135678	0.844962	0.0135678
0.989132	0.0135852	0.98504	0.0135852	0.934407	0.0135852	0.909858	0.0135852	0.845033	0.0135852
0.989146	0.0136025	0.985059	0.0136025	0.934363	0.0136025	0.909718	0.0136025	0.844847	0.0136025
0.98916	0.0136199	0.985078	0.0136199	0.934192	0.0136199	0.909705	0.0136199	0.84479	0.0136199
0.989173	0.0136373	0.985097	0.0136373	0.934276	0.0136373	0.909438	0.0136373	0.844733	0.0136373
0.989187	0.0136546	0.985116	0.0136546	0.934359	0.0136546	0.909299	0.0136546	0.844295	0.0136546
0.989201	0.013672	0.985135	0.013672	0.934443	0.013672	0.909287	0.013672	0.844238	0.013672
0.989215	0.0136894	0.985154	0.0136894	0.934526	0.0136894	0.909275	0.0136894	0.844182	0.0136894
0.989228	0.0137067	0.985173	0.0137067	0.934609	0.0137067	0.90939	0.0137067	0.84438	0.0137067
0.989242	0.0137241	0.985192	0.0137241	0.934565	0.0137241	0.909505	0.0137241	0.84445	0.0137241
0.989255	0.0137415	0.98521	0.0137415	0.934648	0.0137415	0.909367	0.0137415	0.844015	0.0137415
0.989269	0.0137589	0.985103	0.0137589	0.93473	0.0137589	0.909229	0.0137589	0.843959	0.0137589
0.989283	0.0137762	0.985122	0.0137762	0.934561	0.0137762	0.909091	0.0137762	0.84403	0.0137762
0.989296	0.0137936	0.98514	0.0137936	0.934517	0.0137936	0.908954	0.0137936	0.843974	0.0137936
0.989184	0.013811	0.985033	0.013811	0.934599	0.013811	0.908817	0.013811	0.843919	0.013811
0.989197	0.0138283	0.984927	0.0138283	0.934556	0.0138283	0.908931	0.0138283	0.843864	0.0138283
0.989085	0.0138457	0.98482	0.0138457	0.934513	0.0138457	0.909045	0.0138457	0.843809	0.0138457
0.989099	0.0138631	0.984839	0.0138631	0.934595	0.0138631	0.909159	0.0138631	0.843754	0.0138631
0.989113	0.0138804	0.984858	0.0138804	0.934426	0.0138804	0.909148	0.0138804	0.843824	0.0138804
0.989126	0.0138978	0.984752	0.0138978	0.934383	0.0138978	0.909261	0.0138978	0.843645	0.0138978
0.989015	0.0139152	0.984771	0.0139152	0.934215	0.0139152	0.909	0.0139152	0.84359	0.0139152
0.989029	0.0139326	0.98479	0.0139326	0.934173	0.0139326	0.908989	0.0139326	0.843785	0.0139326
0.989042	0.0139499	0.984684	0.0139499	0.934255	0.0139499	0.909102	0.0139499	0.843731	0.0139499
0.989056	0.0139673	0.984703	0.0139673	0.934212	0.0139673	0.909215	0.0139673	0.843676	0.0139673
0.98907	0.0139847	0.984598	0.0139847	0.934045	0.0139847	0.909204	0.0139847	0.843746	0.0139847
0.989083	0.014002	0.984617	0.014002	0.934003	0.014002	0.909316	0.014002	0.84394	0.014002
0.989097	0.0140194	0.984636	0.0140194	0.934085	0.0140194	0.909305	0.0140194	0.844009	0.0140194
0.98911	0.0140368	0.984655	0.0140368	0.934043	0.0140368	0.909293	0.0140368	0.844079	0.0140368
0.989124	0.0140541	0.984674	0.0140541	0.934001	0.0140541	0.909406	0.0140541	0.843777	0.0140541
0.989014	0.0140715	0.984693	0.0140715	0.933959	0.0140715	0.909394	0.0140715	0.843723	0.0140715
0.989027	0.0140889	0.984589	0.0140889	0.933794	0.0140889	0.909382	0.0140889	0.843423	0.0140889
0.989041	0.0141063	0.984608	0.0141063	0.933752	0.0141063	0.909248	0.0141063	0.843492	0.0141063
0.989054	0.0141236	0.984627	0.0141236	0.93371	0.0141236	0.90899	0.0141236	0.843439	0.0141236
0.989068	0.014141	0.984646	0.014141	0.933546	0.014141	0.908979	0.014141	0.843385	0.014141
0.989081	0.0141584	0.984664	0.0141584	0.933505	0.0141584	0.908968	0.0141584	0.843455	0.0141584
0.989094	0.0141757	0.984683	0.0141757	0.933587	0.0141757	0.90908	0.0141757	0.843279	0.0141757
0.989108	0.0141931	0.984702	0.0141931	0.933545	0.0141931	0.909069	0.0141931	0.843226	0.0141931
0.989121	0.0142105	0.984721	0.0142105	0.933627	0.0142105	0.909058	0.0142105	0.843295	0.0142105
0.989134	0.0142278	0.984739	0.0142278	0.933586	0.0142278	0.908924	0.0142278	0.843243	0.0142278
0.989148	0.0142452	0.984758	0.0142452	0.933667	0.0142452	0.908914	0.0142452	0.84319	0.0142452
0.989039	0.0142626	0.984777	0.0142626	0.933626	0.0142626	0.908659	0.0142626	0.843137	0.0142626
0.989052	0.01428	0.984795	0.01428	0.933585	0.01428	0.908649	0.01428	0.843206	0.01428
0.989066	0.0142973	0.984814	0.0142973	0.933544	0.0142973	0.908517	0.0142973	0.843275	0.0142973
0.989079	0.0143147	0.984832	0.0143147	0.933625	0.0143147	0.908628	0.0143147	0.843344	0.0143147
0.989092	0.0143321	0.984729	0.0143321	0.933463	0.0143321	0.908617	0.0143321	0.843049	0.0143321
0.989105	0.0143494	0.984748	0.0143494	0.933301	0.0143494	0.908607	0.0143494	0.843118	0.0143494
0.989119	0.0143668	0.984766	0.0143668	0.933261	0.0143668	0.908717	0.0143668	0.843066	0.0143668
0.989132	0.0143842	0.984784	0.0143842	0.933341	0.0143842	0.908586	0.0143842	0.843135	0.0143842
0.989145	0.0144015	0.984803	0.0144015	0.933181	0.0144015	0.908455	0.0144015	0.843324	0.0144015
0.989037	0.0144189	0.984821	0.0144189	0.933141	0.0144189	0.908204	0.0144189	0.843031	0.0144189
0.98893	0.0144363	0.984839	0.0144363	0.933221	0.0144363	0.908194	0.0144363	0.842859	0.0144363
0.988944	0.0144537	0.984858	0.0144537	0.933301	0.0144537	0.908184	0.0144537	0.842807	0.0144537
0.988957	0.014471	0.984876	0.014471	0.933261	0.014471	0.907934	0.014471	0.842516	0.014471
0.98897	0.0144884	0.984894	0.0144884	0.933221	0.0144884	0.907805	0.0144884	0.842705	0.0144884
0.988983	0.0145058	0.984912	0.0145058	0.933301	0.0145058	0.907795	0.0145058	0.842414	0.0145058
0.988997	0.0145231	0.98493	0.0145231	0.933381	0.0145231	0.907906	0.0145231	0.842244	0.0145231
0.98901	0.0145405	0.984948	0.0145405	0.933461	0.0145405	0.907896	0.0145405	0.842074	0.0145405
0.989023	0.0145579	0.984966	0.0145579	0.93354	0.0145579	0.907648	0.0145579	0.842143	0.0145579
0.988917	0.0145752	0.984865	0.0145752	0.9335	0.0145752	0.907639	0.0145752	0.841854	0.0145752
0.98893	0.0145926	0.984764	0.0145926	0.933579	0.0145926	0.90763	0.0145926	0.841924	0.0145926
0.988943	0.01461	0.984782	0.01461	0.933658	0.01461	0.907502	0.01461	0.841874	0.01461
0.988956	0.0146274	0.984681	0.0146274	0.933381	0.0146274	0.907374	0.0146274	0.842062	0.0146274
0.988969	0.0146447	0.984699	0.0146447	0.933223	0.0146447	0.907247	0.0146447	0.841893	0.0146447
0.988982	0.0146621	0.984717	0.0146621	0.933183	0.0146621	0.907002	0.0146621	0.84208	0.0146621
0.988995	0.0146795	0.984736	0.0146795	0.933262	0.0146795	0.907112	0.0146795	0.841912	0.0146795
0.989008	0.0146968	0.984754	0.0146968	0.933341	0.0146968	0.906867	0.0146968	0.841981	0.0146968
0.989021	0.0147142	0.984772	0.0147142	0.933184	0.0147142	0.906859	0.0147142	0.842049	0.0147142
0.989034	0.0147316	0.98479	0.0147316	0.933263	0.0147316	0.906851	0.0147316	0.842	0.0147316
0.989047	0.0147489	0.984807	0.0147489	0.933341	0.0147489	0.906843	0.0147489	0.841597	0.0147489
0.98906	0.0147663	0.984825	0.0147663	0.933302	0.0147663	0.906834	0.0147663	0.84143	0.0147663
0.989073	0.0147837	0.984843	0.0147837	0.93338	0.0147837	0.906944	0.0147837	0.841264	0.0147837
0.989086	0.0148011	0.984861	0.0148011	0.933341	0.0148011	0.906936	0.0148011	0.841216	0.0148011
0.989099	0.0148184	0.984879	0.0148184	0.933302	0.0148184	0.90681	0.0148184	0.841402	0.0148184
0.989111	0.0148358	0.984896	0.0148358	0.93338	0.0148358	0.90692	0.0148358	0.841353	0.0148358
0.989124	0.0148532	0.984914	0.0148532	0.933458	0.0148532	0.906911	0.0148532	0.841188	0.0148532
0.989137	0.0148705	0.984932	0.0148705	0.933069	0.0148705	0.90702	0.0148705	0.841257	0.0148705
0.989149	0.0148879	0.984949	0.0148879	0.933147	0.0148879	0.907012	0.0148879	0.841209	0.0148879
0.989162	0.0149053	0.984967	0.0149053	0.933225	0.0149053	0.906771	0.0149053	0.840928	0.0149053
0.989175	0.0149227	0.984984	0.0149227	0.933302	0.0149227	0.906879	0.0149227	0.84088	0.0149227
0.989187	0.01494	0.984885	0.01494	0.93338	0.01494	0.906871	0.01494	0.840832	0.01494
0.9892	0.0149574	0.984787	0.0149574	0.933457	0.0149574	0.906863	0.0149574	0.840901	0.0149574
0.989212	0.0149748	0.984805	0.0149748	0.933534	0.0149748	0.906855	0.0149748	0.840854	0.0149748
0.989225	0.0149921	0.984822	0.0149921	0.933496	0.0149921	0.906847	0.0149921	0.840806	0.0149921
0.989237	0.0150095	0.98484	0.0150095	0.933457	0.0150095	0.906608	0.0150095	0.840643	0.0150095
0.98925	0.0150269	0.984857	0.0150269	0.933534	0.0150269	0.906485	0.0150269	0.840712	0.0150269
0.989262	0.0150442	0.984875	0.0150442	0.933495	0.0150442	0.906362	0.0150442	0.840781	0.0150442
0.989275	0.0150616	0.984777	0.0150616	0.933572	0.0150616	0.906124	0.0150616	0.840618	0.0150616
0.989287	0.015079	0.984794	0.015079	0.933648	0.015079	0.906002	0.015079	0.840571	0.015079
0.989299	0.0150964	0.984812	0.0150964	0.933725	0.0150964	0.90588	0.0150964	0.84041	0.0150964
0.989197	0.0151137	0.984829	0.0151137	0.933686	0.0151137	0.905873	0.0151137	0.840248	0.0151137
0.989094	0.0151311	0.984847	0.0151311	0.933762	0.0151311	0.905866	0.0151311	0.840317	0.0151311
0.989107	0.0151485	0.984864	0.0151485	0.933838	0.0151485	0.905974	0.0151485	0.840271	0.0151485
0.989119	0.0151658	0.984881	0.0151658	0.933914	0.0151658	0.905967	0.0151658	0.84011	0.0151658
0.989132	0.0151832	0.984899	0.0151832	0.933989	0.0151832	0.906075	0.0151832	0.840064	0.0151832
0.989144	0.0152006	0.984916	0.0152006	0.934065	0.0152006	0.905954	0.0152006	0.839904	0.0152006
0.989156	0.0152179	0.984933	0.0152179	0.93414	0.0152179	0.905947	0.0152179	0.839858	0.0152179
0.989169	0.0152353	0.98495	0.0152353	0.934215	0.0152353	0.90594	0.0152353	0.839813	0.0152353
0.989181	0.0152527	0.984968	0.0152527	0.93429	0.0152527	0.905706	0.0152527	0.839995	0.0152527
0.989193	0.0152701	0.984985	0.0152701	0.934251	0.0152701	0.905813	0.0152701	0.840177	0.0152701
0.989206	0.0152874	0.985002	0.0152874	0.934212	0.0152874	0.905465	0.0152874	0.839791	0.0152874
0.989218	0.0153048	0.985019	0.0153048	0.934173	0.0153048	0.905459	0.0153048	0.839632	0.0153048
0.98923	0.0153222	0.985036	0.0153222	0.934248	0.0153222	0.905453	0.0153222	0.839474	0.0153222
0.989242	0.0153395	0.985053	0.0153395	0.934096	0.0153395	0.905447	0.0153395	0.839656	0.0153395
0.989255	0.0153569	0.98507	0.0153569	0.934057	0.0153569	0.905441	0.0153569	0.839724	0.0153569
0.989267	0.0153743	0.985086	0.0153743	0.934132	0.0153743	0.905434	0.0153743	0.839566	0.0153743
0.989279	0.0153916	0.985103	0.0153916	0.934093	0.0153916	0.905315	0.0153916	0.839296	0.0153916
0.989291	0.015409	0.98512	0.015409	0.933942	0.015409	0.905309	0.015409	0.839477	0.015409
0.989303	0.0154264	0.985137	0.0154264	0.934016	0.0154264	0.905303	0.0154264	0.839658	0.0154264
0.989203	0.0154438	0.985041	0.0154438	0.933978	0.0154438	0.905073	0.0154438	0.839726	0.0154438
0.989215	0.0154611	0.985058	0.0154611	0.934052	0.0154611	0.904954	0.0154611	0.839456	0.0154611
0.989227	0.0154785	0.985075	0.0154785	0.934126	0.0154785	0.905061	0.0154785	0.8393	0.0154785
0.989239	0.0154959	0.985091	0.0154959	0.9342	0.0154959	0.904943	0.0154959	0.839256	0.0154959
0.989251	0.0155132	0.985108	0.0155132	0.934274	0.0155132	0.904938	0.0155132	0.838988	0.0155132
0.989263	0.0155306	0.985125	0.0155306	0.934347	0.0155306	0.904597	0.0155306	0.838944	0.0155306
0.989275	0.015548	0.98503	0.015548	0.934309	0.015548	0.904592	0.015548	0.839124	0.015548
0.989287	0.0155653	0.984935	0.0155653	0.934048	0.0155653	0.904587	0.0155653	0.838969	0.0155653
0.989299	0.0155827	0.984952	0.0155827	0.93401	0.0155827	0.90447	0.0155827	0.838925	0.0155827
0.989311	0.0156001	0.984968	0.0156001	0.934083	0.0156001	0.904576	0.0156001	0.838659	0.0156001
0.989323	0.0156175	0.984985	0.0156175	0.934045	0.0156175	0.904349	0.0156175	0.838839	0.0156175
0.989335	0.0156348	0.984891	0.0156348	0.934118	0.0156348	0.904344	0.0156348	0.839018	0.0156348
0.989346	0.0156522	0.984796	0.0156522	0.934192	0.0156522	0.90445	0.0156522	0.838753	0.0156522
0.989358	0.0156696	0.984813	0.0156696	0.934043	0.0156696	0.904445	0.0156696	0.838599	0.0156696
0.98937	0.0156869	0.98483	0.0156869	0.934005	0.0156869	0.90444	0.0156869	0.838667	0.0156869
0.989382	0.0157043	0.984847	0.0157043	0.933967	0.0157043	0.904435	0.0157043	0.838624	0.0157043
0.989393	0.0157217	0.984864	0.0157217	0.93404	0.0157217	0.90432	0.0157217	0.838471	0.0157217
0.989405	0.015739	0.98488	0.015739	0.934113	0.015739	0.904094	0.015739	0.838318	0.015739
0.989417	0.0157564	0.984897	0.0157564	0.934076	0.0157564	0.90409	0.0157564	0.838386	0.0157564
0.989428	0.0157738	0.984914	0.0157738	0.933928	0.0157738	0.903975	0.0157738	0.838454	0.0157738
0.98944	0.0157912	0.98493	0.0157912	0.933891	0.0157912	0.904081	0.0157912	0.838412	0.0157912
0.989452	0.0158085	0.984947	0.0158085	0.933853	0.0158085	0.903857	0.0158085	0.838479	0.0158085
0.989463	0.0158259	0.984963	0.0158259	0.933926	0.0158259	0.903852	0.0158259	0.838437	0.0158259
0.989475	0.0158433	0.98487	0.0158433	0.933889	0.0158433	0.903848	0.0158433	0.838285	0.0158433
0.989486	0.0158606	0.984777	0.0158606	0.933742	0.0158606	0.903735	0.0158606	0.837915	0.0158606
0.989498	0.015878	0.984794	0.015878	0.933815	0.015878	0.90373	0.015878	0.838092	0.015878
0.9894	0.0158954	0.98481	0.0158954	0.933778	0.0158954	0.903726	0.0158954	0.83816	0.0158954
0.989412	0.0159127	0.984827	0.0159127	0.93385	0.0159127	0.903831	0.0159127	0.838227	0.0159127
0.989423	0.0159301	0.984844	0.0159301	0.933922	0.0159301	0.903827	0.0159301	0.838186	0.0159301
0.989435	0.0159475	0.98486	0.0159475	0.933776	0.0159475	0.903932	0.0159475	0.837926	0.0159475
0.989446	0.0159649	0.984877	0.0159649	0.93374	0.0159649	0.903819	0.0159649	0.837667	0.0159649
0.989458	0.0159822	0.984893	0.0159822	0.933703	0.0159822	0.903923	0.0159822	0.837626	0.0159822
0.989361	0.0159996	0.984909	0.0159996	0.933666	0.0159996	0.903919	0.0159996	0.837368	0.0159996
0.989264	0.016017	0.984926	0.016017	0.933738	0.016017	0.903698	0.016017	0.837111	0.016017
0.989275	0.0160343	0.984942	0.0160343	0.933702	0.0160343	0.903586	0.0160343	0.836962	0.0160343
0.989287	0.0160517	0.984958	0.0160517	0.933665	0.0160517	0.903582	0.0160517	0.836706	0.0160517
0.989298	0.0160691	0.984975	0.0160691	0.933737	0.0160691	0.90347	0.0160691	0.836234	0.0160691
0.98931	0.0160864	0.984991	0.0160864	0.933808	0.0160864	0.903466	0.0160864	0.836303	0.0160864
0.989322	0.0161038	0.985007	0.0161038	0.933664	0.0161038	0.903355	0.0161038	0.836048	0.0161038
0.989333	0.0161212	0.985023	0.0161212	0.93352	0.0161212	0.903351	0.0161212	0.836225	0.0161212
0.989237	0.0161386	0.985039	0.0161386	0.933484	0.0161386	0.90324	0.0161386	0.836293	0.0161386
0.989248	0.0161559	0.985055	0.0161559	0.933556	0.0161559	0.903129	0.0161559	0.836254	0.0161559
0.98926	0.0161733	0.985071	0.0161733	0.933519	0.0161733	0.903018	0.0161733	0.836108	0.0161733
0.989272	0.0161907	0.985087	0.0161907	0.933591	0.0161907	0.902907	0.0161907	0.835962	0.0161907
0.989283	0.016208	0.985103	0.016208	0.933662	0.016208	0.90269	0.016208	0.835816	0.016208
0.989295	0.0162254	0.985119	0.0162254	0.933733	0.0162254	0.90258	0.0162254	0.835564	0.0162254
0.989199	0.0162428	0.985135	0.0162428	0.933804	0.0162428	0.902577	0.0162428	0.835205	0.0162428
0.989211	0.0162601	0.985151	0.0162601	0.933875	0.0162601	0.902468	0.0162601	0.835274	0.0162601
0.989222	0.0162775	0.985167	0.0162775	0.933945	0.0162775	0.902358	0.0162775	0.83513	0.0162775
0.989234	0.0162949	0.985183	0.0162949	0.933909	0.0162949	0.902249	0.0162949	0.834879	0.0162949
0.989245	0.0163123	0.985199	0.0163123	0.933766	0.0163123	0.902034	0.0163123	0.834735	0.0163123
0.989256	0.0163296	0.985214	0.0163296	0.93373	0.0163296	0.902032	0.0163296	0.834698	0.0163296
0.989268	0.016347	0.98523	0.016347	0.933801	0.016347	0.902136	0.016347	0.834555	0.016347
0.989279	0.0163644	0.985246	0.0163644	0.933765	0.0163644	0.901815	0.0163644	0.834412	0.0163644
0.989291	0.0163817	0.985261	0.0163817	0.933835	0.0163817	0.901707	0.0163817	0.834482	0.0163817
0.989302	0.0163991	0.985277	0.0163991	0.933799	0.0163991	0.901811	0.0163991	0.83434	0.0163991
0.989313	0.0164165	0.985293	0.0164165	0.933869	0.0164165	0.901915	0.0164165	0.834303	0.0164165
0.989325	0.0164338	0.985308	0.0164338	0.933939	0.0164338	0.901702	0.0164338	0.834478	0.0164338
0.989336	0.0164512	0.985324	0.0164512	0.934009	0.0164512	0.901489	0.0164512	0.834231	0.0164512
0.989347	0.0164686	0.985339	0.0164686	0.933868	0.0164686	0.901276	0.0164686	0.8343	0.0164686
0.989358	0.016486	0.985355	0.016486	0.933937	0.016486	0.900959	0.016486	0.834264	0.016486
0.98937	0.0165033	0.98537	0.0165033	0.934007	0.0165033	0.900958	0.0165033	0.834333	0.0165033
0.989381	0.0165207	0.985385	0.0165207	0.933971	0.0165207	0.901062	0.0165207	0.834192	0.0165207
0.989392	0.0165381	0.985401	0.0165381	0.934041	0.0165381	0.901166	0.0165381	0.834051	0.0165381
0.989298	0.0165554	0.985416	0.0165554	0.9339	0.0165554	0.90106	0.0165554	0.834225	0.0165554
0.989309	0.0165728	0.985326	0.0165728	0.933864	0.0165728	0.900849	0.0165728	0.83398	0.0165728
0.98932	0.0165902	0.985342	0.0165902	0.933829	0.0165902	0.900848	0.0165902	0.83363	0.0165902
0.989332	0.0166076	0.985253	0.0166076	0.933898	0.0166076	0.900952	0.0166076	0.83349	0.0166076
0.989343	0.0166249	0.985268	0.0166249	0.933863	0.0166249	0.901055	0.0166249	0.83356	0.0166249
0.989354	0.0166423	0.985179	0.0166423	0.933932	0.0166423	0.901054	0.0166423	0.833316	0.0166423
0.989261	0.0166597	0.985194	0.0166597	0.933896	0.0166597	0.900845	0.0166597	0.833281	0.0166597
0.989272	0.016677	0.98521	0.016677	0.933757	0.016677	0.900948	0.016677	0.833351	0.016677
0.989283	0.0166944	0.985225	0.0166944	0.933618	0.0166944	0.900947	0.0166944	0.83342	0.0166944
0.989294	0.0167118	0.985241	0.0167118	0.933687	0.0167118	0.900738	0.0167118	0.833385	0.0167118
0.989305	0.0167291	0.985152	0.0167291	0.933548	0.0167291	0.900737	0.0167291	0.833143	0.0167291
0.989316	0.0167465	0.985168	0.0167465	0.933617	0.0167465	0.900736	0.0167465	0.833316	0.0167465
0.989328	0.0167639	0.985183	0.0167639	0.933582	0.0167639	0.900321	0.0167639	0.833385	0.0167639
0.989235	0.0167813	0.985198	0.0167813	0.933651	0.0167813	0.900217	0.0167813	0.833454	0.0167813
0.989246	0.0167986	0.985214	0.0167986	0.933616	0.0167986	0.900321	0.0167986	0.83342	0.0167986
0.989257	0.016816	0.985126	0.016816	0.933685	0.016816	0.90032	0.016816	0.833488	0.016816
0.989268	0.0168334	0.985141	0.0168334	0.93365	0.0168334	0.90032	0.0168334	0.833454	0.0168334
0.989279	0.0168507	0.985156	0.0168507	0.933615	0.0168507	0.900216	0.0168507	0.833419	0.0168507
0.98929	0.0168681	0.985171	0.0168681	0.933683	0.0168681	0.90001	0.0168681	0.833488	0.0168681
0.989302	0.0168855	0.985187	0.0168855	0.933649	0.0168855	0.90001	0.0168855	0.833145	0.0168855
0.989313	0.0169028	0.985202	0.0169028	0.933717	0.0169028	0.899599	0.0169028	0.832905	0.0169028
0.989323	0.0169202	0.985217	0.0169202	0.933785	0.0169202	0.8996	0.0169202	0.832871	0.0169202
0.989334	0.0169376	0.985232	0.0169376	0.933853	0.0169376	0.8996	0.0169376	0.832838	0.0169376
0.989345	0.016955	0.985247	0.016955	0.933818	0.016955	0.8996	0.016955	0.833009	0.016955
0.989356	0.0169723	0.985263	0.0169723	0.933784	0.0169723	0.899089	0.0169723	0.833077	0.0169723
0.989265	0.0169897	0.985175	0.0169897	0.933647	0.0169897	0.898886	0.0169897	0.833044	0.0169897
0.989276	0.0170071	0.985088	0.0170071	0.933715	0.0170071	0.898682	0.0170071	0.83301	0.0170071
0.989185	0.0170244	0.985104	0.0170244	0.933782	0.0170244	0.89848	0.0170244	0.833078	0.0170244
0.989196	0.0170418	0.985119	0.0170418	0.933748	0.0170418	0.898481	0.0170418	0.832841	0.0170418
0.989207	0.0170592	0.985134	0.0170592	0.933612	0.0170592	0.898381	0.0170592	0.832807	0.0170592
0.989218	0.0170765	0.985149	0.0170765	0.933679	0.0170765	0.898281	0.0170765	0.832774	0.0170765
0.989229	0.0170939	0.985164	0.0170939	0.933747	0.0170939	0.898283	0.0170939	0.832741	0.0170939
0.98924	0.0171113	0.985179	0.0171113	0.933712	0.0171113	0.898284	0.0171113	0.832403	0.0171113
0.989251	0.0171287	0.985194	0.0171287	0.933678	0.0171287	0.898286	0.0171287	0.832471	0.0171287
0.989261	0.017146	0.985209	0.017146	0.933644	0.017146	0.898187	0.017146	0.832438	0.017146
0.989272	0.0171634	0.985224	0.0171634	0.933509	0.0171634	0.898188	0.0171634	0.832304	0.0171634
0.989283	0.0171808	0.985239	0.0171808	0.933374	0.0171808	0.898291	0.0171808	0.832373	0.0171808
0.989294	0.0171981	0.985254	0.0171981	0.933138	0.0171981	0.898192	0.0171981	0.832441	0.0171981
0.989305	0.0172155	0.985269	0.0172155	0.933105	0.0172155	0.898194	0.0172155	0.832509	0.0172155
0.989316	0.0172329	0.985284	0.0172329	0.93297	0.0172329	0.898297	0.0172329	0.832275	0.0172329
0.989326	0.0172502	0.985299	0.0172502	0.932937	0.0172502	0.898298	0.0172502	0.832041	0.0172502
0.989236	0.0172676	0.985313	0.0172676	0.932703	0.0172676	0.8983	0.0172676	0.832109	0.0172676
0.989247	0.017285	0.985328	0.017285	0.932771	0.017285	0.898302	0.017285	0.831977	0.017285
0.989258	0.0173024	0.985343	0.0173024	0.932838	0.0173024	0.898203	0.0173024	0.832045	0.0173024
0.989269	0.0173197	0.985358	0.0173197	0.932905	0.0173197	0.898105	0.0173197	0.831913	0.0173197
0.989179	0.0173371	0.985272	0.0173371	0.932772	0.0173371	0.897906	0.0173371	0.83158	0.0173371
0.98919	0.0173545	0.985287	0.0173545	0.932739	0.0173545	0.898008	0.0173545	0.831548	0.0173545
0.989201	0.0173718	0.985301	0.0173718	0.932807	0.0173718	0.89791	0.0173718	0.831517	0.0173718
0.989212	0.0173892	0.985316	0.0173892	0.932674	0.0173892	0.897812	0.0173892	0.831385	0.0173892
0.989223	0.0174066	0.985331	0.0174066	0.932542	0.0174066	0.897715	0.0174066	0.831254	0.0174066
0.989134	0.0174239	0.985345	0.0174239	0.932609	0.0174239	0.897617	0.0174239	0.831124	0.0174239
0.989145	0.0174413	0.98536	0.0174413	0.932576	0.0174413	0.89752	0.0174413	0.831192	0.0174413
0.989155	0.0174587	0.985375	0.0174587	0.932644	0.0174587	0.897523	0.0174587	0.831161	0.0174587
0.989166	0.0174761	0.985389	0.0174761	0.932611	0.0174761	0.897525	0.0174761	0.83113	0.0174761
0.989177	0.0174934	0.985404	0.0174934	0.932678	0.0174934	0.897428	0.0174934	0.831099	0.0174934
0.989188	0.0175108	0.985319	0.0175108	0.932646	0.0175108	0.89753	0.0175108	0.831168	0.0175108
0.989198	0.0175282	0.985333	0.0175282	0.932514	0.0175282	0.897532	0.0175282	0.831038	0.0175282
0.989209	0.0175455	0.985249	0.0175455	0.932581	0.0175455	0.897535	0.0175455	0.830908	0.0175455
0.98922	0.0175629	0.985264	0.0175629	0.932648	0.0175629	0.897537	0.0175629	0.831075	0.0175629
0.98923	0.0175803	0.985278	0.0175803	0.932714	0.0175803	0.89754	0.0175803	0.830847	0.0175803
0.989241	0.0175976	0.985293	0.0175976	0.932583	0.0175976	0.897443	0.0175976	0.830718	0.0175976
0.989252	0.017615	0.985209	0.017615	0.932354	0.017615	0.897446	0.017615	0.830589	0.017615
0.989262	0.0176324	0.985223	0.0176324	0.93242	0.0176324	0.897449	0.0176324	0.830657	0.0176324
0.989174	0.0176498	0.985041	0.0176498	0.932389	0.0176498	0.897451	0.0176498	0.830725	0.0176498
0.989185	0.0176671	0.985056	0.0176671	0.932357	0.0176671	0.897355	0.0176671	0.830498	0.0176671
0.989196	0.0176845	0.984972	0.0176845	0.932128	0.0176845	0.897456	0.0176845	0.830272	0.0176845
0.989206	0.0177019	0.984987	0.0177019	0.931999	0.0177019	0.89736	0.0177019	0.829948	0.0177019
0.989217	0.0177192	0.984903	0.0177192	0.932065	0.0177192	0.897265	0.0177192	0.829625	0.0177192
0.989227	0.0177366	0.984918	0.0177366	0.932132	0.0177366	0.897366	0.0177366	0.829596	0.0177366
0.989238	0.017754	0.984933	0.017754	0.932198	0.017754	0.89727	0.017754	0.829567	0.017754
0.989248	0.0177713	0.984948	0.0177713	0.932167	0.0177713	0.897175	0.0177713	0.829635	0.0177713
0.989259	0.0177887	0.984962	0.0177887	0.932136	0.0177887	0.897178	0.0177887	0.829509	0.0177887
0.989269	0.0178061	0.984977	0.0178061	0.931909	0.0178061	0.897278	0.0178061	0.829578	0.0178061
0.98928	0.0178235	0.984992	0.0178235	0.931975	0.0178235	0.897184	0.0178235	0.829549	0.0178235
0.98929	0.0178408	0.985006	0.0178408	0.931944	0.0178408	0.896992	0.0178408	0.829617	0.0178408
0.989301	0.0178582	0.985021	0.0178582	0.931913	0.0178582	0.896897	0.0178582	0.829686	0.0178582
0.989311	0.0178756	0.985035	0.0178756	0.931979	0.0178756	0.896803	0.0178756	0.829657	0.0178756
0.989321	0.0178929	0.98505	0.0178929	0.931948	0.0178929	0.896806	0.0178929	0.829531	0.0178929
0.989332	0.0179103	0.984968	0.0179103	0.932014	0.0179103	0.896809	0.0179103	0.829309	0.0179103
0.989342	0.0179277	0.984982	0.0179277	0.93208	0.0179277	0.896812	0.0179277	0.82928	0.0179277
0.989352	0.017945	0.984997	0.017945	0.932146	0.017945	0.896815	0.017945	0.829349	0.017945
0.989363	0.0179624	0.985011	0.0179624	0.932115	0.0179624	0.896818	0.0179624	0.829514	0.0179624
0.989373	0.0179798	0.985026	0.0179798	0.932084	0.0179798	0.896725	0.0179798	0.829582	0.0179798
0.989383	0.0179972	0.98504	0.0179972	0.932149	0.0179972	0.896728	0.0179972	0.829167	0.0179972
0.989394	0.0180145	0.985054	0.0180145	0.932118	0.0180145	0.896731	0.0180145	0.829139	0.0180145
0.989404	0.0180319	0.985069	0.0180319	0.932087	0.0180319	0.896734	0.0180319	0.829015	0.0180319
0.989414	0.0180493	0.985083	0.0180493	0.931864	0.0180493	0.896449	0.0180493	0.829083	0.0180493
0.989424	0.0180666	0.985001	0.0180666	0.931833	0.0180666	0.896356	0.0180666	0.829151	0.0180666
0.989434	0.018084	0.985016	0.018084	0.931899	0.018084	0.89636	0.018084	0.829219	0.018084
0.989444	0.0181014	0.98503	0.0181014	0.931964	0.0181014	0.896267	0.0181014	0.828999	0.0181014
0.989455	0.0181187	0.985045	0.0181187	0.93203	0.0181187	0.896271	0.0181187	0.82878	0.0181187
0.989369	0.0181361	0.985059	0.0181361	0.932095	0.0181361	0.896179	0.0181361	0.828656	0.0181361
0.989379	0.0181535	0.985073	0.0181535	0.93216	0.0181535	0.896182	0.0181535	0.828533	0.0181535
0.989389	0.0181709	0.985087	0.0181709	0.932033	0.0181709	0.896186	0.0181709	0.828315	0.0181709
0.989399	0.0181882	0.985006	0.0181882	0.932003	0.0181882	0.896094	0.0181882	0.828288	0.0181882
0.989409	0.0182056	0.985021	0.0182056	0.931972	0.0182056	0.896098	0.0182056	0.828165	0.0182056
0.98942	0.018223	0.985035	0.018223	0.932037	0.018223	0.896101	0.018223	0.828234	0.018223
0.98943	0.0182403	0.985049	0.0182403	0.931816	0.0182403	0.895915	0.0182403	0.827921	0.0182403
0.98944	0.0182577	0.984968	0.0182577	0.931881	0.0182577	0.895728	0.0182577	0.82799	0.0182577
0.98945	0.0182751	0.984982	0.0182751	0.93166	0.0182751	0.895732	0.0182751	0.827963	0.0182751
0.98946	0.0182924	0.984997	0.0182924	0.93163	0.0182924	0.895641	0.0182924	0.827842	0.0182924
0.98947	0.0183098	0.985011	0.0183098	0.9316	0.0183098	0.895551	0.0183098	0.82791	0.0183098
0.989385	0.0183272	0.985025	0.0183272	0.931665	0.0183272	0.895555	0.0183272	0.827884	0.0183272
0.989395	0.0183446	0.985039	0.0183446	0.931635	0.0183446	0.89537	0.0183446	0.827857	0.0183446
0.989405	0.0183619	0.985053	0.0183619	0.931605	0.0183619	0.895185	0.0183619	0.827831	0.0183619
0.989415	0.0183793	0.984973	0.0183793	0.931575	0.0183793	0.895189	0.0183793	0.82771	0.0183793
0.989425	0.0183967	0.984987	0.0183967	0.93164	0.0183967	0.895288	0.0183967	0.827684	0.0183967
0.989435	0.018414	0.984907	0.018414	0.931705	0.018414	0.895293	0.018414	0.827563	0.018414
0.989445	0.0184314	0.984921	0.0184314	0.931675	0.0184314	0.895392	0.0184314	0.827537	0.0184314
0.989455	0.0184488	0.984936	0.0184488	0.931645	0.0184488	0.89549	0.0184488	0.827417	0.0184488
0.989465	0.0184662	0.984856	0.0184662	0.931615	0.0184662	0.895306	0.0184662	0.827298	0.0184662
0.989475	0.0184835	0.984776	0.0184835	0.931679	0.0184835	0.895123	0.0184835	0.827178	0.0184835
0.989485	0.0185009	0.984696	0.0185009	0.931743	0.0185009	0.895033	0.0185009	0.827152	0.0185009
0.989494	0.0185183	0.984711	0.0185183	0.931714	0.0185183	0.895038	0.0185183	0.827221	0.0185183
0.989504	0.0185356	0.984725	0.0185356	0.931778	0.0185356	0.894949	0.0185356	0.826914	0.0185356
0.989514	0.018553	0.984739	0.018553	0.931842	0.018553	0.895047	0.018553	0.826982	0.018553
0.989524	0.0185704	0.98466	0.0185704	0.931812	0.0185704	0.895052	0.0185704	0.826864	0.0185704
0.989534	0.0185877	0.984674	0.0185877	0.931876	0.0185877	0.894963	0.0185877	0.826558	0.0185877
0.98945	0.0186051	0.984689	0.0186051	0.931846	0.0186051	0.894874	0.0186051	0.826347	0.0186051
0.989367	0.0186225	0.984703	0.0186225	0.931909	0.0186225	0.894879	0.0186225	0.825949	0.0186225
0.989377	0.0186399	0.984717	0.0186399	0.931973	0.0186399	0.894977	0.0186399	0.826018	0.0186399
0.989386	0.0186572	0.984731	0.0186572	0.931943	0.0186572	0.894982	0.0186572	0.82618	0.0186572
0.989396	0.0186746	0.984746	0.0186746	0.931913	0.0186746	0.894987	0.0186746	0.826249	0.0186746
0.989313	0.018692	0.98476	0.018692	0.931884	0.018692	0.894805	0.018692	0.826131	0.018692
0.989323	0.0187093	0.984774	0.0187093	0.931854	0.0187093	0.894624	0.0187093	0.826107	0.0187093
0.989333	0.0187267	0.984788	0.0187267	0.931732	0.0187267	0.894629	0.0187267	0.826083	0.0187267
0.989343	0.0187441	0.984802	0.0187441	0.931795	0.0187441	0.894727	0.0187441	0.825873	0.0187441
0.989353	0.0187614	0.984816	0.0187614	0.931858	0.0187614	0.894732	0.0187614	0.825757	0.0187614
0.989363	0.0187788	0.98483	0.0187788	0.931829	0.0187788	0.894737	0.0187788	0.825733	0.0187788
0.989373	0.0187962	0.984844	0.0187962	0.931892	0.0187962	0.894742	0.0187962	0.825802	0.0187962
0.989382	0.0188136	0.984858	0.0188136	0.931955	0.0188136	0.894747	0.0188136	0.825501	0.0188136
0.989392	0.0188309	0.98478	0.0188309	0.932017	0.0188309	0.894751	0.0188309	0.825201	0.0188309
0.989402	0.0188483	0.984794	0.0188483	0.931988	0.0188483	0.894572	0.0188483	0.825177	0.0188483
0.98932	0.0188657	0.984808	0.0188657	0.931958	0.0188657	0.894485	0.0188657	0.825154	0.0188657
0.989237	0.018883	0.98473	0.018883	0.931929	0.018883	0.89449	0.018883	0.825039	0.018883
0.989247	0.0189004	0.984744	0.0189004	0.931992	0.0189004	0.894587	0.0189004	0.82474	0.0189004
0.989257	0.0189178	0.984666	0.0189178	0.932054	0.0189178	0.894592	0.0189178	0.824901	0.0189178
0.989267	0.0189351	0.98468	0.0189351	0.932116	0.0189351	0.894505	0.0189351	0.824878	0.0189351
0.989277	0.0189525	0.984694	0.0189525	0.932087	0.0189525	0.89451	0.0189525	0.825039	0.0189525
0.989287	0.0189699	0.984617	0.0189699	0.931966	0.0189699	0.894515	0.0189699	0.824741	0.0189699
0.989296	0.0189873	0.984631	0.0189873	0.931845	0.0189873	0.89452	0.0189873	0.824719	0.0189873
0.989306	0.0190046	0.984645	0.0190046	0.931908	0.0190046	0.894251	0.0190046	0.824696	0.0190046
0.989316	0.019022	0.984476	0.019022	0.93197	0.019022	0.894074	0.019022	0.824582	0.019022
0.989235	0.0190394	0.98449	0.0190394	0.931941	0.0190394	0.894079	0.0190394	0.824651	0.0190394
0.989244	0.0190567	0.984413	0.0190567	0.93182	0.0190567	0.893811	0.0190567	0.824629	0.0190567
0.989254	0.0190741	0.984337	0.0190741	0.931791	0.0190741	0.893726	0.0190741	0.824515	0.0190741
0.989264	0.0190915	0.984351	0.0190915	0.931671	0.0190915	0.893458	0.0190915	0.82422	0.0190915
0.989274	0.0191088	0.984365	0.0191088	0.931733	0.0191088	0.893464	0.0191088	0.824198	0.0191088
0.989283	0.0191262	0.984379	0.0191262	0.931705	0.0191262	0.89347	0.0191262	0.824357	0.0191262
0.989293	0.0191436	0.984393	0.0191436	0.931676	0.0191436	0.893295	0.0191436	0.824245	0.0191436
0.989303	0.019161	0.984408	0.019161	0.931738	0.019161	0.893119	0.019161	0.824313	0.019161
0.989313	0.0191783	0.984422	0.0191783	0.9318	0.0191783	0.893035	0.0191783	0.824291	0.0191783
0.989322	0.0191957	0.984436	0.0191957	0.931771	0.0191957	0.893041	0.0191957	0.824179	0.0191957
0.989241	0.0192131	0.98445	0.0192131	0.931833	0.0192131	0.893138	0.0192131	0.824157	0.0192131
0.989251	0.0192304	0.984374	0.0192304	0.931804	0.0192304	0.893144	0.0192304	0.824045	0.0192304
0.989261	0.0192478	0.984297	0.0192478	0.931685	0.0192478	0.893241	0.0192478	0.824113	0.0192478
0.989271	0.0192652	0.984312	0.0192652	0.931656	0.0192652	0.893337	0.0192652	0.824092	0.0192652
0.98919	0.0192825	0.984326	0.0192825	0.931628	0.0192825	0.893343	0.0192825	0.82425	0.0192825
0.9892	0.0192999	0.98434	0.0192999	0.931509	0.0192999	0.893259	0.0192999	0.824318	0.0192999
0.98921	0.0193173	0.984354	0.0193173	0.931481	0.0193173	0.893085	0.0193173	0.824296	0.0193173
0.989219	0.0193347	0.984278	0.0193347	0.931543	0.0193347	0.893181	0.0193347	0.824185	0.0193347
0.989229	0.019352	0.984292	0.019352	0.931604	0.019352	0.893187	0.019352	0.824163	0.019352
0.989239	0.0193694	0.984306	0.0193694	0.931576	0.0193694	0.893283	0.0193694	0.824141	0.0193694
0.989248	0.0193868	0.984231	0.0193868	0.931637	0.0193868	0.8932	0.0193868	0.824299	0.0193868
0.989258	0.0194041	0.984245	0.0194041	0.931698	0.0194041	0.893206	0.0194041	0.824367	0.0194041
0.989268	0.0194215	0.984259	0.0194215	0.931491	0.0194215	0.893301	0.0194215	0.824255	0.0194215
0.989277	0.0194389	0.984273	0.0194389	0.931284	0.0194389	0.893218	0.0194389	0.823966	0.0194389
0.989287	0.0194562	0.984287	0.0194562	0.931167	0.0194562	0.893045	0.0194562	0.824034	0.0194562
0.989296	0.0194736	0.984301	0.0194736	0.931228	0.0194736	0.892962	0.0194736	0.824101	0.0194736
0.989306	0.019491	0.984315	0.019491	0.93129	0.019491	0.892969	0.019491	0.823991	0.019491
0.989315	0.0195084	0.984329	0.0195084	0.931351	0.0195084	0.892975	0.0195084	0.824058	0.0195084
0.989325	0.0195257	0.984343	0.0195257	0.931323	0.0195257	0.892892	0.0195257	0.824126	0.0195257
0.989334	0.0195431	0.984357	0.0195431	0.931295	0.0195431	0.892898	0.0195431	0.823927	0.0195431
0.989344	0.0195605	0.984371	0.0195605	0.931356	0.0195605	0.892905	0.0195605	0.823906	0.0195605
0.989353	0.0195778	0.984385	0.0195778	0.931239	0.0195778	0.893	0.0195778	0.823884	0.0195778
0.989274	0.0195952	0.984399	0.0195952	0.931123	0.0195952	0.893006	0.0195952	0.823863	0.0195952
0.989284	0.0196126	0.984412	0.0196126	0.931096	0.0196126	0.893012	0.0196126	0.823753	0.0196126
0.989293	0.0196299	0.984426	0.0196299	0.931068	0.0196299	0.893018	0.0196299	0.823732	0.0196299
0.989302	0.0196473	0.98444	0.0196473	0.931129	0.0196473	0.893113	0.0196473	0.823535	0.0196473
0.989312	0.0196647	0.984365	0.0196647	0.931101	0.0196647	0.892942	0.0196647	0.823514	0.0196647
0.989321	0.0196821	0.984379	0.0196821	0.931162	0.0196821	0.89286	0.0196821	0.823228	0.0196821
0.989331	0.0196994	0.984393	0.0196994	0.931223	0.0196994	0.892778	0.0196994	0.82312	0.0196994
0.98934	0.0197168	0.984407	0.0197168	0.931284	0.0197168	0.892873	0.0197168	0.823011	0.0197168
0.98935	0.0197342	0.98442	0.0197342	0.931344	0.0197342	0.892791	0.0197342	0.822903	0.0197342
0.989359	0.0197515	0.984346	0.0197515	0.931317	0.0197515	0.892885	0.0197515	0.822883	0.0197515
0.989368	0.0197689	0.98436	0.0197689	0.931377	0.0197689	0.892892	0.0197689	0.822863	0.0197689
0.989378	0.0197863	0.984374	0.0197863	0.931349	0.0197863	0.892722	0.0197863	0.822755	0.0197863
0.989387	0.0198036	0.984387	0.0198036	0.93141	0.0198036	0.892729	0.0198036	0.822735	0.0198036
0.989396	0.019821	0.984401	0.019821	0.931382	0.019821	0.892647	0.019821	0.822803	0.019821
0.989405	0.0198384	0.984327	0.0198384	0.931355	0.0198384	0.892391	0.0198384	0.82252	0.0198384
0.989415	0.0198558	0.984253	0.0198558	0.931415	0.0198558	0.892398	0.0198558	0.822238	0.0198558
0.989424	0.0198731	0.98418	0.0198731	0.931387	0.0198731	0.892405	0.0198731	0.822218	0.0198731
0.989433	0.0198905	0.984194	0.0198905	0.931447	0.0198905	0.892324	0.0198905	0.821937	0.0198905
0.989442	0.0199079	0.984207	0.0199079	0.931245	0.0199079	0.892156	0.0199079	0.821831	0.0199079
0.989452	0.0199252	0.984221	0.0199252	0.931218	0.0199252	0.892076	0.0199252	0.821812	0.0199252
0.989461	0.0199426	0.984235	0.0199426	0.931191	0.0199426	0.892083	0.0199426	0.821967	0.0199426
0.98947	0.01996	0.984249	0.01996	0.931164	0.01996	0.892089	0.01996	0.821861	0.01996
0.989479	0.0199773	0.984262	0.0199773	0.931136	0.0199773	0.892009	0.0199773	0.821842	0.0199773
0.989488	0.0199947	0.984102	0.0199947	0.931196	0.0199947	0.892016	0.0199947	0.821823	0.0199947
0.989497	0.0200121	0.984116	0.0200121	0.931082	0.0200121	0.89211	0.0200121	0.821977	0.0200121
0.98942	0.0200295	0.98413	0.0200295	0.931142	0.0200295	0.891857	0.0200295	0.822132	0.0200295
0.989429	0.0200468	0.984143	0.0200468	0.931115	0.0200468	0.89195	0.0200468	0.822026	0.0200468
0.989438	0.0200642	0.984157	0.0200642	0.931175	0.0200642	0.891871	0.0200642	0.82192	0.0200642
0.989447	0.0200816	0.984171	0.0200816	0.931061	0.0200816	0.891878	0.0200816	0.821815	0.0200816
0.989456	0.0200989	0.984185	0.0200989	0.931121	0.0200989	0.891971	0.0200989	0.821882	0.0200989
0.989466	0.0201163	0.984198	0.0201163	0.931094	0.0201163	0.891978	0.0201163	0.821863	0.0201163
0.989475	0.0201337	0.984212	0.0201337	0.931067	0.0201337	0.891899	0.0201337	0.821931	0.0201337
0.989484	0.0201511	0.984225	0.0201511	0.93104	0.0201511	0.891906	0.0201511	0.822084	0.0201511
0.989493	0.0201684	0.984239	0.0201684	0.9311	0.0201684	0.891827	0.0201684	0.822151	0.0201684
0.989502	0.0201858	0.984253	0.0201858	0.931159	0.0201858	0.89149	0.0201858	0.821702	0.0201858
0.989511	0.0202032	0.984266	0.0202032	0.931218	0.0202032	0.891411	0.0202032	0.821597	0.0202032
0.98952	0.0202205	0.984194	0.0202205	0.931106	0.0202205	0.891332	0.0202205	0.821321	0.0202205
0.989529	0.0202379	0.984207	0.0202379	0.930907	0.0202379	0.89134	0.0202379	0.821217	0.0202379
0.989538	0.0202553	0.984135	0.0202553	0.930966	0.0202553	0.891261	0.0202553	0.821113	0.0202553
0.989547	0.0202726	0.984149	0.0202726	0.931026	0.0202726	0.891269	0.0202726	0.821181	0.0202726
0.989556	0.02029	0.984162	0.02029	0.931085	0.02029	0.891191	0.02029	0.821077	0.02029
0.989565	0.0203074	0.984176	0.0203074	0.931058	0.0203074	0.891198	0.0203074	0.820888	0.0203074
0.989574	0.0203248	0.984189	0.0203248	0.931032	0.0203248	0.89112	0.0203248	0.82087	0.0203248
0.989582	0.0203421	0.984203	0.0203421	0.931005	0.0203421	0.891043	0.0203421	0.820767	0.0203421
0.989591	0.0203595	0.984216	0.0203595	0.930979	0.0203595	0.89088	0.0203595	0.820834	0.0203595
0.989515	0.0203769	0.98423	0.0203769	0.931037	0.0203769	0.890802	0.0203769	0.820476	0.0203769
0.989524	0.0203942	0.984158	0.0203942	0.930926	0.0203942	0.89081	0.0203942	0.820543	0.0203942
0.989533	0.0204116	0.984172	0.0204116	0.930814	0.0204116	0.890818	0.0204116	0.820696	0.0204116
0.989542	0.020429	0.984185	0.020429	0.930873	0.020429	0.890571	0.020429	0.820423	0.020429
0.989551	0.0204463	0.984198	0.0204463	0.930762	0.0204463	0.890579	0.0204463	0.820236	0.0204463
0.989475	0.0204637	0.984212	0.0204637	0.930821	0.0204637	0.890587	0.0204637	0.820049	0.0204637
0.989484	0.0204811	0.984225	0.0204811	0.930795	0.0204811	0.89051	0.0204811	0.819693	0.0204811
0.989492	0.0204985	0.984154	0.0204985	0.930853	0.0204985	0.890433	0.0204985	0.819676	0.0204985
0.989501	0.0205158	0.984083	0.0205158	0.930827	0.0205158	0.890441	0.0205158	0.819744	0.0205158
0.989426	0.0205332	0.984096	0.0205332	0.930632	0.0205332	0.890449	0.0205332	0.819558	0.0205332
0.989435	0.0205506	0.98411	0.0205506	0.930606	0.0205506	0.890457	0.0205506	0.819626	0.0205506
0.989443	0.0205679	0.984123	0.0205679	0.930496	0.0205679	0.890465	0.0205679	0.819525	0.0205679
0.989452	0.0205853	0.984136	0.0205853	0.93047	0.0205853	0.890305	0.0205853	0.81934	0.0205853
0.989461	0.0206027	0.98415	0.0206027	0.930529	0.0206027	0.890397	0.0206027	0.81924	0.0206027
0.98947	0.02062	0.984163	0.02062	0.930587	0.02062	0.890321	0.02062	0.819055	0.02062
0.989479	0.0206374	0.984176	0.0206374	0.930646	0.0206374	0.890245	0.0206374	0.818955	0.0206374
0.989404	0.0206548	0.98419	0.0206548	0.93062	0.0206548	0.890253	0.0206548	0.819107	0.0206548
0.989413	0.0206722	0.984203	0.0206722	0.930594	0.0206722	0.890009	0.0206722	0.819091	0.0206722
0.989422	0.0206895	0.984216	0.0206895	0.930568	0.0206895	0.889934	0.0206895	0.819159	0.0206895
0.98943	0.0207069	0.98423	0.0207069	0.930627	0.0207069	0.889774	0.0207069	0.819059	0.0207069
0.989439	0.0207243	0.984243	0.0207243	0.930601	0.0207243	0.889783	0.0207243	0.819127	0.0207243
0.989281	0.0207416	0.984256	0.0207416	0.930659	0.0207416	0.889708	0.0207416	0.819194	0.0207416
0.98929	0.020759	0.984185	0.020759	0.93055	0.020759	0.889549	0.020759	0.818927	0.020759
0.989299	0.0207764	0.984199	0.0207764	0.930524	0.0207764	0.889558	0.0207764	0.818995	0.0207764
0.989307	0.0207937	0.984212	0.0207937	0.930415	0.0207937	0.889566	0.0207937	0.818979	0.0207937
0.989316	0.0208111	0.984225	0.0208111	0.930306	0.0208111	0.889408	0.0208111	0.819047	0.0208111
0.989325	0.0208285	0.984238	0.0208285	0.930281	0.0208285	0.8895	0.0208285	0.819114	0.0208285
0.989334	0.0208459	0.984251	0.0208459	0.930256	0.0208459	0.889509	0.0208459	0.819265	0.0208459
0.989343	0.0208632	0.984264	0.0208632	0.930231	0.0208632	0.889518	0.0208632	0.819249	0.0208632
0.989269	0.0208806	0.984194	0.0208806	0.930205	0.0208806	0.889443	0.0208806	0.819316	0.0208806
0.989278	0.020898	0.984207	0.020898	0.930263	0.020898	0.889203	0.020898	0.8193	0.020898
0.989287	0.0209153	0.984221	0.0209153	0.930238	0.0209153	0.889212	0.0209153	0.81945	0.0209153
0.989295	0.0209327	0.984234	0.0209327	0.930213	0.0209327	0.888972	0.0209327	0.819351	0.0209327
0.989304	0.0209501	0.984247	0.0209501	0.930188	0.0209501	0.888981	0.0209501	0.819418	0.0209501
0.989313	0.0209674	0.98426	0.0209674	0.930246	0.0209674	0.88899	0.0209674	0.819568	0.0209674
0.989239	0.0209848	0.984273	0.0209848	0.930138	0.0209848	0.888999	0.0209848	0.819469	0.0209848
0.989248	0.0210022	0.984203	0.0210022	0.930196	0.0210022	0.889008	0.0210022	0.819452	0.0210022
0.989257	0.0210196	0.984216	0.0210196	0.930171	0.0210196	0.88877	0.0210196	0.819354	0.0210196
0.989266	0.0210369	0.984229	0.0210369	0.930229	0.0210369	0.888531	0.0210369	0.819338	0.0210369
0.989275	0.0210543	0.98416	0.0210543	0.930286	0.0210543	0.888541	0.0210543	0.819404	0.0210543
0.989284	0.0210717	0.98409	0.0210717	0.930344	0.0210717	0.888385	0.0210717	0.819306	0.0210717
0.989292	0.021089	0.984103	0.021089	0.930401	0.021089	0.888312	0.021089	0.819372	0.021089
0.989301	0.0211064	0.984117	0.0211064	0.930376	0.0211064	0.888157	0.0211064	0.819356	0.0211064
0.98931	0.0211238	0.984047	0.0211238	0.930433	0.0211238	0.888167	0.0211238	0.819258	0.0211238
0.989319	0.0211411	0.98406	0.0211411	0.930491	0.0211411	0.888095	0.0211411	0.81916	0.0211411
0.989328	0.0211585	0.984074	0.0211585	0.930465	0.0211585	0.888104	0.0211585	0.819062	0.0211585
0.989336	0.0211759	0.984087	0.0211759	0.930523	0.0211759	0.888114	0.0211759	0.819129	0.0211759
0.989263	0.0211933	0.9841	0.0211933	0.930579	0.0211933	0.888206	0.0211933	0.819195	0.0211933
0.98919	0.0212106	0.984031	0.0212106	0.930636	0.0212106	0.888297	0.0212106	0.818852	0.0212106
0.989199	0.021228	0.984044	0.021228	0.930611	0.021228	0.888143	0.021228	0.818836	0.021228
0.989208	0.0212454	0.983975	0.0212454	0.930586	0.0212454	0.888153	0.0212454	0.818739	0.0212454
0.989217	0.0212627	0.983988	0.0212627	0.930643	0.0212627	0.888163	0.0212627	0.818806	0.0212627
0.989225	0.0212801	0.984001	0.0212801	0.9307	0.0212801	0.888091	0.0212801	0.81879	0.0212801
0.989234	0.0212975	0.983933	0.0212975	0.930674	0.0212975	0.888182	0.0212975	0.818612	0.0212975
0.989243	0.0213148	0.983946	0.0213148	0.930649	0.0213148	0.88811	0.0213148	0.818678	0.0213148
0.989252	0.0213322	0.983959	0.0213322	0.930625	0.0213322	0.88812	0.0213322	0.818582	0.0213322
0.989179	0.0213496	0.983972	0.0213496	0.930681	0.0213496	0.887804	0.0213496	0.818566	0.0213496
0.989188	0.021367	0.983985	0.021367	0.930737	0.021367	0.887895	0.021367	0.818633	0.021367
0.989197	0.0213843	0.983917	0.0213843	0.930794	0.0213843	0.887661	0.0213843	0.81878	0.0213843
0.989205	0.0214017	0.98393	0.0214017	0.93085	0.0214017	0.887671	0.0214017	0.818846	0.0214017
0.989133	0.0214191	0.983862	0.0214191	0.930825	0.0214191	0.887681	0.0214191	0.818506	0.0214191
0.989142	0.0214364	0.983875	0.0214364	0.930881	0.0214364	0.887772	0.0214364	0.818572	0.0214364
0.989151	0.0214538	0.983888	0.0214538	0.930937	0.0214538	0.887782	0.0214538	0.818557	0.0214538
0.989159	0.0214712	0.983901	0.0214712	0.930831	0.0214712	0.887711	0.0214712	0.818542	0.0214712
0.989168	0.0214885	0.983914	0.0214885	0.930806	0.0214885	0.88764	0.0214885	0.818446	0.0214885
0.989096	0.0215059	0.983927	0.0215059	0.930781	0.0215059	0.88757	0.0215059	0.818351	0.0215059
0.989105	0.0215233	0.98394	0.0215233	0.930675	0.0215233	0.88766	0.0215233	0.818336	0.0215233
0.989114	0.0215407	0.983872	0.0215407	0.930731	0.0215407	0.88767	0.0215407	0.818482	0.0215407
0.989042	0.021558	0.983805	0.021558	0.930707	0.021558	0.8876	0.021558	0.818548	0.021558
0.989051	0.0215754	0.983818	0.0215754	0.930682	0.0215754	0.887529	0.0215754	0.818614	0.0215754
0.98906	0.0215928	0.983831	0.0215928	0.930577	0.0215928	0.887378	0.0215928	0.818599	0.0215928
0.988988	0.0216101	0.983844	0.0216101	0.930472	0.0216101	0.887308	0.0216101	0.818423	0.0216101
0.988997	0.0216275	0.983857	0.0216275	0.930528	0.0216275	0.887399	0.0216275	0.818408	0.0216275
0.989006	0.0216449	0.983629	0.0216449	0.930503	0.0216449	0.887248	0.0216449	0.818313	0.0216449
0.989015	0.0216622	0.983642	0.0216622	0.930399	0.0216622	0.887258	0.0216622	0.818218	0.0216622
0.989023	0.0216796	0.983575	0.0216796	0.930374	0.0216796	0.887349	0.0216796	0.818043	0.0216796
0.989032	0.021697	0.983588	0.021697	0.93035	0.021697	0.887359	0.021697	0.817869	0.021697
0.989041	0.0217144	0.983601	0.0217144	0.930246	0.0217144	0.887449	0.0217144	0.818015	0.0217144
0.98905	0.0217317	0.983614	0.0217317	0.930301	0.0217317	0.887379	0.0217317	0.81776	0.0217317
0.989058	0.0217491	0.983628	0.0217491	0.930277	0.0217491	0.88715	0.0217491	0.817746	0.0217491
0.989067	0.0217665	0.983641	0.0217665	0.930093	0.0217665	0.88724	0.0217665	0.817652	0.0217665
0.988996	0.0217838	0.983574	0.0217838	0.930149	0.0217838	0.88733	0.0217838	0.817798	0.0217838
0.988925	0.0218012	0.983507	0.0218012	0.930205	0.0218012	0.88726	0.0218012	0.817943	0.0218012
0.988934	0.0218186	0.983441	0.0218186	0.930181	0.0218186	0.887191	0.0218186	0.817929	0.0218186
0.988943	0.0218359	0.983374	0.0218359	0.930236	0.0218359	0.886962	0.0218359	0.818073	0.0218359
0.988952	0.0218533	0.983388	0.0218533	0.930133	0.0218533	0.886893	0.0218533	0.817979	0.0218533
0.98896	0.0218707	0.983321	0.0218707	0.930109	0.0218707	0.886983	0.0218707	0.817886	0.0218707
0.988969	0.0218881	0.983335	0.0218881	0.930164	0.0218881	0.886914	0.0218881	0.817713	0.0218881
0.988978	0.0219054	0.983348	0.0219054	0.929982	0.0219054	0.886845	0.0219054	0.81754	0.0219054
0.988987	0.0219228	0.983361	0.0219228	0.929958	0.0219228	0.886776	0.0219228	0.817368	0.0219228
0.988995	0.0219402	0.983374	0.0219402	0.930013	0.0219402	0.886707	0.0219402	0.817433	0.0219402
0.989004	0.0219575	0.983387	0.0219575	0.930069	0.0219575	0.886639	0.0219575	0.81742	0.0219575
0.989013	0.0219749	0.983401	0.0219749	0.930124	0.0219749	0.88657	0.0219749	0.817327	0.0219749
0.989021	0.0219923	0.983414	0.0219923	0.9301	0.0219923	0.886581	0.0219923	0.817392	0.0219923
0.98903	0.0220097	0.983427	0.0220097	0.930155	0.0220097	0.886591	0.0220097	0.817299	0.0220097
0.989039	0.022027	0.98344	0.022027	0.930211	0.022027	0.886523	0.022027	0.817365	0.022027
0.989047	0.0220444	0.983374	0.0220444	0.930108	0.0220444	0.886455	0.0220444	0.81743	0.0220444
0.989056	0.0220618	0.983387	0.0220618	0.930006	0.0220618	0.886544	0.0220618	0.817337	0.0220618
0.989065	0.0220791	0.9834	0.0220791	0.929903	0.0220791	0.886398	0.0220791	0.817166	0.0220791
0.989073	0.0220965	0.983413	0.0220965	0.92988	0.0220965	0.88633	0.0220965	0.817074	0.0220965
0.989082	0.0221139	0.983426	0.0221139	0.929856	0.0221139	0.886262	0.0221139	0.816982	0.0221139
0.98909	0.0221312	0.983439	0.0221312	0.929911	0.0221312	0.886116	0.0221312	0.817047	0.0221312
0.989099	0.0221486	0.983452	0.0221486	0.929966	0.0221486	0.886127	0.0221486	0.817034	0.0221486
0.989107	0.022166	0.983465	0.022166	0.930021	0.022166	0.886137	0.022166	0.817099	0.022166
0.989116	0.0221834	0.983478	0.0221834	0.930076	0.0221834	0.886227	0.0221834	0.816929	0.0221834
0.989124	0.0222007	0.983491	0.0222007	0.930052	0.0222007	0.886159	0.0222007	0.816994	0.0222007
0.989133	0.0222181	0.983504	0.0222181	0.930029	0.0222181	0.88617	0.0222181	0.816824	0.0222181
0.989063	0.0222355	0.983517	0.0222355	0.929849	0.0222355	0.885946	0.0222355	0.816811	0.0222355
0.989072	0.0222528	0.98353	0.0222528	0.929748	0.0222528	0.885957	0.0222528	0.816876	0.0222528
0.988924	0.0222702	0.983543	0.0222702	0.929569	0.0222702	0.885968	0.0222702	0.816941	0.0222702
0.988933	0.0222876	0.983555	0.0222876	0.929624	0.0222876	0.885823	0.0222876	0.816772	0.0222876
0.988942	0.0223049	0.983568	0.0223049	0.9296	0.0223049	0.885757	0.0223049	0.816915	0.0223049
0.98895	0.0223223	0.983581	0.0223223	0.9295	0.0223223	0.885768	0.0223223	0.816746	0.0223223
0.988959	0.0223397	0.983594	0.0223397	0.929554	0.0223397	0.885779	0.0223397	0.816655	0.0223397
0.98889	0.0223571	0.983529	0.0223571	0.929454	0.0223571	0.885867	0.0223571	0.816409	0.0223571
0.988898	0.0223744	0.983542	0.0223744	0.929431	0.0223744	0.885646	0.0223744	0.816474	0.0223744
0.988907	0.0223918	0.983554	0.0223918	0.929331	0.0223918	0.885579	0.0223918	0.816461	0.0223918
0.988916	0.0224092	0.983567	0.0224092	0.929385	0.0224092	0.885435	0.0224092	0.816526	0.0224092
0.988847	0.0224265	0.98358	0.0224265	0.929363	0.0224265	0.885369	0.0224265	0.816513	0.0224265
0.988855	0.0224439	0.983515	0.0224439	0.929262	0.0224439	0.88538	0.0224439	0.816345	0.0224439
0.988864	0.0224613	0.983528	0.0224613	0.92924	0.0224613	0.885469	0.0224613	0.816333	0.0224613
0.988873	0.0224786	0.983541	0.0224786	0.929294	0.0224786	0.88548	0.0224786	0.81632	0.0224786
0.988881	0.022496	0.983476	0.022496	0.929195	0.022496	0.885337	0.022496	0.81623	0.022496
0.98889	0.0225134	0.983489	0.0225134	0.929249	0.0225134	0.885271	0.0225134	0.816218	0.0225134
0.988898	0.0225308	0.983425	0.0225308	0.929227	0.0225308	0.885283	0.0225308	0.816205	0.0225308
0.98883	0.0225481	0.983437	0.0225481	0.929204	0.0225481	0.885294	0.0225481	0.816193	0.0225481
0.988838	0.0225655	0.98345	0.0225655	0.929259	0.0225655	0.885382	0.0225655	0.816257	0.0225655
0.988847	0.0225829	0.983463	0.0225829	0.929236	0.0225829	0.885317	0.0225829	0.816091	0.0225829
0.988856	0.0226002	0.983322	0.0226002	0.929214	0.0226002	0.885328	0.0226002	0.816079	0.0226002
0.988864	0.0226176	0.983335	0.0226176	0.929038	0.0226176	0.885416	0.0226176	0.816066	0.0226176
0.988796	0.022635	0.983347	0.022635	0.929092	0.022635	0.88535	0.022635	0.815977	0.022635
0.988805	0.0226523	0.98336	0.0226523	0.929147	0.0226523	0.885285	0.0226523	0.815888	0.0226523
0.988813	0.0226697	0.983373	0.0226697	0.929124	0.0226697	0.88522	0.0226697	0.815953	0.0226697
0.988822	0.0226871	0.983386	0.0226871	0.929102	0.0226871	0.885231	0.0226871	0.816094	0.0226871
0.98883	0.0227045	0.983322	0.0227045	0.929003	0.0227045	0.885242	0.0227045	0.816081	0.0227045
0.988839	0.0227218	0.983335	0.0227218	0.929057	0.0227218	0.885177	0.0227218	0.816069	0.0227218
0.988847	0.0227392	0.983347	0.0227392	0.929112	0.0227392	0.884959	0.0227392	0.81598	0.0227392
0.988856	0.0227566	0.98336	0.0227566	0.928937	0.0227566	0.884818	0.0227566	0.816121	0.0227566
0.988864	0.0227739	0.983373	0.0227739	0.928915	0.0227739	0.884601	0.0227739	0.816032	0.0227739
0.988873	0.0227913	0.983385	0.0227913	0.928969	0.0227913	0.884536	0.0227913	0.816096	0.0227913
0.988881	0.0228087	0.983322	0.0228087	0.929023	0.0228087	0.884548	0.0228087	0.816084	0.0228087
0.98889	0.022826	0.983259	0.022826	0.929077	0.022826	0.884408	0.022826	0.816072	0.022826
0.988822	0.0228434	0.983271	0.0228434	0.929055	0.0228434	0.884343	0.0228434	0.815984	0.0228434
0.988831	0.0228608	0.983284	0.0228608	0.929109	0.0228608	0.884279	0.0228608	0.815971	0.0228608
0.988839	0.0228782	0.983221	0.0228782	0.929163	0.0228782	0.884063	0.0228782	0.815883	0.0228782
0.988848	0.0228955	0.983233	0.0228955	0.929065	0.0228955	0.884	0.0228955	0.815871	0.0228955
0.988856	0.0229129	0.983246	0.0229129	0.929118	0.0229129	0.884088	0.0229129	0.815556	0.0229129
0.988864	0.0229303	0.983183	0.0229303	0.929021	0.0229303	0.884175	0.0229303	0.815544	0.0229303
0.988873	0.0229476	0.983044	0.0229476	0.928923	0.0229476	0.884036	0.0229476	0.815381	0.0229476
0.988881	0.022965	0.983057	0.022965	0.928901	0.022965	0.883972	0.022965	0.815369	0.022965
0.988814	0.0229824	0.98307	0.0229824	0.928879	0.0229824	0.883985	0.0229824	0.815282	0.0229824
0.988823	0.0229997	0.983083	0.0229997	0.928933	0.0229997	0.883695	0.0229997	0.81512	0.0229997
0.98868	0.0230171	0.983096	0.0230171	0.928911	0.0230171	0.883782	0.0230171	0.814806	0.0230171
0.988689	0.0230345	0.983108	0.0230345	0.928965	0.0230345	0.883795	0.0230345	0.814494	0.0230345
0.988697	0.0230519	0.983121	0.0230519	0.928867	0.0230519	0.883656	0.0230519	0.814483	0.0230519
0.988706	0.0230692	0.983059	0.0230692	0.928846	0.0230692	0.883367	0.0230692	0.814547	0.0230692
0.988714	0.0230866	0.983071	0.0230866	0.928899	0.0230866	0.883304	0.0230866	0.814386	0.0230866
0.988723	0.023104	0.983084	0.023104	0.928878	0.023104	0.883317	0.023104	0.814375	0.023104
0.988731	0.0231213	0.983097	0.0231213	0.928931	0.0231213	0.883254	0.0231213	0.814289	0.0231213
0.98874	0.0231387	0.983034	0.0231387	0.928909	0.0231387	0.883267	0.0231387	0.814128	0.0231387
0.988748	0.0231561	0.983047	0.0231561	0.928963	0.0231561	0.883205	0.0231561	0.814042	0.0231561
0.988756	0.0231734	0.982985	0.0231734	0.928941	0.0231734	0.883142	0.0231734	0.814182	0.0231734
0.988765	0.0231908	0.982998	0.0231908	0.928844	0.0231908	0.88323	0.0231908	0.814171	0.0231908
0.988773	0.0232082	0.982935	0.0232082	0.928823	0.0232082	0.883167	0.0232082	0.81431	0.0232082
0.988782	0.0232256	0.982948	0.0232256	0.928876	0.0232256	0.883255	0.0232256	0.81415	0.0232256
0.98879	0.0232429	0.982961	0.0232429	0.928929	0.0232429	0.883193	0.0232429	0.814139	0.0232429
0.988798	0.0232603	0.982974	0.0232603	0.928907	0.0232603	0.88313	0.0232603	0.814129	0.0232603
0.988807	0.0232777	0.982986	0.0232777	0.928886	0.0232777	0.882919	0.0232777	0.813969	0.0232777
0.988741	0.023295	0.982999	0.023295	0.928864	0.023295	0.882857	0.023295	0.813884	0.023295
0.988749	0.0233124	0.982937	0.0233124	0.928843	0.0233124	0.882721	0.0233124	0.81365	0.0233124
0.988757	0.0233298	0.98295	0.0233298	0.928821	0.0233298	0.882734	0.0233298	0.813566	0.0233298
0.988766	0.0233471	0.982963	0.0233471	0.928726	0.0233471	0.882672	0.0233471	0.813481	0.0233471
0.988774	0.0233645	0.982901	0.0233645	0.928779	0.0233645	0.882685	0.0233645	0.813397	0.0233645
0.988782	0.0233819	0.982914	0.0233819	0.928757	0.0233819	0.88255	0.0233819	0.813535	0.0233819
0.988717	0.0233993	0.982926	0.0233993	0.928736	0.0233993	0.882563	0.0233993	0.813674	0.0233993
0.988725	0.0234166	0.982939	0.0234166	0.928714	0.0234166	0.88265	0.0234166	0.813664	0.0234166
0.988733	0.023434	0.982877	0.023434	0.928767	0.023434	0.882514	0.023434	0.813579	0.023434
0.988742	0.0234514	0.98289	0.0234514	0.92882	0.0234514	0.882453	0.0234514	0.813569	0.0234514
0.98875	0.0234687	0.982903	0.0234687	0.928799	0.0234687	0.882466	0.0234687	0.813633	0.0234687
0.988758	0.0234861	0.982915	0.0234861	0.928777	0.0234861	0.882331	0.0234861	0.813771	0.0234861
0.988767	0.0235035	0.982928	0.0235035	0.92883	0.0235035	0.88227	0.0235035	0.813761	0.0235035
0.988775	0.0235208	0.982941	0.0235208	0.928735	0.0235208	0.882283	0.0235208	0.813899	0.0235208
0.988783	0.0235382	0.982953	0.0235382	0.928788	0.0235382	0.882149	0.0235382	0.813962	0.0235382
0.988791	0.0235556	0.982966	0.0235556	0.928693	0.0235556	0.881941	0.0235556	0.814099	0.0235556
0.9888	0.023573	0.982978	0.023573	0.928745	0.023573	0.88188	0.023573	0.814163	0.023573
0.988734	0.0235903	0.982991	0.0235903	0.928724	0.0235903	0.881747	0.0235903	0.813931	0.0235903
0.988743	0.0236077	0.983003	0.0236077	0.928703	0.0236077	0.88176	0.0236077	0.8137	0.0236077
0.988751	0.0236251	0.983016	0.0236251	0.928682	0.0236251	0.8817	0.0236251	0.813617	0.0236251
0.988759	0.0236424	0.983028	0.0236424	0.928734	0.0236424	0.88164	0.0236424	0.81368	0.0236424
0.988694	0.0236598	0.982967	0.0236598	0.928566	0.0236598	0.88158	0.0236598	0.81367	0.0236598
0.988702	0.0236772	0.982907	0.0236772	0.928545	0.0236772	0.881447	0.0236772	0.81366	0.0236772
0.988711	0.0236946	0.982919	0.0236946	0.928598	0.0236946	0.881387	0.0236946	0.81365	0.0236946
0.988719	0.0237119	0.982932	0.0237119	0.928503	0.0237119	0.881401	0.0237119	0.81364	0.0237119
0.988727	0.0237293	0.982944	0.0237293	0.928409	0.0237293	0.881341	0.0237293	0.813703	0.0237293
0.988735	0.0237467	0.982957	0.0237467	0.928242	0.0237467	0.881355	0.0237467	0.813766	0.0237467
0.988744	0.023764	0.982896	0.023764	0.928149	0.023764	0.881368	0.023764	0.813756	0.023764
0.988752	0.0237814	0.982908	0.0237814	0.928055	0.0237814	0.881309	0.0237814	0.813527	0.0237814
0.98876	0.0237988	0.982921	0.0237988	0.928107	0.0237988	0.881323	0.0237988	0.813517	0.0237988
0.988768	0.0238161	0.98286	0.0238161	0.928014	0.0238161	0.88119	0.0238161	0.813362	0.0238161
0.988776	0.0238335	0.982873	0.0238335	0.927848	0.0238335	0.881131	0.0238335	0.813279	0.0238335
0.988785	0.0238509	0.982885	0.0238509	0.927609	0.0238509	0.880999	0.0238509	0.813342	0.0238509
0.988793	0.0238683	0.982898	0.0238683	0.927589	0.0238683	0.881013	0.0238683	0.813187	0.0238683
0.988801	0.0238856	0.98291	0.0238856	0.927642	0.0238856	0.880954	0.0238856	0.813177	0.0238856
0.988809	0.023903	0.98285	0.023903	0.927622	0.023903	0.880823	0.023903	0.813168	0.023903
0.988817	0.0239204	0.982863	0.0239204	0.927456	0.0239204	0.880764	0.0239204	0.813231	0.0239204
0.988825	0.0239377	0.982875	0.0239377	0.927436	0.0239377	0.88085	0.0239377	0.813221	0.0239377
0.988833	0.0239551	0.982887	0.0239551	0.927489	0.0239551	0.880647	0.0239551	0.813284	0.0239551
0.988841	0.0239725	0.9829	0.0239725	0.927541	0.0239725	0.880661	0.0239725	0.813129	0.0239725
0.988849	0.0239898	0.982912	0.0239898	0.927522	0.0239898	0.880602	0.0239898	0.813192	0.0239898
0.988785	0.0240072	0.982925	0.0240072	0.927502	0.0240072	0.880616	0.0240072	0.813038	0.0240072
0.988793	0.0240246	0.982937	0.0240246	0.927482	0.0240246	0.880486	0.0240246	0.812956	0.0240246
0.988801	0.024042	0.982949	0.024042	0.927534	0.024042	0.880283	0.024042	0.813019	0.024042
0.988809	0.0240593	0.982962	0.0240593	0.927586	0.0240593	0.880009	0.0240593	0.81301	0.0240593
0.988818	0.0240767	0.982974	0.0240767	0.927494	0.0240767	0.879951	0.0240767	0.812856	0.0240767
0.988826	0.0240941	0.982986	0.0240941	0.927547	0.0240941	0.879893	0.0240941	0.812847	0.0240941
0.988834	0.0241114	0.982926	0.0241114	0.927383	0.0241114	0.879692	0.0241114	0.81291	0.0241114
0.988842	0.0241288	0.982795	0.0241288	0.927363	0.0241288	0.879706	0.0241288	0.812972	0.0241288
0.98885	0.0241462	0.982807	0.0241462	0.927271	0.0241462	0.879721	0.0241462	0.813035	0.0241462
0.988858	0.0241635	0.982819	0.0241635	0.927324	0.0241635	0.879735	0.0241635	0.813026	0.0241635
0.988866	0.0241809	0.98276	0.0241809	0.927376	0.0241809	0.87975	0.0241809	0.812944	0.0241809
0.988874	0.0241983	0.982772	0.0241983	0.927356	0.0241983	0.879693	0.0241983	0.812935	0.0241983
0.98881	0.0242157	0.982785	0.0242157	0.927408	0.0242157	0.879564	0.0242157	0.813069	0.0242157
0.988818	0.024233	0.982797	0.024233	0.927245	0.024233	0.879507	0.024233	0.812988	0.024233
0.988826	0.0242504	0.982738	0.0242504	0.927297	0.0242504	0.87945	0.0242504	0.812979	0.0242504
0.988834	0.0242678	0.98275	0.0242678	0.927063	0.0242678	0.879393	0.0242678	0.813041	0.0242678
0.988842	0.0242851	0.982762	0.0242851	0.927115	0.0242851	0.879408	0.0242851	0.813032	0.0242851
0.98885	0.0243025	0.982775	0.0243025	0.927096	0.0243025	0.879494	0.0243025	0.812951	0.0243025
0.988858	0.0243199	0.982787	0.0243199	0.927077	0.0243199	0.879294	0.0243199	0.812942	0.0243199
0.988866	0.0243372	0.982728	0.0243372	0.927129	0.0243372	0.879309	0.0243372	0.81279	0.0243372
0.988874	0.0243546	0.98274	0.0243546	0.927181	0.0243546	0.879181	0.0243546	0.812781	0.0243546
0.988882	0.024372	0.982752	0.024372	0.927233	0.024372	0.879054	0.024372	0.8127	0.024372
0.98889	0.0243894	0.982765	0.0243894	0.927284	0.0243894	0.878997	0.0243894	0.812407	0.0243894
0.988826	0.0244067	0.982777	0.0244067	0.927336	0.0244067	0.87887	0.0244067	0.812327	0.0244067
0.988834	0.0244241	0.982789	0.0244241	0.927388	0.0244241	0.878885	0.0244241	0.812318	0.0244241
0.988842	0.0244415	0.982802	0.0244415	0.927297	0.0244415	0.878829	0.0244415	0.812309	0.0244415
0.98885	0.0244588	0.982814	0.0244588	0.927349	0.0244588	0.878773	0.0244588	0.812229	0.0244588
0.988858	0.0244762	0.982826	0.0244762	0.927188	0.0244762	0.878717	0.0244762	0.811937	0.0244762
0.988866	0.0244936	0.982838	0.0244936	0.927168	0.0244936	0.878732	0.0244936	0.811857	0.0244936
0.988874	0.0245109	0.98285	0.0245109	0.927078	0.0245109	0.878747	0.0245109	0.811707	0.0245109
0.988882	0.0245283	0.982862	0.0245283	0.927059	0.0245283	0.878762	0.0245283	0.811557	0.0245283
0.988819	0.0245457	0.982875	0.0245457	0.926969	0.0245457	0.878706	0.0245457	0.811478	0.0245457
0.988756	0.0245631	0.982887	0.0245631	0.927021	0.0245631	0.87858	0.0245631	0.811399	0.0245631
0.988764	0.0245804	0.982899	0.0245804	0.927072	0.0245804	0.878595	0.0245804	0.811321	0.0245804
0.988772	0.0245978	0.982911	0.0245978	0.927053	0.0245978	0.878681	0.0245978	0.811313	0.0245978
0.98878	0.0246152	0.982852	0.0246152	0.926964	0.0246152	0.878696	0.0246152	0.811375	0.0246152
0.988788	0.0246325	0.982864	0.0246325	0.926945	0.0246325	0.87864	0.0246325	0.811367	0.0246325
0.988796	0.0246499	0.982876	0.0246499	0.926996	0.0246499	0.878655	0.0246499	0.811218	0.0246499
0.988804	0.0246673	0.982889	0.0246673	0.926977	0.0246673	0.87853	0.0246673	0.81121	0.0246673
0.988811	0.0246846	0.982901	0.0246846	0.927028	0.0246846	0.878474	0.0246846	0.811132	0.0246846
0.988819	0.024702	0.982913	0.024702	0.92708	0.024702	0.878279	0.024702	0.811195	0.024702
0.988827	0.0247194	0.982925	0.0247194	0.927061	0.0247194	0.878224	0.0247194	0.811046	0.0247194
0.988835	0.0247368	0.982937	0.0247368	0.926831	0.0247368	0.878169	0.0247368	0.810968	0.0247368
0.988843	0.0247541	0.982878	0.0247541	0.926672	0.0247541	0.878114	0.0247541	0.810961	0.0247541
0.988851	0.0247715	0.98289	0.0247715	0.926653	0.0247715	0.878129	0.0247715	0.810743	0.0247715
0.988859	0.0247889	0.982902	0.0247889	0.926705	0.0247889	0.878074	0.0247889	0.810595	0.0247889
0.988866	0.0248062	0.982914	0.0248062	0.926756	0.0248062	0.87809	0.0248062	0.810587	0.0248062
0.988874	0.0248236	0.982926	0.0248236	0.926737	0.0248236	0.878035	0.0248236	0.81037	0.0248236
0.988882	0.024841	0.982938	0.024841	0.926718	0.024841	0.877981	0.024841	0.810223	0.024841
0.98889	0.0248583	0.98295	0.0248583	0.92677	0.0248583	0.877856	0.0248583	0.810216	0.0248583
0.988897	0.0248757	0.982892	0.0248757	0.926821	0.0248757	0.877802	0.0248757	0.810209	0.0248757
0.988905	0.0248931	0.982904	0.0248931	0.926802	0.0248931	0.877748	0.0248931	0.810271	0.0248931
0.988913	0.0249105	0.982916	0.0249105	0.926783	0.0249105	0.877693	0.0249105	0.810404	0.0249105
0.988921	0.0249278	0.982858	0.0249278	0.926765	0.0249278	0.877779	0.0249278	0.810257	0.0249278
0.988859	0.0249452	0.98287	0.0249452	0.926676	0.0249452	0.877864	0.0249452	0.81018	0.0249452
0.988866	0.0249626	0.982882	0.0249626	0.926658	0.0249626	0.877879	0.0249626	0.810243	0.0249626
0.988874	0.0249799	0.982825	0.0249799	0.926639	0.0249799	0.877755	0.0249799	0.810166	0.0249799
0.988882	0.0249973	0.982836	0.0249973	0.926551	0.0249973	0.877493	0.0249973	0.810229	0.0249973
0.98889	0.0250147	0.982848	0.0250147	0.926602	0.0250147	0.877439	0.0250147	0.81036	0.0250147
0.988897	0.025032	0.982791	0.025032	0.926653	0.025032	0.877455	0.025032	0.810284	0.025032
0.988836	0.0250494	0.982734	0.0250494	0.926565	0.0250494	0.877124	0.0250494	0.810346	0.0250494
0.988843	0.0250668	0.982745	0.0250668	0.926616	0.0250668	0.87707	0.0250668	0.810339	0.0250668
0.988782	0.0250842	0.982688	0.0250842	0.926598	0.0250842	0.877155	0.0250842	0.810193	0.0250842
0.98879	0.0251015	0.9827	0.0251015	0.92651	0.0251015	0.87724	0.0251015	0.810325	0.0251015
0.988797	0.0251189	0.982712	0.0251189	0.926561	0.0251189	0.877187	0.0251189	0.810179	0.0251189
0.988805	0.0251363	0.982724	0.0251363	0.926612	0.0251363	0.877203	0.0251363	0.810103	0.0251363
0.988744	0.0251536	0.982736	0.0251536	0.926593	0.0251536	0.87708	0.0251536	0.809958	0.0251536
0.988752	0.025171	0.982748	0.025171	0.926644	0.025171	0.877096	0.025171	0.81002	0.025171
0.988759	0.0251884	0.98276	0.0251884	0.926557	0.0251884	0.877112	0.0251884	0.809599	0.0251884
0.988767	0.0252057	0.982772	0.0252057	0.926607	0.0252057	0.877128	0.0252057	0.809524	0.0252057
0.988775	0.0252231	0.982784	0.0252231	0.926658	0.0252231	0.877143	0.0252231	0.809517	0.0252231
0.988783	0.0252405	0.982795	0.0252405	0.92664	0.0252405	0.87709	0.0252405	0.809442	0.0252405
0.98879	0.0252579	0.982807	0.0252579	0.926621	0.0252579	0.8769	0.0252579	0.809367	0.0252579
0.988798	0.0252752	0.982819	0.0252752	0.926534	0.0252752	0.876778	0.0252752	0.809154	0.0252752
0.988806	0.0252926	0.982762	0.0252926	0.926516	0.0252926	0.876863	0.0252926	0.809079	0.0252926
0.988813	0.02531	0.982774	0.02531	0.926429	0.02531	0.876741	0.02531	0.809073	0.02531
0.988821	0.0253273	0.982786	0.0253273	0.926411	0.0253273	0.87662	0.0253273	0.809067	0.0253273
0.988829	0.0253447	0.982592	0.0253447	0.926462	0.0253447	0.876431	0.0253447	0.809129	0.0253447
0.988836	0.0253621	0.982604	0.0253621	0.926443	0.0253621	0.876447	0.0253621	0.808986	0.0253621
0.988844	0.0253794	0.982616	0.0253794	0.926288	0.0253794	0.876531	0.0253794	0.809048	0.0253794
0.988852	0.0253968	0.982559	0.0253968	0.926339	0.0253968	0.876479	0.0253968	0.80911	0.0253968
0.988859	0.0254142	0.982571	0.0254142	0.926321	0.0254142	0.876495	0.0254142	0.809036	0.0254142
0.988867	0.0254316	0.982515	0.0254316	0.926371	0.0254316	0.876579	0.0254316	0.809029	0.0254316
0.988738	0.0254489	0.982527	0.0254489	0.926421	0.0254489	0.876595	0.0254489	0.809092	0.0254489
0.988746	0.0254663	0.982539	0.0254663	0.926472	0.0254663	0.87668	0.0254663	0.809154	0.0254663
0.988753	0.0254837	0.982551	0.0254837	0.926454	0.0254837	0.876627	0.0254837	0.809147	0.0254837
0.988761	0.025501	0.982562	0.025501	0.926504	0.025501	0.876575	0.025501	0.809141	0.025501
0.988769	0.0255184	0.982506	0.0255184	0.926349	0.0255184	0.876455	0.0255184	0.809135	0.0255184
0.988776	0.0255358	0.982518	0.0255358	0.9264	0.0255358	0.876471	0.0255358	0.809129	0.0255358
0.988784	0.0255532	0.98253	0.0255532	0.926382	0.0255532	0.876555	0.0255532	0.80919	0.0255532
0.988792	0.0255705	0.982542	0.0255705	0.926364	0.0255705	0.876571	0.0255705	0.809184	0.0255705
0.988799	0.0255879	0.982554	0.0255879	0.926414	0.0255879	0.876587	0.0255879	0.80911	0.0255879
0.988807	0.0256053	0.982566	0.0256053	0.926464	0.0256053	0.876603	0.0256053	0.809104	0.0256053
0.988814	0.0256226	0.982577	0.0256226	0.926446	0.0256226	0.876619	0.0256226	0.809098	0.0256226
0.988822	0.02564	0.982589	0.02564	0.926428	0.02564	0.876499	0.02564	0.809024	0.02564
0.988829	0.0256574	0.982533	0.0256574	0.926478	0.0256574	0.876379	0.0256574	0.809018	0.0256574
0.988837	0.0256747	0.982478	0.0256747	0.926527	0.0256747	0.876328	0.0256747	0.809012	0.0256747
0.988845	0.0256921	0.982422	0.0256921	0.926509	0.0256921	0.876209	0.0256921	0.808667	0.0256921
0.988852	0.0257095	0.982434	0.0257095	0.926491	0.0257095	0.876157	0.0257095	0.808459	0.0257095
0.98886	0.0257269	0.982445	0.0257269	0.926541	0.0257269	0.876173	0.0257269	0.808386	0.0257269
0.988867	0.0257442	0.98239	0.0257442	0.926523	0.0257442	0.876122	0.0257442	0.808313	0.0257442
0.988875	0.0257616	0.982402	0.0257616	0.926573	0.0257616	0.876138	0.0257616	0.808172	0.0257616
0.988882	0.025779	0.982414	0.025779	0.926555	0.025779	0.876221	0.025779	0.808099	0.025779
0.98889	0.0257963	0.982425	0.0257963	0.926604	0.0257963	0.876035	0.0257963	0.807824	0.0257963
0.98883	0.0258137	0.98237	0.0258137	0.926586	0.0258137	0.876051	0.0258137	0.807819	0.0258137
0.988837	0.0258311	0.982382	0.0258311	0.926568	0.0258311	0.876068	0.0258311	0.807881	0.0258311
0.988845	0.0258484	0.982326	0.0258484	0.926618	0.0258484	0.876016	0.0258484	0.807809	0.0258484
0.988852	0.0258658	0.982338	0.0258658	0.9266	0.0258658	0.875965	0.0258658	0.807938	0.0258658
0.98886	0.0258832	0.98235	0.0258832	0.926582	0.0258832	0.875914	0.0258832	0.807798	0.0258832
0.988867	0.0259006	0.982295	0.0259006	0.926631	0.0259006	0.875931	0.0259006	0.807592	0.0259006
0.988875	0.0259179	0.982307	0.0259179	0.926681	0.0259179	0.875947	0.0259179	0.807453	0.0259179
0.988882	0.0259353	0.982319	0.0259353	0.926596	0.0259353	0.875896	0.0259353	0.807515	0.0259353
0.98889	0.0259527	0.98233	0.0259527	0.926578	0.0259527	0.875778	0.0259527	0.80751	0.0259527
0.988897	0.02597	0.982342	0.02597	0.926627	0.02597	0.875527	0.02597	0.807371	0.02597
0.988904	0.0259874	0.982354	0.0259874	0.926676	0.0259874	0.875543	0.0259874	0.807433	0.0259874
0.988912	0.0260048	0.982299	0.0260048	0.926591	0.0260048	0.875493	0.0260048	0.807361	0.0260048
0.988919	0.0260221	0.982311	0.0260221	0.92664	0.0260221	0.875442	0.0260221	0.807289	0.0260221
0.988927	0.0260395	0.982323	0.0260395	0.926689	0.0260395	0.875325	0.0260395	0.807284	0.0260395
0.988867	0.0260569	0.982268	0.0260569	0.926738	0.0260569	0.875275	0.0260569	0.807213	0.0260569
0.988875	0.0260743	0.98228	0.0260743	0.926654	0.0260743	0.875225	0.0260743	0.807141	0.0260743
0.988882	0.0260916	0.982158	0.0260916	0.926503	0.0260916	0.875308	0.0260916	0.807137	0.0260916
0.98889	0.026109	0.98217	0.026109	0.926419	0.026109	0.875324	0.026109	0.806999	0.026109
0.988897	0.0261264	0.982182	0.0261264	0.926468	0.0261264	0.875208	0.0261264	0.806928	0.0261264
0.988904	0.0261437	0.982194	0.0261437	0.926517	0.0261437	0.875158	0.0261437	0.806857	0.0261437
0.988912	0.0261611	0.982206	0.0261611	0.926499	0.0261611	0.875108	0.0261611	0.806719	0.0261611
0.988919	0.0261785	0.982218	0.0261785	0.926548	0.0261785	0.875191	0.0261785	0.806715	0.0261785
0.988926	0.0261958	0.982163	0.0261958	0.926596	0.0261958	0.875207	0.0261958	0.806644	0.0261958
0.988934	0.0262132	0.982109	0.0262132	0.926512	0.0262132	0.875025	0.0262132	0.806573	0.0262132
0.988875	0.0262306	0.98212	0.0262306	0.926495	0.0262306	0.874909	0.0262306	0.806503	0.0262306
0.988882	0.026248	0.982132	0.026248	0.926477	0.026248	0.874926	0.026248	0.806565	0.026248
0.988823	0.0262653	0.982144	0.0262653	0.92646	0.0262653	0.87481	0.0262653	0.806627	0.0262653
0.988831	0.0262827	0.982156	0.0262827	0.926442	0.0262827	0.874893	0.0262827	0.806358	0.0262827
0.988772	0.0263001	0.982168	0.0263001	0.926425	0.0263001	0.874843	0.0263001	0.806354	0.0263001
0.988714	0.0263174	0.982179	0.0263174	0.926407	0.0263174	0.874794	0.0263174	0.806415	0.0263174
0.988655	0.0263348	0.982059	0.0263348	0.926456	0.0263348	0.874744	0.0263348	0.806345	0.0263348
0.988663	0.0263522	0.982071	0.0263522	0.926439	0.0263522	0.874695	0.0263522	0.806341	0.0263522
0.98867	0.0263695	0.982083	0.0263695	0.926421	0.0263695	0.874712	0.0263695	0.806073	0.0263695
0.988678	0.0263869	0.982095	0.0263869	0.92647	0.0263869	0.874663	0.0263869	0.806004	0.0263869
0.988685	0.0264043	0.982041	0.0264043	0.926518	0.0264043	0.874548	0.0264043	0.805934	0.0264043
0.988692	0.0264217	0.981921	0.0264217	0.926435	0.0264217	0.874564	0.0264217	0.80593	0.0264217
0.988634	0.026439	0.981933	0.026439	0.926417	0.026439	0.874581	0.026439	0.80586	0.026439
0.988642	0.0264564	0.981945	0.0264564	0.926466	0.0264564	0.874401	0.0264564	0.805725	0.0264564
0.988649	0.0264738	0.981825	0.0264738	0.926448	0.0264738	0.874155	0.0264738	0.805656	0.0264738
0.988656	0.0264911	0.981706	0.0264911	0.926497	0.0264911	0.874107	0.0264911	0.805718	0.0264911
0.988664	0.0265085	0.981653	0.0265085	0.926545	0.0265085	0.873861	0.0265085	0.805779	0.0265085
0.988671	0.0265259	0.981599	0.0265259	0.926462	0.0265259	0.873813	0.0265259	0.805841	0.0265259
0.988679	0.0265432	0.981611	0.0265432	0.926445	0.0265432	0.87383	0.0265432	0.805837	0.0265432
0.988686	0.0265606	0.981623	0.0265606	0.926427	0.0265606	0.873717	0.0265606	0.805833	0.0265606
0.988694	0.026578	0.981635	0.026578	0.92641	0.026578	0.873734	0.026578	0.805895	0.026578
0.988701	0.0265954	0.981647	0.0265954	0.926458	0.0265954	0.87362	0.0265954	0.805695	0.0265954
0.988708	0.0266127	0.981659	0.0266127	0.926441	0.0266127	0.873572	0.0266127	0.805496	0.0266127
0.988716	0.0266301	0.981671	0.0266301	0.926489	0.0266301	0.873589	0.0266301	0.805557	0.0266301
0.988723	0.0266475	0.981683	0.0266475	0.926537	0.0266475	0.873607	0.0266475	0.805489	0.0266475
0.98873	0.0266648	0.981695	0.0266648	0.926519	0.0266648	0.873559	0.0266648	0.805355	0.0266648
0.988738	0.0266822	0.981707	0.0266822	0.926567	0.0266822	0.873511	0.0266822	0.805351	0.0266822
0.988745	0.0266996	0.981719	0.0266996	0.926485	0.0266996	0.873593	0.0266996	0.805348	0.0266996
0.988687	0.0267169	0.981731	0.0267169	0.926533	0.0267169	0.87348	0.0267169	0.805279	0.0267169
0.988565	0.0267343	0.981743	0.0267343	0.92658	0.0267343	0.873368	0.0267343	0.805081	0.0267343
0.988572	0.0267517	0.981754	0.0267517	0.926563	0.0267517	0.87332	0.0267517	0.805013	0.0267517
0.98858	0.0267691	0.981766	0.0267691	0.926481	0.0267691	0.873143	0.0267691	0.804945	0.0267691
0.988587	0.0267864	0.981778	0.0267864	0.926529	0.0267864	0.873095	0.0267864	0.805006	0.0267864
0.988594	0.0268038	0.981725	0.0268038	0.926512	0.0268038	0.873048	0.0268038	0.804938	0.0268038
0.988602	0.0268212	0.981737	0.0268212	0.926559	0.0268212	0.873	0.0268212	0.804805	0.0268212
0.988609	0.0268385	0.981749	0.0268385	0.926477	0.0268385	0.872888	0.0268385	0.804608	0.0268385
0.988617	0.0268559	0.981696	0.0268559	0.92646	0.0268559	0.872906	0.0268559	0.804476	0.0268559
0.988624	0.0268733	0.981708	0.0268733	0.926508	0.0268733	0.872924	0.0268733	0.804473	0.0268733
0.988631	0.0268906	0.981655	0.0268906	0.926555	0.0268906	0.872812	0.0268906	0.80447	0.0268906
0.988639	0.026908	0.981667	0.026908	0.926603	0.026908	0.872829	0.026908	0.804403	0.026908
0.988646	0.0269254	0.981614	0.0269254	0.92665	0.0269254	0.872782	0.0269254	0.804271	0.0269254
0.988653	0.0269428	0.981561	0.0269428	0.926697	0.0269428	0.872671	0.0269428	0.804139	0.0269428
0.988661	0.0269601	0.981573	0.0269601	0.92668	0.0269601	0.872689	0.0269601	0.804072	0.0269601
0.988668	0.0269775	0.981585	0.0269775	0.926727	0.0269775	0.872449	0.0269775	0.804198	0.0269775
0.988675	0.0269949	0.981533	0.0269949	0.92671	0.0269949	0.872209	0.0269949	0.804195	0.0269949
0.988682	0.0270122	0.981416	0.0270122	0.926757	0.0270122	0.872163	0.0270122	0.804064	0.0270122
0.98869	0.0270296	0.981364	0.0270296	0.92674	0.0270296	0.872245	0.0270296	0.803997	0.0270296
0.988697	0.027047	0.981376	0.027047	0.926659	0.027047	0.872263	0.027047	0.803866	0.027047
0.988704	0.0270643	0.981388	0.0270643	0.926706	0.0270643	0.872216	0.0270643	0.803799	0.0270643
0.988711	0.0270817	0.9814	0.0270817	0.926753	0.0270817	0.872234	0.0270817	0.803861	0.0270817
0.988719	0.0270991	0.981411	0.0270991	0.926671	0.0270991	0.872252	0.0270991	0.803731	0.0270991
0.988726	0.0271165	0.981423	0.0271165	0.926654	0.0271165	0.872141	0.0271165	0.803792	0.0271165
0.988733	0.0271338	0.981371	0.0271338	0.926573	0.0271338	0.872031	0.0271338	0.80379	0.0271338
0.98874	0.0271512	0.981319	0.0271512	0.92662	0.0271512	0.871985	0.0271512	0.803723	0.0271512
0.988748	0.0271686	0.981331	0.0271686	0.926603	0.0271686	0.871939	0.0271686	0.803849	0.0271686
0.988755	0.0271859	0.981343	0.0271859	0.92665	0.0271859	0.871893	0.0271859	0.80391	0.0271859
0.988762	0.0272033	0.981291	0.0272033	0.926697	0.0272033	0.871847	0.0272033	0.803716	0.0272033
0.988769	0.0272207	0.981303	0.0272207	0.92668	0.0272207	0.871801	0.0272207	0.803522	0.0272207
0.988776	0.0272381	0.981315	0.0272381	0.926727	0.0272381	0.871692	0.0272381	0.803393	0.0272381
0.988783	0.0272554	0.981327	0.0272554	0.926646	0.0272554	0.871774	0.0272554	0.80339	0.0272554
0.988791	0.0272728	0.981275	0.0272728	0.926693	0.0272728	0.871664	0.0272728	0.803197	0.0272728
0.988798	0.0272902	0.981287	0.0272902	0.926612	0.0272902	0.871555	0.0272902	0.803195	0.0272902
0.988805	0.0273075	0.981299	0.0273075	0.926659	0.0273075	0.871509	0.0273075	0.803257	0.0273075
0.988748	0.0273249	0.981247	0.0273249	0.926705	0.0273249	0.871464	0.0273249	0.803318	0.0273249
0.988755	0.0273423	0.981259	0.0273423	0.926752	0.0273423	0.871355	0.0273423	0.803062	0.0273423
0.988699	0.0273596	0.981271	0.0273596	0.926735	0.0273596	0.871373	0.0273596	0.802997	0.0273596
0.988706	0.027377	0.981283	0.027377	0.926718	0.027377	0.871455	0.027377	0.802931	0.027377
0.988713	0.0273944	0.981295	0.0273944	0.926701	0.0273944	0.87141	0.0273944	0.802929	0.0273944
0.988657	0.0274118	0.981307	0.0274118	0.926684	0.0274118	0.871428	0.0274118	0.802991	0.0274118
0.988601	0.0274291	0.981318	0.0274291	0.926667	0.0274291	0.871509	0.0274291	0.802926	0.0274291
0.988608	0.0274465	0.98133	0.0274465	0.926713	0.0274465	0.871464	0.0274465	0.802987	0.0274465
0.988616	0.0274639	0.981342	0.0274639	0.926697	0.0274639	0.871482	0.0274639	0.803049	0.0274639
0.988623	0.0274812	0.981227	0.0274812	0.926743	0.0274812	0.8715	0.0274812	0.802983	0.0274812
0.988567	0.0274986	0.981176	0.0274986	0.926789	0.0274986	0.871455	0.0274986	0.802918	0.0274986
0.988574	0.027516	0.981188	0.027516	0.926772	0.027516	0.871347	0.027516	0.802727	0.027516
0.988581	0.0275333	0.981137	0.0275333	0.926818	0.0275333	0.871365	0.0275333	0.802725	0.0275333
0.988588	0.0275507	0.981149	0.0275507	0.926865	0.0275507	0.871383	0.0275507	0.802724	0.0275507
0.988596	0.0275681	0.981161	0.0275681	0.926911	0.0275681	0.871401	0.0275681	0.802722	0.0275681
0.98854	0.0275855	0.981172	0.0275855	0.926831	0.0275855	0.871482	0.0275855	0.802594	0.0275855
0.988547	0.0276028	0.981184	0.0276028	0.926877	0.0276028	0.871248	0.0276028	0.802593	0.0276028
0.988554	0.0276202	0.98107	0.0276202	0.926923	0.0276202	0.87114	0.0276202	0.802465	0.0276202
0.988561	0.0276376	0.980957	0.0276376	0.926969	0.0276376	0.871033	0.0276376	0.802527	0.0276376
0.988569	0.0276549	0.980969	0.0276549	0.926952	0.0276549	0.870988	0.0276549	0.802651	0.0276549
0.988576	0.0276723	0.98098	0.0276723	0.926935	0.0276723	0.870881	0.0276723	0.802523	0.0276723
0.988583	0.0276897	0.980992	0.0276897	0.926918	0.0276897	0.870836	0.0276897	0.802459	0.0276897
0.988527	0.027707	0.981004	0.027707	0.926964	0.027707	0.870917	0.027707	0.802395	0.027707
0.988535	0.0277244	0.981016	0.0277244	0.92701	0.0277244	0.870873	0.0277244	0.802268	0.0277244
0.988542	0.0277418	0.980965	0.0277418	0.926993	0.0277418	0.870891	0.0277418	0.802079	0.0277418
0.988549	0.0277592	0.980977	0.0277592	0.926976	0.0277592	0.870721	0.0277592	0.801952	0.0277592
0.988556	0.0277765	0.980989	0.0277765	0.926959	0.0277765	0.870615	0.0277765	0.801763	0.0277765
0.988563	0.0277939	0.980939	0.0277939	0.926942	0.0277939	0.870508	0.0277939	0.801762	0.0277939
0.98857	0.0278113	0.980951	0.0278113	0.926925	0.0278113	0.870464	0.0278113	0.801824	0.0278113
0.988577	0.0278286	0.9809	0.0278286	0.926908	0.0278286	0.87042	0.0278286	0.801885	0.0278286
0.988585	0.027846	0.980912	0.027846	0.926892	0.027846	0.870314	0.027846	0.801884	0.027846
0.988467	0.0278634	0.980924	0.0278634	0.926875	0.0278634	0.870332	0.0278634	0.801883	0.0278634
0.988474	0.0278807	0.980936	0.0278807	0.926858	0.0278807	0.870288	0.0278807	0.801819	0.0278807
0.988481	0.0278981	0.980948	0.0278981	0.926904	0.0278981	0.870369	0.0278981	0.80188	0.0278981
0.988489	0.0279155	0.980959	0.0279155	0.926887	0.0279155	0.870325	0.0279155	0.80163	0.0279155
0.988496	0.0279329	0.980971	0.0279329	0.926932	0.0279329	0.870282	0.0279329	0.801381	0.0279329
0.988503	0.0279502	0.980983	0.0279502	0.926978	0.0279502	0.8703	0.0279502	0.801255	0.0279502
0.98851	0.0279676	0.980995	0.0279676	0.926961	0.0279676	0.870194	0.0279676	0.801006	0.0279676
0.988517	0.027985	0.980945	0.027985	0.927006	0.027985	0.870089	0.027985	0.800943	0.027985
0.988524	0.0280023	0.980894	0.0280023	0.926928	0.0280023	0.869921	0.0280023	0.800819	0.0280023
0.988531	0.0280197	0.980844	0.0280197	0.926911	0.0280197	0.86994	0.0280197	0.800694	0.0280197
0.988539	0.0280371	0.980856	0.0280371	0.926894	0.0280371	0.869897	0.0280371	0.800694	0.0280371
0.988546	0.0280544	0.980868	0.0280544	0.926816	0.0280544	0.869915	0.0280544	0.800508	0.0280544
0.988553	0.0280718	0.980818	0.0280718	0.926861	0.0280718	0.869934	0.0280718	0.800569	0.0280718
0.98856	0.0280892	0.98083	0.0280892	0.926844	0.0280892	0.870014	0.0280892	0.800507	0.0280892
0.988567	0.0281066	0.980842	0.0281066	0.926766	0.0281066	0.869847	0.0281066	0.800383	0.0281066
0.988574	0.0281239	0.980854	0.0281239	0.926811	0.0281239	0.869804	0.0281239	0.800383	0.0281239
0.988581	0.0281413	0.980865	0.0281413	0.926795	0.0281413	0.869823	0.0281413	0.800321	0.0281413
0.988588	0.0281587	0.980815	0.0281587	0.926778	0.0281587	0.86978	0.0281587	0.800259	0.0281587
0.988595	0.028176	0.980827	0.028176	0.926762	0.028176	0.869798	0.028176	0.800074	0.028176
0.988602	0.0281934	0.980839	0.0281934	0.926745	0.0281934	0.869694	0.0281934	0.799889	0.0281934
0.988548	0.0282108	0.980851	0.0282108	0.926729	0.0282108	0.869589	0.0282108	0.799951	0.0282108
0.988555	0.0282281	0.980863	0.0282281	0.926712	0.0282281	0.86967	0.0282281	0.799828	0.0282281
0.988562	0.0282455	0.980813	0.0282455	0.926696	0.0282455	0.869688	0.0282455	0.799766	0.0282455
0.988569	0.0282629	0.980825	0.0282629	0.926741	0.0282629	0.869461	0.0282629	0.799828	0.0282629
0.988576	0.0282803	0.980837	0.0282803	0.926786	0.0282803	0.869418	0.0282803	0.799767	0.0282803
0.988583	0.0282976	0.980848	0.0282976	0.926831	0.0282976	0.869376	0.0282976	0.799828	0.0282976
0.98859	0.028315	0.98086	0.028315	0.926753	0.028315	0.869333	0.028315	0.799828	0.028315
0.988535	0.0283324	0.98081	0.0283324	0.926491	0.0283324	0.869229	0.0283324	0.799767	0.0283324
0.988542	0.0283497	0.980822	0.0283497	0.926475	0.0283497	0.869187	0.0283497	0.799767	0.0283497
0.988549	0.0283671	0.980773	0.0283671	0.92652	0.0283671	0.869206	0.0283671	0.799706	0.0283671
0.988556	0.0283845	0.980785	0.0283845	0.926504	0.0283845	0.869225	0.0283845	0.799584	0.0283845
0.988563	0.0284018	0.980796	0.0284018	0.926488	0.0284018	0.869182	0.0284018	0.799462	0.0284018
0.98857	0.0284192	0.980747	0.0284192	0.92641	0.0284192	0.869262	0.0284192	0.799401	0.0284192
0.988577	0.0284366	0.980759	0.0284366	0.926394	0.0284366	0.869342	0.0284366	0.79934	0.0284366
0.988584	0.028454	0.98077	0.028454	0.926317	0.028454	0.869239	0.028454	0.799219	0.028454
0.988591	0.0284713	0.980782	0.0284713	0.926362	0.0284713	0.869197	0.0284713	0.799219	0.0284713
0.988598	0.0284887	0.980794	0.0284887	0.926407	0.0284887	0.869093	0.0284887	0.79922	0.0284887
0.988605	0.0285061	0.980806	0.0285061	0.926391	0.0285061	0.869173	0.0285061	0.799159	0.0285061
0.988612	0.0285234	0.980756	0.0285234	0.926375	0.0285234	0.869009	0.0285234	0.799099	0.0285234
0.988619	0.0285408	0.980707	0.0285408	0.926359	0.0285408	0.868845	0.0285408	0.799038	0.0285408
0.988626	0.0285582	0.980597	0.0285582	0.926343	0.0285582	0.868925	0.0285582	0.798917	0.0285582
0.988633	0.0285755	0.980488	0.0285755	0.926327	0.0285755	0.868944	0.0285755	0.798857	0.0285755
0.98864	0.0285929	0.980439	0.0285929	0.926311	0.0285929	0.868902	0.0285929	0.798797	0.0285929
0.988647	0.0286103	0.98039	0.0286103	0.926295	0.0286103	0.86886	0.0286103	0.798798	0.0286103
0.988654	0.0286277	0.980402	0.0286277	0.926157	0.0286277	0.868819	0.0286277	0.798799	0.0286277
0.98866	0.028645	0.980353	0.028645	0.926142	0.028645	0.868716	0.028645	0.798739	0.028645
0.988667	0.0286624	0.980365	0.0286624	0.926186	0.0286624	0.868493	0.0286624	0.798739	0.0286624
0.988674	0.0286798	0.980316	0.0286798	0.926231	0.0286798	0.868512	0.0286798	0.79874	0.0286798
0.988681	0.0286971	0.980268	0.0286971	0.926215	0.0286971	0.868531	0.0286971	0.798559	0.0286971
0.988688	0.0287145	0.980279	0.0287145	0.92626	0.0287145	0.86849	0.0287145	0.798379	0.0287145
0.988695	0.0287319	0.980291	0.0287319	0.926244	0.0287319	0.868327	0.0287319	0.798259	0.0287319
0.988641	0.0287492	0.980303	0.0287492	0.926168	0.0287492	0.868165	0.0287492	0.798139	0.0287492
0.988648	0.0287666	0.980255	0.0287666	0.926031	0.0287666	0.867943	0.0287666	0.798201	0.0287666
0.988655	0.028784	0.980267	0.028784	0.925955	0.028784	0.867902	0.028784	0.798081	0.028784
0.988662	0.0288014	0.980218	0.0288014	0.926	0.0288014	0.867921	0.0288014	0.798022	0.0288014
0.988608	0.0288187	0.98023	0.0288187	0.925984	0.0288187	0.86794	0.0288187	0.797902	0.0288187
0.988615	0.0288361	0.980242	0.0288361	0.925908	0.0288361	0.86796	0.0288361	0.797723	0.0288361
0.988622	0.0288535	0.980254	0.0288535	0.925953	0.0288535	0.867859	0.0288535	0.797724	0.0288535
0.988629	0.0288708	0.980266	0.0288708	0.925877	0.0288708	0.867878	0.0288708	0.797786	0.0288708
0.988636	0.0288882	0.980278	0.0288882	0.925921	0.0288882	0.867957	0.0288882	0.797667	0.0288882
0.988643	0.0289056	0.98023	0.0289056	0.925846	0.0289056	0.867856	0.0289056	0.797608	0.0289056
0.988649	0.0289229	0.980181	0.0289229	0.92583	0.0289229	0.867876	0.0289229	0.79755	0.0289229
0.988656	0.0289403	0.980193	0.0289403	0.925755	0.0289403	0.867775	0.0289403	0.797491	0.0289403
0.988663	0.0289577	0.980145	0.0289577	0.925799	0.0289577	0.867734	0.0289577	0.797373	0.0289577
0.98867	0.0289751	0.980157	0.0289751	0.925784	0.0289751	0.867754	0.0289751	0.797254	0.0289751
0.988677	0.0289924	0.980169	0.0289924	0.925708	0.0289924	0.867773	0.0289924	0.797316	0.0289924
0.988683	0.0290098	0.980181	0.0290098	0.925753	0.0290098	0.867673	0.0290098	0.797377	0.0290098
0.98869	0.0290272	0.980193	0.0290272	0.925738	0.0290272	0.867512	0.0290272	0.797379	0.0290272
0.988697	0.0290445	0.980145	0.0290445	0.925722	0.0290445	0.867532	0.0290445	0.797321	0.0290445
0.988704	0.0290619	0.980157	0.0290619	0.925707	0.0290619	0.867611	0.0290619	0.797143	0.0290619
0.98871	0.0290793	0.980168	0.0290793	0.925691	0.0290793	0.86763	0.0290793	0.797085	0.0290793
0.988717	0.0290967	0.98018	0.0290967	0.925736	0.0290967	0.86759	0.0290967	0.797087	0.0290967
0.988724	0.029114	0.980192	0.029114	0.92578	0.029114	0.86755	0.029114	0.797029	0.029114
0.988731	0.0291314	0.980204	0.0291314	0.925765	0.0291314	0.867509	0.0291314	0.797031	0.0291314
0.988737	0.0291488	0.980097	0.0291488	0.92563	0.0291488	0.86741	0.0291488	0.797092	0.0291488
0.988744	0.0291661	0.980108	0.0291661	0.925674	0.0291661	0.86731	0.0291661	0.797094	0.0291661
0.988751	0.0291835	0.98012	0.0291835	0.925659	0.0291835	0.86727	0.0291835	0.796917	0.0291835
0.988698	0.0292009	0.980132	0.0292009	0.925703	0.0292009	0.86723	0.0292009	0.796681	0.0292009
0.988705	0.0292182	0.980084	0.0292182	0.925748	0.0292182	0.867249	0.0292182	0.796564	0.0292182
0.988711	0.0292356	0.980096	0.0292356	0.925732	0.0292356	0.86715	0.0292356	0.796566	0.0292356
0.988718	0.029253	0.980108	0.029253	0.925717	0.029253	0.86711	0.029253	0.796568	0.029253
0.988725	0.0292704	0.98012	0.0292704	0.925702	0.0292704	0.866952	0.0292704	0.796511	0.0292704
0.988731	0.0292877	0.980132	0.0292877	0.925746	0.0292877	0.866912	0.0292877	0.796275	0.0292877
0.988738	0.0293051	0.980143	0.0293051	0.925671	0.0293051	0.866813	0.0293051	0.796278	0.0293051
0.988745	0.0293225	0.980096	0.0293225	0.925715	0.0293225	0.866833	0.0293225	0.796339	0.0293225
0.988751	0.0293398	0.980108	0.0293398	0.9257	0.0293398	0.866793	0.0293398	0.79646	0.0293398
0.988758	0.0293572	0.98012	0.0293572	0.925685	0.0293572	0.866813	0.0293572	0.796284	0.0293572
0.988765	0.0293746	0.980072	0.0293746	0.925729	0.0293746	0.866832	0.0293746	0.796109	0.0293746
0.988771	0.0293919	0.980084	0.0293919	0.925773	0.0293919	0.866852	0.0293919	0.796052	0.0293919
0.988778	0.0294093	0.980037	0.0294093	0.925817	0.0294093	0.866753	0.0294093	0.795936	0.0294093
0.988785	0.0294267	0.97993	0.0294267	0.925801	0.0294267	0.866714	0.0294267	0.79588	0.0294267
0.988791	0.0294441	0.979942	0.0294441	0.925727	0.0294441	0.866498	0.0294441	0.795882	0.0294441
0.988798	0.0294614	0.979954	0.0294614	0.925771	0.0294614	0.866399	0.0294614	0.795767	0.0294614
0.988804	0.0294788	0.979966	0.0294788	0.925815	0.0294788	0.86636	0.0294788	0.795828	0.0294788
0.988752	0.0294962	0.979978	0.0294962	0.925799	0.0294962	0.866321	0.0294962	0.795713	0.0294962
0.988759	0.0295135	0.979989	0.0295135	0.925843	0.0295135	0.866047	0.0295135	0.795598	0.0295135
0.988765	0.0295309	0.980001	0.0295309	0.925828	0.0295309	0.866008	0.0295309	0.7956	0.0295309
0.988772	0.0295483	0.980013	0.0295483	0.925813	0.0295483	0.865969	0.0295483	0.795426	0.0295483
0.988779	0.0295656	0.979966	0.0295656	0.925739	0.0295656	0.865813	0.0295656	0.795253	0.0295656
0.988785	0.029583	0.979919	0.029583	0.925782	0.029583	0.865833	0.029583	0.795021	0.029583
0.988792	0.0296004	0.979872	0.0296004	0.925767	0.0296004	0.865853	0.0296004	0.794965	0.0296004
0.988798	0.0296178	0.979884	0.0296178	0.925811	0.0296178	0.865932	0.0296178	0.794968	0.0296178
0.988805	0.0296351	0.979896	0.0296351	0.925854	0.0296351	0.865834	0.0296351	0.794737	0.0296351
0.988811	0.0296525	0.979907	0.0296525	0.925839	0.0296525	0.865913	0.0296525	0.794681	0.0296525
0.988818	0.0296699	0.979919	0.0296699	0.925883	0.0296699	0.865933	0.0296699	0.794743	0.0296699
0.988825	0.0296872	0.979931	0.0296872	0.925809	0.0296872	0.865777	0.0296872	0.794629	0.0296872
0.988831	0.0297046	0.979943	0.0297046	0.925735	0.0297046	0.865797	0.0297046	0.794632	0.0297046
0.988838	0.029722	0.979954	0.029722	0.925662	0.029722	0.865817	0.029722	0.794635	0.029722
0.988844	0.0297393	0.979966	0.0297393	0.925705	0.0297393	0.865837	0.0297393	0.794521	0.0297393
0.988851	0.0297567	0.979919	0.0297567	0.925749	0.0297567	0.865799	0.0297567	0.794525	0.0297567
0.988799	0.0297741	0.979931	0.0297741	0.925675	0.0297741	0.86576	0.0297741	0.794411	0.0297741
0.988805	0.0297915	0.979885	0.0297915	0.925544	0.0297915	0.865839	0.0297915	0.794531	0.0297915
0.988812	0.0298088	0.979896	0.0298088	0.925529	0.0298088	0.8658	0.0298088	0.794534	0.0298088
0.988818	0.0298262	0.979908	0.0298262	0.925514	0.0298262	0.865879	0.0298262	0.794596	0.0298262
0.988825	0.0298436	0.97992	0.0298436	0.925441	0.0298436	0.865957	0.0298436	0.794657	0.0298436
0.988831	0.0298609	0.979931	0.0298609	0.925484	0.0298609	0.866035	0.0298609	0.79466	0.0298609
0.988838	0.0298783	0.979885	0.0298783	0.925411	0.0298783	0.86588	0.0298783	0.794721	0.0298783
0.988844	0.0298957	0.979897	0.0298957	0.925338	0.0298957	0.865842	0.0298957	0.794782	0.0298957
0.988851	0.029913	0.979908	0.029913	0.925324	0.029913	0.865745	0.029913	0.794785	0.029913
0.988799	0.0299304	0.979804	0.0299304	0.925367	0.0299304	0.865765	0.0299304	0.794846	0.0299304
0.988806	0.0299478	0.9797	0.0299478	0.925352	0.0299478	0.865843	0.0299478	0.794791	0.0299478
0.988812	0.0299652	0.979711	0.0299652	0.925338	0.0299652	0.865631	0.0299652	0.794621	0.0299652
0.988819	0.0299825	0.979723	0.0299825	0.925323	0.0299825	0.865651	0.0299825	0.794566	0.0299825
0.988825	0.0299999	0.979677	0.0299999	0.925308	0.0299999	0.865555	0.0299999	0.794337	0.0299999
0.988832	0.0300173	0.979689	0.0300173	0.925236	0.0300173	0.865575	0.0300173	0.794398	0.0300173
0.988838	0.0300346	0.9797	0.0300346	0.925221	0.0300346	0.865363	0.0300346	0.794402	0.0300346
0.988845	0.030052	0.979654	0.030052	0.925149	0.030052	0.865441	0.030052	0.794463	0.030052
0.988851	0.0300694	0.979666	0.0300694	0.925077	0.0300694	0.865346	0.0300694	0.794408	0.0300694
0.9888	0.0300867	0.979678	0.0300867	0.92512	0.0300867	0.86525	0.0300867	0.794354	0.0300867
0.988806	0.0301041	0.979574	0.0301041	0.925163	0.0301041	0.86527	0.0301041	0.794242	0.0301041
0.988813	0.0301215	0.979586	0.0301215	0.925148	0.0301215	0.86529	0.0301215	0.79413	0.0301215
0.988819	0.0301389	0.979598	0.0301389	0.925192	0.0301389	0.865253	0.0301389	0.794133	0.0301389
0.988826	0.0301562	0.979609	0.0301562	0.92512	0.0301562	0.865273	0.0301562	0.794136	0.0301562
0.988774	0.0301736	0.979621	0.0301736	0.925163	0.0301736	0.865178	0.0301736	0.794025	0.0301736
0.988781	0.030191	0.979633	0.030191	0.925091	0.030191	0.865198	0.030191	0.794028	0.030191
0.988787	0.0302083	0.979645	0.0302083	0.924961	0.0302083	0.865218	0.0302083	0.793974	0.0302083
0.988794	0.0302257	0.979656	0.0302257	0.924889	0.0302257	0.86518	0.0302257	0.793977	0.0302257
0.9888	0.0302431	0.979668	0.0302431	0.924875	0.0302431	0.865085	0.0302431	0.793809	0.0302431
0.988749	0.0302604	0.979622	0.0302604	0.924803	0.0302604	0.865048	0.0302604	0.793755	0.0302604
0.988756	0.0302778	0.979577	0.0302778	0.924789	0.0302778	0.865011	0.0302778	0.793816	0.0302778
0.988762	0.0302952	0.979588	0.0302952	0.924775	0.0302952	0.864916	0.0302952	0.793762	0.0302952
0.988769	0.0303126	0.979485	0.0303126	0.924703	0.0303126	0.864822	0.0303126	0.793708	0.0303126
0.988775	0.0303299	0.979497	0.0303299	0.924747	0.0303299	0.864727	0.0303299	0.79354	0.0303299
0.988781	0.0303473	0.979509	0.0303473	0.92479	0.0303473	0.864518	0.0303473	0.793544	0.0303473
0.988788	0.0303647	0.979521	0.0303647	0.924833	0.0303647	0.864424	0.0303647	0.793604	0.0303647
0.988794	0.030382	0.979532	0.030382	0.924818	0.030382	0.86433	0.030382	0.793551	0.030382
0.988801	0.0303994	0.979544	0.0303994	0.924804	0.0303994	0.864408	0.0303994	0.793555	0.0303994
0.988807	0.0304168	0.979556	0.0304168	0.924847	0.0304168	0.864314	0.0304168	0.793501	0.0304168
0.988813	0.0304341	0.979567	0.0304341	0.924833	0.0304341	0.864334	0.0304341	0.793391	0.0304341
0.98882	0.0304515	0.979522	0.0304515	0.924876	0.0304515	0.864298	0.0304515	0.793338	0.0304515
0.988826	0.0304689	0.979534	0.0304689	0.924919	0.0304689	0.864261	0.0304689	0.793398	0.0304689
0.988833	0.0304863	0.979545	0.0304863	0.924962	0.0304863	0.864224	0.0304863	0.793402	0.0304863
0.988839	0.0305036	0.979557	0.0305036	0.925004	0.0305036	0.864131	0.0305036	0.793406	0.0305036
0.988788	0.030521	0.979512	0.030521	0.924933	0.030521	0.864151	0.030521	0.79341	0.030521
0.988795	0.0305384	0.979523	0.0305384	0.924976	0.0305384	0.864228	0.0305384	0.793243	0.0305384
0.988801	0.0305557	0.979535	0.0305557	0.924962	0.0305557	0.864306	0.0305557	0.79319	0.0305557
0.988807	0.0305731	0.979547	0.0305731	0.924834	0.0305731	0.864212	0.0305731	0.79308	0.0305731
0.988814	0.0305905	0.979558	0.0305905	0.924876	0.0305905	0.864062	0.0305905	0.793084	0.0305905
0.98882	0.0306078	0.97957	0.0306078	0.924919	0.0306078	0.864083	0.0306078	0.792974	0.0306078
0.988826	0.0306252	0.979581	0.0306252	0.924962	0.0306252	0.863876	0.0306252	0.793035	0.0306252
0.988833	0.0306426	0.979536	0.0306426	0.924778	0.0306426	0.86384	0.0306426	0.793096	0.0306426
0.988839	0.03066	0.979548	0.03066	0.92482	0.03066	0.863747	0.03066	0.793156	0.03066
0.988845	0.0306773	0.979503	0.0306773	0.924806	0.0306773	0.863598	0.0306773	0.79299	0.0306773
0.988852	0.0306947	0.979514	0.0306947	0.924735	0.0306947	0.863562	0.0306947	0.793051	0.0306947
0.988858	0.0307121	0.979526	0.0307121	0.924778	0.0307121	0.863582	0.0307121	0.793055	0.0307121
0.988864	0.0307294	0.979538	0.0307294	0.924764	0.0307294	0.863546	0.0307294	0.792946	0.0307294
0.988871	0.0307468	0.979549	0.0307468	0.924807	0.0307468	0.863511	0.0307468	0.792893	0.0307468
0.988877	0.0307642	0.979561	0.0307642	0.924736	0.0307642	0.863531	0.0307642	0.792841	0.0307642
0.988883	0.0307816	0.979572	0.0307816	0.924779	0.0307816	0.863439	0.0307816	0.792788	0.0307816
0.98889	0.0307989	0.979584	0.0307989	0.924821	0.0307989	0.863516	0.0307989	0.792623	0.0307989
0.988896	0.0308163	0.979595	0.0308163	0.924807	0.0308163	0.863536	0.0308163	0.792571	0.0308163
0.988902	0.0308337	0.97955	0.0308337	0.924793	0.0308337	0.863613	0.0308337	0.792519	0.0308337
0.988908	0.030851	0.979562	0.030851	0.924779	0.030851	0.863578	0.030851	0.79241	0.030851
0.988915	0.0308684	0.979573	0.0308684	0.924821	0.0308684	0.863429	0.0308684	0.792358	0.0308684
0.988921	0.0308858	0.979585	0.0308858	0.924807	0.0308858	0.863337	0.0308858	0.792306	0.0308858
0.988927	0.0309031	0.97954	0.0309031	0.92485	0.0309031	0.863358	0.0309031	0.792198	0.0309031
0.988933	0.0309205	0.979496	0.0309205	0.924892	0.0309205	0.863435	0.0309205	0.791978	0.0309205
0.988939	0.0309379	0.979451	0.0309379	0.924934	0.0309379	0.863287	0.0309379	0.791982	0.0309379
0.98889	0.0309553	0.979462	0.0309553	0.924864	0.0309553	0.863195	0.0309553	0.791987	0.0309553
0.988896	0.0309726	0.979418	0.0309726	0.92485	0.0309726	0.863104	0.0309726	0.791935	0.0309726
0.988902	0.03099	0.979429	0.03099	0.924892	0.03099	0.863068	0.03099	0.791828	0.03099
0.988908	0.0310074	0.979385	0.0310074	0.924822	0.0310074	0.863033	0.0310074	0.79172	0.0310074
0.988914	0.0310247	0.97934	0.0310247	0.924808	0.0310247	0.862942	0.0310247	0.791837	0.0310247
0.988921	0.0310421	0.97924	0.0310421	0.92485	0.0310421	0.862906	0.0310421	0.791842	0.0310421
0.988871	0.0310595	0.979252	0.0310595	0.92478	0.0310595	0.862871	0.0310595	0.791846	0.0310595
0.988821	0.0310768	0.979263	0.0310768	0.924655	0.0310768	0.862724	0.0310768	0.791683	0.0310768
0.988716	0.0310942	0.979275	0.0310942	0.924641	0.0310942	0.862689	0.0310942	0.791576	0.0310942
0.988722	0.0311116	0.979286	0.0311116	0.924571	0.0311116	0.862598	0.0311116	0.791525	0.0311116
0.988728	0.031129	0.979298	0.031129	0.924502	0.031129	0.862563	0.031129	0.791474	0.031129
0.988735	0.0311463	0.97931	0.0311463	0.924544	0.0311463	0.862529	0.0311463	0.791478	0.0311463
0.988741	0.0311637	0.979321	0.0311637	0.92453	0.0311637	0.862494	0.0311637	0.791427	0.0311637
0.988747	0.0311811	0.979277	0.0311811	0.924517	0.0311811	0.862515	0.0311811	0.791377	0.0311811
0.988753	0.0311984	0.979177	0.0311984	0.924503	0.0311984	0.86248	0.0311984	0.791437	0.0311984
0.98876	0.0312158	0.979077	0.0312158	0.924434	0.0312158	0.862501	0.0312158	0.791442	0.0312158
0.988766	0.0312332	0.979089	0.0312332	0.924476	0.0312332	0.862466	0.0312332	0.791391	0.0312332
0.988772	0.0312505	0.979045	0.0312505	0.924462	0.0312505	0.862487	0.0312505	0.791396	0.0312505
0.988778	0.0312679	0.979057	0.0312679	0.924449	0.0312679	0.862508	0.0312679	0.791345	0.0312679
0.988785	0.0312853	0.979068	0.0312853	0.924491	0.0312853	0.862528	0.0312853	0.791405	0.0312853
0.988791	0.0313027	0.97908	0.0313027	0.924477	0.0313027	0.862494	0.0313027	0.791466	0.0313027
0.988797	0.03132	0.979036	0.03132	0.924408	0.03132	0.862459	0.03132	0.79147	0.03132
0.988803	0.0313374	0.979048	0.0313374	0.924394	0.0313374	0.862369	0.0313374	0.79153	0.0313374
0.988809	0.0313548	0.979004	0.0313548	0.924381	0.0313548	0.862445	0.0313548	0.791535	0.0313548
0.988816	0.0313721	0.979016	0.0313721	0.924423	0.0313721	0.862411	0.0313721	0.79154	0.0313721
0.988822	0.0313895	0.979027	0.0313895	0.924465	0.0313895	0.862376	0.0313895	0.791434	0.0313895
0.988773	0.0314069	0.979039	0.0314069	0.924506	0.0314069	0.862231	0.0314069	0.791383	0.0314069
0.988724	0.0314242	0.97905	0.0314242	0.924382	0.0314242	0.862086	0.0314242	0.791443	0.0314242
0.98873	0.0314416	0.979062	0.0314416	0.924424	0.0314416	0.861886	0.0314416	0.791503	0.0314416
0.988736	0.031459	0.979073	0.031459	0.924411	0.031459	0.861907	0.031459	0.791508	0.031459
0.988742	0.0314764	0.979085	0.0314764	0.924452	0.0314764	0.861818	0.0314764	0.791623	0.0314764
0.988749	0.0314937	0.979097	0.0314937	0.924494	0.0314937	0.861784	0.0314937	0.791628	0.0314937
0.9887	0.0315111	0.979053	0.0315111	0.924315	0.0315111	0.861805	0.0315111	0.791412	0.0315111
0.988706	0.0315285	0.979065	0.0315285	0.924247	0.0315285	0.861771	0.0315285	0.791472	0.0315285
0.988712	0.0315458	0.979076	0.0315458	0.924288	0.0315458	0.861737	0.0315458	0.791476	0.0315458
0.988718	0.0315632	0.979088	0.0315632	0.92433	0.0315632	0.861648	0.0315632	0.791316	0.0315632
0.988724	0.0315806	0.979099	0.0315806	0.924152	0.0315806	0.861614	0.0315806	0.791211	0.0315806
0.988731	0.0315979	0.979001	0.0315979	0.924138	0.0315979	0.86169	0.0315979	0.791325	0.0315979
0.988737	0.0316153	0.979012	0.0316153	0.924125	0.0316153	0.861711	0.0316153	0.791275	0.0316153
0.988743	0.0316327	0.978969	0.0316327	0.924057	0.0316327	0.861622	0.0316327	0.791335	0.0316327
0.988749	0.0316501	0.97898	0.0316501	0.924044	0.0316501	0.861643	0.0316501	0.791395	0.0316501
0.988755	0.0316674	0.978937	0.0316674	0.92403	0.0316674	0.861609	0.0316674	0.791344	0.0316674
0.988762	0.0316848	0.978949	0.0316848	0.924017	0.0316848	0.86163	0.0316848	0.791349	0.0316848
0.988713	0.0317022	0.97896	0.0317022	0.924004	0.0317022	0.861597	0.0317022	0.791354	0.0317022
0.988719	0.0317195	0.978972	0.0317195	0.924046	0.0317195	0.861508	0.0317195	0.791359	0.0317195
0.988725	0.0317369	0.978928	0.0317369	0.924087	0.0317369	0.86142	0.0317369	0.791254	0.0317369
0.988731	0.0317543	0.978885	0.0317543	0.924019	0.0317543	0.861441	0.0317543	0.791095	0.0317543
0.988738	0.0317716	0.978897	0.0317716	0.924006	0.0317716	0.861407	0.0317716	0.791045	0.0317716
0.988744	0.031789	0.978854	0.031789	0.924048	0.031789	0.861374	0.031789	0.790995	0.031789
0.98875	0.0318064	0.978865	0.0318064	0.924035	0.0318064	0.861231	0.0318064	0.790945	0.0318064
0.988756	0.0318238	0.978877	0.0318238	0.924076	0.0318238	0.861252	0.0318238	0.791059	0.0318238
0.988762	0.0318411	0.978779	0.0318411	0.924118	0.0318411	0.861219	0.0318411	0.791064	0.0318411
0.988768	0.0318585	0.978791	0.0318585	0.924159	0.0318585	0.861294	0.0318585	0.79096	0.0318585
0.988774	0.0318759	0.978802	0.0318759	0.924091	0.0318759	0.861152	0.0318759	0.790911	0.0318759
0.988781	0.0318932	0.978759	0.0318932	0.924078	0.0318932	0.861119	0.0318932	0.791024	0.0318932
0.988787	0.0319106	0.978716	0.0319106	0.924065	0.0319106	0.861031	0.0319106	0.791084	0.0319106
0.988793	0.031928	0.978674	0.031928	0.924106	0.031928	0.861107	0.031928	0.791034	0.031928
0.988799	0.0319453	0.978631	0.0319453	0.924148	0.0319453	0.861073	0.0319453	0.790985	0.0319453
0.988805	0.0319627	0.978642	0.0319627	0.924189	0.0319627	0.860986	0.0319627	0.790881	0.0319627
0.988811	0.0319801	0.978654	0.0319801	0.924176	0.0319801	0.861061	0.0319801	0.790886	0.0319801
0.988817	0.0319975	0.978611	0.0319975	0.924163	0.0319975	0.861082	0.0319975	0.790837	0.0319975
0.988823	0.0320148	0.978569	0.0320148	0.92415	0.0320148	0.861104	0.0320148	0.790787	0.0320148
0.988829	0.0320322	0.978526	0.0320322	0.924136	0.0320322	0.860962	0.0320322	0.790738	0.0320322
0.988835	0.0320496	0.978538	0.0320496	0.924178	0.0320496	0.860875	0.0320496	0.790797	0.0320496
0.988841	0.0320669	0.978549	0.0320669	0.924164	0.0320669	0.860788	0.0320669	0.790911	0.0320669
0.988793	0.0320843	0.978561	0.0320843	0.924097	0.0320843	0.860755	0.0320843	0.790915	0.0320843
0.988799	0.0321017	0.978573	0.0321017	0.924084	0.0321017	0.860614	0.0321017	0.790975	0.0321017
0.988805	0.032119	0.978584	0.032119	0.924071	0.032119	0.860635	0.032119	0.790817	0.032119
0.988811	0.0321364	0.978596	0.0321364	0.924112	0.0321364	0.860602	0.0321364	0.790714	0.0321364
0.988817	0.0321538	0.978499	0.0321538	0.924153	0.0321538	0.860461	0.0321538	0.790719	0.0321538
0.988823	0.0321712	0.978511	0.0321712	0.92414	0.0321712	0.860429	0.0321712	0.790724	0.0321712
0.98883	0.0321885	0.978522	0.0321885	0.923965	0.0321885	0.860396	0.0321885	0.790783	0.0321885
0.988836	0.0322059	0.978534	0.0322059	0.924006	0.0322059	0.860364	0.0322059	0.790788	0.0322059
0.988842	0.0322233	0.978492	0.0322233	0.923993	0.0322233	0.860277	0.0322233	0.790631	0.0322233
0.988848	0.0322406	0.978449	0.0322406	0.924034	0.0322406	0.860298	0.0322406	0.790636	0.0322406
0.988854	0.032258	0.978407	0.032258	0.924075	0.032258	0.86032	0.032258	0.790695	0.032258
0.98886	0.0322754	0.978419	0.0322754	0.924116	0.0322754	0.860287	0.0322754	0.790593	0.0322754
0.988866	0.0322927	0.978377	0.0322927	0.924049	0.0322927	0.860363	0.0322927	0.790598	0.0322927
0.988872	0.0323101	0.978388	0.0323101	0.923983	0.0323101	0.860438	0.0323101	0.790495	0.0323101
0.988878	0.0323275	0.9784	0.0323275	0.924023	0.0323275	0.860405	0.0323275	0.790393	0.0323275
0.988884	0.0323449	0.978411	0.0323449	0.924011	0.0323449	0.860319	0.0323449	0.790344	0.0323449
0.988889	0.0323622	0.978423	0.0323622	0.924051	0.0323622	0.860072	0.0323622	0.790403	0.0323622
0.988895	0.0323796	0.978327	0.0323796	0.924038	0.0323796	0.86004	0.0323796	0.790301	0.0323796
0.988901	0.032397	0.978285	0.032397	0.924079	0.032397	0.860061	0.032397	0.790306	0.032397
0.988907	0.0324143	0.978297	0.0324143	0.924066	0.0324143	0.859922	0.0324143	0.790204	0.0324143
0.988913	0.0324317	0.978309	0.0324317	0.924107	0.0324317	0.859943	0.0324317	0.790102	0.0324317
0.988919	0.0324491	0.97832	0.0324491	0.924094	0.0324491	0.859965	0.0324491	0.790001	0.0324491
0.988925	0.0324664	0.978332	0.0324664	0.924135	0.0324664	0.86004	0.0324664	0.789952	0.0324664
0.988931	0.0324838	0.978236	0.0324838	0.924175	0.0324838	0.860114	0.0324838	0.789904	0.0324838
0.988937	0.0325012	0.978248	0.0325012	0.924216	0.0325012	0.860136	0.0325012	0.789856	0.0325012
0.988943	0.0325186	0.97826	0.0325186	0.924149	0.0325186	0.859997	0.0325186	0.789755	0.0325186
0.988949	0.0325359	0.978271	0.0325359	0.924136	0.0325359	0.859911	0.0325359	0.789707	0.0325359
0.988955	0.0325533	0.978176	0.0325533	0.924124	0.0325533	0.859879	0.0325533	0.789606	0.0325533
0.988961	0.0325707	0.978188	0.0325707	0.924111	0.0325707	0.859687	0.0325707	0.789398	0.0325707
0.988966	0.032588	0.978146	0.032588	0.924098	0.032588	0.859602	0.032588	0.789297	0.032588
0.988919	0.0326054	0.978158	0.0326054	0.924032	0.0326054	0.859464	0.0326054	0.789303	0.0326054
0.988925	0.0326228	0.978169	0.0326228	0.923966	0.0326228	0.859379	0.0326228	0.789202	0.0326228
0.988931	0.0326402	0.978075	0.0326402	0.923953	0.0326402	0.859294	0.0326402	0.789154	0.0326402
0.988937	0.0326575	0.978033	0.0326575	0.92394	0.0326575	0.859156	0.0326575	0.789054	0.0326575
0.988943	0.0326749	0.978045	0.0326749	0.923927	0.0326749	0.859178	0.0326749	0.789166	0.0326749
0.988949	0.0326923	0.978003	0.0326923	0.923809	0.0326923	0.85904	0.0326923	0.789225	0.0326923
0.988954	0.0327096	0.978015	0.0327096	0.923796	0.0327096	0.859062	0.0327096	0.789124	0.0327096
0.988907	0.032727	0.978027	0.032727	0.923783	0.032727	0.858978	0.032727	0.788918	0.032727
0.988913	0.0327444	0.977985	0.0327444	0.923824	0.0327444	0.858787	0.0327444	0.788871	0.0327444
0.988919	0.0327617	0.977997	0.0327617	0.923864	0.0327617	0.858862	0.0327617	0.788611	0.0327617
0.988925	0.0327791	0.978009	0.0327791	0.923851	0.0327791	0.858725	0.0327791	0.788617	0.0327791
0.988931	0.0327965	0.97802	0.0327965	0.923892	0.0327965	0.858641	0.0327965	0.788676	0.0327965
0.988937	0.0328139	0.978032	0.0328139	0.923773	0.0328139	0.858663	0.0328139	0.788682	0.0328139
0.988942	0.0328312	0.978043	0.0328312	0.923655	0.0328312	0.858685	0.0328312	0.788688	0.0328312
0.988895	0.0328486	0.978055	0.0328486	0.923642	0.0328486	0.858759	0.0328486	0.788642	0.0328486
0.988901	0.032866	0.978067	0.032866	0.923577	0.032866	0.858623	0.032866	0.788753	0.032866
0.988907	0.0328833	0.978078	0.0328833	0.923512	0.0328833	0.858645	0.0328833	0.788706	0.0328833
0.988913	0.0329007	0.978037	0.0329007	0.923499	0.0329007	0.858614	0.0329007	0.788712	0.0329007
0.988919	0.0329181	0.978049	0.0329181	0.923434	0.0329181	0.858688	0.0329181	0.788666	0.0329181
0.988872	0.0329354	0.97806	0.0329354	0.923369	0.0329354	0.85871	0.0329354	0.788619	0.0329354
0.988878	0.0329528	0.978072	0.0329528	0.923357	0.0329528	0.858626	0.0329528	0.788572	0.0329528
0.988884	0.0329702	0.978083	0.0329702	0.923292	0.0329702	0.858648	0.0329702	0.788525	0.0329702
0.988889	0.0329876	0.978095	0.0329876	0.923332	0.0329876	0.858723	0.0329876	0.788531	0.0329876
0.988895	0.0330049	0.978106	0.0330049	0.923372	0.0330049	0.858797	0.0330049	0.788643	0.0330049
0.988849	0.0330223	0.978118	0.0330223	0.923255	0.0330223	0.858819	0.0330223	0.788701	0.0330223
0.988854	0.0330397	0.978129	0.0330397	0.92319	0.0330397	0.85884	0.0330397	0.788602	0.0330397
0.98886	0.033057	0.978141	0.033057	0.923178	0.033057	0.858757	0.033057	0.788608	0.033057
0.988866	0.0330744	0.9781	0.0330744	0.923166	0.0330744	0.858726	0.0330744	0.788667	0.0330744
0.988819	0.0330918	0.978111	0.0330918	0.923101	0.0330918	0.8588	0.0330918	0.788568	0.0330918
0.988825	0.0331091	0.978123	0.0331091	0.923037	0.0331091	0.858769	0.0331091	0.788574	0.0331091
0.988831	0.0331265	0.978134	0.0331265	0.923077	0.0331265	0.858791	0.0331265	0.788632	0.0331265
0.988785	0.0331439	0.978146	0.0331439	0.923065	0.0331439	0.858812	0.0331439	0.788533	0.0331439
0.988738	0.0331613	0.978052	0.0331613	0.923053	0.0331613	0.858834	0.0331613	0.788487	0.0331613
0.988744	0.0331786	0.977959	0.0331786	0.923041	0.0331786	0.858698	0.0331786	0.788493	0.0331786
0.98875	0.033196	0.977971	0.033196	0.922924	0.033196	0.858668	0.033196	0.788551	0.033196
0.988756	0.0332134	0.97793	0.0332134	0.92286	0.0332134	0.858689	0.0332134	0.7884	0.0332134
0.988762	0.0332307	0.977942	0.0332307	0.922848	0.0332307	0.858659	0.0332307	0.788197	0.0332307
0.988768	0.0332481	0.977901	0.0332481	0.922836	0.0332481	0.858628	0.0332481	0.788203	0.0332481
0.988773	0.0332655	0.97786	0.0332655	0.922876	0.0332655	0.85865	0.0332655	0.788053	0.0332655
0.988727	0.0332828	0.977872	0.0332828	0.922916	0.0332828	0.858671	0.0332828	0.787903	0.0332828
0.988733	0.0333002	0.977883	0.0333002	0.922957	0.0333002	0.858641	0.0333002	0.787961	0.0333002
0.988739	0.0333176	0.977895	0.0333176	0.922892	0.0333176	0.858662	0.0333176	0.788072	0.0333176
0.988693	0.033335	0.977906	0.033335	0.922933	0.033335	0.858736	0.033335	0.787974	0.033335
0.988699	0.0333523	0.977918	0.0333523	0.922921	0.0333523	0.858705	0.0333523	0.787876	0.0333523
0.988704	0.0333697	0.977929	0.0333697	0.922909	0.0333697	0.858779	0.0333697	0.787778	0.0333697
0.988658	0.0333871	0.977889	0.0333871	0.922845	0.0333871	0.858644	0.0333871	0.78768	0.0333871
0.988664	0.0334044	0.977848	0.0334044	0.922781	0.0334044	0.858614	0.0334044	0.787687	0.0334044
0.98867	0.0334218	0.97786	0.0334218	0.922769	0.0334218	0.858635	0.0334218	0.787745	0.0334218
0.988676	0.0334392	0.977819	0.0334392	0.922757	0.0334392	0.858553	0.0334392	0.787699	0.0334392
0.988682	0.0334565	0.977831	0.0334565	0.922694	0.0334565	0.858522	0.0334565	0.787758	0.0334565
0.988688	0.0334739	0.977739	0.0334739	0.922578	0.0334739	0.85844	0.0334739	0.787608	0.0334739
0.988694	0.0334913	0.977698	0.0334913	0.922618	0.0334913	0.858462	0.0334913	0.787563	0.0334913
0.988648	0.0335087	0.97771	0.0335087	0.922658	0.0335087	0.85838	0.0335087	0.787414	0.0335087
0.988653	0.033526	0.977721	0.033526	0.922595	0.033526	0.858349	0.033526	0.787317	0.033526
0.988659	0.0335434	0.977681	0.0335434	0.922583	0.0335434	0.858216	0.0335434	0.787272	0.0335434
0.988665	0.0335608	0.977693	0.0335608	0.92252	0.0335608	0.858185	0.0335608	0.787278	0.0335608
0.988671	0.0335781	0.977704	0.0335781	0.922404	0.0335781	0.858104	0.0335781	0.787285	0.0335781
0.988625	0.0335955	0.977664	0.0335955	0.922445	0.0335955	0.858022	0.0335955	0.787291	0.0335955
0.988631	0.0336129	0.977676	0.0336129	0.922433	0.0336129	0.857992	0.0336129	0.787246	0.0336129
0.988637	0.0336302	0.977687	0.0336302	0.92237	0.0336302	0.857962	0.0336302	0.787098	0.0336302
0.988643	0.0336476	0.977595	0.0336476	0.92241	0.0336476	0.857829	0.0336476	0.787104	0.0336476
0.988649	0.033665	0.977555	0.033665	0.92245	0.033665	0.85785	0.033665	0.787111	0.033665
0.988655	0.0336824	0.977567	0.0336824	0.922438	0.0336824	0.857821	0.0336824	0.787066	0.0336824
0.988609	0.0336997	0.977578	0.0336997	0.922427	0.0336997	0.857739	0.0336997	0.78697	0.0336997
0.988615	0.0337171	0.97759	0.0337171	0.922467	0.0337171	0.85771	0.0337171	0.786925	0.0337171
0.988621	0.0337345	0.977602	0.0337345	0.922455	0.0337345	0.857577	0.0337345	0.786829	0.0337345
0.988626	0.0337518	0.977613	0.0337518	0.922495	0.0337518	0.857599	0.0337518	0.786733	0.0337518
0.988632	0.0337692	0.977625	0.0337692	0.922535	0.0337692	0.857518	0.0337692	0.786739	0.0337692
0.988638	0.0337866	0.977636	0.0337866	0.922575	0.0337866	0.857437	0.0337866	0.786695	0.0337866
0.988644	0.0338039	0.977596	0.0338039	0.922512	0.0338039	0.85751	0.0338039	0.786599	0.0338039
0.98865	0.0338213	0.977608	0.0338213	0.9225	0.0338213	0.85748	0.0338213	0.786606	0.0338213
0.988656	0.0338387	0.977619	0.0338387	0.922489	0.0338387	0.857554	0.0338387	0.786561	0.0338387
0.988661	0.0338561	0.977579	0.0338561	0.922528	0.0338561	0.857421	0.0338561	0.786517	0.0338561
0.988667	0.0338734	0.977591	0.0338734	0.922517	0.0338734	0.857443	0.0338734	0.786524	0.0338734
0.988673	0.0338908	0.977551	0.0338908	0.922454	0.0338908	0.857414	0.0338908	0.786531	0.0338908
0.988628	0.0339082	0.977563	0.0339082	0.922494	0.0339082	0.857231	0.0339082	0.786538	0.0339082
0.988633	0.0339255	0.977523	0.0339255	0.922431	0.0339255	0.857201	0.0339255	0.786544	0.0339255
0.988639	0.0339429	0.977483	0.0339429	0.922471	0.0339429	0.857172	0.0339429	0.786449	0.0339429
0.988645	0.0339603	0.977495	0.0339603	0.92251	0.0339603	0.856938	0.0339603	0.786354	0.0339603
0.988651	0.0339776	0.977506	0.0339776	0.922499	0.0339776	0.856909	0.0339776	0.786309	0.0339776
0.988606	0.033995	0.977467	0.033995	0.922436	0.033995	0.856982	0.033995	0.786265	0.033995
0.988611	0.0340124	0.977478	0.0340124	0.922425	0.0340124	0.857004	0.0340124	0.786221	0.0340124
0.988617	0.0340298	0.97749	0.0340298	0.922311	0.0340298	0.856975	0.0340298	0.786126	0.0340298
0.988623	0.0340471	0.977399	0.0340471	0.9223	0.0340471	0.856946	0.0340471	0.786082	0.0340471
0.988629	0.0340645	0.97736	0.0340645	0.922289	0.0340645	0.856866	0.0340645	0.785936	0.0340645
0.988635	0.0340819	0.97732	0.0340819	0.922328	0.0340819	0.856888	0.0340819	0.785944	0.0340819
0.98864	0.0340992	0.977281	0.0340992	0.922266	0.0340992	0.856859	0.0340992	0.7859	0.0340992
0.988646	0.0341166	0.977292	0.0341166	0.922305	0.0341166	0.85683	0.0341166	0.785805	0.0341166
0.988652	0.034134	0.977253	0.034134	0.922345	0.034134	0.856903	0.034134	0.785812	0.034134
0.988658	0.0341513	0.977265	0.0341513	0.922334	0.0341513	0.856925	0.0341513	0.78582	0.0341513
0.988664	0.0341687	0.977276	0.0341687	0.922322	0.0341687	0.856693	0.0341687	0.785827	0.0341687
0.988669	0.0341861	0.977288	0.0341861	0.922158	0.0341861	0.856715	0.0341861	0.785936	0.0341861
0.988675	0.0342035	0.977248	0.0342035	0.922198	0.0342035	0.856787	0.0342035	0.785943	0.0342035
0.988681	0.0342208	0.97726	0.0342208	0.922237	0.0342208	0.856759	0.0342208	0.785848	0.0342208
0.988687	0.0342382	0.977272	0.0342382	0.922175	0.0342382	0.856831	0.0342382	0.785856	0.0342382
0.988692	0.0342556	0.977283	0.0342556	0.922215	0.0342556	0.856802	0.0342556	0.785761	0.0342556
0.988698	0.0342729	0.977244	0.0342729	0.922254	0.0342729	0.856824	0.0342729	0.785769	0.0342729
0.988704	0.0342903	0.977205	0.0342903	0.922294	0.0342903	0.856796	0.0342903	0.785826	0.0342903
0.988709	0.0343077	0.977216	0.0343077	0.922282	0.0343077	0.856615	0.0343077	0.785732	0.0343077
0.988715	0.0343251	0.977177	0.0343251	0.922271	0.0343251	0.856485	0.0343251	0.78574	0.0343251
0.98867	0.0343424	0.977189	0.0343424	0.92226	0.0343424	0.856507	0.0343424	0.785696	0.0343424
0.988676	0.0343598	0.97715	0.0343598	0.922299	0.0343598	0.856529	0.0343598	0.785602	0.0343598
0.988682	0.0343772	0.977161	0.0343772	0.922338	0.0343772	0.856349	0.0343772	0.785458	0.0343772
0.988687	0.0343945	0.977173	0.0343945	0.922277	0.0343945	0.85632	0.0343945	0.785465	0.0343945
0.988693	0.0344119	0.977184	0.0344119	0.922316	0.0344119	0.856241	0.0344119	0.785422	0.0344119
0.988699	0.0344293	0.977196	0.0344293	0.922305	0.0344293	0.856213	0.0344293	0.78553	0.0344293
0.988705	0.0344466	0.977157	0.0344466	0.922243	0.0344466	0.856235	0.0344466	0.785538	0.0344466
0.98871	0.034464	0.977168	0.034464	0.922232	0.034464	0.856005	0.034464	0.785495	0.034464
0.988716	0.0344814	0.97718	0.0344814	0.922271	0.0344814	0.855927	0.0344814	0.785452	0.0344814
0.988722	0.0344988	0.977191	0.0344988	0.922159	0.0344988	0.855949	0.0344988	0.785358	0.0344988
0.988727	0.0345161	0.977153	0.0345161	0.922198	0.0345161	0.855921	0.0345161	0.785366	0.0345161
0.988733	0.0345335	0.977164	0.0345335	0.922187	0.0345335	0.855792	0.0345335	0.785423	0.0345335
0.988739	0.0345509	0.977176	0.0345509	0.922176	0.0345509	0.855764	0.0345509	0.78538	0.0345509
0.988744	0.0345682	0.977137	0.0345682	0.922165	0.0345682	0.855686	0.0345682	0.785388	0.0345682
0.9887	0.0345856	0.977148	0.0345856	0.922053	0.0345856	0.855708	0.0345856	0.785395	0.0345856
0.988705	0.034603	0.97711	0.034603	0.922092	0.034603	0.85558	0.034603	0.785352	0.034603
0.988711	0.0346203	0.977121	0.0346203	0.922031	0.0346203	0.855552	0.0346203	0.785209	0.0346203
0.988717	0.0346377	0.977082	0.0346377	0.92197	0.0346377	0.855474	0.0346377	0.785267	0.0346377
0.988722	0.0346551	0.977044	0.0346551	0.922009	0.0346551	0.855295	0.0346551	0.785174	0.0346551
0.988728	0.0346725	0.977055	0.0346725	0.922048	0.0346725	0.855218	0.0346725	0.785031	0.0346725
0.988684	0.0346898	0.977067	0.0346898	0.921987	0.0346898	0.85524	0.0346898	0.784988	0.0346898
0.988689	0.0347072	0.977078	0.0347072	0.921926	0.0347072	0.855162	0.0347072	0.785046	0.0347072
[truncated: 55,573 more rows]

## Sheet: Fig_S9C
Casanovo_precision	Casanovo_coverage	Casanovo_bm_precision	Casanovo_bm_coverage	PointNovo_precision	PointNovo_coverage	DeepNovo_precision	DeepNovo_coverage	Novor_precision	Novor_coverage	Casanovo_mz_filter_precision	Casanovo_mz_filter_coverage	Casanovo_bm_mz_filter_precision	Casanovo_bm_mz_filter_coverage
1	4.34934e-05	1	4.34934e-05	1	4.34934e-05	0	4.34934e-05	0	4.34934e-05	0.640116	0.898791	0.467051	0.271921
1	8.69868e-05	1	8.69868e-05	1	8.69868e-05	0	8.69868e-05	0	8.69868e-05
1	0.00013048	1	0.00013048	0.666667	0.00013048	0	0.00013048	0	0.00013048
1	0.000173974	1	0.000173974	0.75	0.000173974	0	0.000173974	0.25	0.000173974
1	0.000217467	1	0.000217467	0.6	0.000217467	0.2	0.000217467	0.4	0.000217467
1	0.00026096	1	0.00026096	0.5	0.00026096	0.333333	0.00026096	0.333333	0.00026096
1	0.000304454	1	0.000304454	0.571429	0.000304454	0.428571	0.000304454	0.285714	0.000304454
1	0.000347947	1	0.000347947	0.5	0.000347947	0.375	0.000347947	0.25	0.000347947
1	0.000391441	1	0.000391441	0.444444	0.000391441	0.444444	0.000391441	0.222222	0.000391441
1	0.000434934	1	0.000434934	0.4	0.000434934	0.5	0.000434934	0.2	0.000434934
0.909091	0.000478427	1	0.000478427	0.454545	0.000478427	0.454545	0.000478427	0.181818	0.000478427
0.916667	0.000521921	1	0.000521921	0.5	0.000521921	0.5	0.000521921	0.166667	0.000521921
0.846154	0.000565414	1	0.000565414	0.538462	0.000565414	0.461538	0.000565414	0.230769	0.000565414
0.857143	0.000608907	1	0.000608907	0.5	0.000608907	0.5	0.000608907	0.214286	0.000608907
0.866667	0.000652401	1	0.000652401	0.533333	0.000652401	0.533333	0.000652401	0.2	0.000652401
0.875	0.000695894	1	0.000695894	0.5625	0.000695894	0.5625	0.000695894	0.1875	0.000695894
0.882353	0.000739388	1	0.000739388	0.588235	0.000739388	0.588235	0.000739388	0.176471	0.000739388
0.833333	0.000782881	1	0.000782881	0.555556	0.000782881	0.555556	0.000782881	0.166667	0.000782881
0.842105	0.000826374	1	0.000826374	0.526316	0.000826374	0.578947	0.000826374	0.157895	0.000826374
0.85	0.000869868	1	0.000869868	0.5	0.000869868	0.6	0.000869868	0.2	0.000869868
0.857143	0.000913361	1	0.000913361	0.47619	0.000913361	0.619048	0.000913361	0.190476	0.000913361
0.863636	0.000956855	1	0.000956855	0.454545	0.000956855	0.590909	0.000956855	0.227273	0.000956855
0.869565	0.00100035	1	0.00100035	0.478261	0.00100035	0.608696	0.00100035	0.217391	0.00100035
0.875	0.00104384	1	0.00104384	0.5	0.00104384	0.625	0.00104384	0.208333	0.00104384
0.88	0.00108733	1	0.00108733	0.52	0.00108733	0.64	0.00108733	0.24	0.00108733
0.884615	0.00113083	1	0.00113083	0.5	0.00113083	0.615385	0.00113083	0.230769	0.00113083
0.888889	0.00117432	1	0.00117432	0.481481	0.00117432	0.592593	0.00117432	0.259259	0.00117432
0.892857	0.00121781	1	0.00121781	0.464286	0.00121781	0.607143	0.00121781	0.25	0.00121781
0.896552	0.00126131	1	0.00126131	0.448276	0.00126131	0.62069	0.00126131	0.241379	0.00126131
0.9	0.0013048	1	0.0013048	0.433333	0.0013048	0.633333	0.0013048	0.266667	0.0013048
0.903226	0.0013483	1	0.0013483	0.419355	0.0013483	0.645161	0.0013483	0.290323	0.0013483
0.90625	0.00139179	1	0.00139179	0.4375	0.00139179	0.625	0.00139179	0.28125	0.00139179
0.909091	0.00143528	1	0.00143528	0.454545	0.00143528	0.636364	0.00143528	0.272727	0.00143528
0.911765	0.00147878	1	0.00147878	0.441176	0.00147878	0.617647	0.00147878	0.264706	0.00147878
0.914286	0.00152227	1	0.00152227	0.457143	0.00152227	0.628571	0.00152227	0.257143	0.00152227
0.888889	0.00156576	1	0.00156576	0.472222	0.00156576	0.611111	0.00156576	0.25	0.00156576
0.891892	0.00160926	1	0.00160926	0.486486	0.00160926	0.621622	0.00160926	0.27027	0.00160926
0.894737	0.00165275	1	0.00165275	0.473684	0.00165275	0.605263	0.00165275	0.263158	0.00165275
0.897436	0.00169624	1	0.00169624	0.487179	0.00169624	0.615385	0.00169624	0.282051	0.00169624
0.9	0.00173974	1	0.00173974	0.5	0.00173974	0.625	0.00173974	0.275	0.00173974
0.902439	0.00178323	1	0.00178323	0.512195	0.00178323	0.609756	0.00178323	0.292683	0.00178323
0.904762	0.00182672	1	0.00182672	0.52381	0.00182672	0.619048	0.00182672	0.309524	0.00182672
0.906977	0.00187022	1	0.00187022	0.511628	0.00187022	0.604651	0.00187022	0.325581	0.00187022
0.886364	0.00191371	1	0.00191371	0.5	0.00191371	0.613636	0.00191371	0.340909	0.00191371
0.888889	0.0019572	1	0.0019572	0.488889	0.0019572	0.622222	0.0019572	0.333333	0.0019572
0.891304	0.0020007	1	0.0020007	0.478261	0.0020007	0.608696	0.0020007	0.326087	0.0020007
0.893617	0.00204419	1	0.00204419	0.489362	0.00204419	0.595745	0.00204419	0.319149	0.00204419
0.895833	0.00208768	1	0.00208768	0.5	0.00208768	0.604167	0.00208768	0.333333	0.00208768
0.897959	0.00213118	1	0.00213118	0.510204	0.00213118	0.612245	0.00213118	0.326531	0.00213118
0.9	0.00217467	1	0.00217467	0.52	0.00217467	0.62	0.00217467	0.32	0.00217467
0.901961	0.00221816	1	0.00221816	0.509804	0.00221816	0.607843	0.00221816	0.333333	0.00221816
0.903846	0.00226166	1	0.00226166	0.519231	0.00226166	0.615385	0.00226166	0.326923	0.00226166
0.886792	0.00230515	1	0.00230515	0.509434	0.00230515	0.603774	0.00230515	0.320755	0.00230515
0.888889	0.00234864	1	0.00234864	0.5	0.00234864	0.592593	0.00234864	0.314815	0.00234864
0.890909	0.00239214	1	0.00239214	0.509091	0.00239214	0.6	0.00239214	0.327273	0.00239214
0.892857	0.00243563	1	0.00243563	0.5	0.00243563	0.607143	0.00243563	0.321429	0.00243563
0.894737	0.00247912	1	0.00247912	0.491228	0.00247912	0.614035	0.00247912	0.333333	0.00247912
0.896552	0.00252262	1	0.00252262	0.5	0.00252262	0.603448	0.00252262	0.327586	0.00252262
0.898305	0.00256611	1	0.00256611	0.508475	0.00256611	0.59322	0.00256611	0.322034	0.00256611
0.883333	0.0026096	1	0.0026096	0.516667	0.0026096	0.6	0.0026096	0.333333	0.0026096
0.868852	0.0026531	1	0.0026531	0.508197	0.0026531	0.606557	0.0026531	0.327869	0.0026531
0.870968	0.00269659	1	0.00269659	0.5	0.00269659	0.612903	0.00269659	0.322581	0.00269659
0.873016	0.00274008	1	0.00274008	0.492063	0.00274008	0.603175	0.00274008	0.333333	0.00274008
0.875	0.00278358	0.984375	0.00278358	0.5	0.00278358	0.609375	0.00278358	0.328125	0.00278358
0.876923	0.00282707	0.984615	0.00282707	0.492308	0.00282707	0.615385	0.00282707	0.323077	0.00282707
0.878788	0.00287056	0.984848	0.00287056	0.5	0.00287056	0.606061	0.00287056	0.318182	0.00287056
0.880597	0.00291406	0.985075	0.00291406	0.492537	0.00291406	0.61194	0.00291406	0.313433	0.00291406
0.882353	0.00295755	0.985294	0.00295755	0.485294	0.00295755	0.617647	0.00295755	0.308824	0.00295755
0.884058	0.00300104	0.985507	0.00300104	0.478261	0.00300104	0.623188	0.00300104	0.318841	0.00300104
0.885714	0.00304454	0.985714	0.00304454	0.485714	0.00304454	0.628571	0.00304454	0.314286	0.00304454
0.887324	0.00308803	0.985915	0.00308803	0.492958	0.00308803	0.633803	0.00308803	0.309859	0.00308803
0.888889	0.00313152	0.986111	0.00313152	0.486111	0.00313152	0.625	0.00313152	0.305556	0.00313152
0.890411	0.00317502	0.986301	0.00317502	0.479452	0.00317502	0.630137	0.00317502	0.30137	0.00317502
0.891892	0.00321851	0.986486	0.00321851	0.472973	0.00321851	0.635135	0.00321851	0.310811	0.00321851
0.893333	0.003262	0.986667	0.003262	0.48	0.003262	0.64	0.003262	0.306667	0.003262
0.894737	0.0033055	0.986842	0.0033055	0.473684	0.0033055	0.644737	0.0033055	0.315789	0.0033055
0.896104	0.00334899	0.987013	0.00334899	0.480519	0.00334899	0.636364	0.00334899	0.311688	0.00334899
0.897436	0.00339248	0.987179	0.00339248	0.474359	0.00339248	0.641026	0.00339248	0.307692	0.00339248
0.898734	0.00343598	0.987342	0.00343598	0.481013	0.00343598	0.632911	0.00343598	0.303797	0.00343598
0.9	0.00347947	0.9875	0.00347947	0.475	0.00347947	0.6375	0.00347947	0.3125	0.00347947
0.901235	0.00352296	0.987654	0.00352296	0.481481	0.00352296	0.641975	0.00352296	0.308642	0.00352296
0.902439	0.00356646	0.987805	0.00356646	0.47561	0.00356646	0.646341	0.00356646	0.317073	0.00356646
0.903614	0.00360995	0.987952	0.00360995	0.481928	0.00360995	0.650602	0.00360995	0.313253	0.00360995
0.904762	0.00365344	0.988095	0.00365344	0.47619	0.00365344	0.654762	0.00365344	0.321429	0.00365344
0.905882	0.00369694	0.988235	0.00369694	0.482353	0.00369694	0.647059	0.00369694	0.317647	0.00369694
0.906977	0.00374043	0.988372	0.00374043	0.476744	0.00374043	0.651163	0.00374043	0.313953	0.00374043
0.896552	0.00378392	0.988506	0.00378392	0.471264	0.00378392	0.655172	0.00378392	0.310345	0.00378392
0.897727	0.00382742	0.988636	0.00382742	0.477273	0.00382742	0.659091	0.00382742	0.306818	0.00382742
0.88764	0.00387091	0.988764	0.00387091	0.483146	0.00387091	0.651685	0.00387091	0.303371	0.00387091
0.888889	0.00391441	0.988889	0.00391441	0.477778	0.00391441	0.644444	0.00391441	0.3	0.00391441
0.89011	0.0039579	0.989011	0.0039579	0.483516	0.0039579	0.648352	0.0039579	0.296703	0.0039579
0.891304	0.00400139	0.98913	0.00400139	0.478261	0.00400139	0.641304	0.00400139	0.293478	0.00400139
0.892473	0.00404489	0.989247	0.00404489	0.473118	0.00404489	0.634409	0.00404489	0.290323	0.00404489
0.893617	0.00408838	0.989362	0.00408838	0.478723	0.00408838	0.638298	0.00408838	0.297872	0.00408838
0.894737	0.00413187	0.989474	0.00413187	0.484211	0.00413187	0.631579	0.00413187	0.305263	0.00413187
0.895833	0.00417537	0.989583	0.00417537	0.489583	0.00417537	0.625	0.00417537	0.3125	0.00417537
0.896907	0.00421886	0.989691	0.00421886	0.484536	0.00421886	0.628866	0.00421886	0.319588	0.00421886
0.897959	0.00426235	0.989796	0.00426235	0.489796	0.00426235	0.632653	0.00426235	0.316327	0.00426235
0.89899	0.00430585	0.989899	0.00430585	0.484848	0.00430585	0.626263	0.00430585	0.323232	0.00430585
0.9	0.00434934	0.99	0.00434934	0.48	0.00434934	0.63	0.00434934	0.32	0.00434934
0.90099	0.00439283	0.990099	0.00439283	0.485149	0.00439283	0.623762	0.00439283	0.316832	0.00439283
0.901961	0.00443633	0.990196	0.00443633	0.480392	0.00443633	0.617647	0.00443633	0.313725	0.00443633
0.902913	0.00447982	0.990291	0.00447982	0.485437	0.00447982	0.61165	0.00447982	0.320388	0.00447982
0.903846	0.00452331	0.990385	0.00452331	0.490385	0.00452331	0.605769	0.00452331	0.317308	0.00452331
0.904762	0.00456681	0.990476	0.00456681	0.485714	0.00456681	0.609524	0.00456681	0.32381	0.00456681
0.90566	0.0046103	0.990566	0.0046103	0.481132	0.0046103	0.613208	0.0046103	0.320755	0.0046103
0.906542	0.00465379	0.990654	0.00465379	0.476636	0.00465379	0.607477	0.00465379	0.317757	0.00465379
0.907407	0.00469729	0.990741	0.00469729	0.472222	0.00469729	0.611111	0.00469729	0.314815	0.00469729
0.908257	0.00474078	0.990826	0.00474078	0.46789	0.00474078	0.605505	0.00474078	0.311927	0.00474078
0.909091	0.00478427	0.990909	0.00478427	0.463636	0.00478427	0.609091	0.00478427	0.309091	0.00478427
0.90991	0.00482777	0.990991	0.00482777	0.468468	0.00482777	0.612613	0.00482777	0.306306	0.00482777
0.910714	0.00487126	0.991071	0.00487126	0.464286	0.00487126	0.607143	0.00487126	0.303571	0.00487126
0.911504	0.00491475	0.99115	0.00491475	0.460177	0.00491475	0.610619	0.00491475	0.309735	0.00491475
0.912281	0.00495825	0.991228	0.00495825	0.45614	0.00495825	0.605263	0.00495825	0.307018	0.00495825
0.913043	0.00500174	0.991304	0.00500174	0.46087	0.00500174	0.608696	0.00500174	0.304348	0.00500174
0.905172	0.00504523	0.991379	0.00504523	0.456897	0.00504523	0.612069	0.00504523	0.301724	0.00504523
0.905983	0.00508873	0.991453	0.00508873	0.452991	0.00508873	0.606838	0.00508873	0.299145	0.00508873
0.90678	0.00513222	0.991525	0.00513222	0.457627	0.00513222	0.610169	0.00513222	0.29661	0.00513222
0.89916	0.00517571	0.991597	0.00517571	0.453782	0.00517571	0.605042	0.00517571	0.294118	0.00517571
0.9	0.00521921	0.991667	0.00521921	0.458333	0.00521921	0.6	0.00521921	0.291667	0.00521921
0.892562	0.0052627	0.991736	0.0052627	0.46281	0.0052627	0.595041	0.0052627	0.297521	0.0052627
0.885246	0.00530619	0.991803	0.00530619	0.467213	0.00530619	0.590164	0.00530619	0.303279	0.00530619
0.886179	0.00534969	0.99187	0.00534969	0.463415	0.00534969	0.585366	0.00534969	0.300813	0.00534969
0.887097	0.00539318	0.991935	0.00539318	0.467742	0.00539318	0.58871	0.00539318	0.298387	0.00539318
0.888	0.00543667	0.992	0.00543667	0.464	0.00543667	0.592	0.00543667	0.296	0.00543667
0.888889	0.00548017	0.992063	0.00548017	0.468254	0.00548017	0.595238	0.00548017	0.301587	0.00548017
0.889764	0.00552366	0.992126	0.00552366	0.472441	0.00552366	0.598425	0.00552366	0.307087	0.00552366
0.890625	0.00556715	0.992188	0.00556715	0.476562	0.00556715	0.59375	0.00556715	0.304688	0.00556715
0.891473	0.00561065	0.992248	0.00561065	0.472868	0.00561065	0.596899	0.00561065	0.310078	0.00561065
0.892308	0.00565414	0.992308	0.00565414	0.476923	0.00565414	0.592308	0.00565414	0.307692	0.00565414
[truncated: 22,862 more rows]
