# Supplementary material for: Sequence-to-sequence translation from mass spectra to peptides with a transformer model
Source: Nat Commun. 2024 Jul 30;15:6427. doi: 10.1038/s41467-024-49731-x (PMC11289372; doi:10.1038/s41467-024-49731-x)
Supplement: Supplementary file 4 — Source data [file 41467_2024_49731_MOESM4_ESM.zip › source_data/Figure_S2.xlsx]

## Sheet: mmazei
	Casanovo_precision	Casanovo_coverage	Casanovo_bm_precision	Casanovo_bm_coverage	PointNovo_precision	PointNovo_coverage	DeepNovo_precision	DeepNovo_coverage	Novor_precision	Novor_coverage
0	1	4.26532e-06	1	4.26532e-06	1	4.26532e-06	1	4.26532e-06	1	4.26532e-06
1	1	0.000217531	1	0.000217531	1	0.000217531	1	0.000217531	0.862745	0.000217531
2	1	0.000430797	1	0.000430797	1	0.000430797	1	0.000430797	0.891089	0.000430797
3	1	0.000644063	1	0.000644063	1	0.000644063	1	0.000644063	0.92053	0.000644063
4	1	0.000857329	0.995025	0.000857329	1	0.000857329	1	0.000857329	0.920398	0.000857329
5	0.996016	0.0010706	0.992032	0.0010706	1	0.0010706	1	0.0010706	0.932271	0.0010706
6	0.996678	0.00128386	0.993355	0.00128386	1	0.00128386	1	0.00128386	0.933555	0.00128386
7	0.997151	0.00149713	0.994302	0.00149713	1	0.00149713	1	0.00149713	0.937322	0.00149713
8	0.995012	0.00171039	0.995012	0.00171039	1	0.00171039	1	0.00171039	0.945137	0.00171039
9	0.995565	0.00192366	0.993348	0.00192366	1	0.00192366	0.997783	0.00192366	0.95122	0.00192366
10	0.996008	0.00213693	0.994012	0.00213693	1	0.00213693	0.998004	0.00213693	0.952096	0.00213693
11	0.99637	0.00235019	0.994555	0.00235019	1	0.00235019	0.998185	0.00235019	0.952813	0.00235019
12	0.995008	0.00256346	0.993344	0.00256346	1	0.00256346	0.996672	0.00256346	0.950083	0.00256346
13	0.995392	0.00277672	0.99232	0.00277672	1	0.00277672	0.996928	0.00277672	0.953917	0.00277672
14	0.99572	0.00298999	0.992867	0.00298999	1	0.00298999	0.997147	0.00298999	0.955777	0.00298999
15	0.994674	0.00320326	0.993342	0.00320326	0.998668	0.00320326	0.997337	0.00320326	0.958722	0.00320326
16	0.995006	0.00341652	0.993758	0.00341652	0.998752	0.00341652	0.996255	0.00341652	0.96005	0.00341652
17	0.992949	0.00362979	0.994125	0.00362979	0.998825	0.00362979	0.996475	0.00362979	0.960047	0.00362979
18	0.992231	0.00384305	0.994451	0.00384305	0.99889	0.00384305	0.99667	0.00384305	0.962264	0.00384305
19	0.992639	0.00405632	0.994742	0.00405632	0.997897	0.00405632	0.996845	0.00405632	0.963197	0.00405632
20	0.993007	0.00426959	0.995005	0.00426959	0.998002	0.00426959	0.997003	0.00426959	0.964036	0.00426959
21	0.99334	0.00448285	0.995243	0.00448285	0.998097	0.00448285	0.997146	0.00448285	0.964795	0.00448285
22	0.993642	0.00469612	0.995459	0.00469612	0.998183	0.00469612	0.997275	0.00469612	0.965486	0.00469612
23	0.993918	0.00490938	0.995656	0.00490938	0.998262	0.00490938	0.997394	0.00490938	0.965248	0.00490938
24	0.994172	0.00512265	0.995837	0.00512265	0.998335	0.00512265	0.997502	0.00512265	0.965029	0.00512265
25	0.993605	0.00533592	0.996003	0.00533592	0.998401	0.00533592	0.997602	0.00533592	0.964029	0.00533592
26	0.993851	0.00554918	0.996157	0.00554918	0.998463	0.00554918	0.997694	0.00554918	0.961568	0.00554918
27	0.994078	0.00576245	0.996299	0.00576245	0.99852	0.00576245	0.997779	0.00576245	0.96151	0.00576245
28	0.99429	0.00597571	0.996431	0.00597571	0.998572	0.00597571	0.997859	0.00597571	0.961456	0.00597571
29	0.994487	0.00618898	0.996554	0.00618898	0.997932	0.00618898	0.997932	0.00618898	0.962095	0.00618898
30	0.99467	0.00640225	0.995336	0.00640225	0.998001	0.00640225	0.998001	0.00640225	0.961359	0.00640225
31	0.994842	0.00661551	0.995487	0.00661551	0.998066	0.00661551	0.998066	0.00661551	0.961315	0.00661551
32	0.995003	0.00682878	0.995003	0.00682878	0.998126	0.00682878	0.998126	0.00682878	0.9594	0.00682878
33	0.995154	0.00704204	0.995154	0.00704204	0.998183	0.00704204	0.998183	0.00704204	0.96063	0.00704204
34	0.995297	0.00725531	0.995297	0.00725531	0.998236	0.00725531	0.998236	0.00725531	0.959436	0.00725531
35	0.99486	0.00746858	0.995431	0.00746858	0.998287	0.00746858	0.998287	0.00746858	0.95831	0.00746858
36	0.995003	0.00768184	0.995003	0.00768184	0.998334	0.00768184	0.997779	0.00768184	0.958356	0.00768184
37	0.995138	0.00789511	0.995138	0.00789511	0.998379	0.00789511	0.997839	0.00789511	0.958941	0.00789511
38	0.99474	0.00810837	0.99474	0.00810837	0.998422	0.00810837	0.997896	0.00810837	0.958969	0.00810837
39	0.994362	0.00832164	0.993849	0.00832164	0.998462	0.00832164	0.99795	0.00832164	0.959508	0.00832164
40	0.993503	0.00853491	0.994003	0.00853491	0.998501	0.00853491	0.998001	0.00853491	0.958021	0.00853491
41	0.993662	0.00874817	0.994149	0.00874817	0.998537	0.00874817	0.99805	0.00874817	0.958069	0.00874817
42	0.993812	0.00896144	0.993812	0.00896144	0.998572	0.00896144	0.998096	0.00896144	0.957639	0.00896144
43	0.993026	0.0091747	0.993956	0.0091747	0.998605	0.0091747	0.997675	0.0091747	0.957229	0.0091747
44	0.992731	0.00938797	0.994094	0.00938797	0.998637	0.00938797	0.997728	0.00938797	0.958201	0.00938797
45	0.992892	0.00960124	0.994225	0.00960124	0.998667	0.00960124	0.997779	0.00960124	0.957797	0.00960124
46	0.992612	0.0098145	0.993916	0.0098145	0.998262	0.0098145	0.997827	0.0098145	0.958714	0.0098145
47	0.992769	0.0100278	0.99362	0.0100278	0.998299	0.0100278	0.997873	0.0100278	0.958741	0.0100278
48	0.99292	0.010241	0.993336	0.010241	0.998334	0.010241	0.997918	0.010241	0.957934	0.010241
49	0.993064	0.0104543	0.993472	0.0104543	0.998368	0.0104543	0.99796	0.0104543	0.958792	0.0104543
50	0.993203	0.0106676	0.993203	0.0106676	0.998401	0.0106676	0.998001	0.0106676	0.959216	0.0106676
51	0.992552	0.0108808	0.993336	0.0108808	0.998432	0.0108808	0.997648	0.0108808	0.960016	0.0108808
52	0.992311	0.0110941	0.993464	0.0110941	0.998462	0.0110941	0.997309	0.0110941	0.959631	0.0110941
53	0.992078	0.0113074	0.992833	0.0113074	0.998491	0.0113074	0.997359	0.0113074	0.958883	0.0113074
54	0.992225	0.0115206	0.992225	0.0115206	0.998149	0.0115206	0.997038	0.0115206	0.958904	0.0115206
55	0.992366	0.0117339	0.992366	0.0117339	0.997819	0.0117339	0.997092	0.0117339	0.959288	0.0117339
56	0.992503	0.0119472	0.992503	0.0119472	0.997858	0.0119472	0.996787	0.0119472	0.9593	0.0119472
57	0.992283	0.0121604	0.992634	0.0121604	0.997895	0.0121604	0.996843	0.0121604	0.959313	0.0121604
58	0.992416	0.0123737	0.992416	0.0123737	0.997932	0.0123737	0.996898	0.0123737	0.959669	0.0123737
59	0.992545	0.012587	0.992206	0.012587	0.997628	0.012587	0.99695	0.012587	0.960352	0.012587
60	0.992669	0.0128002	0.992336	0.0128002	0.997667	0.0128002	0.997001	0.0128002	0.960013	0.0128002
61	0.992789	0.0130135	0.992461	0.0130135	0.997706	0.0130135	0.996722	0.0130135	0.960013	0.0130135
62	0.992906	0.0132268	0.992583	0.0132268	0.997743	0.0132268	0.996453	0.0132268	0.960658	0.0132268
63	0.993018	0.01344	0.992701	0.01344	0.997778	0.01344	0.996192	0.01344	0.961282	0.01344
64	0.992502	0.0136533	0.992815	0.0136533	0.997188	0.0136533	0.996251	0.0136533	0.96095	0.0136533
65	0.991387	0.0138666	0.992925	0.0138666	0.997232	0.0138666	0.996309	0.0138666	0.961243	0.0138666
66	0.991215	0.0140798	0.992427	0.0140798	0.996971	0.0140798	0.996365	0.0140798	0.961224	0.0140798
67	0.991346	0.0142931	0.99254	0.0142931	0.997016	0.0142931	0.996121	0.0142931	0.961504	0.0142931
68	0.991473	0.0145064	0.992649	0.0145064	0.996472	0.0145064	0.996178	0.0145064	0.9606	0.0145064
69	0.991307	0.0147196	0.992756	0.0147196	0.996233	0.0147196	0.995653	0.0147196	0.960012	0.0147196
70	0.99086	0.0149329	0.992859	0.0149329	0.996287	0.0149329	0.995716	0.0149329	0.959726	0.0149329
71	0.990707	0.0151462	0.99296	0.0151462	0.996057	0.0151462	0.995776	0.0151462	0.958603	0.0151462
72	0.990003	0.0153594	0.993057	0.0153594	0.995834	0.0153594	0.995834	0.0153594	0.958623	0.0153594
73	0.99014	0.0155727	0.993153	0.0155727	0.995618	0.0155727	0.995618	0.0155727	0.959189	0.0155727
74	0.990273	0.0157859	0.993245	0.0157859	0.995677	0.0157859	0.995677	0.0157859	0.9592	0.0157859
75	0.990136	0.0159992	0.993335	0.0159992	0.995201	0.0159992	0.995734	0.0159992	0.958678	0.0159992
76	0.990003	0.0162125	0.99316	0.0162125	0.995264	0.0162125	0.995791	0.0162125	0.959221	0.0162125
77	0.990132	0.0164257	0.993249	0.0164257	0.995326	0.0164257	0.995586	0.0164257	0.958712	0.0164257
78	0.990259	0.016639	0.993335	0.016639	0.995386	0.016639	0.995642	0.016639	0.959241	0.016639
79	0.990129	0.0168523	0.993419	0.0168523	0.995444	0.0168523	0.995444	0.0168523	0.959504	0.0168523
80	0.990252	0.0170655	0.993502	0.0170655	0.995251	0.0170655	0.995501	0.0170655	0.95926	0.0170655
81	0.990373	0.0172788	0.993582	0.0172788	0.99531	0.0172788	0.99531	0.0172788	0.959269	0.0172788
82	0.990002	0.0174921	0.99366	0.0174921	0.995123	0.0174921	0.995367	0.0174921	0.959522	0.0174921
83	0.989882	0.0177053	0.993736	0.0177053	0.995182	0.0177053	0.995423	0.0177053	0.96001	0.0177053
84	0.989764	0.0179186	0.993811	0.0179186	0.995239	0.0179186	0.995239	0.0179186	0.959771	0.0179186
85	0.989649	0.0181319	0.993884	0.0181319	0.995295	0.0181319	0.995295	0.0181319	0.959774	0.0181319
86	0.98977	0.0183451	0.993955	0.0183451	0.99535	0.0183451	0.995117	0.0183451	0.959544	0.0183451
87	0.989658	0.0185584	0.994024	0.0185584	0.995403	0.0185584	0.995174	0.0185584	0.95955	0.0185584
88	0.989775	0.0187717	0.993865	0.0187717	0.995456	0.0187717	0.995228	0.0187717	0.959327	0.0187717
89	0.989665	0.0189849	0.993934	0.0189849	0.995507	0.0189849	0.995057	0.0189849	0.959335	0.0189849
90	0.989558	0.0191982	0.994001	0.0191982	0.995334	0.0191982	0.995112	0.0191982	0.959342	0.0191982
91	0.989673	0.0194115	0.994067	0.0194115	0.995386	0.0194115	0.994946	0.0194115	0.959789	0.0194115
92	0.989785	0.0196247	0.993914	0.0196247	0.995436	0.0196247	0.994784	0.0196247	0.960226	0.0196247
93	0.98968	0.019838	0.99398	0.019838	0.99527	0.019838	0.994625	0.019838	0.960224	0.019838
94	0.989577	0.0200513	0.993618	0.0200513	0.995107	0.0200513	0.994682	0.0200513	0.960009	0.0200513
95	0.989686	0.0202645	0.993686	0.0202645	0.995159	0.0202645	0.994527	0.0202645	0.959587	0.0202645
96	0.989586	0.0204778	0.993751	0.0204778	0.995001	0.0204778	0.994376	0.0204778	0.959383	0.0204778
97	0.989281	0.0206911	0.993816	0.0206911	0.994846	0.0206911	0.994434	0.0206911	0.95939	0.0206911
98	0.98939	0.0209043	0.993879	0.0209043	0.994695	0.0209043	0.993879	0.0209043	0.959192	0.0209043
99	0.989295	0.0211176	0.993739	0.0211176	0.994749	0.0211176	0.993941	0.0211176	0.958998	0.0211176
100	0.989202	0.0213309	0.993601	0.0213309	0.994801	0.0213309	0.993801	0.0213309	0.958808	0.0213309
101	0.989111	0.0215441	0.993467	0.0215441	0.994457	0.0215441	0.993467	0.0215441	0.958622	0.0215441
102	0.989218	0.0217574	0.993531	0.0217574	0.994315	0.0217574	0.993335	0.0217574	0.958243	0.0217574
103	0.988934	0.0219707	0.993399	0.0219707	0.994176	0.0219707	0.993399	0.0219707	0.958066	0.0219707
104	0.989041	0.0221839	0.993463	0.0221839	0.99404	0.0221839	0.993271	0.0221839	0.957508	0.0221839
105	0.989145	0.0223972	0.993525	0.0223972	0.993906	0.0223972	0.993144	0.0223972	0.957532	0.0223972
106	0.989059	0.0226105	0.993586	0.0226105	0.993775	0.0226105	0.993209	0.0226105	0.957178	0.0226105
107	0.988974	0.0228237	0.993646	0.0228237	0.993833	0.0228237	0.993085	0.0228237	0.957204	0.0228237
108	0.989076	0.023037	0.99352	0.023037	0.99389	0.023037	0.992964	0.023037	0.957415	0.023037
109	0.989176	0.0232503	0.993579	0.0232503	0.993763	0.0232503	0.992845	0.0232503	0.957439	0.0232503
110	0.989275	0.0234635	0.993638	0.0234635	0.993819	0.0234635	0.992729	0.0234635	0.95728	0.0234635
111	0.989371	0.0236768	0.993695	0.0236768	0.993875	0.0236768	0.992794	0.0236768	0.957125	0.0236768
112	0.989466	0.0238901	0.993751	0.0238901	0.99393	0.0238901	0.99268	0.0238901	0.956972	0.0238901
113	0.989559	0.0241033	0.993806	0.0241033	0.993806	0.0241033	0.992568	0.0241033	0.957176	0.0241033
114	0.9893	0.0243166	0.993861	0.0243166	0.99351	0.0243166	0.992633	0.0243166	0.9572	0.0243166
115	0.988872	0.0245299	0.993914	0.0245299	0.993392	0.0245299	0.992697	0.0245299	0.957573	0.0245299
116	0.988623	0.0247431	0.993967	0.0247431	0.993449	0.0247431	0.99276	0.0247431	0.957421	0.0247431
117	0.98872	0.0249564	0.994018	0.0249564	0.993505	0.0249564	0.992822	0.0249564	0.95676	0.0249564
118	0.988646	0.0251697	0.993899	0.0251697	0.99356	0.0251697	0.992883	0.0251697	0.956448	0.0251697
119	0.988741	0.0253829	0.993951	0.0253829	0.993615	0.0253829	0.992942	0.0253829	0.956142	0.0253829
120	0.988835	0.0255962	0.993834	0.0255962	0.993501	0.0255962	0.993001	0.0255962	0.956007	0.0255962
121	0.988927	0.0258095	0.993885	0.0258095	0.99339	0.0258095	0.992894	0.0258095	0.955545	0.0258095
122	0.989018	0.0260227	0.993772	0.0260227	0.99328	0.0260227	0.992952	0.0260227	0.955253	0.0260227
123	0.989107	0.026236	0.993822	0.026236	0.993334	0.026236	0.992847	0.026236	0.955292	0.026236
124	0.989195	0.0264492	0.993711	0.0264492	0.993388	0.0264492	0.992582	0.0264492	0.955169	0.0264492
125	0.989122	0.0266625	0.993761	0.0266625	0.993441	0.0266625	0.992641	0.0266625	0.955047	0.0266625
126	0.989208	0.0268758	0.993811	0.0268758	0.993493	0.0268758	0.992541	0.0268758	0.954928	0.0268758
127	0.989293	0.027089	0.993702	0.027089	0.993544	0.027089	0.992442	0.027089	0.954653	0.027089
128	0.989377	0.0273023	0.993751	0.0273023	0.993282	0.0273023	0.992501	0.0273023	0.955007	0.0273023
129	0.989459	0.0275156	0.993644	0.0275156	0.993334	0.0275156	0.992404	0.0275156	0.955201	0.0275156
130	0.989232	0.0277288	0.993539	0.0277288	0.993232	0.0277288	0.992463	0.0277288	0.955084	0.0277288
131	0.989162	0.0279421	0.993436	0.0279421	0.993283	0.0279421	0.99252	0.0279421	0.954969	0.0279421
132	0.989093	0.0281554	0.993486	0.0281554	0.993334	0.0281554	0.992577	0.0281554	0.954552	0.0281554
133	0.989024	0.0283686	0.993384	0.0283686	0.993384	0.0283686	0.992482	0.0283686	0.954293	0.0283686
134	0.988808	0.0285819	0.993285	0.0285819	0.993285	0.0285819	0.992538	0.0285819	0.953738	0.0285819
135	0.988594	0.0287952	0.993334	0.0287952	0.993334	0.0287952	0.992594	0.0287952	0.953933	0.0287952
136	0.988531	0.0290084	0.993236	0.0290084	0.993236	0.0290084	0.992501	0.0290084	0.953683	0.0290084
137	0.988615	0.0292217	0.993286	0.0292217	0.993286	0.0292217	0.992556	0.0292217	0.953875	0.0292217
138	0.988697	0.029435	0.993334	0.029435	0.993189	0.029435	0.99261	0.029435	0.954065	0.029435
139	0.988635	0.0296482	0.993382	0.0296482	0.993238	0.0296482	0.992663	0.0296482	0.954251	0.0296482
140	0.988716	0.0298615	0.99343	0.0298615	0.993144	0.0298615	0.992715	0.0298615	0.954149	0.0298615
141	0.988796	0.0300748	0.993334	0.0300748	0.993051	0.0300748	0.992483	0.0300748	0.954191	0.0300748
142	0.988875	0.030288	0.99324	0.030288	0.9931	0.030288	0.992395	0.030288	0.954232	0.030288
143	0.988813	0.0305013	0.993288	0.0305013	0.993008	0.0305013	0.992449	0.0305013	0.954132	0.0305013
144	0.98889	0.0307146	0.993334	0.0307146	0.992918	0.0307146	0.992501	0.0307146	0.953895	0.0307146
145	0.988829	0.0309278	0.993242	0.0309278	0.992829	0.0309278	0.992553	0.0309278	0.953799	0.0309278
146	0.988906	0.0311411	0.993152	0.0311411	0.992878	0.0311411	0.992604	0.0311411	0.953979	0.0311411
147	0.988845	0.0313544	0.993198	0.0313544	0.992926	0.0313544	0.992654	0.0313544	0.954156	0.0313544
148	0.98892	0.0315676	0.993244	0.0315676	0.992974	0.0315676	0.992433	0.0315676	0.95379	0.0315676
149	0.988861	0.0317809	0.993289	0.0317809	0.993021	0.0317809	0.99235	0.0317809	0.953295	0.0317809
150	0.988935	0.0319942	0.993334	0.0319942	0.993068	0.0319942	0.992401	0.0319942	0.953606	0.0319942
151	0.988876	0.0322074	0.993378	0.0322074	0.992716	0.0322074	0.992451	0.0322074	0.953781	0.0322074
152	0.988949	0.0324207	0.993422	0.0324207	0.992764	0.0324207	0.992369	0.0324207	0.95369	0.0324207
153	0.98889	0.032634	0.993204	0.032634	0.992811	0.032634	0.992289	0.032634	0.953862	0.032634
154	0.988962	0.0328472	0.993118	0.0328472	0.992728	0.0328472	0.992339	0.0328472	0.953902	0.0328472
155	0.989034	0.0330605	0.993033	0.0330605	0.992646	0.0330605	0.992259	0.0330605	0.953812	0.0330605
156	0.989104	0.0332738	0.993078	0.0332738	0.992565	0.0332738	0.99218	0.0332738	0.953596	0.0332738
157	0.989173	0.033487	0.992995	0.033487	0.992485	0.033487	0.99223	0.033487	0.953636	0.033487
158	0.988989	0.0337003	0.992786	0.0337003	0.992533	0.0337003	0.992279	0.0337003	0.95317	0.0337003
159	0.989058	0.0339136	0.992831	0.0339136	0.992454	0.0339136	0.992076	0.0339136	0.953213	0.0339136
160	0.989126	0.0341268	0.992876	0.0341268	0.992501	0.0341268	0.991626	0.0341268	0.952756	0.0341268
161	0.98907	0.0343401	0.992796	0.0343401	0.992299	0.0343401	0.991678	0.0343401	0.952801	0.0343401
162	0.989137	0.0345534	0.99284	0.0345534	0.9921	0.0345534	0.991729	0.0345534	0.953092	0.0345534
163	0.988958	0.0347666	0.992762	0.0347666	0.992148	0.0347666	0.99178	0.0347666	0.953012	0.0347666
164	0.989026	0.0349799	0.992806	0.0349799	0.992196	0.0349799	0.991708	0.0349799	0.952445	0.0349799
165	0.98885	0.0351932	0.992849	0.0351932	0.992243	0.0351932	0.991637	0.0351932	0.952491	0.0351932
166	0.988797	0.0354064	0.992892	0.0354064	0.99217	0.0354064	0.991567	0.0354064	0.952174	0.0354064
167	0.988624	0.0356197	0.992695	0.0356197	0.992217	0.0356197	0.991618	0.0356197	0.952102	0.0356197
168	0.988692	0.035833	0.99262	0.035833	0.992263	0.035833	0.991668	0.035833	0.952149	0.035833
169	0.988759	0.0360462	0.992664	0.0360462	0.992309	0.0360462	0.991599	0.0360462	0.952077	0.0360462
170	0.988825	0.0362595	0.992589	0.0362595	0.992354	0.0362595	0.99153	0.0362595	0.952241	0.0362595
171	0.98889	0.0364728	0.992632	0.0364728	0.992399	0.0364728	0.99158	0.0364728	0.951935	0.0364728
172	0.988955	0.036686	0.992675	0.036686	0.99221	0.036686	0.991513	0.036686	0.951517	0.036686
173	0.988787	0.0368993	0.992718	0.0368993	0.992255	0.0368993	0.991562	0.0368993	0.951566	0.0368993
174	0.988852	0.0371125	0.992759	0.0371125	0.992185	0.0371125	0.99161	0.0371125	0.951615	0.0371125
175	0.988687	0.0373258	0.992801	0.0373258	0.992115	0.0373258	0.991544	0.0373258	0.951434	0.0373258
176	0.988751	0.0375391	0.992842	0.0375391	0.992046	0.0375391	0.991592	0.0375391	0.951369	0.0375391
177	0.988702	0.0377523	0.992769	0.0377523	0.991978	0.0377523	0.991639	0.0377523	0.951418	0.0377523
178	0.988653	0.0379656	0.99281	0.0379656	0.991911	0.0379656	0.991686	0.0379656	0.951354	0.0379656
179	0.988716	0.0381789	0.99285	0.0381789	0.991956	0.0381789	0.991733	0.0381789	0.950843	0.0381789
180	0.988779	0.0383921	0.992779	0.0383921	0.992001	0.0383921	0.991668	0.0383921	0.951005	0.0383921
181	0.988841	0.0386054	0.992598	0.0386054	0.991935	0.0386054	0.991714	0.0386054	0.950945	0.0386054
182	0.988902	0.0388187	0.992638	0.0388187	0.991979	0.0388187	0.991759	0.0388187	0.950665	0.0388187
183	0.988854	0.0390319	0.992678	0.0390319	0.992023	0.0390319	0.991695	0.0390319	0.950388	0.0390319
184	0.988806	0.0392452	0.992718	0.0392452	0.991849	0.0392452	0.99174	0.0392452	0.95044	0.0392452
185	0.988866	0.0394585	0.992541	0.0394585	0.991785	0.0394585	0.991785	0.0394585	0.949843	0.0394585
186	0.988818	0.0396717	0.992581	0.0396717	0.991829	0.0396717	0.991829	0.0396717	0.949575	0.0396717
187	0.988878	0.039885	0.992621	0.039885	0.991766	0.039885	0.991873	0.039885	0.949203	0.039885
188	0.988937	0.0400983	0.99266	0.0400983	0.991809	0.0400983	0.991916	0.0400983	0.949154	0.0400983
189	0.988996	0.0403115	0.992699	0.0403115	0.991747	0.0403115	0.991959	0.0403115	0.948788	0.0403115
190	0.989054	0.0405248	0.992738	0.0405248	0.99179	0.0405248	0.991896	0.0405248	0.948321	0.0405248
191	0.989111	0.0407381	0.992671	0.0407381	0.991833	0.0407381	0.991833	0.0407381	0.948382	0.0407381
192	0.989064	0.0409513	0.992709	0.0409513	0.991876	0.0409513	0.991876	0.0409513	0.948443	0.0409513
193	0.989017	0.0411646	0.992747	0.0411646	0.991918	0.0411646	0.991918	0.0411646	0.948192	0.0411646
194	0.98897	0.0413779	0.992784	0.0413779	0.99196	0.0413779	0.991753	0.0413779	0.947944	0.0413779
195	0.989027	0.0415911	0.992719	0.0415911	0.991796	0.0415911	0.991693	0.0415911	0.9478	0.0415911
196	0.989083	0.0418044	0.992756	0.0418044	0.991531	0.0418044	0.991634	0.0418044	0.94776	0.0418044
197	0.989037	0.0420177	0.992691	0.0420177	0.991574	0.0420177	0.991676	0.0420177	0.947721	0.0420177
198	0.989092	0.0422309	0.992627	0.0422309	0.991516	0.0422309	0.991718	0.0422309	0.947682	0.0422309
199	0.989046	0.0424442	0.992664	0.0424442	0.991458	0.0424442	0.991659	0.0424442	0.947945	0.0424442
200	0.989101	0.0426575	0.992601	0.0426575	0.991401	0.0426575	0.991701	0.0426575	0.947805	0.0426575
201	0.988956	0.0428707	0.992538	0.0428707	0.991444	0.0428707	0.991742	0.0428707	0.947667	0.0428707
202	0.989011	0.043084	0.992377	0.043084	0.991486	0.043084	0.991783	0.043084	0.947728	0.043084
203	0.988967	0.0432973	0.992316	0.0432973	0.991528	0.0432973	0.991823	0.0432973	0.947788	0.0432973
204	0.988923	0.0435105	0.992354	0.0435105	0.991569	0.0435105	0.991864	0.0435105	0.94775	0.0435105
205	0.988977	0.0437238	0.992391	0.0437238	0.991513	0.0437238	0.991903	0.0437238	0.947615	0.0437238
206	0.988933	0.0439371	0.992428	0.0439371	0.991554	0.0439371	0.991943	0.0439371	0.947578	0.0439371
207	0.988987	0.0441503	0.992464	0.0441503	0.991595	0.0441503	0.991885	0.0441503	0.946962	0.0441503
208	0.98904	0.0443636	0.992501	0.0443636	0.991635	0.0443636	0.991924	0.0443636	0.946832	0.0443636
209	0.989092	0.0445769	0.992537	0.0445769	0.99158	0.0445769	0.991962	0.0445769	0.946895	0.0445769
210	0.989144	0.0447901	0.992477	0.0447901	0.991525	0.0447901	0.991906	0.0447901	0.946767	0.0447901
211	0.989195	0.0450034	0.992228	0.0450034	0.99147	0.0450034	0.991849	0.0450034	0.946735	0.0450034
212	0.989152	0.0452167	0.992171	0.0452167	0.991322	0.0452167	0.991793	0.0452167	0.946797	0.0452167
213	0.989109	0.0454299	0.992113	0.0454299	0.991362	0.0454299	0.991738	0.0454299	0.946766	0.0454299
214	0.98916	0.0456432	0.99215	0.0456432	0.991216	0.0456432	0.991776	0.0456432	0.946547	0.0456432
215	0.98921	0.0458565	0.992187	0.0458565	0.991257	0.0458565	0.991722	0.0458565	0.946331	0.0458565
216	0.98926	0.0460697	0.992038	0.0460697	0.991205	0.0460697	0.99176	0.0460697	0.946209	0.0460697
217	0.989125	0.046283	0.99189	0.046283	0.991245	0.046283	0.991798	0.046283	0.945904	0.046283
218	0.989175	0.0464963	0.991836	0.0464963	0.991285	0.0464963	0.991836	0.0464963	0.945785	0.0464963
219	0.989133	0.0467095	0.991873	0.0467095	0.991325	0.0467095	0.991782	0.0467095	0.945576	0.0467095
220	0.989183	0.0469228	0.99191	0.0469228	0.991183	0.0469228	0.991637	0.0469228	0.94555	0.0469228
221	0.989232	0.0471361	0.991946	0.0471361	0.991132	0.0471361	0.991494	0.0471361	0.945706	0.0471361
222	0.98928	0.0473493	0.991983	0.0473493	0.990902	0.0473493	0.991532	0.0473493	0.94559	0.0473493
223	0.989149	0.0475626	0.992019	0.0475626	0.990763	0.0475626	0.99157	0.0475626	0.945745	0.0475626
224	0.989197	0.0477758	0.992054	0.0477758	0.990715	0.0477758	0.991519	0.0477758	0.945719	0.0477758
225	0.989245	0.0479891	0.99209	0.0479891	0.990667	0.0479891	0.991467	0.0479891	0.945694	0.0479891
226	0.989293	0.0482024	0.992125	0.0482024	0.990709	0.0482024	0.991417	0.0482024	0.945403	0.0482024
227	0.989164	0.0484156	0.992071	0.0484156	0.990662	0.0484156	0.991366	0.0484156	0.945203	0.0484156
228	0.989211	0.0486289	0.992018	0.0486289	0.990703	0.0486289	0.991404	0.0486289	0.945443	0.0486289
229	0.989171	0.0488422	0.991966	0.0488422	0.990656	0.0488422	0.991442	0.0488422	0.94542	0.0488422
230	0.989218	0.0490554	0.991914	0.0490554	0.99061	0.0490554	0.991479	0.0490554	0.945222	0.0490554
231	0.989178	0.0492687	0.991949	0.0492687	0.99065	0.0492687	0.991516	0.0492687	0.945113	0.0492687
232	0.989225	0.049482	0.991983	0.049482	0.990604	0.049482	0.991466	0.049482	0.945091	0.049482
233	0.989271	0.0496952	0.992018	0.0496952	0.990559	0.0496952	0.991503	0.0496952	0.944897	0.0496952
234	0.989317	0.0499085	0.991966	0.0499085	0.990514	0.0499085	0.991539	0.0499085	0.944706	0.0499085
235	0.989363	0.0501218	0.991916	0.0501218	0.990469	0.0501218	0.991575	0.0501218	0.94443	0.0501218
236	0.989408	0.050335	0.99195	0.050335	0.990425	0.050335	0.991611	0.050335	0.944411	0.050335
237	0.989368	0.0505483	0.991899	0.0505483	0.990465	0.0505483	0.991646	0.0505483	0.943971	0.0505483
238	0.989245	0.0507616	0.991849	0.0507616	0.990505	0.0507616	0.991681	0.0507616	0.943702	0.0507616
239	0.98929	0.0509748	0.991884	0.0509748	0.990545	0.0509748	0.991632	0.0509748	0.943603	0.0509748
240	0.989334	0.0511881	0.991834	0.0511881	0.990501	0.0511881	0.991667	0.0511881	0.943505	0.0511881
241	0.989378	0.0514014	0.991785	0.0514014	0.990457	0.0514014	0.991702	0.0514014	0.94349	0.0514014
242	0.98934	0.0516146	0.991736	0.0516146	0.990331	0.0516146	0.991736	0.0516146	0.943228	0.0516146
243	0.989301	0.0518279	0.991688	0.0518279	0.990289	0.0518279	0.99177	0.0518279	0.943215	0.0518279
244	0.989263	0.0520412	0.99164	0.0520412	0.990329	0.0520412	0.991804	0.0520412	0.943037	0.0520412
245	0.989307	0.0522544	0.991593	0.0522544	0.990287	0.0522544	0.991837	0.0522544	0.943025	0.0522544
246	0.98935	0.0524677	0.991627	0.0524677	0.990326	0.0524677	0.991871	0.0524677	0.942525	0.0524677
247	0.989394	0.052681	0.99158	0.052681	0.990284	0.052681	0.991903	0.052681	0.942434	0.052681
248	0.989436	0.0528942	0.991614	0.0528942	0.990243	0.0528942	0.991855	0.0528942	0.941779	0.0528942
249	0.989318	0.0531075	0.991567	0.0531075	0.990121	0.0531075	0.991888	0.0531075	0.941611	0.0531075
250	0.989361	0.0533208	0.991601	0.0533208	0.990161	0.0533208	0.991921	0.0533208	0.941285	0.0533208
251	0.989403	0.053534	0.991554	0.053534	0.99012	0.053534	0.991873	0.053534	0.94128	0.053534
252	0.989366	0.0537473	0.991588	0.0537473	0.99016	0.0537473	0.991905	0.0537473	0.941354	0.0537473
253	0.989329	0.0539606	0.991621	0.0539606	0.990198	0.0539606	0.991937	0.0539606	0.94119	0.0539606
254	0.989371	0.0541738	0.991575	0.0541738	0.990237	0.0541738	0.991969	0.0541738	0.941107	0.0541738
255	0.989334	0.0543871	0.991609	0.0543871	0.990275	0.0543871	0.992001	0.0543871	0.94126	0.0543871
256	0.989376	0.0546004	0.991641	0.0546004	0.990313	0.0546004	0.992032	0.0546004	0.941411	0.0546004
257	0.989339	0.0548136	0.991596	0.0548136	0.990195	0.0548136	0.992063	0.0548136	0.941328	0.0548136
258	0.989303	0.0550269	0.991551	0.0550269	0.990156	0.0550269	0.992016	0.0550269	0.94078	0.0550269
259	0.989344	0.0552402	0.991584	0.0552402	0.990117	0.0552402	0.99197	0.0552402	0.9407	0.0552402
260	0.989385	0.0554534	0.991539	0.0554534	0.990078	0.0554534	0.991924	0.0554534	0.94062	0.0554534
261	0.989349	0.0556667	0.991572	0.0556667	0.989886	0.0556667	0.991955	0.0556667	0.940158	0.0556667
262	0.98939	0.05588	0.991604	0.05588	0.989924	0.05588	0.991985	0.05588	0.939928	0.05588
263	0.98943	0.0560932	0.991484	0.0560932	0.989963	0.0560932	0.992016	0.0560932	0.9397	0.0560932
264	0.98947	0.0563065	0.991364	0.0563065	0.989925	0.0563065	0.992046	0.0563065	0.93955	0.0563065
265	0.989435	0.0565198	0.991397	0.0565198	0.989888	0.0565198	0.992001	0.0565198	0.939476	0.0565198
266	0.989399	0.056733	0.991429	0.056733	0.989926	0.056733	0.992031	0.056733	0.939478	0.056733
267	0.989439	0.0569463	0.991386	0.0569463	0.989888	0.0569463	0.992061	0.0569463	0.93933	0.0569463
268	0.989478	0.0571596	0.991419	0.0571596	0.989852	0.0571596	0.992016	0.0571596	0.93896	0.0571596
269	0.989518	0.0573728	0.99145	0.0573728	0.989889	0.0573728	0.992045	0.0573728	0.938518	0.0573728
270	0.989556	0.0575861	0.991482	0.0575861	0.989927	0.0575861	0.992075	0.0575861	0.938449	0.0575861
271	0.989595	0.0577994	0.991514	0.0577994	0.989964	0.0577994	0.992104	0.0577994	0.938307	0.0577994
272	0.98956	0.0580126	0.991471	0.0580126	0.989927	0.0580126	0.992133	0.0580126	0.938093	0.0580126
273	0.989598	0.0582259	0.991356	0.0582259	0.989964	0.0582259	0.992162	0.0582259	0.937807	0.0582259
274	0.989563	0.0584391	0.991387	0.0584391	0.990001	0.0584391	0.99219	0.0584391	0.937669	0.0584391
275	0.989601	0.0586524	0.991419	0.0586524	0.989892	0.0586524	0.992219	0.0586524	0.937314	0.0586524
276	0.989638	0.0588657	0.99145	0.0588657	0.989928	0.0588657	0.992174	0.0588657	0.936961	0.0588657
277	0.989676	0.0590789	0.991336	0.0590789	0.989892	0.0590789	0.992203	0.0590789	0.936394	0.0590789
278	0.989641	0.0592922	0.991368	0.0592922	0.989929	0.0592922	0.992231	0.0592922	0.936192	0.0592922
279	0.989678	0.0595055	0.991398	0.0595055	0.989893	0.0595055	0.992259	0.0595055	0.935775	0.0595055
280	0.989715	0.0597187	0.991429	0.0597187	0.989858	0.0597187	0.992286	0.0597187	0.935719	0.0597187
281	0.989752	0.059932	0.991317	0.059932	0.989894	0.059932	0.992243	0.059932	0.935236	0.059932
282	0.989788	0.0601453	0.991348	0.0601453	0.989788	0.0601453	0.992199	0.0601453	0.934969	0.0601453
283	0.989824	0.0603585	0.991308	0.0603585	0.989753	0.0603585	0.992227	0.0603585	0.934775	0.0603585
284	0.989789	0.0605718	0.991198	0.0605718	0.989789	0.0605718	0.992184	0.0605718	0.934793	0.0605718
285	0.989755	0.0607851	0.991088	0.0607851	0.989825	0.0607851	0.992211	0.0607851	0.934601	0.0607851
286	0.989791	0.0609983	0.99112	0.0609983	0.989861	0.0609983	0.992238	0.0609983	0.93448	0.0609983
287	0.989757	0.0612116	0.99115	0.0612116	0.989757	0.0612116	0.992265	0.0612116	0.93443	0.0612116
288	0.989723	0.0614249	0.991181	0.0614249	0.989792	0.0614249	0.992153	0.0614249	0.934102	0.0614249
289	0.989689	0.0616381	0.991212	0.0616381	0.989689	0.0616381	0.992042	0.0616381	0.933915	0.0616381
290	0.989656	0.0618514	0.991242	0.0618514	0.989656	0.0618514	0.991932	0.0618514	0.93366	0.0618514
291	0.989691	0.0620647	0.991272	0.0620647	0.989623	0.0620647	0.991891	0.0620647	0.933613	0.0620647
292	0.98959	0.0622779	0.991302	0.0622779	0.989521	0.0622779	0.991918	0.0622779	0.933087	0.0622779
293	0.989557	0.0624912	0.991332	0.0624912	0.989489	0.0624912	0.991878	0.0624912	0.932974	0.0624912
294	0.989456	0.0627045	0.991361	0.0627045	0.989525	0.0627045	0.991837	0.0627045	0.93293	0.0627045
295	0.989492	0.0629177	0.99139	0.0629177	0.989492	0.0629177	0.991458	0.0629177	0.933021	0.0629177
296	0.989528	0.063131	0.991352	0.063131	0.989393	0.063131	0.991217	0.063131	0.93291	0.063131
297	0.989496	0.0633443	0.991381	0.0633443	0.989428	0.0633443	0.991246	0.0633443	0.932866	0.0633443
298	0.989464	0.0635575	0.99141	0.0635575	0.989397	0.0635575	0.991209	0.0635575	0.932823	0.0635575
299	0.989432	0.0637708	0.991439	0.0637708	0.989365	0.0637708	0.991238	0.0637708	0.932981	0.0637708
300	0.989401	0.0639841	0.991401	0.0639841	0.989334	0.0639841	0.991134	0.0639841	0.932804	0.0639841
301	0.989369	0.0641973	0.991429	0.0641973	0.989369	0.0641973	0.991097	0.0641973	0.932629	0.0641973
302	0.989338	0.0644106	0.991458	0.0644106	0.989338	0.0644106	0.990994	0.0644106	0.932521	0.0644106
303	0.989308	0.0646239	0.991486	0.0646239	0.989308	0.0646239	0.990694	0.0646239	0.932216	0.0646239
304	0.989343	0.0648371	0.991448	0.0648371	0.989277	0.0648371	0.990659	0.0648371	0.932044	0.0648371
305	0.989378	0.0650504	0.991345	0.0650504	0.989312	0.0650504	0.990492	0.0650504	0.931742	0.0650504
306	0.989347	0.0652637	0.991373	0.0652637	0.989282	0.0652637	0.990523	0.0652637	0.931835	0.0652637
307	0.989382	0.0654769	0.991401	0.0654769	0.989317	0.0654769	0.990359	0.0654769	0.931666	0.0654769
308	0.989351	0.0656902	0.991364	0.0656902	0.989286	0.0656902	0.990325	0.0656902	0.931693	0.0656902
309	0.989321	0.0659035	0.991263	0.0659035	0.989256	0.0659035	0.990162	0.0659035	0.931461	0.0659035
310	0.989356	0.0661167	0.991291	0.0661167	0.989291	0.0661167	0.990194	0.0661167	0.931101	0.0661167
311	0.98939	0.06633	0.991255	0.06633	0.989325	0.06633	0.990161	0.06633	0.931194	0.06633
312	0.989424	0.0665433	0.991219	0.0665433	0.989231	0.0665433	0.990193	0.0665433	0.931286	0.0665433
313	0.989394	0.0667565	0.991247	0.0667565	0.989266	0.0667565	0.99016	0.0667565	0.931378	0.0667565
314	0.989427	0.0669698	0.991274	0.0669698	0.9893	0.0669698	0.990128	0.0669698	0.931469	0.0669698
315	0.989397	0.0671831	0.991302	0.0671831	0.989334	0.0671831	0.990096	0.0671831	0.931433	0.0671831
316	0.989431	0.0673963	0.991266	0.0673963	0.989368	0.0673963	0.990064	0.0673963	0.931144	0.0673963
317	0.989464	0.0676096	0.991168	0.0676096	0.989338	0.0676096	0.990032	0.0676096	0.931172	0.0676096
318	0.989498	0.0678229	0.991133	0.0678229	0.989372	0.0678229	0.989938	0.0678229	0.931011	0.0678229
319	0.98953	0.0680361	0.99116	0.0680361	0.989217	0.0680361	0.989781	0.0680361	0.930913	0.0680361
320	0.989563	0.0682494	0.991188	0.0682494	0.989188	0.0682494	0.989813	0.0682494	0.930754	0.0682494
321	0.989596	0.0684627	0.991091	0.0684627	0.989222	0.0684627	0.989596	0.0684627	0.930721	0.0684627
322	0.989566	0.0686759	0.991056	0.0686759	0.989193	0.0686759	0.989628	0.0686759	0.930501	0.0686759
323	0.989598	0.0688892	0.991084	0.0688892	0.989227	0.0688892	0.989598	0.0688892	0.929973	0.0688892
324	0.98963	0.0691024	0.990988	0.0691024	0.98926	0.0691024	0.98963	0.0691024	0.930066	0.0691024
325	0.989662	0.0693157	0.991016	0.0693157	0.989231	0.0693157	0.989478	0.0693157	0.92985	0.0693157
326	0.989633	0.069529	0.990982	0.069529	0.989203	0.069529	0.98951	0.069529	0.929514	0.069529
327	0.989481	0.0697422	0.990949	0.0697422	0.989236	0.0697422	0.989358	0.0697422	0.929362	0.0697422
328	0.989452	0.0699555	0.990915	0.0699555	0.989208	0.0699555	0.989269	0.0699555	0.929395	0.0699555
329	0.989484	0.0701688	0.990821	0.0701688	0.989119	0.0701688	0.98918	0.0701688	0.929184	0.0701688
330	0.989516	0.070382	0.990788	0.070382	0.989092	0.070382	0.989213	0.070382	0.928732	0.070382
331	0.989487	0.0705953	0.990756	0.0705953	0.989125	0.0705953	0.989185	0.0705953	0.928645	0.0705953
332	0.989519	0.0708086	0.990784	0.0708086	0.989097	0.0708086	0.989218	0.0708086	0.928559	0.0708086
333	0.98949	0.0710218	0.990751	0.0710218	0.98913	0.0710218	0.98907	0.0710218	0.928533	0.0710218
334	0.989522	0.0712351	0.990779	0.0712351	0.989102	0.0712351	0.988923	0.0712351	0.928447	0.0712351
335	0.989553	0.0714484	0.990807	0.0714484	0.989075	0.0714484	0.988836	0.0714484	0.928124	0.0714484
336	0.989584	0.0716616	0.990834	0.0716616	0.989048	0.0716616	0.98881	0.0716616	0.92798	0.0716616
337	0.989496	0.0718749	0.990861	0.0718749	0.989021	0.0718749	0.988843	0.0718749	0.928016	0.0718749
338	0.989527	0.0720882	0.990888	0.0720882	0.989054	0.0720882	0.988758	0.0720882	0.927992	0.0720882
339	0.989558	0.0723014	0.990856	0.0723014	0.988968	0.0723014	0.988791	0.0723014	0.927851	0.0723014
340	0.989589	0.0725147	0.990883	0.0725147	0.988942	0.0725147	0.988824	0.0725147	0.92771	0.0725147
341	0.989619	0.072728	0.990675	0.072728	0.988857	0.072728	0.98874	0.072728	0.927688	0.072728
342	0.989533	0.0729412	0.990702	0.0729412	0.988714	0.0729412	0.988714	0.0729412	0.927548	0.0729412
343	0.989563	0.0731545	0.990729	0.0731545	0.988689	0.0731545	0.988747	0.0731545	0.927468	0.0731545
344	0.989535	0.0733678	0.990756	0.0733678	0.988663	0.0733678	0.988605	0.0733678	0.927272	0.0733678
345	0.989566	0.073581	0.990725	0.073581	0.98858	0.073581	0.988522	0.073581	0.927135	0.073581
346	0.989596	0.0737943	0.990752	0.0737943	0.988556	0.0737943	0.988498	0.0737943	0.926998	0.0737943
347	0.989568	0.0740076	0.990606	0.0740076	0.988589	0.0740076	0.988531	0.0740076	0.926921	0.0740076
348	0.989541	0.0742208	0.990633	0.0742208	0.988621	0.0742208	0.988449	0.0742208	0.926843	0.0742208
349	0.989571	0.0744341	0.99066	0.0744341	0.988654	0.0744341	0.988367	0.0744341	0.926594	0.0744341
350	0.989486	0.0746474	0.990629	0.0746474	0.988686	0.0746474	0.988401	0.0746474	0.926404	0.0746474
351	0.989516	0.0748606	0.990656	0.0748606	0.988605	0.0748606	0.98832	0.0748606	0.926329	0.0748606
352	0.989489	0.0750739	0.990626	0.0750739	0.98858	0.0750739	0.988239	0.0750739	0.926197	0.0750739
353	0.989519	0.0752872	0.990652	0.0752872	0.988386	0.0752872	0.988216	0.0752872	0.926067	0.0752872
354	0.989492	0.0755004	0.990622	0.0755004	0.988362	0.0755004	0.98808	0.0755004	0.92571	0.0755004
355	0.989409	0.0757137	0.990592	0.0757137	0.988339	0.0757137	0.988057	0.0757137	0.925469	0.0757137
356	0.989439	0.075927	0.990562	0.075927	0.988259	0.075927	0.987978	0.075927	0.925285	0.075927
357	0.989468	0.0761402	0.990533	0.0761402	0.988292	0.0761402	0.9879	0.0761402	0.925214	0.0761402
358	0.989498	0.0763535	0.990559	0.0763535	0.988157	0.0763535	0.987822	0.0763535	0.925088	0.0763535
359	0.989527	0.0765668	0.99053	0.0765668	0.988134	0.0765668	0.987744	0.0765668	0.925185	0.0765668
360	0.989501	0.07678	0.990556	0.07678	0.988112	0.07678	0.987667	0.07678	0.925171	0.07678
361	0.98953	0.0769933	0.990527	0.0769933	0.988145	0.0769933	0.987591	0.0769933	0.925267	0.0769933
362	0.989559	0.0772066	0.990553	0.0772066	0.988122	0.0772066	0.98757	0.0772066	0.925308	0.0772066
363	0.989587	0.0774198	0.990469	0.0774198	0.987935	0.0774198	0.987549	0.0774198	0.925183	0.0774198
364	0.989561	0.0776331	0.99033	0.0776331	0.987858	0.0776331	0.987473	0.0776331	0.925114	0.0776331
365	0.98959	0.0778464	0.990302	0.0778464	0.987836	0.0778464	0.987343	0.0778464	0.92499	0.0778464
366	0.989454	0.0780596	0.990328	0.0780596	0.987651	0.0780596	0.987214	0.0780596	0.924977	0.0780596
367	0.989483	0.0782729	0.990246	0.0782729	0.98763	0.0782729	0.987249	0.0782729	0.924582	0.0782729
368	0.989511	0.0784862	0.990272	0.0784862	0.987609	0.0784862	0.987175	0.0784862	0.924515	0.0784862
369	0.989486	0.0786994	0.990299	0.0786994	0.987643	0.0786994	0.987155	0.0786994	0.924557	0.0786994
370	0.989514	0.0789127	0.990325	0.0789127	0.987622	0.0789127	0.987136	0.0789127	0.924491	0.0789127
371	0.989488	0.079126	0.990189	0.079126	0.987602	0.079126	0.987117	0.079126	0.924317	0.079126
372	0.989517	0.0793392	0.990216	0.0793392	0.987528	0.0793392	0.987097	0.0793392	0.92409	0.0793392
373	0.989491	0.0795525	0.990188	0.0795525	0.987507	0.0795525	0.987132	0.0795525	0.923704	0.0795525
374	0.989466	0.0797657	0.990214	0.0797657	0.987541	0.0797657	0.98706	0.0797657	0.923801	0.0797657
375	0.989494	0.079979	0.990187	0.079979	0.987521	0.079979	0.987041	0.079979	0.923737	0.079979
376	0.989522	0.0801923	0.990107	0.0801923	0.987501	0.0801923	0.987075	0.0801923	0.923621	0.0801923
377	0.989497	0.0804055	0.99008	0.0804055	0.987481	0.0804055	0.987056	0.0804055	0.923665	0.0804055
378	0.989471	0.0806188	0.990053	0.0806188	0.987408	0.0806188	0.987038	0.0806188	0.923443	0.0806188
379	0.989394	0.0808321	0.990027	0.0808321	0.987441	0.0808321	0.986966	0.0808321	0.923434	0.0808321
380	0.989369	0.0810453	0.989948	0.0810453	0.987422	0.0810453	0.986895	0.0810453	0.923425	0.0810453
381	0.989397	0.0812586	0.989922	0.0812586	0.987402	0.0812586	0.986877	0.0812586	0.923311	0.0812586
382	0.989425	0.0814719	0.989948	0.0814719	0.987383	0.0814719	0.986912	0.0814719	0.923302	0.0814719
383	0.989452	0.0816851	0.989974	0.0816851	0.987416	0.0816851	0.986894	0.0816851	0.923242	0.0816851
384	0.989428	0.0818984	0.989948	0.0818984	0.987449	0.0818984	0.986876	0.0818984	0.923129	0.0818984
385	0.989455	0.0821117	0.989923	0.0821117	0.987481	0.0821117	0.986806	0.0821117	0.923069	0.0821117
386	0.989482	0.0823249	0.989845	0.0823249	0.987462	0.0823249	0.98684	0.0823249	0.922957	0.0823249
387	0.989458	0.0825382	0.989768	0.0825382	0.987443	0.0825382	0.986822	0.0825382	0.922743	0.0825382
388	0.989485	0.0827515	0.989743	0.0827515	0.987423	0.0827515	0.98665	0.0827515	0.922736	0.0827515
389	0.989512	0.0829647	0.989769	0.0829647	0.987353	0.0829647	0.986633	0.0829647	0.922472	0.0829647
390	0.989436	0.083178	0.989795	0.083178	0.987283	0.083178	0.986514	0.083178	0.922312	0.083178
391	0.989463	0.0833913	0.989821	0.0833913	0.987162	0.0833913	0.986343	0.0833913	0.922101	0.0833913
392	0.98949	0.0836045	0.989694	0.0836045	0.987144	0.0836045	0.986276	0.0836045	0.92179	0.0836045
393	0.989517	0.0838178	0.98967	0.0838178	0.987125	0.0838178	0.98626	0.0838178	0.921632	0.0838178
394	0.989493	0.0840311	0.989645	0.0840311	0.987107	0.0840311	0.986244	0.0840311	0.921578	0.0840311
395	0.98952	0.0842443	0.98957	0.0842443	0.987089	0.0842443	0.986279	0.0842443	0.921523	0.0842443
396	0.989495	0.0844576	0.989596	0.0844576	0.987071	0.0844576	0.986213	0.0844576	0.921519	0.0844576
397	0.989472	0.0846709	0.989572	0.0846709	0.987003	0.0846709	0.986248	0.0846709	0.921364	0.0846709
398	0.989448	0.0848841	0.989548	0.0848841	0.986986	0.0848841	0.986182	0.0848841	0.92121	0.0848841
399	0.989474	0.0850974	0.989574	0.0850974	0.986918	0.0850974	0.986166	0.0850974	0.921006	0.0850974
400	0.989451	0.0853107	0.989551	0.0853107	0.986851	0.0853107	0.986101	0.0853107	0.920804	0.0853107
401	0.989477	0.0855239	0.989577	0.0855239	0.986883	0.0855239	0.986135	0.0855239	0.920602	0.0855239
402	0.989453	0.0857372	0.989603	0.0857372	0.986916	0.0857372	0.98612	0.0857372	0.920651	0.0857372
403	0.98943	0.0859505	0.989628	0.0859505	0.986949	0.0859505	0.986105	0.0859505	0.920451	0.0859505
404	0.989456	0.0861637	0.989555	0.0861637	0.986882	0.0861637	0.98609	0.0861637	0.920499	0.0861637
405	0.989482	0.086377	0.989433	0.086377	0.986865	0.086377	0.986075	0.086377	0.920547	0.086377
406	0.989508	0.0865903	0.989459	0.0865903	0.986799	0.0865903	0.985961	0.0865903	0.920398	0.0865903
407	0.989534	0.0868035	0.989485	0.0868035	0.986733	0.0868035	0.985799	0.0868035	0.920299	0.0868035
408	0.989559	0.0870168	0.989461	0.0870168	0.986667	0.0870168	0.985736	0.0870168	0.920102	0.0870168
409	0.989536	0.0872301	0.989438	0.0872301	0.986602	0.0872301	0.985771	0.0872301	0.919857	0.0872301
410	0.989561	0.0874433	0.989318	0.0874433	0.986635	0.0874433	0.985806	0.0874433	0.919565	0.0874433
411	0.989587	0.0876566	0.989246	0.0876566	0.98657	0.0876566	0.985645	0.0876566	0.91942	0.0876566
412	0.989515	0.0878699	0.989175	0.0878699	0.986408	0.0878699	0.985583	0.0878699	0.919179	0.0878699
413	0.98954	0.0880831	0.989056	0.0880831	0.986344	0.0880831	0.985618	0.0880831	0.919132	0.0880831
414	0.989566	0.0882964	0.989083	0.0882964	0.986377	0.0882964	0.985605	0.0882964	0.919038	0.0882964
415	0.989591	0.0885097	0.989061	0.0885097	0.986314	0.0885097	0.985543	0.0885097	0.918992	0.0885097
416	0.989616	0.0887229	0.989087	0.0887229	0.986347	0.0887229	0.98553	0.0887229	0.91885	0.0887229
417	0.989545	0.0889362	0.989113	0.0889362	0.986236	0.0889362	0.985516	0.0889362	0.918661	0.0889362
418	0.98957	0.0891495	0.989044	0.0891495	0.986125	0.0891495	0.985312	0.0891495	0.918568	0.0891495
419	0.989595	0.0893627	0.989022	0.0893627	0.986015	0.0893627	0.985251	0.0893627	0.918429	0.0893627
420	0.98962	0.089576	0.988953	0.089576	0.986001	0.089576	0.985001	0.089576	0.91829	0.089576
421	0.989644	0.0897893	0.988932	0.0897893	0.985891	0.0897893	0.984846	0.0897893	0.918056	0.0897893
422	0.989669	0.0900025	0.988863	0.0900025	0.985735	0.0900025	0.984787	0.0900025	0.918013	0.0900025
423	0.989646	0.0902158	0.988842	0.0902158	0.985674	0.0902158	0.984634	0.0902158	0.917829	0.0902158
424	0.98967	0.090429	0.988774	0.090429	0.985708	0.090429	0.984623	0.090429	0.917457	0.090429
425	0.989695	0.0906423	0.988801	0.0906423	0.985601	0.0906423	0.98466	0.0906423	0.917416	0.0906423
426	0.989672	0.0908556	0.988733	0.0908556	0.985588	0.0908556	0.984555	0.0908556	0.917281	0.0908556
427	0.989696	0.0910688	0.988712	0.0910688	0.985574	0.0910688	0.98445	0.0910688	0.917194	0.0910688
428	0.98972	0.0912821	0.988692	0.0912821	0.985561	0.0912821	0.984393	0.0912821	0.916873	0.0912821
429	0.989744	0.0914954	0.988718	0.0914954	0.985455	0.0914954	0.984336	0.0914954	0.91674	0.0914954
430	0.989721	0.0917086	0.988745	0.0917086	0.985489	0.0917086	0.98414	0.0917086	0.916655	0.0917086
431	0.989699	0.0919219	0.988632	0.0919219	0.985476	0.0919219	0.984084	0.0919219	0.916616	0.0919219
432	0.989676	0.0921352	0.988658	0.0921352	0.985278	0.0921352	0.983936	0.0921352	0.916439	0.0921352
433	0.9897	0.0923484	0.988546	0.0923484	0.98522	0.0923484	0.983927	0.0923484	0.91617	0.0923484
434	0.989724	0.0925617	0.988572	0.0925617	0.985208	0.0925617	0.983918	0.0925617	0.915995	0.0925617
435	0.989702	0.092775	0.988552	0.092775	0.985196	0.092775	0.983909	0.092775	0.916004	0.092775
436	0.989725	0.0929882	0.988579	0.0929882	0.985184	0.0929882	0.983808	0.0929882	0.915875	0.0929882
437	0.989703	0.0932015	0.988513	0.0932015	0.985127	0.0932015	0.983799	0.0932015	0.915565	0.0932015
438	0.989681	0.0934148	0.988494	0.0934148	0.98516	0.0934148	0.983608	0.0934148	0.915575	0.0934148
439	0.989704	0.093628	0.988474	0.093628	0.985194	0.093628	0.983418	0.093628	0.915402	0.093628
440	0.989728	0.0938413	0.988455	0.0938413	0.985228	0.0938413	0.983273	0.0938413	0.915322	0.0938413
441	0.989751	0.0940546	0.988436	0.0940546	0.985125	0.0940546	0.983266	0.0940546	0.915197	0.0940546
442	0.989774	0.0942678	0.988372	0.0942678	0.985114	0.0942678	0.983213	0.0942678	0.915026	0.0942678
443	0.989797	0.0944811	0.988353	0.0944811	0.985102	0.0944811	0.983206	0.0944811	0.914993	0.0944811
444	0.98982	0.0946944	0.988379	0.0946944	0.985001	0.0946944	0.983244	0.0946944	0.914779	0.0946944
445	0.989843	0.0949076	0.98836	0.0949076	0.984989	0.0949076	0.983237	0.0949076	0.914745	0.0949076
446	0.989866	0.0951209	0.988341	0.0951209	0.984889	0.0951209	0.983185	0.0951209	0.914668	0.0951209
447	0.989889	0.0953342	0.988278	0.0953342	0.984833	0.0953342	0.983177	0.0953342	0.914277	0.0953342
448	0.989911	0.0955474	0.988304	0.0955474	0.984733	0.0955474	0.983126	0.0955474	0.914423	0.0955474
449	0.989934	0.0957607	0.98833	0.0957607	0.984722	0.0957607	0.983119	0.0957607	0.914302	0.0957607
450	0.989956	0.095974	0.988312	0.095974	0.984667	0.095974	0.983067	0.095974	0.914093	0.095974
451	0.989978	0.0961872	0.988338	0.0961872	0.984613	0.0961872	0.983105	0.0961872	0.914017	0.0961872
452	0.99	0.0964005	0.988186	0.0964005	0.984602	0.0964005	0.983142	0.0964005	0.913765	0.0964005
453	0.990023	0.0966138	0.988168	0.0966138	0.984592	0.0966138	0.983135	0.0966138	0.913646	0.0966138
454	0.99	0.096827	0.98815	0.096827	0.984626	0.096827	0.983173	0.096827	0.913484	0.096827
455	0.989935	0.0970403	0.988088	0.0970403	0.984572	0.0970403	0.983166	0.0970403	0.913191	0.0970403
456	0.989869	0.0972536	0.988115	0.0972536	0.984562	0.0972536	0.983159	0.0972536	0.913293	0.0972536
457	0.98976	0.0974668	0.988053	0.0974668	0.984508	0.0974668	0.983152	0.0974668	0.912914	0.0974668
458	0.989782	0.0976801	0.988035	0.0976801	0.984455	0.0976801	0.983189	0.0976801	0.912711	0.0976801
459	0.989804	0.0978934	0.9878	0.0978934	0.984445	0.0978934	0.983182	0.0978934	0.91264	0.0978934
460	0.989827	0.0981066	0.98774	0.0981066	0.984479	0.0981066	0.983175	0.0981066	0.912526	0.0981066
461	0.989849	0.0983199	0.987766	0.0983199	0.984469	0.0983199	0.983168	0.0983199	0.912498	0.0983199
462	0.989827	0.0985332	0.987749	0.0985332	0.98446	0.0985332	0.983204	0.0985332	0.912428	0.0985332
463	0.989849	0.0987464	0.987776	0.0987464	0.98445	0.0987464	0.98324	0.0987464	0.912272	0.0987464
464	0.989871	0.0989597	0.987759	0.0989597	0.984397	0.0989597	0.983233	0.0989597	0.9119	0.0989597
465	0.989893	0.099173	0.987785	0.099173	0.984302	0.099173	0.983184	0.099173	0.911961	0.099173
466	0.989872	0.0993862	0.987812	0.0993862	0.98425	0.0993862	0.983177	0.0993862	0.911849	0.0993862
467	0.989893	0.0995995	0.987795	0.0995995	0.984198	0.0995995	0.983127	0.0995995	0.911824	0.0995995
468	0.989915	0.0998128	0.987821	0.0998128	0.984061	0.0998128	0.98312	0.0998128	0.911927	0.0998128
469	0.989936	0.100026	0.987847	0.100026	0.983967	0.100026	0.983114	0.100026	0.91156	0.100026
470	0.989958	0.100239	0.98783	0.100239	0.983958	0.100239	0.983065	0.100239	0.911578	0.100239
471	0.989979	0.100453	0.987856	0.100453	0.98395	0.100453	0.983058	0.100453	0.911511	0.100453
472	0.99	0.100666	0.987839	0.100666	0.983941	0.100666	0.982924	0.100666	0.911487	0.100666
473	0.989937	0.100879	0.987696	0.100879	0.983933	0.100879	0.982918	0.100879	0.911378	0.100879
474	0.989958	0.101092	0.98768	0.101092	0.983925	0.101092	0.982828	0.101092	0.91127	0.101092
475	0.989937	0.101306	0.987706	0.101306	0.983832	0.101306	0.98278	0.101306	0.910867	0.101306
476	0.989916	0.101519	0.987648	0.101519	0.983656	0.101519	0.982648	0.101519	0.91076	0.101519
477	0.989896	0.101732	0.987548	0.101732	0.983565	0.101732	0.982642	0.101732	0.910612	0.101732
478	0.989875	0.101945	0.987532	0.101945	0.983515	0.101945	0.982469	0.101945	0.91038	0.101945
479	0.989896	0.102159	0.987474	0.102159	0.983508	0.102159	0.982381	0.102159	0.910233	0.102159
480	0.989834	0.102372	0.987501	0.102372	0.983417	0.102372	0.982334	0.102372	0.91017	0.102372
481	0.989855	0.102585	0.987485	0.102585	0.98341	0.102585	0.982204	0.102585	0.910066	0.102585
482	0.989834	0.102798	0.987511	0.102798	0.983237	0.102798	0.982158	0.102798	0.909879	0.102798
483	0.989855	0.103012	0.987454	0.103012	0.983231	0.103012	0.982195	0.103012	0.90961	0.103012
484	0.989876	0.103225	0.987356	0.103225	0.983265	0.103225	0.982191	0.103225	0.909384	0.103225
485	0.989856	0.103438	0.987341	0.103438	0.983217	0.103438	0.982104	0.103438	0.909241	0.103438
486	0.989836	0.103652	0.987326	0.103652	0.983252	0.103652	0.9821	0.103652	0.909181	0.103652
487	0.989816	0.103865	0.98727	0.103865	0.983204	0.103865	0.982095	0.103865	0.909203	0.103865
488	0.989836	0.104078	0.987296	0.104078	0.983115	0.104078	0.982091	0.104078	0.909102	0.104078
489	0.989816	0.104291	0.987322	0.104291	0.982986	0.104291	0.982128	0.104291	0.909043	0.104291
490	0.989837	0.104505	0.987184	0.104505	0.98298	0.104505	0.982123	0.104505	0.90882	0.104505
491	0.989817	0.104718	0.98717	0.104718	0.982933	0.104718	0.982119	0.104718	0.908884	0.104718
492	0.989797	0.104931	0.987196	0.104931	0.982887	0.104931	0.982074	0.104931	0.908622	0.104931
493	0.989777	0.105144	0.987181	0.105144	0.98284	0.105144	0.981948	0.105144	0.908482	0.105144
494	0.989798	0.105358	0.987126	0.105358	0.982794	0.105358	0.981904	0.105358	0.908344	0.105358
495	0.989819	0.105571	0.987112	0.105571	0.982748	0.105571	0.9819	0.105571	0.908206	0.105571
496	0.989839	0.105784	0.987017	0.105784	0.982783	0.105784	0.981815	0.105784	0.908109	0.105784
497	0.98986	0.105997	0.987003	0.105997	0.982697	0.105997	0.981731	0.105997	0.907811	0.105997
498	0.98984	0.106211	0.987029	0.106211	0.982531	0.106211	0.981728	0.106211	0.907554	0.106211
499	0.98986	0.106424	0.986934	0.106424	0.982446	0.106424	0.981644	0.106424	0.907378	0.106424
500	0.9898	0.106637	0.986881	0.106637	0.982361	0.106637	0.981601	0.106637	0.907164	0.106637
501	0.989821	0.106851	0.986907	0.106851	0.982316	0.106851	0.981598	0.106851	0.90691	0.106851
502	0.989841	0.107064	0.986893	0.107064	0.982272	0.107064	0.981555	0.107064	0.906617	0.107064
503	0.989861	0.107277	0.986919	0.107277	0.982267	0.107277	0.981512	0.107277	0.906604	0.107277
504	0.989881	0.10749	0.986945	0.10749	0.982183	0.10749	0.981469	0.10749	0.906393	0.10749
505	0.989901	0.107704	0.986931	0.107704	0.98206	0.107704	0.981466	0.107704	0.906182	0.107704
506	0.989921	0.107917	0.986957	0.107917	0.982017	0.107917	0.981424	0.107917	0.906091	0.107917
507	0.989902	0.10813	0.986943	0.10813	0.981934	0.10813	0.981381	0.10813	0.906039	0.10813
508	0.989922	0.108343	0.98693	0.108343	0.98193	0.108343	0.981418	0.108343	0.906027	0.108343
509	0.989941	0.108557	0.986916	0.108557	0.981926	0.108557	0.981376	0.108557	0.905976	0.108557
510	0.989922	0.10877	0.986902	0.10877	0.981922	0.10877	0.981373	0.10877	0.905768	0.10877
511	0.989903	0.108983	0.986928	0.108983	0.98184	0.108983	0.98141	0.108983	0.905561	0.108983
512	0.989844	0.109196	0.986915	0.109196	0.981837	0.109196	0.981446	0.109196	0.905433	0.109196
513	0.989825	0.10941	0.98694	0.10941	0.981755	0.10941	0.981443	0.10941	0.905228	0.10941
514	0.989845	0.109623	0.986888	0.109623	0.981752	0.109623	0.981363	0.109623	0.904984	0.109623
515	0.989864	0.109836	0.986913	0.109836	0.981709	0.109836	0.98136	0.109836	0.904975	0.109836
516	0.989884	0.11005	0.9869	0.11005	0.981667	0.11005	0.981396	0.11005	0.904887	0.11005
517	0.989865	0.110263	0.986886	0.110263	0.981664	0.110263	0.981432	0.110263	0.904801	0.110263
518	0.989885	0.110476	0.986912	0.110476	0.9817	0.110476	0.981391	0.110476	0.904637	0.110476
519	0.989904	0.110689	0.986937	0.110689	0.981619	0.110689	0.981427	0.110689	0.904435	0.110689
520	0.989923	0.110903	0.986962	0.110903	0.981616	0.110903	0.981308	0.110903	0.904311	0.110903
521	0.989943	0.111116	0.986987	0.111116	0.981575	0.111116	0.981229	0.111116	0.904073	0.111116
522	0.989962	0.111329	0.987012	0.111329	0.981572	0.111329	0.981074	0.111329	0.90395	0.111329
523	0.989981	0.111542	0.986999	0.111542	0.981569	0.111542	0.981071	0.111542	0.903675	0.111542
524	0.99	0.111756	0.986909	0.111756	0.981527	0.111756	0.981108	0.111756	0.903591	0.111756
525	0.990019	0.111969	0.986896	0.111969	0.981448	0.111969	0.981105	0.111969	0.903356	0.111969
526	0.990038	0.112182	0.986921	0.112182	0.981446	0.112182	0.981103	0.112182	0.903274	0.112182
527	0.990057	0.112395	0.986908	0.112395	0.981291	0.112395	0.981139	0.112395	0.903154	0.112395
528	0.990076	0.112609	0.986932	0.112609	0.981251	0.112609	0.981137	0.112609	0.902996	0.112609
529	0.990095	0.112822	0.986806	0.112822	0.981211	0.112822	0.981173	0.112822	0.902877	0.112822
530	0.990114	0.113035	0.986717	0.113035	0.981208	0.113035	0.981171	0.113035	0.902607	0.113035
531	0.990132	0.113249	0.986592	0.113249	0.981168	0.113249	0.981055	0.113249	0.902452	0.113249
532	0.990113	0.113462	0.986542	0.113462	0.981129	0.113462	0.981053	0.113462	0.902259	0.113462
533	0.990132	0.113675	0.986455	0.113675	0.981089	0.113675	0.981089	0.113675	0.90218	0.113675
534	0.990075	0.113888	0.986442	0.113888	0.981012	0.113888	0.981012	0.113888	0.901839	0.113888
535	0.990056	0.114102	0.98643	0.114102	0.980973	0.114102	0.98101	0.114102	0.901761	0.114102
536	0.990075	0.114315	0.986344	0.114315	0.980934	0.114315	0.981008	0.114315	0.901384	0.114315
537	0.990093	0.114528	0.986295	0.114528	0.98082	0.114528	0.980932	0.114528	0.901084	0.114528
538	0.990112	0.114741	0.986209	0.114741	0.980856	0.114741	0.980856	0.114741	0.900784	0.114741
539	0.990056	0.114955	0.98616	0.114955	0.980854	0.114955	0.980817	0.114955	0.900709	0.114955
540	0.990074	0.115168	0.986112	0.115168	0.98089	0.115168	0.980853	0.115168	0.900337	0.115168
541	0.990093	0.115381	0.986026	0.115381	0.980888	0.115381	0.980851	0.115381	0.900004	0.115381
542	0.990111	0.115594	0.985941	0.115594	0.980849	0.115594	0.980886	0.115594	0.899819	0.115594
543	0.990129	0.115808	0.985967	0.115808	0.980848	0.115808	0.980885	0.115808	0.899488	0.115808
544	0.990147	0.116021	0.985883	0.116021	0.980773	0.116021	0.980736	0.116021	0.899268	0.116021
545	0.990165	0.116234	0.985872	0.116234	0.980735	0.116234	0.980698	0.116234	0.89905	0.116234
546	0.990184	0.116448	0.985825	0.116448	0.980697	0.116448	0.98066	0.116448	0.898795	0.116448
547	0.990201	0.116661	0.985851	0.116661	0.980622	0.116661	0.980586	0.116661	0.898578	0.116661
548	0.990219	0.116874	0.985767	0.116874	0.980439	0.116874	0.980512	0.116874	0.898471	0.116874
549	0.990164	0.117087	0.98572	0.117087	0.980292	0.117087	0.980474	0.117087	0.898437	0.117087
550	0.990182	0.117301	0.98571	0.117301	0.980219	0.117301	0.98051	0.117301	0.898149	0.117301
551	0.9902	0.117514	0.985699	0.117514	0.980073	0.117514	0.980473	0.117514	0.898116	0.117514
552	0.990182	0.117727	0.985616	0.117727	0.980073	0.117727	0.980435	0.117727	0.897902	0.117727
553	0.990163	0.11794	0.98557	0.11794	0.980037	0.11794	0.980435	0.11794	0.897508	0.11794
554	0.990109	0.118154	0.985596	0.118154	0.979965	0.118154	0.980362	0.118154	0.897441	0.118154
555	0.990126	0.118367	0.985586	0.118367	0.979893	0.118367	0.980361	0.118367	0.897193	0.118367
556	0.990144	0.11858	0.985612	0.11858	0.979857	0.11858	0.98036	0.11858	0.89691	0.11858
557	0.990162	0.118793	0.985566	0.118793	0.979713	0.118793	0.980396	0.118793	0.896844	0.118793
558	0.99018	0.119007	0.985484	0.119007	0.979678	0.119007	0.980359	0.119007	0.896635	0.119007
559	0.990197	0.11922	0.985475	0.11922	0.979679	0.11922	0.980358	0.11922	0.896462	0.11922
560	0.990215	0.119433	0.985429	0.119433	0.979608	0.119433	0.980322	0.119433	0.896361	0.119433
561	0.990232	0.119646	0.985384	0.119646	0.979537	0.119646	0.980322	0.119646	0.896082	0.119646
562	0.990249	0.11986	0.985303	0.11986	0.979538	0.11986	0.980357	0.11986	0.895982	0.11986
563	0.990231	0.120073	0.985329	0.120073	0.979468	0.120073	0.980391	0.120073	0.895918	0.120073
564	0.990249	0.120286	0.985284	0.120286	0.979433	0.120286	0.980355	0.120286	0.895784	0.120286
565	0.99023	0.1205	0.98531	0.1205	0.979399	0.1205	0.980319	0.1205	0.895614	0.1205
566	0.990248	0.120713	0.985301	0.120713	0.979294	0.120713	0.980213	0.120713	0.895587	0.120713
567	0.990265	0.120926	0.985221	0.120926	0.97926	0.120926	0.980212	0.120926	0.89563	0.120926
568	0.990282	0.121139	0.985141	0.121139	0.979156	0.121139	0.980212	0.121139	0.895602	0.121139
569	0.990299	0.121353	0.985097	0.121353	0.979052	0.121353	0.980141	0.121353	0.895575	0.121353
570	0.990316	0.121566	0.985018	0.121566	0.979088	0.121566	0.980106	0.121566	0.895372	0.121566
571	0.990333	0.121779	0.985009	0.121779	0.97902	0.121779	0.980141	0.121779	0.895135	0.121779
572	0.990315	0.121992	0.984966	0.121992	0.978882	0.121992	0.980141	0.121992	0.895004	0.121992
573	0.990297	0.122206	0.984957	0.122206	0.978814	0.122206	0.980036	0.122206	0.894803	0.122206
574	0.990314	0.122419	0.984913	0.122419	0.978816	0.122419	0.980001	0.122419	0.894742	0.122419
575	0.990331	0.122632	0.984905	0.122632	0.978609	0.122632	0.980001	0.122632	0.894543	0.122632
576	0.990278	0.122845	0.984827	0.122845	0.978577	0.122845	0.980001	0.122845	0.894518	0.122845
577	0.990295	0.123059	0.984784	0.123059	0.97851	0.123059	0.979966	0.123059	0.894562	0.123059
578	0.990312	0.123272	0.98481	0.123272	0.978444	0.123272	0.979966	0.123272	0.894433	0.123272
579	0.990328	0.123485	0.984733	0.123485	0.978377	0.123485	0.979932	0.123485	0.894339	0.123485
580	0.990311	0.123699	0.984725	0.123699	0.978311	0.123699	0.979932	0.123699	0.89428	0.123699
581	0.990327	0.123912	0.984682	0.123912	0.978176	0.123912	0.979966	0.123912	0.894048	0.123912
582	0.990275	0.124125	0.984605	0.124125	0.978145	0.124125	0.979966	0.124125	0.893818	0.124125
583	0.990292	0.124338	0.984597	0.124338	0.977942	0.124338	0.979966	0.124338	0.893657	0.124338
584	0.990274	0.124552	0.984624	0.124552	0.977809	0.124552	0.979966	0.124552	0.8936	0.124552
585	0.990291	0.124765	0.984616	0.124765	0.977779	0.124765	0.979864	0.124765	0.893405	0.124765
586	0.990273	0.124978	0.984608	0.124978	0.977714	0.124978	0.979864	0.124978	0.893178	0.124978
587	0.99029	0.125191	0.984566	0.125191	0.977718	0.125191	0.979762	0.125191	0.893121	0.125191
588	0.990306	0.125405	0.984524	0.125405	0.97762	0.125405	0.979661	0.125405	0.893031	0.125405
589	0.990289	0.125618	0.984517	0.125618	0.977624	0.125618	0.979593	0.125618	0.892771	0.125618
590	0.990305	0.125831	0.984543	0.125831	0.977662	0.125831	0.97956	0.125831	0.892682	0.125831
591	0.990322	0.126044	0.984535	0.126044	0.977666	0.126044	0.979595	0.126044	0.892592	0.126044
592	0.990338	0.126258	0.984528	0.126258	0.977602	0.126258	0.979595	0.126258	0.892537	0.126258
593	0.990354	0.126471	0.984486	0.126471	0.977606	0.126471	0.979562	0.126471	0.892449	0.126471
594	0.990371	0.126684	0.984512	0.126684	0.977577	0.126684	0.979462	0.126684	0.892091	0.126684
595	0.990387	0.126898	0.984505	0.126898	0.97748	0.126898	0.979429	0.126898	0.891936	0.126898
596	0.990403	0.127111	0.984464	0.127111	0.97745	0.127111	0.97943	0.127111	0.891749	0.127111
597	0.990419	0.127324	0.984456	0.127324	0.977354	0.127324	0.979431	0.127324	0.891695	0.127324
598	0.990435	0.127537	0.984281	0.127537	0.977292	0.127537	0.979365	0.127537	0.891576	0.127537
599	0.990451	0.127751	0.984274	0.127751	0.977096	0.127751	0.979366	0.127751	0.891456	0.127751
600	0.990434	0.127964	0.984234	0.127964	0.977034	0.127964	0.979201	0.127964	0.891204	0.127964
601	0.990416	0.128177	0.98426	0.128177	0.977006	0.128177	0.979036	0.128177	0.890919	0.128177
602	0.990432	0.12839	0.98422	0.12839	0.976944	0.12839	0.979037	0.12839	0.890668	0.12839
603	0.990448	0.128604	0.984213	0.128604	0.976916	0.128604	0.978973	0.128604	0.890485	0.128604
604	0.990431	0.128817	0.984173	0.128817	0.976888	0.128817	0.978875	0.128817	0.890269	0.128817
605	0.990447	0.12903	0.984133	0.12903	0.976926	0.12903	0.978745	0.12903	0.889987	0.12903
606	0.990462	0.129243	0.984126	0.129243	0.976898	0.129243	0.978714	0.129243	0.889905	0.129243
607	0.990445	0.129457	0.984053	0.129457	0.976838	0.129457	0.978551	0.129457	0.889526	0.129457
608	0.990395	0.12967	0.984079	0.12967	0.976777	0.12967	0.978455	0.12967	0.889477	0.12967
609	0.990411	0.129883	0.984073	0.129883	0.976815	0.129883	0.978293	0.129883	0.88933	0.129883
610	0.990394	0.130097	0.984066	0.130097	0.976755	0.130097	0.978263	0.130097	0.889118	0.130097
611	0.990409	0.13031	0.984027	0.13031	0.976727	0.13031	0.978168	0.13031	0.888711	0.13031
612	0.990425	0.130523	0.983987	0.130523	0.976667	0.130523	0.978105	0.130523	0.8885	0.130523
613	0.990441	0.130736	0.983981	0.130736	0.976608	0.130736	0.978043	0.130736	0.888291	0.130736
614	0.990456	0.13095	0.983909	0.13095	0.976548	0.13095	0.977916	0.13095	0.888114	0.13095
615	0.990472	0.131163	0.98387	0.131163	0.976521	0.131163	0.977757	0.131163	0.887906	0.131163
616	0.990487	0.131376	0.983799	0.131376	0.976397	0.131376	0.977631	0.131376	0.887828	0.131376
617	0.990503	0.131589	0.983761	0.131589	0.97637	0.131589	0.97757	0.131589	0.887524	0.131589
618	0.990518	0.131803	0.983755	0.131803	0.976376	0.131803	0.977347	0.131803	0.887609	0.131803
619	0.990501	0.132016	0.983716	0.132016	0.976382	0.132016	0.977319	0.132016	0.8875	0.132016
620	0.990516	0.132229	0.983678	0.132229	0.976291	0.132229	0.977291	0.132229	0.887262	0.132229
621	0.990532	0.132442	0.983608	0.132442	0.976265	0.132442	0.977263	0.132442	0.887057	0.132442
622	0.990483	0.132656	0.983602	0.132656	0.976207	0.132656	0.977107	0.132656	0.886788	0.132656
623	0.990498	0.132869	0.983564	0.132869	0.976052	0.132869	0.977047	0.132869	0.886777	0.132869
624	0.990513	0.133082	0.983558	0.133082	0.975994	0.133082	0.97686	0.133082	0.886702	0.133082
625	0.990496	0.133296	0.983457	0.133296	0.975937	0.133296	0.976801	0.133296	0.886564	0.133296
626	0.990511	0.133509	0.983419	0.133509	0.975847	0.133509	0.976774	0.133509	0.886489	0.133509
627	0.990527	0.133722	0.983414	0.133722	0.97579	0.133722	0.97662	0.133722	0.886224	0.133722
628	0.990542	0.133935	0.983376	0.133935	0.975701	0.133935	0.976529	0.133935	0.88615	0.133935
629	0.990557	0.134149	0.983403	0.134149	0.975708	0.134149	0.976344	0.134149	0.885981	0.134149
630	0.990572	0.134362	0.983429	0.134362	0.975588	0.134362	0.976255	0.134362	0.885686	0.134362
631	0.990587	0.134575	0.983329	0.134575	0.9755	0.134575	0.976134	0.134575	0.885519	0.134575
632	0.990602	0.134788	0.983323	0.134788	0.975317	0.134788	0.976108	0.134788	0.885415	0.134788
633	0.990585	0.135002	0.983318	0.135002	0.975293	0.135002	0.975957	0.135002	0.88528	0.135002
634	0.990568	0.135215	0.98325	0.135215	0.975237	0.135215	0.975837	0.135215	0.885051	0.135215
635	0.990551	0.135428	0.983182	0.135428	0.975213	0.135428	0.97578	0.135428	0.884917	0.135428
636	0.990566	0.135641	0.983145	0.135641	0.975221	0.135641	0.975693	0.135641	0.884846	0.135641
637	0.99055	0.135855	0.983077	0.135855	0.975071	0.135855	0.975637	0.135855	0.884745	0.135855
638	0.990533	0.136068	0.983104	0.136068	0.975079	0.136068	0.975581	0.136068	0.884643	0.136068
639	0.990548	0.136281	0.983068	0.136281	0.975087	0.136281	0.975525	0.136281	0.884448	0.136281
640	0.990563	0.136495	0.982969	0.136495	0.975032	0.136495	0.975501	0.136495	0.884441	0.136495
641	0.990578	0.136708	0.982965	0.136708	0.975009	0.136708	0.975383	0.136708	0.884309	0.136708
642	0.990592	0.136921	0.98296	0.136921	0.974954	0.136921	0.975328	0.136921	0.884209	0.136921
643	0.990576	0.137134	0.982955	0.137134	0.974962	0.137134	0.975304	0.137134	0.883954	0.137134
644	0.990559	0.137348	0.982982	0.137348	0.974814	0.137348	0.975218	0.137348	0.883792	0.137348
645	0.990543	0.137561	0.982946	0.137561	0.97476	0.137561	0.975133	0.137561	0.883507	0.137561
646	0.990527	0.137774	0.982911	0.137774	0.974707	0.137774	0.974985	0.137774	0.883409	0.137774
647	0.990541	0.137987	0.982844	0.137987	0.974591	0.137987	0.974838	0.137987	0.883311	0.137987
648	0.990556	0.138201	0.982809	0.138201	0.974476	0.138201	0.974816	0.138201	0.883213	0.138201
649	0.99057	0.138414	0.982774	0.138414	0.974423	0.138414	0.974608	0.138414	0.883024	0.138414
650	0.990554	0.138627	0.982801	0.138627	0.974308	0.138627	0.974585	0.138627	0.882896	0.138627
651	0.990569	0.13884	0.982766	0.13884	0.974256	0.13884	0.974563	0.13884	0.882615	0.13884
652	0.990583	0.139054	0.9827	0.139054	0.974265	0.139054	0.97451	0.139054	0.882427	0.139054
653	0.990598	0.139267	0.982696	0.139267	0.974243	0.139267	0.974427	0.139267	0.882239	0.139267
654	0.990551	0.13948	0.982631	0.13948	0.97419	0.13948	0.974221	0.13948	0.882144	0.13948
655	0.990535	0.139693	0.982626	0.139693	0.974108	0.139693	0.973955	0.139693	0.882049	0.139693
656	0.990549	0.139907	0.982531	0.139907	0.973995	0.139907	0.973781	0.139907	0.881894	0.139907
657	0.990563	0.14012	0.982497	0.14012	0.973852	0.14012	0.973699	0.14012	0.881921	0.14012
658	0.990578	0.140333	0.982432	0.140333	0.9738	0.140333	0.973648	0.140333	0.881767	0.140333
659	0.990592	0.140547	0.982368	0.140547	0.973749	0.140547	0.973597	0.140547	0.881673	0.140547
660	0.990576	0.14076	0.982334	0.14076	0.973637	0.14076	0.973455	0.14076	0.881307	0.14076
661	0.99059	0.140973	0.9823	0.140973	0.973617	0.140973	0.973344	0.140973	0.881274	0.140973
662	0.990605	0.141186	0.982266	0.141186	0.973566	0.141186	0.973233	0.141186	0.881121	0.141186
663	0.990589	0.1414	0.982203	0.1414	0.973515	0.1414	0.973153	0.1414	0.880999	0.1414
664	0.990603	0.141613	0.982199	0.141613	0.973525	0.141613	0.972983	0.141613	0.880787	0.141613
665	0.990557	0.141826	0.982136	0.141826	0.973474	0.141826	0.972903	0.141826	0.880695	0.141826
666	0.990571	0.142039	0.982133	0.142039	0.973304	0.142039	0.972764	0.142039	0.880604	0.142039
667	0.990585	0.142253	0.98204	0.142253	0.973224	0.142253	0.972714	0.142253	0.880363	0.142253
668	0.990539	0.142466	0.982066	0.142466	0.973174	0.142466	0.972576	0.142466	0.880153	0.142466
669	0.990553	0.142679	0.982063	0.142679	0.973125	0.142679	0.972467	0.142679	0.879944	0.142679
670	0.990538	0.142892	0.98203	0.142892	0.973046	0.142892	0.972389	0.142892	0.879824	0.142892
671	0.990552	0.143106	0.982057	0.143106	0.972907	0.143106	0.972341	0.143106	0.879646	0.143106
672	0.990506	0.143319	0.982024	0.143319	0.972888	0.143319	0.972173	0.143319	0.879438	0.143319
673	0.99052	0.143532	0.982021	0.143532	0.972809	0.143532	0.972096	0.143532	0.879498	0.143532
674	0.990534	0.143746	0.981929	0.143746	0.972701	0.143746	0.972048	0.143746	0.87944	0.143746
675	0.990548	0.143959	0.981926	0.143959	0.972623	0.143959	0.97209	0.143959	0.879204	0.143959
676	0.990562	0.144172	0.981894	0.144172	0.972545	0.144172	0.972013	0.144172	0.879175	0.144172
677	0.990576	0.144385	0.981921	0.144385	0.972468	0.144385	0.971965	0.144385	0.878999	0.144385
678	0.99059	0.144599	0.981918	0.144599	0.97242	0.144599	0.971859	0.144599	0.878676	0.144599
679	0.990604	0.144812	0.981945	0.144812	0.972342	0.144812	0.971871	0.144812	0.878472	0.144812
680	0.990618	0.145025	0.981942	0.145025	0.972295	0.145025	0.971824	0.145025	0.878357	0.145025
681	0.990602	0.145238	0.981939	0.145238	0.972277	0.145238	0.971807	0.145238	0.878271	0.145238
682	0.990557	0.145452	0.981965	0.145452	0.9722	0.145452	0.971672	0.145452	0.878215	0.145452
683	0.990513	0.145665	0.981933	0.145665	0.972095	0.145665	0.971597	0.145665	0.877983	0.145665
684	0.990527	0.145878	0.981901	0.145878	0.971989	0.145878	0.971463	0.145878	0.877928	0.145878
685	0.99054	0.146091	0.981928	0.146091	0.971913	0.146091	0.971388	0.146091	0.877785	0.146091
686	0.990554	0.146305	0.981925	0.146305	0.971896	0.146305	0.971196	0.146305	0.877671	0.146305
687	0.990568	0.146518	0.981893	0.146518	0.971849	0.146518	0.971093	0.146518	0.877354	0.146518
688	0.990553	0.146731	0.981803	0.146731	0.971803	0.146731	0.971047	0.146731	0.877155	0.146731
689	0.990566	0.146945	0.981771	0.146945	0.971699	0.146945	0.971002	0.146945	0.876956	0.146945
690	0.990551	0.147158	0.981711	0.147158	0.971682	0.147158	0.970986	0.147158	0.876844	0.147158
691	0.990507	0.147371	0.981563	0.147371	0.971607	0.147371	0.970884	0.147371	0.876646	0.147371
692	0.990521	0.147584	0.981503	0.147584	0.97159	0.147584	0.970868	0.147584	0.876506	0.147584
693	0.990534	0.147798	0.981472	0.147798	0.971603	0.147798	0.970852	0.147798	0.876309	0.147798
694	0.990548	0.148011	0.98147	0.148011	0.971586	0.148011	0.970721	0.148011	0.875998	0.148011
695	0.990533	0.148224	0.981382	0.148224	0.971569	0.148224	0.97062	0.148224	0.876004	0.148224
696	0.990518	0.148437	0.981294	0.148437	0.971495	0.148437	0.970489	0.148437	0.875722	0.148437
697	0.990502	0.148651	0.981263	0.148651	0.971392	0.148651	0.970446	0.148651	0.875613	0.148651
698	0.990487	0.148864	0.981261	0.148864	0.97129	0.148864	0.970173	0.148864	0.875562	0.148864
699	0.990501	0.149077	0.981202	0.149077	0.971245	0.149077	0.970101	0.149077	0.875368	0.149077
700	0.990515	0.14929	0.981172	0.14929	0.971229	0.14929	0.970001	0.14929	0.875146	0.14929
701	0.990528	0.149504	0.98117	0.149504	0.971242	0.149504	0.969958	0.149504	0.875068	0.149504
702	0.990513	0.149717	0.98114	0.149717	0.971226	0.149717	0.969915	0.149717	0.874904	0.149717
703	0.990498	0.14993	0.98111	0.14993	0.971039	0.14993	0.969816	0.14993	0.87474	0.14993
704	0.990483	0.150144	0.981023	0.150144	0.971024	0.150144	0.96983	0.150144	0.874521	0.150144
705	0.990497	0.150357	0.980993	0.150357	0.970923	0.150357	0.96976	0.150357	0.874472	0.150357
706	0.990482	0.15057	0.980907	0.15057	0.970936	0.15057	0.969746	0.15057	0.874338	0.15057
707	0.990439	0.150783	0.980877	0.150783	0.97092	0.150783	0.969732	0.150783	0.874204	0.150783
708	0.990452	0.150997	0.980876	0.150997	0.970877	0.150997	0.969605	0.150997	0.8741	0.150997
709	0.990466	0.15121	0.980875	0.15121	0.970805	0.15121	0.969366	0.15121	0.873995	0.15121
710	0.990479	0.151423	0.980902	0.151423	0.970761	0.151423	0.969297	0.151423	0.873891	0.151423
711	0.990493	0.151636	0.980816	0.151636	0.970718	0.151636	0.969199	0.151636	0.873703	0.151636
712	0.990506	0.15185	0.980843	0.15185	0.970591	0.15185	0.96913	0.15185	0.873571	0.15185
713	0.990519	0.152063	0.980814	0.152063	0.970492	0.152063	0.969117	0.152063	0.873356	0.152063
714	0.990476	0.152276	0.980813	0.152276	0.970449	0.152276	0.968964	0.152276	0.873141	0.152276
715	0.99049	0.152489	0.980784	0.152489	0.970378	0.152489	0.968924	0.152489	0.872871	0.152489
716	0.990503	0.152703	0.980699	0.152703	0.97028	0.152703	0.968856	0.152703	0.872685	0.152703
717	0.990516	0.152916	0.98067	0.152916	0.970182	0.152916	0.968815	0.152916	0.872584	0.152916
718	0.99053	0.153129	0.980669	0.153129	0.97014	0.153129	0.968747	0.153129	0.872483	0.153129
719	0.990515	0.153343	0.98064	0.153343	0.970043	0.153343	0.968568	0.153343	0.872326	0.153343
720	0.9905	0.153556	0.980639	0.153556	0.969945	0.153556	0.968501	0.153556	0.872142	0.153556
721	0.990513	0.153769	0.980639	0.153769	0.969876	0.153769	0.968434	0.153769	0.871959	0.153769
722	0.990499	0.153982	0.980555	0.153982	0.969752	0.153982	0.968422	0.153982	0.871749	0.153982
723	0.990512	0.154196	0.980498	0.154196	0.969627	0.154196	0.96841	0.154196	0.871677	0.154196
724	0.990498	0.154409	0.98047	0.154409	0.969559	0.154409	0.968426	0.154409	0.871606	0.154409
725	0.990455	0.154622	0.980497	0.154622	0.969463	0.154622	0.968359	0.154622	0.871479	0.154622
726	0.990441	0.154835	0.980524	0.154835	0.969395	0.154835	0.968238	0.154835	0.871409	0.154835
727	0.990454	0.155049	0.980496	0.155049	0.969354	0.155049	0.968254	0.155049	0.871283	0.155049
728	0.99044	0.155262	0.980523	0.155262	0.969232	0.155262	0.96816	0.155262	0.871212	0.155262
729	0.990453	0.155475	0.980522	0.155475	0.969219	0.155475	0.968067	0.155475	0.871142	0.155475
730	0.990466	0.155688	0.980494	0.155688	0.969097	0.155688	0.968083	0.155688	0.871017	0.155688
731	0.990479	0.155902	0.980466	0.155902	0.969057	0.155902	0.968045	0.155902	0.87092	0.155902
732	0.990492	0.156115	0.98041	0.156115	0.968963	0.156115	0.96787	0.156115	0.870851	0.156115
733	0.990478	0.156328	0.980355	0.156328	0.968787	0.156328	0.967804	0.156328	0.870699	0.156328
734	0.990491	0.156542	0.980328	0.156542	0.968802	0.156542	0.967712	0.156542	0.870603	0.156542
735	0.990504	0.156755	0.980327	0.156755	0.96879	0.156755	0.96762	0.156755	0.870371	0.156755
736	0.990462	0.156968	0.980354	0.156968	0.968805	0.156968	0.967582	0.156968	0.870167	0.156968
737	0.990475	0.157181	0.980163	0.157181	0.968848	0.157181	0.967518	0.157181	0.869936	0.157181
738	0.990461	0.157395	0.980109	0.157395	0.968781	0.157395	0.967399	0.157395	0.869678	0.157395
739	0.99042	0.157608	0.980109	0.157608	0.968715	0.157608	0.967443	0.157608	0.869638	0.157608
740	0.990406	0.157821	0.980028	0.157821	0.968649	0.157821	0.967379	0.157821	0.86949	0.157821
741	0.990419	0.158034	0.980028	0.158034	0.968638	0.158034	0.967288	0.158034	0.869315	0.158034
742	0.990432	0.158248	0.980001	0.158248	0.968491	0.158248	0.967252	0.158248	0.869249	0.158248
743	0.990417	0.158461	0.979974	0.158461	0.968345	0.158461	0.967215	0.158461	0.869102	0.158461
744	0.990403	0.158674	0.979893	0.158674	0.968334	0.158674	0.967178	0.158674	0.868982	0.158674
745	0.990416	0.158887	0.979866	0.158887	0.968162	0.158887	0.967115	0.158887	0.868889	0.158887
746	0.990429	0.159101	0.97984	0.159101	0.968044	0.159101	0.967132	0.159101	0.86869	0.159101
747	0.990415	0.159314	0.97984	0.159314	0.967979	0.159314	0.967069	0.159314	0.868518	0.159314
748	0.990401	0.159527	0.979813	0.159527	0.967969	0.159527	0.967006	0.159527	0.868453	0.159527
749	0.990414	0.15974	0.97984	0.15974	0.967958	0.15974	0.96689	0.15974	0.868201	0.15974
750	0.9904	0.159954	0.979814	0.159954	0.967841	0.159954	0.966748	0.159954	0.868084	0.159954
751	0.990413	0.160167	0.979761	0.160167	0.967724	0.160167	0.966605	0.160167	0.868019	0.160167
752	0.990426	0.16038	0.979681	0.16038	0.967634	0.16038	0.96649	0.16038	0.867743	0.16038
753	0.990385	0.160594	0.979655	0.160594	0.96765	0.160594	0.966402	0.160594	0.867573	0.160594
754	0.990372	0.160807	0.979629	0.160807	0.967667	0.160807	0.96634	0.160807	0.867484	0.160807
755	0.990358	0.16102	0.979497	0.16102	0.967551	0.16102	0.966332	0.16102	0.867315	0.16102
756	0.990344	0.161233	0.979524	0.161233	0.967541	0.161233	0.966297	0.161233	0.867199	0.161233
757	0.990357	0.161447	0.979419	0.161447	0.967451	0.161447	0.966236	0.161447	0.867031	0.161447
758	0.990343	0.16166	0.979394	0.16166	0.967283	0.16166	0.966175	0.16166	0.866969	0.16166
759	0.990356	0.161873	0.979368	0.161873	0.967247	0.161873	0.966114	0.161873	0.86696	0.161873
760	0.990369	0.162086	0.979369	0.162086	0.967211	0.162086	0.966027	0.162086	0.866714	0.162086
761	0.990381	0.1623	0.979396	0.1623	0.967176	0.1623	0.965993	0.1623	0.866416	0.1623
762	0.990368	0.162513	0.979423	0.162513	0.967219	0.162513	0.965801	0.162513	0.866224	0.162513
763	0.99038	0.162726	0.979371	0.162726	0.967183	0.162726	0.965715	0.162726	0.866059	0.162726
764	0.990393	0.162939	0.979346	0.162939	0.967121	0.162939	0.965498	0.162939	0.865841	0.162939
765	0.990405	0.163153	0.979242	0.163153	0.967086	0.163153	0.965517	0.163153	0.865598	0.163153
766	0.990392	0.163366	0.979269	0.163366	0.966894	0.163366	0.965432	0.163366	0.86546	0.163366
767	0.990404	0.163579	0.979218	0.163579	0.966807	0.163579	0.965399	0.163579	0.865245	0.163579
768	0.990417	0.163793	0.979193	0.163793	0.966746	0.163793	0.965261	0.163793	0.865108	0.163793
769	0.990403	0.164006	0.979194	0.164006	0.966685	0.164006	0.965228	0.164006	0.864997	0.164006
770	0.990416	0.164219	0.979195	0.164219	0.966676	0.164219	0.965092	0.164219	0.864809	0.164219
771	0.990402	0.164432	0.979196	0.164432	0.96659	0.164432	0.964956	0.164432	0.864777	0.164432
772	0.990415	0.164646	0.979172	0.164646	0.966452	0.164646	0.964897	0.164646	0.86477	0.164646
773	0.990427	0.164859	0.979198	0.164859	0.966288	0.164859	0.964865	0.164859	0.864583	0.164859
774	0.99044	0.165072	0.979174	0.165072	0.966099	0.165072	0.964781	0.165072	0.8645	0.165072
775	0.990452	0.165285	0.979123	0.165285	0.965962	0.165285	0.964723	0.165285	0.864313	0.165285
776	0.990464	0.165499	0.979098	0.165499	0.965929	0.165499	0.964666	0.165499	0.864256	0.165499
777	0.990476	0.165712	0.979074	0.165712	0.965844	0.165712	0.964583	0.165712	0.863993	0.165712
778	0.990489	0.165925	0.979101	0.165925	0.965862	0.165925	0.9645	0.165925	0.863808	0.165925
779	0.99045	0.166138	0.979051	0.166138	0.965752	0.166138	0.964443	0.166138	0.863649	0.166138
780	0.990462	0.166352	0.979026	0.166352	0.965719	0.166352	0.96436	0.166352	0.863516	0.166352
781	0.990448	0.166565	0.978925	0.166565	0.96566	0.166565	0.964329	0.166565	0.863435	0.166565
782	0.990409	0.166778	0.978901	0.166778	0.965602	0.166778	0.964221	0.166778	0.863379	0.166778
783	0.990396	0.166992	0.9788	0.166992	0.965569	0.166992	0.964164	0.166992	0.863324	0.166992
784	0.990383	0.167205	0.978827	0.167205	0.965537	0.167205	0.964108	0.167205	0.863218	0.167205
785	0.990395	0.167418	0.978778	0.167418	0.965504	0.167418	0.964077	0.167418	0.862959	0.167418
786	0.990407	0.167631	0.978754	0.167631	0.965497	0.167631	0.964098	0.167631	0.862777	0.167631
787	0.99042	0.167845	0.97873	0.167845	0.965439	0.167845	0.963864	0.167845	0.862596	0.167845
788	0.990406	0.168058	0.978655	0.168058	0.965458	0.168058	0.963732	0.168058	0.862491	0.168058
789	0.990393	0.168271	0.978581	0.168271	0.965375	0.168271	0.963702	0.168271	0.86231	0.168271
790	0.990405	0.168484	0.978583	0.168484	0.965343	0.168484	0.963596	0.168484	0.86213	0.168484
791	0.990392	0.168698	0.978534	0.168698	0.965235	0.168698	0.963515	0.168698	0.861976	0.168698
792	0.990404	0.168911	0.978485	0.168911	0.965152	0.168911	0.963511	0.168911	0.861796	0.168911
793	0.990391	0.169124	0.978462	0.169124	0.965045	0.169124	0.96338	0.169124	0.861668	0.169124
794	0.990378	0.169337	0.978439	0.169337	0.964963	0.169337	0.963301	0.169337	0.861565	0.169337
795	0.99034	0.169551	0.978315	0.169551	0.964831	0.169551	0.963146	0.169551	0.861463	0.169551
796	0.990352	0.169764	0.978192	0.169764	0.9648	0.169764	0.963016	0.169764	0.86131	0.169764
797	0.990339	0.169977	0.978169	0.169977	0.964769	0.169977	0.962887	0.169977	0.861308	0.169977
798	0.990326	0.170191	0.978121	0.170191	0.964788	0.170191	0.962658	0.170191	0.861106	0.170191
799	0.990338	0.170404	0.978023	0.170404	0.964707	0.170404	0.962529	0.170404	0.861005	0.170404
800	0.99035	0.170617	0.978051	0.170617	0.964676	0.170617	0.962351	0.170617	0.860903	0.170617
801	0.990362	0.17083	0.978003	0.17083	0.964545	0.17083	0.962148	0.17083	0.860802	0.17083
802	0.990374	0.171044	0.977981	0.171044	0.96444	0.171044	0.962046	0.171044	0.860627	0.171044
803	0.990386	0.171257	0.977908	0.171257	0.964335	0.171257	0.961969	0.171257	0.860502	0.171257
804	0.990398	0.17147	0.977886	0.17147	0.964255	0.17147	0.961867	0.17147	0.860426	0.17147
805	0.99041	0.171683	0.977864	0.171683	0.964224	0.171683	0.96169	0.171683	0.860202	0.171683
806	0.990422	0.171897	0.977693	0.171897	0.964219	0.171897	0.961688	0.171897	0.860053	0.171897
807	0.990434	0.17211	0.977696	0.17211	0.964115	0.17211	0.961538	0.17211	0.859954	0.17211
808	0.990446	0.172323	0.977699	0.172323	0.964036	0.172323	0.961338	0.172323	0.859805	0.172323
809	0.990458	0.172536	0.977652	0.172536	0.964006	0.172536	0.961286	0.172536	0.859707	0.172536
810	0.990469	0.17275	0.977482	0.17275	0.963902	0.17275	0.961186	0.17275	0.859534	0.17275
811	0.990481	0.172963	0.977387	0.172963	0.963897	0.172963	0.961111	0.172963	0.859313	0.172963
812	0.990468	0.173176	0.977316	0.173176	0.963819	0.173176	0.960986	0.173176	0.859117	0.173176
813	0.99048	0.17339	0.97727	0.17339	0.963716	0.17339	0.960813	0.17339	0.859192	0.17339
814	0.990492	0.173603	0.977224	0.173603	0.963637	0.173603	0.96064	0.173603	0.859045	0.173603
815	0.990479	0.173816	0.977129	0.173816	0.963633	0.173816	0.960541	0.173816	0.858776	0.173816
816	0.99049	0.174029	0.977108	0.174029	0.963628	0.174029	0.960467	0.174029	0.858582	0.174029
817	0.990502	0.174243	0.977112	0.174243	0.963599	0.174243	0.960344	0.174243	0.858339	0.174243
818	0.990514	0.174456	0.977067	0.174456	0.963546	0.174456	0.96027	0.174456	0.858243	0.174456
819	0.990525	0.174669	0.977046	0.174669	0.963517	0.174669	0.960123	0.174669	0.858074	0.174669
820	0.990537	0.174882	0.977025	0.174882	0.963513	0.174882	0.960025	0.174882	0.857906	0.174882
821	0.990548	0.175096	0.977004	0.175096	0.963387	0.175096	0.959928	0.175096	0.857665	0.175096
822	0.99056	0.175309	0.976959	0.175309	0.96331	0.175309	0.959855	0.175309	0.857595	0.175309
823	0.990571	0.175522	0.97689	0.175522	0.963282	0.175522	0.959709	0.175522	0.857549	0.175522
824	0.990583	0.175735	0.976845	0.175735	0.963229	0.175735	0.959661	0.175735	0.857406	0.175735
825	0.990594	0.175949	0.976776	0.175949	0.963177	0.175949	0.959516	0.175949	0.857288	0.175949
826	0.990606	0.176162	0.976732	0.176162	0.963052	0.176162	0.959493	0.176162	0.857098	0.176162
827	0.990617	0.176375	0.976712	0.176375	0.963024	0.176375	0.9593	0.176375	0.856956	0.176375
828	0.990628	0.176589	0.976595	0.176589	0.962899	0.176589	0.95918	0.176589	0.856815	0.176589
829	0.990591	0.176802	0.976599	0.176802	0.962799	0.176802	0.959036	0.176802	0.856505	0.176802
830	0.990579	0.177015	0.976555	0.177015	0.962724	0.177015	0.958965	0.177015	0.856317	0.177015
831	0.99059	0.177228	0.976487	0.177228	0.9626	0.177228	0.958894	0.177228	0.856105	0.177228
832	0.990577	0.177442	0.976443	0.177442	0.962597	0.177442	0.958823	0.177442	0.855965	0.177442
833	0.990588	0.177655	0.976375	0.177655	0.962546	0.177655	0.958752	0.177655	0.855778	0.177655
834	0.990576	0.177868	0.976355	0.177868	0.962423	0.177868	0.95861	0.177868	0.855639	0.177868
835	0.990587	0.178081	0.97636	0.178081	0.962252	0.178081	0.958516	0.178081	0.855429	0.178081
836	0.990574	0.178295	0.97634	0.178295	0.962202	0.178295	0.958374	0.178295	0.855123	0.178295
837	0.990586	0.178508	0.976345	0.178508	0.962223	0.178508	0.958209	0.178508	0.854818	0.178508
838	0.990597	0.178721	0.976349	0.178721	0.962125	0.178721	0.958068	0.178721	0.854872	0.178721
839	0.990584	0.178934	0.97633	0.178934	0.962099	0.178934	0.957927	0.178934	0.854735	0.178934
840	0.990572	0.179148	0.97631	0.179148	0.962025	0.179148	0.957739	0.179148	0.854575	0.179148
841	0.990583	0.179361	0.976243	0.179361	0.961951	0.179361	0.957599	0.179361	0.854439	0.179361
842	0.990547	0.179574	0.976153	0.179574	0.961877	0.179574	0.957459	0.179574	0.854255	0.179574
843	0.990534	0.179788	0.976133	0.179788	0.961851	0.179788	0.957391	0.179788	0.854072	0.179788
844	0.990522	0.180001	0.976043	0.180001	0.961683	0.180001	0.9573	0.180001	0.853819	0.180001
845	0.990485	0.180214	0.975977	0.180214	0.961681	0.180214	0.957232	0.180214	0.853708	0.180214
846	0.990497	0.180427	0.975958	0.180427	0.961656	0.180427	0.957188	0.180427	0.853455	0.180427
847	0.990508	0.180641	0.975939	0.180641	0.961512	0.180641	0.957073	0.180641	0.853439	0.180641
848	0.990496	0.180854	0.975826	0.180854	0.961416	0.180854	0.956911	0.180854	0.853329	0.180854
849	0.990507	0.181067	0.975737	0.181067	0.961391	0.181067	0.956821	0.181067	0.853125	0.181067
850	0.990518	0.18128	0.975671	0.18128	0.961248	0.18128	0.95666	0.18128	0.853086	0.18128
851	0.990506	0.181494	0.975676	0.181494	0.961082	0.181494	0.956523	0.181494	0.853	0.181494
852	0.990493	0.181707	0.975681	0.181707	0.96094	0.181707	0.956433	0.181707	0.852914	0.181707
853	0.990504	0.18192	0.975639	0.18192	0.960915	0.18192	0.956296	0.18192	0.852852	0.18192
854	0.990515	0.182133	0.975598	0.182133	0.960844	0.182133	0.956113	0.182133	0.852767	0.182133
855	0.990527	0.182347	0.975439	0.182347	0.960773	0.182347	0.956001	0.182347	0.852635	0.182347
856	0.990538	0.18256	0.975398	0.18256	0.960678	0.18256	0.955842	0.18256	0.852433	0.18256
857	0.990479	0.182773	0.975356	0.182773	0.960538	0.182773	0.955707	0.182773	0.852209	0.182773
858	0.99049	0.182986	0.975339	0.182986	0.960467	0.182986	0.955572	0.182986	0.852055	0.182986
859	0.990478	0.1832	0.975344	0.1832	0.96042	0.1832	0.955368	0.1832	0.851971	0.1832
860	0.990465	0.183413	0.975326	0.183413	0.96035	0.183413	0.955234	0.183413	0.851724	0.183413
861	0.990476	0.183626	0.975308	0.183626	0.960233	0.183626	0.9551	0.183626	0.851571	0.183626
862	0.990487	0.18384	0.975267	0.18384	0.960187	0.18384	0.955013	0.18384	0.851326	0.18384
863	0.990498	0.184053	0.975227	0.184053	0.960094	0.184053	0.954833	0.184053	0.851243	0.184053
864	0.990486	0.184266	0.975209	0.184266	0.960001	0.184266	0.954816	0.184266	0.850906	0.184266
865	0.990497	0.184479	0.975214	0.184479	0.959885	0.184479	0.954614	0.184479	0.850709	0.184479
866	0.990508	0.184693	0.975128	0.184693	0.959793	0.184693	0.954528	0.184693	0.850488	0.184693
867	0.990496	0.184906	0.975087	0.184906	0.959701	0.184906	0.954396	0.184906	0.850292	0.184906
868	0.990507	0.185119	0.97507	0.185119	0.959586	0.185119	0.954241	0.185119	0.850142	0.185119
869	0.990472	0.185332	0.975029	0.185332	0.95961	0.185332	0.954086	0.185332	0.849877	0.185332
870	0.990437	0.185546	0.975035	0.185546	0.959587	0.185546	0.953978	0.185546	0.849774	0.185546
871	0.990425	0.185759	0.975018	0.185759	0.959519	0.185759	0.953778	0.185759	0.849579	0.185759
872	0.990436	0.185972	0.974978	0.185972	0.95945	0.185972	0.953763	0.185972	0.849384	0.185972
873	0.990447	0.186185	0.975006	0.186185	0.959382	0.186185	0.953655	0.186185	0.849328	0.186185
874	0.990458	0.186399	0.975012	0.186399	0.959337	0.186399	0.953594	0.186399	0.849111	0.186399
875	0.990469	0.186612	0.975041	0.186612	0.959132	0.186612	0.953441	0.186612	0.848941	0.186612
876	0.99048	0.186825	0.975069	0.186825	0.959111	0.186825	0.953312	0.186825	0.848816	0.186825
877	0.990491	0.187039	0.975029	0.187039	0.958975	0.187039	0.953251	0.187039	0.848624	0.187039
878	0.990501	0.187252	0.974944	0.187252	0.958794	0.187252	0.953145	0.187252	0.848363	0.187252
879	0.990467	0.187465	0.974881	0.187465	0.958841	0.187465	0.952993	0.187465	0.848308	0.187465
880	0.990477	0.187678	0.974887	0.187678	0.958819	0.187678	0.952819	0.187678	0.848253	0.187678
881	0.990443	0.187892	0.97487	0.187892	0.958798	0.187892	0.952646	0.187892	0.848199	0.187892
882	0.990431	0.188105	0.974785	0.188105	0.958731	0.188105	0.952541	0.188105	0.848008	0.188105
883	0.990442	0.188318	0.974768	0.188318	0.958551	0.188318	0.952481	0.188318	0.847772	0.188318
884	0.990453	0.188531	0.974706	0.188531	0.958395	0.188531	0.952399	0.188531	0.847718	0.188531
885	0.990463	0.188745	0.974667	0.188745	0.958238	0.188745	0.952295	0.188745	0.847597	0.188745
886	0.990474	0.188958	0.974606	0.188958	0.958082	0.188958	0.952191	0.188958	0.847453	0.188958
887	0.990485	0.189171	0.974567	0.189171	0.958039	0.189171	0.951997	0.189171	0.847151	0.189171
888	0.990496	0.189384	0.97455	0.189384	0.958019	0.189384	0.951893	0.189384	0.846873	0.189384
889	0.990506	0.189598	0.974489	0.189598	0.957931	0.189598	0.951722	0.189598	0.846618	0.189598
890	0.990495	0.189811	0.97445	0.189811	0.957911	0.189811	0.951642	0.189811	0.846363	0.189811
891	0.990483	0.190024	0.974366	0.190024	0.957779	0.190024	0.951539	0.190024	0.846221	0.190024
892	0.990493	0.190238	0.974261	0.190238	0.957692	0.190238	0.951391	0.190238	0.84599	0.190238
893	0.990504	0.190451	0.974245	0.190451	0.957582	0.190451	0.951289	0.190451	0.845894	0.190451
894	0.990492	0.190664	0.974251	0.190664	0.957451	0.190664	0.951187	0.190664	0.845708	0.190664
895	0.990481	0.190877	0.974168	0.190877	0.957431	0.190877	0.951063	0.190877	0.845635	0.190877
896	0.990491	0.191091	0.97413	0.191091	0.957345	0.191091	0.951006	0.191091	0.845361	0.191091
897	0.990502	0.191304	0.974114	0.191304	0.957214	0.191304	0.950926	0.191304	0.845332	0.191304
898	0.990512	0.191517	0.974076	0.191517	0.957128	0.191517	0.950781	0.191517	0.845126	0.191517
899	0.990501	0.19173	0.974038	0.19173	0.957042	0.19173	0.950613	0.19173	0.845076	0.19173
900	0.990511	0.191944	0.974067	0.191944	0.956868	0.191944	0.950534	0.191944	0.844781	0.191944
901	0.9905	0.192157	0.974052	0.192157	0.956694	0.192157	0.950434	0.192157	0.844576	0.192157
902	0.99051	0.19237	0.974014	0.19237	0.956586	0.19237	0.950467	0.19237	0.84446	0.19237
903	0.990521	0.192583	0.973976	0.192583	0.956524	0.192583	0.950322	0.192583	0.8443	0.192583
904	0.990509	0.192797	0.973939	0.192797	0.956417	0.192797	0.950244	0.192797	0.844163	0.192797
905	0.990475	0.19301	0.973923	0.19301	0.956266	0.19301	0.950211	0.19301	0.843981	0.19301
906	0.990464	0.193223	0.973864	0.193223	0.956226	0.193223	0.950134	0.193223	0.843734	0.193223
907	0.990474	0.193437	0.973804	0.193437	0.956142	0.193437	0.950034	0.193437	0.84362	0.193437
908	0.990485	0.19365	0.973767	0.19365	0.956124	0.19365	0.949891	0.19365	0.843462	0.19365
909	0.990451	0.193863	0.973708	0.193863	0.955975	0.193863	0.949858	0.193863	0.843216	0.193863
910	0.990462	0.194076	0.973649	0.194076	0.955957	0.194076	0.949847	0.194076	0.843058	0.194076
911	0.99045	0.19429	0.973612	0.19429	0.955874	0.19429	0.949793	0.19429	0.842857	0.19429
912	0.990461	0.194503	0.973641	0.194503	0.955812	0.194503	0.949716	0.194503	0.842723	0.194503
913	0.990471	0.194716	0.973626	0.194716	0.955795	0.194716	0.94953	0.194716	0.842588	0.194716
914	0.99046	0.194929	0.973633	0.194929	0.955712	0.194929	0.949345	0.194929	0.842454	0.194929
915	0.99047	0.195143	0.973552	0.195143	0.955608	0.195143	0.949181	0.195143	0.842167	0.195143
916	0.990481	0.195356	0.973581	0.195356	0.955569	0.195356	0.94904	0.195356	0.842121	0.195356
917	0.990447	0.195569	0.973567	0.195569	0.955486	0.195569	0.948987	0.195569	0.84201	0.195569
918	0.990458	0.195782	0.973574	0.195782	0.95536	0.195782	0.948912	0.195782	0.841877	0.195782
919	0.990468	0.195996	0.973494	0.195996	0.955322	0.195996	0.948859	0.195996	0.841788	0.195996
920	0.990457	0.196209	0.973501	0.196209	0.95524	0.196209	0.94874	0.196209	0.841656	0.196209
921	0.990445	0.196422	0.973464	0.196422	0.955158	0.196422	0.9486	0.196422	0.841567	0.196422
922	0.990434	0.196636	0.973493	0.196636	0.955099	0.196636	0.948569	0.196636	0.841478	0.196636
923	0.990401	0.196849	0.973413	0.196849	0.954996	0.196849	0.948473	0.196849	0.841325	0.196849
924	0.990368	0.197062	0.97342	0.197062	0.954914	0.197062	0.948226	0.197062	0.841237	0.197062
925	0.990379	0.197275	0.973428	0.197275	0.954898	0.197275	0.948131	0.197275	0.84102	0.197275
926	0.990346	0.197489	0.973413	0.197489	0.954925	0.197489	0.948057	0.197489	0.840911	0.197489
927	0.990291	0.197702	0.973377	0.197702	0.954823	0.197702	0.947984	0.197702	0.840802	0.197702
928	0.99028	0.197915	0.973363	0.197915	0.954829	0.197915	0.947997	0.197915	0.840585	0.197915
929	0.990269	0.198128	0.973327	0.198128	0.954791	0.198128	0.947902	0.198128	0.840369	0.198128
930	0.99028	0.198342	0.973312	0.198342	0.954711	0.198342	0.947829	0.198342	0.840197	0.198342
931	0.99029	0.198555	0.973298	0.198555	0.954695	0.198555	0.947756	0.198555	0.840025	0.198555
932	0.990279	0.198768	0.973262	0.198768	0.954701	0.198768	0.947769	0.198768	0.839896	0.198768
933	0.990268	0.198981	0.973205	0.198981	0.954556	0.198981	0.947632	0.198981	0.839832	0.198981
934	0.990279	0.199195	0.973148	0.199195	0.954498	0.199195	0.947539	0.199195	0.839618	0.199195
935	0.990268	0.199408	0.973113	0.199408	0.954397	0.199408	0.947424	0.199408	0.839405	0.199408
936	0.990278	0.199621	0.973035	0.199621	0.954232	0.199621	0.947287	0.199621	0.839298	0.199621
937	0.990288	0.199835	0.973	0.199835	0.954174	0.199835	0.947152	0.199835	0.839256	0.199835
938	0.990299	0.200048	0.972986	0.200048	0.954116	0.200048	0.947016	0.200048	0.838959	0.200048
939	0.990309	0.200261	0.973014	0.200261	0.95408	0.200261	0.946923	0.200261	0.838811	0.200261
940	0.990298	0.200474	0.972979	0.200474	0.953937	0.200474	0.946767	0.200474	0.838812	0.200474
941	0.990287	0.200688	0.972902	0.200688	0.953859	0.200688	0.946739	0.200688	0.838664	0.200688
942	0.990297	0.200901	0.972846	0.200901	0.953716	0.200901	0.946583	0.200901	0.838538	0.200901
943	0.990308	0.201114	0.972832	0.201114	0.953617	0.201114	0.946427	0.201114	0.83854	0.201114
944	0.990318	0.201327	0.97267	0.201327	0.953539	0.201327	0.946315	0.201327	0.838351	0.201327
945	0.990307	0.201541	0.972614	0.201541	0.953482	0.201541	0.946223	0.201541	0.838268	0.201541
946	0.990317	0.201754	0.972559	0.201754	0.953405	0.201754	0.946196	0.201754	0.838101	0.201754
947	0.990328	0.201967	0.972567	0.201967	0.953348	0.201967	0.946147	0.201967	0.837934	0.201967
948	0.990317	0.20218	0.972511	0.20218	0.953229	0.20218	0.946035	0.20218	0.837767	0.20218
949	0.990327	0.202394	0.972519	0.202394	0.953215	0.202394	0.945902	0.202394	0.837517	0.202394
950	0.990337	0.202607	0.972527	0.202607	0.953033	0.202607	0.945833	0.202607	0.837246	0.202607
951	0.990347	0.20282	0.97243	0.20282	0.952977	0.20282	0.945763	0.20282	0.837059	0.20282
952	0.990336	0.203033	0.972417	0.203033	0.952879	0.203033	0.945547	0.203033	0.836915	0.203033
953	0.990325	0.203247	0.972383	0.203247	0.952761	0.203247	0.945332	0.203247	0.83673	0.203247
954	0.990315	0.20346	0.972307	0.20346	0.952622	0.20346	0.945137	0.20346	0.836544	0.20346
955	0.990325	0.203673	0.972252	0.203673	0.95265	0.203673	0.945006	0.203673	0.836422	0.203673
956	0.990335	0.203887	0.972218	0.203887	0.952532	0.203887	0.944834	0.203887	0.836217	0.203887
957	0.990345	0.2041	0.972143	0.2041	0.952436	0.2041	0.944662	0.2041	0.836095	0.2041
958	0.990355	0.204313	0.972047	0.204313	0.952256	0.204313	0.944469	0.204313	0.835974	0.204313
959	0.990344	0.204526	0.972013	0.204526	0.952139	0.204526	0.944339	0.204526	0.835832	0.204526
960	0.990354	0.20474	0.971917	0.20474	0.951959	0.20474	0.944168	0.20474	0.835649	0.20474
961	0.990364	0.204953	0.971884	0.204953	0.951884	0.204953	0.943955	0.204953	0.835383	0.204953
962	0.990374	0.205166	0.971913	0.205166	0.951789	0.205166	0.943785	0.205166	0.835243	0.205166
963	0.990384	0.205379	0.971922	0.205379	0.951673	0.205379	0.943636	0.205379	0.835144	0.205379
964	0.990353	0.205593	0.971909	0.205593	0.951661	0.205593	0.943507	0.205593	0.834941	0.205593
965	0.990321	0.205806	0.971897	0.205806	0.951628	0.205806	0.9434	0.205806	0.834801	0.205806
966	0.990331	0.206019	0.971905	0.206019	0.951554	0.206019	0.94321	0.206019	0.834475	0.206019
967	0.990341	0.206232	0.971893	0.206232	0.951418	0.206232	0.943021	0.206232	0.834295	0.206232
968	0.990331	0.206446	0.971881	0.206446	0.951365	0.206446	0.94279	0.206446	0.834074	0.206446
969	0.99032	0.206659	0.971848	0.206659	0.95125	0.206659	0.942705	0.206659	0.833935	0.206659
970	0.990248	0.206872	0.971856	0.206872	0.951156	0.206872	0.942579	0.206872	0.833818	0.206872
971	0.990258	0.207086	0.971823	0.207086	0.951124	0.207086	0.942473	0.207086	0.833701	0.207086
972	0.990268	0.207299	0.971791	0.207299	0.951092	0.207299	0.942367	0.207299	0.833604	0.207299
973	0.990257	0.207512	0.971758	0.207512	0.950998	0.207512	0.942221	0.207512	0.833303	0.207512
974	0.990267	0.207725	0.971725	0.207725	0.950904	0.207725	0.942157	0.207725	0.833186	0.207725
975	0.990277	0.207939	0.971693	0.207939	0.950893	0.207939	0.942073	0.207939	0.833009	0.207939
976	0.990287	0.208152	0.971619	0.208152	0.950923	0.208152	0.941927	0.208152	0.832893	0.208152
977	0.990297	0.208365	0.971567	0.208365	0.950871	0.208365	0.941803	0.208365	0.832634	0.208365
978	0.990307	0.208578	0.971555	0.208578	0.950819	0.208578	0.941699	0.208578	0.832519	0.208578
979	0.990317	0.208792	0.971482	0.208792	0.950726	0.208792	0.941533	0.208792	0.832261	0.208792
980	0.990286	0.209005	0.97147	0.209005	0.950674	0.209005	0.941369	0.209005	0.832187	0.209005
981	0.990296	0.209218	0.971479	0.209218	0.950643	0.209218	0.941245	0.209218	0.832012	0.209218
982	0.990306	0.209431	0.971487	0.209431	0.950531	0.209431	0.941081	0.209431	0.831938	0.209431
983	0.990295	0.209645	0.971476	0.209645	0.950377	0.209645	0.940937	0.209645	0.831865	0.209645
984	0.990285	0.209858	0.971464	0.209858	0.950286	0.209858	0.940814	0.209858	0.83167	0.209858
985	0.990295	0.210071	0.971371	0.210071	0.950214	0.210071	0.940671	0.210071	0.831435	0.210071
986	0.990304	0.210285	0.971339	0.210285	0.950184	0.210285	0.940468	0.210285	0.831322	0.210285
987	0.990294	0.210498	0.971267	0.210498	0.950011	0.210498	0.940366	0.210498	0.831027	0.210498
988	0.990284	0.210711	0.971175	0.210711	0.94994	0.210711	0.940224	0.210711	0.830813	0.210711
989	0.990293	0.210924	0.971163	0.210924	0.94993	0.210924	0.940102	0.210924	0.8306	0.210924
990	0.990283	0.211138	0.971112	0.211138	0.94986	0.211138	0.940062	0.211138	0.830488	0.211138
991	0.990293	0.211351	0.9711	0.211351	0.949729	0.211351	0.940021	0.211351	0.830397	0.211351
992	0.990303	0.211564	0.971109	0.211564	0.949719	0.211564	0.9398	0.211564	0.830145	0.211564
993	0.990312	0.211777	0.971078	0.211777	0.949669	0.211777	0.939598	0.211777	0.829933	0.211777
994	0.990322	0.211991	0.971007	0.211991	0.949599	0.211991	0.939418	0.211991	0.829621	0.211991
995	0.990332	0.212204	0.971016	0.212204	0.949488	0.212204	0.939278	0.212204	0.829471	0.212204
996	0.990342	0.212417	0.970985	0.212417	0.949358	0.212417	0.939098	0.212417	0.829321	0.212417
997	0.990331	0.21263	0.970994	0.21263	0.949249	0.21263	0.939018	0.21263	0.829271	0.21263
998	0.990341	0.212844	0.970983	0.212844	0.949159	0.212844	0.938939	0.212844	0.829062	0.212844
999	0.990351	0.213057	0.970891	0.213057	0.94917	0.213057	0.93874	0.213057	0.828972	0.213057
1000	0.99034	0.21327	0.970881	0.21327	0.949021	0.21327	0.938561	0.21327	0.828843	0.21327
1001	0.99033	0.213484	0.97079	0.213484	0.948912	0.213484	0.938443	0.213484	0.828635	0.213484
1002	0.99034	0.213697	0.970719	0.213697	0.948843	0.213697	0.938365	0.213697	0.828486	0.213697
1003	0.990349	0.21391	0.970708	0.21391	0.948715	0.21391	0.938227	0.21391	0.828299	0.21391
1004	0.990339	0.214123	0.970638	0.214123	0.948627	0.214123	0.938188	0.214123	0.828151	0.214123
1005	0.990348	0.214337	0.970667	0.214337	0.948419	0.214337	0.938051	0.214337	0.828023	0.214337
1006	0.990338	0.21455	0.970617	0.21455	0.948371	0.21455	0.937914	0.21455	0.827856	0.21455
1007	0.990328	0.214763	0.970586	0.214763	0.948303	0.214763	0.937757	0.214763	0.827749	0.214763
1008	0.990318	0.214976	0.970556	0.214976	0.948116	0.214976	0.93762	0.214976	0.827722	0.214976
1009	0.990307	0.21519	0.970466	0.21519	0.947969	0.21519	0.937524	0.21519	0.827595	0.21519
1010	0.990317	0.215403	0.970397	0.215403	0.947922	0.215403	0.937387	0.215403	0.827429	0.215403
1011	0.990307	0.215616	0.970367	0.215616	0.947795	0.215616	0.937232	0.215616	0.827264	0.215616
1012	0.990316	0.215829	0.970356	0.215829	0.947709	0.215829	0.936958	0.215829	0.827118	0.215829
1013	0.990306	0.216043	0.970366	0.216043	0.947602	0.216043	0.936862	0.216043	0.826973	0.216043
1014	0.990316	0.216256	0.970277	0.216256	0.947457	0.216256	0.936747	0.216256	0.826769	0.216256
1015	0.990306	0.216469	0.970247	0.216469	0.94739	0.216469	0.936671	0.216469	0.826545	0.216469
1016	0.990295	0.216683	0.970197	0.216683	0.947324	0.216683	0.936537	0.216683	0.826401	0.216683
1017	0.990305	0.216896	0.970187	0.216896	0.947277	0.216896	0.936402	0.216896	0.826198	0.216896
1018	0.990315	0.217109	0.970197	0.217109	0.94727	0.217109	0.93617	0.217109	0.826094	0.217109
1019	0.990324	0.217322	0.970148	0.217322	0.947126	0.217322	0.936056	0.217322	0.82595	0.217322
1020	0.990334	0.217536	0.970059	0.217536	0.947021	0.217536	0.935942	0.217536	0.825788	0.217536
1021	0.990343	0.217749	0.97001	0.217749	0.946916	0.217749	0.935809	0.217749	0.825645	0.217749
1022	0.990352	0.217962	0.969961	0.217962	0.946831	0.217962	0.935618	0.217962	0.825502	0.217962
1023	0.990362	0.218175	0.969893	0.218175	0.946746	0.218175	0.935485	0.218175	0.825399	0.218175
1024	0.990371	0.218389	0.969844	0.218389	0.946622	0.218389	0.935431	0.218389	0.82516	0.218389
1025	0.990381	0.218602	0.969757	0.218602	0.946499	0.218602	0.93524	0.218602	0.82494	0.218602
1026	0.99039	0.218815	0.969708	0.218815	0.946356	0.218815	0.935069	0.218815	0.824721	0.218815
1027	0.99038	0.219028	0.96966	0.219028	0.946252	0.219028	0.934957	0.219028	0.82458	0.219028
1028	0.99035	0.219242	0.969611	0.219242	0.94611	0.219242	0.934807	0.219242	0.8244	0.219242
1029	0.99034	0.219455	0.969563	0.219455	0.945968	0.219455	0.934656	0.219455	0.824279	0.219455
1030	0.99035	0.219668	0.969554	0.219668	0.945923	0.219668	0.934545	0.219668	0.824159	0.219668
1031	0.99032	0.219882	0.969487	0.219882	0.94584	0.219882	0.934395	0.219882	0.824019	0.219882
1032	0.99031	0.220095	0.9694	0.220095	0.945641	0.220095	0.934284	0.220095	0.823782	0.220095
1033	0.9903	0.220308	0.969371	0.220308	0.945558	0.220308	0.934116	0.220308	0.823759	0.220308
1034	0.99031	0.220521	0.969343	0.220521	0.945398	0.220521	0.933947	0.220521	0.823562	0.220521
1035	0.990319	0.220735	0.969295	0.220735	0.945296	0.220735	0.933876	0.220735	0.82325	0.220735
1036	0.990309	0.220948	0.969267	0.220948	0.94531	0.220948	0.933689	0.220948	0.823054	0.220948
1037	0.990299	0.221161	0.969258	0.221161	0.945266	0.221161	0.933579	0.221161	0.822993	0.221161
1038	0.99027	0.221374	0.969249	0.221374	0.945165	0.221374	0.933412	0.221374	0.822817	0.221374
1039	0.990279	0.221588	0.969163	0.221588	0.945141	0.221588	0.933341	0.221588	0.822583	0.221588
1040	0.990269	0.221801	0.969174	0.221801	0.945078	0.221801	0.933194	0.221801	0.822542	0.221801
1041	0.99024	0.222014	0.969184	0.222014	0.945015	0.222014	0.933046	0.222014	0.822328	0.222014
1042	0.99025	0.222227	0.969137	0.222227	0.944895	0.222227	0.932919	0.222227	0.822076	0.222227
1043	0.990259	0.222441	0.969109	0.222441	0.944814	0.222441	0.932734	0.222441	0.821998	0.222441
1044	0.99023	0.222654	0.969062	0.222654	0.94479	0.222654	0.932645	0.222654	0.821919	0.222654
1045	0.99022	0.222867	0.969015	0.222867	0.944747	0.222867	0.932575	0.222867	0.821936	0.222867
1046	0.990211	0.22308	0.969006	0.22308	0.944686	0.22308	0.932544	0.22308	0.821705	0.22308
1047	0.99022	0.223294	0.968998	0.223294	0.944624	0.223294	0.932341	0.223294	0.821512	0.223294
1048	0.990229	0.223507	0.968989	0.223507	0.944581	0.223507	0.932253	0.223507	0.821377	0.223507
1049	0.990239	0.22372	0.968923	0.22372	0.944558	0.22372	0.932146	0.22372	0.821109	0.22372
1050	0.990248	0.223934	0.968877	0.223934	0.944439	0.223934	0.931925	0.223934	0.820994	0.223934
1051	0.990219	0.224147	0.968868	0.224147	0.944397	0.224147	0.931723	0.224147	0.820822	0.224147
1052	0.990209	0.22436	0.968841	0.22436	0.944241	0.22436	0.931522	0.22436	0.820612	0.22436
1053	0.990219	0.224573	0.968795	0.224573	0.944104	0.224573	0.931416	0.224573	0.820345	0.224573
1054	0.990228	0.224787	0.968786	0.224787	0.944005	0.224787	0.931216	0.224787	0.820193	0.224787
1055	0.990218	0.225	0.968797	0.225	0.943963	0.225	0.93111	0.225	0.819928	0.225
1056	0.990209	0.225213	0.968788	0.225213	0.943884	0.225213	0.931005	0.225213	0.819833	0.225213
1057	0.990218	0.225426	0.968761	0.225426	0.943748	0.225426	0.930805	0.225426	0.819625	0.225426
1058	0.990227	0.22564	0.968753	0.22564	0.943649	0.22564	0.930701	0.22564	0.819493	0.22564
1059	0.990217	0.225853	0.968726	0.225853	0.943646	0.225853	0.930521	0.225853	0.819437	0.225853
1060	0.990189	0.226066	0.968699	0.226066	0.943492	0.226066	0.930416	0.226066	0.819286	0.226066
1061	0.990198	0.226279	0.968672	0.226279	0.943338	0.226279	0.930237	0.226279	0.819136	0.226279
1062	0.990207	0.226493	0.968626	0.226493	0.943259	0.226493	0.930133	0.226493	0.818949	0.226493
1063	0.990179	0.226706	0.968561	0.226706	0.943143	0.226706	0.93003	0.226706	0.818668	0.226706
1064	0.990169	0.226919	0.968516	0.226919	0.943065	0.226919	0.929945	0.226919	0.818575	0.226919
1065	0.990179	0.227133	0.968526	0.227133	0.942912	0.227133	0.929898	0.227133	0.818445	0.227133
1066	0.990169	0.227346	0.968462	0.227346	0.942797	0.227346	0.929776	0.227346	0.818146	0.227346
1067	0.990178	0.227559	0.968417	0.227559	0.942719	0.227559	0.929655	0.227559	0.818035	0.227559
1068	0.990169	0.227772	0.968353	0.227772	0.94266	0.227772	0.929514	0.227772	0.817962	0.227772
1069	0.990178	0.227986	0.968307	0.227986	0.942546	0.227986	0.929356	0.227986	0.817833	0.227986
1070	0.990187	0.228199	0.9683	0.228199	0.942375	0.228199	0.929272	0.228199	0.817704	0.228199
1071	0.990196	0.228412	0.968273	0.228412	0.942242	0.228412	0.92917	0.228412	0.817538	0.228412
1072	0.990205	0.228625	0.968266	0.228625	0.942128	0.228625	0.929013	0.228625	0.817429	0.228625
1073	0.990177	0.228839	0.968239	0.228839	0.941958	0.228839	0.928948	0.228839	0.817319	0.228839
1074	0.990186	0.229052	0.96825	0.229052	0.941845	0.229052	0.928828	0.229052	0.817173	0.229052
1075	0.990177	0.229265	0.968224	0.229265	0.941731	0.229265	0.928801	0.229265	0.816989	0.229265
1076	0.990186	0.229478	0.96816	0.229478	0.941674	0.229478	0.928756	0.229478	0.816899	0.229478
1077	0.990177	0.229692	0.968134	0.229692	0.941617	0.229692	0.928618	0.229692	0.816661	0.229692
1078	0.990149	0.229905	0.968127	0.229905	0.941485	0.229905	0.92848	0.229905	0.81646	0.229905
1079	0.990158	0.230118	0.968101	0.230118	0.94141	0.230118	0.928417	0.230118	0.816315	0.230118
1080	0.990167	0.230332	0.968112	0.230332	0.941371	0.230332	0.928316	0.230332	0.816133	0.230332
1081	0.990176	0.230545	0.968067	0.230545	0.941296	0.230545	0.928123	0.230545	0.816063	0.230545
1082	0.990185	0.230758	0.968004	0.230758	0.94111	0.230758	0.928024	0.230758	0.8159	0.230758
1083	0.990139	0.230971	0.96796	0.230971	0.941128	0.230971	0.927924	0.230971	0.815848	0.230971
1084	0.990148	0.231185	0.967879	0.231185	0.940979	0.231185	0.927714	0.231185	0.815686	0.231185
1085	0.990138	0.231398	0.96789	0.231398	0.940775	0.231398	0.927504	0.231398	0.815487	0.231398
1086	0.990129	0.231611	0.967864	0.231611	0.940664	0.231611	0.927423	0.231611	0.815418	0.231611
1087	0.990138	0.231824	0.967747	0.231824	0.940553	0.231824	0.927324	0.231824	0.815348	0.231824
1088	0.990147	0.232038	0.967684	0.232038	0.940497	0.232038	0.927207	0.232038	0.815095	0.232038
1089	0.990138	0.232251	0.967586	0.232251	0.940332	0.232251	0.927072	0.232251	0.814898	0.232251
1090	0.990147	0.232464	0.96756	0.232464	0.940166	0.232464	0.9269	0.232464	0.814811	0.232464
1091	0.990119	0.232677	0.967535	0.232677	0.940038	0.232677	0.926729	0.232677	0.814541	0.232677
1092	0.990128	0.232891	0.967436	0.232891	0.939946	0.232891	0.926576	0.232891	0.814344	0.232891
1093	0.990119	0.233104	0.967448	0.233104	0.939873	0.233104	0.926442	0.233104	0.814166	0.233104
1094	0.990128	0.233317	0.967423	0.233317	0.939782	0.233317	0.92629	0.233317	0.81408	0.233317
1095	0.990137	0.233531	0.967398	0.233531	0.939745	0.233531	0.926065	0.233531	0.813958	0.233531
1096	0.990146	0.233744	0.967282	0.233744	0.939636	0.233744	0.925914	0.233744	0.81389	0.233744
1097	0.990137	0.233957	0.96722	0.233957	0.939582	0.233957	0.925781	0.233957	0.813768	0.233957
1098	0.990146	0.23417	0.967177	0.23417	0.939491	0.23417	0.925666	0.23417	0.813628	0.23417
1099	0.990155	0.234384	0.967153	0.234384	0.939401	0.234384	0.925406	0.234384	0.813543	0.234384
1100	0.990146	0.234597	0.967092	0.234597	0.93931	0.234597	0.925129	0.234597	0.813349	0.234597
1101	0.990136	0.23481	0.966994	0.23481	0.93922	0.23481	0.924924	0.23481	0.813155	0.23481
1102	0.990127	0.235023	0.96697	0.235023	0.939039	0.235023	0.924865	0.235023	0.812871	0.235023
1103	0.990136	0.235237	0.966909	0.235237	0.938931	0.235237	0.924752	0.235237	0.812714	0.235237
1104	0.990145	0.23545	0.966921	0.23545	0.93886	0.23545	0.924603	0.23545	0.81263	0.23545
1105	0.990136	0.235663	0.966878	0.235663	0.938807	0.235663	0.924472	0.235663	0.81242	0.235663
1106	0.990145	0.235876	0.966872	0.235876	0.938717	0.235876	0.924414	0.235876	0.812246	0.235876
1107	0.990136	0.23609	0.966848	0.23609	0.93861	0.23609	0.924265	0.23609	0.812018	0.23609
1108	0.990145	0.236303	0.966806	0.236303	0.938575	0.236303	0.924117	0.236303	0.811953	0.236303
1109	0.990153	0.236516	0.966691	0.236516	0.938558	0.236516	0.923951	0.236516	0.811762	0.236516
1110	0.990162	0.23673	0.966613	0.23673	0.938488	0.23673	0.923767	0.23673	0.811571	0.23673
1111	0.990171	0.236943	0.966571	0.236943	0.938417	0.236943	0.923584	0.236943	0.811417	0.236943
1112	0.99018	0.237156	0.966475	0.237156	0.938328	0.237156	0.923473	0.237156	0.811262	0.237156
1113	0.990153	0.237369	0.96647	0.237369	0.938168	0.237369	0.92329	0.237369	0.811109	0.237369
1114	0.990162	0.237583	0.966392	0.237583	0.93808	0.237583	0.923161	0.237583	0.811009	0.237583
1115	0.990153	0.237796	0.966279	0.237796	0.937974	0.237796	0.923051	0.237796	0.810712	0.237796
1116	0.990144	0.238009	0.966219	0.238009	0.937851	0.238009	0.922869	0.238009	0.810559	0.238009
1117	0.990134	0.238222	0.966214	0.238222	0.937763	0.238222	0.922795	0.238222	0.810442	0.238222
1118	0.990143	0.238436	0.966208	0.238436	0.93764	0.238436	0.922649	0.238436	0.810308	0.238436
1119	0.990152	0.238649	0.966185	0.238649	0.937499	0.238649	0.92245	0.238649	0.810048	0.238649
1120	0.990143	0.238862	0.966161	0.238862	0.937376	0.238862	0.922234	0.238862	0.809932	0.238862
1121	0.990152	0.239075	0.96612	0.239075	0.937218	0.239075	0.922142	0.239075	0.809852	0.239075
1122	0.990161	0.239289	0.966026	0.239289	0.937185	0.239289	0.922069	0.239289	0.809789	0.239289
1123	0.990152	0.239502	0.965985	0.239502	0.937134	0.239502	0.92196	0.239502	0.809656	0.239502
1124	0.99016	0.239715	0.965961	0.239715	0.936976	0.239715	0.921816	0.239715	0.809559	0.239715
1125	0.990151	0.239929	0.965849	0.239929	0.936872	0.239929	0.921619	0.239929	0.809319	0.239929
1126	0.990142	0.240142	0.965773	0.240142	0.936804	0.240142	0.9216	0.240142	0.809204	0.240142
1127	0.990151	0.240355	0.965804	0.240355	0.936718	0.240355	0.921386	0.240355	0.809072	0.240355
1128	0.99016	0.240568	0.965781	0.240568	0.936632	0.240568	0.921207	0.240568	0.808869	0.240568
1129	0.990133	0.240782	0.965758	0.240782	0.936582	0.240782	0.920993	0.240782	0.80863	0.240782
1130	0.990106	0.240995	0.9657	0.240995	0.936461	0.240995	0.920833	0.240995	0.808464	0.240995
1131	0.990062	0.241208	0.965659	0.241208	0.936358	0.241208	0.920567	0.241208	0.808315	0.241208
1132	0.990071	0.241421	0.965619	0.241421	0.93615	0.241421	0.92039	0.241421	0.808095	0.241421
1133	0.990062	0.241635	0.965561	0.241635	0.936065	0.241635	0.920337	0.241635	0.807912	0.241635
1134	0.990035	0.241848	0.965486	0.241848	0.935962	0.241848	0.920178	0.241848	0.807693	0.241848
1135	0.990027	0.242061	0.96534	0.242061	0.935895	0.242061	0.919896	0.242061	0.807545	0.242061
1136	0.990018	0.242274	0.965247	0.242274	0.935776	0.242274	0.91979	0.242274	0.807345	0.242274
1137	0.990009	0.242488	0.965155	0.242488	0.935674	0.242488	0.919738	0.242488	0.807198	0.242488
1138	0.99	0.242701	0.965168	0.242701	0.935572	0.242701	0.91958	0.242701	0.806928	0.242701
1139	0.990009	0.242914	0.965145	0.242914	0.935453	0.242914	0.919387	0.242914	0.806711	0.242914
1140	0.990018	0.243128	0.965106	0.243128	0.935352	0.243128	0.91937	0.243128	0.8066	0.243128
1141	0.990009	0.243341	0.965049	0.243341	0.935233	0.243341	0.919178	0.243341	0.806296	0.243341
1142	0.99	0.243554	0.964992	0.243554	0.935045	0.243554	0.918986	0.243554	0.806326	0.243554
1143	0.989974	0.243767	0.964917	0.243767	0.934927	0.243767	0.918829	0.243767	0.806198	0.243767
1144	0.989983	0.243981	0.964913	0.243981	0.934791	0.243981	0.918778	0.243981	0.805965	0.243981
1145	0.989974	0.244194	0.964839	0.244194	0.934604	0.244194	0.918656	0.244194	0.805803	0.244194
1146	0.989983	0.244407	0.964782	0.244407	0.934504	0.244407	0.918413	0.244407	0.805588	0.244407
1147	0.989991	0.24462	0.964743	0.24462	0.934299	0.24462	0.918188	0.24462	0.805444	0.24462
1148	0.99	0.244834	0.96467	0.244834	0.934165	0.244834	0.917998	0.244834	0.805317	0.244834
1149	0.989974	0.245047	0.964631	0.245047	0.934118	0.245047	0.917913	0.245047	0.805191	0.245047
1150	0.989948	0.24526	0.964627	0.24526	0.933879	0.24526	0.917793	0.24526	0.805134	0.24526
1151	0.989939	0.245473	0.964605	0.245473	0.933815	0.245473	0.917604	0.245473	0.804956	0.245473
1152	0.989948	0.245687	0.964549	0.245687	0.933716	0.245687	0.917484	0.245687	0.804899	0.245687
1153	0.989922	0.2459	0.964511	0.2459	0.933583	0.2459	0.917347	0.2459	0.804669	0.2459
1154	0.989931	0.246113	0.964489	0.246113	0.93345	0.246113	0.917194	0.246113	0.804492	0.246113
1155	0.98994	0.246326	0.964399	0.246326	0.933334	0.246326	0.917075	0.246326	0.80435	0.246326
1156	0.989931	0.24654	0.964395	0.24654	0.933271	0.24654	0.916818	0.24654	0.804156	0.24654
1157	0.989922	0.246753	0.964305	0.246753	0.933139	0.246753	0.916631	0.246753	0.804014	0.246753
1158	0.989914	0.246966	0.964267	0.246966	0.933006	0.246966	0.916478	0.246966	0.803872	0.246966
1159	0.989923	0.24718	0.964228	0.24718	0.932909	0.24718	0.916291	0.24718	0.803558	0.24718
1160	0.989931	0.247393	0.964208	0.247393	0.93276	0.247393	0.916088	0.247393	0.803469	0.247393
1161	0.98994	0.247606	0.964169	0.247606	0.932611	0.247606	0.915953	0.247606	0.803259	0.247606
1162	0.989914	0.247819	0.964131	0.247819	0.932531	0.247819	0.915767	0.247819	0.80305	0.247819
1163	0.989923	0.248033	0.964042	0.248033	0.932366	0.248033	0.915616	0.248033	0.802927	0.248033
1164	0.989931	0.248246	0.964021	0.248246	0.932269	0.248246	0.915483	0.248246	0.802718	0.248246
1165	0.989923	0.248459	0.964001	0.248459	0.932224	0.248459	0.915383	0.248459	0.80263	0.248459
1166	0.989932	0.248672	0.963997	0.248672	0.932094	0.248672	0.915233	0.248672	0.802576	0.248672
1167	0.98994	0.248886	0.963908	0.248886	0.931963	0.248886	0.914963	0.248886	0.80242	0.248886
1168	0.989949	0.249099	0.96387	0.249099	0.931885	0.249099	0.914847	0.249099	0.802349	0.249099
1169	0.989957	0.249312	0.963833	0.249312	0.931857	0.249312	0.914749	0.249312	0.80221	0.249312
1170	0.989966	0.249525	0.963744	0.249525	0.931796	0.249525	0.914685	0.249525	0.802038	0.249525
1171	0.989975	0.249739	0.96369	0.249739	0.931683	0.249739	0.91457	0.249739	0.801831	0.249739
1172	0.989966	0.249952	0.963687	0.249952	0.931588	0.249952	0.914387	0.249952	0.80171	0.249952
1173	0.989958	0.250165	0.963598	0.250165	0.931527	0.250165	0.914256	0.250165	0.801572	0.250165
1174	0.989949	0.250379	0.963561	0.250379	0.931415	0.250379	0.914175	0.250379	0.801366	0.250379
1175	0.989924	0.250592	0.963541	0.250592	0.931354	0.250592	0.914044	0.250592	0.801229	0.250592
1176	0.989932	0.250805	0.963538	0.250805	0.93126	0.250805	0.913726	0.250805	0.801126	0.250805
1177	0.989941	0.251018	0.963501	0.251018	0.931216	0.251018	0.913612	0.251018	0.800989	0.251018
1178	0.989949	0.251232	0.963515	0.251232	0.931156	0.251232	0.913465	0.251232	0.800716	0.251232
1179	0.989941	0.251445	0.963444	0.251445	0.931061	0.251445	0.913335	0.251445	0.800495	0.251445
1180	0.989915	0.251658	0.963424	0.251658	0.931018	0.251658	0.913307	0.251658	0.800444	0.251658
1181	0.989924	0.251871	0.963388	0.251871	0.930992	0.251871	0.913194	0.251871	0.800291	0.251871
1182	0.989916	0.252085	0.963385	0.252085	0.930915	0.252085	0.91303	0.252085	0.800257	0.252085
1183	0.98989	0.252298	0.963399	0.252298	0.930838	0.252298	0.91285	0.252298	0.800054	0.252298
1184	0.989882	0.252511	0.963379	0.252511	0.930711	0.252511	0.912755	0.252511	0.799801	0.252511
1185	0.989874	0.252724	0.963258	0.252724	0.930583	0.252724	0.912626	0.252724	0.799531	0.252724
1186	0.989865	0.252938	0.963272	0.252938	0.930423	0.252938	0.912531	0.252938	0.799379	0.252938
1187	0.989857	0.253151	0.963286	0.253151	0.93033	0.253151	0.912402	0.253151	0.799195	0.253151
1188	0.989849	0.253364	0.963233	0.253364	0.930203	0.253364	0.912207	0.253364	0.798943	0.253364
1189	0.989824	0.253578	0.96318	0.253578	0.930127	0.253578	0.912062	0.253578	0.798843	0.253578
1190	0.989815	0.253791	0.96311	0.253791	0.930119	0.253791	0.911901	0.253791	0.798726	0.253791
1191	0.989824	0.254004	0.96309	0.254004	0.93006	0.254004	0.911773	0.254004	0.79861	0.254004
1192	0.989832	0.254217	0.963088	0.254217	0.929968	0.254217	0.911696	0.254217	0.79856	0.254217
1193	0.989824	0.254431	0.963119	0.254431	0.929875	0.254431	0.911535	0.254431	0.798344	0.254431
1194	0.989799	0.254644	0.963083	0.254644	0.929767	0.254644	0.911409	0.254644	0.798161	0.254644
1195	0.989757	0.254857	0.96308	0.254857	0.929675	0.254857	0.911248	0.254857	0.798062	0.254857
1196	0.989766	0.25507	0.962994	0.25507	0.92955	0.25507	0.911172	0.25507	0.797846	0.25507
1197	0.989758	0.255284	0.962958	0.255284	0.929408	0.255284	0.910912	0.255284	0.797614	0.255284
1198	0.98975	0.255497	0.962922	0.255497	0.929367	0.255497	0.910669	0.255497	0.797533	0.255497
1199	0.989758	0.25571	0.962836	0.25571	0.929309	0.25571	0.91056	0.25571	0.797284	0.25571
1200	0.989767	0.255923	0.962801	0.255923	0.929151	0.255923	0.910451	0.255923	0.79717	0.255923
1201	0.989775	0.256137	0.962748	0.256137	0.92901	0.256137	0.910293	0.256137	0.797172	0.256137
1202	0.989784	0.25635	0.962746	0.25635	0.928986	0.25635	0.910151	0.25635	0.797075	0.25635
1203	0.989776	0.256563	0.962727	0.256563	0.928896	0.256563	0.910043	0.256563	0.796944	0.256563
1204	0.989768	0.256777	0.962708	0.256777	0.928838	0.256777	0.909902	0.256777	0.796698	0.256777
1205	0.989776	0.25699	0.962706	0.25699	0.928798	0.25699	0.909728	0.25699	0.796601	0.25699
1206	0.989785	0.257203	0.962687	0.257203	0.928691	0.257203	0.909637	0.257203	0.796454	0.257203
1207	0.989776	0.257416	0.962619	0.257416	0.928618	0.257416	0.909446	0.257416	0.796341	0.257416
1208	0.989768	0.25763	0.962633	0.25763	0.928478	0.25763	0.90929	0.25763	0.796295	0.25763
1209	0.989777	0.257843	0.962631	0.257843	0.928405	0.257843	0.90915	0.257843	0.796116	0.257843
1210	0.989752	0.258056	0.962596	0.258056	0.928315	0.258056	0.90901	0.258056	0.796053	0.258056
1211	0.989761	0.258269	0.962577	0.258269	0.928226	0.258269	0.908788	0.258269	0.795924	0.258269
1212	0.989769	0.258483	0.962542	0.258483	0.92812	0.258483	0.908665	0.258483	0.795746	0.258483
1213	0.989761	0.258696	0.962441	0.258696	0.927965	0.258696	0.908542	0.258696	0.795634	0.258696
1214	0.98977	0.258909	0.962422	0.258909	0.927827	0.258909	0.908453	0.258909	0.795473	0.258909
1215	0.989745	0.259122	0.962404	0.259122	0.927771	0.259122	0.908364	0.259122	0.795246	0.259122
1216	0.989753	0.259336	0.962336	0.259336	0.9276	0.259336	0.908159	0.259336	0.795102	0.259336
1217	0.989762	0.259549	0.962351	0.259549	0.927528	0.259549	0.907955	0.259549	0.794975	0.259549
1218	0.989754	0.259762	0.962349	0.259762	0.927423	0.259762	0.907785	0.259762	0.794847	0.259762
1219	0.989729	0.259976	0.962281	0.259976	0.927335	0.259976	0.90768	0.259976	0.794589	0.259976
1220	0.989721	0.260189	0.962279	0.260189	0.927198	0.260189	0.907526	0.260189	0.794446	0.260189
1221	0.98973	0.260402	0.962277	0.260402	0.927045	0.260402	0.907274	0.260402	0.79427	0.260402
1222	0.989706	0.260615	0.962177	0.260615	0.926941	0.260615	0.907088	0.260615	0.79416	0.260615
1223	0.989714	0.260829	0.962176	0.260829	0.926755	0.260829	0.906903	0.260829	0.794083	0.260829
1224	0.98969	0.261042	0.962059	0.261042	0.926684	0.261042	0.906652	0.261042	0.79399	0.261042
1225	0.989698	0.261255	0.961992	0.261255	0.926581	0.261255	0.906532	0.261255	0.793865	0.261255
1226	0.989707	0.261468	0.961991	0.261468	0.926461	0.261468	0.906315	0.261468	0.79369	0.261468
1227	0.989666	0.261682	0.961989	0.261682	0.926358	0.261682	0.906098	0.261682	0.793565	0.261682
1228	0.989642	0.261895	0.961955	0.261895	0.926288	0.261895	0.905979	0.261895	0.793424	0.261895
1229	0.989634	0.262108	0.961953	0.262108	0.926169	0.262108	0.905827	0.262108	0.793331	0.262108
1230	0.989626	0.262321	0.961887	0.262321	0.926083	0.262321	0.905693	0.262321	0.793174	0.262321
1231	0.989635	0.262535	0.961869	0.262535	0.925948	0.262535	0.905558	0.262535	0.793115	0.262535
1232	0.989643	0.262748	0.961803	0.262748	0.925829	0.262748	0.905359	0.262748	0.792925	0.262748
1233	0.989651	0.262961	0.961769	0.262961	0.925597	0.262961	0.905192	0.262961	0.792801	0.262961
1234	0.98966	0.263175	0.961735	0.263175	0.925577	0.263175	0.904993	0.263175	0.792613	0.263175
1235	0.989668	0.263388	0.961701	0.263388	0.925491	0.263388	0.90486	0.263388	0.792651	0.263388
1236	0.98966	0.263601	0.961603	0.263601	0.925406	0.263601	0.90471	0.263601	0.792495	0.263601
1237	0.989669	0.263814	0.961569	0.263814	0.925288	0.263814	0.904448	0.263814	0.792323	0.263814
1238	0.989661	0.264028	0.961535	0.264028	0.925187	0.264028	0.90438	0.264028	0.792087	0.264028
1239	0.989653	0.264241	0.96147	0.264241	0.925054	0.264241	0.904247	0.264241	0.791948	0.264241
1240	0.989645	0.264454	0.961436	0.264454	0.924985	0.264454	0.904082	0.264454	0.791826	0.264454
1241	0.989638	0.264667	0.961387	0.264667	0.924884	0.264667	0.903902	0.264667	0.791687	0.264667
1242	0.98963	0.264881	0.961353	0.264881	0.924703	0.264881	0.903657	0.264881	0.791501	0.264881
1243	0.989622	0.265094	0.961256	0.265094	0.924539	0.265094	0.903509	0.265094	0.791299	0.265094
1244	0.98963	0.265307	0.961206	0.265307	0.924455	0.265307	0.903346	0.265307	0.791113	0.265307
1245	0.989607	0.26552	0.961077	0.26552	0.924419	0.26552	0.903214	0.26552	0.791023	0.26552
1246	0.989615	0.265734	0.96098	0.265734	0.924303	0.265734	0.903099	0.265734	0.790822	0.265734
1247	0.989607	0.265947	0.960915	0.265947	0.924155	0.265947	0.902937	0.265947	0.790669	0.265947
1248	0.989616	0.26616	0.960882	0.26616	0.924104	0.26616	0.902774	0.26616	0.790452	0.26616
1249	0.989624	0.266373	0.960817	0.266373	0.924004	0.266373	0.902564	0.266373	0.790316	0.266373
1250	0.989616	0.266587	0.960721	0.266587	0.923937	0.266587	0.902434	0.266587	0.790307	0.266587
1251	0.989608	0.2668	0.960656	0.2668	0.923886	0.2668	0.902192	0.2668	0.790075	0.2668
1252	0.989601	0.267013	0.960592	0.267013	0.923803	0.267013	0.90203	0.267013	0.789892	0.267013
1253	0.989593	0.267227	0.960575	0.267227	0.923672	0.267227	0.901821	0.267227	0.789788	0.267227
1254	0.989601	0.26744	0.960591	0.26744	0.923574	0.26744	0.901692	0.26744	0.789652	0.26744
1255	0.98961	0.267653	0.960574	0.267653	0.923412	0.267653	0.901516	0.267653	0.789517	0.267653
1256	0.989602	0.267866	0.960526	0.267866	0.923266	0.267866	0.901371	0.267866	0.789335	0.267866
1257	0.98961	0.26808	0.960446	0.26808	0.923183	0.26808	0.901227	0.26808	0.789152	0.26808
1258	0.989587	0.268293	0.96043	0.268293	0.923101	0.268293	0.901099	0.268293	0.789081	0.268293
1259	0.989579	0.268506	0.960382	0.268506	0.923035	0.268506	0.900859	0.268506	0.788915	0.268506
1260	0.989572	0.268719	0.960397	0.268719	0.922922	0.268719	0.900748	0.268719	0.788813	0.268719
1261	0.989548	0.268933	0.960381	0.268933	0.922777	0.268933	0.900588	0.268933	0.788616	0.268933
1262	0.989541	0.269146	0.960365	0.269146	0.92268	0.269146	0.900477	0.269146	0.788545	0.269146
1263	0.989533	0.269359	0.960349	0.269359	0.922551	0.269359	0.900302	0.269359	0.788396	0.269359
1264	0.989525	0.269572	0.96027	0.269572	0.922485	0.269572	0.900128	0.269572	0.788279	0.269572
1265	0.989534	0.269786	0.960206	0.269786	0.922357	0.269786	0.900033	0.269786	0.788098	0.269786
1266	0.989495	0.269999	0.960222	0.269999	0.922229	0.269999	0.899844	0.269999	0.787839	0.269999
1267	0.989487	0.270212	0.960222	0.270212	0.922053	0.270212	0.899702	0.270212	0.787754	0.270212
1268	0.989448	0.270426	0.960143	0.270426	0.921862	0.270426	0.89956	0.270426	0.787495	0.270426
1269	0.989425	0.270639	0.960016	0.270639	0.921688	0.270639	0.899371	0.270639	0.787379	0.270639
1270	0.989433	0.270852	0.959953	0.270852	0.921623	0.270852	0.899183	0.270852	0.787247	0.270852
1271	0.989426	0.271065	0.959922	0.271065	0.921496	0.271065	0.899057	0.271065	0.787021	0.271065
1272	0.989418	0.271279	0.959859	0.271279	0.921401	0.271279	0.898901	0.271279	0.78689	0.271279
1273	0.989411	0.271492	0.959828	0.271492	0.921242	0.271492	0.898713	0.271492	0.786696	0.271492
1274	0.989388	0.271705	0.959781	0.271705	0.921084	0.271705	0.898495	0.271705	0.786471	0.271705
1275	0.989396	0.271918	0.959703	0.271918	0.921052	0.271918	0.898307	0.271918	0.786341	0.271918
1276	0.989373	0.272132	0.959593	0.272132	0.920973	0.272132	0.898183	0.272132	0.786148	0.272132
1277	0.989366	0.272345	0.959562	0.272345	0.920784	0.272345	0.89806	0.272345	0.785908	0.272345
1278	0.989374	0.272558	0.959516	0.272558	0.920737	0.272558	0.897826	0.272558	0.785668	0.272558
1279	0.989367	0.272771	0.959453	0.272771	0.920674	0.272771	0.897687	0.272771	0.785414	0.272771
1280	0.989375	0.272985	0.959391	0.272985	0.920626	0.272985	0.897502	0.272985	0.78516	0.272985
1281	0.989383	0.273198	0.959361	0.273198	0.920501	0.273198	0.897316	0.273198	0.785031	0.273198
1282	0.989376	0.273411	0.959267	0.273411	0.920454	0.273411	0.897178	0.273411	0.784933	0.273411
1283	0.989369	0.273625	0.959206	0.273625	0.920375	0.273625	0.89704	0.273625	0.784695	0.273625
1284	0.989362	0.273838	0.959128	0.273838	0.920328	0.273838	0.896855	0.273838	0.784505	0.273838
1285	0.989354	0.274051	0.959082	0.274051	0.920188	0.274051	0.896702	0.274051	0.784221	0.274051
1286	0.989347	0.274264	0.959021	0.274264	0.920079	0.274264	0.896611	0.274264	0.784094	0.274264
1287	0.989355	0.274478	0.958944	0.274478	0.920001	0.274478	0.896474	0.274478	0.783935	0.274478
1288	0.989364	0.274691	0.958914	0.274691	0.919908	0.274691	0.896275	0.274691	0.783761	0.274691
1289	0.989356	0.274904	0.958915	0.274904	0.919924	0.274904	0.896154	0.274904	0.78365	0.274904
1290	0.989349	0.275117	0.9589	0.275117	0.919877	0.275117	0.896002	0.275117	0.783461	0.275117
1291	0.989342	0.275331	0.958885	0.275331	0.9198	0.275331	0.895865	0.275331	0.783319	0.275331
1292	0.98935	0.275544	0.958824	0.275544	0.919692	0.275544	0.89576	0.275544	0.783223	0.275544
1293	0.989358	0.275757	0.958794	0.275757	0.919645	0.275757	0.89564	0.275757	0.783112	0.275757
1294	0.989366	0.27597	0.958764	0.27597	0.919568	0.27597	0.895318	0.27597	0.782986	0.27597
1295	0.989375	0.276184	0.95875	0.276184	0.919414	0.276184	0.89506	0.276184	0.782814	0.276184
1296	0.989383	0.276397	0.95872	0.276397	0.919307	0.276397	0.894801	0.276397	0.782735	0.276397
1297	0.989391	0.27661	0.958659	0.27661	0.919138	0.27661	0.894605	0.27661	0.782563	0.27661
1298	0.989384	0.276824	0.958583	0.276824	0.919077	0.276824	0.894424	0.276824	0.782361	0.276824
1299	0.989392	0.277037	0.9586	0.277037	0.91897	0.277037	0.894336	0.277037	0.782267	0.277037
1300	0.989385	0.27725	0.958539	0.27725	0.918878	0.27725	0.894202	0.27725	0.782188	0.27725
1301	0.989362	0.277463	0.958448	0.277463	0.918756	0.277463	0.894052	0.277463	0.782094	0.277463
1302	0.98937	0.277677	0.958418	0.277677	0.918665	0.277677	0.893965	0.277677	0.781923	0.277677
1303	0.989379	0.27789	0.958374	0.27789	0.918651	0.27789	0.893816	0.27789	0.781799	0.27789
1304	0.989371	0.278103	0.958268	0.278103	0.91856	0.278103	0.893744	0.278103	0.781644	0.278103
1305	0.989364	0.278316	0.958284	0.278316	0.918469	0.278316	0.893672	0.278316	0.781413	0.278316
1306	0.989326	0.27853	0.958209	0.27853	0.918271	0.27853	0.893524	0.27853	0.78132	0.27853
1307	0.989319	0.278743	0.958149	0.278743	0.918211	0.278743	0.893299	0.278743	0.781243	0.278743
1308	0.989312	0.278956	0.958074	0.278956	0.918121	0.278956	0.893121	0.278956	0.781074	0.278956
1309	0.98929	0.279169	0.958091	0.279169	0.918	0.279169	0.892866	0.279169	0.780966	0.279169
1310	0.989283	0.279383	0.958031	0.279383	0.917894	0.279383	0.892765	0.279383	0.780782	0.279383
1311	0.989291	0.279596	0.957987	0.279596	0.917789	0.279596	0.892709	0.279596	0.78069	0.279596
1312	0.989299	0.279809	0.957958	0.279809	0.91773	0.279809	0.892639	0.279809	0.780506	0.279809
1313	0.989307	0.280023	0.957944	0.280023	0.917732	0.280023	0.892431	0.280023	0.780323	0.280023
1314	0.989285	0.280236	0.957946	0.280236	0.917657	0.280236	0.892239	0.280236	0.780232	0.280236
1315	0.989293	0.280449	0.957811	0.280449	0.917446	0.280449	0.892078	0.280449	0.780171	0.280449
1316	0.989301	0.280662	0.957782	0.280662	0.917357	0.280662	0.891917	0.280662	0.780079	0.280662
1317	0.989309	0.280876	0.957753	0.280876	0.917161	0.280876	0.891862	0.280876	0.779821	0.280876
1318	0.989317	0.281089	0.957679	0.281089	0.917027	0.281089	0.891716	0.281089	0.77967	0.281089
1319	0.989325	0.281302	0.95759	0.281302	0.916878	0.281302	0.891541	0.281302	0.779412	0.281302
1320	0.989318	0.281515	0.957531	0.281515	0.916835	0.281515	0.891471	0.281515	0.779246	0.281515
1321	0.989311	0.281729	0.957472	0.281729	0.916731	0.281729	0.891311	0.281729	0.77911	0.281729
1322	0.989319	0.281942	0.957444	0.281942	0.916673	0.281942	0.891121	0.281942	0.778914	0.281942
1323	0.989327	0.282155	0.957385	0.282155	0.916555	0.282155	0.890977	0.282155	0.778749	0.282155
1324	0.989336	0.282368	0.957312	0.282368	0.916376	0.282368	0.890787	0.282368	0.778629	0.282368
1325	0.989283	0.282582	0.957238	0.282582	0.916273	0.282582	0.890658	0.282582	0.778434	0.282582
1326	0.989276	0.282795	0.95718	0.282795	0.916155	0.282795	0.89053	0.282795	0.778344	0.282795
1327	0.989269	0.283008	0.957152	0.283008	0.916037	0.283008	0.890356	0.283008	0.778165	0.283008
1328	0.989277	0.283222	0.957124	0.283222	0.91592	0.283222	0.890243	0.283222	0.778015	0.283222
1329	0.989285	0.283435	0.957066	0.283435	0.915863	0.283435	0.890099	0.283435	0.777851	0.283435
1330	0.989278	0.283648	0.957008	0.283648	0.915806	0.283648	0.889926	0.283648	0.777748	0.283648
1331	0.989286	0.283861	0.95689	0.283861	0.915704	0.283861	0.889889	0.283861	0.777569	0.283861
1332	0.989279	0.284075	0.956908	0.284075	0.915557	0.284075	0.889746	0.284075	0.777466	0.284075
1333	0.989287	0.284288	0.956835	0.284288	0.91547	0.284288	0.889634	0.284288	0.777348	0.284288
1334	0.989266	0.284501	0.956822	0.284501	0.915324	0.284501	0.889477	0.284501	0.777275	0.284501
1335	0.989274	0.284714	0.956795	0.284714	0.915252	0.284714	0.889395	0.284714	0.777142	0.284714
1336	0.989267	0.284928	0.956737	0.284928	0.915151	0.284928	0.889268	0.284928	0.776994	0.284928
1337	0.989245	0.285141	0.956725	0.285141	0.91502	0.285141	0.889142	0.285141	0.776847	0.285141
1338	0.989253	0.285354	0.956622	0.285354	0.914949	0.285354	0.888985	0.285354	0.776715	0.285354
1339	0.989246	0.285567	0.95655	0.285567	0.914863	0.285567	0.888844	0.285567	0.776658	0.285567
1340	0.989254	0.285781	0.956478	0.285781	0.914718	0.285781	0.888614	0.285781	0.776496	0.285781
1341	0.989262	0.285994	0.956466	0.285994	0.914602	0.285994	0.888428	0.285994	0.776424	0.285994
1342	0.98924	0.286207	0.956379	0.286207	0.914532	0.286207	0.888303	0.286207	0.776248	0.286207
1343	0.989248	0.286421	0.956337	0.286421	0.914447	0.286421	0.888103	0.286421	0.776131	0.286421
1344	0.989241	0.286634	0.956295	0.286634	0.914391	0.286634	0.887933	0.286634	0.775941	0.286634
1345	0.989219	0.286847	0.956253	0.286847	0.914276	0.286847	0.887704	0.286847	0.775706	0.286847
1346	0.989198	0.28706	0.956227	0.28706	0.914132	0.28706	0.887461	0.28706	0.77562	0.28706
1347	0.989176	0.287274	0.956185	0.287274	0.914018	0.287274	0.887366	0.287274	0.775445	0.287274
1348	0.989184	0.287487	0.956099	0.287487	0.913948	0.287487	0.887198	0.287487	0.775315	0.287487
1349	0.989177	0.2877	0.956027	0.2877	0.913789	0.2877	0.886999	0.2877	0.775289	0.2877
1350	0.989185	0.287913	0.955956	0.287913	0.913675	0.287913	0.886876	0.287913	0.775159	0.287913
1351	0.989179	0.288127	0.9559	0.288127	0.913562	0.288127	0.886841	0.288127	0.774985	0.288127
1352	0.989187	0.28834	0.955844	0.28834	0.913448	0.28834	0.886673	0.28834	0.774885	0.28834
1353	0.989195	0.288553	0.955788	0.288553	0.913364	0.288553	0.886521	0.288553	0.774771	0.288553
1354	0.989188	0.288766	0.955761	0.288766	0.91328	0.288766	0.886338	0.288766	0.774627	0.288766
1355	0.989166	0.28898	0.955705	0.28898	0.913167	0.28898	0.886216	0.28898	0.774424	0.28898
1356	0.989145	0.289193	0.95562	0.289193	0.913054	0.289193	0.886049	0.289193	0.77431	0.289193
1357	0.989153	0.289406	0.955638	0.289406	0.913015	0.289406	0.885912	0.289406	0.774108	0.289406
1358	0.989161	0.289619	0.955627	0.289619	0.912903	0.289619	0.885745	0.289619	0.773994	0.289619
1359	0.989169	0.289833	0.955615	0.289833	0.912908	0.289833	0.88555	0.289833	0.773866	0.289833
1360	0.989177	0.290046	0.955618	0.290046	0.912781	0.290046	0.885413	0.290046	0.77368	0.290046
1361	0.989155	0.290259	0.955607	0.290259	0.912698	0.290259	0.885189	0.290259	0.773567	0.290259
1362	0.989148	0.290473	0.95561	0.290473	0.9126	0.290473	0.885024	0.290473	0.773439	0.290473
1363	0.989142	0.290686	0.955555	0.290686	0.912518	0.290686	0.884917	0.290686	0.773195	0.290686
1364	0.989135	0.290899	0.955514	0.290899	0.912538	0.290899	0.884796	0.290899	0.773039	0.290899
1365	0.989128	0.291112	0.955473	0.291112	0.91247	0.291112	0.88472	0.291112	0.772824	0.291112
1366	0.989122	0.291326	0.955433	0.291326	0.912315	0.291326	0.884599	0.291326	0.772756	0.291326
1367	0.989086	0.291539	0.955363	0.291539	0.912174	0.291539	0.884362	0.291539	0.772586	0.291539
1368	0.989079	0.291752	0.955352	0.291752	0.912048	0.291752	0.884198	0.291752	0.77243	0.291752
1369	0.989087	0.291965	0.955296	0.291965	0.911835	0.291965	0.884107	0.291965	0.772246	0.291965
1370	0.98908	0.292179	0.955256	0.292179	0.91168	0.292179	0.883958	0.292179	0.772179	0.292179
1371	0.989074	0.292392	0.955172	0.292392	0.911569	0.292392	0.883795	0.292392	0.771922	0.292392
1372	0.989082	0.292605	0.955074	0.292605	0.911532	0.292605	0.883675	0.292605	0.771796	0.292605
1373	0.989075	0.292818	0.955033	0.292818	0.911407	0.292818	0.883541	0.292818	0.771628	0.292818
1374	0.989054	0.293032	0.954979	0.293032	0.911282	0.293032	0.883422	0.293032	0.771532	0.293032
1375	0.989018	0.293245	0.954953	0.293245	0.911187	0.293245	0.88326	0.293245	0.771392	0.293245
1376	0.988997	0.293458	0.954899	0.293458	0.911091	0.293458	0.883156	0.293458	0.771268	0.293458
1377	0.988991	0.293672	0.954874	0.293672	0.911069	0.293672	0.882979	0.293672	0.7711	0.293672
1378	0.988984	0.293885	0.954848	0.293885	0.910945	0.293885	0.882774	0.293885	0.770889	0.293885
1379	0.988978	0.294098	0.954823	0.294098	0.910879	0.294098	0.882612	0.294098	0.770721	0.294098
1380	0.988986	0.294311	0.954783	0.294311	0.910813	0.294311	0.882465	0.294311	0.770583	0.294311
1381	0.988994	0.294525	0.954773	0.294525	0.91066	0.294525	0.882391	0.294525	0.770402	0.294525
1382	0.988987	0.294738	0.954733	0.294738	0.910508	0.294738	0.882187	0.294738	0.770278	0.294738
1383	0.988981	0.294951	0.954664	0.294951	0.910442	0.294951	0.88207	0.294951	0.770213	0.294951
1384	0.988974	0.295164	0.954596	0.295164	0.910363	0.295164	0.88188	0.295164	0.770018	0.295164
1385	0.988953	0.295378	0.954528	0.295378	0.910211	0.295378	0.881677	0.295378	0.769895	0.295378
1386	0.988947	0.295591	0.954445	0.295591	0.910102	0.295591	0.881603	0.295591	0.769758	0.295591
1387	0.98894	0.295804	0.954406	0.295804	0.910023	0.295804	0.881444	0.295804	0.769592	0.295804
1388	0.988948	0.296017	0.954338	0.296017	0.909915	0.296017	0.881299	0.296017	0.769441	0.296017
1389	0.988927	0.296231	0.954256	0.296231	0.909677	0.296231	0.88111	0.296231	0.769377	0.296231
1390	0.988921	0.296444	0.954216	0.296444	0.909469	0.296444	0.881052	0.296444	0.76927	0.296444
1391	0.988915	0.296657	0.954163	0.296657	0.909376	0.296657	0.880979	0.296657	0.769148	0.296657
1392	0.988923	0.296871	0.95411	0.296871	0.909326	0.296871	0.880849	0.296871	0.768998	0.296871
1393	0.988916	0.297084	0.954028	0.297084	0.909219	0.297084	0.880648	0.297084	0.768891	0.297084
1394	0.988895	0.297297	0.954004	0.297297	0.909069	0.297297	0.880475	0.297297	0.768726	0.297297
1395	0.988889	0.29751	0.953965	0.29751	0.909005	0.29751	0.880389	0.29751	0.768548	0.29751
1396	0.988883	0.297724	0.953983	0.297724	0.908941	0.297724	0.880217	0.297724	0.768427	0.297724
1397	0.988891	0.297937	0.953931	0.297937	0.908849	0.297937	0.880059	0.297937	0.768221	0.297937
1398	0.988884	0.29815	0.953892	0.29815	0.908828	0.29815	0.879887	0.29815	0.768115	0.29815
1399	0.988878	0.298363	0.953868	0.298363	0.908736	0.298363	0.879787	0.298363	0.767995	0.298363
1400	0.988872	0.298577	0.953772	0.298577	0.908658	0.298577	0.879616	0.298577	0.767846	0.298577
1401	0.988865	0.29879	0.953748	0.29879	0.908624	0.29879	0.879474	0.29879	0.767655	0.29879
1402	0.988859	0.299003	0.953695	0.299003	0.908518	0.299003	0.879231	0.299003	0.767493	0.299003
1403	0.988853	0.299216	0.9537	0.299216	0.908412	0.299216	0.879047	0.299216	0.767373	0.299216
1404	0.988846	0.29943	0.953633	0.29943	0.908335	0.29943	0.878891	0.29943	0.767211	0.29943
1405	0.988854	0.299643	0.953538	0.299643	0.908144	0.299643	0.878778	0.299643	0.767178	0.299643
1406	0.988862	0.299856	0.953486	0.299856	0.908109	0.299856	0.878608	0.299856	0.767002	0.299856
1407	0.98887	0.30007	0.953448	0.30007	0.907933	0.30007	0.878495	0.30007	0.766841	0.30007
1408	0.988878	0.300283	0.953381	0.300283	0.907814	0.300283	0.878226	0.300283	0.766765	0.300283
1409	0.988886	0.300496	0.953358	0.300496	0.907737	0.300496	0.878085	0.300496	0.766632	0.300496
1410	0.988894	0.300709	0.953306	0.300709	0.907633	0.300709	0.877874	0.300709	0.766429	0.300709
1411	0.988902	0.300923	0.953282	0.300923	0.907556	0.300923	0.877776	0.300923	0.766283	0.300923
1412	0.98891	0.301136	0.953258	0.301136	0.907423	0.301136	0.877665	0.301136	0.766066	0.301136
1413	0.988903	0.301349	0.953192	0.301349	0.907347	0.301349	0.877525	0.301349	0.765891	0.301349
1414	0.988911	0.301562	0.953112	0.301562	0.907201	0.301562	0.877399	0.301562	0.765831	0.301562
1415	0.988905	0.301776	0.953047	0.301776	0.907097	0.301776	0.877274	0.301776	0.765657	0.301776
1416	0.98887	0.301989	0.953052	0.301989	0.906993	0.301989	0.877106	0.301989	0.765498	0.301989
1417	0.988864	0.302202	0.953014	0.302202	0.906903	0.302202	0.877038	0.302202	0.765324	0.302202
1418	0.988829	0.302415	0.952934	0.302415	0.906814	0.302415	0.876899	0.302415	0.765166	0.302415
1419	0.988823	0.302629	0.952897	0.302629	0.906738	0.302629	0.876718	0.302629	0.764936	0.302629
1420	0.988803	0.302842	0.95286	0.302842	0.906565	0.302842	0.876565	0.302842	0.764722	0.302842
1421	0.988797	0.303055	0.95278	0.303055	0.906546	0.303055	0.876413	0.303055	0.764606	0.303055
1422	0.988805	0.303269	0.952715	0.303269	0.906415	0.303269	0.876246	0.303269	0.764448	0.303269
1423	0.988798	0.303482	0.952692	0.303482	0.90634	0.303482	0.876038	0.303482	0.764262	0.303482
1424	0.988806	0.303695	0.952697	0.303695	0.906237	0.303695	0.875915	0.303695	0.764076	0.303695
1425	0.9888	0.303908	0.952688	0.303908	0.906107	0.303908	0.875693	0.303908	0.763975	0.303908
1426	0.98878	0.304122	0.952665	0.304122	0.905948	0.304122	0.875514	0.304122	0.763846	0.304122
1427	0.988774	0.304335	0.952615	0.304335	0.905916	0.304335	0.875349	0.304335	0.763703	0.304335
1428	0.988754	0.304548	0.95262	0.304548	0.90573	0.304548	0.87531	0.304548	0.763561	0.304548
1429	0.988762	0.304761	0.952569	0.304761	0.905558	0.304761	0.875145	0.304761	0.763418	0.304761
1430	0.988755	0.304975	0.952532	0.304975	0.905512	0.304975	0.874883	0.304975	0.763276	0.304975
1431	0.988735	0.305188	0.952481	0.305188	0.905382	0.305188	0.874719	0.305188	0.763204	0.305188
1432	0.988701	0.305401	0.952473	0.305401	0.905337	0.305401	0.874527	0.305401	0.762964	0.305401
1433	0.988695	0.305614	0.952436	0.305614	0.905333	0.305614	0.874349	0.305614	0.762837	0.305614
1434	0.988661	0.305828	0.952413	0.305828	0.905259	0.305828	0.8742	0.305828	0.762723	0.305828
1435	0.988669	0.306041	0.952363	0.306041	0.905158	0.306041	0.874009	0.306041	0.762637	0.306041
1436	0.988677	0.306254	0.952285	0.306254	0.905015	0.306254	0.87386	0.306254	0.762455	0.306254
1437	0.988657	0.306468	0.952234	0.306468	0.904928	0.306468	0.873683	0.306468	0.762286	0.306468
1438	0.988665	0.306681	0.95217	0.306681	0.904786	0.306681	0.873618	0.306681	0.76209	0.306681
1439	0.988673	0.306894	0.952092	0.306894	0.904685	0.306894	0.8734	0.306894	0.761977	0.306894
1440	0.988653	0.307107	0.952084	0.307107	0.904571	0.307107	0.87328	0.307107	0.761864	0.307107
1441	0.988661	0.307321	0.951992	0.307321	0.904554	0.307321	0.873173	0.307321	0.76171	0.307321
1442	0.988669	0.307534	0.951929	0.307534	0.90444	0.307534	0.873039	0.307534	0.761626	0.307534
1443	0.988635	0.307747	0.951851	0.307747	0.904215	0.307747	0.872947	0.307747	0.761486	0.307747
1444	0.988587	0.30796	0.95176	0.30796	0.904156	0.30796	0.872703	0.30796	0.761416	0.30796
1445	0.988595	0.308174	0.951738	0.308174	0.903987	0.308174	0.872569	0.308174	0.761291	0.308174
1446	0.988589	0.308387	0.951647	0.308387	0.903846	0.308387	0.872353	0.308387	0.761234	0.308387
1447	0.988583	0.3086	0.951639	0.3086	0.903719	0.3086	0.872179	0.3086	0.761109	0.3086
1448	0.988564	0.308813	0.951603	0.308813	0.903675	0.308813	0.872018	0.308813	0.761039	0.308813
1449	0.988572	0.309027	0.951567	0.309027	0.903604	0.309027	0.871886	0.309027	0.760873	0.309027
1450	0.988524	0.30924	0.951518	0.30924	0.903463	0.30924	0.87174	0.30924	0.760734	0.30924
1451	0.988518	0.309453	0.951441	0.309453	0.903378	0.309453	0.871594	0.309453	0.760596	0.309453
1452	0.988526	0.309666	0.951392	0.309666	0.903321	0.309666	0.871434	0.309666	0.760513	0.309666
1453	0.988534	0.30988	0.951301	0.30988	0.903264	0.30988	0.871275	0.30988	0.760347	0.30988
1454	0.988487	0.310093	0.951294	0.310093	0.903151	0.310093	0.87113	0.310093	0.760072	0.310093
1455	0.988495	0.310306	0.951258	0.310306	0.903039	0.310306	0.870943	0.310306	0.759866	0.310306
1456	0.988503	0.31052	0.951168	0.31052	0.902941	0.31052	0.870798	0.31052	0.759797	0.31052
1457	0.988497	0.310733	0.951119	0.310733	0.902829	0.310733	0.87064	0.310733	0.759715	0.310733
1458	0.988505	0.310946	0.951057	0.310946	0.902649	0.310946	0.870468	0.310946	0.759688	0.310946
1459	0.988513	0.311159	0.951036	0.311159	0.90251	0.311159	0.870242	0.311159	0.759647	0.311159
1460	0.98848	0.311373	0.95096	0.311373	0.902426	0.311373	0.870043	0.311373	0.75951	0.311373
1461	0.988487	0.311586	0.950925	0.311586	0.90237	0.311586	0.869885	0.311586	0.759346	0.311586
1462	0.988482	0.311799	0.95089	0.311799	0.902259	0.311799	0.86981	0.311799	0.759155	0.311799
1463	0.988449	0.312012	0.950841	0.312012	0.902216	0.312012	0.869735	0.312012	0.758882	0.312012
1464	0.988415	0.312226	0.950807	0.312226	0.902146	0.312226	0.869619	0.312226	0.758815	0.312226
1465	0.988396	0.312439	0.950758	0.312439	0.901995	0.312439	0.869394	0.312439	0.758734	0.312439
1466	0.98839	0.312652	0.95071	0.312652	0.901884	0.312652	0.869251	0.312652	0.758475	0.312652
1467	0.988371	0.312865	0.950607	0.312865	0.901787	0.312865	0.869109	0.312865	0.758313	0.312865
1468	0.988379	0.313079	0.950587	0.313079	0.901663	0.313079	0.868966	0.313079	0.758246	0.313079
1469	0.988387	0.313292	0.950525	0.313292	0.901445	0.313292	0.868783	0.313292	0.758097	0.313292
1470	0.988395	0.313505	0.95049	0.313505	0.901253	0.313505	0.868546	0.313505	0.75784	0.313505
1471	0.988362	0.313719	0.950511	0.313719	0.901157	0.313719	0.86835	0.313719	0.757706	0.313719
1472	0.988356	0.313932	0.950463	0.313932	0.900993	0.313932	0.868181	0.313932	0.757612	0.313932
1473	0.98835	0.314145	0.950428	0.314145	0.900897	0.314145	0.867972	0.314145	0.757519	0.314145
1474	0.988345	0.314358	0.950367	0.314358	0.900802	0.314358	0.867817	0.314358	0.757452	0.314358
1475	0.988353	0.314572	0.950319	0.314572	0.900639	0.314572	0.867676	0.314572	0.7574	0.314572
1476	0.988361	0.314785	0.950299	0.314785	0.900489	0.314785	0.867481	0.314785	0.757212	0.314785
1477	0.988341	0.314998	0.950251	0.314998	0.900435	0.314998	0.867314	0.314998	0.757065	0.314998
1478	0.988349	0.315211	0.950136	0.315211	0.900299	0.315211	0.867228	0.315211	0.756905	0.315211
1479	0.988317	0.315425	0.94998	0.315425	0.900164	0.315425	0.867128	0.315425	0.756704	0.315425
1480	0.988311	0.315638	0.949947	0.315638	0.900015	0.315638	0.867015	0.315638	0.75649	0.315638
1481	0.988278	0.315851	0.949859	0.315851	0.89992	0.315851	0.866849	0.315851	0.756357	0.315851
1482	0.988286	0.316064	0.949731	0.316064	0.899785	0.316064	0.866628	0.316064	0.756265	0.316064
1483	0.988281	0.316278	0.949657	0.316278	0.899745	0.316278	0.866502	0.316278	0.75616	0.316278
1484	0.988275	0.316491	0.949583	0.316491	0.899691	0.316491	0.866363	0.316491	0.755947	0.316491
1485	0.98827	0.316704	0.949563	0.316704	0.899597	0.316704	0.866211	0.316704	0.755909	0.316704
1486	0.98825	0.316918	0.94953	0.316918	0.899436	0.316918	0.866031	0.316918	0.755643	0.316918
1487	0.988245	0.317131	0.949443	0.317131	0.899356	0.317131	0.865893	0.317131	0.755471	0.317131
1488	0.988253	0.317344	0.949396	0.317344	0.899208	0.317344	0.865795	0.317344	0.755245	0.317344
1489	0.988234	0.317557	0.949336	0.317557	0.899128	0.317557	0.865697	0.317557	0.755087	0.317557
1490	0.988215	0.317771	0.949249	0.317771	0.898995	0.317771	0.865586	0.317771	0.754889	0.317771
1491	0.988209	0.317984	0.949243	0.317984	0.898861	0.317984	0.865475	0.317984	0.754624	0.317984
1492	0.988204	0.318197	0.949143	0.318197	0.898782	0.318197	0.865377	0.318197	0.754454	0.318197
1493	0.988212	0.31841	0.94911	0.31841	0.898635	0.31841	0.865199	0.31841	0.754337	0.31841
1494	0.988206	0.318624	0.949037	0.318624	0.898529	0.318624	0.865049	0.318624	0.754247	0.318624
1495	0.988214	0.318837	0.948951	0.318837	0.898503	0.318837	0.864871	0.318837	0.753997	0.318837
1496	0.988209	0.31905	0.948891	0.31905	0.898397	0.31905	0.864748	0.31905	0.753894	0.31905
1497	0.988177	0.319263	0.948832	0.319263	0.898238	0.319263	0.864558	0.319263	0.753778	0.319263
1498	0.988158	0.319477	0.948799	0.319477	0.898159	0.319477	0.864354	0.319477	0.753608	0.319477
1499	0.988126	0.31969	0.948727	0.31969	0.89808	0.31969	0.864231	0.31969	0.753386	0.31969
1500	0.98812	0.319903	0.948574	0.319903	0.897921	0.319903	0.864095	0.319903	0.753243	0.319903
1501	0.988088	0.320117	0.948582	0.320117	0.89779	0.320117	0.863879	0.320117	0.753021	0.320117
1502	0.988083	0.32033	0.948496	0.32033	0.897671	0.32033	0.863783	0.32033	0.752866	0.32033
1503	0.988091	0.320543	0.94845	0.320543	0.897593	0.320543	0.863608	0.320543	0.752711	0.320543
1504	0.988099	0.320756	0.948378	0.320756	0.897515	0.320756	0.863433	0.320756	0.75253	0.320756
1505	0.988093	0.32097	0.94828	0.32097	0.89737	0.32097	0.863351	0.32097	0.752322	0.32097
1506	0.988088	0.321183	0.948301	0.321183	0.897266	0.321183	0.863216	0.321183	0.752248	0.321183
1507	0.988082	0.321396	0.948295	0.321396	0.897082	0.321396	0.863014	0.321396	0.75212	0.321396
1508	0.988077	0.321609	0.94829	0.321609	0.896964	0.321609	0.86292	0.321609	0.752019	0.321609
1509	0.988058	0.321823	0.948245	0.321823	0.896873	0.321823	0.862798	0.321823	0.751905	0.321823
1510	0.988066	0.322036	0.948199	0.322036	0.89673	0.322036	0.862598	0.322036	0.751765	0.322036
1511	0.988061	0.322249	0.948181	0.322249	0.896573	0.322249	0.86249	0.322249	0.751625	0.322249
1512	0.988042	0.322462	0.948175	0.322462	0.89647	0.322462	0.862343	0.322462	0.751458	0.322462
1513	0.988037	0.322676	0.948117	0.322676	0.896327	0.322676	0.862117	0.322676	0.751358	0.322676
1514	0.988032	0.322889	0.948072	0.322889	0.896263	0.322889	0.861944	0.322889	0.751205	0.322889
1515	0.988013	0.323102	0.947987	0.323102	0.896199	0.323102	0.861824	0.323102	0.751026	0.323102
1516	0.988021	0.323316	0.947969	0.323316	0.896083	0.323316	0.861717	0.323316	0.750874	0.323316
1517	0.988016	0.323529	0.947911	0.323529	0.896046	0.323529	0.861558	0.323529	0.75059	0.323529
1518	0.988024	0.323742	0.94784	0.323742	0.89597	0.323742	0.861438	0.323742	0.750478	0.323742
1519	0.988019	0.323955	0.947716	0.323955	0.895854	0.323955	0.861358	0.323955	0.750273	0.323955
1520	0.988	0.324169	0.947659	0.324169	0.895725	0.324169	0.86116	0.324169	0.750056	0.324169
1521	0.987995	0.324382	0.947575	0.324382	0.89557	0.324382	0.861027	0.324382	0.749957	0.324382
1522	0.98799	0.324595	0.947543	0.324595	0.895455	0.324595	0.86079	0.324595	0.749819	0.324595
1523	0.987984	0.324808	0.947473	0.324808	0.895313	0.324808	0.860553	0.324808	0.749629	0.324808
1524	0.987992	0.325022	0.947481	0.325022	0.895224	0.325022	0.860422	0.325022	0.749531	0.325022
1525	0.988	0.325235	0.947463	0.325235	0.895123	0.325235	0.860225	0.325235	0.74938	0.325235
1526	0.987995	0.325448	0.947406	0.325448	0.895008	0.325448	0.860015	0.325448	0.749164	0.325448
1527	0.988003	0.325661	0.947388	0.325661	0.894946	0.325661	0.859845	0.325661	0.748975	0.325661
1528	0.987984	0.325875	0.947331	0.325875	0.89491	0.325875	0.859662	0.325875	0.748799	0.325875
1529	0.987979	0.326088	0.947234	0.326088	0.894822	0.326088	0.859452	0.326088	0.748636	0.326088
1530	0.987987	0.326301	0.947203	0.326301	0.894694	0.326301	0.859257	0.326301	0.748539	0.326301
1531	0.987969	0.326515	0.947159	0.326515	0.894567	0.326515	0.859035	0.326515	0.748403	0.326515
1532	0.987937	0.326728	0.947142	0.326728	0.894479	0.326728	0.85884	0.326728	0.748306	0.326728
1533	0.987932	0.326941	0.947072	0.326941	0.894391	0.326941	0.858723	0.326941	0.748236	0.326941
1534	0.987927	0.327154	0.946989	0.327154	0.894265	0.327154	0.858594	0.327154	0.748113	0.327154
1535	0.987883	0.327368	0.946958	0.327368	0.894164	0.327368	0.858425	0.327368	0.747938	0.327368
1536	0.987865	0.327581	0.946889	0.327581	0.894077	0.327581	0.858283	0.327581	0.747777	0.327581
1537	0.987847	0.327794	0.946897	0.327794	0.893873	0.327794	0.858102	0.327794	0.747589	0.327794
1538	0.987855	0.328007	0.946815	0.328007	0.893694	0.328007	0.85796	0.328007	0.747416	0.328007
1539	0.987849	0.328221	0.946732	0.328221	0.893582	0.328221	0.85778	0.328221	0.747281	0.328221
1540	0.987844	0.328434	0.946702	0.328434	0.893404	0.328434	0.857586	0.328434	0.747107	0.328434
1541	0.987826	0.328647	0.946633	0.328647	0.893291	0.328647	0.857406	0.328647	0.746973	0.328647
1542	0.987834	0.32886	0.946577	0.32886	0.893192	0.32886	0.857213	0.32886	0.7468	0.32886
1543	0.987829	0.329074	0.946533	0.329074	0.893158	0.329074	0.857098	0.329074	0.746679	0.329074
1544	0.987811	0.329287	0.946516	0.329287	0.893123	0.329287	0.85701	0.329287	0.746597	0.329287
1545	0.987806	0.3295	0.94646	0.3295	0.89305	0.3295	0.85683	0.3295	0.746424	0.3295
1546	0.987788	0.329713	0.946404	0.329713	0.892951	0.329713	0.856716	0.329713	0.746239	0.329713
1547	0.987783	0.329927	0.946374	0.329927	0.892891	0.329927	0.856537	0.329927	0.746092	0.329927
1548	0.987791	0.33014	0.946319	0.33014	0.892766	0.33014	0.856462	0.33014	0.745921	0.33014
1549	0.98776	0.330353	0.946289	0.330353	0.892693	0.330353	0.856283	0.330353	0.745775	0.330353
1550	0.987742	0.330567	0.946246	0.330567	0.892659	0.330567	0.856118	0.330567	0.745655	0.330567
1551	0.987737	0.33078	0.94619	0.33078	0.892497	0.33078	0.855966	0.33078	0.745509	0.33078
1552	0.987732	0.330993	0.946122	0.330993	0.892385	0.330993	0.855814	0.330993	0.745325	0.330993
1553	0.987714	0.331206	0.945976	0.331206	0.892262	0.331206	0.855713	0.331206	0.745129	0.331206
1554	0.987722	0.33142	0.945869	0.33142	0.892189	0.33142	0.855549	0.33142	0.744984	0.33142
1555	0.987691	0.331633	0.945801	0.331633	0.892143	0.331633	0.85532	0.331633	0.744981	0.331633
1556	0.987674	0.331846	0.945759	0.331846	0.892019	0.331846	0.855143	0.331846	0.744746	0.331846
1557	0.987656	0.332059	0.945743	0.332059	0.891896	0.332059	0.854979	0.332059	0.744602	0.332059
1558	0.987651	0.332273	0.945662	0.332273	0.891747	0.332273	0.854829	0.332273	0.744368	0.332273
1559	0.987659	0.332486	0.945607	0.332486	0.891637	0.332486	0.854716	0.332486	0.744237	0.332486
1560	0.987654	0.332699	0.94559	0.332699	0.891514	0.332699	0.854604	0.332699	0.744093	0.332699
1561	0.987662	0.332912	0.945561	0.332912	0.891417	0.332912	0.854429	0.332912	0.743949	0.332912
1562	0.98767	0.333126	0.945558	0.333126	0.891333	0.333126	0.854291	0.333126	0.743883	0.333126
1563	0.987665	0.333339	0.945529	0.333339	0.891236	0.333339	0.854231	0.333339	0.74374	0.333339
1564	0.987647	0.333552	0.945397	0.333552	0.891139	0.333552	0.854081	0.333552	0.743622	0.333552
1565	0.98763	0.333766	0.945291	0.333766	0.891056	0.333766	0.85397	0.333766	0.743479	0.333766
1566	0.987612	0.333979	0.945224	0.333979	0.890959	0.333979	0.853795	0.333979	0.743413	0.333979
1567	0.987607	0.334192	0.945144	0.334192	0.890761	0.334192	0.853671	0.334192	0.743296	0.334192
1568	0.987602	0.334405	0.945128	0.334405	0.890639	0.334405	0.853497	0.334405	0.743179	0.334405
1569	0.98761	0.334619	0.945061	0.334619	0.890594	0.334619	0.853412	0.334619	0.742961	0.334619
1570	0.987605	0.334832	0.944982	0.334832	0.890536	0.334832	0.853288	0.334832	0.742844	0.334832
1571	0.9876	0.335045	0.944953	0.335045	0.890402	0.335045	0.85314	0.335045	0.742753	0.335045
1572	0.987596	0.335258	0.944861	0.335258	0.890307	0.335258	0.852941	0.335258	0.742548	0.335258
1573	0.987591	0.335472	0.944832	0.335472	0.890173	0.335472	0.852805	0.335472	0.742419	0.335472
1574	0.987599	0.335685	0.944715	0.335685	0.890078	0.335685	0.852683	0.335685	0.742227	0.335685
1575	0.987607	0.335898	0.944648	0.335898	0.890008	0.335898	0.852396	0.335898	0.742149	0.335898
1576	0.987614	0.336111	0.944582	0.336111	0.889951	0.336111	0.852248	0.336111	0.741932	0.336111
1577	0.987584	0.336325	0.944465	0.336325	0.889792	0.336325	0.852025	0.336325	0.741766	0.336325
1578	0.987579	0.336538	0.944386	0.336538	0.889634	0.336538	0.851928	0.336538	0.741651	0.336538
1579	0.987575	0.336751	0.944371	0.336751	0.889552	0.336751	0.851743	0.336751	0.741498	0.336751
1580	0.987557	0.336965	0.944317	0.336965	0.889394	0.336965	0.851647	0.336965	0.741307	0.336965
1581	0.98754	0.337178	0.944251	0.337178	0.889287	0.337178	0.851488	0.337178	0.741205	0.337178
1582	0.98751	0.337391	0.944135	0.337391	0.889205	0.337391	0.851241	0.337391	0.741065	0.337391
1583	0.987492	0.337604	0.944119	0.337604	0.889136	0.337604	0.851057	0.337604	0.740926	0.337604
1584	0.987488	0.337818	0.944041	0.337818	0.888979	0.337818	0.850848	0.337818	0.740748	0.337818
1585	0.98747	0.338031	0.944051	0.338031	0.888847	0.338031	0.850652	0.338031	0.740596	0.338031
1586	0.987465	0.338244	0.943973	0.338244	0.888778	0.338244	0.850494	0.338244	0.740445	0.338244
1587	0.987461	0.338457	0.94392	0.338457	0.888672	0.338457	0.850222	0.338457	0.740255	0.338457
1588	0.987456	0.338671	0.943842	0.338671	0.888578	0.338671	0.850103	0.338671	0.740079	0.338671
1589	0.987451	0.338884	0.943789	0.338884	0.888397	0.338884	0.849983	0.338884	0.73989	0.338884
1590	0.987459	0.339097	0.943762	0.339097	0.888291	0.339097	0.849864	0.339097	0.739764	0.339097
1591	0.987455	0.33931	0.943671	0.33931	0.888147	0.33931	0.849656	0.33931	0.739588	0.33931
1592	0.987437	0.339524	0.943631	0.339524	0.888067	0.339524	0.849525	0.339524	0.739463	0.339524
1593	0.987445	0.339737	0.943554	0.339737	0.887961	0.339737	0.84938	0.339737	0.739338	0.339737
1594	0.987428	0.33995	0.943476	0.33995	0.887831	0.33995	0.849211	0.33995	0.739138	0.33995
1595	0.987423	0.340164	0.943349	0.340164	0.887726	0.340164	0.84903	0.340164	0.73895	0.340164
1596	0.987419	0.340377	0.943322	0.340377	0.887671	0.340377	0.848887	0.340377	0.738738	0.340377
1597	0.987414	0.34059	0.943232	0.34059	0.887603	0.34059	0.848731	0.34059	0.738526	0.34059
1598	0.987397	0.340803	0.943167	0.340803	0.887498	0.340803	0.84855	0.340803	0.738351	0.340803
1599	0.987405	0.341017	0.943115	0.341017	0.887406	0.341017	0.848382	0.341017	0.738165	0.341017
1600	0.9874	0.34123	0.943026	0.34123	0.887264	0.34123	0.848302	0.34123	0.738028	0.34123
1601	0.987383	0.341443	0.942999	0.341443	0.887172	0.341443	0.848147	0.341443	0.73788	0.341443
1602	0.987391	0.341656	0.942935	0.341656	0.88703	0.341656	0.848004	0.341656	0.737694	0.341656
1603	0.987374	0.34187	0.942833	0.34187	0.886913	0.34187	0.847825	0.34187	0.737558	0.34187
1604	0.987369	0.342083	0.942794	0.342083	0.886784	0.342083	0.847683	0.342083	0.737485	0.342083
1605	0.98734	0.342296	0.942717	0.342296	0.886668	0.342296	0.847516	0.342296	0.737274	0.342296
1606	0.98731	0.342509	0.942703	0.342509	0.886552	0.342509	0.847312	0.342509	0.737089	0.342509
1607	0.987306	0.342723	0.942627	0.342723	0.886423	0.342723	0.847096	0.342723	0.736917	0.342723
1608	0.987289	0.342936	0.942588	0.342936	0.886283	0.342936	0.84688	0.342936	0.736782	0.342936
1609	0.987284	0.343149	0.942487	0.343149	0.886129	0.343149	0.846714	0.343149	0.736672	0.343149
1610	0.987292	0.343363	0.942423	0.343363	0.886064	0.343363	0.846462	0.343363	0.736612	0.343363
1611	0.987288	0.343576	0.942347	0.343576	0.885861	0.343576	0.846271	0.343576	0.73649	0.343576
1612	0.987295	0.343789	0.942296	0.343789	0.885771	0.343789	0.846057	0.343789	0.736343	0.343789
1613	0.987279	0.344002	0.942208	0.344002	0.885705	0.344002	0.845867	0.344002	0.736172	0.344002
1614	0.987237	0.344216	0.942144	0.344216	0.885565	0.344216	0.845677	0.344216	0.736063	0.344216
1615	0.98722	0.344429	0.942118	0.344429	0.885438	0.344429	0.845513	0.344429	0.735954	0.344429
1616	0.987228	0.344642	0.942117	0.344642	0.885323	0.344642	0.845373	0.344642	0.735832	0.344642
1617	0.987211	0.344855	0.942029	0.344855	0.885233	0.344855	0.845197	0.344855	0.735748	0.344855
1618	0.987219	0.345069	0.941991	0.345069	0.885156	0.345069	0.84502	0.345069	0.735652	0.345069
1619	0.987214	0.345282	0.94194	0.345282	0.885079	0.345282	0.844857	0.345282	0.73547	0.345282
1620	0.987198	0.345495	0.941865	0.345495	0.884989	0.345495	0.844632	0.345495	0.735386	0.345495
1621	0.987193	0.345708	0.941802	0.345708	0.884912	0.345708	0.844481	0.345708	0.735142	0.345708
1622	0.987201	0.345922	0.941739	0.345922	0.884835	0.345922	0.844342	0.345922	0.734923	0.345922
1623	0.987197	0.346135	0.941664	0.346135	0.884709	0.346135	0.844179	0.346135	0.734704	0.346135
1624	0.987155	0.346348	0.941626	0.346348	0.884583	0.346348	0.844078	0.346348	0.734585	0.346348
1625	0.987151	0.346562	0.941539	0.346562	0.88442	0.346562	0.843903	0.346562	0.734465	0.346562
1626	0.987147	0.346775	0.941452	0.346775	0.884331	0.346775	0.843704	0.346775	0.734345	0.346775
1627	0.987154	0.346988	0.94139	0.346988	0.884193	0.346988	0.843518	0.346988	0.734324	0.346988
1628	0.98715	0.347201	0.941303	0.347201	0.884068	0.347201	0.843343	0.347201	0.73418	0.347201
1629	0.987121	0.347415	0.941228	0.347415	0.883967	0.347415	0.843157	0.347415	0.734098	0.347415
1630	0.987104	0.347628	0.941203	0.347628	0.883805	0.347628	0.842984	0.347628	0.734003	0.347628
1631	0.987088	0.347841	0.941166	0.347841	0.883754	0.347841	0.842835	0.347841	0.733798	0.347841
1632	0.987096	0.348054	0.941104	0.348054	0.883641	0.348054	0.842673	0.348054	0.733569	0.348054
1633	0.987067	0.348268	0.94103	0.348268	0.88348	0.348268	0.8425	0.348268	0.733414	0.348268
1634	0.987026	0.348481	0.94098	0.348481	0.883429	0.348481	0.842303	0.348481	0.733186	0.348481
1635	0.987034	0.348694	0.940943	0.348694	0.883353	0.348694	0.842094	0.348694	0.733116	0.348694
1636	0.987017	0.348907	0.940881	0.348907	0.883168	0.348907	0.841909	0.348907	0.732913	0.348907
1637	0.987025	0.349121	0.940819	0.349121	0.883007	0.349121	0.841712	0.349121	0.732771	0.349121
1638	0.987033	0.349334	0.940721	0.349334	0.882968	0.349334	0.841589	0.349334	0.732665	0.349334
1639	0.987029	0.349547	0.940696	0.349547	0.882796	0.349547	0.841393	0.349547	0.732462	0.349547
1640	0.987	0.349761	0.940659	0.349761	0.88266	0.349761	0.841185	0.349761	0.732259	0.349761
1641	0.986972	0.349974	0.940586	0.349974	0.882561	0.349974	0.841026	0.349974	0.732057	0.349974
1642	0.986943	0.350187	0.940561	0.350187	0.882474	0.350187	0.840842	0.350187	0.731952	0.350187
1643	0.986927	0.3504	0.9405	0.3504	0.882363	0.3504	0.84072	0.3504	0.731787	0.3504
1644	0.986886	0.350614	0.940487	0.350614	0.882264	0.350614	0.840525	0.350614	0.731719	0.350614
1645	0.986882	0.350827	0.940378	0.350827	0.882153	0.350827	0.840355	0.350827	0.731553	0.350827
1646	0.98689	0.35104	0.940317	0.35104	0.882091	0.35104	0.84016	0.35104	0.731437	0.35104
1647	0.986898	0.351253	0.940256	0.351253	0.881932	0.351253	0.840075	0.351253	0.731199	0.351253
1648	0.986905	0.351467	0.940134	0.351467	0.881798	0.351467	0.839941	0.351467	0.731059	0.351467
1649	0.986877	0.35168	0.940122	0.35168	0.88159	0.35168	0.83982	0.35168	0.730955	0.35168
1650	0.986885	0.351893	0.940098	0.351893	0.881444	0.351893	0.839735	0.351893	0.730743	0.351893
1651	0.986869	0.352106	0.940025	0.352106	0.881322	0.352106	0.839699	0.352106	0.730591	0.352106
1652	0.98684	0.35232	0.940013	0.35232	0.881248	0.35232	0.83959	0.35232	0.730475	0.35232
1653	0.986836	0.352533	0.93994	0.352533	0.881151	0.352533	0.83947	0.352533	0.730275	0.352533
1654	0.986832	0.352746	0.93988	0.352746	0.881053	0.352746	0.839252	0.352746	0.730112	0.352746
1655	0.986816	0.352959	0.939807	0.352959	0.880968	0.352959	0.839216	0.352959	0.729997	0.352959
1656	0.986812	0.353173	0.939807	0.353173	0.880799	0.353173	0.839	0.353173	0.729846	0.353173
1657	0.986796	0.353386	0.939759	0.353386	0.880677	0.353386	0.838843	0.353386	0.729756	0.353386
1658	0.986791	0.353599	0.939747	0.353599	0.880568	0.353599	0.838699	0.353599	0.729569	0.353599
1659	0.986775	0.353813	0.939651	0.353813	0.880447	0.353813	0.838543	0.353813	0.729443	0.353813
1660	0.986759	0.354026	0.939567	0.354026	0.880327	0.354026	0.838387	0.354026	0.729329	0.354026
1661	0.986731	0.354239	0.939507	0.354239	0.880218	0.354239	0.838208	0.354239	0.729142	0.354239
1662	0.986715	0.354452	0.939411	0.354452	0.88005	0.354452	0.838101	0.354452	0.728932	0.354452
1663	0.986699	0.354666	0.939363	0.354666	0.879941	0.354666	0.837945	0.354666	0.728807	0.354666
1664	0.986647	0.354879	0.93928	0.354879	0.879773	0.354879	0.837802	0.354879	0.728717	0.354879
1665	0.986643	0.355092	0.939208	0.355092	0.879725	0.355092	0.837708	0.355092	0.728568	0.355092
1666	0.986603	0.355305	0.9391	0.355305	0.879677	0.355305	0.837613	0.355305	0.728395	0.355305
1667	0.986587	0.355519	0.939005	0.355519	0.879546	0.355519	0.837518	0.355519	0.728282	0.355519
1668	0.986595	0.355732	0.938922	0.355732	0.879438	0.355732	0.837376	0.355732	0.728133	0.355732
1669	0.986579	0.355945	0.93885	0.355945	0.879318	0.355945	0.837234	0.355945	0.728008	0.355945
1670	0.986575	0.356158	0.938767	0.356158	0.879151	0.356158	0.837044	0.356158	0.727883	0.356158
1671	0.986559	0.356372	0.938708	0.356372	0.879008	0.356372	0.836914	0.356372	0.727747	0.356372
1672	0.986567	0.356585	0.938601	0.356585	0.878901	0.356585	0.836701	0.356585	0.727647	0.356585
1673	0.986575	0.356798	0.938494	0.356798	0.878794	0.356798	0.836571	0.356798	0.727487	0.356798
1674	0.986559	0.357012	0.938412	0.357012	0.878711	0.357012	0.836442	0.357012	0.727339	0.357012
1675	0.986532	0.357225	0.938389	0.357225	0.878628	0.357225	0.836348	0.357225	0.727155	0.357225
1676	0.98654	0.357438	0.938366	0.357438	0.878605	0.357438	0.836159	0.357438	0.726984	0.357438
1677	0.986536	0.357651	0.938248	0.357651	0.878523	0.357651	0.836043	0.357651	0.726813	0.357651
1678	0.98652	0.357865	0.938201	0.357865	0.878392	0.357865	0.835866	0.357865	0.726714	0.357865
1679	0.986504	0.358078	0.938142	0.358078	0.878298	0.358078	0.835666	0.358078	0.726519	0.358078
1680	0.986512	0.358291	0.938084	0.358291	0.878156	0.358291	0.835395	0.358291	0.726396	0.358291
1681	0.986508	0.358504	0.938026	0.358504	0.878015	0.358504	0.835195	0.358504	0.726238	0.358504
1682	0.986516	0.358718	0.937944	0.358718	0.877932	0.358718	0.835044	0.358718	0.726079	0.358718
1683	0.986512	0.358931	0.937897	0.358931	0.877755	0.358931	0.834928	0.358931	0.725862	0.358931
1684	0.986508	0.359144	0.937827	0.359144	0.877674	0.359144	0.834776	0.359144	0.725775	0.359144
1685	0.986516	0.359357	0.937722	0.359357	0.877568	0.359357	0.83459	0.359357	0.725653	0.359357
1686	0.986513	0.359571	0.937628	0.359571	0.87738	0.359571	0.834498	0.359571	0.725567	0.359571
1687	0.986509	0.359784	0.937594	0.359784	0.877251	0.359784	0.834264	0.359784	0.725433	0.359784
1688	0.986493	0.359997	0.937524	0.359997	0.877146	0.359997	0.834137	0.359997	0.725252	0.359997
1689	0.986477	0.360211	0.937514	0.360211	0.877077	0.360211	0.834022	0.360211	0.725048	0.360211
1690	0.98645	0.360424	0.937385	0.360424	0.876948	0.360424	0.833872	0.360424	0.724962	0.360424
1691	0.986446	0.360637	0.937351	0.360637	0.876796	0.360637	0.83371	0.360637	0.724852	0.360637
1692	0.986454	0.36085	0.93727	0.36085	0.876644	0.36085	0.833584	0.36085	0.724755	0.36085
1693	0.986462	0.361064	0.937201	0.361064	0.876552	0.361064	0.83341	0.361064	0.72467	0.361064
1694	0.986458	0.361277	0.937155	0.361277	0.876389	0.361277	0.833142	0.361277	0.724549	0.361277
1695	0.986431	0.36149	0.937145	0.36149	0.876261	0.36149	0.832993	0.36149	0.724393	0.36149
1696	0.986427	0.361703	0.937123	0.361703	0.876098	0.361703	0.832844	0.361703	0.724213	0.361703
1697	0.986423	0.361917	0.937113	0.361917	0.876042	0.361917	0.832683	0.361917	0.724022	0.361917
1698	0.986431	0.36213	0.937091	0.36213	0.875797	0.36213	0.83257	0.36213	0.723867	0.36213
1699	0.986427	0.362343	0.937093	0.362343	0.875658	0.362343	0.832421	0.362343	0.723711	0.362343
1700	0.986412	0.362556	0.93706	0.362556	0.875554	0.362556	0.832284	0.362556	0.723615	0.362556
1701	0.986408	0.36277	0.936979	0.36277	0.875463	0.36277	0.832148	0.36277	0.723519	0.36277
1702	0.986393	0.362983	0.936887	0.362983	0.875289	0.362983	0.831988	0.362983	0.723376	0.362983
1703	0.986389	0.363196	0.93683	0.363196	0.875081	0.363196	0.831852	0.363196	0.723174	0.363196
1704	0.986373	0.36341	0.936761	0.36341	0.874943	0.36341	0.831633	0.36341	0.722984	0.36341
1705	0.986358	0.363623	0.936658	0.363623	0.874899	0.363623	0.831427	0.363623	0.722901	0.363623
1706	0.986354	0.363836	0.936601	0.363836	0.874749	0.363836	0.83128	0.363836	0.72277	0.363836
1707	0.986362	0.364049	0.936533	0.364049	0.874588	0.364049	0.831215	0.364049	0.722593	0.364049
1708	0.986358	0.364263	0.936418	0.364263	0.874428	0.364263	0.831044	0.364263	0.722404	0.364263
1709	0.986331	0.364476	0.936314	0.364476	0.874349	0.364476	0.830874	0.364476	0.722274	0.364476
1710	0.986328	0.364689	0.936223	0.364689	0.874177	0.364689	0.830751	0.364689	0.722097	0.364689
1711	0.986312	0.364902	0.936178	0.364902	0.874017	0.364902	0.830604	0.364902	0.721967	0.364902
1712	0.986297	0.365116	0.936087	0.365116	0.873868	0.365116	0.830399	0.365116	0.721814	0.365116
1713	0.986293	0.365329	0.936066	0.365329	0.87372	0.365329	0.830358	0.365329	0.721649	0.365329
1714	0.986266	0.365542	0.93601	0.365542	0.873595	0.365542	0.830165	0.365542	0.721497	0.365542
1715	0.986263	0.365755	0.935942	0.365755	0.873494	0.365755	0.829996	0.365755	0.721333	0.365755
1716	0.986259	0.365969	0.935863	0.365969	0.873346	0.365969	0.829827	0.365969	0.72125	0.365969
1717	0.986244	0.366182	0.935761	0.366182	0.873176	0.366182	0.829728	0.366182	0.721121	0.366182
1718	0.98624	0.366395	0.935658	0.366395	0.873098	0.366395	0.82956	0.366395	0.720923	0.366395
1719	0.986213	0.366609	0.935603	0.366609	0.873009	0.366609	0.829345	0.366609	0.720748	0.366609
1720	0.986175	0.366822	0.935512	0.366822	0.87292	0.366822	0.829165	0.366822	0.720573	0.366822
1721	0.986171	0.367035	0.935503	0.367035	0.87275	0.367035	0.82902	0.367035	0.720387	0.367035
1722	0.986179	0.367248	0.935436	0.367248	0.872673	0.367248	0.828806	0.367248	0.720259	0.367248
1723	0.986152	0.367462	0.935393	0.367462	0.872468	0.367462	0.828719	0.367462	0.720177	0.367462
1724	0.98616	0.367675	0.935349	0.367675	0.87231	0.367675	0.82854	0.367675	0.72005	0.367675
1725	0.986133	0.367888	0.935247	0.367888	0.872129	0.367888	0.82835	0.367888	0.719934	0.367888
1726	0.986142	0.368101	0.93525	0.368101	0.871971	0.368101	0.828206	0.368101	0.719737	0.368101
1727	0.986115	0.368315	0.935137	0.368315	0.871895	0.368315	0.828143	0.368315	0.719598	0.368315
1728	0.986077	0.368528	0.935105	0.368528	0.871772	0.368528	0.827907	0.368528	0.719494	0.368528
1729	0.986085	0.368741	0.935073	0.368741	0.87165	0.368741	0.827833	0.368741	0.719402	0.368741
1730	0.986058	0.368954	0.935018	0.368954	0.871539	0.368954	0.82769	0.368954	0.719229	0.368954
1731	0.986043	0.369168	0.93494	0.369168	0.871405	0.369168	0.827524	0.369168	0.719148	0.369168
1732	0.986028	0.369381	0.934885	0.369381	0.871364	0.369381	0.827381	0.369381	0.718987	0.369381
1733	0.986013	0.369594	0.934854	0.369594	0.871254	0.369594	0.827226	0.369594	0.718745	0.369594
1734	0.986009	0.369808	0.934707	0.369808	0.871166	0.369808	0.827015	0.369808	0.718596	0.369808
1735	0.985994	0.370021	0.934617	0.370021	0.871068	0.370021	0.826861	0.370021	0.718401	0.370021
1736	0.986002	0.370234	0.934574	0.370234	0.870854	0.370234	0.826742	0.370234	0.718229	0.370234
1737	0.986011	0.370447	0.934497	0.370447	0.870687	0.370447	0.8266	0.370447	0.718023	0.370447
1738	0.985984	0.370661	0.934385	0.370661	0.870577	0.370661	0.826435	0.370661	0.71792	0.370661
1739	0.985992	0.370874	0.934308	0.370874	0.870398	0.370874	0.82635	0.370874	0.717795	0.370874
1740	0.985989	0.371087	0.934196	0.371087	0.8703	0.371087	0.826163	0.371087	0.717704	0.371087
1741	0.985939	0.3713	0.934142	0.3713	0.870191	0.3713	0.82601	0.3713	0.717499	0.3713
1742	0.985913	0.371514	0.934088	0.371514	0.870116	0.371514	0.825857	0.371514	0.717409	0.371514
1743	0.98591	0.371727	0.934023	0.371727	0.870042	0.371727	0.825624	0.371727	0.717192	0.371727
1744	0.985906	0.37194	0.934015	0.37194	0.869956	0.37194	0.825484	0.37194	0.716987	0.37194
1745	0.985891	0.372153	0.933915	0.372153	0.869858	0.372153	0.825366	0.372153	0.716851	0.372153
1746	0.985899	0.372367	0.933884	0.372367	0.869761	0.372367	0.825191	0.372367	0.716693	0.372367
1747	0.985839	0.37258	0.93391	0.37258	0.869664	0.37258	0.825051	0.37258	0.716557	0.37258
1748	0.985835	0.372793	0.933891	0.372793	0.869532	0.372793	0.824888	0.372793	0.716365	0.372793
1749	0.985821	0.373006	0.93378	0.373006	0.869401	0.373006	0.824816	0.373006	0.716207	0.373006
1750	0.985806	0.37322	0.933761	0.37322	0.869304	0.37322	0.824665	0.37322	0.716095	0.37322
1751	0.985803	0.373433	0.933684	0.373433	0.869196	0.373433	0.824514	0.373433	0.715948	0.373433
1752	0.985811	0.373646	0.933574	0.373646	0.869111	0.373646	0.824351	0.373646	0.715859	0.373646
1753	0.985819	0.37386	0.933555	0.37386	0.868958	0.37386	0.824235	0.37386	0.71577	0.37386
1754	0.985804	0.374073	0.933501	0.374073	0.868804	0.374073	0.824084	0.374073	0.715602	0.374073
1755	0.985801	0.374286	0.933448	0.374286	0.868685	0.374286	0.823979	0.374286	0.715502	0.374286
1756	0.985809	0.374499	0.933395	0.374499	0.868578	0.374499	0.82384	0.374499	0.71539	0.374499
1757	0.985794	0.374713	0.933342	0.374713	0.868493	0.374713	0.823656	0.374713	0.715268	0.374713
1758	0.985791	0.374926	0.933311	0.374926	0.86842	0.374926	0.823586	0.374926	0.715111	0.374926
1759	0.985753	0.375139	0.933292	0.375139	0.86829	0.375139	0.823459	0.375139	0.714909	0.375139
1760	0.98575	0.375352	0.933217	0.375352	0.868195	0.375352	0.82332	0.375352	0.71481	0.375352
1761	0.985713	0.375566	0.933198	0.375566	0.868076	0.375566	0.823205	0.375566	0.714643	0.375566
1762	0.985698	0.375779	0.933122	0.375779	0.867924	0.375779	0.823044	0.375779	0.714578	0.375779
1763	0.985706	0.375992	0.933047	0.375992	0.867761	0.375992	0.822917	0.375992	0.714376	0.375992
1764	0.985703	0.376205	0.932949	0.376205	0.867632	0.376205	0.822848	0.376205	0.714278	0.376205
1765	0.9857	0.376419	0.932885	0.376419	0.86756	0.376419	0.822699	0.376419	0.714111	0.376419
1766	0.985697	0.376632	0.932798	0.376632	0.867419	0.376632	0.82255	0.376632	0.71399	0.376632
1767	0.985705	0.376845	0.932779	0.376845	0.867257	0.376845	0.822447	0.376845	0.713812	0.376845
1768	0.98569	0.377059	0.932727	0.377059	0.867162	0.377059	0.822287	0.377059	0.713668	0.377059
1769	0.985676	0.377272	0.932663	0.377272	0.867102	0.377272	0.822094	0.377272	0.713559	0.377272
1770	0.985684	0.377485	0.932588	0.377485	0.866883	0.377485	0.821878	0.377485	0.713483	0.377485
1771	0.985692	0.377698	0.932513	0.377698	0.866834	0.377698	0.821752	0.377698	0.71334	0.377698
1772	0.985677	0.377912	0.93245	0.377912	0.866762	0.377912	0.821514	0.377912	0.713186	0.377912
1773	0.985674	0.378125	0.932353	0.378125	0.866612	0.378125	0.821311	0.378125	0.713009	0.378125
1774	0.985682	0.378338	0.932312	0.378338	0.866518	0.378338	0.821186	0.378338	0.712912	0.378338
1775	0.985656	0.378551	0.932237	0.378551	0.866413	0.378551	0.820994	0.378551	0.712837	0.378551
1776	0.985642	0.378765	0.932174	0.378765	0.866308	0.378765	0.820835	0.378765	0.712695	0.378765
1777	0.985616	0.378978	0.932134	0.378978	0.866203	0.378978	0.820632	0.378978	0.712519	0.378978
1778	0.985591	0.379191	0.932071	0.379191	0.866132	0.379191	0.820429	0.379191	0.712298	0.379191
1779	0.985543	0.379404	0.93203	0.379404	0.86596	0.379404	0.820294	0.379404	0.712167	0.379404
1780	0.985539	0.379618	0.931967	0.379618	0.865867	0.379618	0.820159	0.379618	0.712026	0.379618
1781	0.985548	0.379831	0.931893	0.379831	0.865751	0.379831	0.81998	0.379831	0.711862	0.379831
1782	0.985533	0.380044	0.931841	0.380044	0.865669	0.380044	0.819755	0.380044	0.711799	0.380044
1783	0.98553	0.380258	0.931824	0.380258	0.865632	0.380258	0.819654	0.380258	0.711613	0.380258
1784	0.985505	0.380471	0.93175	0.380471	0.86545	0.380471	0.819509	0.380471	0.711461	0.380471
1785	0.98549	0.380684	0.931665	0.380684	0.865324	0.380684	0.819307	0.380684	0.711353	0.380684
1786	0.985465	0.380897	0.931602	0.380897	0.865231	0.380897	0.819196	0.380897	0.711224	0.380897
1787	0.985428	0.381111	0.931517	0.381111	0.865071	0.381111	0.819107	0.381111	0.711094	0.381111
1788	0.985403	0.381324	0.931433	0.381324	0.864968	0.381324	0.818928	0.381324	0.710943	0.381324
1789	0.9854	0.381537	0.931359	0.381537	0.864865	0.381537	0.818694	0.381537	0.710758	0.381537
1790	0.985386	0.38175	0.931275	0.38175	0.864694	0.38175	0.818516	0.38175	0.710562	0.38175
1791	0.985371	0.381964	0.93119	0.381964	0.864591	0.381964	0.818372	0.381964	0.710377	0.381964
1792	0.985368	0.382177	0.931072	0.382177	0.864455	0.382177	0.818227	0.382177	0.710182	0.382177
1793	0.985343	0.38239	0.931021	0.38239	0.864341	0.38239	0.818072	0.38239	0.709964	0.38239
1794	0.985318	0.382603	0.930915	0.382603	0.864193	0.382603	0.817917	0.382603	0.709847	0.382603
1795	0.985315	0.382817	0.930853	0.382817	0.864146	0.382817	0.817785	0.382817	0.709697	0.382817
1796	0.98529	0.38303	0.930825	0.38303	0.863999	0.38303	0.817664	0.38303	0.709613	0.38303
1797	0.985253	0.383243	0.930774	0.383243	0.863864	0.383243	0.817554	0.383243	0.709463	0.383243
1798	0.98525	0.383457	0.930724	0.383457	0.863672	0.383457	0.817366	0.383457	0.709314	0.383457
1799	0.985236	0.38367	0.930618	0.38367	0.863559	0.38367	0.8172	0.38367	0.709175	0.38367
1800	0.9852	0.383883	0.930556	0.383883	0.863457	0.383883	0.817024	0.383883	0.709037	0.383883
1801	0.985164	0.384096	0.930484	0.384096	0.863422	0.384096	0.816859	0.384096	0.708909	0.384096
1802	0.98515	0.38431	0.930445	0.38431	0.863265	0.38431	0.816672	0.38431	0.708716	0.38431
1803	0.985136	0.384523	0.930406	0.384523	0.86313	0.384523	0.816475	0.384523	0.708511	0.384523
1804	0.985133	0.384736	0.930389	0.384736	0.862984	0.384736	0.816355	0.384736	0.708329	0.384736
1805	0.985108	0.384949	0.930283	0.384949	0.862905	0.384949	0.816179	0.384949	0.708192	0.384949
1806	0.985072	0.385163	0.930267	0.385163	0.862803	0.385163	0.816015	0.385163	0.708043	0.385163
1807	0.985069	0.385376	0.930172	0.385376	0.862757	0.385376	0.815863	0.385376	0.707873	0.385376
1808	0.985	0.385589	0.930167	0.385589	0.862623	0.385589	0.815776	0.385589	0.707747	0.385589
1809	0.984986	0.385802	0.93015	0.385802	0.862478	0.385802	0.815613	0.385802	0.707576	0.385802
1810	0.984984	0.386016	0.9301	0.386016	0.862355	0.386016	0.815505	0.386016	0.707429	0.386016
1811	0.984959	0.386229	0.930039	0.386229	0.862221	0.386229	0.815286	0.386229	0.707325	0.386229
1812	0.984967	0.386442	0.929957	0.386442	0.862043	0.386442	0.815079	0.386442	0.707233	0.386442
1813	0.984953	0.386656	0.929885	0.386656	0.861976	0.386656	0.81495	0.386656	0.707096	0.386656
1814	0.984895	0.386869	0.929769	0.386869	0.861931	0.386869	0.814831	0.386869	0.706916	0.386869
1815	0.984871	0.387082	0.929709	0.387082	0.861809	0.387082	0.814625	0.387082	0.706758	0.387082
1816	0.984846	0.387295	0.929626	0.387295	0.861786	0.387295	0.814517	0.387295	0.706545	0.387295
1817	0.984821	0.387509	0.929566	0.387509	0.861675	0.387509	0.8143	0.387509	0.706398	0.387509
1818	0.984808	0.387722	0.929495	0.387722	0.861531	0.387722	0.814127	0.387722	0.706175	0.387722
1819	0.984772	0.387935	0.929424	0.387935	0.86142	0.387935	0.813966	0.387935	0.706029	0.387935
1820	0.984769	0.388148	0.929385	0.388148	0.86132	0.388148	0.813793	0.388148	0.705904	0.388148
1821	0.984767	0.388362	0.929325	0.388362	0.861177	0.388362	0.813643	0.388362	0.705758	0.388362
1822	0.984775	0.388575	0.929254	0.388575	0.861033	0.388575	0.813493	0.388575	0.705667	0.388575
1823	0.984773	0.388788	0.929162	0.388788	0.860879	0.388788	0.813332	0.388788	0.705489	0.388788
1824	0.984726	0.389001	0.929102	0.389001	0.86078	0.389001	0.81316	0.389001	0.70531	0.389001
1825	0.984734	0.389215	0.929042	0.389215	0.860626	0.389215	0.812988	0.389215	0.705154	0.389215
1826	0.984721	0.389428	0.929026	0.389428	0.860549	0.389428	0.812828	0.389428	0.704998	0.389428
1827	0.984696	0.389641	0.928955	0.389641	0.860439	0.389641	0.812679	0.389641	0.704875	0.389641
1828	0.984683	0.389855	0.928885	0.389855	0.860374	0.389855	0.812573	0.389855	0.704697	0.389855
1829	0.984637	0.390068	0.928825	0.390068	0.860275	0.390068	0.812446	0.390068	0.704476	0.390068
1830	0.984623	0.390281	0.928799	0.390281	0.860209	0.390281	0.812275	0.390281	0.704364	0.390281
1831	0.984621	0.390494	0.928652	0.390494	0.860122	0.390494	0.812148	0.390494	0.704154	0.390494
1832	0.984596	0.390708	0.928603	0.390708	0.85998	0.390708	0.812011	0.390708	0.704043	0.390708
1833	0.984572	0.390921	0.928522	0.390921	0.859871	0.390921	0.811884	0.390921	0.703898	0.390921
1834	0.984537	0.391134	0.928409	0.391134	0.859729	0.391134	0.811758	0.391134	0.703733	0.391134
1835	0.984512	0.391347	0.92836	0.391347	0.859642	0.391347	0.81161	0.391347	0.703545	0.391347
1836	0.98451	0.391561	0.928301	0.391561	0.859544	0.391561	0.811451	0.391561	0.703369	0.391561
1837	0.984497	0.391774	0.928221	0.391774	0.859414	0.391774	0.811325	0.391774	0.703182	0.391774
1838	0.984483	0.391987	0.928162	0.391987	0.859283	0.391987	0.811166	0.391987	0.703061	0.391987
1839	0.984459	0.3922	0.928092	0.3922	0.859208	0.3922	0.810954	0.3922	0.70294	0.3922
1840	0.984457	0.392414	0.928012	0.392414	0.859099	0.392414	0.810839	0.392414	0.702742	0.392414
1841	0.984433	0.392627	0.927931	0.392627	0.859002	0.392627	0.81067	0.392627	0.702567	0.392627
1842	0.984408	0.39284	0.927884	0.39284	0.858905	0.39284	0.810512	0.39284	0.702435	0.39284
1843	0.984395	0.393053	0.927771	0.393053	0.858764	0.393053	0.8103	0.393053	0.702271	0.393053
1844	0.98436	0.393267	0.927712	0.393267	0.858657	0.393267	0.810165	0.393267	0.702151	0.393267
1845	0.984347	0.39348	0.927643	0.39348	0.858538	0.39348	0.810007	0.39348	0.702019	0.39348
1846	0.984356	0.393693	0.927585	0.393693	0.858398	0.393693	0.809937	0.393693	0.701888	0.393693
1847	0.984353	0.393907	0.927494	0.393907	0.858291	0.393907	0.809813	0.393907	0.701801	0.393907
1848	0.984329	0.39412	0.927447	0.39412	0.858162	0.39412	0.809699	0.39412	0.701648	0.39412
1849	0.984327	0.394333	0.927378	0.394333	0.858044	0.394333	0.809596	0.394333	0.701463	0.394333
1850	0.984314	0.394546	0.927331	0.394546	0.857893	0.394546	0.80944	0.394546	0.701376	0.394546
1851	0.984301	0.39476	0.927305	0.39476	0.857743	0.39476	0.809327	0.39476	0.701213	0.39476
1852	0.984255	0.394973	0.927279	0.394973	0.857604	0.394973	0.809214	0.394973	0.701116	0.394973
1853	0.98422	0.395186	0.927124	0.395186	0.85753	0.395186	0.80909	0.395186	0.700985	0.395186
1854	0.984207	0.395399	0.927034	0.395399	0.857413	0.395399	0.808923	0.395399	0.700888	0.395399
1855	0.984194	0.395613	0.926977	0.395613	0.857285	0.395613	0.808778	0.395613	0.700715	0.395613
1856	0.98417	0.395826	0.926887	0.395826	0.857211	0.395826	0.808623	0.395826	0.700574	0.395826
1857	0.984168	0.396039	0.926861	0.396039	0.857094	0.396039	0.80851	0.396039	0.70038	0.396039
1858	0.984155	0.396252	0.926782	0.396252	0.856988	0.396252	0.808366	0.396252	0.700251	0.396252
1859	0.984164	0.396466	0.926725	0.396466	0.856871	0.396466	0.8082	0.396466	0.700175	0.396466
1860	0.984161	0.396679	0.926667	0.396679	0.856765	0.396679	0.808045	0.396679	0.700014	0.396679
1861	0.984138	0.396892	0.92661	0.396892	0.856649	0.396892	0.807923	0.396892	0.699821	0.396892
1862	0.984136	0.397106	0.926531	0.397106	0.856543	0.397106	0.807811	0.397106	0.699692	0.397106
1863	0.984112	0.397319	0.926496	0.397319	0.856341	0.397319	0.807603	0.397319	0.699563	0.397319
1864	0.98411	0.397532	0.926406	0.397532	0.856257	0.397532	0.80747	0.397532	0.699413	0.397532
1865	0.984075	0.397745	0.926349	0.397745	0.85612	0.397745	0.807326	0.397745	0.699295	0.397745
1866	0.984041	0.397959	0.92626	0.397959	0.856004	0.397959	0.807237	0.397959	0.699114	0.397959
1867	0.984039	0.398172	0.926203	0.398172	0.855834	0.398172	0.807019	0.398172	0.698943	0.398172
1868	0.984015	0.398385	0.926136	0.398385	0.855719	0.398385	0.806865	0.398385	0.69874	0.398385
1869	0.984002	0.398598	0.926047	0.398598	0.855603	0.398598	0.806701	0.398598	0.698559	0.398598
1870	0.983989	0.398812	0.925958	0.398812	0.855488	0.398812	0.806515	0.398812	0.69841	0.398812
1871	0.983966	0.399025	0.925912	0.399025	0.855426	0.399025	0.806373	0.399025	0.698207	0.399025
1872	0.983975	0.399238	0.925834	0.399238	0.855311	0.399238	0.806145	0.399238	0.69808	0.399238
1873	0.98393	0.399451	0.925735	0.399451	0.855079	0.399451	0.80596	0.399451	0.697878	0.399451
1874	0.983917	0.399665	0.925636	0.399665	0.854964	0.399665	0.80568	0.399665	0.697794	0.399665
1875	0.983894	0.399878	0.925569	0.399878	0.854871	0.399878	0.805559	0.399878	0.697678	0.399878
1876	0.983881	0.400091	0.925491	0.400091	0.854778	0.400091	0.805407	0.400091	0.697519	0.400091
1877	0.983857	0.400305	0.925499	0.400305	0.854674	0.400305	0.805244	0.400305	0.697414	0.400305
1878	0.983845	0.400518	0.925443	0.400518	0.854549	0.400518	0.805103	0.400518	0.697298	0.400518
1879	0.983832	0.400731	0.925344	0.400731	0.854467	0.400731	0.804962	0.400731	0.697151	0.400731
1880	0.983841	0.400944	0.925267	0.400944	0.854374	0.400944	0.804779	0.400944	0.697014	0.400944
1881	0.983817	0.401158	0.925221	0.401158	0.85426	0.401158	0.804574	0.401158	0.696856	0.401158
1882	0.983815	0.401371	0.925134	0.401371	0.854231	0.401371	0.804465	0.401371	0.696666	0.401371
1883	0.983813	0.401584	0.925067	0.401584	0.854149	0.401584	0.804304	0.401584	0.696466	0.401584
1884	0.983779	0.401797	0.92498	0.401797	0.853961	0.401797	0.804174	0.401797	0.696426	0.401797
1885	0.983767	0.402011	0.924924	0.402011	0.853858	0.402011	0.80397	0.402011	0.696258	0.402011
1886	0.983765	0.402224	0.924847	0.402224	0.853671	0.402224	0.80382	0.402224	0.696058	0.402224
1887	0.983731	0.402437	0.924781	0.402437	0.853557	0.402437	0.80369	0.402437	0.695891	0.402437
1888	0.983708	0.40265	0.924725	0.40265	0.853487	0.40265	0.80353	0.40265	0.695777	0.40265
1889	0.983674	0.402864	0.924638	0.402864	0.853384	0.402864	0.803348	0.402864	0.695546	0.402864
1890	0.983662	0.403077	0.924604	0.403077	0.853303	0.403077	0.803187	0.403077	0.6954	0.403077
1891	0.983649	0.40329	0.924559	0.40329	0.85318	0.40329	0.802995	0.40329	0.695244	0.40329
1892	0.983637	0.403504	0.924441	0.403504	0.853078	0.403504	0.802941	0.403504	0.695014	0.403504
1893	0.983592	0.403717	0.924375	0.403717	0.852902	0.403717	0.802686	0.403717	0.69489	0.403717
1894	0.983569	0.40393	0.924299	0.40393	0.852758	0.40393	0.802484	0.40393	0.694734	0.40393
1895	0.983557	0.404143	0.924244	0.404143	0.852593	0.404143	0.802324	0.404143	0.694642	0.404143
1896	0.983566	0.404357	0.924199	0.404357	0.85247	0.404357	0.802217	0.404357	0.69455	0.404357
1897	0.983553	0.40457	0.924155	0.40457	0.852316	0.40457	0.802111	0.40457	0.694405	0.40457
1898	0.983551	0.404783	0.924089	0.404783	0.852183	0.404783	0.801941	0.404783	0.694271	0.404783
1899	0.983497	0.404996	0.924035	0.404996	0.852103	0.404996	0.801782	0.404996	0.694148	0.404996
1900	0.983495	0.40521	0.923917	0.40521	0.851907	0.40521	0.801665	0.40521	0.694024	0.40521
1901	0.983483	0.405423	0.923851	0.405423	0.851785	0.405423	0.801433	0.405423	0.693828	0.405423
1902	0.98347	0.405636	0.923839	0.405636	0.851673	0.405636	0.801327	0.405636	0.693778	0.405636
1903	0.983447	0.405849	0.923721	0.405849	0.85152	0.405849	0.801158	0.405849	0.693655	0.405849
1904	0.983425	0.406063	0.923604	0.406063	0.851388	0.406063	0.800989	0.406063	0.693491	0.406063
1905	0.983402	0.406276	0.92356	0.406276	0.851235	0.406276	0.800821	0.406276	0.693368	0.406276
1906	0.9834	0.406489	0.923506	0.406489	0.851156	0.406489	0.800674	0.406489	0.693214	0.406489
1907	0.983367	0.406703	0.923409	0.406703	0.851045	0.406703	0.800485	0.406703	0.693018	0.406703
1908	0.983344	0.406916	0.923366	0.406916	0.850903	0.406916	0.800306	0.406916	0.692844	0.406916
1909	0.983321	0.407129	0.923322	0.407129	0.850824	0.407129	0.800086	0.407129	0.69268	0.407129
1910	0.983309	0.407342	0.923278	0.407342	0.850714	0.407342	0.800023	0.407342	0.692464	0.407342
1911	0.983286	0.407556	0.923182	0.407556	0.850614	0.407556	0.799877	0.407556	0.692332	0.407556
1912	0.983264	0.407769	0.923097	0.407769	0.850545	0.407769	0.799709	0.407769	0.69221	0.407769
1913	0.983252	0.407982	0.923085	0.407982	0.850488	0.407982	0.799532	0.407982	0.692089	0.407982
1914	0.983208	0.408195	0.923021	0.408195	0.850409	0.408195	0.799354	0.408195	0.691915	0.408195
1915	0.983196	0.408409	0.922988	0.408409	0.85031	0.408409	0.799146	0.408409	0.691753	0.408409
1916	0.983184	0.408622	0.922913	0.408622	0.850231	0.408622	0.798969	0.408622	0.691621	0.408622
1917	0.983151	0.408835	0.922859	0.408835	0.850122	0.408835	0.798854	0.408835	0.691406	0.408835
1918	0.983149	0.409048	0.922827	0.409048	0.850033	0.409048	0.798709	0.409048	0.691275	0.409048
1919	0.983127	0.409262	0.922721	0.409262	0.849944	0.409262	0.798522	0.409262	0.691134	0.409262
1920	0.983136	0.409475	0.922657	0.409475	0.849856	0.409475	0.798346	0.409475	0.691014	0.409475
1921	0.983113	0.409688	0.922635	0.409688	0.849778	0.409688	0.798138	0.409688	0.690904	0.409688
1922	0.98308	0.409902	0.922571	0.409902	0.849637	0.409902	0.798015	0.409902	0.690773	0.409902
1923	0.983068	0.410115	0.922487	0.410115	0.849508	0.410115	0.797839	0.410115	0.690653	0.410115
1924	0.983004	0.410328	0.922444	0.410328	0.849419	0.410328	0.797632	0.410328	0.690533	0.410328
1925	0.982961	0.410541	0.922328	0.410541	0.849259	0.410541	0.797457	0.410541	0.690393	0.410541
1926	0.98296	0.410755	0.922265	0.410755	0.849088	0.410755	0.797271	0.410755	0.690232	0.410755
1927	0.982937	0.410968	0.92218	0.410968	0.84899	0.410968	0.797158	0.410968	0.69006	0.410968
1928	0.982905	0.411181	0.922086	0.411181	0.848798	0.411181	0.797066	0.411181	0.689941	0.411181
1929	0.982893	0.411394	0.922023	0.411394	0.84869	0.411394	0.796892	0.411394	0.68976	0.411394
1930	0.982881	0.411608	0.921939	0.411608	0.84852	0.411608	0.796738	0.411608	0.689609	0.411608
1931	0.982838	0.411821	0.921855	0.411821	0.848391	0.411821	0.796522	0.411821	0.689408	0.411821
1932	0.982826	0.412034	0.921823	0.412034	0.848262	0.412034	0.796379	0.412034	0.689237	0.412034
1933	0.982825	0.412247	0.921811	0.412247	0.848113	0.412247	0.796215	0.412247	0.689088	0.412247
1934	0.982782	0.412461	0.921717	0.412461	0.848037	0.412461	0.796093	0.412461	0.688886	0.412461
1935	0.98277	0.412674	0.921686	0.412674	0.847847	0.412674	0.795909	0.412674	0.688716	0.412674
1936	0.982758	0.412887	0.921602	0.412887	0.84777	0.412887	0.795787	0.412887	0.688588	0.412887
1937	0.982736	0.413101	0.921529	0.413101	0.847642	0.413101	0.795604	0.413101	0.688418	0.413101
1938	0.982704	0.413314	0.921456	0.413314	0.847535	0.413314	0.79542	0.413314	0.688218	0.413314
1939	0.982672	0.413527	0.921383	0.413527	0.847377	0.413527	0.795257	0.413527	0.688049	0.413527
1940	0.98266	0.41374	0.921351	0.41374	0.847228	0.41374	0.795105	0.41374	0.687941	0.41374
1941	0.982648	0.413954	0.921268	0.413954	0.847132	0.413954	0.794963	0.413954	0.687762	0.413954
1942	0.982626	0.414167	0.921195	0.414167	0.847046	0.414167	0.794791	0.414167	0.687562	0.414167
1943	0.982594	0.41438	0.921143	0.41438	0.846898	0.41438	0.794629	0.41438	0.687394	0.41438
1944	0.982562	0.414593	0.92104	0.414593	0.846853	0.414593	0.794508	0.414593	0.687236	0.414593
1945	0.98254	0.414807	0.920937	0.414807	0.846716	0.414807	0.794347	0.414807	0.687129	0.414807
1946	0.982528	0.41502	0.920905	0.41502	0.846559	0.41502	0.794185	0.41502	0.68691	0.41502
1947	0.982496	0.415233	0.920833	0.415233	0.846453	0.415233	0.793993	0.415233	0.686834	0.415233
1948	0.982505	0.415446	0.920791	0.415446	0.846377	0.415446	0.793852	0.415446	0.686625	0.415446
1949	0.982484	0.41566	0.920719	0.41566	0.84622	0.41566	0.793722	0.41566	0.68653	0.41566
1950	0.982472	0.415873	0.920596	0.415873	0.846063	0.415873	0.793623	0.415873	0.686403	0.415873
1951	0.98246	0.416086	0.920513	0.416086	0.845957	0.416086	0.793441	0.416086	0.686277	0.416086
1952	0.982428	0.416299	0.920421	0.416299	0.845842	0.416299	0.793301	0.416299	0.686079	0.416299
1953	0.982407	0.416513	0.920308	0.416513	0.845706	0.416513	0.793182	0.416513	0.685851	0.416513
1954	0.982375	0.416726	0.920267	0.416726	0.845621	0.416726	0.793042	0.416726	0.685735	0.416726
1955	0.982363	0.416939	0.920195	0.416939	0.845475	0.416939	0.792954	0.416939	0.685548	0.416939
1956	0.982311	0.417153	0.920113	0.417153	0.845359	0.417153	0.792783	0.417153	0.685402	0.417153
1957	0.9823	0.417366	0.920062	0.417366	0.845224	0.417366	0.792552	0.417366	0.685266	0.417366
1958	0.982268	0.417579	0.91995	0.417579	0.845129	0.417579	0.792423	0.417579	0.68509	0.417579
1959	0.982267	0.417792	0.919878	0.417792	0.845014	0.417792	0.792253	0.417792	0.684934	0.417792
1960	0.982225	0.418006	0.919868	0.418006	0.844849	0.418006	0.792145	0.418006	0.684799	0.418006
1961	0.982213	0.418219	0.919848	0.418219	0.844724	0.418219	0.791986	0.418219	0.684644	0.418219
1962	0.982182	0.418432	0.919766	0.418432	0.844538	0.418432	0.791847	0.418432	0.684468	0.418432
1963	0.98216	0.418645	0.919624	0.418645	0.844454	0.418645	0.791699	0.418645	0.684344	0.418645
1964	0.982139	0.418859	0.919573	0.418859	0.84436	0.418859	0.791499	0.418859	0.68428	0.418859
1965	0.982148	0.419072	0.919522	0.419072	0.844266	0.419072	0.791412	0.419072	0.684125	0.419072
1966	0.982116	0.419285	0.919411	0.419285	0.844172	0.419285	0.791233	0.419285	0.684011	0.419285
1967	0.982074	0.419498	0.91937	0.419498	0.843977	0.419498	0.791115	0.419498	0.683836	0.419498
1968	0.982053	0.419712	0.91934	0.419712	0.843843	0.419712	0.790968	0.419712	0.683713	0.419712
1969	0.982011	0.419925	0.919269	0.419925	0.843689	0.419925	0.790749	0.419925	0.683528	0.419925
1970	0.982	0.420138	0.919189	0.420138	0.843555	0.420138	0.790611	0.420138	0.683353	0.420138
1971	0.981979	0.420352	0.919138	0.420352	0.843472	0.420352	0.790474	0.420352	0.6832	0.420352
1972	0.981947	0.420565	0.919078	0.420565	0.843318	0.420565	0.790276	0.420565	0.682975	0.420565
1973	0.981936	0.420778	0.919028	0.420778	0.843235	0.420778	0.790078	0.420778	0.682862	0.420778
1974	0.981935	0.420991	0.918947	0.420991	0.843122	0.420991	0.789941	0.420991	0.682668	0.420991
1975	0.981924	0.421205	0.918887	0.421205	0.843009	0.421205	0.789805	0.421205	0.682464	0.421205
1976	0.981913	0.421418	0.918766	0.421418	0.842967	0.421418	0.789607	0.421418	0.682372	0.421418
1977	0.981922	0.421631	0.918716	0.421631	0.842865	0.421631	0.789491	0.421631	0.682168	0.421631
1978	0.981911	0.421844	0.918636	0.421844	0.842732	0.421844	0.789335	0.421844	0.682036	0.421844
1979	0.98185	0.422058	0.918596	0.422058	0.842609	0.422058	0.789229	0.422058	0.681873	0.422058
1980	0.981818	0.422271	0.918496	0.422271	0.842466	0.422271	0.789073	0.422271	0.681811	0.422271
1981	0.981797	0.422484	0.918406	0.422484	0.842344	0.422484	0.788897	0.422484	0.681619	0.422484
1982	0.981776	0.422697	0.918326	0.422697	0.842272	0.422697	0.788741	0.422697	0.681557	0.422697
1983	0.981775	0.422911	0.918286	0.422911	0.84212	0.422911	0.788575	0.422911	0.681415	0.422911
1984	0.981764	0.423124	0.918196	0.423124	0.842038	0.423124	0.78846	0.423124	0.681334	0.423124
1985	0.981723	0.423337	0.918127	0.423337	0.841936	0.423337	0.788355	0.423337	0.681172	0.423337
1986	0.981702	0.423551	0.918118	0.423551	0.841764	0.423551	0.78821	0.423551	0.681	0.423551
1987	0.981711	0.423764	0.917978	0.423764	0.841642	0.423764	0.788065	0.423764	0.680889	0.423764
1988	0.98171	0.423977	0.917928	0.423977	0.841581	0.423977	0.78793	0.423977	0.680738	0.423977
1989	0.981679	0.42419	0.917879	0.42419	0.841409	0.42419	0.787805	0.42419	0.680627	0.42419
1990	0.981658	0.424404	0.91779	0.424404	0.841298	0.424404	0.78763	0.424404	0.680486	0.424404
1991	0.981607	0.424617	0.917731	0.424617	0.841197	0.424617	0.787446	0.424617	0.680365	0.424617
1992	0.981556	0.42483	0.917621	0.42483	0.841086	0.42483	0.787301	0.42483	0.680194	0.42483
1993	0.981526	0.425043	0.917572	0.425043	0.840955	0.425043	0.787147	0.425043	0.680023	0.425043
1994	0.981475	0.425257	0.917473	0.425257	0.840854	0.425257	0.787003	0.425257	0.679843	0.425257
1995	0.981454	0.42547	0.917364	0.42547	0.840693	0.42547	0.786869	0.42547	0.679723	0.42547
1996	0.981433	0.425683	0.917275	0.425683	0.840633	0.425683	0.786716	0.425683	0.679572	0.425683
1997	0.981412	0.425896	0.917157	0.425896	0.840512	0.425896	0.786562	0.425896	0.679482	0.425896
1998	0.981362	0.42611	0.917068	0.42611	0.840392	0.42611	0.786449	0.42611	0.679323	0.42611
[truncated: 2,690 more rows]

## Sheet: ricebean
	Casanovo_precision	Casanovo_coverage	Casanovo_bm_precision	Casanovo_bm_coverage	PointNovo_precision	PointNovo_coverage	DeepNovo_precision	DeepNovo_coverage	Novor_precision	Novor_coverage
0	1	1.10453e-05	1	1.10453e-05	1	1.10453e-05	1	1.10453e-05	1	1.10453e-05
1	0.960784	0.000563312	1	0.000563312	1	0.000563312	0.980392	0.000563312	0.980392	0.000563312
2	0.960396	0.00111558	1	0.00111558	1	0.00111558	0.990099	0.00111558	0.960396	0.00111558
3	0.966887	0.00166784	0.986755	0.00166784	1	0.00166784	0.97351	0.00166784	0.960265	0.00166784
4	0.975124	0.00222011	0.985075	0.00222011	1	0.00222011	0.975124	0.00222011	0.955224	0.00222011
5	0.976096	0.00277238	0.984064	0.00277238	0.996016	0.00277238	0.972112	0.00277238	0.940239	0.00277238
6	0.973422	0.00332464	0.976744	0.00332464	0.990033	0.00332464	0.973422	0.00332464	0.940199	0.00332464
7	0.977208	0.00387691	0.980057	0.00387691	0.991453	0.00387691	0.977208	0.00387691	0.937322	0.00387691
8	0.977556	0.00442918	0.975062	0.00442918	0.990025	0.00442918	0.975062	0.00442918	0.935162	0.00442918
9	0.973392	0.00498144	0.973392	0.00498144	0.986696	0.00498144	0.973392	0.00498144	0.935698	0.00498144
10	0.972056	0.00553371	0.97006	0.00553371	0.988024	0.00553371	0.974052	0.00553371	0.926148	0.00553371
11	0.970962	0.00608598	0.967332	0.00608598	0.987296	0.00608598	0.974592	0.00608598	0.923775	0.00608598
12	0.973378	0.00663824	0.966722	0.00663824	0.985025	0.00663824	0.975042	0.00663824	0.928453	0.00663824
13	0.975422	0.00719051	0.966206	0.00719051	0.986175	0.00719051	0.973886	0.00719051	0.926267	0.00719051
14	0.975749	0.00774278	0.96719	0.00774278	0.984308	0.00774278	0.974322	0.00774278	0.924394	0.00774278
15	0.9747	0.00829504	0.966711	0.00829504	0.98269	0.00829504	0.973369	0.00829504	0.920107	0.00829504
16	0.97628	0.00884731	0.965044	0.00884731	0.981273	0.00884731	0.968789	0.00884731	0.911361	0.00884731
17	0.974148	0.00939958	0.965922	0.00939958	0.981199	0.00939958	0.965922	0.00939958	0.913043	0.00939958
18	0.975583	0.00995184	0.965594	0.00995184	0.980022	0.00995184	0.966704	0.00995184	0.91232	0.00995184
19	0.975815	0.0105041	0.966351	0.0105041	0.97897	0.0105041	0.968454	0.0105041	0.912723	0.0105041
20	0.977023	0.0110564	0.967033	0.0110564	0.979021	0.0110564	0.966034	0.0110564	0.911089	0.0110564
21	0.977165	0.0116086	0.966698	0.0116086	0.976213	0.0116086	0.966698	0.0116086	0.906755	0.0116086
22	0.977293	0.0121609	0.965486	0.0121609	0.977293	0.0121609	0.968211	0.0121609	0.902816	0.0121609
23	0.97828	0.0127132	0.966116	0.0127132	0.976542	0.0127132	0.966985	0.0127132	0.901825	0.0127132
24	0.978351	0.0132654	0.965862	0.0132654	0.976686	0.0132654	0.964197	0.0132654	0.901749	0.0132654
25	0.978417	0.0138177	0.966427	0.0138177	0.976019	0.0138177	0.965627	0.0138177	0.900879	0.0138177
26	0.977709	0.01437	0.96618	0.01437	0.973866	0.01437	0.965411	0.01437	0.900077	0.01437
27	0.977054	0.0149222	0.966691	0.0149222	0.974093	0.0149222	0.965211	0.0149222	0.895633	0.0149222
28	0.977873	0.0154745	0.965025	0.0154745	0.97359	0.0154745	0.964311	0.0154745	0.892934	0.0154745
29	0.977946	0.0160268	0.964852	0.0160268	0.973811	0.0160268	0.964163	0.0160268	0.891799	0.0160268
30	0.978015	0.016579	0.96469	0.016579	0.972685	0.016579	0.963358	0.016579	0.891406	0.016579
31	0.978079	0.0171313	0.964539	0.0171313	0.972921	0.0171313	0.963894	0.0171313	0.891683	0.0171313
32	0.978763	0.0176836	0.964397	0.0176836	0.973142	0.0176836	0.964397	0.0176836	0.890693	0.0176836
33	0.979406	0.0182358	0.965475	0.0182358	0.972744	0.0182358	0.96487	0.0182358	0.889764	0.0182358
34	0.979424	0.0187881	0.964727	0.0187881	0.972957	0.0187881	0.965315	0.0187881	0.890065	0.0187881
35	0.97944	0.0193404	0.964592	0.0193404	0.972016	0.0193404	0.965734	0.0193404	0.888064	0.0193404
36	0.980011	0.0198926	0.963909	0.0198926	0.972793	0.0198926	0.96613	0.0198926	0.888951	0.0198926
37	0.980551	0.0204449	0.963263	0.0204449	0.972447	0.0204449	0.967045	0.0204449	0.89087	0.0204449
38	0.981063	0.0209972	0.962125	0.0209972	0.972646	0.0209972	0.967386	0.0209972	0.889006	0.0209972
39	0.981035	0.0215494	0.961558	0.0215494	0.972834	0.0215494	0.966684	0.0215494	0.888775	0.0215494
40	0.981509	0.0221017	0.961519	0.0221017	0.973013	0.0221017	0.967516	0.0221017	0.887556	0.0221017
41	0.98196	0.022654	0.960507	0.022654	0.973671	0.022654	0.966845	0.022654	0.888347	0.022654
42	0.982389	0.0232062	0.960971	0.0232062	0.973822	0.0232062	0.966683	0.0232062	0.886721	0.0232062
43	0.982334	0.0237585	0.961413	0.0237585	0.972106	0.0237585	0.966527	0.0237585	0.886564	0.0237585
44	0.982735	0.0243108	0.961381	0.0243108	0.970468	0.0243108	0.96547	0.0243108	0.887324	0.0243108
45	0.983119	0.024863	0.961795	0.024863	0.971124	0.024863	0.966237	0.024863	0.886717	0.024863
46	0.983485	0.0254153	0.96219	0.0254153	0.971317	0.0254153	0.966536	0.0254153	0.887006	0.0254153
47	0.983837	0.0259676	0.961718	0.0259676	0.971501	0.0259676	0.966823	0.0259676	0.886431	0.0259676
48	0.984173	0.0265198	0.961683	0.0265198	0.970845	0.0265198	0.967514	0.0265198	0.886297	0.0265198
49	0.984496	0.0270721	0.960832	0.0270721	0.97144	0.0270721	0.968176	0.0270721	0.887801	0.0270721
50	0.984806	0.0276244	0.960016	0.0276244	0.971611	0.0276244	0.968812	0.0276244	0.884446	0.0276244
51	0.98432	0.0281766	0.959624	0.0281766	0.972168	0.0281766	0.969424	0.0281766	0.882791	0.0281766
52	0.984621	0.0287289	0.958478	0.0287289	0.972318	0.0287289	0.968858	0.0287289	0.882353	0.0287289
53	0.984534	0.0292812	0.958129	0.0292812	0.972086	0.0292812	0.967937	0.0292812	0.881554	0.0292812
54	0.98445	0.0298334	0.957793	0.0298334	0.972233	0.0298334	0.96779	0.0298334	0.881896	0.0298334
55	0.984733	0.0303857	0.957834	0.0303857	0.971647	0.0303857	0.967285	0.0303857	0.880407	0.0303857
56	0.984291	0.030938	0.958229	0.030938	0.971796	0.030938	0.966084	0.030938	0.879329	0.030938
57	0.984216	0.0314902	0.95826	0.0314902	0.971589	0.0314902	0.965977	0.0314902	0.879341	0.0314902
58	0.984143	0.0320425	0.957256	0.0320425	0.971734	0.0320425	0.966563	0.0320425	0.877973	0.0320425
59	0.984073	0.0325948	0.957303	0.0325948	0.971535	0.0325948	0.966452	0.0325948	0.877669	0.0325948
60	0.984339	0.033147	0.957681	0.033147	0.971676	0.033147	0.966345	0.033147	0.876708	0.033147
61	0.98394	0.0336993	0.957391	0.0336993	0.971485	0.0336993	0.966896	0.0336993	0.875451	0.0336993
62	0.984199	0.0342516	0.957756	0.0342516	0.970655	0.0342516	0.966785	0.0342516	0.873267	0.0342516
63	0.98318	0.0348038	0.957156	0.0348038	0.969851	0.0348038	0.966677	0.0348038	0.872739	0.0348038
64	0.983443	0.0353561	0.957201	0.0353561	0.970009	0.0353561	0.966261	0.0353561	0.87254	0.0353561
65	0.983697	0.0359084	0.957859	0.0359084	0.970471	0.0359084	0.965241	0.0359084	0.871117	0.0359084
66	0.983641	0.0364606	0.958194	0.0364606	0.970615	0.0364606	0.964556	0.0364606	0.870645	0.0364606
67	0.983885	0.0370129	0.95852	0.0370129	0.969263	0.0370129	0.96419	0.0370129	0.869591	0.0370129
68	0.983828	0.0375652	0.95913	0.0375652	0.968833	0.0375652	0.964128	0.0375652	0.869744	0.0375652
69	0.983483	0.0381174	0.959142	0.0381174	0.967546	0.0381174	0.963199	0.0381174	0.867285	0.0381174
70	0.983433	0.0386697	0.958869	0.0386697	0.967438	0.0386697	0.963725	0.0386697	0.866895	0.0386697
71	0.983103	0.039222	0.958322	0.039222	0.967615	0.039222	0.963672	0.039222	0.86539	0.039222
72	0.983338	0.0397742	0.958623	0.0397742	0.968064	0.0397742	0.962788	0.0397742	0.865037	0.0397742
73	0.983292	0.0403265	0.958915	0.0403265	0.967954	0.0403265	0.961928	0.0403265	0.863599	0.0403265
74	0.983248	0.0408788	0.9592	0.0408788	0.967847	0.0408788	0.962443	0.0408788	0.86355	0.0408788
75	0.983204	0.041431	0.958944	0.041431	0.967475	0.041431	0.962677	0.041431	0.863236	0.041431
76	0.983162	0.0419833	0.957906	0.0419833	0.967377	0.0419833	0.962641	0.0419833	0.862142	0.0419833
77	0.983121	0.0425356	0.957933	0.0425356	0.967281	0.0425356	0.962867	0.0425356	0.860815	0.0425356
78	0.983081	0.0430878	0.957447	0.0430878	0.967188	0.0430878	0.962574	0.0430878	0.860805	0.0430878
79	0.983042	0.0436401	0.957226	0.0436401	0.967097	0.0436401	0.962541	0.0436401	0.860542	0.0436401
80	0.983004	0.0441924	0.957761	0.0441924	0.966758	0.0441924	0.962259	0.0441924	0.861035	0.0441924
81	0.98272	0.0447446	0.957788	0.0447446	0.966922	0.0447446	0.962232	0.0447446	0.860281	0.0447446
82	0.982687	0.0452969	0.957084	0.0452969	0.966837	0.0452969	0.960985	0.0452969	0.859059	0.0452969
83	0.982896	0.0458492	0.956155	0.0458492	0.966755	0.0458492	0.960732	0.0458492	0.858347	0.0458492
84	0.982861	0.0464014	0.955725	0.0464014	0.966437	0.0464014	0.960724	0.0464014	0.857177	0.0464014
85	0.982592	0.0469537	0.955775	0.0469537	0.966361	0.0469537	0.96048	0.0469537	0.856504	0.0469537
86	0.982097	0.047506	0.955127	0.047506	0.966519	0.047506	0.960009	0.047506	0.854917	0.047506
87	0.982303	0.0480582	0.954493	0.0480582	0.966444	0.0480582	0.959779	0.0480582	0.855206	0.0480582
88	0.982504	0.0486105	0.953874	0.0486105	0.966599	0.0486105	0.959327	0.0486105	0.855033	0.0486105
89	0.982476	0.0491628	0.953269	0.0491628	0.966075	0.0491628	0.959335	0.0491628	0.853741	0.0491628
90	0.982448	0.049715	0.952899	0.049715	0.965785	0.049715	0.959342	0.049715	0.853144	0.049715
91	0.982421	0.0502673	0.952758	0.0502673	0.965502	0.0502673	0.95869	0.0502673	0.853219	0.0502673
92	0.982612	0.0508196	0.952619	0.0508196	0.965225	0.0508196	0.95827	0.0508196	0.853075	0.0508196
93	0.982799	0.0513718	0.952053	0.0513718	0.964739	0.0513718	0.958289	0.0513718	0.85143	0.0513718
94	0.98277	0.0519241	0.952351	0.0519241	0.965114	0.0519241	0.958307	0.0519241	0.851308	0.0519241
95	0.982951	0.0524764	0.952221	0.0524764	0.964429	0.0524764	0.957904	0.0524764	0.850768	0.0524764
96	0.983129	0.0530286	0.951677	0.0530286	0.964382	0.0530286	0.957092	0.0530286	0.849615	0.0530286
97	0.983302	0.0535809	0.95135	0.0535809	0.964337	0.0535809	0.957328	0.0535809	0.848485	0.0535809
98	0.983473	0.0541332	0.951438	0.0541332	0.964293	0.0541332	0.95756	0.0541332	0.84697	0.0541332
99	0.98364	0.0546854	0.950919	0.0546854	0.96425	0.0546854	0.957786	0.0546854	0.84791	0.0546854
100	0.983803	0.0552377	0.95041	0.0552377	0.964607	0.0552377	0.957608	0.0552377	0.847431	0.0552377
101	0.983964	0.05579	0.950505	0.05579	0.964759	0.05579	0.956642	0.05579	0.847357	0.05579
102	0.984121	0.0563422	0.950598	0.0563422	0.964713	0.0563422	0.957067	0.0563422	0.846893	0.0563422
103	0.983887	0.0568945	0.950495	0.0568945	0.964085	0.0568945	0.956902	0.0568945	0.844884	0.0568945
104	0.984042	0.0574468	0.950779	0.0574468	0.963661	0.0574468	0.956355	0.0574468	0.843684	0.0574468
105	0.983813	0.057999	0.950486	0.057999	0.963816	0.057999	0.956199	0.057999	0.842697	0.057999
106	0.983965	0.0585513	0.950575	0.0585513	0.963592	0.0585513	0.956046	0.0585513	0.841162	0.0585513
107	0.983928	0.0591036	0.949916	0.0591036	0.963371	0.0591036	0.955896	0.0591036	0.840404	0.0591036
108	0.984077	0.0596558	0.949639	0.0596558	0.963155	0.0596558	0.955379	0.0596558	0.8404	0.0596558
109	0.98404	0.0602081	0.949551	0.0602081	0.962209	0.0602081	0.955238	0.0602081	0.839112	0.0602081
110	0.983639	0.0607604	0.9491	0.0607604	0.961825	0.0607604	0.955099	0.0607604	0.83912	0.0607604
111	0.983607	0.0613126	0.948658	0.0613126	0.961088	0.0613126	0.954963	0.0613126	0.838768	0.0613126
112	0.983574	0.0618649	0.948581	0.0618649	0.961078	0.0618649	0.955187	0.0618649	0.838243	0.0618649
113	0.983366	0.0624172	0.947797	0.0624172	0.961069	0.0624172	0.955229	0.0624172	0.836843	0.0624172
114	0.983512	0.0629694	0.947378	0.0629694	0.960884	0.0629694	0.955096	0.0629694	0.835818	0.0629694
115	0.983481	0.0635217	0.94714	0.0635217	0.960529	0.0635217	0.95479	0.0635217	0.835333	0.0635217
116	0.983451	0.064074	0.946733	0.064074	0.960179	0.064074	0.954835	0.064074	0.834167	0.064074
117	0.983422	0.0646262	0.946505	0.0646262	0.960007	0.0646262	0.954709	0.0646262	0.83302	0.0646262
118	0.983393	0.0651785	0.94645	0.0651785	0.959668	0.0651785	0.954584	0.0651785	0.833588	0.0651785
119	0.983532	0.0657308	0.945723	0.0657308	0.95883	0.0657308	0.954798	0.0657308	0.833305	0.0657308
120	0.983503	0.066283	0.945842	0.066283	0.958507	0.066283	0.954508	0.066283	0.833194	0.066283
121	0.983639	0.0668353	0.945959	0.0668353	0.958685	0.0668353	0.954553	0.0668353	0.832424	0.0668353
122	0.983445	0.0673876	0.946074	0.0673876	0.957712	0.0673876	0.954598	0.0673876	0.831175	0.0673876
123	0.983255	0.0679398	0.946188	0.0679398	0.957243	0.0679398	0.954316	0.0679398	0.830272	0.0679398
124	0.983229	0.0684921	0.946299	0.0684921	0.957104	0.0684921	0.953878	0.0684921	0.82906	0.0684921
125	0.983203	0.0690444	0.946409	0.0690444	0.956967	0.0690444	0.953927	0.0690444	0.828827	0.0690444
126	0.983336	0.0695966	0.946199	0.0695966	0.956832	0.0695966	0.953976	0.0695966	0.829233	0.0695966
127	0.983152	0.0701489	0.945835	0.0701489	0.956542	0.0701489	0.95418	0.0701489	0.829003	0.0701489
128	0.983284	0.0707012	0.945477	0.0707012	0.956726	0.0707012	0.954382	0.0707012	0.828933	0.0707012
129	0.983258	0.0712534	0.94559	0.0712534	0.956441	0.0712534	0.954271	0.0712534	0.827624	0.0712534
130	0.983387	0.0718057	0.945701	0.0718057	0.956161	0.0718057	0.954469	0.0718057	0.827257	0.0718057
131	0.983209	0.072358	0.945657	0.072358	0.956037	0.072358	0.954663	0.072358	0.825828	0.072358
132	0.983033	0.0729102	0.945766	0.0729102	0.955613	0.0729102	0.954401	0.0729102	0.825178	0.0729102
133	0.98286	0.0734625	0.945572	0.0734625	0.955495	0.0734625	0.954142	0.0734625	0.824838	0.0734625
134	0.982689	0.0740148	0.945381	0.0740148	0.954783	0.0740148	0.954335	0.0740148	0.824802	0.0740148
135	0.982669	0.074567	0.945341	0.074567	0.954525	0.074567	0.954229	0.074567	0.82373	0.074567
136	0.98265	0.0751193	0.945302	0.0751193	0.954418	0.0751193	0.954566	0.0751193	0.823408	0.0751193
137	0.98263	0.0756716	0.945263	0.0756716	0.954459	0.0756716	0.954313	0.0756716	0.822508	0.0756716
138	0.982756	0.0762238	0.944356	0.0762238	0.954354	0.0762238	0.95392	0.0762238	0.82191	0.0762238
139	0.98288	0.0767761	0.944181	0.0767761	0.954107	0.0767761	0.953676	0.0767761	0.821033	0.0767761
140	0.98286	0.0773284	0.944008	0.0773284	0.954007	0.0773284	0.952864	0.0773284	0.820311	0.0773284
141	0.982981	0.0778806	0.94398	0.0778806	0.953624	0.0778806	0.952205	0.0778806	0.820026	0.0778806
142	0.982678	0.0784329	0.943952	0.0784329	0.953246	0.0784329	0.951134	0.0784329	0.819885	0.0784329
143	0.98252	0.0789852	0.944064	0.0789852	0.952874	0.0789852	0.950496	0.0789852	0.819326	0.0789852
144	0.982502	0.0795374	0.944174	0.0795374	0.952784	0.0795374	0.950146	0.0795374	0.819053	0.0795374
145	0.982485	0.0800897	0.943318	0.0800897	0.952558	0.0800897	0.949386	0.0800897	0.819197	0.0800897
146	0.982605	0.080642	0.943706	0.080642	0.952472	0.080642	0.949322	0.080642	0.818655	0.080642
147	0.982451	0.0811942	0.943681	0.0811942	0.952115	0.0811942	0.94885	0.0811942	0.81812	0.0811942
148	0.982435	0.0817465	0.943521	0.0817465	0.952034	0.0817465	0.948926	0.0817465	0.817457	0.0817465
149	0.982553	0.0822988	0.943095	0.0822988	0.951819	0.0822988	0.948732	0.0822988	0.816937	0.0822988
150	0.982536	0.082851	0.942808	0.082851	0.95134	0.082851	0.948807	0.082851	0.816958	0.082851
151	0.982651	0.0834033	0.943186	0.0834033	0.951397	0.0834033	0.948616	0.0834033	0.816183	0.0834033
152	0.982765	0.0839556	0.943428	0.0839556	0.951454	0.0839556	0.948428	0.0839556	0.815419	0.0839556
153	0.982617	0.0845078	0.943145	0.0845078	0.951118	0.0845078	0.947589	0.0845078	0.815057	0.0845078
154	0.9826	0.0850601	0.943254	0.0850601	0.950656	0.0850601	0.947669	0.0850601	0.815479	0.0850601
155	0.982454	0.0856124	0.942717	0.0856124	0.950071	0.0856124	0.94762	0.0856124	0.81525	0.0856124
156	0.98231	0.0861646	0.9427	0.0861646	0.94975	0.0861646	0.947443	0.0861646	0.814639	0.0861646
157	0.982423	0.0867169	0.942173	0.0867169	0.949688	0.0867169	0.947268	0.0867169	0.814801	0.0867169
158	0.982534	0.0872692	0.942159	0.0872692	0.949373	0.0872692	0.946336	0.0872692	0.814327	0.0872692
159	0.982518	0.0878214	0.941768	0.0878214	0.949189	0.0878214	0.946422	0.0878214	0.813986	0.0878214
160	0.982502	0.0883737	0.941757	0.0883737	0.949006	0.0883737	0.946007	0.0883737	0.813523	0.0883737
161	0.982114	0.088926	0.941001	0.088926	0.949199	0.088926	0.945845	0.088926	0.812942	0.088926
162	0.981854	0.0894782	0.940748	0.0894782	0.948895	0.0894782	0.945069	0.0894782	0.812369	0.0894782
163	0.981843	0.0900305	0.940007	0.0900305	0.948841	0.0900305	0.944669	0.0900305	0.811434	0.0900305
164	0.981831	0.0905828	0.93952	0.0905828	0.948909	0.0905828	0.944641	0.0905828	0.811121	0.0905828
165	0.981578	0.091135	0.939159	0.091135	0.94837	0.091135	0.944128	0.091135	0.810811	0.091135
166	0.981568	0.0916873	0.939284	0.0916873	0.948199	0.0916873	0.944224	0.0916873	0.810746	0.0916873
167	0.981559	0.0922396	0.939049	0.0922396	0.94815	0.0922396	0.943719	0.0922396	0.809963	0.0922396
168	0.981431	0.0927918	0.939055	0.0927918	0.947982	0.0927918	0.943221	0.0927918	0.809308	0.0927918
169	0.981541	0.0933441	0.93906	0.0933441	0.947817	0.0933441	0.942965	0.0933441	0.809017	0.0933441
170	0.981649	0.0938964	0.939066	0.0938964	0.947888	0.0938964	0.942477	0.0938964	0.807905	0.0938964
171	0.981757	0.0944486	0.938838	0.0944486	0.947608	0.0944486	0.942346	0.0944486	0.806923	0.0944486
172	0.981863	0.0950009	0.938728	0.0950009	0.947215	0.0950009	0.9421	0.0950009	0.805837	0.0950009
173	0.981852	0.0955532	0.93862	0.0955532	0.947174	0.0955532	0.941856	0.0955532	0.804994	0.0955532
174	0.981841	0.0961054	0.938858	0.0961054	0.946788	0.0961054	0.941271	0.0961054	0.80439	0.0961054
175	0.981716	0.0966577	0.93875	0.0966577	0.946406	0.0966577	0.94115	0.0966577	0.804022	0.0966577
176	0.981707	0.0972099	0.938416	0.0972099	0.946483	0.0972099	0.941029	0.0972099	0.803772	0.0972099
177	0.98181	0.0977622	0.938312	0.0977622	0.94656	0.0977622	0.940685	0.0977622	0.803186	0.0977622
178	0.9818	0.0983145	0.938322	0.0983145	0.946411	0.0983145	0.940231	0.0983145	0.802606	0.0983145
179	0.981678	0.0988667	0.938219	0.0988667	0.946375	0.0988667	0.939672	0.0988667	0.802145	0.0988667
180	0.981669	0.099419	0.938229	0.099419	0.945784	0.099419	0.939451	0.099419	0.802355	0.099419
181	0.98177	0.0999713	0.938018	0.0999713	0.945199	0.0999713	0.939454	0.0999713	0.801569	0.0999713
182	0.98176	0.100524	0.938029	0.100524	0.945281	0.100524	0.939347	0.100524	0.801011	0.100524
183	0.98186	0.101076	0.937602	0.101076	0.945361	0.101076	0.939132	0.101076	0.80024	0.101076
184	0.981958	0.101628	0.937398	0.101628	0.944897	0.101628	0.93892	0.101628	0.79937	0.101628
185	0.982056	0.10218	0.93752	0.10218	0.944438	0.10218	0.938601	0.10218	0.798833	0.10218
186	0.982045	0.102733	0.937641	0.102733	0.943985	0.102733	0.938286	0.102733	0.798409	0.102733
187	0.982141	0.103285	0.937226	0.103285	0.943749	0.103285	0.937975	0.103285	0.798203	0.103285
188	0.98213	0.103837	0.937134	0.103837	0.94341	0.103837	0.937773	0.103837	0.797468	0.103837
189	0.982012	0.104389	0.936726	0.104389	0.942969	0.104389	0.937784	0.104389	0.796847	0.104389
190	0.982002	0.104942	0.936533	0.104942	0.942638	0.104942	0.937796	0.104942	0.795811	0.104942
191	0.981677	0.105494	0.936132	0.105494	0.942519	0.105494	0.937808	0.105494	0.795205	0.105494
192	0.981669	0.106046	0.936048	0.106046	0.94261	0.106046	0.937923	0.106046	0.794292	0.106046
193	0.981556	0.106598	0.935654	0.106598	0.942493	0.106598	0.938141	0.106598	0.793389	0.106598
194	0.981548	0.107151	0.93578	0.107151	0.942377	0.107151	0.937738	0.107151	0.792908	0.107151
195	0.981643	0.107703	0.935596	0.107703	0.941852	0.107703	0.937545	0.107703	0.792329	0.107703
196	0.981737	0.108255	0.935415	0.108255	0.941741	0.108255	0.937557	0.108255	0.791552	0.108255
197	0.981728	0.108808	0.93493	0.108808	0.941529	0.108808	0.937468	0.108808	0.790986	0.108808
198	0.98182	0.10936	0.934855	0.10936	0.941622	0.10936	0.937178	0.10936	0.791132	0.10936
199	0.981911	0.109912	0.934579	0.109912	0.941111	0.109912	0.937192	0.109912	0.790574	0.109912
200	0.981602	0.110464	0.934607	0.110464	0.940806	0.110464	0.936906	0.110464	0.789921	0.110464
201	0.981494	0.111017	0.934434	0.111017	0.940304	0.111017	0.936822	0.111017	0.789275	0.111017
202	0.981487	0.111569	0.933967	0.111569	0.940105	0.111569	0.936739	0.111569	0.78913	0.111569
203	0.98148	0.112121	0.933997	0.112121	0.940006	0.112121	0.936558	0.112121	0.788297	0.112121
204	0.981472	0.112673	0.933732	0.112673	0.939712	0.112673	0.936477	0.112673	0.787668	0.112673
205	0.98127	0.113226	0.933958	0.113226	0.939518	0.113226	0.936006	0.113226	0.787045	0.113226
206	0.981361	0.113778	0.933502	0.113778	0.939423	0.113778	0.93554	0.113778	0.786137	0.113778
207	0.981258	0.11433	0.93334	0.11433	0.939523	0.11433	0.935658	0.11433	0.785528	0.11433
208	0.981156	0.114882	0.933276	0.114882	0.939525	0.114882	0.935679	0.114882	0.785213	0.114882
209	0.981054	0.115435	0.933308	0.115435	0.939145	0.115435	0.935413	0.115435	0.784805	0.115435
210	0.980954	0.115987	0.933149	0.115987	0.939149	0.115987	0.935149	0.115987	0.784116	0.115987
211	0.981044	0.116539	0.933087	0.116539	0.939058	0.116539	0.934603	0.116539	0.783243	0.116539
212	0.981134	0.117092	0.932931	0.117092	0.938496	0.117092	0.934157	0.117092	0.78219	0.117092
213	0.981222	0.117644	0.93287	0.117644	0.938503	0.117644	0.933997	0.117644	0.781053	0.117644
214	0.981123	0.118196	0.932997	0.118196	0.938137	0.118196	0.933464	0.118196	0.780768	0.118196
215	0.981025	0.118748	0.93275	0.118748	0.937959	0.118748	0.933123	0.118748	0.78002	0.118748
216	0.980928	0.119301	0.932784	0.119301	0.937598	0.119301	0.932691	0.119301	0.779743	0.119301
217	0.980923	0.119853	0.932633	0.119853	0.937149	0.119853	0.93208	0.119853	0.779375	0.119853
218	0.981011	0.120405	0.9323	0.120405	0.937162	0.120405	0.931382	0.120405	0.779286	0.120405
219	0.980915	0.120957	0.932244	0.120957	0.937083	0.120957	0.93133	0.120957	0.779016	0.120957
220	0.981002	0.12151	0.932279	0.12151	0.937006	0.12151	0.930552	0.12151	0.778293	0.12151
221	0.980997	0.122062	0.932404	0.122062	0.936476	0.122062	0.930323	0.122062	0.778301	0.122062
222	0.980993	0.122614	0.931898	0.122614	0.936222	0.122614	0.929916	0.122614	0.778038	0.122614
223	0.980988	0.123166	0.931845	0.123166	0.93606	0.123166	0.929961	0.123166	0.777509	0.123166
224	0.980984	0.123719	0.931524	0.123719	0.935631	0.123719	0.929649	0.123719	0.776806	0.123719
225	0.980979	0.124271	0.931295	0.124271	0.935561	0.124271	0.928895	0.124271	0.776731	0.124271
226	0.980887	0.124823	0.931068	0.124823	0.935138	0.124823	0.928856	0.124823	0.77648	0.124823
227	0.980883	0.125376	0.930667	0.125376	0.934984	0.125376	0.928729	0.125376	0.775879	0.125376
228	0.980703	0.125928	0.930445	0.125928	0.93483	0.125928	0.928427	0.125928	0.775546	0.125928
229	0.980613	0.12648	0.929875	0.12648	0.934766	0.12648	0.927954	0.12648	0.775216	0.12648
230	0.980523	0.127032	0.930006	0.127032	0.934701	0.127032	0.927832	0.127032	0.77515	0.127032
231	0.980435	0.127585	0.929616	0.127585	0.934465	0.127585	0.927539	0.127585	0.774478	0.127585
232	0.980519	0.128137	0.929575	0.128137	0.934402	0.128137	0.927334	0.128137	0.77364	0.128137
233	0.980517	0.128689	0.929534	0.128689	0.934255	0.128689	0.927045	0.128689	0.773067	0.128689
234	0.9806	0.129241	0.929151	0.129241	0.934108	0.129241	0.926673	0.129241	0.772071	0.129241
235	0.980682	0.129794	0.929112	0.129794	0.934133	0.129794	0.926134	0.129794	0.771849	0.129794
236	0.980595	0.130346	0.928989	0.130346	0.933989	0.130346	0.925769	0.130346	0.771375	0.130346
237	0.980508	0.130898	0.92836	0.130898	0.934014	0.130898	0.92507	0.130898	0.771159	0.130898
238	0.980506	0.13145	0.928409	0.13145	0.933703	0.13145	0.924712	0.13145	0.770944	0.13145
239	0.98042	0.132003	0.928039	0.132003	0.933729	0.132003	0.924525	0.132003	0.770563	0.132003
240	0.980335	0.132555	0.927839	0.132555	0.933672	0.132555	0.923923	0.132555	0.770269	0.132555
241	0.980334	0.133107	0.927724	0.133107	0.933284	0.133107	0.923409	0.133107	0.769729	0.133107
242	0.980332	0.13366	0.927279	0.13366	0.933311	0.13366	0.923229	0.13366	0.769854	0.13366
243	0.980166	0.134212	0.927249	0.134212	0.93301	0.134212	0.923052	0.134212	0.769319	0.134212
244	0.980002	0.134764	0.927219	0.134764	0.932792	0.134764	0.922711	0.134764	0.768544	0.134764
245	0.980002	0.135316	0.927026	0.135316	0.932495	0.135316	0.922619	0.135316	0.768019	0.135316
246	0.97992	0.135869	0.926917	0.135869	0.932038	0.135869	0.922364	0.135869	0.767336	0.135869
247	0.980002	0.136421	0.926889	0.136421	0.931584	0.136421	0.922435	0.136421	0.766416	0.136421
248	0.980002	0.136973	0.926861	0.136973	0.931296	0.136973	0.922345	0.136973	0.765422	0.136973
249	0.979921	0.137525	0.926753	0.137525	0.93117	0.137525	0.921773	0.137525	0.764999	0.137525
250	0.980002	0.138078	0.926726	0.138078	0.930966	0.138078	0.921686	0.138078	0.764739	0.138078
251	0.980002	0.13863	0.926301	0.13863	0.930444	0.13863	0.921201	0.13863	0.764481	0.13863
252	0.980002	0.139182	0.926196	0.139182	0.930482	0.139182	0.921117	0.139182	0.764146	0.139182
253	0.980081	0.139734	0.926014	0.139734	0.929966	0.139734	0.920955	0.139734	0.763892	0.139734
254	0.980002	0.140287	0.92599	0.140287	0.930006	0.140287	0.920794	0.140287	0.763247	0.140287
255	0.979923	0.140839	0.925967	0.140839	0.929653	0.140839	0.920477	0.140839	0.762685	0.140839
256	0.979767	0.141391	0.925709	0.141391	0.929771	0.141391	0.920397	0.141391	0.762206	0.141391
257	0.979457	0.141944	0.925687	0.141944	0.929577	0.141944	0.92024	0.141944	0.761886	0.141944
258	0.979536	0.142496	0.925665	0.142496	0.92954	0.142496	0.919774	0.142496	0.761724	0.142496
259	0.979461	0.143048	0.925566	0.143048	0.929272	0.143048	0.919697	0.143048	0.761331	0.143048
260	0.97954	0.1436	0.925621	0.1436	0.929159	0.1436	0.919391	0.1436	0.761018	0.1436
261	0.979465	0.144153	0.925753	0.144153	0.929048	0.144153	0.91924	0.144153	0.760095	0.144153
262	0.979162	0.144705	0.925731	0.144705	0.928937	0.144705	0.919166	0.144705	0.759408	0.144705
263	0.979165	0.145257	0.925861	0.145257	0.928523	0.145257	0.918561	0.145257	0.758954	0.145257
264	0.979168	0.145809	0.925763	0.145809	0.92849	0.145809	0.918491	0.145809	0.758655	0.145809
265	0.979171	0.146362	0.925591	0.146362	0.928383	0.146362	0.918119	0.146362	0.758056	0.146362
266	0.979174	0.146914	0.925419	0.146914	0.928426	0.146914	0.917675	0.146914	0.757462	0.146914
267	0.979252	0.147466	0.925099	0.147466	0.92802	0.147466	0.916935	0.147466	0.757097	0.147466
268	0.979255	0.148018	0.924782	0.148018	0.927916	0.148018	0.916424	0.148018	0.756809	0.148018
269	0.979332	0.148571	0.924838	0.148571	0.928035	0.148571	0.916289	0.148571	0.756375	0.148571
270	0.979187	0.149123	0.924746	0.149123	0.927857	0.149123	0.91608	0.149123	0.756018	0.149123
271	0.979264	0.149675	0.924581	0.149675	0.927828	0.149675	0.915726	0.149675	0.755369	0.149675
272	0.979266	0.150228	0.924123	0.150228	0.927505	0.150228	0.915374	0.150228	0.754724	0.150228
273	0.979342	0.15078	0.923888	0.15078	0.927331	0.15078	0.915098	0.15078	0.75467	0.15078
274	0.979345	0.151332	0.923509	0.151332	0.927159	0.151332	0.914751	0.151332	0.75396	0.151332
275	0.979274	0.151884	0.923278	0.151884	0.926478	0.151884	0.914334	0.151884	0.753545	0.151884
276	0.979349	0.152437	0.922904	0.152437	0.926165	0.152437	0.913847	0.152437	0.752772	0.152437
277	0.979424	0.152989	0.922605	0.152989	0.925854	0.152989	0.912858	0.152989	0.75222	0.152989
278	0.979426	0.153541	0.922452	0.153541	0.925329	0.153541	0.912452	0.153541	0.751241	0.153541
279	0.979356	0.154093	0.922299	0.154093	0.925023	0.154093	0.912121	0.154093	0.750842	0.154093
280	0.979287	0.154646	0.92222	0.154646	0.924791	0.154646	0.911792	0.154646	0.750661	0.154646
281	0.97929	0.155198	0.922141	0.155198	0.924845	0.155198	0.911323	0.155198	0.750552	0.155198
282	0.97915	0.15575	0.921708	0.15575	0.924403	0.15575	0.910645	0.15575	0.750089	0.15575
283	0.979083	0.156302	0.921631	0.156302	0.924034	0.156302	0.910112	0.156302	0.749488	0.156302
284	0.979086	0.156855	0.921555	0.156855	0.924019	0.156855	0.909936	0.156855	0.74868	0.156855
285	0.979089	0.157407	0.921409	0.157407	0.923795	0.157407	0.90955	0.157407	0.748228	0.157407
286	0.978883	0.157959	0.921264	0.157959	0.923712	0.157959	0.908957	0.157959	0.74778	0.157959
287	0.978817	0.158512	0.920772	0.158512	0.92342	0.158512	0.908717	0.158512	0.747404	0.158512
288	0.978821	0.159064	0.9207	0.159064	0.922853	0.159064	0.908479	0.159064	0.746823	0.159064
289	0.978825	0.159616	0.920421	0.159616	0.922289	0.159616	0.908103	0.159616	0.746592	0.159616
290	0.97876	0.160168	0.920419	0.160168	0.92173	0.160168	0.907937	0.160168	0.746293	0.160168
291	0.978627	0.160721	0.920143	0.160721	0.921311	0.160721	0.907498	0.160721	0.745516	0.160721
292	0.978632	0.161273	0.919937	0.161273	0.921101	0.161273	0.907198	0.161273	0.745086	0.161273
293	0.978568	0.161825	0.920005	0.161825	0.920893	0.161825	0.906696	0.161825	0.744523	0.161825
294	0.978505	0.162377	0.919869	0.162377	0.92021	0.162377	0.906469	0.162377	0.743827	0.162377
295	0.978578	0.16293	0.920005	0.16293	0.919666	0.16293	0.905634	0.16293	0.743611	0.16293
296	0.978583	0.163482	0.919938	0.163482	0.9196	0.163482	0.904939	0.163482	0.743598	0.163482
297	0.978453	0.164034	0.919938	0.164034	0.919467	0.164034	0.904855	0.164034	0.743182	0.164034
298	0.978458	0.164586	0.919804	0.164586	0.919334	0.164586	0.90457	0.164586	0.743037	0.164586
299	0.978396	0.165139	0.919938	0.165139	0.919002	0.165139	0.904154	0.165139	0.74276	0.165139
300	0.978401	0.165691	0.920205	0.165691	0.918805	0.165691	0.90394	0.165691	0.742084	0.165691
301	0.978473	0.166243	0.920138	0.166243	0.918743	0.166243	0.903594	0.166243	0.741878	0.166243
302	0.978478	0.166796	0.920138	0.166796	0.918548	0.166796	0.903185	0.166796	0.741938	0.166796
303	0.978549	0.167348	0.919939	0.167348	0.918421	0.167348	0.902713	0.167348	0.741535	0.167348
304	0.978488	0.1679	0.919874	0.1679	0.918229	0.1679	0.902375	0.1679	0.741201	0.1679
305	0.978493	0.168452	0.919874	0.168452	0.918169	0.168452	0.901777	0.168452	0.741132	0.168452
306	0.978367	0.169005	0.91994	0.169005	0.917718	0.169005	0.901575	0.169005	0.740082	0.169005
307	0.978438	0.169557	0.919875	0.169557	0.917009	0.169557	0.901114	0.169557	0.739561	0.169557
308	0.978443	0.170109	0.91994	0.170109	0.916824	0.170109	0.900851	0.170109	0.739368	0.170109
309	0.978254	0.170661	0.919682	0.170661	0.91664	0.170661	0.900718	0.170661	0.738722	0.170661
310	0.978324	0.171214	0.919747	0.171214	0.91607	0.171214	0.900781	0.171214	0.738081	0.171214
311	0.978329	0.171766	0.919491	0.171766	0.915954	0.171766	0.899942	0.171766	0.737573	0.171766
312	0.978399	0.172318	0.919108	0.172318	0.915582	0.172318	0.899558	0.172318	0.737453	0.172318
313	0.978404	0.17287	0.918536	0.17287	0.915405	0.17287	0.899431	0.17287	0.737141	0.17287
314	0.978345	0.173423	0.918477	0.173423	0.915037	0.173423	0.899433	0.173423	0.736514	0.173423
315	0.978287	0.173975	0.918481	0.173975	0.914736	0.173975	0.899371	0.173975	0.736144	0.173975
316	0.978166	0.174527	0.918043	0.174527	0.914373	0.174527	0.899184	0.174527	0.735903	0.174527
317	0.978172	0.17508	0.917986	0.17508	0.914138	0.17508	0.898934	0.17508	0.73579	0.17508
318	0.97824	0.175632	0.917615	0.175632	0.913465	0.175632	0.898937	0.175632	0.735551	0.175632
319	0.978246	0.176184	0.917309	0.176184	0.913234	0.176184	0.898752	0.176184	0.735126	0.176184
320	0.978126	0.176736	0.917255	0.176736	0.912943	0.176736	0.898444	0.176736	0.734454	0.176736
321	0.97807	0.177289	0.917326	0.177289	0.91309	0.177289	0.898324	0.177289	0.734534	0.177289
322	0.978076	0.177841	0.917272	0.177841	0.912925	0.177841	0.89777	0.177841	0.734426	0.177841
323	0.97802	0.178393	0.917219	0.178393	0.912513	0.178393	0.897406	0.178393	0.733886	0.178393
324	0.978026	0.178945	0.917104	0.178945	0.912289	0.178945	0.89692	0.178945	0.733535	0.178945
325	0.978032	0.179498	0.916867	0.179498	0.912067	0.179498	0.89656	0.179498	0.733063	0.179498
326	0.977977	0.18005	0.916631	0.18005	0.911969	0.18005	0.896019	0.18005	0.732593	0.18005
327	0.978044	0.180602	0.916458	0.180602	0.911749	0.180602	0.895725	0.180602	0.73231	0.180602
328	0.977989	0.181154	0.916469	0.181154	0.91153	0.181154	0.895067	0.181154	0.73209	0.181154
329	0.977995	0.181707	0.916601	0.181707	0.911495	0.181707	0.894839	0.181707	0.731688	0.181707
330	0.977941	0.182259	0.916429	0.182259	0.91146	0.182259	0.894734	0.182259	0.731047	0.182259
331	0.977947	0.182811	0.916319	0.182811	0.911304	0.182811	0.894085	0.182811	0.73059	0.182811
332	0.977833	0.183364	0.91627	0.183364	0.91115	0.183364	0.893561	0.183364	0.730438	0.183364
333	0.977779	0.183916	0.915981	0.183916	0.911056	0.183916	0.893039	0.183916	0.730286	0.183916
334	0.977726	0.184468	0.916053	0.184468	0.910844	0.184468	0.892701	0.184468	0.729597	0.184468
335	0.977733	0.18502	0.916065	0.18502	0.910811	0.18502	0.892305	0.18502	0.728733	0.18502
336	0.977739	0.185573	0.916195	0.185573	0.910303	0.185573	0.891733	0.185573	0.72829	0.185573
337	0.977687	0.186125	0.916207	0.186125	0.910272	0.186125	0.891342	0.186125	0.727613	0.186125
338	0.977634	0.186677	0.915981	0.186677	0.910064	0.186677	0.890953	0.186677	0.726703	0.186677
339	0.977582	0.187229	0.915698	0.187229	0.90974	0.187229	0.890626	0.187229	0.726329	0.187229
340	0.97759	0.187782	0.915476	0.187782	0.909123	0.187782	0.890359	0.187782	0.726075	0.187782
341	0.977597	0.188334	0.915372	0.188334	0.908979	0.188334	0.889918	0.188334	0.725764	0.188334
342	0.977545	0.188886	0.915327	0.188886	0.909011	0.188886	0.889714	0.188886	0.725279	0.188886
343	0.977552	0.189438	0.915457	0.189438	0.908752	0.189438	0.889336	0.189438	0.725206	0.189438
344	0.977559	0.189991	0.915354	0.189991	0.908436	0.189991	0.88896	0.189991	0.724842	0.189991
345	0.977567	0.190543	0.915309	0.190543	0.907831	0.190543	0.888354	0.190543	0.72477	0.190543
346	0.977631	0.191095	0.915323	0.191095	0.907635	0.191095	0.887926	0.191095	0.724293	0.191095
347	0.977465	0.191648	0.915106	0.191648	0.907095	0.191648	0.887211	0.191648	0.723878	0.191648
348	0.977243	0.1922	0.91512	0.1922	0.906844	0.1922	0.886903	0.1922	0.723866	0.1922
349	0.977308	0.192752	0.915076	0.192752	0.906252	0.192752	0.886654	0.192752	0.723454	0.192752
350	0.977258	0.193304	0.915148	0.193304	0.906234	0.193304	0.886178	0.193304	0.722873	0.193304
351	0.977266	0.193857	0.914991	0.193857	0.905931	0.193857	0.885875	0.193857	0.722637	0.193857
352	0.977217	0.194409	0.914948	0.194409	0.905744	0.194409	0.885575	0.194409	0.722402	0.194409
353	0.977225	0.194961	0.914792	0.194961	0.905331	0.194961	0.885106	0.194961	0.721885	0.194961
354	0.977289	0.195513	0.914751	0.195513	0.905203	0.195513	0.8843	0.195513	0.721541	0.195513
355	0.977297	0.196066	0.914709	0.196066	0.905019	0.196066	0.884007	0.196066	0.721086	0.196066
356	0.977305	0.196618	0.91478	0.196618	0.904781	0.196618	0.883883	0.196618	0.720802	0.196618
357	0.977312	0.19717	0.914683	0.19717	0.904487	0.19717	0.88348	0.19717	0.720576	0.19717
358	0.977264	0.197722	0.91453	0.197722	0.904419	0.197722	0.883526	0.197722	0.720463	0.197722
359	0.977271	0.198275	0.914267	0.198275	0.904184	0.198275	0.883126	0.198275	0.720183	0.198275
360	0.977335	0.198827	0.91406	0.198827	0.903839	0.198827	0.882895	0.198827	0.719793	0.198827
361	0.977287	0.199379	0.914132	0.199379	0.903883	0.199379	0.8825	0.199379	0.719185	0.199379
362	0.977294	0.199932	0.913817	0.199932	0.903541	0.199932	0.882106	0.199932	0.719242	0.199932
363	0.977136	0.200484	0.913779	0.200484	0.903311	0.200484	0.881935	0.200484	0.718858	0.200484
364	0.976979	0.201036	0.913576	0.201036	0.903247	0.201036	0.88171	0.201036	0.718532	0.201036
365	0.977042	0.201588	0.913539	0.201588	0.903074	0.201588	0.881596	0.201588	0.718043	0.201588
366	0.97705	0.202141	0.91301	0.202141	0.902847	0.202141	0.881427	0.202141	0.717775	0.202141
367	0.976949	0.202693	0.91292	0.202693	0.902458	0.202693	0.881042	0.202693	0.717236	0.202693
368	0.977012	0.203245	0.912722	0.203245	0.902451	0.203245	0.880876	0.203245	0.716918	0.203245
369	0.976966	0.203797	0.912525	0.203797	0.901957	0.203797	0.880711	0.203797	0.716384	0.203797
370	0.977028	0.20435	0.912545	0.20435	0.901519	0.20435	0.880385	0.20435	0.716069	0.20435
371	0.97709	0.204902	0.912619	0.204902	0.901299	0.204902	0.88006	0.204902	0.715703	0.204902
372	0.977044	0.205454	0.912478	0.205454	0.901027	0.205454	0.879576	0.205454	0.715553	0.205454
373	0.977106	0.206006	0.912444	0.206006	0.90081	0.206006	0.879202	0.206006	0.715297	0.206006
374	0.97706	0.206559	0.912358	0.206559	0.90038	0.206559	0.878937	0.206559	0.714507	0.206559
375	0.976908	0.207111	0.912325	0.207111	0.900112	0.207111	0.878513	0.207111	0.714202	0.207111
376	0.97681	0.207663	0.912292	0.207663	0.900059	0.207663	0.878145	0.207663	0.713845	0.207663
377	0.976871	0.208216	0.9121	0.208216	0.900005	0.208216	0.877831	0.208216	0.713649	0.208216
378	0.97688	0.208768	0.911857	0.208768	0.899741	0.208768	0.877573	0.208768	0.713137	0.208768
379	0.976782	0.20932	0.911667	0.20932	0.899319	0.20932	0.877421	0.20932	0.712838	0.20932
380	0.976843	0.209872	0.911689	0.209872	0.898953	0.209872	0.877164	0.209872	0.712594	0.209872
381	0.976799	0.210425	0.911658	0.210425	0.89885	0.210425	0.876804	0.210425	0.712299	0.210425
382	0.976755	0.210977	0.91168	0.210977	0.898487	0.210977	0.876551	0.210977	0.712214	0.210977
383	0.976764	0.211529	0.911545	0.211529	0.898334	0.211529	0.876142	0.211529	0.711921	0.211529
384	0.976616	0.212081	0.911255	0.212081	0.898026	0.212081	0.875579	0.212081	0.711473	0.212081
385	0.976625	0.212634	0.911433	0.212634	0.89772	0.212634	0.875383	0.212634	0.710976	0.212634
386	0.976582	0.213186	0.911093	0.213186	0.897466	0.213186	0.874773	0.213186	0.710689	0.213186
387	0.976384	0.213738	0.911012	0.213738	0.897111	0.213738	0.874218	0.213738	0.710248	0.213738
388	0.976445	0.21429	0.910984	0.21429	0.896758	0.21429	0.873666	0.21429	0.710015	0.21429
389	0.976351	0.214843	0.911059	0.214843	0.896612	0.214843	0.873271	0.214843	0.709681	0.214843
390	0.976309	0.215395	0.910979	0.215395	0.896262	0.215395	0.872827	0.215395	0.709553	0.215395
391	0.976369	0.215947	0.910593	0.215947	0.896271	0.215947	0.872487	0.215947	0.709427	0.215947
392	0.976379	0.2165	0.910311	0.2165	0.89623	0.2165	0.871843	0.2165	0.70879	0.2165
393	0.976337	0.217052	0.910132	0.217052	0.895985	0.217052	0.871457	0.217052	0.708412	0.217052
394	0.976296	0.217604	0.910157	0.217604	0.895792	0.217604	0.871073	0.217604	0.708238	0.217604
395	0.976254	0.218156	0.910131	0.218156	0.89555	0.218156	0.870538	0.218156	0.708015	0.218156
396	0.976213	0.218709	0.909954	0.218709	0.895308	0.218709	0.870158	0.218709	0.70754	0.218709
397	0.976122	0.219261	0.909677	0.219261	0.895068	0.219261	0.86978	0.219261	0.707269	0.219261
398	0.976082	0.219813	0.909753	0.219813	0.89488	0.219813	0.869353	0.219813	0.706799	0.219813
399	0.976142	0.220365	0.909528	0.220365	0.894542	0.220365	0.869129	0.220365	0.706932	0.220365
400	0.976151	0.220918	0.909405	0.220918	0.894005	0.220918	0.868607	0.220918	0.706815	0.220918
401	0.976161	0.22147	0.909381	0.22147	0.893771	0.22147	0.868336	0.22147	0.706399	0.22147
402	0.976071	0.222022	0.909407	0.222022	0.893289	0.222022	0.867867	0.222022	0.705985	0.222022
403	0.97613	0.222574	0.909285	0.222574	0.893107	0.222574	0.867401	0.222574	0.705325	0.222574
404	0.97609	0.223127	0.909163	0.223127	0.892926	0.223127	0.867185	0.223127	0.704718	0.223127
405	0.976149	0.223679	0.909288	0.223679	0.892697	0.223679	0.867068	0.223679	0.704262	0.223679
406	0.976208	0.224231	0.909364	0.224231	0.892419	0.224231	0.866755	0.224231	0.703955	0.224231
407	0.975972	0.224784	0.909243	0.224784	0.892045	0.224784	0.866591	0.224784	0.703602	0.224784
408	0.975982	0.225336	0.909269	0.225336	0.892015	0.225336	0.866085	0.225336	0.703348	0.225336
409	0.975991	0.225888	0.909051	0.225888	0.891741	0.225888	0.865972	0.225888	0.702851	0.225888
410	0.975904	0.22644	0.90898	0.22644	0.891517	0.22644	0.865519	0.22644	0.702454	0.22644
411	0.975768	0.226993	0.908958	0.226993	0.891198	0.226993	0.865262	0.226993	0.702399	0.226993
412	0.975729	0.227545	0.908839	0.227545	0.890928	0.227545	0.864909	0.227545	0.702053	0.227545
413	0.97574	0.228097	0.908721	0.228097	0.890901	0.228097	0.86451	0.228097	0.701806	0.228097
414	0.975798	0.228649	0.908555	0.228649	0.890778	0.228649	0.864161	0.228649	0.701174	0.228649
415	0.97576	0.229202	0.908342	0.229202	0.890511	0.229202	0.863717	0.229202	0.701075	0.229202
416	0.975626	0.229754	0.908322	0.229754	0.890101	0.229754	0.863468	0.229754	0.700687	0.229754
417	0.975541	0.230306	0.90811	0.230306	0.889981	0.230306	0.863124	0.230306	0.70059	0.230306
418	0.975456	0.230858	0.907899	0.230858	0.889814	0.230858	0.86283	0.230858	0.700301	0.230858
419	0.975371	0.231411	0.907737	0.231411	0.889743	0.231411	0.862441	0.231411	0.699823	0.231411
420	0.975287	0.231963	0.907481	0.231963	0.889529	0.231963	0.862007	0.231963	0.699205	0.231963
421	0.975346	0.232515	0.907605	0.232515	0.889269	0.232515	0.861907	0.232515	0.698969	0.232515
422	0.975357	0.233068	0.907493	0.233068	0.88901	0.233068	0.861807	0.233068	0.698877	0.233068
423	0.975415	0.23362	0.907286	0.23362	0.888705	0.23362	0.861378	0.23362	0.698738	0.23362
424	0.975331	0.234172	0.907221	0.234172	0.888449	0.234172	0.861233	0.234172	0.698458	0.234172
425	0.975295	0.234724	0.907157	0.234724	0.888288	0.234724	0.860948	0.234724	0.698132	0.234724
426	0.975306	0.235277	0.907094	0.235277	0.88808	0.235277	0.860617	0.235277	0.697902	0.235277
427	0.975177	0.235829	0.90703	0.235829	0.887874	0.235829	0.860147	0.235829	0.697344	0.235829
428	0.975188	0.236381	0.907014	0.236381	0.887669	0.236381	0.859679	0.236381	0.697024	0.236381
429	0.975199	0.236933	0.906904	0.236933	0.887231	0.236933	0.859447	0.236933	0.696424	0.236933
430	0.975164	0.237486	0.906935	0.237486	0.886889	0.237486	0.85889	0.237486	0.695828	0.237486
431	0.975222	0.238038	0.906686	0.238038	0.886548	0.238038	0.85829	0.238038	0.695142	0.238038
432	0.975094	0.23859	0.90644	0.23859	0.886163	0.23859	0.857738	0.23859	0.694968	0.23859
433	0.975105	0.239142	0.906425	0.239142	0.88601	0.239142	0.857097	0.239142	0.694656	0.239142
434	0.974978	0.239695	0.90641	0.239695	0.885904	0.239695	0.85632	0.239695	0.694484	0.239695
435	0.97499	0.240247	0.906119	0.240247	0.885431	0.240247	0.856145	0.240247	0.694129	0.240247
436	0.975047	0.240799	0.905922	0.240799	0.88528	0.240799	0.855603	0.240799	0.693454	0.240799
437	0.975058	0.241352	0.905725	0.241352	0.884857	0.241352	0.855247	0.241352	0.693378	0.241352
438	0.974978	0.241904	0.905758	0.241904	0.884663	0.241904	0.854664	0.241904	0.693302	0.241904
439	0.974944	0.242456	0.905745	0.242456	0.884288	0.242456	0.854403	0.242456	0.692725	0.242456
440	0.97491	0.243008	0.90555	0.243008	0.884005	0.243008	0.85387	0.243008	0.692423	0.243008
441	0.974876	0.243561	0.905356	0.243561	0.883815	0.243561	0.853521	0.243561	0.692032	0.243561
442	0.974752	0.244113	0.905389	0.244113	0.88367	0.244113	0.853084	0.244113	0.691779	0.244113
443	0.974764	0.244665	0.905241	0.244665	0.883256	0.244665	0.852693	0.244665	0.691481	0.244665
444	0.974731	0.245217	0.905139	0.245217	0.883113	0.245217	0.852349	0.245217	0.69132	0.245217
445	0.974698	0.24577	0.904948	0.24577	0.882882	0.24577	0.852097	0.24577	0.69098	0.24577
446	0.974665	0.246322	0.904802	0.246322	0.882516	0.246322	0.851576	0.246322	0.690911	0.246322
447	0.974632	0.246874	0.904479	0.246874	0.882108	0.246874	0.851058	0.246874	0.690439	0.246874
448	0.974644	0.247426	0.904469	0.247426	0.881925	0.247426	0.850498	0.247426	0.690103	0.247426
449	0.974611	0.247979	0.904325	0.247979	0.881653	0.247979	0.850207	0.247979	0.689858	0.247979
450	0.974623	0.248531	0.904271	0.248531	0.881205	0.248531	0.849918	0.248531	0.689614	0.248531
451	0.97468	0.249083	0.904217	0.249083	0.881203	0.249083	0.849231	0.249083	0.689238	0.249083
452	0.974736	0.249636	0.904031	0.249636	0.880934	0.249636	0.8489	0.249636	0.688686	0.249636
453	0.974747	0.250188	0.903845	0.250188	0.880888	0.250188	0.848528	0.250188	0.688093	0.250188
454	0.974715	0.25074	0.903837	0.25074	0.880578	0.25074	0.848156	0.25074	0.687987	0.25074
455	0.97477	0.251292	0.903697	0.251292	0.880401	0.251292	0.847875	0.251292	0.687618	0.251292
456	0.974738	0.251845	0.903601	0.251845	0.880225	0.251845	0.847331	0.251845	0.687338	0.251845
457	0.974618	0.252397	0.90333	0.252397	0.879961	0.252397	0.847096	0.252397	0.687016	0.252397
458	0.97463	0.252949	0.903105	0.252949	0.879743	0.252949	0.846557	0.252949	0.686608	0.252949
459	0.974554	0.253501	0.903098	0.253501	0.879439	0.253501	0.846368	0.253501	0.686288	0.253501
460	0.974566	0.254054	0.90283	0.254054	0.879092	0.254054	0.845702	0.254054	0.686014	0.254054
461	0.974578	0.254606	0.902824	0.254606	0.878877	0.254606	0.84569	0.254606	0.685654	0.254606
462	0.974547	0.255158	0.902688	0.255158	0.87862	0.255158	0.845288	0.255158	0.685122	0.255158
463	0.974429	0.25571	0.902553	0.25571	0.878234	0.25571	0.844758	0.25571	0.684592	0.25571
464	0.974441	0.256263	0.902375	0.256263	0.878022	0.256263	0.844274	0.256263	0.684281	0.256263
465	0.974496	0.256815	0.902069	0.256815	0.877812	0.256815	0.844007	0.256815	0.684186	0.256815
466	0.974508	0.257367	0.902021	0.257367	0.877559	0.257367	0.843741	0.257367	0.683876	0.257367
467	0.974476	0.25792	0.901717	0.25792	0.877264	0.25792	0.843433	0.25792	0.683611	0.25792
468	0.97436	0.258472	0.901543	0.258472	0.876971	0.258472	0.84287	0.258472	0.683432	0.258472
469	0.974329	0.259024	0.901497	0.259024	0.876722	0.259024	0.842523	0.259024	0.682999	0.259024
470	0.974342	0.259576	0.901153	0.259576	0.876473	0.259576	0.842475	0.259576	0.682524	0.259576
471	0.974311	0.260129	0.900981	0.260129	0.876226	0.260129	0.84213	0.260129	0.682009	0.260129
472	0.974323	0.260681	0.900852	0.260681	0.875937	0.260681	0.841829	0.260681	0.681539	0.260681
473	0.974251	0.261233	0.900765	0.261233	0.87565	0.261233	0.841106	0.261233	0.681155	0.261233
474	0.97422	0.261785	0.900679	0.261785	0.875364	0.261785	0.840597	0.261785	0.680604	0.261785
475	0.974233	0.262338	0.900762	0.262338	0.875163	0.262338	0.840259	0.262338	0.680182	0.262338
476	0.974161	0.26289	0.90055	0.26289	0.874963	0.26289	0.839713	0.26289	0.680055	0.26289
477	0.974131	0.263442	0.900423	0.263442	0.874806	0.263442	0.839336	0.263442	0.679678	0.263442
478	0.974143	0.263994	0.900172	0.263994	0.874901	0.263994	0.838919	0.263994	0.679344	0.263994
479	0.974114	0.264547	0.899962	0.264547	0.874786	0.264547	0.838504	0.264547	0.678844	0.264547
480	0.974126	0.265099	0.899963	0.265099	0.874422	0.265099	0.837965	0.265099	0.678513	0.265099
481	0.974055	0.265651	0.899879	0.265651	0.874101	0.265651	0.837803	0.265651	0.678475	0.265651
482	0.973901	0.266203	0.89988	0.266203	0.873698	0.266203	0.8376	0.266203	0.678146	0.266203
483	0.973914	0.266756	0.899507	0.266756	0.873546	0.266756	0.837398	0.266756	0.678026	0.266756
484	0.973927	0.267308	0.899302	0.267308	0.873394	0.267308	0.836908	0.267308	0.677617	0.267308
485	0.973857	0.26786	0.899344	0.26786	0.873077	0.26786	0.836502	0.26786	0.677292	0.26786
486	0.973869	0.268413	0.899305	0.268413	0.872968	0.268413	0.83618	0.268413	0.677009	0.268413
487	0.9738	0.268965	0.899183	0.268965	0.872654	0.268965	0.835736	0.268965	0.676481	0.268965
488	0.973772	0.269517	0.899062	0.269517	0.872546	0.269517	0.835335	0.269517	0.676284	0.269517
489	0.973784	0.270069	0.898859	0.270069	0.872357	0.270069	0.835058	0.270069	0.676046	0.270069
490	0.973797	0.270622	0.898943	0.270622	0.871964	0.270622	0.834701	0.270622	0.675646	0.270622
491	0.973769	0.271174	0.898945	0.271174	0.871818	0.271174	0.834141	0.271174	0.675288	0.271174
492	0.973782	0.271726	0.898785	0.271726	0.87155	0.271726	0.83395	0.271726	0.675095	0.271726
493	0.973672	0.272278	0.898544	0.272278	0.871283	0.272278	0.8338	0.272278	0.674699	0.272278
494	0.973645	0.272831	0.898547	0.272831	0.870734	0.272831	0.833367	0.272831	0.674305	0.272831
495	0.973617	0.273383	0.898388	0.273383	0.870551	0.273383	0.832855	0.273383	0.674195	0.273383
496	0.973549	0.273935	0.89827	0.273935	0.870287	0.273935	0.832345	0.273935	0.673965	0.273935
497	0.973603	0.274487	0.898233	0.274487	0.869985	0.274487	0.831757	0.274487	0.673655	0.274487
498	0.973535	0.27504	0.898197	0.27504	0.869845	0.27504	0.831292	0.27504	0.673467	0.27504
499	0.973508	0.275592	0.89812	0.275592	0.869624	0.275592	0.830548	0.275592	0.67332	0.275592
500	0.973441	0.276144	0.898124	0.276144	0.869365	0.276144	0.830247	0.276144	0.672773	0.276144
501	0.973334	0.276697	0.897968	0.276697	0.869067	0.276697	0.829827	0.276697	0.672348	0.276697
502	0.973348	0.277249	0.897773	0.277249	0.86881	0.277249	0.829768	0.277249	0.672085	0.277249
503	0.973401	0.277801	0.897698	0.277801	0.868633	0.277801	0.829351	0.277801	0.671782	0.277801
504	0.973334	0.278353	0.897663	0.278353	0.868378	0.278353	0.828975	0.278353	0.671442	0.278353
505	0.973387	0.278906	0.897588	0.278906	0.868243	0.278906	0.82868	0.278906	0.671181	0.278906
506	0.9734	0.279458	0.897435	0.279458	0.868029	0.279458	0.828268	0.279458	0.670883	0.279458
507	0.973334	0.28001	0.89744	0.28001	0.867658	0.28001	0.827857	0.28001	0.670546	0.28001
508	0.973387	0.280562	0.897445	0.280562	0.867328	0.280562	0.827605	0.280562	0.67017	0.280562
509	0.973361	0.281115	0.897293	0.281115	0.866999	0.281115	0.827197	0.281115	0.670033	0.281115
510	0.973374	0.281667	0.897102	0.281667	0.866868	0.281667	0.826752	0.281667	0.669817	0.281667
511	0.973347	0.282219	0.897186	0.282219	0.866581	0.282219	0.826582	0.282219	0.669485	0.282219
512	0.973321	0.282771	0.896957	0.282771	0.866216	0.282771	0.82614	0.282771	0.669232	0.282771
513	0.973373	0.283324	0.896768	0.283324	0.866048	0.283324	0.825972	0.283324	0.669058	0.283324
514	0.973347	0.283876	0.896736	0.283876	0.865881	0.283876	0.825727	0.283876	0.66869	0.283876
515	0.973321	0.284428	0.896587	0.284428	0.865636	0.284428	0.825288	0.284428	0.668362	0.284428
516	0.973334	0.284981	0.896593	0.284981	0.865432	0.284981	0.824891	0.284981	0.668114	0.284981
517	0.973309	0.285533	0.896445	0.285533	0.865266	0.285533	0.824572	0.285533	0.667866	0.285533
518	0.973283	0.286085	0.896413	0.286085	0.864947	0.286085	0.824292	0.286085	0.667619	0.286085
519	0.973296	0.286637	0.896228	0.286637	0.864591	0.286637	0.824014	0.286637	0.667142	0.286637
520	0.973309	0.28719	0.896119	0.28719	0.86439	0.28719	0.823622	0.28719	0.666936	0.28719
521	0.973283	0.287742	0.895973	0.287742	0.864036	0.287742	0.823155	0.287742	0.666692	0.287742
522	0.973296	0.288294	0.895713	0.288294	0.863875	0.288294	0.822612	0.288294	0.666335	0.288294
523	0.973271	0.288846	0.895492	0.288846	0.863791	0.288846	0.822301	0.288846	0.666055	0.288846
524	0.973131	0.289399	0.895577	0.289399	0.863517	0.289399	0.822221	0.289399	0.665738	0.289399
525	0.973068	0.289951	0.895471	0.289951	0.863129	0.289951	0.821721	0.289951	0.665537	0.289951
526	0.973119	0.290503	0.895061	0.290503	0.863009	0.290503	0.821452	0.290503	0.66526	0.290503
527	0.97317	0.291055	0.894919	0.291055	0.862624	0.291055	0.820728	0.291055	0.664946	0.291055
528	0.973145	0.291608	0.894701	0.291608	0.862278	0.291608	0.820348	0.291608	0.664634	0.291608
529	0.973082	0.29216	0.894749	0.29216	0.86182	0.29216	0.820045	0.29216	0.664171	0.29216
530	0.97302	0.292712	0.894721	0.292712	0.861552	0.292712	0.819516	0.292712	0.663749	0.292712
531	0.97292	0.293265	0.894543	0.293265	0.861135	0.293265	0.81899	0.293265	0.663403	0.293265
532	0.972896	0.293817	0.89444	0.293817	0.86087	0.293817	0.818653	0.293817	0.663321	0.293817
533	0.972872	0.294369	0.894413	0.294369	0.860643	0.294369	0.818281	0.294369	0.662902	0.294369
534	0.972885	0.294921	0.894311	0.294921	0.86038	0.294921	0.817909	0.294921	0.662522	0.294921
535	0.972823	0.295474	0.894023	0.295474	0.860117	0.295474	0.817652	0.295474	0.662555	0.295474
536	0.972837	0.296026	0.893773	0.296026	0.859781	0.296026	0.81732	0.296026	0.662139	0.296026
537	0.972813	0.296578	0.893672	0.296578	0.859596	0.296578	0.816916	0.296578	0.661726	0.296578
538	0.972789	0.29713	0.893647	0.29713	0.859187	0.29713	0.816587	0.29713	0.661239	0.29713
539	0.972728	0.297683	0.893473	0.297683	0.859115	0.297683	0.816333	0.297683	0.660755	0.297683
540	0.972668	0.298235	0.893263	0.298235	0.858931	0.298235	0.81597	0.298235	0.660272	0.298235
541	0.972681	0.298787	0.89298	0.298787	0.858711	0.298787	0.815534	0.298787	0.659939	0.298787
542	0.972732	0.299339	0.892919	0.299339	0.858603	0.299339	0.815357	0.299339	0.65957	0.299339
543	0.972708	0.299892	0.892748	0.299892	0.8582	0.299892	0.815071	0.299892	0.659313	0.299892
544	0.972648	0.300444	0.892614	0.300444	0.857873	0.300444	0.814786	0.300444	0.658983	0.300444
545	0.972625	0.300996	0.892481	0.300996	0.857803	0.300996	0.814502	0.300996	0.658765	0.300996
546	0.972638	0.301549	0.892312	0.301549	0.857514	0.301549	0.814256	0.301549	0.658584	0.301549
547	0.972506	0.302101	0.892033	0.302101	0.857409	0.302101	0.813864	0.302101	0.658184	0.302101
548	0.972519	0.302653	0.891938	0.302653	0.857086	0.302653	0.813328	0.302653	0.657677	0.302653
549	0.972424	0.303205	0.891771	0.303205	0.856654	0.303205	0.812794	0.303205	0.65728	0.303205
550	0.972365	0.303758	0.891531	0.303758	0.856587	0.303758	0.812334	0.303758	0.657031	0.303758
551	0.972342	0.30431	0.891293	0.30431	0.856521	0.30431	0.811804	0.30431	0.656746	0.30431
552	0.972284	0.304862	0.891018	0.304862	0.856237	0.304862	0.811492	0.304862	0.656317	0.304862
553	0.972261	0.305414	0.890818	0.305414	0.855882	0.305414	0.811255	0.305414	0.655998	0.305414
554	0.972203	0.305967	0.890726	0.305967	0.855817	0.305967	0.810657	0.305967	0.655536	0.305967
555	0.972145	0.306519	0.890418	0.306519	0.855573	0.306519	0.810277	0.306519	0.655148	0.306519
556	0.972123	0.307071	0.890364	0.307071	0.855473	0.307071	0.809971	0.307071	0.654761	0.307071
557	0.972137	0.307623	0.89013	0.307623	0.855266	0.307623	0.809666	0.307623	0.654519	0.307623
558	0.972116	0.308176	0.890147	0.308176	0.854987	0.308176	0.809182	0.308176	0.654457	0.308176
559	0.972094	0.308728	0.890058	0.308728	0.854782	0.308728	0.808844	0.308728	0.654002	0.308728
560	0.972108	0.30928	0.890004	0.30928	0.854184	0.30928	0.808614	0.30928	0.65362	0.30928
561	0.972051	0.309833	0.889986	0.309833	0.853802	0.309833	0.808349	0.309833	0.65331	0.309833
562	0.972029	0.310385	0.890004	0.310385	0.853528	0.310385	0.807943	0.310385	0.652966	0.310385
563	0.971937	0.310937	0.889666	0.310937	0.853291	0.310937	0.807467	0.310937	0.652552	0.310937
564	0.97188	0.311489	0.889366	0.311489	0.852948	0.311489	0.807276	0.311489	0.652353	0.311489
565	0.971718	0.312042	0.889207	0.312042	0.852819	0.312042	0.806803	0.312042	0.652154	0.312042
566	0.971662	0.312594	0.888979	0.312594	0.852479	0.312594	0.806367	0.312594	0.651779	0.312594
567	0.971641	0.313146	0.888752	0.313146	0.85228	0.313146	0.805897	0.313146	0.651511	0.313146
568	0.971621	0.313698	0.888772	0.313698	0.851871	0.313698	0.80557	0.313698	0.651421	0.313698
569	0.97153	0.314251	0.888369	0.314251	0.851323	0.314251	0.805068	0.314251	0.651049	0.314251
570	0.97151	0.314803	0.888214	0.314803	0.851163	0.314803	0.804638	0.314803	0.650679	0.314803
571	0.97149	0.315355	0.88813	0.315355	0.850968	0.315355	0.80442	0.315355	0.650345	0.315355
572	0.97147	0.315907	0.887801	0.315907	0.850914	0.315907	0.803678	0.315907	0.649942	0.315907
573	0.971484	0.31646	0.887648	0.31646	0.850895	0.31646	0.803183	0.31646	0.649611	0.31646
574	0.971464	0.317012	0.887565	0.317012	0.850876	0.317012	0.802899	0.317012	0.649141	0.317012
575	0.97141	0.317564	0.887552	0.317564	0.850579	0.317564	0.802511	0.317564	0.648812	0.317564
576	0.97139	0.318117	0.887434	0.318117	0.850422	0.318117	0.801986	0.318117	0.648727	0.318117
577	0.971335	0.318669	0.88711	0.318669	0.8503	0.318669	0.801532	0.318669	0.648366	0.318669
578	0.971316	0.319221	0.886924	0.319221	0.850144	0.319221	0.80101	0.319221	0.648144	0.319221
579	0.971262	0.319773	0.886671	0.319773	0.850022	0.319773	0.800698	0.319773	0.647819	0.319773
580	0.971173	0.320326	0.886349	0.320326	0.849695	0.320326	0.800283	0.320326	0.647529	0.320326
581	0.971154	0.320878	0.886062	0.320878	0.849575	0.320878	0.800076	0.320878	0.647344	0.320878
582	0.971032	0.32143	0.886018	0.32143	0.849318	0.32143	0.799629	0.32143	0.647126	0.32143
583	0.971013	0.321982	0.886007	0.321982	0.848993	0.321982	0.799149	0.321982	0.646873	0.321982
584	0.970994	0.322535	0.885826	0.322535	0.848567	0.322535	0.798808	0.322535	0.646519	0.322535
585	0.97101	0.323087	0.885679	0.323087	0.848484	0.323087	0.798468	0.323087	0.646405	0.323087
586	0.970991	0.323639	0.885362	0.323639	0.848162	0.323639	0.798164	0.323639	0.646155	0.323639
587	0.971006	0.324191	0.885149	0.324191	0.848114	0.324191	0.797656	0.324191	0.645975	0.324191
588	0.971055	0.324744	0.885106	0.324744	0.847896	0.324744	0.797116	0.324744	0.645726	0.324744
589	0.970969	0.325296	0.885097	0.325296	0.847611	0.325296	0.796713	0.325296	0.645343	0.325296
590	0.970916	0.325848	0.885224	0.325848	0.847463	0.325848	0.796346	0.325848	0.645063	0.325848
591	0.97083	0.326401	0.88508	0.326401	0.847382	0.326401	0.796014	0.326401	0.644784	0.326401
592	0.970778	0.326953	0.884835	0.326953	0.847201	0.326953	0.795581	0.326953	0.644505	0.326953
593	0.97076	0.327505	0.884793	0.327505	0.846953	0.327505	0.79515	0.327505	0.644396	0.327505
594	0.970708	0.328057	0.884549	0.328057	0.846705	0.328057	0.794822	0.328057	0.64412	0.328057
595	0.970656	0.32861	0.884441	0.32861	0.846526	0.32861	0.794461	0.32861	0.643609	0.32861
596	0.970605	0.329162	0.884467	0.329162	0.84618	0.329162	0.794202	0.329162	0.643267	0.329162
597	0.970554	0.329714	0.884292	0.329714	0.846002	0.329714	0.793675	0.329714	0.643027	0.329714
598	0.970603	0.330266	0.884118	0.330266	0.845825	0.330266	0.793418	0.330266	0.642855	0.330266
599	0.970585	0.330819	0.884011	0.330819	0.845381	0.330819	0.793162	0.330819	0.642616	0.330819
600	0.970601	0.331371	0.883904	0.331371	0.845105	0.331371	0.79274	0.331371	0.642345	0.331371
601	0.970484	0.331923	0.883798	0.331923	0.844897	0.331923	0.792519	0.331923	0.642108	0.331923
602	0.970366	0.332475	0.883625	0.332475	0.84459	0.332475	0.792233	0.332475	0.641806	0.332475
603	0.970349	0.333028	0.883354	0.333028	0.844483	0.333028	0.791881	0.333028	0.641438	0.333028
604	0.970332	0.33358	0.88315	0.33358	0.844144	0.33358	0.791729	0.33358	0.641138	0.33358
605	0.970315	0.334132	0.883045	0.334132	0.843939	0.334132	0.791511	0.334132	0.640706	0.334132
606	0.970298	0.334685	0.882941	0.334685	0.843537	0.334685	0.79136	0.334685	0.640408	0.334685
607	0.970281	0.335237	0.882739	0.335237	0.843267	0.335237	0.790979	0.335237	0.639946	0.335237
608	0.970165	0.335789	0.882635	0.335789	0.842999	0.335789	0.790632	0.335789	0.639584	0.335789
609	0.970116	0.336341	0.882434	0.336341	0.842632	0.336341	0.790253	0.336341	0.639125	0.336341
610	0.970034	0.336894	0.882004	0.336894	0.8423	0.336894	0.789941	0.336894	0.639028	0.336894
611	0.969919	0.337446	0.882033	0.337446	0.841773	0.337446	0.789598	0.337446	0.63867	0.337446
612	0.969805	0.337998	0.881671	0.337998	0.841705	0.337998	0.789353	0.337998	0.63828	0.337998
613	0.969789	0.33855	0.881537	0.33855	0.841343	0.33855	0.788914	0.33855	0.638119	0.33855
614	0.969675	0.339103	0.881046	0.339103	0.841113	0.339103	0.788574	0.339103	0.637699	0.339103
615	0.96966	0.339655	0.880979	0.339655	0.840851	0.339655	0.7883	0.339655	0.637313	0.339655
616	0.969709	0.340207	0.880751	0.340207	0.840525	0.340207	0.787961	0.340207	0.636895	0.340207
617	0.969725	0.340759	0.880458	0.340759	0.840394	0.340759	0.78756	0.340759	0.636543	0.340759
618	0.969774	0.341312	0.880327	0.341312	0.84007	0.341312	0.787127	0.341312	0.636064	0.341312
619	0.969726	0.341864	0.880327	0.341864	0.839876	0.341864	0.786727	0.341864	0.635747	0.341864
620	0.969678	0.342416	0.880165	0.342416	0.839489	0.342416	0.786265	0.342416	0.635528	0.342416
621	0.969663	0.342969	0.880165	0.342969	0.839264	0.342969	0.785804	0.342969	0.63531	0.342969
622	0.969712	0.343521	0.87994	0.343521	0.839201	0.343521	0.785409	0.343521	0.634996	0.343521
623	0.969632	0.344073	0.879651	0.344073	0.839042	0.344073	0.785111	0.344073	0.634618	0.344073
624	0.969616	0.344625	0.879491	0.344625	0.838883	0.344625	0.784686	0.344625	0.634339	0.344625
625	0.969601	0.345178	0.87914	0.345178	0.838725	0.345178	0.784231	0.345178	0.63374	0.345178
626	0.969522	0.34573	0.879109	0.34573	0.838504	0.34573	0.783841	0.34573	0.633334	0.34573
627	0.969507	0.346282	0.878951	0.346282	0.838219	0.346282	0.783516	0.346282	0.633154	0.346282
628	0.969396	0.346834	0.87873	0.346834	0.837935	0.346834	0.783032	0.346834	0.632973	0.346834
629	0.969286	0.347387	0.878637	0.347387	0.837684	0.347387	0.78271	0.347387	0.632667	0.347387
630	0.969334	0.347939	0.878448	0.347939	0.837529	0.347939	0.782451	0.347939	0.632393	0.347939
631	0.969383	0.348491	0.878229	0.348491	0.837406	0.348491	0.782194	0.348491	0.632088	0.348491
632	0.969431	0.349043	0.87801	0.349043	0.837094	0.349043	0.782001	0.349043	0.631784	0.349043
633	0.969385	0.349596	0.877919	0.349596	0.836972	0.349596	0.781587	0.349596	0.63167	0.349596
634	0.969339	0.350148	0.877764	0.350148	0.836851	0.350148	0.781332	0.350148	0.6314	0.350148
635	0.969355	0.3507	0.877484	0.3507	0.836635	0.3507	0.780983	0.3507	0.63113	0.3507
636	0.969309	0.351253	0.877331	0.351253	0.836546	0.351253	0.780825	0.351253	0.631018	0.351253
637	0.969326	0.351805	0.877272	0.351805	0.836049	0.351805	0.780509	0.351805	0.630781	0.351805
638	0.969311	0.352357	0.877088	0.352357	0.835773	0.352357	0.780195	0.352357	0.630795	0.352357
639	0.969265	0.352909	0.876905	0.352909	0.835467	0.352909	0.77985	0.352909	0.630497	0.352909
640	0.96922	0.353462	0.876816	0.353462	0.835193	0.353462	0.779663	0.353462	0.630137	0.353462
641	0.969237	0.354014	0.876728	0.354014	0.834795	0.354014	0.779289	0.354014	0.62984	0.354014
642	0.969191	0.354566	0.876577	0.354566	0.83446	0.354566	0.779041	0.354566	0.629575	0.354566
643	0.969208	0.355118	0.876271	0.355118	0.83422	0.355118	0.778701	0.355118	0.629218	0.355118
644	0.969194	0.355671	0.876122	0.355671	0.833918	0.355671	0.778361	0.355671	0.628894	0.355671
645	0.969148	0.356223	0.87588	0.356223	0.83368	0.356223	0.77796	0.356223	0.628601	0.356223
646	0.969134	0.356775	0.875639	0.356775	0.833349	0.356775	0.77784	0.356775	0.628464	0.356775
647	0.969089	0.357327	0.87546	0.357327	0.832988	0.357327	0.777503	0.357327	0.628172	0.357327
648	0.969044	0.35788	0.875282	0.35788	0.832721	0.35788	0.777106	0.35788	0.628036	0.35788
649	0.969061	0.358432	0.875135	0.358432	0.832578	0.358432	0.77674	0.358432	0.627746	0.358432
650	0.969016	0.358984	0.874958	0.358984	0.832128	0.358984	0.776192	0.358984	0.627304	0.358984
651	0.969064	0.359537	0.87475	0.359537	0.831925	0.359537	0.775921	0.359537	0.626893	0.359537
652	0.969081	0.360089	0.874605	0.360089	0.831754	0.360089	0.775498	0.360089	0.626699	0.360089
653	0.969097	0.360641	0.87446	0.360641	0.831429	0.360641	0.775198	0.360641	0.62629	0.360641
654	0.969053	0.361193	0.874408	0.361193	0.831228	0.361193	0.774869	0.361193	0.625975	0.361193
655	0.968948	0.361746	0.874355	0.361746	0.830784	0.361746	0.774602	0.361746	0.625691	0.361746
656	0.968934	0.362298	0.874211	0.362298	0.830371	0.362298	0.774336	0.362298	0.625438	0.362298
657	0.968829	0.36285	0.874037	0.36285	0.830081	0.36285	0.773827	0.36285	0.625308	0.36285
658	0.968846	0.363402	0.873925	0.363402	0.829914	0.363402	0.773563	0.363402	0.624814	0.363402
659	0.968772	0.363955	0.873843	0.363955	0.829838	0.363955	0.77333	0.363955	0.624655	0.363955
660	0.968698	0.364507	0.87367	0.364507	0.829551	0.364507	0.773007	0.364507	0.624375	0.364507
661	0.968533	0.365059	0.873559	0.365059	0.829324	0.365059	0.772685	0.365059	0.624126	0.365059
662	0.968551	0.365611	0.873418	0.365611	0.829129	0.365611	0.772394	0.365611	0.623697	0.365611
663	0.968568	0.366164	0.873337	0.366164	0.828874	0.366164	0.772013	0.366164	0.623511	0.366164
664	0.968585	0.366716	0.873166	0.366716	0.82871	0.366716	0.771664	0.366716	0.623084	0.366716
665	0.968633	0.367268	0.873026	0.367268	0.828637	0.367268	0.771405	0.367268	0.622718	0.367268
666	0.96862	0.367821	0.872857	0.367821	0.828323	0.367821	0.770968	0.367821	0.622354	0.367821
667	0.968457	0.368373	0.872777	0.368373	0.828041	0.368373	0.770682	0.368373	0.62217	0.368373
668	0.968474	0.368925	0.872668	0.368925	0.8277	0.368925	0.770157	0.368925	0.621898	0.368925
669	0.968342	0.369477	0.87241	0.369477	0.827599	0.369477	0.769753	0.369477	0.621685	0.369477
670	0.96827	0.37003	0.872213	0.37003	0.827438	0.37003	0.769141	0.37003	0.621265	0.37003
671	0.968198	0.370582	0.872016	0.370582	0.827248	0.370582	0.76874	0.370582	0.620756	0.370582
672	0.968096	0.371134	0.87173	0.371134	0.827059	0.371134	0.76831	0.371134	0.620309	0.371134
673	0.968114	0.371686	0.871415	0.371686	0.826662	0.371686	0.768031	0.371686	0.62013	0.371686
674	0.968042	0.372239	0.87125	0.372239	0.826355	0.372239	0.767663	0.372239	0.619744	0.372239
675	0.968031	0.372791	0.871115	0.372791	0.82599	0.372791	0.767207	0.372791	0.619596	0.372791
676	0.967989	0.373343	0.870891	0.373343	0.825774	0.373343	0.766871	0.373343	0.619272	0.373343
677	0.968007	0.373895	0.870757	0.373895	0.825441	0.373895	0.766506	0.373895	0.619007	0.373895
678	0.967848	0.374448	0.870446	0.374448	0.82499	0.374448	0.766172	0.374448	0.618831	0.374448
679	0.967836	0.375	0.870372	0.375	0.824924	0.375	0.76578	0.375	0.618656	0.375
680	0.967824	0.375552	0.870121	0.375552	0.82477	0.375552	0.765595	0.375552	0.618364	0.375552
681	0.967813	0.376105	0.869842	0.376105	0.824528	0.376105	0.765293	0.376105	0.618014	0.376105
682	0.967802	0.376657	0.869828	0.376657	0.824404	0.376657	0.765051	0.376657	0.617665	0.376657
683	0.967761	0.377209	0.869638	0.377209	0.824075	0.377209	0.76478	0.377209	0.617259	0.377209
684	0.96772	0.377761	0.869536	0.377761	0.823719	0.377761	0.76451	0.377761	0.616941	0.377761
685	0.967738	0.378314	0.869434	0.378314	0.823626	0.378314	0.764211	0.378314	0.616566	0.378314
686	0.967756	0.378866	0.869275	0.378866	0.82327	0.378866	0.76403	0.378866	0.616104	0.378866
687	0.967774	0.379418	0.869145	0.379418	0.822945	0.379418	0.763646	0.379418	0.615673	0.379418
688	0.967733	0.37997	0.869015	0.37997	0.822534	0.37997	0.763321	0.37997	0.615331	0.37997
689	0.967664	0.380523	0.868828	0.380523	0.822153	0.380523	0.762881	0.380523	0.615193	0.380523
690	0.967624	0.381075	0.868641	0.381075	0.822034	0.381075	0.762616	0.381075	0.614823	0.381075
691	0.967439	0.381627	0.868311	0.381627	0.8218	0.381627	0.76238	0.381627	0.614628	0.381627
692	0.9674	0.382179	0.867952	0.382179	0.821508	0.382179	0.761972	0.382179	0.614173	0.382179
693	0.967331	0.382732	0.867767	0.382732	0.821246	0.382732	0.761738	0.382732	0.613749	0.382732
694	0.967321	0.383284	0.867554	0.383284	0.821129	0.383284	0.761505	0.383284	0.613527	0.383284
695	0.967195	0.383836	0.867428	0.383836	0.820782	0.383836	0.761216	0.383836	0.613508	0.383836
696	0.967242	0.384389	0.867389	0.384389	0.820609	0.384389	0.760955	0.384389	0.613086	0.384389
697	0.967203	0.384941	0.867034	0.384941	0.820206	0.384941	0.760552	0.384941	0.612751	0.384941
698	0.967136	0.385493	0.866823	0.385493	0.819719	0.385493	0.76015	0.385493	0.612217	0.385493
699	0.967097	0.386045	0.866585	0.386045	0.819404	0.386045	0.759921	0.386045	0.611799	0.386045
700	0.96703	0.386598	0.866204	0.386598	0.819234	0.386598	0.759693	0.386598	0.611583	0.386598
701	0.966962	0.38715	0.866052	0.38715	0.819064	0.38715	0.759465	0.38715	0.611252	0.38715
702	0.966953	0.387702	0.865987	0.387702	0.818837	0.387702	0.759124	0.387702	0.610837	0.387702
703	0.966971	0.388254	0.865921	0.388254	0.818668	0.388254	0.758784	0.388254	0.610537	0.388254
704	0.966961	0.388807	0.865714	0.388807	0.818414	0.388807	0.758473	0.388807	0.610238	0.388807
705	0.96698	0.389359	0.865621	0.389359	0.818303	0.389359	0.758135	0.389359	0.609969	0.389359
706	0.966998	0.389911	0.865245	0.389911	0.817994	0.389911	0.757769	0.389911	0.609643	0.389911
707	0.967016	0.390463	0.864983	0.390463	0.817884	0.390463	0.757433	0.390463	0.609431	0.390463
708	0.967007	0.391016	0.864863	0.391016	0.817745	0.391016	0.757154	0.391016	0.609248	0.391016
709	0.966997	0.391568	0.864799	0.391568	0.817551	0.391568	0.756819	0.391568	0.608812	0.391568
710	0.966987	0.39212	0.864511	0.39212	0.817414	0.39212	0.756345	0.39212	0.60849	0.39212
711	0.967005	0.392673	0.864364	0.392673	0.817108	0.392673	0.755928	0.392673	0.608197	0.392673
712	0.966995	0.393225	0.864049	0.393225	0.816719	0.393225	0.755456	0.393225	0.607876	0.393225
713	0.966985	0.393777	0.863847	0.393777	0.816471	0.393777	0.755182	0.393777	0.607669	0.393777
714	0.966948	0.394329	0.863617	0.394329	0.816224	0.394329	0.754797	0.394329	0.607378	0.394329
715	0.966938	0.394882	0.863612	0.394882	0.816201	0.394882	0.754301	0.394882	0.606864	0.394882
716	0.9669	0.395434	0.863412	0.395434	0.815899	0.395434	0.754001	0.395434	0.606491	0.395434
717	0.966947	0.395986	0.863128	0.395986	0.815765	0.395986	0.753675	0.395986	0.606427	0.395986
718	0.966909	0.396538	0.862929	0.396538	0.815604	0.396538	0.753294	0.396538	0.606056	0.396538
719	0.966788	0.397091	0.862785	0.397091	0.815276	0.397091	0.752886	0.397091	0.605852	0.397091
720	0.966806	0.397643	0.862504	0.397643	0.815144	0.397643	0.752674	0.397643	0.605678	0.397643
721	0.966714	0.398195	0.862334	0.398195	0.814873	0.398195	0.752379	0.398195	0.605365	0.398195
722	0.966649	0.398747	0.862192	0.398747	0.814742	0.398747	0.752112	0.398747	0.60508	0.398747
723	0.966585	0.3993	0.861913	0.3993	0.8145	0.3993	0.751819	0.3993	0.604741	0.3993
724	0.966631	0.399852	0.861661	0.399852	0.814397	0.399852	0.75136	0.399852	0.604514	0.399852
725	0.966622	0.400404	0.861493	0.400404	0.814129	0.400404	0.751097	0.400404	0.604232	0.400404
726	0.966585	0.400957	0.861326	0.400957	0.814	0.400957	0.750833	0.400957	0.603813	0.400957
727	0.966521	0.401509	0.861049	0.401509	0.813815	0.401509	0.750516	0.401509	0.603367	0.401509
728	0.966457	0.402061	0.860773	0.402061	0.813467	0.402061	0.750144	0.402061	0.60306	0.402061
729	0.966476	0.402613	0.86047	0.402613	0.813311	0.402613	0.749719	0.402613	0.602782	0.402613
730	0.966494	0.403166	0.860333	0.403166	0.812991	0.403166	0.749432	0.403166	0.602531	0.403166
731	0.966458	0.403718	0.86025	0.403718	0.812864	0.403718	0.749145	0.403718	0.602336	0.403718
732	0.966394	0.40427	0.859949	0.40427	0.812601	0.40427	0.748805	0.40427	0.602115	0.40427
733	0.966331	0.404822	0.859704	0.404822	0.812283	0.404822	0.748302	0.404822	0.601839	0.404822
734	0.966241	0.405375	0.859404	0.405375	0.811912	0.405375	0.747854	0.405375	0.601428	0.405375
735	0.966205	0.405927	0.859351	0.405927	0.81157	0.405927	0.747735	0.405927	0.601045	0.405927
736	0.966169	0.406479	0.859161	0.406479	0.811309	0.406479	0.747398	0.406479	0.600853	0.406479
737	0.96608	0.407031	0.859054	0.407031	0.811267	0.407031	0.747062	0.407031	0.600662	0.407031
738	0.966017	0.407584	0.858811	0.407584	0.810981	0.407584	0.746782	0.407584	0.600309	0.407584
739	0.966036	0.408136	0.858515	0.408136	0.810776	0.408136	0.746367	0.408136	0.600173	0.408136
740	0.966055	0.408688	0.858301	0.408688	0.810654	0.408688	0.745953	0.408688	0.599957	0.408688
741	0.966101	0.409241	0.858249	0.409241	0.810477	0.409241	0.745513	0.409241	0.599552	0.409241
742	0.966093	0.409793	0.858117	0.409793	0.810221	0.409793	0.745155	0.409793	0.599364	0.409793
743	0.965977	0.410345	0.857958	0.410345	0.810126	0.410345	0.744771	0.410345	0.599149	0.410345
744	0.965996	0.410897	0.857719	0.410897	0.809683	0.410897	0.744174	0.410897	0.598747	0.410897
745	0.965961	0.41145	0.857615	0.41145	0.809374	0.41145	0.743792	0.41145	0.598454	0.41145
746	0.965953	0.412002	0.857484	0.412002	0.809147	0.412002	0.743331	0.412002	0.597946	0.412002
747	0.965971	0.412554	0.85738	0.412554	0.808814	0.412554	0.742979	0.412554	0.597762	0.412554
748	0.965937	0.413106	0.857143	0.413106	0.808481	0.413106	0.742467	0.413106	0.597444	0.413106
749	0.965849	0.413659	0.856693	0.413659	0.80831	0.413659	0.74217	0.413659	0.5971	0.413659
750	0.965868	0.414211	0.856537	0.414211	0.808272	0.414211	0.741714	0.414211	0.596704	0.414211
751	0.96578	0.414763	0.856222	0.414763	0.808208	0.414763	0.741285	0.414763	0.596469	0.414763
752	0.965799	0.415315	0.855961	0.415315	0.80809	0.415315	0.741044	0.415315	0.596394	0.415315
753	0.965818	0.415868	0.855728	0.415868	0.807787	0.415868	0.740671	0.415868	0.596239	0.415868
754	0.96581	0.41642	0.855521	0.41642	0.807353	0.41642	0.740458	0.41642	0.596005	0.41642
755	0.965802	0.416972	0.855103	0.416972	0.80729	0.416972	0.740113	0.416972	0.595719	0.416972
756	0.965795	0.417525	0.854924	0.417525	0.807016	0.417525	0.739663	0.417525	0.595408	0.417525
757	0.96584	0.418077	0.854746	0.418077	0.806821	0.418077	0.739267	0.418077	0.595149	0.418077
758	0.965832	0.418629	0.854568	0.418629	0.806575	0.418629	0.739057	0.418629	0.594839	0.418629
759	0.965877	0.419181	0.854391	0.419181	0.806224	0.419181	0.738847	0.419181	0.594662	0.419181
760	0.965869	0.419734	0.854162	0.419734	0.805768	0.419734	0.738665	0.419734	0.594353	0.419734
761	0.965809	0.420286	0.854012	0.420286	0.805603	0.420286	0.738272	0.420286	0.593992	0.420286
762	0.965854	0.420838	0.853836	0.420838	0.805569	0.420838	0.738117	0.420838	0.593685	0.420838
763	0.96582	0.42139	0.85366	0.42139	0.805352	0.42139	0.737805	0.42139	0.593405	0.42139
764	0.965786	0.421943	0.853381	0.421943	0.805005	0.421943	0.737363	0.421943	0.593257	0.421943
765	0.965779	0.422495	0.85318	0.422495	0.804737	0.422495	0.737157	0.422495	0.593161	0.422495
766	0.965719	0.423047	0.852798	0.423047	0.804444	0.423047	0.736795	0.423047	0.592935	0.423047
767	0.965685	0.423599	0.852677	0.423599	0.804125	0.423599	0.736435	0.423599	0.592788	0.423599
768	0.965626	0.424152	0.852426	0.424152	0.803859	0.424152	0.736205	0.424152	0.592459	0.424152
769	0.965593	0.424704	0.852149	0.424704	0.803854	0.424704	0.73582	0.424704	0.592234	0.424704
770	0.965533	0.425256	0.852004	0.425256	0.803641	0.425256	0.735461	0.425256	0.591933	0.425256
771	0.9655	0.425809	0.851859	0.425809	0.803351	0.425809	0.735	0.425809	0.591528	0.425809
772	0.965389	0.426361	0.851662	0.426361	0.803062	0.426361	0.734722	0.426361	0.59128	0.426361
773	0.965331	0.426913	0.851466	0.426913	0.802774	0.426913	0.734289	0.426913	0.590981	0.426913
774	0.965324	0.427465	0.85127	0.427465	0.802589	0.427465	0.733986	0.427465	0.590605	0.427465
775	0.965291	0.428018	0.850972	0.428018	0.802353	0.428018	0.733736	0.428018	0.59023	0.428018
776	0.965207	0.42857	0.85088	0.42857	0.802041	0.42857	0.733435	0.42857	0.590139	0.42857
777	0.965149	0.429122	0.850609	0.429122	0.80191	0.429122	0.73316	0.429122	0.589766	0.429122
778	0.965142	0.429674	0.850492	0.429674	0.801625	0.429674	0.732963	0.429674	0.589522	0.429674
779	0.965161	0.430227	0.850402	0.430227	0.801417	0.430227	0.732561	0.430227	0.58933	0.430227
780	0.965129	0.430779	0.850081	0.430779	0.801262	0.430779	0.732289	0.430779	0.589241	0.430779
781	0.965097	0.431331	0.849786	0.431331	0.800927	0.431331	0.732017	0.431331	0.588845	0.431331
782	0.965116	0.431883	0.849595	0.431883	0.800568	0.431883	0.73172	0.431883	0.588578	0.431883
783	0.965007	0.432436	0.849455	0.432436	0.800261	0.432436	0.731297	0.432436	0.588312	0.432436
784	0.96495	0.432988	0.849137	0.432988	0.800158	0.432988	0.731053	0.432988	0.587944	0.432988
785	0.964842	0.43354	0.848845	0.43354	0.799878	0.43354	0.730657	0.43354	0.58773	0.43354
786	0.96481	0.434093	0.848477	0.434093	0.799751	0.434093	0.730338	0.434093	0.587364	0.434093
787	0.964728	0.434645	0.848161	0.434645	0.799471	0.434645	0.730045	0.434645	0.586974	0.434645
788	0.964696	0.435197	0.847973	0.435197	0.799244	0.435197	0.729702	0.435197	0.58666	0.435197
789	0.96464	0.435749	0.847684	0.435749	0.799017	0.435749	0.729437	0.435749	0.586322	0.435749
790	0.964608	0.436302	0.847447	0.436302	0.798638	0.436302	0.72907	0.436302	0.586188	0.436302
791	0.964502	0.436854	0.847235	0.436854	0.798614	0.436854	0.728705	0.436854	0.586003	0.436854
792	0.964471	0.437406	0.84715	0.437406	0.798414	0.437406	0.72834	0.437406	0.585844	0.437406
793	0.964389	0.437958	0.846687	0.437958	0.798189	0.437958	0.728002	0.437958	0.585509	0.437958
794	0.964384	0.438511	0.846629	0.438511	0.79794	0.438511	0.727715	0.438511	0.585275	0.438511
795	0.964328	0.439063	0.84652	0.439063	0.79759	0.439063	0.727076	0.439063	0.584866	0.439063
796	0.964348	0.439615	0.846361	0.439615	0.797467	0.439615	0.726766	0.439615	0.584558	0.439615
797	0.964267	0.440167	0.846252	0.440167	0.79722	0.440167	0.726356	0.440167	0.584176	0.440167
798	0.964211	0.44072	0.846044	0.44072	0.797073	0.44072	0.726147	0.44072	0.583845	0.44072
799	0.964181	0.441272	0.845761	0.441272	0.796901	0.441272	0.725689	0.441272	0.583515	0.441272
800	0.964076	0.441824	0.845479	0.441824	0.79663	0.441824	0.725382	0.441824	0.583135	0.441824
801	0.963946	0.442377	0.845073	0.442377	0.796335	0.442377	0.724926	0.442377	0.582832	0.442377
802	0.963866	0.442929	0.844917	0.442929	0.79609	0.442929	0.724521	0.442929	0.582629	0.442929
803	0.963861	0.443481	0.844736	0.443481	0.795871	0.443481	0.724116	0.443481	0.582401	0.443481
804	0.963782	0.444033	0.844481	0.444033	0.795677	0.444033	0.723738	0.444033	0.582224	0.444033
805	0.963752	0.444586	0.844352	0.444586	0.795533	0.444586	0.723435	0.444586	0.581874	0.444586
806	0.963748	0.445138	0.844123	0.445138	0.795166	0.445138	0.723034	0.445138	0.581549	0.445138
807	0.963694	0.44569	0.843944	0.44569	0.794751	0.44569	0.722659	0.44569	0.581373	0.44569
808	0.963615	0.446242	0.843642	0.446242	0.794461	0.446242	0.722334	0.446242	0.581025	0.446242
809	0.963487	0.446795	0.843415	0.446795	0.794171	0.446795	0.722009	0.446795	0.580727	0.446795
810	0.963458	0.447347	0.843189	0.447347	0.793832	0.447347	0.721686	0.447347	0.580479	0.447347
811	0.963404	0.447899	0.842939	0.447899	0.793618	0.447899	0.721339	0.447899	0.580331	0.447899
812	0.963351	0.448451	0.842689	0.448451	0.793355	0.448451	0.721041	0.448451	0.579961	0.448451
813	0.963273	0.449004	0.842415	0.449004	0.793142	0.449004	0.720622	0.449004	0.579543	0.449004
814	0.96322	0.449556	0.842191	0.449556	0.79288	0.449556	0.720253	0.449556	0.579298	0.449556
815	0.96324	0.450108	0.841795	0.450108	0.792741	0.450108	0.719835	0.450108	0.579053	0.450108
816	0.963261	0.450661	0.84145	0.450661	0.792383	0.450661	0.719541	0.450661	0.578638	0.450661
817	0.963208	0.451213	0.841105	0.451213	0.792049	0.451213	0.719297	0.451213	0.578346	0.451213
818	0.96313	0.451765	0.840762	0.451765	0.791839	0.451765	0.719078	0.451765	0.578152	0.451765
819	0.963053	0.452317	0.840541	0.452317	0.791702	0.452317	0.718639	0.452317	0.577642	0.452317
820	0.963025	0.45287	0.840321	0.45287	0.791444	0.45287	0.718422	0.45287	0.577327	0.45287
821	0.962997	0.453422	0.840028	0.453422	0.79104	0.453422	0.718131	0.453422	0.577014	0.453422
822	0.962994	0.453974	0.839834	0.453974	0.790784	0.453974	0.717768	0.453974	0.576677	0.453974
823	0.96282	0.454526	0.839615	0.454526	0.790625	0.454526	0.717382	0.454526	0.576365	0.454526
824	0.962816	0.455079	0.839446	0.455079	0.790418	0.455079	0.716924	0.455079	0.57586	0.455079
825	0.962668	0.455631	0.83918	0.455631	0.789872	0.455631	0.716613	0.455631	0.575695	0.455631
826	0.962713	0.456183	0.838842	0.456183	0.789569	0.456183	0.716109	0.456183	0.575361	0.456183
827	0.962685	0.456735	0.83865	0.456735	0.789171	0.456735	0.715847	0.456735	0.57498	0.456735
828	0.962537	0.457288	0.838168	0.457288	0.788966	0.457288	0.715562	0.457288	0.574696	0.457288
829	0.962462	0.45784	0.83776	0.45784	0.788714	0.45784	0.715254	0.45784	0.574534	0.45784
830	0.962459	0.458392	0.837522	0.458392	0.788439	0.458392	0.714898	0.458392	0.574299	0.458392
831	0.962432	0.458945	0.837357	0.458945	0.788164	0.458945	0.71464	0.458945	0.573945	0.458945
832	0.962333	0.459497	0.837071	0.459497	0.787866	0.459497	0.714502	0.459497	0.573568	0.459497
833	0.962306	0.460049	0.836835	0.460049	0.787592	0.460049	0.714076	0.460049	0.57336	0.460049
834	0.962255	0.460601	0.836431	0.460601	0.787343	0.460601	0.71382	0.460601	0.572936	0.460601
835	0.962228	0.461154	0.836291	0.461154	0.787119	0.461154	0.713588	0.461154	0.572705	0.461154
836	0.962106	0.461706	0.835913	0.461706	0.786871	0.461706	0.713165	0.461706	0.572426	0.461706
837	0.962151	0.462258	0.835703	0.462258	0.786767	0.462258	0.712791	0.462258	0.572244	0.462258
838	0.962125	0.46281	0.835326	0.46281	0.786592	0.46281	0.712322	0.46281	0.571967	0.46281
839	0.962075	0.463363	0.83495	0.463363	0.786394	0.463363	0.71195	0.463363	0.571667	0.463363
840	0.961977	0.463915	0.83479	0.463915	0.786243	0.463915	0.711554	0.463915	0.57151	0.463915
841	0.96188	0.464467	0.834487	0.464467	0.786117	0.464467	0.711089	0.464467	0.571187	0.464467
842	0.961854	0.465019	0.834184	0.465019	0.785896	0.465019	0.710624	0.465019	0.570937	0.465019
843	0.961757	0.465572	0.833978	0.465572	0.785557	0.465572	0.710517	0.465572	0.570568	0.465572
844	0.961754	0.466124	0.833487	0.466124	0.785289	0.466124	0.710268	0.466124	0.570295	0.466124
845	0.961681	0.466676	0.833377	0.466676	0.785094	0.466676	0.709971	0.466676	0.570117	0.466676
846	0.961585	0.467229	0.833172	0.467229	0.784757	0.467229	0.709629	0.467229	0.569821	0.467229
847	0.961607	0.467781	0.832755	0.467781	0.784586	0.467781	0.709287	0.467781	0.56955	0.467781
848	0.961581	0.468333	0.832433	0.468333	0.784227	0.468333	0.709016	0.468333	0.569185	0.468333
849	0.961414	0.468885	0.832112	0.468885	0.784128	0.468885	0.708817	0.468885	0.568797	0.468885
850	0.961389	0.469438	0.831863	0.469438	0.783958	0.469438	0.708477	0.469438	0.568481	0.469438
851	0.961317	0.46999	0.831637	0.46999	0.783648	0.46999	0.708068	0.46999	0.568142	0.46999
852	0.961175	0.470542	0.831412	0.470542	0.783221	0.470542	0.707777	0.470542	0.567921	0.470542
853	0.96115	0.471094	0.831071	0.471094	0.782983	0.471094	0.707463	0.471094	0.56756	0.471094
854	0.961125	0.471647	0.830707	0.471647	0.782698	0.471647	0.707056	0.471647	0.5672	0.471647
855	0.961077	0.472199	0.830647	0.472199	0.782461	0.472199	0.706744	0.472199	0.566934	0.472199
856	0.961099	0.472751	0.830378	0.472751	0.782248	0.472751	0.706385	0.472751	0.566739	0.472751
857	0.961074	0.473303	0.830156	0.473303	0.782035	0.473303	0.705981	0.473303	0.566521	0.473303
858	0.96105	0.473856	0.829911	0.473856	0.7818	0.473856	0.705671	0.473856	0.566257	0.473856
859	0.960979	0.474408	0.829713	0.474408	0.781518	0.474408	0.705292	0.474408	0.56604	0.474408
860	0.961001	0.47496	0.829562	0.47496	0.781261	0.47496	0.705123	0.47496	0.565801	0.47496
861	0.960907	0.475513	0.829295	0.475513	0.781027	0.475513	0.704769	0.475513	0.565492	0.475513
862	0.960767	0.476065	0.829006	0.476065	0.780887	0.476065	0.704322	0.476065	0.565161	0.476065
863	0.960719	0.476617	0.828671	0.476617	0.780654	0.476617	0.704016	0.476617	0.565085	0.476617
864	0.960695	0.477169	0.82836	0.477169	0.780491	0.477169	0.703711	0.477169	0.564917	0.477169
865	0.960602	0.477722	0.82805	0.477722	0.780352	0.477722	0.703221	0.477722	0.564634	0.477722
866	0.960532	0.478274	0.827648	0.478274	0.780005	0.478274	0.702917	0.478274	0.564329	0.478274
867	0.960485	0.478826	0.827386	0.478826	0.779774	0.478826	0.702567	0.478826	0.564024	0.478826
868	0.960439	0.479378	0.827193	0.479378	0.779406	0.479378	0.702334	0.479378	0.56372	0.479378
869	0.960392	0.479931	0.826747	0.479931	0.779223	0.479931	0.701963	0.479931	0.563347	0.479931
870	0.960277	0.480483	0.826395	0.480483	0.778994	0.480483	0.701593	0.480483	0.563113	0.480483
871	0.960162	0.481035	0.825905	0.481035	0.778696	0.481035	0.701178	0.481035	0.562903	0.481035
872	0.960116	0.481587	0.825715	0.481587	0.778468	0.481587	0.700878	0.481587	0.562625	0.481587
873	0.96007	0.48214	0.825342	0.48214	0.778218	0.48214	0.700442	0.48214	0.562278	0.48214
874	0.959978	0.482692	0.825084	0.482692	0.7779	0.482692	0.700121	0.482692	0.561978	0.482692
875	0.959864	0.483244	0.824804	0.483244	0.777651	0.483244	0.699641	0.483244	0.561679	0.483244
876	0.959864	0.483797	0.824296	0.483797	0.77738	0.483797	0.699368	0.483797	0.56138	0.483797
877	0.959818	0.484349	0.823881	0.484349	0.777132	0.484349	0.699095	0.484349	0.561036	0.484349
878	0.959841	0.484901	0.823649	0.484901	0.776839	0.484901	0.698663	0.484901	0.560693	0.484901
879	0.959728	0.485453	0.823417	0.485453	0.776592	0.485453	0.698414	0.485453	0.560306	0.485453
880	0.95966	0.486006	0.82314	0.486006	0.776346	0.486006	0.698166	0.486006	0.559874	0.486006
881	0.959592	0.486558	0.822774	0.486558	0.776146	0.486558	0.697941	0.486558	0.559692	0.486558
882	0.959593	0.48711	0.822476	0.48711	0.775787	0.48711	0.697626	0.48711	0.55933	0.48711
883	0.959525	0.487662	0.82211	0.487662	0.775452	0.487662	0.697266	0.487662	0.559104	0.487662
884	0.959458	0.488215	0.821859	0.488215	0.775163	0.488215	0.696907	0.488215	0.558811	0.488215
885	0.959346	0.488767	0.821541	0.488767	0.774762	0.488767	0.696481	0.488767	0.558428	0.488767
886	0.959301	0.489319	0.8212	0.489319	0.774429	0.489319	0.696192	0.489319	0.558159	0.489319
887	0.959212	0.489871	0.820929	0.489871	0.774165	0.489871	0.695813	0.489871	0.557755	0.489871
888	0.959077	0.490424	0.820747	0.490424	0.773947	0.490424	0.69548	0.490424	0.557532	0.490424
889	0.959079	0.490976	0.820364	0.490976	0.773526	0.490976	0.695102	0.490976	0.55713	0.490976
890	0.959035	0.491528	0.820071	0.491528	0.773151	0.491528	0.694838	0.491528	0.556954	0.491528
891	0.959036	0.49208	0.819735	0.49208	0.772957	0.49208	0.69444	0.49208	0.556643	0.49208
892	0.959014	0.492633	0.819511	0.492633	0.772785	0.492633	0.6942	0.492633	0.556467	0.492633
893	0.958948	0.493185	0.819287	0.493185	0.772502	0.493185	0.693825	0.493185	0.556135	0.493185
894	0.958882	0.493737	0.818751	0.493737	0.772265	0.493737	0.693519	0.493737	0.555871	0.493737
895	0.958794	0.49429	0.818373	0.49429	0.772072	0.49429	0.693147	0.49429	0.555675	0.49429
896	0.958751	0.494842	0.818129	0.494842	0.771724	0.494842	0.692842	0.494842	0.555278	0.494842
897	0.95873	0.495394	0.817819	0.495394	0.77151	0.495394	0.692515	0.495394	0.555038	0.495394
898	0.958642	0.495946	0.81751	0.495946	0.771319	0.495946	0.692189	0.495946	0.554732	0.495946
899	0.95851	0.496499	0.817245	0.496499	0.771084	0.496499	0.691998	0.496499	0.554537	0.496499
900	0.958534	0.497051	0.816826	0.497051	0.770783	0.497051	0.691718	0.497051	0.554299	0.497051
901	0.958469	0.497603	0.816497	0.497603	0.770438	0.497603	0.691372	0.497603	0.554105	0.497603
902	0.958449	0.498155	0.81619	0.498155	0.770205	0.498155	0.691093	0.498155	0.553868	0.498155
903	0.958384	0.498708	0.815929	0.498708	0.770016	0.498708	0.69086	0.498708	0.553565	0.498708
904	0.958342	0.49926	0.815601	0.49926	0.769806	0.49926	0.690449	0.49926	0.553351	0.49926
905	0.958233	0.499812	0.815209	0.499812	0.769618	0.499812	0.690018	0.499812	0.553093	0.499812
906	0.958235	0.500364	0.814927	0.500364	0.769409	0.500364	0.689698	0.500364	0.552791	0.500364
907	0.958083	0.500917	0.814558	0.500917	0.769178	0.500917	0.689356	0.500917	0.552535	0.500917
908	0.958063	0.501469	0.814299	0.501469	0.768926	0.501469	0.689038	0.501469	0.552124	0.501469
909	0.957999	0.502021	0.813953	0.502021	0.768608	0.502021	0.688698	0.502021	0.551869	0.502021
910	0.957979	0.502574	0.81363	0.502574	0.768335	0.502574	0.688468	0.502574	0.551658	0.502574
911	0.957915	0.503126	0.813352	0.503126	0.768084	0.503126	0.688174	0.503126	0.551404	0.503126
912	0.957786	0.503678	0.813008	0.503678	0.767922	0.503678	0.687836	0.503678	0.55126	0.503678
913	0.957788	0.50423	0.812841	0.50423	0.76765	0.50423	0.687345	0.50423	0.550963	0.50423
914	0.957769	0.504783	0.812521	0.504783	0.767379	0.504783	0.687097	0.504783	0.550754	0.504783
915	0.95775	0.505335	0.812113	0.505335	0.767262	0.505335	0.686695	0.505335	0.55048	0.505335
916	0.957687	0.505887	0.811642	0.505887	0.767123	0.505887	0.686361	0.505887	0.550184	0.505887
917	0.957602	0.506439	0.811345	0.506439	0.766963	0.506439	0.686048	0.506439	0.54989	0.506439
918	0.957561	0.506992	0.810985	0.506992	0.766759	0.506992	0.685715	0.506992	0.549661	0.506992
919	0.957498	0.507544	0.810559	0.507544	0.76649	0.507544	0.685339	0.507544	0.549477	0.507544
920	0.957479	0.508096	0.810048	0.508096	0.766375	0.508096	0.685007	0.508096	0.549205	0.508096
921	0.957395	0.508648	0.809624	0.508648	0.766064	0.508648	0.684697	0.508648	0.54913	0.508648
922	0.957246	0.509201	0.809245	0.509201	0.765797	0.509201	0.684389	0.509201	0.54873	0.509201
923	0.957162	0.509753	0.808888	0.509753	0.765596	0.509753	0.684102	0.509753	0.548352	0.509753
924	0.957122	0.510305	0.808489	0.510305	0.765351	0.510305	0.683708	0.510305	0.547975	0.510305
925	0.956996	0.510858	0.808155	0.510858	0.764935	0.510858	0.683445	0.510858	0.547707	0.510858
926	0.956891	0.51141	0.807801	0.51141	0.764821	0.51141	0.683333	0.51141	0.547504	0.51141
927	0.956829	0.511962	0.807318	0.511962	0.764579	0.511962	0.682984	0.511962	0.547259	0.511962
928	0.956833	0.512514	0.806987	0.512514	0.764423	0.512514	0.682593	0.512514	0.546906	0.512514
929	0.956729	0.513067	0.806678	0.513067	0.764095	0.513067	0.682224	0.513067	0.546641	0.513067
930	0.956689	0.513619	0.806327	0.513619	0.763855	0.513619	0.681899	0.513619	0.546289	0.513619
931	0.956628	0.514171	0.805912	0.514171	0.763636	0.514171	0.681446	0.514171	0.546132	0.514171
932	0.956525	0.514723	0.805498	0.514723	0.763481	0.514723	0.681187	0.514723	0.545975	0.514723
933	0.956464	0.515276	0.80517	0.515276	0.763113	0.515276	0.680779	0.515276	0.545605	0.515276
934	0.956382	0.515828	0.804822	0.515828	0.762874	0.515828	0.680371	0.515828	0.54532	0.515828
935	0.956236	0.51638	0.804325	0.51638	0.762551	0.51638	0.680114	0.51638	0.544994	0.51638
936	0.956133	0.516932	0.804064	0.516932	0.762313	0.516932	0.67975	0.516932	0.544732	0.516932
937	0.956052	0.517485	0.803675	0.517485	0.762076	0.517485	0.679473	0.517485	0.544428	0.517485
938	0.955886	0.518037	0.803352	0.518037	0.761796	0.518037	0.679133	0.518037	0.544104	0.518037
939	0.955826	0.518589	0.802816	0.518589	0.761624	0.518589	0.678942	0.518589	0.543886	0.518589
940	0.955831	0.519142	0.802323	0.519142	0.761346	0.519142	0.678603	0.519142	0.54352	0.519142
941	0.95575	0.519694	0.801981	0.519694	0.761153	0.519694	0.678328	0.519694	0.543198	0.519694
942	0.955691	0.520246	0.801639	0.520246	0.760812	0.520246	0.677862	0.520246	0.542897	0.520246
943	0.955674	0.520798	0.801234	0.520798	0.760493	0.520798	0.677547	0.520798	0.542703	0.520798
944	0.955594	0.521351	0.800809	0.521351	0.760238	0.521351	0.677274	0.521351	0.542573	0.521351
945	0.955493	0.521903	0.800385	0.521903	0.760069	0.521903	0.676959	0.521903	0.542338	0.521903
946	0.955371	0.522455	0.800237	0.522455	0.759878	0.522455	0.676666	0.522455	0.542082	0.522455
947	0.955186	0.523007	0.799772	0.523007	0.759815	0.523007	0.676417	0.523007	0.541826	0.523007
948	0.955128	0.52356	0.799392	0.52356	0.759562	0.52356	0.676062	0.52356	0.541508	0.52356
949	0.955069	0.524112	0.79895	0.524112	0.759373	0.524112	0.675686	0.524112	0.541316	0.524112
950	0.954948	0.524664	0.798467	0.524664	0.759352	0.524664	0.675354	0.524664	0.540978	0.524664
951	0.954912	0.525216	0.797985	0.525216	0.759059	0.525216	0.674917	0.525216	0.540746	0.525216
952	0.954875	0.525769	0.797588	0.525769	0.758829	0.525769	0.674545	0.525769	0.540451	0.525769
953	0.954817	0.526321	0.797045	0.526321	0.758578	0.526321	0.674236	0.526321	0.540052	0.526321
954	0.954823	0.526873	0.79665	0.526873	0.758328	0.526873	0.673948	0.526873	0.539842	0.526873
955	0.954682	0.527426	0.796172	0.527426	0.75812	0.527426	0.673703	0.527426	0.539591	0.527426
956	0.954624	0.527978	0.795736	0.527978	0.757871	0.527978	0.673417	0.527978	0.53934	0.527978
957	0.954546	0.52853	0.795386	0.52853	0.757685	0.52853	0.673236	0.52853	0.539153	0.52853
958	0.954469	0.529082	0.795098	0.529082	0.757458	0.529082	0.672846	0.529082	0.538924	0.529082
959	0.954433	0.529635	0.794665	0.529635	0.757044	0.529635	0.672374	0.529635	0.538675	0.529635
960	0.954334	0.530187	0.794171	0.530187	0.75688	0.530187	0.672153	0.530187	0.538343	0.530187
961	0.954215	0.530739	0.793636	0.530739	0.756717	0.530739	0.67189	0.530739	0.538095	0.530739
962	0.95418	0.531291	0.793144	0.531291	0.756492	0.531291	0.671504	0.531291	0.537889	0.531291
963	0.954082	0.531844	0.792652	0.531844	0.756101	0.531844	0.671284	0.531844	0.537559	0.531844
964	0.954047	0.532396	0.792203	0.532396	0.755856	0.532396	0.670899	0.532396	0.537188	0.532396
965	0.953991	0.532948	0.791735	0.532948	0.755715	0.532948	0.670639	0.532948	0.536922	0.532948
966	0.953997	0.5335	0.79135	0.5335	0.755388	0.5335	0.670379	0.5335	0.536635	0.5335
967	0.953796	0.534053	0.790883	0.534053	0.755165	0.534053	0.6701	0.534053	0.53639	0.534053
968	0.953741	0.534605	0.790335	0.534605	0.754902	0.534605	0.669718	0.534605	0.536146	0.534605
969	0.953685	0.535157	0.789891	0.535157	0.754701	0.535157	0.669398	0.535157	0.536005	0.535157
970	0.953609	0.53571	0.789406	0.53571	0.754562	0.53571	0.6691	0.53571	0.535659	0.53571
971	0.953575	0.536262	0.788861	0.536262	0.754279	0.536262	0.668596	0.536262	0.535396	0.536262
972	0.953458	0.536814	0.788379	0.536814	0.753935	0.536814	0.668237	0.536814	0.535092	0.536814
973	0.953362	0.537366	0.78798	0.537366	0.753674	0.537366	0.6679	0.537366	0.534789	0.537366
974	0.953286	0.537919	0.78752	0.537919	0.753414	0.537919	0.667563	0.537919	0.534609	0.537919
975	0.953211	0.538471	0.787122	0.538471	0.753072	0.538471	0.667166	0.538471	0.534225	0.538471
976	0.953198	0.539023	0.786541	0.539023	0.752833	0.539023	0.666769	0.539023	0.533985	0.539023
977	0.953184	0.539575	0.786125	0.539575	0.752513	0.539575	0.666476	0.539575	0.533664	0.539575
978	0.953028	0.540128	0.785608	0.540128	0.752132	0.540128	0.666121	0.540128	0.533343	0.540128
979	0.952892	0.54068	0.785071	0.54068	0.751813	0.54068	0.665707	0.54068	0.533145	0.54068
980	0.952756	0.541232	0.784555	0.541232	0.751515	0.541232	0.665374	0.541232	0.532867	0.541232
981	0.952682	0.541784	0.784102	0.541784	0.751422	0.541784	0.665144	0.541784	0.532589	0.541784
982	0.952567	0.542337	0.783609	0.542337	0.751125	0.542337	0.664793	0.542337	0.532311	0.542337
983	0.952514	0.542889	0.783077	0.542889	0.750971	0.542889	0.664503	0.542889	0.532156	0.542889
984	0.95246	0.543441	0.782525	0.543441	0.750716	0.543441	0.664092	0.543441	0.531961	0.543441
985	0.952427	0.543994	0.782055	0.543994	0.750442	0.543994	0.663723	0.543994	0.531705	0.543994
986	0.952334	0.544546	0.781546	0.544546	0.750127	0.544546	0.663313	0.544546	0.53147	0.544546
987	0.95226	0.545098	0.780856	0.545098	0.749833	0.545098	0.663046	0.545098	0.531154	0.545098
988	0.952187	0.54565	0.780349	0.54565	0.749641	0.54565	0.662719	0.54565	0.5309	0.54565
989	0.952195	0.546203	0.779701	0.546203	0.749287	0.546203	0.662413	0.546203	0.530687	0.546203
990	0.951981	0.546755	0.779237	0.546755	0.749035	0.546755	0.662128	0.546755	0.530333	0.546755
991	0.951848	0.547307	0.778592	0.547307	0.748925	0.547307	0.661904	0.547307	0.53008	0.547307
992	0.951815	0.547859	0.778049	0.547859	0.748634	0.547859	0.661539	0.547859	0.529808	0.547859
993	0.951763	0.548412	0.777467	0.548412	0.748444	0.548412	0.661094	0.548412	0.529617	0.548412
994	0.951671	0.548964	0.776825	0.548964	0.748154	0.548964	0.660832	0.548964	0.529446	0.548964
995	0.951579	0.549516	0.776226	0.549516	0.747905	0.549516	0.660409	0.549516	0.529175	0.549516
996	0.951447	0.550068	0.775527	0.550068	0.747716	0.550068	0.660107	0.550068	0.528885	0.550068
997	0.951335	0.550621	0.774929	0.550621	0.747548	0.550621	0.659786	0.550621	0.528655	0.550621
998	0.951304	0.551173	0.774313	0.551173	0.7473	0.551173	0.659466	0.551173	0.528346	0.551173
999	0.951212	0.551725	0.773658	0.551725	0.747092	0.551725	0.659126	0.551725	0.528037	0.551725
1000	0.951121	0.552278	0.772985	0.552278	0.746865	0.552278	0.658767	0.552278	0.527789	0.552278
1001	0.95107	0.55283	0.772392	0.55283	0.746638	0.55283	0.658388	0.55283	0.527602	0.55283
1002	0.950999	0.553382	0.771781	0.553382	0.746332	0.553382	0.65819	0.553382	0.527235	0.553382
1003	0.950988	0.553934	0.771111	0.553934	0.746127	0.553934	0.657853	0.553934	0.526929	0.553934
1004	0.950917	0.554487	0.770483	0.554487	0.745802	0.554487	0.657477	0.554487	0.526543	0.554487
1005	0.950847	0.555039	0.769776	0.555039	0.745458	0.555039	0.657141	0.555039	0.526238	0.555039
1006	0.950756	0.555591	0.76915	0.555591	0.745234	0.555591	0.656806	0.555591	0.525974	0.555591
1007	0.950646	0.556143	0.768465	0.556143	0.74505	0.556143	0.656551	0.556143	0.525749	0.556143
1008	0.950557	0.556696	0.767802	0.556696	0.744727	0.556696	0.656158	0.556696	0.525426	0.556696
1009	0.950487	0.557248	0.76716	0.557248	0.744584	0.557248	0.655864	0.557248	0.525183	0.557248
1010	0.950357	0.5578	0.766519	0.5578	0.744282	0.5578	0.65567	0.5578	0.52492	0.5578
1011	0.950228	0.558352	0.765801	0.558352	0.744001	0.558352	0.655378	0.558352	0.524559	0.558352
1012	0.950179	0.558905	0.765103	0.558905	0.74376	0.558905	0.654967	0.558905	0.524318	0.558905
1013	0.95007	0.559457	0.764447	0.559457	0.74344	0.559457	0.654617	0.559457	0.524057	0.559457
1014	0.950021	0.560009	0.763772	0.560009	0.74322	0.560009	0.654247	0.560009	0.523796	0.560009
1015	0.950031	0.560562	0.763039	0.560562	0.742744	0.560562	0.653938	0.560562	0.523458	0.560562
1016	0.949942	0.561114	0.762367	0.561114	0.742446	0.561114	0.653589	0.561114	0.523179	0.561114
1017	0.949893	0.561666	0.761657	0.561666	0.742149	0.561666	0.653202	0.561666	0.522822	0.561666
1018	0.949844	0.562218	0.761046	0.562218	0.741832	0.562218	0.652757	0.562218	0.522446	0.562218
1019	0.949756	0.562771	0.760358	0.562771	0.741556	0.562771	0.652529	0.562771	0.52207	0.562771
1020	0.949687	0.563323	0.759671	0.563323	0.74128	0.563323	0.652223	0.563323	0.521774	0.563323
1021	0.94956	0.563875	0.758927	0.563875	0.741102	0.563875	0.651819	0.563875	0.521479	0.563875
1022	0.949473	0.564427	0.758243	0.564427	0.740827	0.564427	0.651475	0.564427	0.521144	0.564427
1023	0.949424	0.56498	0.757541	0.56498	0.740611	0.56498	0.651346	0.56498	0.520909	0.56498
1024	0.949356	0.565532	0.756821	0.565532	0.740318	0.565532	0.650964	0.565532	0.520615	0.565532
1025	0.94923	0.566084	0.756083	0.566084	0.740083	0.566084	0.650563	0.566084	0.520283	0.566084
1026	0.949143	0.566636	0.755385	0.566636	0.739791	0.566636	0.650338	0.566636	0.51999	0.566636
1027	0.948979	0.567189	0.754688	0.567189	0.739557	0.567189	0.649997	0.567189	0.519698	0.567189
1028	0.948931	0.567741	0.753954	0.567741	0.739266	0.567741	0.649715	0.567741	0.519484	0.567741
1029	0.948825	0.568293	0.753222	0.568293	0.739189	0.568293	0.649414	0.568293	0.519076	0.568293
1030	0.9487	0.568846	0.75251	0.568846	0.738898	0.568846	0.649172	0.568846	0.518786	0.568846
1031	0.948633	0.569398	0.75178	0.569398	0.738647	0.569398	0.648853	0.569398	0.518496	0.569398
1032	0.948509	0.56995	0.751071	0.56995	0.738377	0.56995	0.648747	0.56995	0.518129	0.56995
1033	0.948442	0.570502	0.750363	0.570502	0.738146	0.570502	0.648584	0.570502	0.517899	0.570502
1034	0.948376	0.571055	0.749637	0.571055	0.737703	0.571055	0.648266	0.571055	0.517688	0.571055
1035	0.94833	0.571607	0.748932	0.571607	0.737474	0.571607	0.648007	0.571607	0.517381	0.571607
1036	0.948283	0.572159	0.748209	0.572159	0.737283	0.572159	0.647729	0.572159	0.517056	0.572159
1037	0.948217	0.572711	0.747488	0.572711	0.737093	0.572711	0.647471	0.572711	0.516827	0.572711
1038	0.948132	0.573264	0.746768	0.573264	0.736884	0.573264	0.647117	0.573264	0.51658	0.573264
1039	0.948066	0.573816	0.746049	0.573816	0.736713	0.573816	0.64684	0.573816	0.516313	0.573816
1040	0.947924	0.574368	0.745332	0.574368	0.736524	0.574368	0.646468	0.574368	0.516086	0.574368
1041	0.947724	0.57492	0.744616	0.57492	0.736239	0.57492	0.646097	0.57492	0.515859	0.57492
1042	0.947583	0.575473	0.743901	0.575473	0.736013	0.575473	0.645765	0.575473	0.515499	0.575473
1043	0.947479	0.576025	0.743188	0.576025	0.735729	0.576025	0.645338	0.576025	0.515292	0.576025
1044	0.947415	0.576577	0.742476	0.576577	0.735503	0.576577	0.645122	0.576577	0.515009	0.576577
1045	0.947331	0.57713	0.741766	0.57713	0.735297	0.57713	0.64483	0.57713	0.514574	0.57713
1046	0.947267	0.577682	0.741057	0.577682	0.735129	0.577682	0.644424	0.577682	0.514369	0.577682
1047	0.947164	0.578234	0.740349	0.578234	0.734886	0.578234	0.643961	0.578234	0.514088	0.578234
1048	0.947005	0.578786	0.739642	0.578786	0.734566	0.578786	0.643709	0.578786	0.513826	0.578786
1049	0.946884	0.579339	0.738937	0.579339	0.734285	0.579339	0.643343	0.579339	0.513622	0.579339
1050	0.946763	0.579891	0.738234	0.579891	0.734081	0.579891	0.643073	0.579891	0.513305	0.579891
1051	0.946642	0.580443	0.737531	0.580443	0.733859	0.580443	0.642804	0.580443	0.513025	0.580443
1052	0.94656	0.580995	0.73683	0.580995	0.73356	0.580995	0.64244	0.580995	0.512709	0.580995
1053	0.946497	0.581548	0.73613	0.581548	0.7333	0.581548	0.642134	0.581548	0.512336	0.581548
1054	0.946415	0.5821	0.735432	0.5821	0.732984	0.5821	0.641734	0.5821	0.512078	0.5821
1055	0.946352	0.582652	0.734735	0.582652	0.732706	0.582652	0.64141	0.582652	0.511839	0.582652
1056	0.946156	0.583204	0.734039	0.583204	0.732448	0.583204	0.641124	0.583204	0.511543	0.583204
1057	0.945942	0.583757	0.733345	0.583757	0.732172	0.583757	0.640745	0.583757	0.511286	0.583757
1058	0.945804	0.584309	0.732652	0.584309	0.73199	0.584309	0.640423	0.584309	0.510936	0.584309
1059	0.945742	0.584861	0.73196	0.584861	0.731752	0.584861	0.64012	0.584861	0.510604	0.584861
1060	0.945643	0.585414	0.731269	0.585414	0.731401	0.585414	0.639931	0.585414	0.510236	0.585414
1061	0.945524	0.585966	0.73058	0.585966	0.731127	0.585966	0.639611	0.585966	0.51	0.585966
1062	0.945425	0.586518	0.729892	0.586518	0.730947	0.586518	0.639272	0.586518	0.509708	0.586518
1063	0.945326	0.58707	0.729205	0.58707	0.730692	0.58707	0.638953	0.58707	0.509417	0.58707
1064	0.945189	0.587623	0.72852	0.587623	0.730419	0.587623	0.638522	0.587623	0.509163	0.587623
1065	0.945053	0.588175	0.727836	0.588175	0.730183	0.588175	0.638204	0.588175	0.508911	0.588175
1066	0.944954	0.588727	0.727153	0.588727	0.729949	0.588727	0.637887	0.588727	0.508677	0.588727
1067	0.944912	0.589279	0.726472	0.589279	0.729733	0.589279	0.637551	0.589279	0.508482	0.589279
1068	0.944795	0.589832	0.725792	0.589832	0.729518	0.589832	0.637254	0.589832	0.508211	0.589832
1069	0.944697	0.590384	0.725113	0.590384	0.729266	0.590384	0.636882	0.590384	0.507811	0.590384
1070	0.944599	0.590936	0.724435	0.590936	0.729052	0.590936	0.636549	0.590936	0.507561	0.590936
1071	0.944427	0.591488	0.723759	0.591488	0.728931	0.591488	0.636235	0.591488	0.507255	0.591488
1072	0.944367	0.592041	0.723084	0.592041	0.728718	0.592041	0.635865	0.592041	0.506931	0.592041
1073	0.944176	0.592593	0.72241	0.592593	0.728393	0.592593	0.635589	0.592593	0.506589	0.592593
1074	0.944061	0.593145	0.721737	0.593145	0.728217	0.593145	0.635221	0.593145	0.506322	0.593145
1075	0.94402	0.593698	0.721066	0.593698	0.727968	0.593698	0.634853	0.593698	0.505925	0.593698
1076	0.943904	0.59425	0.720396	0.59425	0.7277	0.59425	0.634505	0.59425	0.505697	0.59425
1077	0.943696	0.594802	0.719727	0.594802	0.727433	0.594802	0.634343	0.594802	0.505432	0.594802
1078	0.943619	0.595354	0.719059	0.595354	0.727148	0.595354	0.63407	0.595354	0.505223	0.595354
1079	0.943523	0.595907	0.718393	0.595907	0.726845	0.595907	0.633705	0.595907	0.504995	0.595907
1080	0.94339	0.596459	0.717727	0.596459	0.726561	0.596459	0.633266	0.596459	0.504731	0.596459
1081	0.943276	0.597011	0.717064	0.597011	0.726314	0.597011	0.632976	0.597011	0.504468	0.597011
1082	0.943106	0.597563	0.716401	0.597563	0.725994	0.597563	0.632669	0.597563	0.504168	0.597563
1083	0.942993	0.598116	0.715739	0.598116	0.725767	0.598116	0.632343	0.598116	0.503869	0.598116
1084	0.942935	0.598668	0.715079	0.598668	0.72554	0.598668	0.632055	0.598668	0.50357	0.598668
1085	0.942895	0.59922	0.71442	0.59922	0.725222	0.59922	0.631749	0.59922	0.503309	0.59922
1086	0.942782	0.599772	0.713762	0.599772	0.72483	0.599772	0.631406	0.599772	0.503066	0.599772
1087	0.942632	0.600325	0.713106	0.600325	0.724605	0.600325	0.631138	0.600325	0.502787	0.600325
1088	0.942464	0.600877	0.71245	0.600877	0.72438	0.600877	0.63076	0.600877	0.502528	0.600877
1089	0.942407	0.601429	0.711796	0.601429	0.724137	0.601429	0.630347	0.601429	0.50225	0.601429
1090	0.942276	0.601982	0.711143	0.601982	0.72384	0.601982	0.630025	0.601982	0.501936	0.601982
1091	0.942164	0.602534	0.710491	0.602534	0.723708	0.602534	0.629814	0.602534	0.501586	0.602534
1092	0.942034	0.603086	0.70984	0.603086	0.723357	0.603086	0.629476	0.603086	0.501291	0.603086
1093	0.941904	0.603638	0.709191	0.603638	0.723226	0.603638	0.629193	0.603638	0.50107	0.603638
1094	0.941701	0.604191	0.708543	0.604191	0.722985	0.604191	0.62891	0.604191	0.500795	0.604191
1095	0.941462	0.604743	0.707896	0.604743	0.722672	0.604743	0.628646	0.604743	0.500575	0.604743
1096	0.94137	0.605295	0.70725	0.605295	0.722487	0.605295	0.62831	0.605295	0.500283	0.605295
1097	0.941241	0.605847	0.706605	0.605847	0.722193	0.605847	0.627974	0.605847	0.500009	0.605847
1098	0.941094	0.6064	0.705962	0.6064	0.722009	0.6064	0.627657	0.6064	0.499827	0.6064
1099	0.940911	0.606952	0.705319	0.606952	0.721698	0.606952	0.62725	0.606952	0.499645	0.606952
1100	0.940747	0.607504	0.704678	0.607504	0.721423	0.607504	0.626934	0.607504	0.499391	0.607504
1101	0.94051	0.608056	0.704038	0.608056	0.721186	0.608056	0.626564	0.608056	0.499155	0.608056
1102	0.940346	0.608609	0.703399	0.608609	0.720913	0.608609	0.626232	0.608609	0.498902	0.608609
1103	0.940255	0.609161	0.702762	0.609161	0.720585	0.609161	0.62599	0.609161	0.498577	0.609161
1104	0.940182	0.609713	0.702125	0.609713	0.720241	0.609713	0.625713	0.609713	0.49827	0.609713
1105	0.940037	0.610266	0.70149	0.610266	0.720023	0.610266	0.625328	0.610266	0.497982	0.610266
1106	0.939929	0.610818	0.700855	0.610818	0.719734	0.610818	0.625106	0.610818	0.497622	0.610818
1107	0.939857	0.61137	0.700222	0.61137	0.719481	0.61137	0.624939	0.61137	0.497245	0.61137
1108	0.939712	0.611922	0.69959	0.611922	0.719229	0.611922	0.62461	0.611922	0.496959	0.611922
1109	0.939568	0.612475	0.698959	0.612475	0.718995	0.612475	0.624353	0.612475	0.496709	0.612475
1110	0.939443	0.613027	0.69833	0.613027	0.718708	0.613027	0.624061	0.613027	0.496351	0.613027
1111	0.939371	0.613579	0.697701	0.613579	0.718475	0.613579	0.623625	0.613579	0.496031	0.613579
1112	0.9393	0.614131	0.697074	0.614131	0.718224	0.614131	0.62328	0.614131	0.4958	0.614131
1113	0.939246	0.614684	0.696448	0.614684	0.717903	0.614684	0.622972	0.614684	0.495481	0.614684
1114	0.939032	0.615236	0.695822	0.615236	0.717635	0.615236	0.6227	0.615236	0.495198	0.615236
1115	0.938889	0.615788	0.695198	0.615788	0.717314	0.615788	0.622357	0.615788	0.494915	0.615788
1116	0.938711	0.61634	0.694575	0.61634	0.717066	0.61634	0.62205	0.61634	0.494579	0.61634
1117	0.938497	0.616893	0.693954	0.616893	0.716711	0.616893	0.621779	0.616893	0.494333	0.616893
1118	0.938391	0.617445	0.693333	0.617445	0.716499	0.617445	0.621509	0.617445	0.494034	0.617445
1119	0.938232	0.617997	0.692713	0.617997	0.716162	0.617997	0.621258	0.617997	0.493825	0.617997
1120	0.938162	0.61855	0.692095	0.61855	0.71588	0.61855	0.620917	0.61855	0.493527	0.61855
1121	0.93811	0.619102	0.691477	0.619102	0.715598	0.619102	0.620506	0.619102	0.493212	0.619102
1122	0.937916	0.619654	0.690861	0.619654	0.715281	0.619654	0.620185	0.619654	0.492932	0.619654
1123	0.937882	0.620206	0.690246	0.620206	0.714965	0.620206	0.619864	0.620206	0.492707	0.620206
1124	0.937724	0.620759	0.689632	0.620759	0.714667	0.620759	0.619491	0.620759	0.492465	0.620759
1125	0.937566	0.621311	0.689019	0.621311	0.714352	0.621311	0.619118	0.621311	0.492187	0.621311
1126	0.937355	0.621863	0.688407	0.621863	0.714055	0.621863	0.618763	0.621863	0.491945	0.621863
1127	0.93725	0.622415	0.687796	0.622415	0.713847	0.622415	0.618481	0.622415	0.491597	0.622415
1128	0.937093	0.622968	0.687186	0.622968	0.713782	0.622968	0.618163	0.622968	0.491339	0.622968
1129	0.936936	0.62352	0.686578	0.62352	0.713592	0.62352	0.617757	0.62352	0.491028	0.62352
1130	0.936762	0.624072	0.68597	0.624072	0.713209	0.624072	0.617334	0.624072	0.490682	0.624072
1131	0.936641	0.624624	0.685364	0.624624	0.712896	0.624624	0.617036	0.624624	0.490318	0.624624
1132	0.936538	0.625177	0.684758	0.625177	0.712638	0.625177	0.616685	0.625177	0.490027	0.625177
1133	0.936488	0.625729	0.684154	0.625729	0.712397	0.625729	0.616423	0.625729	0.489753	0.625729
1134	0.93628	0.626281	0.683551	0.626281	0.712104	0.626281	0.616144	0.626281	0.489427	0.626281
1135	0.936213	0.626834	0.682948	0.626834	0.711882	0.626834	0.615831	0.626834	0.489154	0.626834
1136	0.935987	0.627386	0.682347	0.627386	0.711607	0.627386	0.615465	0.627386	0.488812	0.627386
1137	0.935815	0.627938	0.681747	0.627938	0.711263	0.627938	0.615222	0.627938	0.488452	0.627938
1138	0.935748	0.62849	0.681148	0.62849	0.710954	0.62849	0.614945	0.62849	0.488129	0.62849
1139	0.935576	0.629043	0.68055	0.629043	0.710734	0.629043	0.614634	0.629043	0.487911	0.629043
1140	0.935405	0.629595	0.679953	0.629595	0.710391	0.629595	0.614393	0.629595	0.487623	0.629595
1141	0.935268	0.630147	0.679357	0.630147	0.710154	0.630147	0.614047	0.630147	0.487336	0.630147
1142	0.93501	0.630699	0.678762	0.630699	0.7099	0.630699	0.61372	0.630699	0.487067	0.630699
1143	0.934892	0.631252	0.678168	0.631252	0.709646	0.631252	0.613393	0.631252	0.486781	0.631252
1144	0.934669	0.631804	0.677576	0.631804	0.709411	0.631804	0.613136	0.631804	0.486547	0.631804
1145	0.934551	0.632356	0.676984	0.632356	0.709123	0.632356	0.612863	0.632356	0.486262	0.632356
1146	0.934399	0.632908	0.676393	0.632908	0.708818	0.632908	0.61252	0.632908	0.486012	0.632908
1147	0.934282	0.633461	0.675803	0.633461	0.708497	0.633461	0.612265	0.633461	0.485711	0.633461
1148	0.934095	0.634013	0.675215	0.634013	0.708228	0.634013	0.611993	0.634013	0.485427	0.634013
1149	0.933874	0.634565	0.674627	0.634565	0.707977	0.634565	0.611617	0.634565	0.485196	0.634565
1150	0.933758	0.635118	0.67404	0.635118	0.707744	0.635118	0.611381	0.635118	0.484931	0.635118
1151	0.933659	0.63567	0.673455	0.63567	0.707581	0.63567	0.611075	0.63567	0.484701	0.63567
1152	0.93356	0.636222	0.67287	0.636222	0.707331	0.636222	0.61084	0.636222	0.484436	0.636222
1153	0.933392	0.636774	0.672287	0.636774	0.7071	0.636774	0.610571	0.636774	0.484103	0.636774
1154	0.933225	0.637327	0.671704	0.637327	0.706764	0.637327	0.610388	0.637327	0.483822	0.637327
1155	0.933127	0.637879	0.671123	0.637879	0.706516	0.637879	0.610102	0.637879	0.483541	0.637879
1156	0.932977	0.638431	0.670542	0.638431	0.706182	0.638431	0.609955	0.638431	0.48321	0.638431
1157	0.932827	0.638983	0.669962	0.638983	0.705951	0.638983	0.609635	0.638983	0.482896	0.638983
1158	0.932661	0.639536	0.669384	0.639536	0.70567	0.639536	0.609299	0.639536	0.482634	0.639536
1159	0.932495	0.640088	0.668806	0.640088	0.705406	0.640088	0.608911	0.640088	0.482373	0.640088
1160	0.932346	0.64064	0.66823	0.64064	0.705091	0.64064	0.60861	0.64064	0.48213	0.64064
1161	0.932215	0.641192	0.667654	0.641192	0.704742	0.641192	0.608327	0.641192	0.481869	0.641192
1162	0.932032	0.641745	0.66708	0.641745	0.704515	0.641745	0.608027	0.641745	0.481627	0.641745
1163	0.93185	0.642297	0.666506	0.642297	0.704218	0.642297	0.607745	0.642297	0.481367	0.642297
1164	0.931719	0.642849	0.665934	0.642849	0.703974	0.642849	0.607412	0.642849	0.481143	0.642849
1165	0.931606	0.643402	0.665362	0.643402	0.703713	0.643402	0.607063	0.643402	0.480867	0.643402
1166	0.931493	0.643954	0.664791	0.643954	0.703401	0.643954	0.606868	0.643954	0.480644	0.643954
1167	0.931329	0.644506	0.664222	0.644506	0.703056	0.644506	0.606656	0.644506	0.480369	0.644506
1168	0.931166	0.645058	0.663653	0.645058	0.702899	0.645058	0.606394	0.645058	0.480146	0.645058
1169	0.931019	0.645611	0.663085	0.645611	0.702691	0.645611	0.606097	0.645611	0.479872	0.645611
1170	0.930924	0.646163	0.662519	0.646163	0.702467	0.646163	0.605853	0.646163	0.479633	0.646163
1171	0.930744	0.646715	0.661953	0.646715	0.702123	0.646715	0.605523	0.646715	0.479326	0.646715
1172	0.930633	0.647267	0.661388	0.647267	0.701899	0.647267	0.605092	0.647267	0.479002	0.647267
1173	0.930487	0.64782	0.660824	0.64782	0.701693	0.64782	0.604849	0.64782	0.47873	0.64782
1174	0.930325	0.648372	0.660261	0.648372	0.701402	0.648372	0.604589	0.648372	0.478459	0.648372
1175	0.930129	0.648924	0.659699	0.648924	0.701128	0.648924	0.60433	0.648924	0.478205	0.648924
1176	0.930035	0.649476	0.659138	0.649476	0.700719	0.649476	0.604003	0.649476	0.477951	0.649476
1177	0.929908	0.650029	0.658578	0.650029	0.7006	0.650029	0.603745	0.650029	0.47763	0.650029
1178	0.929696	0.650581	0.658019	0.650581	0.700294	0.650581	0.603436	0.650581	0.477343	0.650581
1179	0.929535	0.651133	0.657461	0.651133	0.699954	0.651133	0.603111	0.651133	0.477108	0.651133
1180	0.929255	0.651686	0.656904	0.651686	0.699649	0.651686	0.602837	0.651686	0.476805	0.651686
1181	0.929163	0.652238	0.656348	0.652238	0.699362	0.652238	0.602513	0.652238	0.476537	0.652238
1182	0.928969	0.65279	0.655793	0.65279	0.699108	0.65279	0.602257	0.65279	0.476185	0.65279
1183	0.928759	0.653342	0.655238	0.653342	0.698906	0.653342	0.6019	0.653342	0.475918	0.653342
1184	0.928549	0.653895	0.654685	0.653895	0.698704	0.653895	0.601628	0.653895	0.475617	0.653895
1185	0.92844	0.654447	0.654132	0.654447	0.698486	0.654447	0.601374	0.654447	0.475368	0.654447
1186	0.928332	0.654999	0.653581	0.654999	0.698251	0.654999	0.601069	0.654999	0.475068	0.654999
1187	0.928139	0.655551	0.65303	0.655551	0.698	0.655551	0.600849	0.655551	0.474819	0.655551
1188	0.927998	0.656104	0.652481	0.656104	0.6978	0.656104	0.600579	0.656104	0.474521	0.656104
1189	0.927857	0.656656	0.651932	0.656656	0.697566	0.656656	0.600276	0.656656	0.47429	0.656656
1190	0.927631	0.657208	0.651384	0.657208	0.697333	0.657208	0.599956	0.657208	0.474059	0.657208
1191	0.927424	0.65776	0.650837	0.65776	0.697066	0.65776	0.59962	0.65776	0.473812	0.65776
1192	0.927216	0.658313	0.650291	0.658313	0.696817	0.658313	0.599252	0.658313	0.473499	0.658313
1193	0.927109	0.658865	0.649746	0.658865	0.696585	0.658865	0.598951	0.658865	0.473219	0.658865
1194	0.926936	0.659417	0.649202	0.659417	0.696337	0.659417	0.598533	0.659417	0.472957	0.659417
1195	0.926779	0.65997	0.648659	0.65997	0.696072	0.65997	0.598182	0.65997	0.472678	0.65997
1196	0.926623	0.660522	0.648116	0.660522	0.695925	0.660522	0.597933	0.660522	0.4724	0.660522
1197	0.926534	0.661074	0.647575	0.661074	0.695678	0.661074	0.597734	0.661074	0.472173	0.661074
1198	0.926362	0.661626	0.647034	0.661626	0.695414	0.661626	0.597486	0.661626	0.471845	0.661626
1199	0.926256	0.662179	0.646495	0.662179	0.695084	0.662179	0.597204	0.662179	0.471568	0.662179
1200	0.926118	0.662731	0.645956	0.662731	0.694905	0.662731	0.59684	0.662731	0.471259	0.662731
1201	0.92593	0.663283	0.645418	0.663283	0.69456	0.663283	0.596493	0.663283	0.470966	0.663283
1202	0.925808	0.663835	0.644881	0.663835	0.694248	0.663835	0.59628	0.663835	0.470658	0.663835
1203	0.925654	0.664388	0.644345	0.664388	0.693987	0.664388	0.596067	0.664388	0.470416	0.664388
1204	0.9255	0.66494	0.64381	0.66494	0.693726	0.66494	0.595804	0.66494	0.470125	0.66494
1205	0.925329	0.665492	0.643276	0.665492	0.693499	0.665492	0.595492	0.665492	0.469835	0.665492
1206	0.925225	0.666044	0.642742	0.666044	0.693239	0.666044	0.595181	0.666044	0.469561	0.666044
1207	0.925055	0.666597	0.64221	0.666597	0.692963	0.666597	0.594936	0.666597	0.469321	0.666597
1208	0.924902	0.667149	0.641678	0.667149	0.69277	0.667149	0.594791	0.667149	0.469032	0.667149
1209	0.92465	0.667701	0.641147	0.667701	0.692561	0.667701	0.594498	0.667701	0.468793	0.667701
1210	0.924381	0.668254	0.640618	0.668254	0.69217	0.668254	0.594222	0.668254	0.468604	0.668254
1211	0.924196	0.668806	0.640089	0.668806	0.691929	0.668806	0.594012	0.668806	0.468332	0.668806
1212	0.923962	0.669358	0.63956	0.669358	0.691672	0.669358	0.59367	0.669358	0.468062	0.669358
1213	0.923826	0.66991	0.639033	0.66991	0.691415	0.66991	0.593329	0.66991	0.467758	0.66991
1214	0.923593	0.670463	0.638507	0.670463	0.691191	0.670463	0.593104	0.670463	0.467472	0.670463
1215	0.923343	0.671015	0.637981	0.671015	0.690853	0.671015	0.592813	0.671015	0.467169	0.671015
1216	0.923192	0.671567	0.637457	0.671567	0.690581	0.671567	0.592523	0.671567	0.466834	0.671567
1217	0.923058	0.672119	0.636933	0.672119	0.690326	0.672119	0.592266	0.672119	0.466517	0.672119
1218	0.922908	0.672672	0.63641	0.672672	0.690071	0.672672	0.59201	0.672672	0.466249	0.672672
1219	0.922725	0.673224	0.635888	0.673224	0.6898	0.673224	0.591639	0.673224	0.465981	0.673224
1220	0.922477	0.673776	0.635367	0.673776	0.689595	0.673776	0.591499	0.673776	0.46573	0.673776
1221	0.922278	0.674328	0.634846	0.674328	0.68926	0.674328	0.591227	0.674328	0.465463	0.674328
1222	0.922129	0.674881	0.634327	0.674881	0.688941	0.674881	0.590874	0.674881	0.465132	0.674881
1223	0.922013	0.675433	0.633808	0.675433	0.688672	0.675433	0.590522	0.675433	0.464866	0.675433
1224	0.921831	0.675985	0.63329	0.675985	0.688387	0.675985	0.59017	0.675985	0.464568	0.675985
1225	0.921683	0.676538	0.632773	0.676538	0.688103	0.676538	0.589852	0.676538	0.464254	0.676538
1226	0.921469	0.67709	0.632257	0.67709	0.687933	0.67709	0.589583	0.67709	0.463908	0.67709
1227	0.921289	0.677642	0.631742	0.677642	0.687682	0.677642	0.589314	0.677642	0.463578	0.677642
1228	0.921092	0.678194	0.631228	0.678194	0.687383	0.678194	0.588997	0.678194	0.463331	0.678194
1229	0.920831	0.678747	0.630714	0.678747	0.687149	0.678747	0.588778	0.678747	0.463084	0.678747
1230	0.9207	0.679299	0.630201	0.679299	0.686916	0.679299	0.588494	0.679299	0.462773	0.679299
1231	0.920505	0.679851	0.629689	0.679851	0.686634	0.679851	0.588228	0.679851	0.462527	0.679851
1232	0.920245	0.680403	0.629178	0.680403	0.686206	0.680403	0.587831	0.680403	0.462265	0.680403
1233	0.920034	0.680956	0.628668	0.680956	0.686007	0.680956	0.587517	0.680956	0.462085	0.680956
1234	0.919888	0.681508	0.628158	0.681508	0.685807	0.681508	0.587138	0.681508	0.461905	0.681508
1235	0.919726	0.68206	0.62765	0.68206	0.685479	0.68206	0.586792	0.68206	0.461644	0.68206
1236	0.919532	0.682612	0.627142	0.682612	0.685183	0.682612	0.586512	0.682612	0.461352	0.682612
1237	0.919452	0.683165	0.626635	0.683165	0.684969	0.683165	0.586183	0.683165	0.461157	0.683165
1238	0.919307	0.683717	0.626129	0.683717	0.684739	0.683717	0.585903	0.683717	0.460865	0.683717
1239	0.919065	0.684269	0.625623	0.684269	0.68446	0.684269	0.585624	0.684269	0.460558	0.684269
1240	0.918921	0.684822	0.625119	0.684822	0.684231	0.684822	0.585281	0.684822	0.460267	0.684822
1241	0.918696	0.685374	0.624615	0.685374	0.683889	0.685374	0.585067	0.685374	0.460089	0.685374
1242	0.918488	0.685926	0.624112	0.685926	0.683709	0.685926	0.584741	0.685926	0.459815	0.685926
1243	0.918264	0.686478	0.62361	0.686478	0.683481	0.686478	0.584448	0.686478	0.459478	0.686478
1244	0.918088	0.687031	0.623109	0.687031	0.683156	0.687031	0.584074	0.687031	0.459189	0.687031
1245	0.917865	0.687583	0.622608	0.687583	0.682881	0.687583	0.583782	0.687583	0.458916	0.687583
1246	0.91769	0.688135	0.622109	0.688135	0.682638	0.688135	0.583458	0.688135	0.458676	0.688135
1247	0.917451	0.688687	0.62161	0.688687	0.682299	0.688687	0.583182	0.688687	0.458405	0.688687
1248	0.917389	0.68924	0.621112	0.68924	0.68212	0.68924	0.582843	0.68924	0.458166	0.68924
1249	0.917279	0.689792	0.620615	0.689792	0.681815	0.689792	0.582553	0.689792	0.457911	0.689792
1250	0.917121	0.690344	0.620118	0.690344	0.681557	0.690344	0.582327	0.690344	0.457657	0.690344
1251	0.916932	0.690896	0.619622	0.690896	0.681284	0.690896	0.582117	0.690896	0.457419	0.690896
1252	0.916695	0.691449	0.619127	0.691449	0.681171	0.691449	0.581892	0.691449	0.457213	0.691449
1253	0.916506	0.692001	0.618633	0.692001	0.680963	0.692001	0.581539	0.692001	0.456992	0.692001
1254	0.916397	0.692553	0.61814	0.692553	0.680659	0.692553	0.581251	0.692553	0.456659	0.692553
1255	0.916145	0.693106	0.617648	0.693106	0.680499	0.693106	0.580931	0.693106	0.456391	0.693106
1256	0.915893	0.693658	0.617156	0.693658	0.680228	0.693658	0.58066	0.693658	0.456107	0.693658
1257	0.915785	0.69421	0.616665	0.69421	0.680037	0.69421	0.580309	0.69421	0.455872	0.69421
1258	0.915582	0.694762	0.616175	0.694762	0.679783	0.694762	0.580023	0.694762	0.455541	0.694762
1259	0.91541	0.695315	0.615685	0.695315	0.679497	0.695315	0.579721	0.695315	0.455307	0.695315
1260	0.915081	0.695867	0.615197	0.695867	0.679291	0.695867	0.579372	0.695867	0.454977	0.695867
1261	0.914894	0.696419	0.614709	0.696419	0.679117	0.696419	0.57915	0.696419	0.454727	0.696419
1262	0.914692	0.696971	0.614222	0.696971	0.678817	0.696971	0.57885	0.696971	0.454541	0.696971
1263	0.914522	0.697524	0.613735	0.697524	0.678612	0.697524	0.578597	0.697524	0.454276	0.697524
1264	0.914258	0.698076	0.61325	0.698076	0.67828	0.698076	0.57825	0.698076	0.454043	0.698076
1265	0.914104	0.698628	0.612765	0.698628	0.678045	0.698628	0.57803	0.698628	0.453827	0.698628
1266	0.913856	0.69918	0.612281	0.69918	0.677762	0.69918	0.577716	0.69918	0.453579	0.69918
1267	0.913735	0.699733	0.611798	0.699733	0.677369	0.699733	0.577307	0.699733	0.453253	0.699733
1268	0.913503	0.700285	0.611315	0.700285	0.677024	0.700285	0.577026	0.700285	0.452958	0.700285
1269	0.913398	0.700837	0.610834	0.700837	0.67679	0.700837	0.57676	0.700837	0.452664	0.700837
1270	0.913214	0.70139	0.610353	0.70139	0.676462	0.70139	0.5764	0.70139	0.452355	0.70139
1271	0.913141	0.701942	0.609872	0.701942	0.676118	0.701942	0.576026	0.701942	0.452141	0.701942
1272	0.912894	0.702494	0.609393	0.702494	0.67587	0.702494	0.57573	0.702494	0.451833	0.702494
1273	0.912727	0.703046	0.608914	0.703046	0.675559	0.703046	0.575482	0.703046	0.451556	0.703046
1274	0.912529	0.703599	0.608436	0.703599	0.675264	0.703599	0.575124	0.703599	0.451296	0.703599
1275	0.912268	0.704151	0.607959	0.704151	0.674907	0.704151	0.574767	0.704151	0.451052	0.704151
1276	0.912008	0.704703	0.607483	0.704703	0.674582	0.704703	0.574521	0.704703	0.450745	0.704703
1277	0.911826	0.705255	0.607007	0.705255	0.674367	0.705255	0.574196	0.705255	0.450439	0.705255
1278	0.911598	0.705808	0.606532	0.705808	0.674137	0.705808	0.573966	0.705808	0.450149	0.705808
1279	0.911307	0.70636	0.606058	0.70636	0.673828	0.70636	0.573627	0.70636	0.449891	0.70636
1280	0.911189	0.706912	0.605584	0.706912	0.673521	0.706912	0.573366	0.706912	0.449618	0.706912
1281	0.91104	0.707464	0.605112	0.707464	0.673229	0.707464	0.573075	0.707464	0.449298	0.707464
1282	0.910875	0.708017	0.60464	0.708017	0.672985	0.708017	0.572924	0.708017	0.449026	0.708017
1283	0.91057	0.708569	0.604168	0.708569	0.672647	0.708569	0.572618	0.708569	0.448769	0.708569
1284	0.910328	0.709121	0.603698	0.709121	0.672326	0.709121	0.572328	0.709121	0.448467	0.709121
1285	0.910227	0.709674	0.603228	0.709674	0.672021	0.709674	0.572007	0.709674	0.448242	0.709674
1286	0.909939	0.710226	0.602759	0.710226	0.671731	0.710226	0.571702	0.710226	0.448002	0.710226
1287	0.909745	0.710778	0.602291	0.710778	0.67138	0.710778	0.571506	0.710778	0.447748	0.710778
1288	0.909489	0.71133	0.601823	0.71133	0.671061	0.71133	0.571249	0.71133	0.447446	0.71133
1289	0.909249	0.711883	0.601356	0.711883	0.67082	0.711883	0.570961	0.711883	0.44713	0.711883
1290	0.909056	0.712435	0.60089	0.712435	0.670625	0.712435	0.570642	0.712435	0.446877	0.712435
1291	0.908909	0.712987	0.600424	0.712987	0.670354	0.712987	0.570324	0.712987	0.446608	0.712987
1292	0.908748	0.713539	0.59996	0.713539	0.670083	0.713539	0.570115	0.713539	0.446386	0.713539
1293	0.90854	0.714092	0.599496	0.714092	0.66975	0.714092	0.569736	0.714092	0.446087	0.714092
1294	0.908301	0.714644	0.599032	0.714644	0.669402	0.714644	0.569419	0.714644	0.445805	0.714644
1295	0.908125	0.715196	0.59857	0.715196	0.669133	0.715196	0.569134	0.715196	0.445538	0.715196
1296	0.907934	0.715748	0.598108	0.715748	0.668771	0.715748	0.568834	0.715748	0.445271	0.715748
1297	0.907804	0.716301	0.597647	0.716301	0.668486	0.716301	0.568503	0.716301	0.444974	0.716301
1298	0.90769	0.716853	0.597186	0.716853	0.668187	0.716853	0.568111	0.716853	0.444677	0.716853
1299	0.90753	0.717405	0.596727	0.717405	0.667996	0.717405	0.567843	0.717405	0.444381	0.717405
1300	0.907294	0.717957	0.596268	0.717957	0.66779	0.717957	0.567576	0.717957	0.444101	0.717957
1301	0.907119	0.71851	0.595809	0.71851	0.667538	0.71851	0.567278	0.71851	0.443806	0.71851
1302	0.906852	0.719062	0.595352	0.719062	0.667225	0.719062	0.566996	0.719062	0.443495	0.719062
1303	0.90677	0.719614	0.594895	0.719614	0.667035	0.719614	0.566684	0.719614	0.443232	0.719614
1304	0.906581	0.720167	0.594439	0.720167	0.666723	0.720167	0.566341	0.720167	0.442953	0.720167
1305	0.906454	0.720719	0.593983	0.720719	0.666381	0.720719	0.56603	0.720719	0.44266	0.720719
1306	0.90628	0.721271	0.593528	0.721271	0.6661	0.721271	0.565811	0.721271	0.442382	0.721271
1307	0.906092	0.721823	0.593074	0.721823	0.665805	0.721823	0.565546	0.721823	0.44212	0.721823
1308	0.905904	0.722376	0.592621	0.722376	0.665449	0.722376	0.565282	0.722376	0.441874	0.722376
1309	0.905716	0.722928	0.592168	0.722928	0.665215	0.722928	0.565003	0.722928	0.441582	0.722928
1310	0.905543	0.72348	0.591716	0.72348	0.664936	0.72348	0.564678	0.72348	0.441352	0.72348
1311	0.905432	0.724032	0.591265	0.724032	0.664689	0.724032	0.564385	0.724032	0.441061	0.724032
1312	0.905291	0.724585	0.590814	0.724585	0.664456	0.724585	0.564077	0.724585	0.440771	0.724585
1313	0.90515	0.725137	0.590364	0.725137	0.664148	0.725137	0.563739	0.725137	0.440496	0.725137
1314	0.904948	0.725689	0.589915	0.725689	0.663871	0.725689	0.563416	0.725689	0.440222	0.725689
1315	0.90461	0.726241	0.589466	0.726241	0.663564	0.726241	0.563125	0.726241	0.439948	0.726241
1316	0.904333	0.726794	0.589018	0.726794	0.663257	0.726794	0.562909	0.726794	0.439644	0.726794
1317	0.904193	0.727346	0.588571	0.727346	0.663042	0.727346	0.562603	0.727346	0.439371	0.727346
1318	0.903992	0.727898	0.588125	0.727898	0.662828	0.727898	0.562298	0.727898	0.439113	0.727898
1319	0.903853	0.728451	0.587679	0.728451	0.662628	0.728451	0.562038	0.728451	0.438826	0.728451
1320	0.903592	0.729003	0.587234	0.729003	0.662369	0.729003	0.561704	0.729003	0.438554	0.729003
1321	0.903393	0.729555	0.586789	0.729555	0.66214	0.729555	0.561384	0.729555	0.438358	0.729555
1322	0.903194	0.730107	0.586345	0.730107	0.661911	0.730107	0.561051	0.730107	0.438072	0.730107
1323	0.902995	0.73066	0.585902	0.73066	0.661653	0.73066	0.560732	0.73066	0.437756	0.73066
1324	0.902826	0.731212	0.585459	0.731212	0.661289	0.731212	0.560445	0.731212	0.437456	0.731212
1325	0.902658	0.731764	0.585018	0.731764	0.661092	0.731764	0.560203	0.731764	0.437125	0.731764
1326	0.90249	0.732316	0.584576	0.732316	0.660805	0.732316	0.559931	0.732316	0.436856	0.732316
1327	0.902277	0.732869	0.584136	0.732869	0.660518	0.732869	0.559615	0.732869	0.436557	0.732869
1328	0.90211	0.733421	0.583696	0.733421	0.660216	0.733421	0.559284	0.733421	0.436334	0.733421
1329	0.901913	0.733973	0.583257	0.733973	0.659945	0.733973	0.558968	0.733973	0.436051	0.733973
1330	0.901686	0.734525	0.582818	0.734525	0.659629	0.734525	0.558668	0.734525	0.435753	0.734525
1331	0.901444	0.735078	0.58238	0.735078	0.659269	0.735078	0.558429	0.735078	0.435501	0.735078
1332	0.901293	0.73563	0.581943	0.73563	0.658999	0.73563	0.5581	0.73563	0.435249	0.73563
1333	0.901157	0.736182	0.581507	0.736182	0.658715	0.736182	0.557741	0.736182	0.434967	0.736182
1334	0.900991	0.736735	0.581071	0.736735	0.658386	0.736735	0.557533	0.736735	0.434716	0.736735
1335	0.900885	0.737287	0.580635	0.737287	0.658162	0.737287	0.55725	0.737287	0.43442	0.737287
1336	0.90066	0.737839	0.580201	0.737839	0.657849	0.737839	0.556938	0.737839	0.43417	0.737839
1337	0.900525	0.738391	0.579767	0.738391	0.657582	0.738391	0.556641	0.738391	0.43386	0.738391
1338	0.900196	0.738944	0.579334	0.738944	0.657285	0.738944	0.556389	0.738944	0.433566	0.738944
1339	0.900046	0.739496	0.578901	0.739496	0.657018	0.739496	0.556063	0.739496	0.433302	0.739496
1340	0.899867	0.740048	0.578469	0.740048	0.656722	0.740048	0.555798	0.740048	0.433023	0.740048
1341	0.899629	0.7406	0.578038	0.7406	0.656381	0.7406	0.555503	0.7406	0.43276	0.7406
1342	0.899346	0.741153	0.577607	0.741153	0.656071	0.741153	0.555208	0.741153	0.432512	0.741153
1343	0.899168	0.741705	0.577177	0.741705	0.65582	0.741705	0.554854	0.741705	0.432235	0.741705
1344	0.89893	0.742257	0.576747	0.742257	0.655511	0.742257	0.554486	0.742257	0.432002	0.742257
1345	0.898708	0.742809	0.576319	0.742809	0.655172	0.742809	0.554222	0.742809	0.431726	0.742809
1346	0.898545	0.743362	0.57589	0.743362	0.654834	0.743362	0.553915	0.743362	0.43142	0.743362
1347	0.898353	0.743914	0.575463	0.743914	0.654556	0.743914	0.553637	0.743914	0.431189	0.743914
1348	0.898117	0.744466	0.575036	0.744466	0.654278	0.744466	0.553315	0.744466	0.430928	0.744466
1349	0.897926	0.745019	0.57461	0.745019	0.653971	0.745019	0.553024	0.745019	0.430639	0.745019
1350	0.897631	0.745571	0.574184	0.745571	0.653694	0.745571	0.552688	0.745571	0.430394	0.745571
1351	0.897426	0.746123	0.573759	0.746123	0.653388	0.746123	0.552457	0.746123	0.430119	0.746123
1352	0.89722	0.746675	0.573335	0.746675	0.653112	0.746675	0.552211	0.746675	0.429831	0.746675
1353	0.89703	0.747228	0.572911	0.747228	0.652806	0.747228	0.551936	0.747228	0.429602	0.747228
1354	0.896767	0.74778	0.572488	0.74778	0.652501	0.74778	0.551735	0.74778	0.429344	0.74778
1355	0.896636	0.748332	0.572065	0.748332	0.652197	0.748332	0.551446	0.748332	0.429101	0.748332
1356	0.896447	0.748884	0.571643	0.748884	0.651893	0.748884	0.551098	0.748884	0.428828	0.748884
1357	0.896287	0.749437	0.571222	0.749437	0.65156	0.749437	0.550795	0.749437	0.428542	0.749437
1358	0.896084	0.749989	0.570802	0.749989	0.651286	0.749989	0.550493	0.749989	0.428285	0.749989
1359	0.895896	0.750541	0.570382	0.750541	0.650999	0.750541	0.550176	0.750541	0.428	0.750541
1360	0.895649	0.751093	0.569962	0.751093	0.650711	0.751093	0.549889	0.751093	0.427744	0.751093
1361	0.895358	0.751646	0.569543	0.751646	0.650395	0.751646	0.549617	0.751646	0.427474	0.751646
1362	0.895273	0.752198	0.569125	0.752198	0.650093	0.752198	0.549375	0.752198	0.427233	0.752198
1363	0.895071	0.75275	0.568708	0.75275	0.649792	0.75275	0.549104	0.75275	0.427022	0.75275
1364	0.894826	0.753303	0.568291	0.753303	0.649507	0.753303	0.548907	0.753303	0.426739	0.753303
1365	0.894507	0.753855	0.567874	0.753855	0.649251	0.753855	0.548607	0.753855	0.426485	0.753855
1366	0.894321	0.754407	0.567459	0.754407	0.648951	0.754407	0.548338	0.754407	0.426231	0.754407
1367	0.894076	0.754959	0.567044	0.754959	0.648579	0.754959	0.54801	0.754959	0.425948	0.754959
1368	0.893876	0.755512	0.566629	0.755512	0.648222	0.755512	0.547697	0.755512	0.425666	0.755512
1369	0.893661	0.756064	0.566215	0.756064	0.647894	0.756064	0.547384	0.756064	0.425414	0.756064
1370	0.893374	0.756616	0.565802	0.756616	0.647611	0.756616	0.546985	0.756616	0.425147	0.756616
1371	0.893189	0.757168	0.565389	0.757168	0.647343	0.757168	0.546659	0.757168	0.424881	0.757168
1372	0.892917	0.757721	0.564977	0.757721	0.646988	0.757721	0.546391	0.757721	0.424644	0.757721
1373	0.89266	0.758273	0.564566	0.758273	0.646691	0.758273	0.546052	0.758273	0.424364	0.758273
1374	0.892432	0.758825	0.564155	0.758825	0.646366	0.758825	0.545742	0.758825	0.42407	0.758825
1375	0.892176	0.759377	0.563745	0.759377	0.646114	0.759377	0.54549	0.759377	0.423776	0.759377
1376	0.891993	0.75993	0.563335	0.75993	0.645819	0.75993	0.545225	0.75993	0.42354	0.75993
1377	0.891752	0.760482	0.562926	0.760482	0.645466	0.760482	0.545076	0.760482	0.423276	0.760482
1378	0.891467	0.761034	0.562517	0.761034	0.645143	0.761034	0.544767	0.761034	0.423027	0.761034
1379	0.891213	0.761587	0.562109	0.761587	0.64482	0.761587	0.544416	0.761587	0.422778	0.761587
1380	0.890973	0.762139	0.561702	0.762139	0.644614	0.762139	0.544108	0.762139	0.422487	0.762139
1381	0.890704	0.762691	0.561295	0.762691	0.644364	0.762691	0.543801	0.762691	0.422253	0.762691
1382	0.890595	0.763243	0.560889	0.763243	0.644072	0.763243	0.543465	0.763243	0.421962	0.763243
1383	0.890356	0.763796	0.560484	0.763796	0.64378	0.763796	0.543159	0.763796	0.421671	0.763796
1384	0.890175	0.764348	0.560079	0.764348	0.643488	0.764348	0.542868	0.764348	0.421381	0.764348
1385	0.889879	0.7649	0.559674	0.7649	0.643182	0.7649	0.542534	0.7649	0.421091	0.7649
1386	0.889598	0.765452	0.55927	0.765452	0.642891	0.765452	0.542243	0.765452	0.420816	0.765452
1387	0.889302	0.766005	0.558867	0.766005	0.642572	0.766005	0.541968	0.766005	0.420585	0.766005
1388	0.889166	0.766557	0.558465	0.766557	0.642239	0.766557	0.541721	0.766557	0.420311	0.766557
1389	0.88903	0.767109	0.558063	0.767109	0.64192	0.767109	0.541403	0.767109	0.420023	0.767109
1390	0.888851	0.767661	0.557661	0.767661	0.641689	0.767661	0.541129	0.767661	0.419764	0.767661
1391	0.888657	0.768214	0.55726	0.768214	0.6414	0.768214	0.540869	0.768214	0.419505	0.768214
1392	0.888436	0.768766	0.55686	0.768766	0.641068	0.768766	0.540581	0.768766	0.419218	0.768766
1393	0.888185	0.769318	0.55646	0.769318	0.640723	0.769318	0.540322	0.769318	0.418946	0.769318
1394	0.887964	0.769871	0.556061	0.769871	0.640393	0.769871	0.540035	0.769871	0.418688	0.769871
1395	0.887772	0.770423	0.555662	0.770423	0.640106	0.770423	0.539777	0.770423	0.418417	0.770423
1396	0.887609	0.770975	0.555264	0.770975	0.639805	0.770975	0.539477	0.770975	0.418203	0.770975
1397	0.887475	0.771527	0.554867	0.771527	0.639475	0.771527	0.539205	0.771527	0.418018	0.771527
1398	0.887097	0.77208	0.55447	0.77208	0.639161	0.77208	0.538905	0.77208	0.417734	0.77208
1399	0.886949	0.772632	0.554074	0.772632	0.638833	0.772632	0.538577	0.772632	0.417478	0.772632
1400	0.886673	0.773184	0.553678	0.773184	0.638548	0.773184	0.538292	0.773184	0.417208	0.773184
1401	0.886497	0.773736	0.553283	0.773736	0.638264	0.773736	0.537951	0.773736	0.416982	0.773736
1402	0.886321	0.774289	0.552888	0.774289	0.637908	0.774289	0.537624	0.774289	0.416713	0.774289
1403	0.88616	0.774841	0.552494	0.774841	0.637596	0.774841	0.537327	0.774841	0.41643	0.774841
1404	0.885885	0.775393	0.5521	0.775393	0.637313	0.775393	0.537029	0.775393	0.416162	0.775393
1405	0.88561	0.775945	0.551707	0.775945	0.636973	0.775945	0.53669	0.775945	0.415894	0.775945
1406	0.885307	0.776498	0.551315	0.776498	0.636748	0.776498	0.536394	0.776498	0.415641	0.776498
1407	0.884991	0.77705	0.550923	0.77705	0.636494	0.77705	0.53614	0.77705	0.415417	0.77705
1408	0.884774	0.777602	0.550532	0.777602	0.636198	0.777602	0.53583	0.777602	0.41515	0.777602
1409	0.88453	0.778155	0.550141	0.778155	0.63596	0.778155	0.535521	0.778155	0.414927	0.778155
1410	0.884285	0.778707	0.549751	0.778707	0.635636	0.778707	0.535141	0.778707	0.414675	0.778707
1411	0.884056	0.779259	0.549361	0.779259	0.635328	0.779259	0.534861	0.779259	0.414395	0.779259
1412	0.883812	0.779811	0.548972	0.779811	0.634977	0.779811	0.534582	0.779811	0.414144	0.779811
1413	0.883526	0.780364	0.548584	0.780364	0.634711	0.780364	0.534232	0.780364	0.413908	0.780364
1414	0.883354	0.780916	0.548196	0.780916	0.63439	0.780916	0.533939	0.780916	0.413658	0.780916
1415	0.883083	0.781468	0.547809	0.781468	0.634069	0.781468	0.53366	0.781468	0.413422	0.781468
1416	0.882855	0.78202	0.547422	0.78202	0.633762	0.78202	0.533382	0.78202	0.413172	0.78202
1417	0.882599	0.782573	0.547035	0.782573	0.633484	0.782573	0.533105	0.782573	0.412881	0.782573
1418	0.882428	0.783125	0.54665	0.783125	0.633108	0.783125	0.532813	0.783125	0.412618	0.783125
1419	0.882158	0.783677	0.546264	0.783677	0.632817	0.783677	0.532537	0.783677	0.412341	0.783677
1420	0.881973	0.784229	0.54588	0.784229	0.632569	0.784229	0.532274	0.784229	0.412135	0.784229
1421	0.881775	0.784782	0.545495	0.784782	0.632292	0.784782	0.53197	0.784782	0.411873	0.784782
1422	0.881577	0.785334	0.545112	0.785334	0.63196	0.785334	0.531694	0.785334	0.41164	0.785334
1423	0.881365	0.785886	0.544729	0.785886	0.631699	0.785886	0.531391	0.785886	0.411463	0.785886
1424	0.881153	0.786439	0.544346	0.786439	0.63141	0.786439	0.531144	0.786439	0.41123	0.786439
1425	0.881026	0.786991	0.543964	0.786991	0.631107	0.786991	0.530884	0.786991	0.411012	0.786991
1426	0.880731	0.787543	0.543583	0.787543	0.630805	0.787543	0.53061	0.787543	0.410766	0.787543
1427	0.880506	0.788095	0.543202	0.788095	0.630475	0.788095	0.530308	0.788095	0.410506	0.788095
1428	0.880226	0.788648	0.542822	0.788648	0.630159	0.788648	0.530021	0.788648	0.41026	0.788648
1429	0.87996	0.7892	0.542442	0.7892	0.629858	0.7892	0.529706	0.7892	0.410029	0.7892
1430	0.879694	0.789752	0.542062	0.789752	0.629558	0.789752	0.529461	0.789752	0.40984	0.789752
1431	0.879471	0.790304	0.541684	0.790304	0.629216	0.790304	0.529161	0.790304	0.40961	0.790304
1432	0.879317	0.790857	0.541305	0.790857	0.628902	0.790857	0.528847	0.790857	0.409394	0.790857
1433	0.879039	0.791409	0.540928	0.791409	0.628575	0.791409	0.528576	0.791409	0.409178	0.791409
1434	0.878844	0.791961	0.54055	0.791961	0.628262	0.791961	0.528249	0.791961	0.408906	0.791961
1435	0.878566	0.792513	0.540174	0.792513	0.628019	0.792513	0.527923	0.792513	0.408677	0.792513
1436	0.878372	0.793066	0.539797	0.793066	0.627651	0.793066	0.527625	0.793066	0.40842	0.793066
1437	0.878137	0.793618	0.539422	0.793618	0.627326	0.793618	0.527341	0.793618	0.408136	0.793618
1438	0.877832	0.79417	0.539047	0.79417	0.627043	0.79417	0.527044	0.79417	0.40788	0.79417
1439	0.877569	0.794723	0.538672	0.794723	0.626802	0.794723	0.526761	0.794723	0.407639	0.794723
1440	0.877321	0.795275	0.538298	0.795275	0.626491	0.795275	0.526451	0.795275	0.407397	0.795275
1441	0.877073	0.795827	0.537925	0.795827	0.626112	0.795827	0.526224	0.795827	0.407184	0.795827
1442	0.876812	0.796379	0.537551	0.796379	0.625803	0.796379	0.525998	0.796379	0.406915	0.796379
1443	0.876578	0.796932	0.537179	0.796932	0.625549	0.796932	0.525689	0.796932	0.406661	0.796932
1444	0.876401	0.797484	0.536807	0.797484	0.625254	0.797484	0.525436	0.797484	0.406435	0.797484
1445	0.876237	0.798036	0.536435	0.798036	0.624988	0.798036	0.525128	0.798036	0.406167	0.798036
1446	0.875949	0.798588	0.536065	0.798588	0.624735	0.798588	0.524834	0.798588	0.405928	0.798588
1447	0.875689	0.799141	0.535694	0.799141	0.6244	0.799141	0.524582	0.799141	0.405661	0.799141
1448	0.875458	0.799693	0.535324	0.799693	0.62408	0.799693	0.524261	0.799693	0.405395	0.799693
1449	0.875295	0.800245	0.534955	0.800245	0.623829	0.800245	0.523968	0.800245	0.405143	0.800245
1450	0.875078	0.800797	0.534586	0.800797	0.623467	0.800797	0.523689	0.800797	0.404877	0.800797
1451	0.874819	0.80135	0.534217	0.80135	0.623175	0.80135	0.523384	0.80135	0.404681	0.80135
1452	0.874547	0.801902	0.533849	0.801902	0.622898	0.801902	0.523078	0.801902	0.404443	0.801902
1453	0.874358	0.802454	0.533482	0.802454	0.622593	0.802454	0.522787	0.802454	0.404193	0.802454
1454	0.874087	0.803007	0.533115	0.803007	0.622302	0.803007	0.522496	0.803007	0.403956	0.803007
1455	0.873885	0.803559	0.532749	0.803559	0.621998	0.803559	0.522247	0.803559	0.403706	0.803559
1456	0.873683	0.804111	0.532383	0.804111	0.621626	0.804111	0.521902	0.804111	0.403442	0.804111
1457	0.873468	0.804663	0.532017	0.804663	0.621296	0.804663	0.521626	0.804663	0.40322	0.804663
1458	0.873198	0.805216	0.531653	0.805216	0.621048	0.805216	0.521351	0.805216	0.402985	0.805216
1459	0.872956	0.805768	0.531288	0.805768	0.620745	0.805768	0.521076	0.805768	0.40275	0.805768
1460	0.872673	0.80632	0.530924	0.80632	0.620485	0.80632	0.520774	0.80632	0.402474	0.80632
1461	0.872486	0.806872	0.530561	0.806872	0.620169	0.806872	0.52054	0.806872	0.402212	0.806872
1462	0.872232	0.807425	0.530198	0.807425	0.619827	0.807425	0.520239	0.807425	0.402005	0.807425
1463	0.871963	0.807977	0.529836	0.807977	0.619527	0.807977	0.519925	0.807977	0.401744	0.807977
1464	0.871737	0.808529	0.529474	0.808529	0.619281	0.808529	0.519624	0.808529	0.40147	0.808529
1465	0.871415	0.809081	0.529112	0.809081	0.618981	0.809081	0.519351	0.809081	0.401196	0.809081
1466	0.871148	0.809634	0.528751	0.809634	0.618709	0.809634	0.51912	0.809634	0.40095	0.809634
1467	0.870867	0.810186	0.528391	0.810186	0.618396	0.810186	0.51882	0.810186	0.40069	0.810186
1468	0.870628	0.810738	0.528031	0.810738	0.618098	0.810738	0.518535	0.810738	0.400431	0.810738
1469	0.870403	0.811291	0.527672	0.811291	0.617772	0.811291	0.518223	0.811291	0.400172	0.811291
1470	0.870083	0.811843	0.527313	0.811843	0.617475	0.811843	0.517952	0.811843	0.399927	0.811843
1471	0.869764	0.812395	0.526954	0.812395	0.617204	0.812395	0.517682	0.812395	0.399655	0.812395
1472	0.869581	0.812947	0.526596	0.812947	0.61688	0.812947	0.517398	0.812947	0.399451	0.812947
1473	0.86937	0.8135	0.526239	0.8135	0.616543	0.8135	0.517142	0.8135	0.399234	0.8135
1474	0.869093	0.814052	0.525882	0.814052	0.616233	0.814052	0.516832	0.814052	0.398963	0.814052
1475	0.868856	0.814604	0.525525	0.814604	0.615937	0.814604	0.516576	0.814604	0.398706	0.814604
1476	0.868552	0.815156	0.525169	0.815156	0.615629	0.815156	0.516321	0.815156	0.398477	0.815156
1477	0.868302	0.815709	0.524813	0.815709	0.61532	0.815709	0.516053	0.815709	0.398221	0.815709
1478	0.868067	0.816261	0.524458	0.816261	0.615093	0.816261	0.515758	0.816261	0.397951	0.816261
1479	0.867818	0.816813	0.524104	0.816813	0.614772	0.816813	0.515476	0.816813	0.397709	0.816813
1480	0.86761	0.817365	0.52375	0.817365	0.614478	0.817365	0.515209	0.817365	0.397454	0.817365
1481	0.867362	0.817918	0.523396	0.817918	0.614144	0.817918	0.514929	0.817918	0.397186	0.817918
1482	0.866992	0.81847	0.523043	0.81847	0.613811	0.81847	0.514635	0.81847	0.396931	0.81847
1483	0.866758	0.819022	0.52269	0.819022	0.613478	0.819022	0.514329	0.819022	0.396691	0.819022
1484	0.866484	0.819575	0.522338	0.819575	0.613159	0.819575	0.514077	0.819575	0.396464	0.819575
1485	0.866197	0.820127	0.521986	0.820127	0.612894	0.820127	0.513771	0.820127	0.396197	0.820127
1486	0.86591	0.820679	0.521635	0.820679	0.612576	0.820679	0.513492	0.820679	0.39593	0.820679
1487	0.865664	0.821231	0.521284	0.821231	0.612204	0.821231	0.513174	0.821231	0.395691	0.821231
1488	0.865432	0.821784	0.520934	0.821784	0.611941	0.821784	0.512869	0.821784	0.395438	0.821784
1489	0.865186	0.822336	0.520584	0.822336	0.61161	0.822336	0.512619	0.822336	0.3952	0.822336
1490	0.864941	0.822888	0.520235	0.822888	0.611267	0.822888	0.512342	0.822888	0.394975	0.822888
1491	0.86471	0.82344	0.519886	0.82344	0.610964	0.82344	0.512092	0.82344	0.394723	0.82344
1492	0.864559	0.823993	0.519537	0.823993	0.610649	0.823993	0.511856	0.823993	0.394472	0.823993
1493	0.864342	0.824545	0.519189	0.824545	0.610347	0.824545	0.511581	0.824545	0.394235	0.824545
1494	0.864098	0.825097	0.518842	0.825097	0.610072	0.825097	0.511305	0.825097	0.394011	0.825097
1495	0.863881	0.825649	0.518495	0.825649	0.609784	0.825649	0.511003	0.825649	0.393774	0.825649
1496	0.863652	0.826202	0.518148	0.826202	0.609417	0.826202	0.510755	0.826202	0.393538	0.826202
1497	0.863288	0.826754	0.517802	0.826754	0.609117	0.826754	0.510414	0.826754	0.393301	0.826754
1498	0.863073	0.827306	0.517456	0.827306	0.60887	0.827306	0.510153	0.827306	0.393079	0.827306
1499	0.862817	0.827859	0.517111	0.827859	0.608584	0.827859	0.509866	0.827859	0.392857	0.827859
1500	0.862535	0.828411	0.516766	0.828411	0.608245	0.828411	0.509553	0.828411	0.392621	0.828411
1501	0.86232	0.828963	0.516422	0.828963	0.607907	0.828963	0.509254	0.828963	0.392387	0.828963
1502	0.861986	0.829515	0.516078	0.829515	0.607595	0.829515	0.508928	0.829515	0.392165	0.829515
1503	0.861705	0.830068	0.515735	0.830068	0.607244	0.830068	0.508629	0.830068	0.391944	0.830068
1504	0.861451	0.83062	0.515392	0.83062	0.606947	0.83062	0.508344	0.83062	0.39171	0.83062
1505	0.861251	0.831172	0.51505	0.831172	0.606636	0.831172	0.50806	0.831172	0.39145	0.831172
1506	0.861011	0.831724	0.514708	0.831724	0.606327	0.831724	0.507775	0.831724	0.39119	0.831724
1507	0.860745	0.832277	0.514366	0.832277	0.60603	0.832277	0.507505	0.832277	0.390957	0.832277
1508	0.86044	0.832829	0.514025	0.832829	0.605788	0.832829	0.507235	0.832829	0.390724	0.832829
1509	0.860201	0.833381	0.513684	0.833381	0.605466	0.833381	0.506991	0.833381	0.390492	0.833381
1510	0.859883	0.833933	0.513344	0.833933	0.605131	0.833933	0.506695	0.833933	0.390286	0.833933
1511	0.859644	0.834486	0.513004	0.834486	0.60477	0.834486	0.5064	0.834486	0.390041	0.834486
1512	0.85934	0.835038	0.512665	0.835038	0.60441	0.835038	0.506091	0.835038	0.389796	0.835038
1513	0.859169	0.83559	0.512326	0.83559	0.604143	0.83559	0.505849	0.83559	0.389539	0.83559
1514	0.858879	0.836143	0.511988	0.836143	0.603823	0.836143	0.505555	0.836143	0.389308	0.836143
1515	0.858576	0.836695	0.51165	0.836695	0.60357	0.836695	0.505261	0.836695	0.389051	0.836695
1516	0.858326	0.837247	0.511313	0.837247	0.603264	0.837247	0.50498	0.837247	0.388821	0.837247
1517	0.858051	0.837799	0.510975	0.837799	0.602958	0.837799	0.504647	0.837799	0.388578	0.837799
1518	0.857749	0.838352	0.510639	0.838352	0.602653	0.838352	0.504381	0.838352	0.388322	0.838352
1519	0.857448	0.838904	0.510303	0.838904	0.602296	0.838904	0.504154	0.838904	0.388066	0.838904
1520	0.857252	0.839456	0.509967	0.839456	0.602032	0.839456	0.503888	0.839456	0.387837	0.839456
1521	0.856978	0.840008	0.509632	0.840008	0.601715	0.840008	0.503583	0.840008	0.387595	0.840008
1522	0.85673	0.840561	0.509297	0.840561	0.601411	0.840561	0.503318	0.840561	0.387341	0.840561
1523	0.856483	0.841113	0.508962	0.841113	0.601043	0.841113	0.503027	0.841113	0.387099	0.841113
1524	0.856235	0.841665	0.508628	0.841665	0.600701	0.841665	0.502749	0.841665	0.386845	0.841665
1525	0.855936	0.842217	0.508295	0.842217	0.600359	0.842217	0.502433	0.842217	0.386592	0.842217
1526	0.855585	0.84277	0.507962	0.84277	0.600045	0.84277	0.502182	0.84277	0.386365	0.84277
1527	0.855378	0.843322	0.507629	0.843322	0.599717	0.843322	0.501879	0.843322	0.386151	0.843322
1528	0.855159	0.843874	0.507297	0.843874	0.599403	0.843874	0.50159	0.843874	0.385924	0.843874
1529	0.854901	0.844427	0.506965	0.844427	0.59909	0.844427	0.501288	0.844427	0.385685	0.844427
1530	0.854682	0.844979	0.506634	0.844979	0.598763	0.844979	0.501026	0.844979	0.385459	0.844979
1531	0.854437	0.845531	0.506303	0.845531	0.598425	0.845531	0.500764	0.845531	0.38522	0.845531
1532	0.854258	0.846083	0.505973	0.846083	0.598112	0.846083	0.500555	0.846083	0.384969	0.846083
1533	0.853975	0.846636	0.505642	0.846636	0.597735	0.846636	0.500294	0.846636	0.384718	0.846636
1534	0.853679	0.847188	0.505313	0.847188	0.597463	0.847188	0.500033	0.847188	0.384493	0.847188
1535	0.8535	0.84774	0.504984	0.84774	0.597178	0.84774	0.499785	0.84774	0.384243	0.84774
1536	0.85327	0.848292	0.504655	0.848292	0.596841	0.848292	0.499577	0.848292	0.384018	0.848292
1537	0.853092	0.848845	0.504327	0.848845	0.596544	0.848845	0.499265	0.848845	0.383782	0.848845
1538	0.852798	0.849397	0.503999	0.849397	0.596208	0.849397	0.498966	0.849397	0.383545	0.849397
1539	0.852569	0.849949	0.503671	0.849949	0.595886	0.849949	0.498642	0.849949	0.383309	0.849949
1540	0.852327	0.850501	0.503344	0.850501	0.595551	0.850501	0.498383	0.850501	0.38306	0.850501
1541	0.852124	0.851054	0.503017	0.851054	0.595216	0.851054	0.498112	0.851054	0.382811	0.851054
1542	0.851831	0.851606	0.502691	0.851606	0.594908	0.851606	0.49784	0.851606	0.382589	0.851606
1543	0.851629	0.852158	0.502365	0.852158	0.594613	0.852158	0.497583	0.852158	0.382354	0.852158
1544	0.851297	0.852711	0.50204	0.852711	0.594306	0.852711	0.497299	0.852711	0.382106	0.852711
1545	0.851018	0.853263	0.501715	0.853263	0.594012	0.853263	0.497042	0.853263	0.381859	0.853263
1546	0.850817	0.853815	0.501391	0.853815	0.593692	0.853815	0.496759	0.853815	0.381612	0.853815
1547	0.850474	0.854367	0.501067	0.854367	0.593386	0.854367	0.496477	0.854367	0.381378	0.854367
1548	0.850247	0.85492	0.500743	0.85492	0.593016	0.85492	0.496247	0.85492	0.381132	0.85492
1549	0.849995	0.855472	0.50042	0.855472	0.592697	0.855472	0.495952	0.855472	0.380899	0.855472
1550	0.849705	0.856024	0.500097	0.856024	0.592354	0.856024	0.495645	0.856024	0.380653	0.856024
1551	0.849441	0.856576	0.499774	0.856576	0.592036	0.856576	0.495377	0.856576	0.380408	0.856576
1552	0.849126	0.857129	0.499452	0.857129	0.591693	0.857129	0.49511	0.857129	0.380188	0.857129
1553	0.848901	0.857681	0.499131	0.857681	0.591428	0.857681	0.494842	0.857681	0.379956	0.857681
1554	0.848612	0.858233	0.49881	0.858233	0.591112	0.858233	0.49455	0.858233	0.379725	0.858233
1555	0.848362	0.858785	0.498489	0.858785	0.590758	0.858785	0.494257	0.858785	0.379481	0.858785
1556	0.848074	0.859338	0.498168	0.859338	0.590404	0.859338	0.493978	0.859338	0.379237	0.859338
1557	0.84785	0.85989	0.497848	0.85989	0.590153	0.85989	0.493687	0.85989	0.379019	0.85989
1558	0.847589	0.860442	0.497529	0.860442	0.589851	0.860442	0.493383	0.860442	0.378801	0.860442
1559	0.847378	0.860995	0.49721	0.860995	0.589537	0.860995	0.49313	0.860995	0.378584	0.860995
1560	0.847156	0.861547	0.496891	0.861547	0.589236	0.861547	0.492878	0.861547	0.378354	0.861547
1561	0.846882	0.862099	0.496573	0.862099	0.588897	0.862099	0.492601	0.862099	0.378112	0.862099
1562	0.84666	0.862651	0.496255	0.862651	0.588622	0.862651	0.49235	0.862651	0.37787	0.862651
1563	0.846502	0.863204	0.495937	0.863204	0.58831	0.863204	0.49206	0.863204	0.377641	0.863204
1564	0.846217	0.863756	0.49562	0.863756	0.587972	0.863756	0.491835	0.863756	0.377412	0.863756
1565	0.845842	0.864308	0.495304	0.864308	0.587699	0.864308	0.491585	0.864308	0.377171	0.864308
1566	0.84557	0.86486	0.494987	0.86486	0.5874	0.86486	0.491284	0.86486	0.37693	0.86486
1567	0.845311	0.865413	0.494671	0.865413	0.587063	0.865413	0.490983	0.865413	0.376715	0.865413
1568	0.845066	0.865965	0.494356	0.865965	0.586753	0.865965	0.490721	0.865965	0.376488	0.865965
1569	0.844744	0.866517	0.494041	0.866517	0.586481	0.866517	0.490434	0.866517	0.376273	0.866517
1570	0.84455	0.867069	0.493726	0.867069	0.58612	0.867069	0.490159	0.867069	0.376033	0.867069
1571	0.844267	0.867622	0.493412	0.867622	0.585772	0.867622	0.489886	0.867622	0.375794	0.867622
1572	0.843946	0.868174	0.493098	0.868174	0.585476	0.868174	0.489625	0.868174	0.37558	0.868174
1573	0.843587	0.868726	0.492785	0.868726	0.585193	0.868726	0.48939	0.868726	0.375354	0.868726
1574	0.843369	0.869279	0.492472	0.869279	0.584885	0.869279	0.489092	0.869279	0.375116	0.869279
1575	0.843088	0.869831	0.492159	0.869831	0.584539	0.869831	0.488832	0.869831	0.37489	0.869831
1576	0.84287	0.870383	0.491847	0.870383	0.584269	0.870383	0.488534	0.870383	0.374691	0.870383
1577	0.842551	0.870935	0.491535	0.870935	0.583962	0.870935	0.488263	0.870935	0.374466	0.870935
1578	0.842359	0.871488	0.491223	0.871488	0.583681	0.871488	0.488017	0.871488	0.374228	0.871488
1579	0.842067	0.87204	0.490912	0.87204	0.583349	0.87204	0.487758	0.87204	0.373991	0.87204
1580	0.84185	0.872592	0.490601	0.872592	0.583043	0.872592	0.487488	0.872592	0.37378	0.872592
1581	0.841621	0.873144	0.490291	0.873144	0.582738	0.873144	0.487179	0.873144	0.373556	0.873144
1582	0.841393	0.873697	0.489981	0.873697	0.582395	0.873697	0.486947	0.873697	0.373333	0.873697
1583	0.841076	0.874249	0.489672	0.874249	0.582077	0.874249	0.486639	0.874249	0.37311	0.874249
1584	0.840835	0.874801	0.489363	0.874801	0.58176	0.874801	0.486383	0.874801	0.372887	0.874801
1585	0.840633	0.875353	0.489054	0.875353	0.581456	0.875353	0.486126	0.875353	0.372651	0.875353
1586	0.840418	0.875906	0.488745	0.875906	0.581115	0.875906	0.485845	0.875906	0.372429	0.875906
1587	0.840128	0.876458	0.488437	0.876458	0.580812	0.876458	0.485564	0.876458	0.372207	0.876458
1588	0.839914	0.87701	0.48813	0.87701	0.580471	0.87701	0.485271	0.87701	0.371998	0.87701
1589	0.839624	0.877563	0.487823	0.877563	0.580156	0.877563	0.485029	0.877563	0.371776	0.877563
1590	0.839348	0.878115	0.487516	0.878115	0.579854	0.878115	0.484749	0.878115	0.371555	0.878115
1591	0.83916	0.878667	0.487209	0.878667	0.57959	0.878667	0.484469	0.878667	0.371347	0.878667
1592	0.838934	0.879219	0.486903	0.879219	0.579277	0.879219	0.48419	0.879219	0.371113	0.879219
1593	0.838659	0.879772	0.486598	0.879772	0.578963	0.879772	0.483924	0.879772	0.37088	0.879772
1594	0.838371	0.880324	0.486293	0.880324	0.57865	0.880324	0.483658	0.880324	0.370673	0.880324
1595	0.838134	0.880876	0.485988	0.880876	0.578287	0.880876	0.483417	0.880876	0.37044	0.880876
1596	0.837847	0.881428	0.485683	0.881428	0.577975	0.881428	0.483164	0.881428	0.370221	0.881428
1597	0.837572	0.881981	0.485379	0.881981	0.577663	0.881981	0.482887	0.881981	0.369989	0.881981
1598	0.837311	0.882533	0.485075	0.882533	0.577352	0.882533	0.482635	0.882533	0.369758	0.882533
1599	0.83705	0.883085	0.484772	0.883085	0.577066	0.883085	0.482383	0.883085	0.369539	0.883085
1600	0.836727	0.883637	0.484469	0.883637	0.576743	0.883637	0.482106	0.883637	0.369308	0.883637
1601	0.836442	0.88419	0.484166	0.88419	0.576433	0.88419	0.481843	0.88419	0.36909	0.88419
1602	0.836244	0.884742	0.483864	0.884742	0.576085	0.884742	0.481617	0.884742	0.368859	0.884742
1603	0.836022	0.885294	0.483562	0.885294	0.575788	0.885294	0.481341	0.885294	0.368629	0.885294
1604	0.83575	0.885847	0.483261	0.885847	0.575454	0.885847	0.481066	0.885847	0.368399	0.885847
1605	0.835454	0.886399	0.48296	0.886399	0.575096	0.886399	0.480804	0.886399	0.368182	0.886399
1606	0.835145	0.886951	0.482659	0.886951	0.574762	0.886951	0.48053	0.886951	0.367966	0.886951
1607	0.834837	0.887503	0.482359	0.887503	0.57443	0.887503	0.480243	0.887503	0.367737	0.887503
1608	0.834517	0.888056	0.482059	0.888056	0.57411	0.888056	0.480019	0.888056	0.36752	0.888056
1609	0.83421	0.888608	0.481759	0.888608	0.57384	0.888608	0.479758	0.888608	0.367329	0.888608
1610	0.833903	0.88916	0.48146	0.88916	0.573546	0.88916	0.479472	0.88916	0.367101	0.88916
1611	0.833633	0.889712	0.481161	0.889712	0.57319	0.889712	0.479212	0.889712	0.36691	0.889712
1612	0.833327	0.890265	0.480863	0.890265	0.572871	0.890265	0.478939	0.890265	0.366683	0.890265
1613	0.832984	0.890817	0.480564	0.890817	0.572553	0.890817	0.478717	0.890817	0.366455	0.890817
1614	0.832716	0.891369	0.480267	0.891369	0.572248	0.891369	0.47847	0.891369	0.366241	0.891369
1615	0.832497	0.891921	0.479969	0.891921	0.571906	0.891921	0.478236	0.891921	0.366014	0.891921
1616	0.832267	0.892474	0.479672	0.892474	0.571552	0.892474	0.47794	0.892474	0.3658	0.892474
1617	0.831962	0.893026	0.479376	0.893026	0.571224	0.893026	0.477681	0.893026	0.365586	0.893026
1618	0.831671	0.893578	0.479079	0.893578	0.570895	0.893578	0.477398	0.893578	0.365385	0.893578
1619	0.83133	0.894131	0.478783	0.894131	0.570555	0.894131	0.477116	0.894131	0.365159	0.894131
1620	0.83099	0.894683	0.478488	0.894683	0.570215	0.894683	0.476858	0.894683	0.364946	0.894683
1621	0.830699	0.895235	0.478193	0.895235	0.569925	0.895235	0.476576	0.895235	0.364733	0.895235
1622	0.830397	0.895787	0.477898	0.895787	0.569598	0.895787	0.476344	0.895787	0.364508	0.895787
1623	0.830144	0.89634	0.477603	0.89634	0.569272	0.89634	0.4761	0.89634	0.364284	0.89634
1624	0.829879	0.896892	0.477309	0.896892	0.568971	0.896892	0.475856	0.896892	0.36406	0.896892
1625	0.829504	0.897444	0.477016	0.897444	0.568658	0.897444	0.475576	0.897444	0.363848	0.897444
1626	0.829276	0.897996	0.476722	0.897996	0.568308	0.897996	0.47532	0.897996	0.363636	0.897996
1627	0.829074	0.898549	0.476429	0.898549	0.567971	0.898549	0.475077	0.898549	0.363425	0.898549
1628	0.828786	0.899101	0.476137	0.899101	0.567634	0.899101	0.47481	0.899101	0.363214	0.899101
1629	0.828572	0.899653	0.475844	0.899653	0.567335	0.899653	0.474555	0.899653	0.362991	0.899653
1630	0.828309	0.900205	0.475552	0.900205	0.567036	0.900205	0.474289	0.900205	0.362769	0.900205
1631	0.82796	0.900758	0.475261	0.900758	0.566737	0.900758	0.474059	0.900758	0.362546	0.900758
1632	0.8276	0.90131	0.47497	0.90131	0.566439	0.90131	0.473818	0.90131	0.362324	0.90131
1633	0.827363	0.901862	0.474679	0.901862	0.566154	0.901862	0.473552	0.901862	0.362102	0.901862
1634	0.827077	0.902415	0.474388	0.902415	0.565832	0.902415	0.473311	0.902415	0.361881	0.902415
1635	0.826865	0.902967	0.474098	0.902967	0.565522	0.902967	0.473046	0.902967	0.361684	0.902967
1636	0.826555	0.903519	0.473808	0.903519	0.565201	0.903519	0.472794	0.903519	0.361463	0.903519
1637	0.826209	0.904071	0.473519	0.904071	0.56488	0.904071	0.472517	0.904071	0.361242	0.904071
1638	0.825887	0.904624	0.47323	0.904624	0.564596	0.904624	0.472253	0.904624	0.361033	0.904624
1639	0.825579	0.905176	0.472941	0.905176	0.564276	0.905176	0.471989	0.905176	0.360825	0.905176
1640	0.825307	0.905728	0.472653	0.905728	0.563944	0.905728	0.47175	0.905728	0.360618	0.905728
1641	0.824987	0.90628	0.472365	0.90628	0.563601	0.90628	0.471499	0.90628	0.360398	0.90628
1642	0.824618	0.906833	0.472077	0.906833	0.563257	0.906833	0.471237	0.906833	0.360178	0.906833
1643	0.824275	0.907385	0.47179	0.907385	0.562915	0.907385	0.470974	0.907385	0.359959	0.907385
1644	0.824017	0.907937	0.471503	0.907937	0.562572	0.907937	0.4707	0.907937	0.359752	0.907937
1645	0.823723	0.908489	0.471216	0.908489	0.56223	0.908489	0.47045	0.908489	0.359546	0.908489
1646	0.823392	0.909042	0.47093	0.909042	0.561937	0.909042	0.470177	0.909042	0.359327	0.909042
1647	0.823074	0.909594	0.470644	0.909594	0.561608	0.909594	0.469928	0.909594	0.359109	0.909594
1648	0.822818	0.910146	0.470358	0.910146	0.561328	0.910146	0.469667	0.910146	0.358903	0.910146
1649	0.822537	0.910699	0.470073	0.910699	0.561	0.910699	0.469406	0.910699	0.358686	0.910699
1650	0.822281	0.911251	0.469788	0.911251	0.560684	0.911251	0.469122	0.911251	0.358468	0.911251
1651	0.821952	0.911803	0.469504	0.911803	0.560369	0.911803	0.468862	0.911803	0.358251	0.911803
1652	0.821637	0.912355	0.46922	0.912355	0.560054	0.912355	0.468602	0.912355	0.358047	0.912355
1653	0.821357	0.912908	0.468936	0.912908	0.559739	0.912908	0.468343	0.912908	0.357842	0.912908
1654	0.82109	0.91346	0.468652	0.91346	0.559437	0.91346	0.46806	0.91346	0.357638	0.91346
1655	0.8208	0.914012	0.468369	0.914012	0.559123	0.914012	0.467789	0.914012	0.357422	0.914012
1656	0.820558	0.914564	0.468086	0.914564	0.55881	0.914564	0.467543	0.914564	0.357206	0.914564
1657	0.820304	0.915117	0.467804	0.915117	0.558533	0.915117	0.467285	0.915117	0.35699	0.915117
1658	0.820002	0.915669	0.467522	0.915669	0.558208	0.915669	0.467039	0.915669	0.356775	0.915669
1659	0.819761	0.916221	0.46724	0.916221	0.55792	0.916221	0.466782	0.916221	0.356572	0.916221
1660	0.819424	0.916773	0.466958	0.916773	0.557584	0.916773	0.4665	0.916773	0.356357	0.916773
1661	0.819111	0.917326	0.466677	0.917326	0.557272	0.917326	0.46622	0.917326	0.356143	0.917326
1662	0.818739	0.917878	0.466396	0.917878	0.556949	0.917878	0.465963	0.917878	0.355928	0.917878
1663	0.818415	0.91843	0.466116	0.91843	0.556638	0.91843	0.465707	0.91843	0.355726	0.91843
1664	0.818127	0.918983	0.465836	0.918983	0.556303	0.918983	0.465427	0.918983	0.355513	0.918983
1665	0.817876	0.919535	0.465556	0.919535	0.556005	0.919535	0.46516	0.919535	0.355311	0.919535
1666	0.817565	0.920087	0.465277	0.920087	0.555708	0.920087	0.46488	0.920087	0.355098	0.920087
1667	0.817243	0.920639	0.464997	0.920639	0.55541	0.920639	0.464625	0.920639	0.354885	0.920639
1668	0.816885	0.921192	0.464719	0.921192	0.555077	0.921192	0.464371	0.921192	0.354672	0.921192
1669	0.816611	0.921744	0.46444	0.921744	0.554781	0.921744	0.464117	0.921744	0.35446	0.921744
1670	0.816278	0.922296	0.464162	0.922296	0.55446	0.922296	0.463851	0.922296	0.354247	0.922296
1671	0.815897	0.922848	0.463884	0.922848	0.554165	0.922848	0.463609	0.922848	0.354047	0.922848
1672	0.815588	0.923401	0.463607	0.923401	0.553869	0.923401	0.463368	0.923401	0.353847	0.923401
1673	0.815328	0.923953	0.46333	0.923953	0.553538	0.923953	0.463127	0.923953	0.353648	0.923953
1674	0.81508	0.924505	0.463053	0.924505	0.553231	0.924505	0.462874	0.924505	0.353437	0.924505
1675	0.814737	0.925057	0.462777	0.925057	0.552925	0.925057	0.462597	0.925057	0.353226	0.925057
1676	0.814501	0.92561	0.4625	0.92561	0.552631	0.92561	0.462333	0.92561	0.353015	0.92561
1677	0.814206	0.926162	0.462225	0.926162	0.552301	0.926162	0.46207	0.926162	0.352804	0.926162
1678	0.813912	0.926714	0.461949	0.926714	0.551972	0.926714	0.461806	0.926714	0.352606	0.926714
1679	0.813617	0.927267	0.461674	0.927267	0.551679	0.927267	0.461531	0.927267	0.352396	0.927267
1680	0.813252	0.927819	0.461399	0.927819	0.551374	0.927819	0.461316	0.927819	0.352186	0.927819
1681	0.812911	0.928371	0.461125	0.928371	0.55107	0.928371	0.461065	0.928371	0.351977	0.928371
1682	0.812582	0.928923	0.460851	0.928923	0.550766	0.928923	0.460803	0.928923	0.351768	0.928923
1683	0.81229	0.929476	0.460577	0.929476	0.550439	0.929476	0.460577	0.929476	0.351559	0.929476
1684	0.812033	0.930028	0.460303	0.930028	0.550136	0.930028	0.460339	0.930028	0.351362	0.930028
1685	0.811777	0.93058	0.46003	0.93058	0.549857	0.93058	0.460101	0.93058	0.351165	0.93058
1686	0.811449	0.931132	0.459757	0.931132	0.549578	0.931132	0.459864	0.931132	0.350969	0.931132
1687	0.811123	0.931685	0.459485	0.931685	0.549264	0.931685	0.459591	0.931685	0.350761	0.931685
1688	0.810796	0.932237	0.459213	0.932237	0.548963	0.932237	0.459319	0.932237	0.350553	0.932237
1689	0.810494	0.932789	0.458941	0.932789	0.548638	0.932789	0.459047	0.932789	0.350345	0.932789
1690	0.810132	0.933341	0.458669	0.933341	0.548325	0.933341	0.458799	0.933341	0.350162	0.933341
1691	0.809795	0.933894	0.458398	0.933894	0.548012	0.933894	0.458528	0.933894	0.349954	0.933894
1692	0.809447	0.934446	0.458127	0.934446	0.547724	0.934446	0.458257	0.934446	0.349759	0.934446
1693	0.809099	0.934998	0.457856	0.934998	0.547401	0.934998	0.45801	0.934998	0.349553	0.934998
1694	0.808704	0.93555	0.457586	0.93555	0.547077	0.93555	0.457763	0.93555	0.349358	0.93555
1695	0.808403	0.936103	0.457316	0.936103	0.546778	0.936103	0.457517	0.936103	0.349152	0.936103
1696	0.80808	0.936655	0.457046	0.936655	0.546468	0.936655	0.457247	0.936655	0.348946	0.936655
1697	0.807781	0.937207	0.456777	0.937207	0.546146	0.937207	0.456978	0.937207	0.348741	0.937207
1698	0.807482	0.93776	0.456508	0.93776	0.545836	0.93776	0.45672	0.93776	0.348535	0.93776
1699	0.807112	0.938312	0.456239	0.938312	0.545514	0.938312	0.456451	0.938312	0.348342	0.938312
1700	0.806779	0.938864	0.455971	0.938864	0.545217	0.938864	0.456195	0.938864	0.348137	0.938864
1701	0.806493	0.939416	0.455703	0.939416	0.544908	0.939416	0.455926	0.939416	0.347944	0.939416
1702	0.806113	0.939969	0.455435	0.939969	0.5446	0.939969	0.455682	0.939969	0.34774	0.939969
1703	0.805816	0.940521	0.455168	0.940521	0.544304	0.940521	0.455438	0.940521	0.347536	0.940521
1704	0.805519	0.941073	0.454901	0.941073	0.544019	0.941073	0.455171	0.941073	0.347332	0.941073
1705	0.805164	0.941625	0.454634	0.941625	0.543747	0.941625	0.454915	0.941625	0.347128	0.941625
1706	0.804797	0.942178	0.454367	0.942178	0.543429	0.942178	0.454649	0.942178	0.346924	0.942178
1707	0.804466	0.94273	0.454101	0.94273	0.54311	0.94273	0.454394	0.94273	0.346721	0.94273
1708	0.804112	0.943282	0.453835	0.943282	0.542792	0.943282	0.45414	0.943282	0.346518	0.943282
1709	0.803771	0.943834	0.45357	0.943834	0.542498	0.943834	0.453898	0.943834	0.346315	0.943834
1710	0.803429	0.944387	0.453305	0.944387	0.542228	0.944387	0.453644	0.944387	0.346113	0.944387
1711	0.803135	0.944939	0.45304	0.944939	0.541911	0.944939	0.453402	0.944939	0.345934	0.944939
1712	0.802806	0.945491	0.452775	0.945491	0.541606	0.945491	0.453149	0.945491	0.345732	0.945491
1713	0.802407	0.946044	0.452511	0.946044	0.541325	0.946044	0.452896	0.946044	0.34553	0.946044
1714	0.802056	0.946596	0.452247	0.946596	0.541021	0.946596	0.452632	0.946596	0.345329	0.946596
1715	0.80167	0.947148	0.451983	0.947148	0.540717	0.947148	0.452368	0.947148	0.345139	0.947148
1716	0.801261	0.9477	0.45172	0.9477	0.540402	0.9477	0.452116	0.9477	0.344938	0.9477
1717	0.800899	0.948253	0.451457	0.948253	0.54011	0.948253	0.451853	0.948253	0.344737	0.948253
1718	0.800561	0.948805	0.451194	0.948805	0.539796	0.948805	0.45159	0.948805	0.344536	0.948805
1719	0.800107	0.949357	0.450931	0.949357	0.539482	0.949357	0.451339	0.949357	0.344336	0.949357
1720	0.7997	0.949909	0.450669	0.949909	0.53918	0.949909	0.451076	0.949909	0.344136	0.949909
1721	0.799328	0.950462	0.450407	0.950462	0.538878	0.950462	0.450814	0.950462	0.343936	0.950462
1722	0.798934	0.951014	0.450146	0.951014	0.538577	0.951014	0.450552	0.951014	0.343736	0.951014
1723	0.798528	0.951566	0.449885	0.951566	0.538264	0.951566	0.450291	0.951566	0.343536	0.951566
1724	0.798123	0.952118	0.449624	0.952118	0.537952	0.952118	0.450064	0.952118	0.343337	0.952118
1725	0.797788	0.952671	0.449363	0.952671	0.53764	0.952671	0.449803	0.952671	0.343138	0.952671
1726	0.797384	0.953223	0.449103	0.953223	0.53734	0.953223	0.449543	0.953223	0.342939	0.953223
1727	0.796991	0.953775	0.448843	0.953775	0.537041	0.953775	0.449294	0.953775	0.342741	0.953775
1728	0.796623	0.954328	0.448583	0.954328	0.53673	0.954328	0.449034	0.954328	0.342542	0.954328
1729	0.796266	0.95488	0.448323	0.95488	0.536454	0.95488	0.448774	0.95488	0.342344	0.95488
1730	0.795933	0.955432	0.448064	0.955432	0.536144	0.955432	0.448515	0.955432	0.342146	0.955432
1731	0.795566	0.955984	0.447805	0.955984	0.535834	0.955984	0.448267	0.955984	0.341949	0.955984
1732	0.79521	0.956537	0.447547	0.956537	0.535525	0.956537	0.448009	0.956537	0.341751	0.956537
1733	0.794832	0.957089	0.447289	0.957089	0.535251	0.957089	0.447762	0.957089	0.341554	0.957089
1734	0.794443	0.957641	0.447031	0.957641	0.534953	0.957641	0.447527	0.957641	0.341357	0.957641
1735	0.794054	0.958193	0.446773	0.958193	0.534645	0.958193	0.447269	0.958193	0.34116	0.958193
1736	0.793677	0.958746	0.446516	0.958746	0.534349	0.958746	0.447022	0.958746	0.340975	0.958746
1737	0.793267	0.959298	0.446259	0.959298	0.534053	0.959298	0.446765	0.959298	0.340791	0.959298
1738	0.792879	0.95985	0.446002	0.95985	0.533757	0.95985	0.44652	0.95985	0.340594	0.95985
1739	0.792469	0.960402	0.445745	0.960402	0.533473	0.960402	0.446263	0.960402	0.340399	0.960402
1740	0.792071	0.960955	0.445489	0.960955	0.533189	0.960955	0.446018	0.960955	0.340214	0.960955
1741	0.791697	0.961507	0.445233	0.961507	0.532883	0.961507	0.445773	0.961507	0.340019	0.961507
1742	0.791277	0.962059	0.444978	0.962059	0.532577	0.962059	0.445529	0.962059	0.339824	0.962059
1743	0.790892	0.962612	0.444722	0.962612	0.532283	0.962612	0.445285	0.962612	0.339629	0.962612
1744	0.790461	0.963164	0.444467	0.963164	0.531989	0.963164	0.445029	0.963164	0.339434	0.963164
1745	0.790043	0.963716	0.444213	0.963716	0.531684	0.963716	0.444786	0.963716	0.339251	0.963716
1746	0.789659	0.964268	0.443958	0.964268	0.53138	0.964268	0.444554	0.964268	0.339057	0.964268
1747	0.789253	0.964821	0.443704	0.964821	0.531076	0.964821	0.444299	0.964821	0.338863	0.964821
1748	0.788824	0.965373	0.44345	0.965373	0.530772	0.965373	0.444045	0.965373	0.33868	0.965373
1749	0.788384	0.965925	0.443197	0.965925	0.530468	0.965925	0.443803	0.965925	0.338487	0.965925
1750	0.788014	0.966477	0.442944	0.966477	0.530177	0.966477	0.443549	0.966477	0.338305	0.966477
1751	0.787598	0.96703	0.442691	0.96703	0.529885	0.96703	0.443296	0.96703	0.338112	0.96703
1752	0.787171	0.967582	0.442438	0.967582	0.529583	0.967582	0.443077	0.967582	0.337919	0.967582
1753	0.786722	0.968134	0.442185	0.968134	0.529281	0.968134	0.442836	0.968134	0.337726	0.968134
1754	0.786274	0.968686	0.441933	0.968686	0.528979	0.968686	0.442618	0.968686	0.337533	0.968686
1755	0.785826	0.969239	0.441682	0.969239	0.528689	0.969239	0.442377	0.969239	0.337341	0.969239
1756	0.785424	0.969791	0.44143	0.969791	0.528388	0.969791	0.442148	0.969791	0.337149	0.969791
1757	0.784977	0.970343	0.441179	0.970343	0.528087	0.970343	0.441919	0.970343	0.336957	0.970343
1758	0.78453	0.970896	0.440928	0.970896	0.527787	0.970896	0.441667	0.970896	0.336765	0.970896
1759	0.784107	0.971448	0.440677	0.971448	0.527487	0.971448	0.441416	0.971448	0.336574	0.971448
1760	0.783662	0.972	0.440427	0.972	0.527199	0.972	0.441177	0.972	0.336383	0.972
1761	0.783217	0.972552	0.440177	0.972552	0.526899	0.972552	0.440926	0.972552	0.336192	0.972552
1762	0.782783	0.973105	0.439927	0.973105	0.526612	0.973105	0.440676	0.973105	0.336001	0.973105
1763	0.782351	0.973657	0.439677	0.973657	0.526313	0.973657	0.440426	0.973657	0.33581	0.973657
1764	0.781907	0.974209	0.439428	0.974209	0.526014	0.974209	0.440188	0.974209	0.33562	0.974209
1765	0.781464	0.974761	0.439179	0.974761	0.525716	0.974761	0.439972	0.974761	0.33543	0.974761
1766	0.781022	0.975314	0.43893	0.975314	0.525419	0.975314	0.439723	0.975314	0.335251	0.975314
1767	0.78058	0.975866	0.438682	0.975866	0.525121	0.975866	0.439486	0.975866	0.335061	0.975866
1768	0.780138	0.976418	0.438434	0.976418	0.524824	0.976418	0.439237	0.976418	0.334872	0.976418
1769	0.779697	0.97697	0.438186	0.97697	0.524539	0.97697	0.438989	0.97697	0.334682	0.97697
1770	0.779257	0.977523	0.437939	0.977523	0.524243	0.977523	0.438752	0.977523	0.334493	0.977523
1771	0.778817	0.978075	0.437691	0.978075	0.523947	0.978075	0.438538	0.978075	0.334305	0.978075
1772	0.778377	0.978627	0.437444	0.978627	0.523651	0.978627	0.438313	0.978627	0.334116	0.978627
1773	0.777938	0.97918	0.437198	0.97918	0.523356	0.97918	0.438066	0.97918	0.333927	0.97918
1774	0.7775	0.979732	0.436951	0.979732	0.523061	0.979732	0.43783	0.979732	0.333739	0.979732
1775	0.777062	0.980284	0.436705	0.980284	0.522777	0.980284	0.437584	0.980284	0.333551	0.980284
1776	0.776624	0.980836	0.436459	0.980836	0.522483	0.980836	0.437349	0.980836	0.333363	0.980836
1777	0.776187	0.981389	0.436213	0.981389	0.522189	0.981389	0.437103	0.981389	0.333176	0.981389
1778	0.775751	0.981941	0.435968	0.981941	0.521895	0.981941	0.436857	0.981941	0.332988	0.981941
1779	0.775314	0.982493	0.435723	0.982493	0.521602	0.982493	0.436611	0.982493	0.332801	0.982493
1780	0.774879	0.983045	0.435478	0.983045	0.521309	0.983045	0.436377	0.983045	0.332614	0.983045
1781	0.774444	0.983598	0.435234	0.983598	0.521016	0.983598	0.436143	0.983598	0.332427	0.983598
1782	0.774009	0.98415	0.43499	0.98415	0.520724	0.98415	0.435921	0.98415	0.332241	0.98415
1783	0.773575	0.984702	0.434746	0.984702	0.520432	0.984702	0.435688	0.984702	0.332055	0.984702
1784	0.773142	0.985254	0.434502	0.985254	0.52014	0.985254	0.435444	0.985254	0.331868	0.985254
1785	0.772708	0.985807	0.434258	0.985807	0.519849	0.985807	0.4352	0.985807	0.331683	0.985807
1786	0.772276	0.986359	0.434015	0.986359	0.519557	0.986359	0.434956	0.986359	0.331497	0.986359
1787	0.771844	0.986911	0.433772	0.986911	0.519267	0.986911	0.434724	0.986911	0.331311	0.986911
1788	0.771412	0.987464	0.43353	0.987464	0.518976	0.987464	0.434492	0.987464	0.331126	0.987464
1789	0.770981	0.988016	0.433287	0.988016	0.518686	0.988016	0.434249	0.988016	0.330941	0.988016
1790	0.77055	0.988568	0.433045	0.988568	0.518396	0.988568	0.434006	0.988568	0.330756	0.988568
1791	0.77012	0.98912	0.432804	0.98912	0.518107	0.98912	0.433764	0.98912	0.330571	0.98912
1792	0.76969	0.989673	0.432562	0.989673	0.517818	0.989673	0.433522	0.989673	0.330387	0.989673
1793	0.769261	0.990225	0.432321	0.990225	0.517529	0.990225	0.433291	0.990225	0.330203	0.990225
1794	0.768832	0.990777	0.43208	0.990777	0.517241	0.990777	0.43305	0.990777	0.330019	0.990777
1795	0.768404	0.991329	0.431839	0.991329	0.516952	0.991329	0.432831	0.991329	0.329835	0.991329
1796	0.767976	0.991882	0.431599	0.991882	0.516665	0.991882	0.43259	0.991882	0.329651	0.991882
1797	0.767548	0.992434	0.431359	0.992434	0.516377	0.992434	0.43236	0.992434	0.329468	0.992434
1798	0.767122	0.992986	0.431119	0.992986	0.51609	0.992986	0.43212	0.992986	0.329284	0.992986
1799	0.766695	0.993538	0.430879	0.993538	0.515803	0.993538	0.43188	0.993538	0.329101	0.993538
1800	0.766269	0.994091	0.43064	0.994091	0.515516	0.994091	0.43164	0.994091	0.328919	0.994091
1801	0.765844	0.994643	0.430401	0.994643	0.51523	0.994643	0.4314	0.994643	0.328736	0.994643
1802	0.765419	0.995195	0.430162	0.995195	0.514944	0.995195	0.431161	0.995195	0.328554	0.995195
1803	0.764994	0.995748	0.429923	0.995748	0.514659	0.995748	0.430921	0.995748	0.328371	0.995748
1804	0.76457	0.9963	0.429685	0.9963	0.514373	0.9963	0.430683	0.9963	0.328189	0.9963
1805	0.764147	0.996852	0.429447	0.996852	0.514088	0.996852	0.430444	0.996852	0.328007	0.996852
1806	0.763724	0.997404	0.429209	0.997404	0.513804	0.997404	0.430206	0.997404	0.327826	0.997404
1807	0.763301	0.997957	0.428971	0.997957	0.513519	0.997957	0.429968	0.997957	0.327644	0.997957
1808	0.762879	0.998509	0.428734	0.998509	0.513235	0.998509	0.42973	0.998509	0.327463	0.998509
1809	0.762457	0.999061	0.428497	0.999061	0.512952	0.999061	0.429492	0.999061	0.327282	0.999061
1810	0.762036	0.999613	0.42826	0.999613	0.512668	0.999613	0.429255	0.999613	0.327101	0.999613

## Sheet: tomato
	Casanovo_precision	Casanovo_coverage	Casanovo_bm_precision	Casanovo_bm_coverage	PointNovo_precision	PointNovo_coverage	DeepNovo_precision	DeepNovo_coverage	Novor_precision	Novor_coverage
0	1	6.88151e-06	1	6.88151e-06	1	6.88151e-06	1	6.88151e-06	1	6.88151e-06
1	1	0.000350957	1	0.000350957	1	0.000350957	1	0.000350957	0.882353	0.000350957
2	1	0.000695032	1	0.000695032	1	0.000695032	1	0.000695032	0.910891	0.000695032
3	1	0.00103911	1	0.00103911	1	0.00103911	0.986755	0.00103911	0.89404	0.00103911
4	1	0.00138318	0.985075	0.00138318	1	0.00138318	0.99005	0.00138318	0.865672	0.00138318
5	1	0.00172726	0.984064	0.00172726	0.996016	0.00172726	0.988048	0.00172726	0.884462	0.00172726
6	0.996678	0.00207133	0.986711	0.00207133	0.996678	0.00207133	0.990033	0.00207133	0.893688	0.00207133
7	0.994302	0.00241541	0.988604	0.00241541	0.997151	0.00241541	0.991453	0.00241541	0.894587	0.00241541
8	0.992519	0.00275948	0.985037	0.00275948	0.997506	0.00275948	0.992519	0.00275948	0.900249	0.00275948
9	0.993348	0.00310356	0.986696	0.00310356	0.997783	0.00310356	0.991131	0.00310356	0.902439	0.00310356
10	0.994012	0.00344764	0.988024	0.00344764	0.998004	0.00344764	0.992016	0.00344764	0.908184	0.00344764
11	0.99274	0.00379171	0.989111	0.00379171	0.998185	0.00379171	0.985481	0.00379171	0.909256	0.00379171
12	0.993344	0.00413579	0.990017	0.00413579	0.998336	0.00413579	0.986689	0.00413579	0.913478	0.00413579
13	0.993856	0.00447986	0.989247	0.00447986	0.996928	0.00447986	0.983103	0.00447986	0.910906	0.00447986
14	0.994294	0.00482394	0.988588	0.00482394	0.997147	0.00482394	0.984308	0.00482394	0.911555	0.00482394
15	0.990679	0.00516801	0.989348	0.00516801	0.996005	0.00516801	0.984021	0.00516801	0.916112	0.00516801
16	0.991261	0.00551209	0.990012	0.00551209	0.996255	0.00551209	0.982522	0.00551209	0.917603	0.00551209
17	0.990599	0.00585616	0.989424	0.00585616	0.996475	0.00585616	0.981199	0.00585616	0.918919	0.00585616
18	0.990011	0.00620024	0.988901	0.00620024	0.994451	0.00620024	0.981132	0.00620024	0.918979	0.00620024
19	0.990536	0.00654431	0.988433	0.00654431	0.993691	0.00654431	0.981073	0.00654431	0.921136	0.00654431
20	0.99001	0.00688839	0.987013	0.00688839	0.993007	0.00688839	0.981019	0.00688839	0.921079	0.00688839
21	0.989534	0.00723246	0.986679	0.00723246	0.991437	0.00723246	0.981922	0.00723246	0.922931	0.00723246
22	0.989101	0.00757654	0.986376	0.00757654	0.991826	0.00757654	0.982743	0.00757654	0.926431	0.00757654
23	0.989574	0.00792061	0.98523	0.00792061	0.992181	0.00792061	0.983493	0.00792061	0.926151	0.00792061
24	0.989176	0.00826469	0.985012	0.00826469	0.992506	0.00826469	0.98418	0.00826469	0.92756	0.00826469
25	0.989608	0.00860877	0.984812	0.00860877	0.992006	0.00860877	0.984013	0.00860877	0.925659	0.00860877
26	0.990008	0.00895284	0.983859	0.00895284	0.992314	0.00895284	0.984627	0.00895284	0.926979	0.00895284
27	0.990377	0.00929692	0.984456	0.00929692	0.992598	0.00929692	0.985196	0.00929692	0.925981	0.00929692
28	0.990007	0.00964099	0.984297	0.00964099	0.992862	0.00964099	0.985724	0.00964099	0.926481	0.00964099
29	0.989662	0.00998507	0.984838	0.00998507	0.992419	0.00998507	0.986216	0.00998507	0.926258	0.00998507
30	0.98934	0.0103291	0.984677	0.0103291	0.992672	0.0103291	0.986009	0.0103291	0.926049	0.0103291
31	0.989039	0.0106732	0.983237	0.0106732	0.992263	0.0106732	0.985171	0.0106732	0.92521	0.0106732
32	0.989382	0.0110173	0.98376	0.0110173	0.992505	0.0110173	0.985634	0.0110173	0.925671	0.0110173
33	0.989703	0.0113614	0.984252	0.0113614	0.992732	0.0113614	0.985463	0.0113614	0.926711	0.0113614
34	0.990006	0.0117054	0.984715	0.0117054	0.992945	0.0117054	0.985303	0.0117054	0.92475	0.0117054
35	0.989149	0.0120495	0.985151	0.0120495	0.992576	0.0120495	0.985722	0.0120495	0.924615	0.0120495
36	0.98945	0.0123936	0.984453	0.0123936	0.992782	0.0123936	0.985564	0.0123936	0.926707	0.0123936
37	0.989735	0.0127377	0.984333	0.0127377	0.992977	0.0127377	0.985954	0.0127377	0.928147	0.0127377
38	0.989479	0.0130817	0.984745	0.0130817	0.993161	0.0130817	0.986323	0.0130817	0.928459	0.0130817
39	0.989749	0.0134258	0.985136	0.0134258	0.992824	0.0134258	0.986161	0.0134258	0.928754	0.0134258
40	0.990005	0.0137699	0.985007	0.0137699	0.992504	0.0137699	0.985507	0.0137699	0.929535	0.0137699
41	0.990249	0.014114	0.98391	0.014114	0.992686	0.014114	0.985861	0.014114	0.930765	0.014114
42	0.990481	0.014458	0.983341	0.014458	0.991433	0.014458	0.986197	0.014458	0.931461	0.014458
43	0.990702	0.0148021	0.983264	0.0148021	0.991632	0.0148021	0.986518	0.0148021	0.932589	0.0148021
44	0.990913	0.0151462	0.982735	0.0151462	0.991822	0.0151462	0.986824	0.0151462	0.932758	0.0151462
45	0.990671	0.0154903	0.983119	0.0154903	0.992004	0.0154903	0.987117	0.0154903	0.932919	0.0154903
46	0.990874	0.0158343	0.983485	0.0158343	0.992177	0.0158343	0.987397	0.0158343	0.933942	0.0158343
47	0.990642	0.0161784	0.983837	0.0161784	0.991918	0.0161784	0.987239	0.0161784	0.93322	0.0161784
48	0.990837	0.0165225	0.984173	0.0165225	0.992087	0.0165225	0.987505	0.0165225	0.934611	0.0165225
49	0.991024	0.0168666	0.983272	0.0168666	0.992248	0.0168666	0.98776	0.0168666	0.934721	0.0168666
50	0.990404	0.0172106	0.983607	0.0172106	0.992403	0.0172106	0.988005	0.0172106	0.936026	0.0172106
51	0.9902	0.0175547	0.983928	0.0175547	0.99216	0.0175547	0.987848	0.0175547	0.936887	0.0175547
52	0.990388	0.0178988	0.983852	0.0178988	0.992311	0.0178988	0.988082	0.0178988	0.936178	0.0178988
53	0.99057	0.0182429	0.984157	0.0182429	0.992078	0.0182429	0.987552	0.0182429	0.935119	0.0182429
54	0.990744	0.018587	0.98408	0.018587	0.992225	0.018587	0.987412	0.018587	0.93595	0.018587
55	0.990912	0.018931	0.984369	0.018931	0.992003	0.018931	0.987641	0.018931	0.937114	0.018931
56	0.991075	0.0192751	0.984648	0.0192751	0.991789	0.0192751	0.987861	0.0192751	0.937522	0.0192751
57	0.991231	0.0196192	0.984567	0.0196192	0.991933	0.0196192	0.987724	0.0196192	0.937917	0.0196192
58	0.991382	0.0199633	0.984488	0.0199633	0.992072	0.0199633	0.987246	0.0199633	0.938642	0.0199633
59	0.991528	0.0203073	0.984073	0.0203073	0.992206	0.0203073	0.987123	0.0203073	0.938326	0.0203073
60	0.991669	0.0206514	0.984005	0.0206514	0.991669	0.0206514	0.987338	0.0206514	0.938687	0.0206514
61	0.991806	0.0209955	0.983612	0.0209955	0.991806	0.0209955	0.987545	0.0209955	0.939692	0.0209955
62	0.991616	0.0213396	0.983876	0.0213396	0.991938	0.0213396	0.987746	0.0213396	0.939374	0.0213396
63	0.991431	0.0216836	0.983815	0.0216836	0.992066	0.0216836	0.98794	0.0216836	0.93875	0.0216836
64	0.991565	0.0220277	0.983755	0.0220277	0.991878	0.0220277	0.988129	0.0220277	0.939082	0.0220277
65	0.991695	0.0223718	0.983697	0.0223718	0.992002	0.0223718	0.988311	0.0223718	0.938788	0.0223718
66	0.991518	0.0227159	0.983338	0.0227159	0.991821	0.0227159	0.988488	0.0227159	0.939109	0.0227159
67	0.991644	0.0230599	0.982393	0.0230599	0.991943	0.0230599	0.98866	0.0230599	0.938824	0.0230599
68	0.991767	0.023404	0.982652	0.023404	0.992061	0.023404	0.988827	0.023404	0.939724	0.023404
69	0.991886	0.0237481	0.982904	0.0237481	0.992176	0.0237481	0.988989	0.0237481	0.939728	0.0237481
70	0.992002	0.0240922	0.982576	0.0240922	0.992002	0.0240922	0.989146	0.0240922	0.939446	0.0240922
71	0.992115	0.0244362	0.98254	0.0244362	0.992115	0.0244362	0.988736	0.0244362	0.940017	0.0244362
72	0.992224	0.0247803	0.982505	0.0247803	0.992224	0.0247803	0.988614	0.0247803	0.939739	0.0247803
73	0.992331	0.0251244	0.982471	0.0251244	0.992331	0.0251244	0.98877	0.0251244	0.940564	0.0251244
74	0.992434	0.0254685	0.982437	0.0254685	0.992434	0.0254685	0.988922	0.0254685	0.940827	0.0254685
75	0.992535	0.0258125	0.982405	0.0258125	0.992535	0.0258125	0.98907	0.0258125	0.941349	0.0258125
76	0.99237	0.0261566	0.98211	0.0261566	0.992634	0.0261566	0.989213	0.0261566	0.94212	0.0261566
77	0.99195	0.0265007	0.982083	0.0265007	0.992729	0.0265007	0.989094	0.0265007	0.942093	0.0265007
78	0.992053	0.0268448	0.982056	0.0268448	0.992566	0.0268448	0.988977	0.0268448	0.942579	0.0268448
79	0.992154	0.0271888	0.982283	0.0271888	0.992154	0.0271888	0.988864	0.0271888	0.942799	0.0271888
80	0.992252	0.0275329	0.982504	0.0275329	0.991752	0.0275329	0.988753	0.0275329	0.942264	0.0275329
81	0.992101	0.027877	0.98272	0.027877	0.99136	0.027877	0.988892	0.027877	0.942236	0.027877
82	0.992197	0.0282211	0.982687	0.0282211	0.991465	0.0282211	0.989027	0.0282211	0.942697	0.0282211
83	0.99205	0.0285651	0.982896	0.0285651	0.991568	0.0285651	0.988918	0.0285651	0.942424	0.0285651
84	0.991907	0.0289092	0.982861	0.0289092	0.991193	0.0289092	0.98905	0.0289092	0.942157	0.0289092
85	0.992002	0.0292533	0.982828	0.0292533	0.991296	0.0292533	0.989179	0.0292533	0.942602	0.0292533
86	0.992095	0.0295974	0.982795	0.0295974	0.991165	0.0295974	0.989072	0.0295974	0.942339	0.0295974
87	0.992186	0.0299414	0.982303	0.0299414	0.991266	0.0299414	0.989198	0.0299414	0.942542	0.0299414
88	0.992274	0.0302855	0.98205	0.0302855	0.991138	0.0302855	0.989093	0.0302855	0.942968	0.0302855
89	0.992137	0.0306296	0.982251	0.0306296	0.991013	0.0306296	0.989216	0.0306296	0.942934	0.0306296
90	0.992224	0.0309737	0.982448	0.0309737	0.991113	0.0309737	0.989336	0.0309737	0.943124	0.0309737
91	0.992309	0.0313177	0.982641	0.0313177	0.991211	0.0313177	0.989453	0.0313177	0.943749	0.0313177
92	0.991958	0.0316618	0.982612	0.0316618	0.991306	0.0316618	0.989567	0.0316618	0.943708	0.0316618
93	0.99183	0.0320059	0.982799	0.0320059	0.9914	0.0320059	0.989465	0.0320059	0.943453	0.0320059
94	0.991917	0.03235	0.982982	0.03235	0.991491	0.03235	0.989364	0.03235	0.943842	0.03235
95	0.991791	0.032694	0.983161	0.032694	0.99137	0.032694	0.989476	0.032694	0.943591	0.032694
96	0.991668	0.0330381	0.982712	0.0330381	0.99146	0.0330381	0.989377	0.0330381	0.943762	0.0330381
97	0.991548	0.0333822	0.98289	0.0333822	0.991548	0.0333822	0.989487	0.0333822	0.943105	0.0333822
98	0.991634	0.0337263	0.982861	0.0337263	0.99143	0.0337263	0.989594	0.0337263	0.943073	0.0337263
99	0.991719	0.0340703	0.982832	0.0340703	0.991113	0.0340703	0.989699	0.0340703	0.942234	0.0340703
100	0.991802	0.0344144	0.982603	0.0344144	0.991202	0.0344144	0.989202	0.0344144	0.942212	0.0344144
101	0.991685	0.0347585	0.982776	0.0347585	0.991091	0.0347585	0.989111	0.0347585	0.942586	0.0347585
102	0.991766	0.0351026	0.982552	0.0351026	0.990982	0.0351026	0.989022	0.0351026	0.94256	0.0351026
103	0.991652	0.0354466	0.982722	0.0354466	0.990876	0.0354466	0.98874	0.0354466	0.942535	0.0354466
104	0.991732	0.0357907	0.982503	0.0357907	0.990963	0.0357907	0.988464	0.0357907	0.942703	0.0357907
105	0.991811	0.0361348	0.98267	0.0361348	0.990859	0.0361348	0.988574	0.0361348	0.943249	0.0361348
106	0.9917	0.0364789	0.982833	0.0364789	0.990756	0.0364789	0.988681	0.0364789	0.943596	0.0364789
107	0.991777	0.0368229	0.982994	0.0368229	0.990843	0.0368229	0.988787	0.0368229	0.943375	0.0368229
108	0.991668	0.037167	0.982781	0.037167	0.990928	0.037167	0.988891	0.037167	0.943344	0.037167
109	0.991745	0.0375111	0.982755	0.0375111	0.991011	0.0375111	0.988993	0.0375111	0.94368	0.0375111
110	0.99182	0.0378552	0.982549	0.0378552	0.991093	0.0378552	0.988911	0.0378552	0.943283	0.0378552
111	0.991893	0.0381992	0.982706	0.0381992	0.991173	0.0381992	0.989011	0.0381992	0.943794	0.0381992
112	0.991787	0.0385433	0.982682	0.0385433	0.991073	0.0385433	0.989109	0.0385433	0.943582	0.0385433
113	0.991683	0.0388874	0.982481	0.0388874	0.990975	0.0388874	0.989205	0.0388874	0.943904	0.0388874
114	0.991756	0.0392315	0.982459	0.0392315	0.991054	0.0392315	0.9893	0.0392315	0.944045	0.0392315
115	0.991654	0.0395755	0.982612	0.0395755	0.990958	0.0395755	0.989393	0.0395755	0.944531	0.0395755
116	0.991726	0.0399196	0.982589	0.0399196	0.991036	0.0399196	0.989312	0.0399196	0.944148	0.0399196
117	0.991796	0.0402637	0.982225	0.0402637	0.991113	0.0402637	0.989233	0.0402637	0.944112	0.0402637
118	0.991696	0.0406078	0.982206	0.0406078	0.991188	0.0406078	0.989324	0.0406078	0.944247	0.0406078
119	0.991766	0.0409519	0.982188	0.0409519	0.990926	0.0409519	0.989246	0.0409519	0.944043	0.0409519
120	0.991835	0.0412959	0.982003	0.0412959	0.991001	0.0412959	0.989335	0.0412959	0.944343	0.0412959
121	0.991406	0.04164	0.982152	0.04164	0.991076	0.04164	0.989423	0.04164	0.944307	0.04164
122	0.991313	0.0419841	0.98197	0.0419841	0.990985	0.0419841	0.989346	0.0419841	0.944763	0.0419841
123	0.991058	0.0423282	0.981954	0.0423282	0.990896	0.0423282	0.98927	0.0423282	0.944562	0.0423282
124	0.990969	0.0426722	0.981938	0.0426722	0.990969	0.0426722	0.989195	0.0426722	0.944525	0.0426722
125	0.990881	0.0430163	0.981923	0.0430163	0.991041	0.0430163	0.989282	0.0430163	0.944329	0.0430163
126	0.990636	0.0433604	0.981908	0.0433604	0.991113	0.0433604	0.989367	0.0433604	0.944771	0.0433604
127	0.99008	0.0437045	0.98205	0.0437045	0.991182	0.0437045	0.989293	0.0437045	0.944576	0.0437045
128	0.990002	0.0440485	0.982034	0.0440485	0.991251	0.0440485	0.98922	0.0440485	0.944384	0.0440485
129	0.990079	0.0443926	0.981863	0.0443926	0.991319	0.0443926	0.989304	0.0443926	0.944505	0.0443926
130	0.989694	0.0447367	0.982003	0.0447367	0.991386	0.0447367	0.989232	0.0447367	0.943855	0.0447367
131	0.98962	0.0450808	0.981987	0.0450808	0.991452	0.0450808	0.989162	0.0450808	0.943367	0.0450808
132	0.989699	0.0454248	0.982124	0.0454248	0.991516	0.0454248	0.989244	0.0454248	0.94319	0.0454248
133	0.989776	0.0457689	0.982108	0.0457689	0.99143	0.0457689	0.989325	0.0457689	0.943317	0.0457689
134	0.989852	0.046113	0.982241	0.046113	0.991494	0.046113	0.989255	0.046113	0.942695	0.046113
135	0.989779	0.0464571	0.982373	0.0464571	0.991557	0.0464571	0.989187	0.0464571	0.942823	0.0464571
136	0.989854	0.0468011	0.982208	0.0468011	0.991619	0.0468011	0.989266	0.0468011	0.942655	0.0468011
137	0.989783	0.0471452	0.982046	0.0471452	0.99168	0.0471452	0.989345	0.0471452	0.942782	0.0471452
138	0.989857	0.0474893	0.982176	0.0474893	0.991595	0.0474893	0.989277	0.0474893	0.942617	0.0474893
139	0.98993	0.0478334	0.982161	0.0478334	0.991656	0.0478334	0.989354	0.0478334	0.942742	0.0478334
140	0.989716	0.0481774	0.982288	0.0481774	0.991573	0.0481774	0.989002	0.0481774	0.942865	0.0481774
141	0.989789	0.0485215	0.982414	0.0485215	0.991491	0.0485215	0.988938	0.0485215	0.942703	0.0485215
142	0.98972	0.0488656	0.982538	0.0488656	0.99141	0.0488656	0.988875	0.0488656	0.942402	0.0488656
143	0.989652	0.0492097	0.98266	0.0492097	0.99147	0.0492097	0.988953	0.0492097	0.942665	0.0492097
144	0.989585	0.0495537	0.982502	0.0495537	0.99139	0.0495537	0.989029	0.0495537	0.942647	0.0495537
145	0.989657	0.0498978	0.982623	0.0498978	0.991449	0.0498978	0.989105	0.0498978	0.942904	0.0498978
146	0.989727	0.0502419	0.982605	0.0502419	0.991371	0.0502419	0.98918	0.0502419	0.942885	0.0502419
147	0.989661	0.050586	0.982451	0.050586	0.99143	0.050586	0.989253	0.050586	0.942593	0.050586
148	0.989731	0.05093	0.98257	0.05093	0.991488	0.05093	0.989326	0.05093	0.94271	0.05093
149	0.9898	0.0512741	0.982418	0.0512741	0.991411	0.0512741	0.989263	0.0512741	0.943095	0.0512741
150	0.989868	0.0516182	0.982402	0.0516182	0.991201	0.0516182	0.989201	0.0516182	0.943074	0.0516182
151	0.989935	0.0519623	0.982386	0.0519623	0.991127	0.0519623	0.989273	0.0519623	0.943319	0.0519623
152	0.990001	0.0523063	0.982371	0.0523063	0.991054	0.0523063	0.989344	0.0523063	0.943297	0.0523063
153	0.990067	0.0526504	0.982225	0.0526504	0.990982	0.0526504	0.989413	0.0526504	0.943275	0.0526504
154	0.989871	0.0529945	0.98221	0.0529945	0.99104	0.0529945	0.989482	0.0529945	0.943124	0.0529945
155	0.989937	0.0533386	0.982325	0.0533386	0.991098	0.0533386	0.989163	0.0533386	0.943233	0.0533386
156	0.989873	0.0536826	0.982438	0.0536826	0.990899	0.0536826	0.989104	0.0536826	0.942956	0.0536826
157	0.98981	0.0540267	0.982423	0.0540267	0.990702	0.0540267	0.989173	0.0540267	0.942682	0.0540267
158	0.989875	0.0543708	0.982407	0.0543708	0.990761	0.0543708	0.989242	0.0543708	0.942412	0.0543708
159	0.989938	0.0547149	0.982392	0.0547149	0.990819	0.0547149	0.98931	0.0547149	0.942397	0.0547149
160	0.989876	0.0550589	0.982502	0.0550589	0.990876	0.0550589	0.989376	0.0550589	0.942257	0.0550589
161	0.989815	0.055403	0.982611	0.055403	0.990933	0.055403	0.989442	0.055403	0.942243	0.055403
162	0.989878	0.0557471	0.982471	0.0557471	0.990989	0.0557471	0.989507	0.0557471	0.942476	0.0557471
163	0.989695	0.0560912	0.982456	0.0560912	0.991044	0.0560912	0.989572	0.0560912	0.942338	0.0560912
164	0.989635	0.0564352	0.982441	0.0564352	0.990977	0.0564352	0.98927	0.0564352	0.942446	0.0564352
165	0.989698	0.0567793	0.982548	0.0567793	0.99091	0.0567793	0.989335	0.0567793	0.94231	0.0567793
166	0.98964	0.0571234	0.982532	0.0571234	0.990844	0.0571234	0.989399	0.0571234	0.942055	0.0571234
167	0.989702	0.0574675	0.982517	0.0574675	0.990899	0.0574675	0.989462	0.0574675	0.941803	0.0574675
168	0.989763	0.0578115	0.982502	0.0578115	0.990834	0.0578115	0.989525	0.0578115	0.941555	0.0578115
169	0.989705	0.0581556	0.982606	0.0581556	0.990652	0.0581556	0.989587	0.0581556	0.941664	0.0581556
170	0.989648	0.0584997	0.982708	0.0584997	0.990707	0.0584997	0.989648	0.0584997	0.941419	0.0584997
171	0.989592	0.0588438	0.982809	0.0588438	0.990761	0.0588438	0.989709	0.0588438	0.94106	0.0588438
172	0.989536	0.0591878	0.982676	0.0591878	0.990699	0.0591878	0.989769	0.0591878	0.940705	0.0591878
173	0.989365	0.0595319	0.982661	0.0595319	0.990753	0.0595319	0.989828	0.0595319	0.940123	0.0595319
174	0.989427	0.059876	0.982761	0.059876	0.990691	0.059876	0.989886	0.059876	0.940237	0.059876
175	0.989373	0.0602201	0.982745	0.0602201	0.990744	0.0602201	0.989944	0.0602201	0.940235	0.0602201
176	0.989319	0.0605641	0.982843	0.0605641	0.990797	0.0605641	0.990001	0.0605641	0.940575	0.0605641
177	0.98938	0.0609082	0.98294	0.0609082	0.990736	0.0609082	0.990058	0.0609082	0.940572	0.0609082
178	0.989439	0.0612523	0.983036	0.0612523	0.990675	0.0612523	0.990113	0.0612523	0.940568	0.0612523
179	0.989498	0.0615964	0.98313	0.0615964	0.990727	0.0615964	0.990169	0.0615964	0.940454	0.0615964
180	0.989446	0.0619404	0.983002	0.0619404	0.990779	0.0619404	0.990223	0.0619404	0.940118	0.0619404
181	0.989393	0.0622845	0.982875	0.0622845	0.99083	0.0622845	0.990277	0.0622845	0.940228	0.0622845
182	0.989452	0.0626286	0.982969	0.0626286	0.99088	0.0626286	0.990331	0.0626286	0.940007	0.0626286
183	0.989509	0.0629727	0.982953	0.0629727	0.990821	0.0629727	0.990384	0.0629727	0.940116	0.0629727
184	0.989566	0.0633167	0.982937	0.0633167	0.990653	0.0633167	0.990436	0.0633167	0.940441	0.0633167
185	0.989623	0.0636608	0.982921	0.0636608	0.990704	0.0636608	0.990379	0.0636608	0.940115	0.0636608
186	0.989571	0.0640049	0.983013	0.0640049	0.990646	0.0640049	0.990431	0.0640049	0.939791	0.0640049
187	0.98952	0.064349	0.983103	0.064349	0.990696	0.064349	0.990482	0.064349	0.939686	0.064349
188	0.989576	0.0646931	0.983193	0.0646931	0.990533	0.0646931	0.990533	0.0646931	0.939475	0.0646931
189	0.989525	0.0650371	0.983176	0.0650371	0.990583	0.0650371	0.990371	0.0650371	0.939583	0.0650371
190	0.989475	0.0653812	0.982949	0.0653812	0.990527	0.0653812	0.990422	0.0653812	0.93927	0.0653812
191	0.989425	0.0657253	0.982829	0.0657253	0.990472	0.0657253	0.990472	0.0657253	0.939169	0.0657253
192	0.989376	0.0660694	0.982814	0.0660694	0.990418	0.0660694	0.990522	0.0660694	0.939277	0.0660694
193	0.989431	0.0664134	0.982903	0.0664134	0.990467	0.0664134	0.990571	0.0664134	0.939385	0.0664134
194	0.989383	0.0667575	0.982991	0.0667575	0.990516	0.0667575	0.99062	0.0667575	0.938975	0.0667575
195	0.989232	0.0671016	0.982976	0.0671016	0.990565	0.0671016	0.990668	0.0671016	0.939083	0.0671016
196	0.989287	0.0674457	0.982961	0.0674457	0.990613	0.0674457	0.990715	0.0674457	0.938884	0.0674457
197	0.98924	0.0677897	0.983047	0.0677897	0.990661	0.0677897	0.990762	0.0677897	0.938991	0.0677897
198	0.989193	0.0681338	0.983133	0.0681338	0.990607	0.0681338	0.990809	0.0681338	0.938592	0.0681338
199	0.989046	0.0684779	0.983117	0.0684779	0.990654	0.0684779	0.990855	0.0684779	0.9388	0.0684779
200	0.989001	0.068822	0.983002	0.068822	0.990701	0.068822	0.990901	0.068822	0.938606	0.068822
201	0.989056	0.069166	0.982987	0.069166	0.990747	0.069166	0.990946	0.069166	0.938713	0.069166
202	0.988813	0.0695101	0.982774	0.0695101	0.990793	0.0695101	0.990991	0.0695101	0.93862	0.0695101
203	0.98877	0.0698542	0.982859	0.0698542	0.990838	0.0698542	0.991035	0.0698542	0.938528	0.0698542
204	0.988825	0.0701983	0.982943	0.0701983	0.990785	0.0701983	0.990981	0.0701983	0.938437	0.0701983
205	0.988879	0.0705423	0.983026	0.0705423	0.99083	0.0705423	0.991025	0.0705423	0.938738	0.0705423
206	0.988642	0.0708864	0.983011	0.0708864	0.990778	0.0708864	0.990972	0.0708864	0.93855	0.0708864
207	0.9886	0.0712305	0.983093	0.0712305	0.990629	0.0712305	0.991015	0.0712305	0.93846	0.0712305
208	0.988655	0.0715746	0.983079	0.0715746	0.990674	0.0715746	0.990962	0.0715746	0.938275	0.0715746
209	0.988709	0.0719186	0.98316	0.0719186	0.990719	0.0719186	0.99091	0.0719186	0.938188	0.0719186
210	0.988763	0.0722627	0.98324	0.0722627	0.990668	0.0722627	0.990953	0.0722627	0.938101	0.0722627
211	0.988627	0.0726068	0.983319	0.0726068	0.990712	0.0726068	0.990996	0.0726068	0.938015	0.0726068
212	0.98868	0.0729509	0.983398	0.0729509	0.990756	0.0729509	0.991039	0.0729509	0.937742	0.0729509
213	0.988733	0.0732949	0.983382	0.0732949	0.990799	0.0732949	0.991081	0.0732949	0.937752	0.0732949
214	0.988693	0.073639	0.983459	0.073639	0.990655	0.073639	0.991122	0.073639	0.937576	0.073639
215	0.988745	0.0739831	0.983536	0.0739831	0.990699	0.0739831	0.990978	0.0739831	0.937494	0.0739831
216	0.988797	0.0743272	0.983613	0.0743272	0.990742	0.0743272	0.991019	0.0743272	0.937598	0.0743272
217	0.988849	0.0746712	0.983412	0.0746712	0.990784	0.0746712	0.990969	0.0746712	0.937702	0.0746712
218	0.9889	0.0750153	0.983396	0.0750153	0.990827	0.0750153	0.99101	0.0750153	0.937345	0.0750153
219	0.988859	0.0753594	0.983472	0.0753594	0.990868	0.0753594	0.990777	0.0753594	0.937357	0.0753594
220	0.98891	0.0757035	0.983547	0.0757035	0.99091	0.0757035	0.990819	0.0757035	0.937278	0.0757035
221	0.98896	0.0760475	0.983621	0.0760475	0.99077	0.0760475	0.99077	0.0760475	0.937291	0.0760475
222	0.98892	0.0763916	0.983425	0.0763916	0.990812	0.0763916	0.990722	0.0763916	0.937123	0.0763916
223	0.98897	0.0767357	0.98332	0.0767357	0.990763	0.0767357	0.990584	0.0767357	0.936867	0.0767357
224	0.989019	0.0770798	0.983305	0.0770798	0.990715	0.0770798	0.990626	0.0770798	0.936791	0.0770798
225	0.988979	0.0774238	0.98329	0.0774238	0.990756	0.0774238	0.99049	0.0774238	0.936806	0.0774238
226	0.988939	0.0777679	0.983276	0.0777679	0.990797	0.0777679	0.990266	0.0777679	0.936466	0.0777679
227	0.988812	0.078112	0.983261	0.078112	0.99075	0.078112	0.990221	0.078112	0.936481	0.078112
228	0.988861	0.0784561	0.983159	0.0784561	0.99079	0.0784561	0.990264	0.0784561	0.936058	0.0784561
229	0.988909	0.0788001	0.983146	0.0788001	0.990743	0.0788001	0.990132	0.0788001	0.936163	0.0788001
230	0.988871	0.0791442	0.983045	0.0791442	0.990783	0.0791442	0.989827	0.0791442	0.936179	0.0791442
231	0.988832	0.0794883	0.983118	0.0794883	0.990737	0.0794883	0.989438	0.0794883	0.936196	0.0794883
232	0.98888	0.0798324	0.983019	0.0798324	0.990777	0.0798324	0.989225	0.0798324	0.936299	0.0798324
233	0.988928	0.0801764	0.983092	0.0801764	0.990816	0.0801764	0.9891	0.0801764	0.936486	0.0801764
234	0.988975	0.0805205	0.983164	0.0805205	0.990599	0.0805205	0.988719	0.0805205	0.936416	0.0805205
235	0.989022	0.0808646	0.983065	0.0808646	0.990469	0.0808646	0.988767	0.0808646	0.936431	0.0808646
236	0.989069	0.0812087	0.983052	0.0812087	0.990509	0.0812087	0.988476	0.0812087	0.936192	0.0812087
237	0.98903	0.0815527	0.983039	0.0815527	0.990465	0.0815527	0.98844	0.0815527	0.936377	0.0815527
238	0.988993	0.0818968	0.983027	0.0818968	0.990421	0.0818968	0.988236	0.0818968	0.936308	0.0818968
239	0.988955	0.0822409	0.983014	0.0822409	0.990377	0.0822409	0.988118	0.0822409	0.93624	0.0822409
240	0.988918	0.082585	0.983001	0.082585	0.990334	0.082585	0.988001	0.082585	0.936089	0.082585
241	0.988964	0.082929	0.983072	0.082929	0.990291	0.082929	0.987968	0.082929	0.935939	0.082929
242	0.988927	0.0832731	0.983059	0.0832731	0.990249	0.0832731	0.987935	0.0832731	0.936038	0.0832731
243	0.988808	0.0836172	0.983047	0.0836172	0.990289	0.0836172	0.987738	0.0836172	0.936137	0.0836172
244	0.988853	0.0839613	0.983034	0.0839613	0.990247	0.0839613	0.987706	0.0839613	0.935907	0.0839613
245	0.988899	0.0843053	0.98294	0.0843053	0.990287	0.0843053	0.987674	0.0843053	0.935924	0.0843053
246	0.988944	0.0846494	0.98301	0.0846494	0.990163	0.0846494	0.987562	0.0846494	0.935778	0.0846494
247	0.988989	0.0849935	0.982916	0.0849935	0.990041	0.0849935	0.98745	0.0849935	0.935876	0.0849935
248	0.988953	0.0853376	0.982824	0.0853376	0.990081	0.0853376	0.987259	0.0853376	0.935812	0.0853376
249	0.988917	0.0856816	0.982732	0.0856816	0.990121	0.0856816	0.98715	0.0856816	0.935909	0.0856816
250	0.988961	0.0860257	0.982641	0.0860257	0.990161	0.0860257	0.987201	0.0860257	0.935845	0.0860257
251	0.989005	0.0863698	0.982711	0.0863698	0.9902	0.0863698	0.987172	0.0863698	0.935463	0.0863698
252	0.989048	0.0867139	0.9827	0.0867139	0.99016	0.0867139	0.986826	0.0867139	0.935402	0.0867139
253	0.989092	0.0870579	0.982689	0.0870579	0.99004	0.0870579	0.986483	0.0870579	0.935341	0.0870579
254	0.989056	0.087402	0.9826	0.087402	0.99008	0.087402	0.986458	0.087402	0.935202	0.087402
255	0.98902	0.0877461	0.982354	0.0877461	0.990118	0.0877461	0.986511	0.0877461	0.934985	0.0877461
256	0.988985	0.0880902	0.982423	0.0880902	0.990157	0.0880902	0.986251	0.0880902	0.934771	0.0880902
257	0.98895	0.0884343	0.982414	0.0884343	0.989962	0.0884343	0.986071	0.0884343	0.934869	0.0884343
258	0.988916	0.0887783	0.982404	0.0887783	0.990001	0.0887783	0.985893	0.0887783	0.934734	0.0887783
259	0.988881	0.0891224	0.982395	0.0891224	0.989885	0.0891224	0.98587	0.0891224	0.934522	0.0891224
260	0.988847	0.0894665	0.982463	0.0894665	0.989924	0.0894665	0.985847	0.0894665	0.934697	0.0894665
261	0.988813	0.0898106	0.982377	0.0898106	0.989809	0.0898106	0.985442	0.0898106	0.934718	0.0898106
262	0.988779	0.0901546	0.982368	0.0901546	0.989772	0.0901546	0.985497	0.0901546	0.934432	0.0901546
263	0.988822	0.0904987	0.982359	0.0904987	0.989735	0.0904987	0.985476	0.0904987	0.93453	0.0904987
264	0.988864	0.0908428	0.982426	0.0908428	0.989774	0.0908428	0.98538	0.0908428	0.934626	0.0908428
265	0.988906	0.0911869	0.982492	0.0911869	0.989812	0.0911869	0.985284	0.0911869	0.934496	0.0911869
266	0.988948	0.0915309	0.982558	0.0915309	0.9897	0.0915309	0.985339	0.0915309	0.934366	0.0915309
267	0.98899	0.091875	0.982398	0.091875	0.989664	0.091875	0.985095	0.091875	0.934387	0.091875
268	0.988956	0.0922191	0.982389	0.0922191	0.989553	0.0922191	0.984703	0.0922191	0.934259	0.0922191
269	0.988848	0.0925632	0.982455	0.0925632	0.989443	0.0925632	0.984536	0.0925632	0.934057	0.0925632
270	0.98889	0.0929072	0.98252	0.0929072	0.98926	0.0929072	0.984372	0.0929072	0.933931	0.0929072
271	0.988931	0.0932513	0.982437	0.0932513	0.9893	0.0932513	0.984282	0.0932513	0.933658	0.0932513
272	0.988898	0.0935954	0.982501	0.0935954	0.989265	0.0935954	0.984339	0.0935954	0.933461	0.0935954
273	0.988865	0.0939395	0.982492	0.0939395	0.989305	0.0939395	0.984177	0.0939395	0.933265	0.0939395
274	0.988906	0.0942835	0.982556	0.0942835	0.989344	0.0942835	0.984089	0.0942835	0.932998	0.0942835
275	0.988946	0.0946276	0.982547	0.0946276	0.989383	0.0946276	0.984001	0.0946276	0.933023	0.0946276
276	0.988986	0.0949717	0.98261	0.0949717	0.989421	0.0949717	0.984059	0.0949717	0.932976	0.0949717
277	0.989026	0.0953158	0.982528	0.0953158	0.989387	0.0953158	0.983972	0.0953158	0.933146	0.0953158
278	0.989066	0.0956598	0.982519	0.0956598	0.989425	0.0956598	0.983886	0.0956598	0.932739	0.0956598
279	0.989033	0.0960039	0.982582	0.0960039	0.989463	0.0960039	0.983872	0.0960039	0.932478	0.0960039
280	0.989001	0.096348	0.982644	0.096348	0.989429	0.096348	0.983858	0.096348	0.932291	0.096348
281	0.98904	0.0966921	0.982706	0.0966921	0.989467	0.0966921	0.983631	0.0966921	0.932318	0.0966921
282	0.988937	0.0970361	0.982696	0.0970361	0.989504	0.0970361	0.983476	0.0970361	0.932487	0.0970361
283	0.988976	0.0973802	0.982757	0.0973802	0.9894	0.0973802	0.983393	0.0973802	0.932302	0.0973802
284	0.989015	0.0977243	0.982748	0.0977243	0.989367	0.0977243	0.98317	0.0977243	0.93247	0.0977243
285	0.989053	0.0980684	0.982738	0.0980684	0.989264	0.0980684	0.983159	0.0980684	0.932426	0.0980684
286	0.989022	0.0984124	0.982589	0.0984124	0.989301	0.0984124	0.983148	0.0984124	0.932312	0.0984124
287	0.98906	0.0987565	0.982649	0.0987565	0.98913	0.0987565	0.982928	0.0987565	0.9322	0.0987565
288	0.989029	0.0991006	0.98271	0.0991006	0.989098	0.0991006	0.982918	0.0991006	0.932296	0.0991006
289	0.988997	0.0994447	0.982631	0.0994447	0.988928	0.0994447	0.982839	0.0994447	0.932254	0.0994447
290	0.988966	0.0997887	0.982622	0.0997887	0.988966	0.0997887	0.982622	0.0997887	0.932074	0.0997887
291	0.989004	0.100133	0.982613	0.100133	0.989004	0.100133	0.982544	0.100133	0.932101	0.100133
292	0.988973	0.100477	0.982604	0.100477	0.988973	0.100477	0.982604	0.100477	0.931991	0.100477
293	0.989011	0.100821	0.982527	0.100821	0.988806	0.100821	0.982459	0.100821	0.931882	0.100821
294	0.989048	0.101165	0.982586	0.101165	0.988844	0.101165	0.98245	0.101165	0.931841	0.101165
295	0.989018	0.101509	0.982645	0.101509	0.988882	0.101509	0.982306	0.101509	0.931666	0.101509
296	0.989055	0.101853	0.982704	0.101853	0.988852	0.101853	0.982163	0.101853	0.931559	0.101853
297	0.989024	0.102197	0.982695	0.102197	0.988755	0.102197	0.982089	0.102197	0.931452	0.102197
298	0.989061	0.102541	0.982686	0.102541	0.988793	0.102541	0.982015	0.102541	0.93128	0.102541
299	0.989098	0.102885	0.98261	0.102885	0.988763	0.102885	0.981874	0.102885	0.931242	0.102885
300	0.989134	0.103229	0.982601	0.103229	0.988801	0.103229	0.981868	0.103229	0.931138	0.103229
301	0.989104	0.103574	0.982593	0.103574	0.988639	0.103574	0.981662	0.103574	0.930968	0.103574
302	0.98914	0.103918	0.98265	0.103918	0.988676	0.103918	0.981591	0.103918	0.930866	0.103918
303	0.989176	0.104262	0.982575	0.104262	0.988714	0.104262	0.981585	0.104262	0.930896	0.104262
304	0.989145	0.104606	0.982633	0.104606	0.988751	0.104606	0.981514	0.104606	0.930926	0.104606
305	0.989181	0.10495	0.98269	0.10495	0.988722	0.10495	0.981378	0.10495	0.930693	0.10495
306	0.989216	0.105294	0.982616	0.105294	0.988694	0.105294	0.981439	0.105294	0.930527	0.105294
307	0.989252	0.105638	0.982542	0.105638	0.98873	0.105638	0.9815	0.105638	0.930363	0.105638
308	0.989157	0.105982	0.982534	0.105982	0.988702	0.105982	0.98156	0.105982	0.930394	0.105982
309	0.989127	0.106326	0.982461	0.106326	0.988739	0.106326	0.98136	0.106326	0.93049	0.106326
310	0.989162	0.10667	0.982517	0.10667	0.988646	0.10667	0.981421	0.10667	0.930521	0.10667
311	0.989197	0.107014	0.982509	0.107014	0.988682	0.107014	0.981352	0.107014	0.930294	0.107014
312	0.989231	0.107358	0.982501	0.107358	0.988719	0.107358	0.981347	0.107358	0.930069	0.107358
313	0.989266	0.107702	0.982493	0.107702	0.988755	0.107702	0.981343	0.107702	0.9301	0.107702
314	0.989236	0.108047	0.982485	0.108047	0.988791	0.108047	0.981211	0.108047	0.930196	0.108047
315	0.989207	0.108391	0.982477	0.108391	0.988763	0.108391	0.981017	0.108391	0.929846	0.108391
316	0.989241	0.108735	0.982533	0.108735	0.988735	0.108735	0.980887	0.108735	0.929878	0.108735
317	0.989212	0.109079	0.982588	0.109079	0.988707	0.109079	0.980821	0.109079	0.92991	0.109079
318	0.989183	0.109423	0.982517	0.109423	0.988554	0.109423	0.980819	0.109423	0.929627	0.109423
319	0.989217	0.109767	0.982509	0.109767	0.988465	0.109767	0.980816	0.109767	0.929785	0.109767
320	0.989251	0.110111	0.982564	0.110111	0.988438	0.110111	0.980751	0.110111	0.929504	0.110111
321	0.989284	0.110455	0.982556	0.110455	0.98835	0.110455	0.980811	0.110455	0.92935	0.110455
322	0.989317	0.110799	0.982548	0.110799	0.988324	0.110799	0.980684	0.110799	0.929197	0.110799
323	0.989227	0.111143	0.982416	0.111143	0.988298	0.111143	0.980497	0.111143	0.929045	0.111143
324	0.989198	0.111487	0.982347	0.111487	0.988334	0.111487	0.980495	0.111487	0.92914	0.111487
325	0.989231	0.111831	0.982278	0.111831	0.98837	0.111831	0.980432	0.111831	0.928989	0.111831
326	0.989264	0.112175	0.982271	0.112175	0.988406	0.112175	0.980492	0.112175	0.929023	0.112175
327	0.989236	0.11252	0.982081	0.11252	0.988441	0.11252	0.98049	0.11252	0.928873	0.11252
328	0.989208	0.112864	0.982013	0.112864	0.988476	0.112864	0.98055	0.112864	0.92848	0.112864
329	0.989119	0.113208	0.982007	0.113208	0.988511	0.113208	0.980609	0.113208	0.928393	0.113208
330	0.989092	0.113552	0.98194	0.113552	0.988425	0.113552	0.980425	0.113552	0.928489	0.113552
331	0.988943	0.113896	0.981874	0.113896	0.988339	0.113896	0.980485	0.113896	0.928524	0.113896
332	0.988916	0.11424	0.981929	0.11424	0.988254	0.11424	0.980423	0.11424	0.928438	0.11424
333	0.98895	0.114584	0.981923	0.114584	0.988289	0.114584	0.980482	0.114584	0.928172	0.114584
334	0.988863	0.114928	0.981977	0.114928	0.988324	0.114928	0.98048	0.114928	0.928208	0.114928
335	0.988836	0.115272	0.981912	0.115272	0.988299	0.115272	0.980359	0.115272	0.928183	0.115272
336	0.98887	0.115616	0.981965	0.115616	0.988096	0.115616	0.980299	0.115616	0.927921	0.115616
337	0.988903	0.11596	0.982019	0.11596	0.988131	0.11596	0.980179	0.11596	0.927838	0.11596
338	0.988936	0.116304	0.981895	0.116304	0.987871	0.116304	0.980179	0.116304	0.927697	0.116304
339	0.988968	0.116648	0.981948	0.116648	0.987847	0.116648	0.980001	0.116648	0.927792	0.116648
340	0.988824	0.116993	0.982001	0.116993	0.987824	0.116993	0.98006	0.116993	0.927534	0.116993
341	0.988857	0.117337	0.981937	0.117337	0.98786	0.117337	0.98006	0.117337	0.927453	0.117337
342	0.988831	0.117681	0.981989	0.117681	0.987895	0.117681	0.980118	0.117681	0.927139	0.117681
343	0.988864	0.118025	0.982042	0.118025	0.987931	0.118025	0.980001	0.118025	0.926943	0.118025
344	0.988896	0.118369	0.982036	0.118369	0.987966	0.118369	0.979885	0.118369	0.927039	0.118369
345	0.988928	0.118713	0.98203	0.118713	0.987827	0.118713	0.979827	0.118713	0.926903	0.118713
346	0.98896	0.119057	0.982024	0.119057	0.987862	0.119057	0.979828	0.119057	0.926941	0.119057
347	0.988934	0.119401	0.982076	0.119401	0.987839	0.119401	0.979828	0.119401	0.926863	0.119401
348	0.988966	0.119745	0.982127	0.119745	0.987759	0.119745	0.979714	0.119745	0.926958	0.119745
349	0.988998	0.120089	0.982179	0.120089	0.987794	0.120089	0.979715	0.120089	0.926709	0.120089
350	0.988972	0.120433	0.982172	0.120433	0.987829	0.120433	0.979658	0.120433	0.92669	0.120433
351	0.988776	0.120777	0.982166	0.120777	0.987807	0.120777	0.979488	0.120777	0.926728	0.120777
352	0.988807	0.121121	0.982103	0.121121	0.987842	0.121121	0.97949	0.121121	0.926595	0.121121
353	0.988783	0.121465	0.982154	0.121465	0.987876	0.121465	0.979548	0.121465	0.926293	0.121465
354	0.988814	0.12181	0.982035	0.12181	0.98791	0.12181	0.979549	0.12181	0.926219	0.12181
355	0.988733	0.122154	0.982086	0.122154	0.987888	0.122154	0.979607	0.122154	0.926089	0.122154
356	0.988708	0.122498	0.982136	0.122498	0.987922	0.122498	0.979552	0.122498	0.926128	0.122498
357	0.98874	0.122842	0.982186	0.122842	0.987844	0.122842	0.979441	0.122842	0.925887	0.122842
358	0.988716	0.123186	0.982124	0.123186	0.987766	0.123186	0.979498	0.123186	0.925702	0.123186
359	0.988747	0.12353	0.982062	0.12353	0.987744	0.12353	0.979555	0.12353	0.925519	0.12353
360	0.988778	0.123874	0.982057	0.123874	0.987778	0.123874	0.979612	0.123874	0.925337	0.123874
361	0.988699	0.124218	0.982051	0.124218	0.987812	0.124218	0.979669	0.124218	0.925267	0.124218
362	0.988675	0.124562	0.9821	0.124562	0.987791	0.124562	0.979504	0.124562	0.925142	0.124562
363	0.988706	0.124906	0.98215	0.124906	0.987824	0.124906	0.979505	0.124906	0.924963	0.124906
364	0.988627	0.12525	0.982144	0.12525	0.987858	0.12525	0.979562	0.12525	0.924949	0.12525
365	0.988658	0.125594	0.981919	0.125594	0.987891	0.125594	0.979563	0.125594	0.924881	0.125594
366	0.988689	0.125938	0.981914	0.125938	0.987815	0.125938	0.979509	0.125938	0.924977	0.125938
367	0.98872	0.126283	0.981963	0.126283	0.987848	0.126283	0.979565	0.126283	0.925072	0.126283
368	0.988751	0.126627	0.981958	0.126627	0.987827	0.126627	0.979621	0.126627	0.924895	0.126627
369	0.988727	0.126971	0.981898	0.126971	0.98786	0.126971	0.979676	0.126971	0.924991	0.126971
370	0.988757	0.127315	0.981893	0.127315	0.987893	0.127315	0.979731	0.127315	0.924923	0.127315
371	0.988788	0.127659	0.981942	0.127659	0.987763	0.127659	0.979785	0.127659	0.924802	0.127659
372	0.988818	0.128003	0.981829	0.128003	0.987743	0.128003	0.97984	0.128003	0.924628	0.128003
373	0.988741	0.128347	0.98177	0.128347	0.987775	0.128347	0.97984	0.128347	0.924508	0.128347
374	0.988771	0.128691	0.981819	0.128691	0.987808	0.128691	0.979841	0.128691	0.924282	0.128691
375	0.988747	0.129035	0.981814	0.129035	0.987787	0.129035	0.979894	0.129035	0.924111	0.129035
376	0.988777	0.129379	0.981863	0.129379	0.987713	0.129379	0.979895	0.129379	0.923993	0.129379
377	0.988807	0.129723	0.981911	0.129723	0.987746	0.129723	0.979842	0.129723	0.923824	0.129723
[truncated: 2,529 more rows]

## Sheet: bacillus
	Casanovo_precision	Casanovo_coverage	Casanovo_bm_precision	Casanovo_bm_coverage	PointNovo_precision	PointNovo_coverage	DeepNovo_precision	DeepNovo_coverage	Novor_precision	Novor_coverage
[truncated: 21,146 more rows]

[truncated: 5 more sheets: honeybee, clambacteria, yeast, human, mouse]
