# Supplementary material for: Sequence-to-sequence translation from mass spectra to peptides with a transformer model
Source: Nat Commun. 2024 Jul 30;15:6427. doi: 10.1038/s41467-024-49731-x (PMC11289372; doi:10.1038/s41467-024-49731-x)
Supplement: Supplementary file 4 — Source data [file 41467_2024_49731_MOESM4_ESM.zip › source_data/Figure_S14.xlsx]

## Sheet: Figure S14
	clust_range	percent_with_plurality	percent_uniq_in_hp	percent_both
0	2	15.56	9.16	8.99
1	3	24.8	13.7	13.3
2	4	30.62	16.4	15.71
3	5	34.83	18.19	17.32
4	6	37.94	19.42	18.37
5	7	40.16	19.86	18.73
6	8	41.44	19.79	18.58
7	9	42.66	19.7	18.43
8	10	43.38	19.33	17.99
9	11	43.96	19.06	17.67
10	12	44.09	18.82	17.41
11	13	44.22	18.11	16.66
12	14	44.12	17.37	16.01
13	15	43.92	16.64	15.21
14	16	43.64	15.88	14.54
15	17	43.5	15.47	14.19
16	18	43.24	14.55	13.35
17	19	42.91	13.8	12.63
18	20	42.44	13.52	12.42
19	21	42.22	13.16	12.05
20	22	42.02	12.55	11.5
21	23	41.53	11.82	10.75
22	24	41.58	11.4	10.29
23	25	41.4	11.25	10.13
24	26	41.24	10.84	9.66
25	27	40.56	10.52	9.37
26	28	40.32	10.24	9.04
27	29	40.19	10.14	8.94
28	30	40.45	10.37	9.1
29	31	40.51	10.28	9.06
30	32	40.17	9.75	8.55
31	33	40.74	9.64	8.42
32	34	40.68	9.48	8.35
33	35	40.95	9.38	8.31
34	36	41.1	9.4	8.33
35	37	40.93	9.15	8
36	38	40.41	9.27	8.05
37	39	40.84	9.2	7.91
38	40	41.1	9.03	7.77
39	41	41.02	9.07	7.75
40	42	40.85	9.4	8.01
41	43	40.19	9.39	7.93
42	44	40.44	9.07	7.65
43	45	40.57	9.26	7.77
44	46	39.59	8.89	7.43
45	47	39.97	8.88	7.36
46	48	39.95	8.79	7.19
47	49	40.14	9.03	7.36
48	50	40.29	9.06	7.34
49	51	40.59	8.8	7.1
50	52	40.13	8.51	6.74
51	53	39.57	8.21	6.4
52	54	39.69	8.42	6.7
53	55	40.04	8.8	7
54	56	39.81	8.79	7.1
55	57	39.66	8.81	7.09
56	58	38.9	8.84	7.07
57	59	38.59	8.48	6.67
58	60	38.62	8.56	6.68
59	61	38.9	8.79	6.81
60	62	38.86	8.64	6.59
61	63	38.48	9.03	6.89
62	64	38.44	9.25	7.06
63	65	37.75	9	7
64	66	38.05	9.25	7.2
65	67	38.52	9.23	7.12
66	68	37.84	8.92	6.76
67	69	37.95	8.59	6.65
68	70	37.54	8.02	6.02
69	71	37.24	7.92	6.16
70	72	36.86	7.85	6.04
71	73	36.71	8.23	6.33
72	74	37.25	8.17	6.21
73	75	37.72	8.3	6.23
74	76	37.23	8.39	6.2
75	77	37.55	8.55	6.32
76	78	37.6	8.53	6.59
77	79	38	8.8	6.8
78	80	38.21	8.94	6.91
79	81	38.98	9.32	7.2
80	82	39.04	9.21	7.02
81	83	39.64	9.01	6.76
82	84	38.89	9.26	6.94
83	85	38.21	8.96	7.08
84	86	38.57	9.05	7.14
85	87	38.19	9.05	7.04
86	88	38.22	8.9	6.81
87	89	38.59	9.24	7.07
88	90	37.78	9.44	7.22
89	91	37.85	9.6	7.34
90	92	38.37	9.3	7.56
91	93	38.32	8.98	7.19
92	94	39.75	9.32	7.45
93	95	39.24	8.86	6.96
94	96	39.47	9.21	7.24
95	97	40	9.33	7.33
96	98	40	9.33	7.33
97	99	39.04	8.9	6.85
