# Supplementary material for: Sequence-to-sequence translation from mass spectra to peptides with a transformer model
Source: Nat Commun. 2024 Jul 30;15:6427. doi: 10.1038/s41467-024-49731-x (PMC11289372; doi:10.1038/s41467-024-49731-x)
Supplement: Supplementary file 4 — Source data [file 41467_2024_49731_MOESM4_ESM.zip › source_data/Figure_S3.xlsx]

## Sheet: Figure S3 A
	Casanovo_nb10_precision	Casanovo_nb10_coverage	Casanovo_nb5_precision	Casanovo_nb5_coverage	Casanovo_nb2_precision	Casanovo_nb2_coverage	Casanovo_nb1_precision	Casanovo_nb1_coverage
0	1	4.50429e-07	1	4.50429e-07	1	4.50429e-07	1	4.50429e-07
1	0.960784	2.29719e-05	0.960784	2.29719e-05	0.960784	2.29719e-05	0.960784	2.29719e-05
2	0.970297	4.54933e-05	0.970297	4.54933e-05	0.970297	4.54933e-05	0.970297	4.54933e-05
3	0.97351	6.80148e-05	0.97351	6.80148e-05	0.97351	6.80148e-05	0.97351	6.80148e-05
4	0.9801	9.05363e-05	0.9801	9.05363e-05	0.9801	9.05363e-05	0.9801	9.05363e-05
5	0.984064	0.000113058	0.984064	0.000113058	0.984064	0.000113058	0.984064	0.000113058
6	0.980066	0.000135579	0.980066	0.000135579	0.980066	0.000135579	0.980066	0.000135579
7	0.980057	0.000158101	0.980057	0.000158101	0.980057	0.000158101	0.980057	0.000158101
8	0.982544	0.000180622	0.982544	0.000180622	0.982544	0.000180622	0.982544	0.000180622
9	0.984479	0.000203144	0.984479	0.000203144	0.984479	0.000203144	0.984479	0.000203144
10	0.986028	0.000225665	0.986028	0.000225665	0.986028	0.000225665	0.986028	0.000225665
11	0.985481	0.000248186	0.985481	0.000248186	0.985481	0.000248186	0.985481	0.000248186
12	0.983361	0.000270708	0.983361	0.000270708	0.983361	0.000270708	0.983361	0.000270708
13	0.984639	0.000293229	0.984639	0.000293229	0.984639	0.000293229	0.984639	0.000293229
14	0.985735	0.000315751	0.985735	0.000315751	0.985735	0.000315751	0.985735	0.000315751
15	0.986684	0.000338272	0.986684	0.000338272	0.986684	0.000338272	0.986684	0.000338272
16	0.987516	0.000360794	0.987516	0.000360794	0.987516	0.000360794	0.987516	0.000360794
17	0.988249	0.000383315	0.988249	0.000383315	0.988249	0.000383315	0.988249	0.000383315
18	0.988901	0.000405837	0.988901	0.000405837	0.988901	0.000405837	0.988901	0.000405837
19	0.989485	0.000428358	0.989485	0.000428358	0.989485	0.000428358	0.989485	0.000428358
20	0.99001	0.00045088	0.99001	0.00045088	0.99001	0.00045088	0.99001	0.00045088
21	0.990485	0.000473401	0.990485	0.000473401	0.990485	0.000473401	0.990485	0.000473401
22	0.990917	0.000495922	0.990917	0.000495922	0.990917	0.000495922	0.990917	0.000495922
23	0.990443	0.000518444	0.990443	0.000518444	0.990443	0.000518444	0.990443	0.000518444
24	0.990008	0.000540965	0.990008	0.000540965	0.990008	0.000540965	0.990008	0.000540965
25	0.990408	0.000563487	0.990408	0.000563487	0.990408	0.000563487	0.990408	0.000563487
26	0.990776	0.000586008	0.990776	0.000586008	0.990776	0.000586008	0.990776	0.000586008
27	0.991118	0.00060853	0.991118	0.00060853	0.991118	0.00060853	0.991118	0.00060853
28	0.990007	0.000631051	0.990007	0.000631051	0.990007	0.000631051	0.990007	0.000631051
29	0.989662	0.000653573	0.989662	0.000653573	0.989662	0.000653573	0.989662	0.000653573
30	0.990007	0.000676094	0.990007	0.000676094	0.990007	0.000676094	0.990007	0.000676094
31	0.990329	0.000698616	0.990329	0.000698616	0.990329	0.000698616	0.990329	0.000698616
32	0.990006	0.000721137	0.990006	0.000721137	0.990006	0.000721137	0.990006	0.000721137
33	0.990309	0.000743659	0.990309	0.000743659	0.990309	0.000743659	0.990309	0.000743659
34	0.990594	0.00076618	0.990594	0.00076618	0.990594	0.00076618	0.990594	0.00076618
35	0.98972	0.000788701	0.98972	0.000788701	0.98972	0.000788701	0.98972	0.000788701
36	0.990006	0.000811223	0.990006	0.000811223	0.990006	0.000811223	0.990006	0.000811223
37	0.989735	0.000833744	0.989735	0.000833744	0.989735	0.000833744	0.989735	0.000833744
38	0.990005	0.000856266	0.990005	0.000856266	0.990005	0.000856266	0.990005	0.000856266
39	0.990261	0.000878787	0.990261	0.000878787	0.990261	0.000878787	0.990261	0.000878787
40	0.990005	0.000901309	0.990005	0.000901309	0.990005	0.000901309	0.990005	0.000901309
41	0.989761	0.00092383	0.989761	0.00092383	0.989761	0.00092383	0.989761	0.00092383
42	0.990005	0.000946352	0.990005	0.000946352	0.990005	0.000946352	0.990005	0.000946352
43	0.990237	0.000968873	0.990237	0.000968873	0.990237	0.000968873	0.990237	0.000968873
44	0.989096	0.000991395	0.989096	0.000991395	0.989096	0.000991395	0.989096	0.000991395
45	0.989338	0.00101392	0.989338	0.00101392	0.989338	0.00101392	0.989338	0.00101392
46	0.989135	0.00103644	0.989135	0.00103644	0.989135	0.00103644	0.989135	0.00103644
47	0.989366	0.00105896	0.989366	0.00105896	0.989366	0.00105896	0.989366	0.00105896
48	0.989588	0.00108148	0.989588	0.00108148	0.989588	0.00108148	0.989588	0.00108148
49	0.989392	0.001104	0.989392	0.001104	0.989392	0.001104	0.989392	0.001104
50	0.989604	0.00112652	0.989604	0.00112652	0.989604	0.00112652	0.989604	0.00112652
51	0.989808	0.00114904	0.989808	0.00114904	0.989808	0.00114904	0.989808	0.00114904
52	0.989619	0.00117157	0.989619	0.00117157	0.989619	0.00117157	0.989619	0.00117157
53	0.989438	0.00119409	0.989438	0.00119409	0.989438	0.00119409	0.989438	0.00119409
54	0.989633	0.00121661	0.989633	0.00121661	0.989633	0.00121661	0.989633	0.00121661
55	0.989458	0.00123913	0.989458	0.00123913	0.989458	0.00123913	0.989458	0.00123913
56	0.989647	0.00126165	0.989647	0.00126165	0.989647	0.00126165	0.989647	0.00126165
57	0.989477	0.00128417	0.989477	0.00128417	0.989477	0.00128417	0.989477	0.00128417
58	0.989659	0.00130669	0.989659	0.00130669	0.989659	0.00130669	0.989659	0.00130669
59	0.989495	0.00132922	0.989495	0.00132922	0.989495	0.00132922	0.989495	0.00132922
60	0.98967	0.00135174	0.98967	0.00135174	0.98967	0.00135174	0.98967	0.00135174
61	0.989839	0.00137426	0.989839	0.00137426	0.989839	0.00137426	0.989839	0.00137426
62	0.989358	0.00139678	0.989358	0.00139678	0.989358	0.00139678	0.989358	0.00139678
63	0.98921	0.0014193	0.98921	0.0014193	0.98921	0.0014193	0.98921	0.0014193
64	0.989378	0.00144182	0.989378	0.00144182	0.989378	0.00144182	0.989378	0.00144182
65	0.989542	0.00146435	0.989542	0.00146435	0.989542	0.00146435	0.989542	0.00146435
66	0.9897	0.00148687	0.9897	0.00148687	0.9897	0.00148687	0.9897	0.00148687
67	0.989854	0.00150939	0.989854	0.00150939	0.989854	0.00150939	0.989854	0.00150939
68	0.989415	0.00153191	0.989415	0.00153191	0.989415	0.00153191	0.989415	0.00153191
69	0.989568	0.00155443	0.989568	0.00155443	0.989568	0.00155443	0.989568	0.00155443
70	0.989717	0.00157695	0.989717	0.00157695	0.989717	0.00157695	0.989717	0.00157695
71	0.98958	0.00159947	0.98958	0.00159947	0.98958	0.00159947	0.98958	0.00159947
72	0.989725	0.001622	0.989725	0.001622	0.989725	0.001622	0.989725	0.001622
73	0.989866	0.00164452	0.989866	0.00164452	0.989866	0.00164452	0.989866	0.00164452
74	0.989733	0.00166704	0.989733	0.00166704	0.989733	0.00166704	0.989733	0.00166704
75	0.989869	0.00168956	0.989869	0.00168956	0.989869	0.00168956	0.989869	0.00168956
76	0.98974	0.00171208	0.98974	0.00171208	0.98974	0.00171208	0.98974	0.00171208
77	0.989873	0.0017346	0.989873	0.0017346	0.989873	0.0017346	0.989873	0.0017346
78	0.989746	0.00175712	0.989746	0.00175712	0.989746	0.00175712	0.989746	0.00175712
79	0.989623	0.00177965	0.989623	0.00177965	0.989623	0.00177965	0.989623	0.00177965
80	0.989003	0.00180217	0.989003	0.00180217	0.989003	0.00180217	0.989003	0.00180217
81	0.988892	0.00182469	0.988892	0.00182469	0.988892	0.00182469	0.988892	0.00182469
82	0.989027	0.00184721	0.989027	0.00184721	0.989027	0.00184721	0.989027	0.00184721
83	0.988918	0.00186973	0.988918	0.00186973	0.988918	0.00186973	0.988918	0.00186973
84	0.988812	0.00189225	0.988812	0.00189225	0.988812	0.00189225	0.988812	0.00189225
85	0.988944	0.00191477	0.988944	0.00191477	0.988944	0.00191477	0.988944	0.00191477
86	0.989072	0.0019373	0.989072	0.0019373	0.989072	0.0019373	0.989072	0.0019373
87	0.988968	0.00195982	0.988968	0.00195982	0.988968	0.00195982	0.988968	0.00195982
88	0.989093	0.00198234	0.989093	0.00198234	0.989093	0.00198234	0.989093	0.00198234
89	0.988991	0.00200486	0.988991	0.00200486	0.988991	0.00200486	0.988991	0.00200486
90	0.988891	0.00202738	0.988891	0.00202738	0.988891	0.00202738	0.988891	0.00202738
91	0.988354	0.0020499	0.988354	0.0020499	0.988354	0.0020499	0.988354	0.0020499
92	0.988263	0.00207242	0.988263	0.00207242	0.988263	0.00207242	0.988263	0.00207242
93	0.98839	0.00209495	0.98839	0.00209495	0.98839	0.00209495	0.98839	0.00209495
94	0.988088	0.00211747	0.988088	0.00211747	0.988088	0.00211747	0.988088	0.00211747
95	0.988003	0.00213999	0.988003	0.00213999	0.988003	0.00213999	0.988003	0.00213999
96	0.987711	0.00216251	0.987711	0.00216251	0.987711	0.00216251	0.987711	0.00216251
97	0.987838	0.00218503	0.987838	0.00218503	0.987838	0.00218503	0.987838	0.00218503
98	0.987554	0.00220755	0.987554	0.00220755	0.987554	0.00220755	0.987554	0.00220755
99	0.987477	0.00223007	0.987477	0.00223007	0.987477	0.00223007	0.987477	0.00223007
100	0.987403	0.0022526	0.987403	0.0022526	0.987403	0.0022526	0.987403	0.0022526
101	0.987329	0.00227512	0.987329	0.00227512	0.987329	0.00227512	0.987329	0.00227512
102	0.987257	0.00229764	0.987257	0.00229764	0.987257	0.00229764	0.987257	0.00229764
103	0.987381	0.00232016	0.987381	0.00232016	0.987381	0.00232016	0.987381	0.00232016
104	0.987502	0.00234268	0.987502	0.00234268	0.987502	0.00234268	0.987502	0.00234268
105	0.987431	0.0023652	0.987431	0.0023652	0.987431	0.0023652	0.987431	0.0023652
106	0.987361	0.00238772	0.987361	0.00238772	0.987361	0.00238772	0.987361	0.00238772
107	0.987479	0.00241025	0.987479	0.00241025	0.987479	0.00241025	0.987479	0.00241025
108	0.987595	0.00243277	0.987595	0.00243277	0.987595	0.00243277	0.987595	0.00243277
109	0.987709	0.00245529	0.987709	0.00245529	0.987709	0.00245529	0.987709	0.00245529
110	0.98782	0.00247781	0.98782	0.00247781	0.98782	0.00247781	0.98782	0.00247781
111	0.98775	0.00250033	0.98775	0.00250033	0.98775	0.00250033	0.98775	0.00250033
112	0.987859	0.00252285	0.987859	0.00252285	0.987859	0.00252285	0.987859	0.00252285
113	0.987967	0.00254538	0.987967	0.00254538	0.987967	0.00254538	0.987967	0.00254538
114	0.987897	0.0025679	0.987897	0.0025679	0.987897	0.0025679	0.987897	0.0025679
115	0.987828	0.00259042	0.987828	0.00259042	0.987828	0.00259042	0.987828	0.00259042
116	0.987761	0.00261294	0.987761	0.00261294	0.987761	0.00261294	0.987761	0.00261294
117	0.987694	0.00263546	0.987694	0.00263546	0.987694	0.00263546	0.987694	0.00263546
118	0.987799	0.00265798	0.987799	0.00265798	0.987799	0.00265798	0.987799	0.00265798
119	0.987901	0.0026805	0.987901	0.0026805	0.987901	0.0026805	0.987901	0.0026805
120	0.988002	0.00270303	0.988002	0.00270303	0.988002	0.00270303	0.988002	0.00270303
121	0.988101	0.00272555	0.988101	0.00272555	0.988101	0.00272555	0.988101	0.00272555
122	0.988035	0.00274807	0.988035	0.00274807	0.988035	0.00274807	0.988035	0.00274807
123	0.987969	0.00277059	0.987969	0.00277059	0.987969	0.00277059	0.987969	0.00277059
124	0.987905	0.00279311	0.987905	0.00279311	0.987905	0.00279311	0.987905	0.00279311
125	0.988002	0.00281563	0.988002	0.00281563	0.988002	0.00281563	0.988002	0.00281563
126	0.988097	0.00283815	0.988097	0.00283815	0.988097	0.00283815	0.988097	0.00283815
127	0.988191	0.00286068	0.988191	0.00286068	0.988191	0.00286068	0.988191	0.00286068
128	0.988127	0.0028832	0.988127	0.0028832	0.988127	0.0028832	0.988127	0.0028832
129	0.988219	0.00290572	0.988219	0.00290572	0.988219	0.00290572	0.988219	0.00290572
130	0.988156	0.00292824	0.988156	0.00292824	0.988156	0.00292824	0.988156	0.00292824
131	0.988246	0.00295076	0.988246	0.00295076	0.988246	0.00295076	0.988246	0.00295076
132	0.988335	0.00297328	0.988335	0.00297328	0.988335	0.00297328	0.988335	0.00297328
133	0.988122	0.0029958	0.988272	0.0029958	0.988122	0.0029958	0.988122	0.0029958
134	0.988211	0.00301833	0.988211	0.00301833	0.988211	0.00301833	0.988211	0.00301833
135	0.988298	0.00304085	0.988298	0.00304085	0.988298	0.00304085	0.988298	0.00304085
136	0.988384	0.00306337	0.988384	0.00306337	0.988384	0.00306337	0.988384	0.00306337
137	0.988323	0.00308589	0.988323	0.00308589	0.988323	0.00308589	0.988323	0.00308589
138	0.988407	0.00310841	0.988407	0.00310841	0.988407	0.00310841	0.988407	0.00310841
139	0.988491	0.00313093	0.988491	0.00313093	0.988491	0.00313093	0.988491	0.00313093
140	0.988145	0.00315345	0.988145	0.00315345	0.988145	0.00315345	0.988145	0.00315345
141	0.987945	0.00317598	0.987945	0.00317598	0.987945	0.00317598	0.987945	0.00317598
142	0.98803	0.0031985	0.98803	0.0031985	0.98803	0.0031985	0.98803	0.0031985
143	0.987834	0.00322102	0.987834	0.00322102	0.987834	0.00322102	0.987834	0.00322102
144	0.987779	0.00324354	0.987779	0.00324354	0.987779	0.00324354	0.987779	0.00324354
145	0.987864	0.00326606	0.987864	0.00326606	0.987864	0.00326606	0.987864	0.00326606
146	0.987947	0.00328858	0.987947	0.00328858	0.987947	0.00328858	0.987947	0.00328858
147	0.988029	0.0033111	0.988029	0.0033111	0.988029	0.0033111	0.988029	0.0033111
148	0.98811	0.00333363	0.98811	0.00333363	0.98811	0.00333363	0.98811	0.00333363
149	0.988055	0.00335615	0.988055	0.00335615	0.988055	0.00335615	0.988055	0.00335615
150	0.988002	0.00337867	0.988002	0.00337867	0.988002	0.00337867	0.988002	0.00337867
151	0.988081	0.00340119	0.988081	0.00340119	0.988081	0.00340119	0.988081	0.00340119
152	0.988159	0.00342371	0.988159	0.00342371	0.988159	0.00342371	0.988159	0.00342371
153	0.988237	0.00344623	0.988237	0.00344623	0.988237	0.00344623	0.988237	0.00344623
154	0.988313	0.00346875	0.988313	0.00346875	0.988313	0.00346875	0.988313	0.00346875
155	0.988389	0.00349128	0.988389	0.00349128	0.988389	0.00349128	0.988389	0.00349128
156	0.988335	0.0035138	0.988335	0.0035138	0.988335	0.0035138	0.988335	0.0035138
157	0.988409	0.00353632	0.988409	0.00353632	0.988409	0.00353632	0.988409	0.00353632
158	0.988356	0.00355884	0.988356	0.00355884	0.988356	0.00355884	0.988356	0.00355884
159	0.988429	0.00358136	0.988429	0.00358136	0.988429	0.00358136	0.988429	0.00358136
160	0.988376	0.00360388	0.988376	0.00360388	0.988376	0.00360388	0.988376	0.00360388
161	0.988324	0.00362641	0.988324	0.00362641	0.988324	0.00362641	0.988324	0.00362641
162	0.988273	0.00364893	0.988273	0.00364893	0.988273	0.00364893	0.988273	0.00364893
163	0.988222	0.00367145	0.988222	0.00367145	0.988222	0.00367145	0.988222	0.00367145
164	0.988294	0.00369397	0.988294	0.00369397	0.988294	0.00369397	0.988294	0.00369397
165	0.988244	0.00371649	0.988244	0.00371649	0.988244	0.00371649	0.988244	0.00371649
166	0.988315	0.00373901	0.988315	0.00373901	0.988315	0.00373901	0.988315	0.00373901
167	0.988265	0.00376153	0.988265	0.00376153	0.988265	0.00376153	0.988265	0.00376153
168	0.988097	0.00378406	0.988097	0.00378406	0.988097	0.00378406	0.988097	0.00378406
169	0.988049	0.00380658	0.988049	0.00380658	0.988049	0.00380658	0.988049	0.00380658
170	0.988119	0.0038291	0.988119	0.0038291	0.988119	0.0038291	0.988119	0.0038291
171	0.988072	0.00385162	0.988072	0.00385162	0.988072	0.00385162	0.988072	0.00385162
172	0.988025	0.00387414	0.988025	0.00387414	0.988025	0.00387414	0.988025	0.00387414
173	0.987978	0.00389666	0.987978	0.00389666	0.987978	0.00389666	0.987978	0.00389666
174	0.987932	0.00391918	0.987932	0.00391918	0.987932	0.00391918	0.987932	0.00391918
175	0.988001	0.00394171	0.988001	0.00394171	0.988001	0.00394171	0.988001	0.00394171
176	0.987956	0.00396423	0.987956	0.00396423	0.987956	0.00396423	0.987956	0.00396423
177	0.987911	0.00398675	0.987911	0.00398675	0.987911	0.00398675	0.987911	0.00398675
178	0.987867	0.00400927	0.987867	0.00400927	0.987867	0.00400927	0.987867	0.00400927
179	0.987711	0.00403179	0.987711	0.00403179	0.987711	0.00403179	0.987711	0.00403179
180	0.987779	0.00405431	0.987779	0.00405431	0.987779	0.00405431	0.987779	0.00405431
181	0.987847	0.00407683	0.987847	0.00407683	0.987847	0.00407683	0.987847	0.00407683
182	0.987804	0.00409936	0.987804	0.00409936	0.987804	0.00409936	0.987804	0.00409936
183	0.98787	0.00412188	0.98787	0.00412188	0.98787	0.00412188	0.98787	0.00412188
184	0.987936	0.0041444	0.987936	0.0041444	0.987936	0.0041444	0.987936	0.0041444
185	0.987569	0.00416692	0.987569	0.00416692	0.987569	0.00416692	0.987569	0.00416692
186	0.987636	0.00418944	0.987636	0.00418944	0.987636	0.00418944	0.987636	0.00418944
187	0.987595	0.00421196	0.987595	0.00421196	0.987595	0.00421196	0.987595	0.00421196
188	0.987661	0.00423448	0.987661	0.00423448	0.987661	0.00423448	0.987661	0.00423448
189	0.987726	0.00425701	0.987726	0.00425701	0.987726	0.00425701	0.987726	0.00425701
190	0.987791	0.00427953	0.987791	0.00427953	0.987791	0.00427953	0.987791	0.00427953
191	0.987855	0.00430205	0.987855	0.00430205	0.987855	0.00430205	0.987855	0.00430205
192	0.987814	0.00432457	0.987814	0.00432457	0.987814	0.00432457	0.987814	0.00432457
193	0.987773	0.00434709	0.987773	0.00434709	0.987773	0.00434709	0.987773	0.00434709
194	0.987733	0.00436961	0.987733	0.00436961	0.987733	0.00436961	0.987733	0.00436961
195	0.987796	0.00439213	0.987796	0.00439213	0.987796	0.00439213	0.987796	0.00439213
196	0.987756	0.00441466	0.987756	0.00441466	0.987756	0.00441466	0.987756	0.00441466
197	0.987717	0.00443718	0.987717	0.00443718	0.987717	0.00443718	0.987717	0.00443718
198	0.987779	0.0044597	0.987779	0.0044597	0.987779	0.0044597	0.987779	0.0044597
199	0.98774	0.00448222	0.98774	0.00448222	0.98774	0.00448222	0.98774	0.00448222
200	0.987801	0.00450474	0.987801	0.00450474	0.987801	0.00450474	0.987801	0.00450474
201	0.987663	0.00452726	0.987663	0.00452726	0.987663	0.00452726	0.987663	0.00452726
202	0.987625	0.00454978	0.987625	0.00454978	0.987625	0.00454978	0.987625	0.00454978
203	0.987587	0.00457231	0.987587	0.00457231	0.987587	0.00457231	0.987587	0.00457231
204	0.98755	0.00459483	0.98755	0.00459483	0.98755	0.00459483	0.98755	0.00459483
205	0.987513	0.00461735	0.987513	0.00461735	0.987513	0.00461735	0.987513	0.00461735
206	0.987574	0.00463987	0.987574	0.00463987	0.987574	0.00463987	0.987574	0.00463987
207	0.987344	0.00466239	0.987344	0.00466239	0.987344	0.00466239	0.987344	0.00466239
208	0.987213	0.00468491	0.987213	0.00468491	0.987213	0.00468491	0.987213	0.00468491
209	0.986891	0.00470744	0.986891	0.00470744	0.986891	0.00470744	0.986891	0.00470744
210	0.986858	0.00472996	0.986858	0.00472996	0.986858	0.00472996	0.986858	0.00472996
211	0.986921	0.00475248	0.986921	0.00475248	0.986921	0.00475248	0.986921	0.00475248
212	0.986982	0.004775	0.986982	0.004775	0.986982	0.004775	0.986982	0.004775
213	0.98695	0.00479752	0.98695	0.00479752	0.98695	0.00479752	0.98695	0.00479752
214	0.987011	0.00482004	0.987011	0.00482004	0.987011	0.00482004	0.987011	0.00482004
215	0.986978	0.00484256	0.986978	0.00484256	0.986978	0.00484256	0.986978	0.00484256
216	0.986853	0.00486509	0.986853	0.00486509	0.986853	0.00486509	0.986853	0.00486509
217	0.986914	0.00488761	0.986914	0.00488761	0.986914	0.00488761	0.986914	0.00488761
218	0.986882	0.00491013	0.986882	0.00491013	0.986882	0.00491013	0.986882	0.00491013
219	0.986851	0.00493265	0.986851	0.00493265	0.986851	0.00493265	0.986851	0.00493265
220	0.986819	0.00495517	0.986819	0.00495517	0.986819	0.00495517	0.986819	0.00495517
221	0.986789	0.00497769	0.986789	0.00497769	0.986789	0.00497769	0.986789	0.00497769
222	0.986758	0.00500021	0.986758	0.00500021	0.986758	0.00500021	0.986758	0.00500021
223	0.986817	0.00502274	0.986817	0.00502274	0.986817	0.00502274	0.986817	0.00502274
224	0.986876	0.00504526	0.986876	0.00504526	0.986876	0.00504526	0.986876	0.00504526
225	0.986934	0.00506778	0.986934	0.00506778	0.986934	0.00506778	0.986934	0.00506778
226	0.986904	0.0050903	0.986904	0.0050903	0.986904	0.0050903	0.986904	0.0050903
227	0.986962	0.00511282	0.986962	0.00511282	0.986962	0.00511282	0.986962	0.00511282
228	0.986931	0.00513534	0.986931	0.00513534	0.986931	0.00513534	0.986931	0.00513534
229	0.986813	0.00515786	0.986813	0.00515786	0.986813	0.00515786	0.986813	0.00515786
230	0.986784	0.00518039	0.986784	0.00518039	0.986784	0.00518039	0.986784	0.00518039
231	0.986754	0.00520291	0.986754	0.00520291	0.986754	0.00520291	0.986754	0.00520291
232	0.986639	0.00522543	0.986639	0.00522543	0.986639	0.00522543	0.986639	0.00522543
233	0.986696	0.00524795	0.986696	0.00524795	0.986696	0.00524795	0.986696	0.00524795
234	0.986668	0.00527047	0.986668	0.00527047	0.986668	0.00527047	0.986668	0.00527047
235	0.986639	0.00529299	0.986639	0.00529299	0.986639	0.00529299	0.986639	0.00529299
236	0.986696	0.00531551	0.986696	0.00531551	0.986696	0.00531551	0.986696	0.00531551
237	0.986583	0.00533804	0.986583	0.00533804	0.986583	0.00533804	0.986583	0.00533804
238	0.98664	0.00536056	0.98664	0.00536056	0.98664	0.00536056	0.98664	0.00536056
239	0.986696	0.00538308	0.986696	0.00538308	0.986696	0.00538308	0.986696	0.00538308
240	0.986751	0.0054056	0.986751	0.0054056	0.986751	0.0054056	0.986751	0.0054056
241	0.986806	0.00542812	0.986806	0.00542812	0.986806	0.00542812	0.986806	0.00542812
242	0.986861	0.00545064	0.986861	0.00545064	0.986861	0.00545064	0.986861	0.00545064
243	0.98675	0.00547316	0.98675	0.00547316	0.98675	0.00547316	0.98675	0.00547316
244	0.986804	0.00549569	0.986804	0.00549569	0.986804	0.00549569	0.986804	0.00549569
245	0.986858	0.00551821	0.986858	0.00551821	0.986858	0.00551821	0.986858	0.00551821
246	0.986912	0.00554073	0.986912	0.00554073	0.986912	0.00554073	0.986912	0.00554073
247	0.986965	0.00556325	0.986965	0.00556325	0.986965	0.00556325	0.986965	0.00556325
248	0.987017	0.00558577	0.987017	0.00558577	0.987017	0.00558577	0.987017	0.00558577
249	0.987069	0.00560829	0.987069	0.00560829	0.987069	0.00560829	0.987069	0.00560829
250	0.987121	0.00563081	0.987121	0.00563081	0.987121	0.00563081	0.987121	0.00563081
251	0.987172	0.00565334	0.987172	0.00565334	0.987172	0.00565334	0.987172	0.00565334
252	0.987144	0.00567586	0.987144	0.00567586	0.987144	0.00567586	0.987144	0.00567586
253	0.987195	0.00569838	0.987195	0.00569838	0.987195	0.00569838	0.987195	0.00569838
254	0.987166	0.0057209	0.987166	0.0057209	0.987166	0.0057209	0.987166	0.0057209
255	0.987217	0.00574342	0.987217	0.00574342	0.987217	0.00574342	0.987217	0.00574342
256	0.987189	0.00576594	0.987189	0.00576594	0.987189	0.00576594	0.987189	0.00576594
257	0.987238	0.00578846	0.987238	0.00578846	0.987238	0.00578846	0.987238	0.00578846
258	0.987288	0.00581099	0.987288	0.00581099	0.987288	0.00581099	0.987288	0.00581099
259	0.98726	0.00583351	0.98726	0.00583351	0.98726	0.00583351	0.98726	0.00583351
260	0.987309	0.00585603	0.987309	0.00585603	0.987309	0.00585603	0.987309	0.00585603
261	0.987281	0.00587855	0.987281	0.00587855	0.987281	0.00587855	0.987281	0.00587855
262	0.987329	0.00590107	0.987329	0.00590107	0.987329	0.00590107	0.987329	0.00590107
263	0.987377	0.00592359	0.987377	0.00592359	0.987377	0.00592359	0.987377	0.00592359
264	0.987274	0.00594612	0.987274	0.00594612	0.987274	0.00594612	0.987274	0.00594612
265	0.987322	0.00596864	0.987322	0.00596864	0.987322	0.00596864	0.987322	0.00596864
266	0.987369	0.00599116	0.987369	0.00599116	0.987369	0.00599116	0.987369	0.00599116
267	0.987417	0.00601368	0.987417	0.00601368	0.987417	0.00601368	0.987417	0.00601368
268	0.987389	0.0060362	0.987389	0.0060362	0.987389	0.0060362	0.987389	0.0060362
269	0.987362	0.00605872	0.987362	0.00605872	0.987362	0.00605872	0.987362	0.00605872
270	0.987334	0.00608124	0.987334	0.00608124	0.987334	0.00608124	0.987334	0.00608124
271	0.987381	0.00610377	0.987381	0.00610377	0.987381	0.00610377	0.987381	0.00610377
272	0.987354	0.00612629	0.987354	0.00612629	0.987354	0.00612629	0.987354	0.00612629
273	0.987327	0.00614881	0.987327	0.00614881	0.987327	0.00614881	0.987327	0.00614881
274	0.9873	0.00617133	0.9873	0.00617133	0.9873	0.00617133	0.9873	0.00617133
275	0.987346	0.00619385	0.987346	0.00619385	0.987346	0.00619385	0.987346	0.00619385
276	0.987392	0.00621637	0.987392	0.00621637	0.987392	0.00621637	0.987392	0.00621637
277	0.987366	0.00623889	0.987366	0.00623889	0.987366	0.00623889	0.987366	0.00623889
278	0.987267	0.00626142	0.987267	0.00626142	0.987267	0.00626142	0.987267	0.00626142
279	0.987241	0.00628394	0.987241	0.00628394	0.987241	0.00628394	0.987241	0.00628394
280	0.987287	0.00630646	0.987287	0.00630646	0.987287	0.00630646	0.987287	0.00630646
281	0.987332	0.00632898	0.987332	0.00632898	0.987332	0.00632898	0.987332	0.00632898
282	0.987235	0.0063515	0.987235	0.0063515	0.987235	0.0063515	0.987235	0.0063515
283	0.987209	0.00637402	0.987209	0.00637402	0.987209	0.00637402	0.987209	0.00637402
284	0.987184	0.00639654	0.987184	0.00639654	0.987184	0.00639654	0.987184	0.00639654
285	0.987089	0.00641907	0.987089	0.00641907	0.987089	0.00641907	0.987089	0.00641907
286	0.987134	0.00644159	0.987134	0.00644159	0.987134	0.00644159	0.987134	0.00644159
287	0.987109	0.00646411	0.987109	0.00646411	0.987109	0.00646411	0.987109	0.00646411
288	0.987015	0.00648663	0.987015	0.00648663	0.987015	0.00648663	0.987015	0.00648663
289	0.98706	0.00650915	0.98706	0.00650915	0.98706	0.00650915	0.98706	0.00650915
290	0.987104	0.00653167	0.987104	0.00653167	0.987104	0.00653167	0.987104	0.00653167
291	0.987149	0.00655419	0.987149	0.00655419	0.987149	0.00655419	0.987149	0.00655419
292	0.987193	0.00657672	0.987193	0.00657672	0.987193	0.00657672	0.987193	0.00657672
293	0.987236	0.00659924	0.987236	0.00659924	0.987236	0.00659924	0.987236	0.00659924
294	0.987144	0.00662176	0.987144	0.00662176	0.987144	0.00662176	0.987144	0.00662176
295	0.987187	0.00664428	0.987187	0.00664428	0.987187	0.00664428	0.987187	0.00664428
296	0.987163	0.0066668	0.987163	0.0066668	0.987163	0.0066668	0.987163	0.0066668
297	0.987206	0.00668932	0.987206	0.00668932	0.987206	0.00668932	0.987206	0.00668932
298	0.987115	0.00671184	0.987115	0.00671184	0.987115	0.00671184	0.987115	0.00671184
299	0.987158	0.00673437	0.987158	0.00673437	0.987158	0.00673437	0.987158	0.00673437
300	0.987134	0.00675689	0.987134	0.00675689	0.987134	0.00675689	0.987134	0.00675689
301	0.987177	0.00677941	0.987177	0.00677941	0.987177	0.00677941	0.987177	0.00677941
302	0.987219	0.00680193	0.987219	0.00680193	0.987219	0.00680193	0.987219	0.00680193
303	0.987196	0.00682445	0.987196	0.00682445	0.987196	0.00682445	0.987196	0.00682445
304	0.987238	0.00684697	0.987238	0.00684697	0.987238	0.00684697	0.987238	0.00684697
305	0.98728	0.00686949	0.98728	0.00686949	0.98728	0.00686949	0.98728	0.00686949
306	0.987321	0.00689202	0.987321	0.00689202	0.987321	0.00689202	0.987321	0.00689202
307	0.987362	0.00691454	0.987362	0.00691454	0.987362	0.00691454	0.987362	0.00691454
308	0.987338	0.00693706	0.987338	0.00693706	0.987338	0.00693706	0.987338	0.00693706
309	0.987315	0.00695958	0.987315	0.00695958	0.987315	0.00695958	0.987315	0.00695958
310	0.987291	0.0069821	0.987291	0.0069821	0.987291	0.0069821	0.987291	0.0069821
311	0.987268	0.00700462	0.987268	0.00700462	0.987268	0.00700462	0.987268	0.00700462
312	0.987309	0.00702715	0.987309	0.00702715	0.987309	0.00702715	0.987309	0.00702715
313	0.987221	0.00704967	0.987221	0.00704967	0.987221	0.00704967	0.987221	0.00704967
314	0.987262	0.00707219	0.987262	0.00707219	0.987262	0.00707219	0.987262	0.00707219
315	0.987239	0.00709471	0.987239	0.00709471	0.987239	0.00709471	0.987239	0.00709471
316	0.987279	0.00711723	0.987279	0.00711723	0.987279	0.00711723	0.987279	0.00711723
317	0.987319	0.00713975	0.987319	0.00713975	0.987319	0.00713975	0.987319	0.00713975
318	0.987359	0.00716227	0.987359	0.00716227	0.987359	0.00716227	0.987359	0.00716227
319	0.987336	0.0071848	0.987336	0.0071848	0.987336	0.0071848	0.987336	0.0071848
320	0.987376	0.00720732	0.987376	0.00720732	0.987376	0.00720732	0.987376	0.00720732
321	0.987415	0.00722984	0.987415	0.00722984	0.987415	0.00722984	0.987415	0.00722984
322	0.987454	0.00725236	0.987454	0.00725236	0.987454	0.00725236	0.987454	0.00725236
323	0.987369	0.00727488	0.987369	0.00727488	0.987369	0.00727488	0.987369	0.00727488
324	0.987346	0.0072974	0.987346	0.0072974	0.987346	0.0072974	0.987346	0.0072974
325	0.987385	0.00731992	0.987385	0.00731992	0.987385	0.00731992	0.987385	0.00731992
326	0.987424	0.00734245	0.987424	0.00734245	0.987424	0.00734245	0.987424	0.00734245
327	0.987463	0.00736497	0.987463	0.00736497	0.987463	0.00736497	0.987463	0.00736497
328	0.98744	0.00738749	0.98744	0.00738749	0.98744	0.00738749	0.98744	0.00738749
329	0.987478	0.00741001	0.987478	0.00741001	0.987478	0.00741001	0.987478	0.00741001
330	0.987455	0.00743253	0.987455	0.00743253	0.987455	0.00743253	0.987455	0.00743253
331	0.987493	0.00745505	0.987493	0.00745505	0.987493	0.00745505	0.987493	0.00745505
332	0.987531	0.00747757	0.987531	0.00747757	0.987531	0.00747757	0.987531	0.00747757
333	0.987508	0.0075001	0.987508	0.0075001	0.987508	0.0075001	0.987508	0.0075001
334	0.987546	0.00752262	0.987546	0.00752262	0.987546	0.00752262	0.987546	0.00752262
335	0.987583	0.00754514	0.987583	0.00754514	0.987583	0.00754514	0.987583	0.00754514
336	0.98756	0.00756766	0.98756	0.00756766	0.98756	0.00756766	0.98756	0.00756766
337	0.987419	0.00759018	0.987419	0.00759018	0.987419	0.00759018	0.987419	0.00759018
338	0.987456	0.0076127	0.987456	0.0076127	0.987456	0.0076127	0.987456	0.0076127
339	0.987493	0.00763522	0.987493	0.00763522	0.987493	0.00763522	0.987493	0.00763522
340	0.987471	0.00765775	0.987471	0.00765775	0.987471	0.00765775	0.987471	0.00765775
341	0.987508	0.00768027	0.987508	0.00768027	0.987508	0.00768027	0.987508	0.00768027
342	0.987486	0.00770279	0.987486	0.00770279	0.987486	0.00770279	0.987486	0.00770279
343	0.987523	0.00772531	0.987523	0.00772531	0.987523	0.00772531	0.987523	0.00772531
344	0.987559	0.00774783	0.987559	0.00774783	0.987559	0.00774783	0.987559	0.00774783
345	0.987595	0.00777035	0.987595	0.00777035	0.987595	0.00777035	0.987595	0.00777035
346	0.987631	0.00779287	0.987631	0.00779287	0.987631	0.00779287	0.987631	0.00779287
347	0.987666	0.0078154	0.987666	0.0078154	0.987666	0.0078154	0.987666	0.0078154
348	0.987644	0.00783792	0.987644	0.00783792	0.987644	0.00783792	0.987644	0.00783792
349	0.987622	0.00786044	0.987622	0.00786044	0.987622	0.00786044	0.987622	0.00786044
350	0.987658	0.00788296	0.987658	0.00788296	0.987658	0.00788296	0.987658	0.00788296
351	0.987636	0.00790548	0.987636	0.00790548	0.987636	0.00790548	0.987636	0.00790548
352	0.987671	0.007928	0.987671	0.007928	0.987671	0.007928	0.987671	0.007928
353	0.987706	0.00795052	0.987706	0.00795052	0.987706	0.00795052	0.987706	0.00795052
354	0.987741	0.00797305	0.987741	0.00797305	0.987741	0.00797305	0.987741	0.00797305
355	0.987775	0.00799557	0.987775	0.00799557	0.987775	0.00799557	0.987775	0.00799557
356	0.98781	0.00801809	0.98781	0.00801809	0.98781	0.00801809	0.98781	0.00801809
357	0.987788	0.00804061	0.987788	0.00804061	0.987788	0.00804061	0.987788	0.00804061
358	0.987766	0.00806313	0.987766	0.00806313	0.987766	0.00806313	0.987766	0.00806313
359	0.987744	0.00808565	0.987744	0.00808565	0.987744	0.00808565	0.987744	0.00808565
360	0.987778	0.00810818	0.987778	0.00810818	0.987778	0.00810818	0.987778	0.00810818
361	0.987812	0.0081307	0.987812	0.0081307	0.987812	0.0081307	0.987812	0.0081307
362	0.987735	0.00815322	0.987791	0.00815322	0.987791	0.00815322	0.987791	0.00815322
363	0.987769	0.00817574	0.987769	0.00817574	0.987769	0.00817574	0.987769	0.00817574
364	0.987748	0.00819826	0.987748	0.00819826	0.987748	0.00819826	0.987748	0.00819826
365	0.987727	0.00822078	0.987727	0.00822078	0.987727	0.00822078	0.987727	0.00822078
366	0.987706	0.0082433	0.987706	0.0082433	0.987706	0.0082433	0.987706	0.0082433
367	0.987739	0.00826583	0.987739	0.00826583	0.987739	0.00826583	0.987739	0.00826583
368	0.987718	0.00828835	0.987718	0.00828835	0.987718	0.00828835	0.987718	0.00828835
369	0.987751	0.00831087	0.987751	0.00831087	0.987751	0.00831087	0.987751	0.00831087
370	0.987784	0.00833339	0.987784	0.00833339	0.987784	0.00833339	0.987784	0.00833339
371	0.987763	0.00835591	0.987763	0.00835591	0.987763	0.00835591	0.987763	0.00835591
372	0.987743	0.00837843	0.987743	0.00837843	0.987743	0.00837843	0.987743	0.00837843
373	0.987775	0.00840095	0.987775	0.00840095	0.987775	0.00840095	0.987775	0.00840095
374	0.987808	0.00842348	0.987808	0.00842348	0.987808	0.00842348	0.987808	0.00842348
375	0.987841	0.008446	0.987841	0.008446	0.987841	0.008446	0.987841	0.008446
376	0.987873	0.00846852	0.987873	0.00846852	0.987873	0.00846852	0.987873	0.00846852
377	0.987852	0.00849104	0.987852	0.00849104	0.987852	0.00849104	0.987852	0.00849104
378	0.987884	0.00851356	0.987884	0.00851356	0.987884	0.00851356	0.987884	0.00851356
379	0.987863	0.00853608	0.987863	0.00853608	0.987863	0.00853608	0.987863	0.00853608
380	0.987843	0.0085586	0.987843	0.0085586	0.987843	0.0085586	0.987843	0.0085586
381	0.987875	0.00858113	0.987875	0.00858113	0.987875	0.00858113	0.987875	0.00858113
382	0.987906	0.00860365	0.987906	0.00860365	0.987906	0.00860365	0.987906	0.00860365
383	0.987938	0.00862617	0.987938	0.00862617	0.987938	0.00862617	0.987938	0.00862617
384	0.987917	0.00864869	0.987917	0.00864869	0.987917	0.00864869	0.987917	0.00864869
385	0.987897	0.00867121	0.987897	0.00867121	0.987897	0.00867121	0.987897	0.00867121
386	0.987928	0.00869373	0.987928	0.00869373	0.987928	0.00869373	0.987928	0.00869373
387	0.987908	0.00871625	0.987908	0.00871625	0.987908	0.00871625	0.987908	0.00871625
388	0.987939	0.00873878	0.987939	0.00873878	0.987939	0.00873878	0.987939	0.00873878
389	0.987918	0.0087613	0.987918	0.0087613	0.987918	0.0087613	0.987918	0.0087613
390	0.987898	0.00878382	0.987898	0.00878382	0.987898	0.00878382	0.987898	0.00878382
391	0.987878	0.00880634	0.987878	0.00880634	0.987878	0.00880634	0.987878	0.00880634
392	0.987909	0.00882886	0.987909	0.00882886	0.987909	0.00882886	0.987909	0.00882886
393	0.987838	0.00885138	0.987838	0.00885138	0.987838	0.00885138	0.987838	0.00885138
394	0.987818	0.0088739	0.987818	0.0088739	0.987818	0.0088739	0.987818	0.0088739
395	0.987849	0.00889643	0.987849	0.00889643	0.987849	0.00889643	0.987849	0.00889643
396	0.987879	0.00891895	0.987879	0.00891895	0.987879	0.00891895	0.987879	0.00891895
397	0.98791	0.00894147	0.98791	0.00894147	0.98791	0.00894147	0.98791	0.00894147
398	0.98794	0.00896399	0.98794	0.00896399	0.98794	0.00896399	0.98794	0.00896399
399	0.98792	0.00898651	0.98792	0.00898651	0.98792	0.00898651	0.98792	0.00898651
400	0.987951	0.00900903	0.987951	0.00900903	0.987951	0.00900903	0.987951	0.00900903
401	0.987981	0.00903155	0.987981	0.00903155	0.987981	0.00903155	0.987981	0.00903155
402	0.988011	0.00905408	0.988011	0.00905408	0.988011	0.00905408	0.988011	0.00905408
403	0.987991	0.0090766	0.987991	0.0090766	0.987991	0.0090766	0.987991	0.0090766
404	0.987971	0.00909912	0.987971	0.00909912	0.987971	0.00909912	0.987971	0.00909912
405	0.987902	0.00912164	0.987902	0.00912164	0.987902	0.00912164	0.987902	0.00912164
406	0.987932	0.00914416	0.987932	0.00914416	0.987932	0.00914416	0.987932	0.00914416
407	0.987912	0.00916668	0.987912	0.00916668	0.987912	0.00916668	0.987912	0.00916668
408	0.987844	0.00918921	0.987844	0.00918921	0.987844	0.00918921	0.987844	0.00918921
409	0.987873	0.00921173	0.987873	0.00921173	0.987873	0.00921173	0.987873	0.00921173
410	0.987903	0.00923425	0.987903	0.00923425	0.987903	0.00923425	0.987903	0.00923425
411	0.987932	0.00925677	0.987932	0.00925677	0.987932	0.00925677	0.987932	0.00925677
412	0.987913	0.00927929	0.987913	0.00927929	0.987913	0.00927929	0.987913	0.00927929
413	0.987942	0.00930181	0.987942	0.00930181	0.987942	0.00930181	0.987942	0.00930181
414	0.987972	0.00932433	0.987972	0.00932433	0.987972	0.00932433	0.987972	0.00932433
415	0.987952	0.00934686	0.987952	0.00934686	0.987952	0.00934686	0.987952	0.00934686
416	0.987933	0.00936938	0.987933	0.00936938	0.987933	0.00936938	0.987933	0.00936938
417	0.987962	0.0093919	0.987962	0.0093919	0.987962	0.0093919	0.987962	0.0093919
418	0.987943	0.00941442	0.987943	0.00941442	0.987943	0.00941442	0.987943	0.00941442
419	0.987972	0.00943694	0.987972	0.00943694	0.987972	0.00943694	0.987972	0.00943694
420	0.988001	0.00945946	0.988001	0.00945946	0.988001	0.00945946	0.988001	0.00945946
421	0.988029	0.00948198	0.988029	0.00948198	0.988029	0.00948198	0.988029	0.00948198
422	0.988057	0.00950451	0.988057	0.00950451	0.988057	0.00950451	0.988057	0.00950451
423	0.988086	0.00952703	0.988086	0.00952703	0.988086	0.00952703	0.988086	0.00952703
424	0.988114	0.00954955	0.988114	0.00954955	0.988114	0.00954955	0.988114	0.00954955
425	0.988142	0.00957207	0.988142	0.00957207	0.988142	0.00957207	0.988142	0.00957207
426	0.988123	0.00959459	0.988123	0.00959459	0.988123	0.00959459	0.988123	0.00959459
427	0.98815	0.00961711	0.98815	0.00961711	0.98815	0.00961711	0.98815	0.00961711
428	0.988131	0.00963963	0.988131	0.00963963	0.988131	0.00963963	0.988131	0.00963963
429	0.988112	0.00966216	0.988112	0.00966216	0.988112	0.00966216	0.988112	0.00966216
430	0.988094	0.00968468	0.988094	0.00968468	0.988094	0.00968468	0.988094	0.00968468
431	0.988121	0.0097072	0.988121	0.0097072	0.988121	0.0097072	0.988121	0.0097072
432	0.988149	0.00972972	0.988149	0.00972972	0.988149	0.00972972	0.988149	0.00972972
433	0.988176	0.00975224	0.988176	0.00975224	0.988176	0.00975224	0.988176	0.00975224
434	0.988203	0.00977476	0.988203	0.00977476	0.988203	0.00977476	0.988203	0.00977476
435	0.98823	0.00979728	0.98823	0.00979728	0.98823	0.00979728	0.98823	0.00979728
436	0.988212	0.00981981	0.988212	0.00981981	0.988212	0.00981981	0.988212	0.00981981
437	0.988193	0.00984233	0.988193	0.00984233	0.988193	0.00984233	0.988193	0.00984233
438	0.98822	0.00986485	0.98822	0.00986485	0.98822	0.00986485	0.98822	0.00986485
439	0.988247	0.00988737	0.988247	0.00988737	0.988247	0.00988737	0.988247	0.00988737
440	0.988273	0.00990989	0.988273	0.00990989	0.988273	0.00990989	0.988273	0.00990989
441	0.9883	0.00993241	0.9883	0.00993241	0.9883	0.00993241	0.9883	0.00993241
442	0.988281	0.00995493	0.988281	0.00995493	0.988281	0.00995493	0.988281	0.00995493
443	0.988262	0.00997746	0.988262	0.00997746	0.988262	0.00997746	0.988262	0.00997746
444	0.988199	0.00999998	0.988199	0.00999998	0.988199	0.00999998	0.988199	0.00999998
445	0.988225	0.0100225	0.988225	0.0100225	0.988225	0.0100225	0.988225	0.0100225
446	0.988207	0.010045	0.988207	0.010045	0.988207	0.010045	0.988207	0.010045
447	0.988188	0.0100675	0.988188	0.0100675	0.988188	0.0100675	0.988188	0.0100675
448	0.98817	0.0100901	0.98817	0.0100901	0.98817	0.0100901	0.98817	0.0100901
449	0.988197	0.0101126	0.988197	0.0101126	0.988197	0.0101126	0.988197	0.0101126
450	0.988178	0.0101351	0.988178	0.0101351	0.988178	0.0101351	0.988178	0.0101351
451	0.988205	0.0101576	0.988205	0.0101576	0.988205	0.0101576	0.988205	0.0101576
452	0.988231	0.0101801	0.988231	0.0101801	0.988231	0.0101801	0.988231	0.0101801
453	0.988212	0.0102027	0.988212	0.0102027	0.988212	0.0102027	0.988212	0.0102027
454	0.98815	0.0102252	0.98815	0.0102252	0.98815	0.0102252	0.98815	0.0102252
455	0.988176	0.0102477	0.988176	0.0102477	0.988176	0.0102477	0.988176	0.0102477
456	0.988158	0.0102702	0.988158	0.0102702	0.988158	0.0102702	0.988158	0.0102702
457	0.988141	0.0102928	0.988141	0.0102928	0.988141	0.0102928	0.988141	0.0102928
458	0.988123	0.0103153	0.988123	0.0103153	0.988123	0.0103153	0.988123	0.0103153
459	0.988149	0.0103378	0.988149	0.0103378	0.988149	0.0103378	0.988149	0.0103378
460	0.988174	0.0103603	0.988174	0.0103603	0.988174	0.0103603	0.988174	0.0103603
461	0.9882	0.0103828	0.9882	0.0103828	0.9882	0.0103828	0.9882	0.0103828
462	0.988182	0.0104054	0.988182	0.0104054	0.988182	0.0104054	0.988182	0.0104054
463	0.988208	0.0104279	0.988208	0.0104279	0.988208	0.0104279	0.988208	0.0104279
464	0.98819	0.0104504	0.98819	0.0104504	0.98819	0.0104504	0.98819	0.0104504
465	0.988216	0.0104729	0.988216	0.0104729	0.988216	0.0104729	0.988216	0.0104729
466	0.988241	0.0104954	0.988241	0.0104954	0.988241	0.0104954	0.988241	0.0104954
467	0.988223	0.010518	0.988223	0.010518	0.988223	0.010518	0.988223	0.010518
468	0.988248	0.0105405	0.988248	0.0105405	0.988248	0.0105405	0.988248	0.0105405
469	0.988231	0.010563	0.988231	0.010563	0.988231	0.010563	0.988231	0.010563
470	0.988256	0.0105855	0.988256	0.0105855	0.988256	0.0105855	0.988256	0.0105855
471	0.988281	0.0106081	0.988281	0.0106081	0.988281	0.0106081	0.988281	0.0106081
472	0.988306	0.0106306	0.988306	0.0106306	0.988306	0.0106306	0.988306	0.0106306
473	0.988288	0.0106531	0.988288	0.0106531	0.988288	0.0106531	0.988288	0.0106531
474	0.988313	0.0106756	0.988313	0.0106756	0.988313	0.0106756	0.988313	0.0106756
475	0.988295	0.0106981	0.988295	0.0106981	0.988295	0.0106981	0.988295	0.0106981
476	0.98832	0.0107207	0.98832	0.0107207	0.98832	0.0107207	0.98832	0.0107207
477	0.988302	0.0107432	0.988302	0.0107432	0.988302	0.0107432	0.988302	0.0107432
478	0.988327	0.0107657	0.988327	0.0107657	0.988327	0.0107657	0.988327	0.0107657
479	0.988351	0.0107882	0.988351	0.0107882	0.988351	0.0107882	0.988351	0.0107882
480	0.988334	0.0108107	0.988334	0.0108107	0.988334	0.0108107	0.988334	0.0108107
481	0.988275	0.0108333	0.988316	0.0108333	0.988316	0.0108333	0.988316	0.0108333
482	0.988299	0.0108558	0.988299	0.0108558	0.988299	0.0108558	0.988299	0.0108558
483	0.988241	0.0108783	0.988241	0.0108783	0.988241	0.0108783	0.988241	0.0108783
484	0.988265	0.0109008	0.988265	0.0109008	0.988265	0.0109008	0.988265	0.0109008
485	0.988207	0.0109234	0.988207	0.0109234	0.988207	0.0109234	0.988207	0.0109234
486	0.988231	0.0109459	0.988231	0.0109459	0.988231	0.0109459	0.988231	0.0109459
487	0.988255	0.0109684	0.988255	0.0109684	0.988255	0.0109684	0.988255	0.0109684
488	0.988279	0.0109909	0.988279	0.0109909	0.988279	0.0109909	0.988279	0.0109909
489	0.988221	0.0110134	0.988221	0.0110134	0.988221	0.0110134	0.988221	0.0110134
490	0.988164	0.011036	0.988164	0.011036	0.988164	0.011036	0.988164	0.011036
491	0.988188	0.0110585	0.988188	0.0110585	0.988188	0.0110585	0.988188	0.0110585
492	0.988171	0.011081	0.988171	0.011081	0.988171	0.011081	0.988171	0.011081
493	0.988195	0.0111035	0.988195	0.0111035	0.988195	0.0111035	0.988195	0.0111035
494	0.988219	0.0111261	0.988219	0.0111261	0.988219	0.0111261	0.988219	0.0111261
495	0.988162	0.0111486	0.988162	0.0111486	0.988162	0.0111486	0.988162	0.0111486
496	0.988186	0.0111711	0.988186	0.0111711	0.988186	0.0111711	0.988186	0.0111711
497	0.98821	0.0111936	0.98821	0.0111936	0.98821	0.0111936	0.98821	0.0111936
498	0.988193	0.0112161	0.988193	0.0112161	0.988193	0.0112161	0.988153	0.0112161
499	0.988177	0.0112387	0.988177	0.0112387	0.988177	0.0112387	0.988177	0.0112387
500	0.9882	0.0112612	0.9882	0.0112612	0.9882	0.0112612	0.9882	0.0112612
501	0.988184	0.0112837	0.988184	0.0112837	0.988184	0.0112837	0.988184	0.0112837
502	0.988208	0.0113062	0.988208	0.0113062	0.988208	0.0113062	0.988208	0.0113062
503	0.988231	0.0113287	0.988231	0.0113287	0.988231	0.0113287	0.988231	0.0113287
504	0.988215	0.0113513	0.988215	0.0113513	0.988215	0.0113513	0.988215	0.0113513
505	0.988119	0.0113738	0.988119	0.0113738	0.988119	0.0113738	0.988119	0.0113738
506	0.988103	0.0113963	0.988103	0.0113963	0.988103	0.0113963	0.988103	0.0113963
507	0.988127	0.0114188	0.988127	0.0114188	0.988127	0.0114188	0.988127	0.0114188
508	0.98815	0.0114414	0.98815	0.0114414	0.98815	0.0114414	0.98815	0.0114414
509	0.988134	0.0114639	0.988134	0.0114639	0.988134	0.0114639	0.988134	0.0114639
510	0.988079	0.0114864	0.988079	0.0114864	0.988079	0.0114864	0.988079	0.0114864
511	0.988102	0.0115089	0.988102	0.0115089	0.988102	0.0115089	0.988102	0.0115089
512	0.988086	0.0115314	0.988086	0.0115314	0.988086	0.0115314	0.988086	0.0115314
513	0.988071	0.011554	0.988071	0.011554	0.988071	0.011554	0.988071	0.011554
514	0.988055	0.0115765	0.988055	0.0115765	0.988055	0.0115765	0.988055	0.0115765
515	0.988039	0.011599	0.988039	0.011599	0.988039	0.011599	0.988039	0.011599
516	0.988024	0.0116215	0.988024	0.0116215	0.988024	0.0116215	0.988024	0.0116215
517	0.988047	0.011644	0.988047	0.011644	0.988047	0.011644	0.988047	0.011644
518	0.98807	0.0116666	0.98807	0.0116666	0.98807	0.0116666	0.98807	0.0116666
519	0.988093	0.0116891	0.988093	0.0116891	0.988093	0.0116891	0.988093	0.0116891
520	0.988116	0.0117116	0.988116	0.0117116	0.988116	0.0117116	0.988116	0.0117116
521	0.9881	0.0117341	0.9881	0.0117341	0.9881	0.0117341	0.9881	0.0117341
522	0.988123	0.0117567	0.988123	0.0117567	0.988123	0.0117567	0.988123	0.0117567
523	0.988069	0.0117792	0.988069	0.0117792	0.988069	0.0117792	0.988069	0.0117792
524	0.988092	0.0118017	0.988054	0.0118017	0.988054	0.0118017	0.988054	0.0118017
525	0.988039	0.0118242	0.988039	0.0118242	0.988039	0.0118242	0.988039	0.0118242
526	0.988023	0.0118467	0.988023	0.0118467	0.988023	0.0118467	0.988023	0.0118467
527	0.988046	0.0118693	0.988046	0.0118693	0.988046	0.0118693	0.988046	0.0118693
528	0.988069	0.0118918	0.988069	0.0118918	0.988069	0.0118918	0.988069	0.0118918
529	0.988091	0.0119143	0.988091	0.0119143	0.988091	0.0119143	0.988091	0.0119143
530	0.988038	0.0119368	0.988038	0.0119368	0.988038	0.0119368	0.988038	0.0119368
531	0.988061	0.0119593	0.988061	0.0119593	0.988061	0.0119593	0.988061	0.0119593
532	0.988008	0.0119819	0.988008	0.0119819	0.988008	0.0119819	0.988008	0.0119819
533	0.98803	0.0120044	0.98803	0.0120044	0.98803	0.0120044	0.98803	0.0120044
534	0.988015	0.0120269	0.988015	0.0120269	0.988015	0.0120269	0.988015	0.0120269
535	0.988	0.0120494	0.988	0.0120494	0.988	0.0120494	0.988	0.0120494
536	0.987986	0.012072	0.987986	0.012072	0.987986	0.012072	0.987986	0.012072
537	0.987971	0.0120945	0.987971	0.0120945	0.987971	0.0120945	0.987971	0.0120945
538	0.987993	0.012117	0.987993	0.012117	0.987993	0.012117	0.987993	0.012117
539	0.988015	0.0121395	0.988015	0.0121395	0.988015	0.0121395	0.988015	0.0121395
540	0.987963	0.012162	0.987963	0.012162	0.987963	0.012162	0.987963	0.012162
541	0.987949	0.0121846	0.987949	0.0121846	0.987949	0.0121846	0.987949	0.0121846
542	0.987897	0.0122071	0.987897	0.0122071	0.987897	0.0122071	0.987897	0.0122071
543	0.987919	0.0122296	0.987919	0.0122296	0.987919	0.0122296	0.987919	0.0122296
544	0.987905	0.0122521	0.987905	0.0122521	0.987905	0.0122521	0.987905	0.0122521
545	0.987854	0.0122746	0.987854	0.0122746	0.987854	0.0122746	0.987854	0.0122746
546	0.987876	0.0122972	0.987876	0.0122972	0.987876	0.0122972	0.987876	0.0122972
547	0.987862	0.0123197	0.987862	0.0123197	0.987862	0.0123197	0.987862	0.0123197
548	0.987847	0.0123422	0.987847	0.0123422	0.987847	0.0123422	0.987847	0.0123422
549	0.987869	0.0123647	0.987869	0.0123647	0.987869	0.0123647	0.987869	0.0123647
550	0.987891	0.0123873	0.987891	0.0123873	0.987891	0.0123873	0.987891	0.0123873
551	0.987913	0.0124098	0.987913	0.0124098	0.987913	0.0124098	0.987913	0.0124098
552	0.987935	0.0124323	0.987935	0.0124323	0.987935	0.0124323	0.987935	0.0124323
553	0.987885	0.0124548	0.987885	0.0124548	0.987885	0.0124548	0.987885	0.0124548
554	0.987834	0.0124773	0.987834	0.0124773	0.987834	0.0124773	0.987834	0.0124773
555	0.987712	0.0124999	0.987712	0.0124999	0.987712	0.0124999	0.987712	0.0124999
556	0.987734	0.0125224	0.987734	0.0125224	0.987734	0.0125224	0.987734	0.0125224
557	0.98772	0.0125449	0.98772	0.0125449	0.98772	0.0125449	0.98772	0.0125449
558	0.987671	0.0125674	0.987671	0.0125674	0.987671	0.0125674	0.987671	0.0125674
559	0.987621	0.0125899	0.987657	0.0125899	0.987657	0.0125899	0.987657	0.0125899
560	0.987608	0.0126125	0.987608	0.0126125	0.987608	0.0126125	0.987608	0.0126125
561	0.987594	0.012635	0.987594	0.012635	0.987594	0.012635	0.987594	0.012635
562	0.987581	0.0126575	0.987581	0.0126575	0.987581	0.0126575	0.987581	0.0126575
563	0.987567	0.01268	0.987567	0.01268	0.987567	0.01268	0.987567	0.01268
564	0.987589	0.0127026	0.987589	0.0127026	0.987589	0.0127026	0.987589	0.0127026
565	0.987611	0.0127251	0.987611	0.0127251	0.987611	0.0127251	0.987611	0.0127251
566	0.987633	0.0127476	0.987598	0.0127476	0.987598	0.0127476	0.987633	0.0127476
567	0.987584	0.0127701	0.987584	0.0127701	0.987584	0.0127701	0.987584	0.0127701
568	0.987606	0.0127926	0.987606	0.0127926	0.987606	0.0127926	0.987606	0.0127926
569	0.987558	0.0128152	0.987558	0.0128152	0.987558	0.0128152	0.987558	0.0128152
570	0.987579	0.0128377	0.987579	0.0128377	0.987579	0.0128377	0.987579	0.0128377
571	0.987601	0.0128602	0.987601	0.0128602	0.987601	0.0128602	0.987601	0.0128602
572	0.987623	0.0128827	0.987623	0.0128827	0.987623	0.0128827	0.987623	0.0128827
573	0.987644	0.0129052	0.987644	0.0129052	0.987644	0.0129052	0.987644	0.0129052
574	0.987666	0.0129278	0.987666	0.0129278	0.987666	0.0129278	0.987666	0.0129278
575	0.987687	0.0129503	0.987687	0.0129503	0.987687	0.0129503	0.987687	0.0129503
576	0.987709	0.0129728	0.987709	0.0129728	0.987709	0.0129728	0.987709	0.0129728
577	0.98773	0.0129953	0.98773	0.0129953	0.98773	0.0129953	0.98773	0.0129953
578	0.987717	0.0130179	0.987717	0.0130179	0.987717	0.0130179	0.987717	0.0130179
579	0.987703	0.0130404	0.987703	0.0130404	0.987703	0.0130404	0.987703	0.0130404
580	0.987725	0.0130629	0.987725	0.0130629	0.987725	0.0130629	0.987725	0.0130629
581	0.987746	0.0130854	0.987746	0.0130854	0.987746	0.0130854	0.987746	0.0130854
582	0.987732	0.0131079	0.987732	0.0131079	0.987732	0.0131079	0.987732	0.0131079
583	0.987753	0.0131305	0.987753	0.0131305	0.987753	0.0131305	0.987753	0.0131305
584	0.98774	0.013153	0.98774	0.013153	0.98774	0.013153	0.98774	0.013153
585	0.987761	0.0131755	0.987761	0.0131755	0.987761	0.0131755	0.987761	0.0131755
586	0.987782	0.013198	0.987782	0.013198	0.987782	0.013198	0.987782	0.013198
587	0.987735	0.0132205	0.987735	0.0132205	0.987735	0.0132205	0.987735	0.0132205
588	0.987722	0.0132431	0.987722	0.0132431	0.987722	0.0132431	0.987722	0.0132431
589	0.987742	0.0132656	0.987742	0.0132656	0.987742	0.0132656	0.987742	0.0132656
590	0.987695	0.0132881	0.987695	0.0132881	0.987695	0.0132881	0.987695	0.0132881
591	0.987682	0.0133106	0.987682	0.0133106	0.987682	0.0133106	0.987682	0.0133106
592	0.987703	0.0133332	0.987703	0.0133332	0.987703	0.0133332	0.987703	0.0133332
593	0.98769	0.0133557	0.98769	0.0133557	0.98769	0.0133557	0.98769	0.0133557
594	0.987711	0.0133782	0.987711	0.0133782	0.987711	0.0133782	0.987711	0.0133782
595	0.987698	0.0134007	0.987698	0.0134007	0.987698	0.0134007	0.987698	0.0134007
596	0.987719	0.0134232	0.987719	0.0134232	0.987719	0.0134232	0.987719	0.0134232
597	0.987739	0.0134458	0.987739	0.0134458	0.987739	0.0134458	0.987739	0.0134458
598	0.987726	0.0134683	0.987726	0.0134683	0.987726	0.0134683	0.987726	0.0134683
599	0.987713	0.0134908	0.987713	0.0134908	0.987713	0.0134908	0.987713	0.0134908
600	0.9877	0.0135133	0.9877	0.0135133	0.9877	0.0135133	0.9877	0.0135133
601	0.987688	0.0135358	0.987688	0.0135358	0.987688	0.0135358	0.987688	0.0135358
602	0.987675	0.0135584	0.987675	0.0135584	0.987675	0.0135584	0.987675	0.0135584
603	0.987662	0.0135809	0.987662	0.0135809	0.987662	0.0135809	0.987662	0.0135809
604	0.987683	0.0136034	0.987683	0.0136034	0.987683	0.0136034	0.987683	0.0136034
605	0.98767	0.0136259	0.98767	0.0136259	0.98767	0.0136259	0.98767	0.0136259
606	0.98769	0.0136485	0.98769	0.0136485	0.98769	0.0136485	0.98769	0.0136485
607	0.987678	0.013671	0.987678	0.013671	0.987678	0.013671	0.987678	0.013671
608	0.987698	0.0136935	0.987698	0.0136935	0.987698	0.0136935	0.987698	0.0136935
609	0.987652	0.013716	0.987652	0.013716	0.987652	0.013716	0.987652	0.013716
610	0.987673	0.0137385	0.987673	0.0137385	0.987673	0.0137385	0.987673	0.0137385
611	0.987693	0.0137611	0.987693	0.0137611	0.987693	0.0137611	0.987693	0.0137611
612	0.987713	0.0137836	0.987713	0.0137836	0.987713	0.0137836	0.987713	0.0137836
613	0.987733	0.0138061	0.987733	0.0138061	0.987733	0.0138061	0.987733	0.0138061
614	0.987753	0.0138286	0.987753	0.0138286	0.987753	0.0138286	0.987753	0.0138286
615	0.987773	0.0138511	0.987773	0.0138511	0.987773	0.0138511	0.987773	0.0138511
616	0.98776	0.0138737	0.98776	0.0138737	0.98776	0.0138737	0.98776	0.0138737
617	0.987715	0.0138962	0.987715	0.0138962	0.987715	0.0138962	0.987715	0.0138962
618	0.987703	0.0139187	0.987703	0.0139187	0.987703	0.0139187	0.987703	0.0139187
619	0.987723	0.0139412	0.987723	0.0139412	0.987723	0.0139412	0.987723	0.0139412
620	0.98771	0.0139638	0.98771	0.0139638	0.98771	0.0139638	0.98771	0.0139638
621	0.98773	0.0139863	0.98773	0.0139863	0.98773	0.0139863	0.98773	0.0139863
622	0.987717	0.0140088	0.987717	0.0140088	0.987717	0.0140088	0.987717	0.0140088
623	0.987705	0.0140313	0.987705	0.0140313	0.987705	0.0140313	0.987705	0.0140313
624	0.987693	0.0140538	0.987693	0.0140538	0.987693	0.0140538	0.987693	0.0140538
625	0.987712	0.0140764	0.987712	0.0140764	0.987712	0.0140764	0.987712	0.0140764
626	0.987732	0.0140989	0.987732	0.0140989	0.987732	0.0140989	0.987732	0.0140989
627	0.98772	0.0141214	0.98772	0.0141214	0.98772	0.0141214	0.98772	0.0141214
628	0.987739	0.0141439	0.987739	0.0141439	0.987739	0.0141439	0.987739	0.0141439
629	0.987759	0.0141664	0.987759	0.0141664	0.987759	0.0141664	0.987759	0.0141664
630	0.987746	0.014189	0.987746	0.014189	0.987746	0.014189	0.987746	0.014189
631	0.987766	0.0142115	0.987766	0.0142115	0.987766	0.0142115	0.987766	0.0142115
632	0.987754	0.014234	0.987754	0.014234	0.987754	0.014234	0.987754	0.014234
633	0.987773	0.0142565	0.987773	0.0142565	0.987773	0.0142565	0.987773	0.0142565
634	0.987792	0.0142791	0.987792	0.0142791	0.987792	0.0142791	0.987792	0.0142791
635	0.98778	0.0143016	0.98778	0.0143016	0.98778	0.0143016	0.98778	0.0143016
636	0.987768	0.0143241	0.987768	0.0143241	0.987768	0.0143241	0.987768	0.0143241
637	0.987787	0.0143466	0.987787	0.0143466	0.987787	0.0143466	0.987787	0.0143466
638	0.987806	0.0143691	0.987806	0.0143691	0.987806	0.0143691	0.987806	0.0143691
639	0.987825	0.0143917	0.987825	0.0143917	0.987825	0.0143917	0.987825	0.0143917
640	0.987813	0.0144142	0.987813	0.0144142	0.987813	0.0144142	0.987813	0.0144142
641	0.987832	0.0144367	0.987832	0.0144367	0.987832	0.0144367	0.987832	0.0144367
642	0.98782	0.0144592	0.98782	0.0144592	0.98782	0.0144592	0.98782	0.0144592
643	0.987839	0.0144817	0.987839	0.0144817	0.987839	0.0144817	0.987839	0.0144817
644	0.987826	0.0145043	0.987826	0.0145043	0.987826	0.0145043	0.987826	0.0145043
645	0.987845	0.0145268	0.987845	0.0145268	0.987845	0.0145268	0.987845	0.0145268
646	0.987864	0.0145493	0.987864	0.0145493	0.987864	0.0145493	0.987864	0.0145493
647	0.987852	0.0145718	0.987852	0.0145718	0.987852	0.0145718	0.987852	0.0145718
648	0.98784	0.0145944	0.98784	0.0145944	0.98784	0.0145944	0.98784	0.0145944
649	0.987828	0.0146169	0.987828	0.0146169	0.987828	0.0146169	0.987828	0.0146169
650	0.987816	0.0146394	0.987816	0.0146394	0.987816	0.0146394	0.987816	0.0146394
651	0.987834	0.0146619	0.987834	0.0146619	0.987834	0.0146619	0.987834	0.0146619
652	0.987792	0.0146844	0.987792	0.0146844	0.987792	0.0146844	0.987792	0.0146844
653	0.98778	0.014707	0.98778	0.014707	0.98778	0.014707	0.98778	0.014707
654	0.987737	0.0147295	0.987737	0.0147295	0.987737	0.0147295	0.987737	0.0147295
655	0.987726	0.014752	0.987726	0.014752	0.987726	0.014752	0.987726	0.014752
656	0.987714	0.0147745	0.987714	0.0147745	0.987714	0.0147745	0.987714	0.0147745
657	0.987702	0.014797	0.987702	0.014797	0.987702	0.014797	0.987702	0.014797
658	0.987721	0.0148196	0.987721	0.0148196	0.987721	0.0148196	0.987721	0.0148196
659	0.987709	0.0148421	0.987709	0.0148421	0.987709	0.0148421	0.987709	0.0148421
660	0.987728	0.0148646	0.987728	0.0148646	0.987728	0.0148646	0.987728	0.0148646
661	0.987746	0.0148871	0.987746	0.0148871	0.987746	0.0148871	0.987746	0.0148871
662	0.987735	0.0149097	0.987735	0.0149097	0.987735	0.0149097	0.987735	0.0149097
663	0.987753	0.0149322	0.987753	0.0149322	0.987753	0.0149322	0.987753	0.0149322
664	0.987771	0.0149547	0.987771	0.0149547	0.987771	0.0149547	0.987771	0.0149547
665	0.98779	0.0149772	0.98779	0.0149772	0.98779	0.0149772	0.98779	0.0149772
666	0.987808	0.0149997	0.987808	0.0149997	0.987808	0.0149997	0.987808	0.0149997
667	0.987796	0.0150223	0.987796	0.0150223	0.987796	0.0150223	0.987796	0.0150223
668	0.987815	0.0150448	0.987815	0.0150448	0.987815	0.0150448	0.987815	0.0150448
669	0.987833	0.0150673	0.987833	0.0150673	0.987833	0.0150673	0.987833	0.0150673
670	0.987851	0.0150898	0.987851	0.0150898	0.987851	0.0150898	0.987851	0.0150898
671	0.987869	0.0151123	0.987869	0.0151123	0.987869	0.0151123	0.987869	0.0151123
672	0.987858	0.0151349	0.987858	0.0151349	0.987858	0.0151349	0.987858	0.0151349
673	0.987876	0.0151574	0.987876	0.0151574	0.987876	0.0151574	0.987876	0.0151574
674	0.987864	0.0151799	0.987864	0.0151799	0.987864	0.0151799	0.987864	0.0151799
675	0.987882	0.0152024	0.987882	0.0152024	0.987882	0.0152024	0.987882	0.0152024
676	0.9879	0.015225	0.9879	0.015225	0.9879	0.015225	0.9879	0.015225
677	0.987918	0.0152475	0.987918	0.0152475	0.987918	0.0152475	0.987918	0.0152475
678	0.987906	0.01527	0.987906	0.01527	0.987906	0.01527	0.987906	0.01527
679	0.987924	0.0152925	0.987924	0.0152925	0.987924	0.0152925	0.987924	0.0152925
680	0.987942	0.015315	0.987942	0.015315	0.987942	0.015315	0.987942	0.015315
681	0.98793	0.0153376	0.98793	0.0153376	0.98793	0.0153376	0.98793	0.0153376
682	0.987918	0.0153601	0.987918	0.0153601	0.987918	0.0153601	0.987918	0.0153601
683	0.987936	0.0153826	0.987936	0.0153826	0.987936	0.0153826	0.987936	0.0153826
684	0.987924	0.0154051	0.987924	0.0154051	0.987924	0.0154051	0.987924	0.0154051
685	0.987942	0.0154276	0.987942	0.0154276	0.987942	0.0154276	0.987942	0.0154276
686	0.98793	0.0154502	0.98793	0.0154502	0.98793	0.0154502	0.98793	0.0154502
687	0.987948	0.0154727	0.987948	0.0154727	0.987948	0.0154727	0.987948	0.0154727
688	0.987965	0.0154952	0.987965	0.0154952	0.987965	0.0154952	0.987965	0.0154952
689	0.987954	0.0155177	0.987954	0.0155177	0.987954	0.0155177	0.987954	0.0155177
690	0.987942	0.0155403	0.987942	0.0155403	0.987942	0.0155403	0.987942	0.0155403
691	0.987931	0.0155628	0.987931	0.0155628	0.987931	0.0155628	0.987931	0.0155628
692	0.987948	0.0155853	0.987948	0.0155853	0.987948	0.0155853	0.987948	0.0155853
693	0.987966	0.0156078	0.987966	0.0156078	0.987966	0.0156078	0.987966	0.0156078
694	0.987983	0.0156303	0.987983	0.0156303	0.987983	0.0156303	0.987983	0.0156303
695	0.988	0.0156529	0.988	0.0156529	0.988	0.0156529	0.988	0.0156529
696	0.987989	0.0156754	0.987989	0.0156754	0.987989	0.0156754	0.987989	0.0156754
697	0.988006	0.0156979	0.988006	0.0156979	0.988006	0.0156979	0.988006	0.0156979
698	0.988023	0.0157204	0.988023	0.0157204	0.988023	0.0157204	0.988023	0.0157204
699	0.98804	0.0157429	0.98804	0.0157429	0.98804	0.0157429	0.98804	0.0157429
700	0.988057	0.0157655	0.988057	0.0157655	0.988057	0.0157655	0.988057	0.0157655
701	0.988075	0.015788	0.988075	0.015788	0.988075	0.015788	0.988075	0.015788
702	0.988092	0.0158105	0.988092	0.0158105	0.988092	0.0158105	0.988092	0.0158105
703	0.98808	0.015833	0.98808	0.015833	0.98808	0.015833	0.98808	0.015833
704	0.988069	0.0158556	0.988069	0.0158556	0.988069	0.0158556	0.988069	0.0158556
705	0.988057	0.0158781	0.988057	0.0158781	0.988057	0.0158781	0.988057	0.0158781
706	0.988046	0.0159006	0.988046	0.0159006	0.988046	0.0159006	0.988046	0.0159006
707	0.988063	0.0159231	0.988063	0.0159231	0.988063	0.0159231	0.988063	0.0159231
708	0.988079	0.0159456	0.988079	0.0159456	0.988079	0.0159456	0.988079	0.0159456
709	0.988096	0.0159682	0.988096	0.0159682	0.988096	0.0159682	0.988096	0.0159682
710	0.988113	0.0159907	0.988113	0.0159907	0.988113	0.0159907	0.988113	0.0159907
711	0.988102	0.0160132	0.988102	0.0160132	0.988102	0.0160132	0.988102	0.0160132
712	0.988034	0.0160357	0.988034	0.0160357	0.988034	0.0160357	0.988034	0.0160357
713	0.988023	0.0160582	0.988023	0.0160582	0.988023	0.0160582	0.988023	0.0160582
714	0.98804	0.0160808	0.98804	0.0160808	0.98804	0.0160808	0.98804	0.0160808
715	0.988056	0.0161033	0.988056	0.0161033	0.988056	0.0161033	0.988056	0.0161033
716	0.988045	0.0161258	0.988073	0.0161258	0.988073	0.0161258	0.988045	0.0161258
717	0.988062	0.0161483	0.988062	0.0161483	0.988062	0.0161483	0.988062	0.0161483
718	0.988078	0.0161709	0.988078	0.0161709	0.988078	0.0161709	0.988078	0.0161709
719	0.988095	0.0161934	0.988095	0.0161934	0.988095	0.0161934	0.988095	0.0161934
720	0.988111	0.0162159	0.988111	0.0162159	0.988111	0.0162159	0.988111	0.0162159
721	0.988128	0.0162384	0.988128	0.0162384	0.988128	0.0162384	0.988128	0.0162384
722	0.988144	0.0162609	0.988144	0.0162609	0.988144	0.0162609	0.988144	0.0162609
723	0.988105	0.0162835	0.988105	0.0162835	0.988105	0.0162835	0.988105	0.0162835
724	0.988122	0.016306	0.988122	0.016306	0.988122	0.016306	0.988122	0.016306
725	0.988111	0.0163285	0.988111	0.0163285	0.988111	0.0163285	0.988111	0.0163285
726	0.988127	0.016351	0.988127	0.016351	0.988127	0.016351	0.988127	0.016351
727	0.988088	0.0163735	0.988116	0.0163735	0.988088	0.0163735	0.988116	0.0163735
728	0.988105	0.0163961	0.988105	0.0163961	0.988105	0.0163961	0.988105	0.0163961
729	0.988094	0.0164186	0.988094	0.0164186	0.988094	0.0164186	0.988094	0.0164186
730	0.98811	0.0164411	0.98811	0.0164411	0.98811	0.0164411	0.98811	0.0164411
731	0.988126	0.0164636	0.988126	0.0164636	0.988126	0.0164636	0.988126	0.0164636
732	0.988115	0.0164862	0.988115	0.0164862	0.988115	0.0164862	0.988115	0.0164862
733	0.988131	0.0165087	0.988131	0.0165087	0.988131	0.0165087	0.988131	0.0165087
734	0.988093	0.0165312	0.988093	0.0165312	0.988093	0.0165312	0.988093	0.0165312
735	0.988082	0.0165537	0.988082	0.0165537	0.988082	0.0165537	0.988082	0.0165537
736	0.988098	0.0165762	0.988098	0.0165762	0.988098	0.0165762	0.988098	0.0165762
737	0.988114	0.0165988	0.988114	0.0165988	0.988114	0.0165988	0.988114	0.0165988
738	0.98813	0.0166213	0.98813	0.0166213	0.98813	0.0166213	0.98813	0.0166213
739	0.988092	0.0166438	0.988092	0.0166438	0.988092	0.0166438	0.988092	0.0166438
740	0.988108	0.0166663	0.988108	0.0166663	0.988108	0.0166663	0.988108	0.0166663
741	0.988124	0.0166889	0.988124	0.0166889	0.988124	0.0166889	0.988124	0.0166889
742	0.98814	0.0167114	0.98814	0.0167114	0.98814	0.0167114	0.98814	0.0167114
743	0.988156	0.0167339	0.988156	0.0167339	0.988156	0.0167339	0.988156	0.0167339
744	0.988172	0.0167564	0.988172	0.0167564	0.988172	0.0167564	0.988172	0.0167564
745	0.988108	0.0167789	0.988108	0.0167789	0.988108	0.0167789	0.988108	0.0167789
746	0.988124	0.0168015	0.988124	0.0168015	0.988124	0.0168015	0.988124	0.0168015
747	0.988113	0.016824	0.988113	0.016824	0.988113	0.016824	0.988113	0.016824
748	0.988102	0.0168465	0.988102	0.0168465	0.988102	0.0168465	0.988102	0.0168465
749	0.988118	0.016869	0.988118	0.016869	0.988118	0.016869	0.988118	0.016869
750	0.988107	0.0168915	0.988107	0.0168915	0.988107	0.0168915	0.988107	0.0168915
751	0.988123	0.0169141	0.988123	0.0169141	0.988123	0.0169141	0.988123	0.0169141
752	0.988112	0.0169366	0.988112	0.0169366	0.988112	0.0169366	0.988112	0.0169366
753	0.988128	0.0169591	0.988128	0.0169591	0.988128	0.0169591	0.988128	0.0169591
754	0.988144	0.0169816	0.988144	0.0169816	0.988144	0.0169816	0.988144	0.0169816
755	0.988159	0.0170042	0.988159	0.0170042	0.988159	0.0170042	0.988159	0.0170042
756	0.988122	0.0170267	0.988122	0.0170267	0.988122	0.0170267	0.988122	0.0170267
757	0.988138	0.0170492	0.988138	0.0170492	0.988138	0.0170492	0.988138	0.0170492
758	0.988153	0.0170717	0.988153	0.0170717	0.988153	0.0170717	0.988153	0.0170717
759	0.988169	0.0170942	0.988169	0.0170942	0.988169	0.0170942	0.988169	0.0170942
760	0.988158	0.0171168	0.988158	0.0171168	0.988158	0.0171168	0.988158	0.0171168
761	0.988174	0.0171393	0.988174	0.0171393	0.988174	0.0171393	0.988174	0.0171393
762	0.988189	0.0171618	0.988189	0.0171618	0.988189	0.0171618	0.988189	0.0171618
763	0.988205	0.0171843	0.988205	0.0171843	0.988205	0.0171843	0.988205	0.0171843
764	0.98822	0.0172068	0.98822	0.0172068	0.98822	0.0172068	0.98822	0.0172068
765	0.988236	0.0172294	0.988236	0.0172294	0.988236	0.0172294	0.988236	0.0172294
766	0.988225	0.0172519	0.988225	0.0172519	0.988225	0.0172519	0.988225	0.0172519
767	0.988214	0.0172744	0.988214	0.0172744	0.988214	0.0172744	0.988214	0.0172744
768	0.988229	0.0172969	0.988229	0.0172969	0.988229	0.0172969	0.988229	0.0172969
769	0.988245	0.0173195	0.988245	0.0173195	0.988245	0.0173195	0.988245	0.0173195
770	0.988234	0.017342	0.988234	0.017342	0.988234	0.017342	0.988234	0.017342
771	0.988249	0.0173645	0.988249	0.0173645	0.988249	0.0173645	0.988249	0.0173645
772	0.988213	0.017387	0.988213	0.017387	0.988213	0.017387	0.988213	0.017387
773	0.988228	0.0174095	0.988228	0.0174095	0.988228	0.0174095	0.988228	0.0174095
774	0.988217	0.0174321	0.988217	0.0174321	0.988217	0.0174321	0.988217	0.0174321
775	0.988233	0.0174546	0.988233	0.0174546	0.988233	0.0174546	0.988233	0.0174546
776	0.988248	0.0174771	0.988248	0.0174771	0.988248	0.0174771	0.988248	0.0174771
777	0.988237	0.0174996	0.988237	0.0174996	0.988237	0.0174996	0.988237	0.0174996
778	0.988252	0.0175221	0.988252	0.0175221	0.988252	0.0175221	0.988252	0.0175221
779	0.988267	0.0175447	0.988267	0.0175447	0.988267	0.0175447	0.988267	0.0175447
780	0.988282	0.0175672	0.988282	0.0175672	0.988282	0.0175672	0.988282	0.0175672
781	0.988272	0.0175897	0.988272	0.0175897	0.988272	0.0175897	0.988272	0.0175897
782	0.988287	0.0176122	0.988287	0.0176122	0.988287	0.0176122	0.988287	0.0176122
783	0.988302	0.0176348	0.988302	0.0176348	0.988302	0.0176348	0.988302	0.0176348
784	0.988266	0.0176573	0.988266	0.0176573	0.988266	0.0176573	0.988266	0.0176573
785	0.98823	0.0176798	0.98823	0.0176798	0.98823	0.0176798	0.98823	0.0176798
786	0.988219	0.0177023	0.988219	0.0177023	0.988219	0.0177023	0.988219	0.0177023
787	0.988234	0.0177248	0.988234	0.0177248	0.988234	0.0177248	0.988234	0.0177248
788	0.988224	0.0177474	0.988224	0.0177474	0.988224	0.0177474	0.988224	0.0177474
789	0.988239	0.0177699	0.988239	0.0177699	0.988239	0.0177699	0.988239	0.0177699
790	0.988203	0.0177924	0.988203	0.0177924	0.988203	0.0177924	0.988203	0.0177924
791	0.988218	0.0178149	0.988218	0.0178149	0.988218	0.0178149	0.988218	0.0178149
792	0.988233	0.0178374	0.988233	0.0178374	0.988233	0.0178374	0.988233	0.0178374
793	0.988247	0.01786	0.988247	0.01786	0.988247	0.01786	0.988247	0.01786
794	0.988237	0.0178825	0.988237	0.0178825	0.988237	0.0178825	0.988237	0.0178825
795	0.988202	0.017905	0.988202	0.017905	0.988202	0.017905	0.988202	0.017905
796	0.988216	0.0179275	0.988216	0.0179275	0.988216	0.0179275	0.988216	0.0179275
797	0.988231	0.0179501	0.988231	0.0179501	0.988231	0.0179501	0.988231	0.0179501
798	0.988221	0.0179726	0.988221	0.0179726	0.988221	0.0179726	0.988221	0.0179726
799	0.988211	0.0179951	0.988211	0.0179951	0.988211	0.0179951	0.988211	0.0179951
800	0.9882	0.0180176	0.9882	0.0180176	0.9882	0.0180176	0.9882	0.0180176
801	0.988215	0.0180401	0.988215	0.0180401	0.988215	0.0180401	0.988215	0.0180401
802	0.988205	0.0180627	0.988205	0.0180627	0.988205	0.0180627	0.988205	0.0180627
803	0.988219	0.0180852	0.988219	0.0180852	0.988219	0.0180852	0.988219	0.0180852
804	0.988209	0.0181077	0.988209	0.0181077	0.988209	0.0181077	0.988209	0.0181077
805	0.988224	0.0181302	0.988224	0.0181302	0.988224	0.0181302	0.988224	0.0181302
806	0.988239	0.0181527	0.988239	0.0181527	0.988239	0.0181527	0.988239	0.0181527
807	0.988253	0.0181753	0.988253	0.0181753	0.988253	0.0181753	0.988253	0.0181753
808	0.988268	0.0181978	0.988268	0.0181978	0.988268	0.0181978	0.988268	0.0181978
809	0.988282	0.0182203	0.988282	0.0182203	0.988282	0.0182203	0.988282	0.0182203
810	0.988297	0.0182428	0.988297	0.0182428	0.988297	0.0182428	0.988297	0.0182428
811	0.988311	0.0182654	0.988311	0.0182654	0.988311	0.0182654	0.988311	0.0182654
812	0.988325	0.0182879	0.988325	0.0182879	0.988325	0.0182879	0.988325	0.0182879
813	0.98834	0.0183104	0.98834	0.0183104	0.98834	0.0183104	0.98834	0.0183104
814	0.988354	0.0183329	0.988354	0.0183329	0.988354	0.0183329	0.988354	0.0183329
815	0.988368	0.0183554	0.988368	0.0183554	0.988368	0.0183554	0.988368	0.0183554
816	0.988358	0.018378	0.988358	0.018378	0.988358	0.018378	0.988358	0.018378
817	0.988348	0.0184005	0.988348	0.0184005	0.988348	0.0184005	0.988348	0.0184005
818	0.988362	0.018423	0.988362	0.018423	0.988362	0.018423	0.988362	0.018423
819	0.988352	0.0184455	0.988352	0.0184455	0.988352	0.0184455	0.988352	0.0184455
820	0.988317	0.018468	0.988317	0.018468	0.988317	0.018468	0.988317	0.018468
821	0.988283	0.0184906	0.988307	0.0184906	0.988307	0.0184906	0.988283	0.0184906
822	0.988297	0.0185131	0.988297	0.0185131	0.988297	0.0185131	0.988297	0.0185131
823	0.988311	0.0185356	0.988311	0.0185356	0.988311	0.0185356	0.988311	0.0185356
824	0.988326	0.0185581	0.988326	0.0185581	0.988326	0.0185581	0.988326	0.0185581
825	0.988291	0.0185807	0.988291	0.0185807	0.988291	0.0185807	0.988291	0.0185807
826	0.988257	0.0186032	0.988257	0.0186032	0.988257	0.0186032	0.988257	0.0186032
827	0.988247	0.0186257	0.988247	0.0186257	0.988247	0.0186257	0.988247	0.0186257
828	0.988237	0.0186482	0.988237	0.0186482	0.988237	0.0186482	0.988237	0.0186482
829	0.988251	0.0186707	0.988251	0.0186707	0.988251	0.0186707	0.988251	0.0186707
830	0.988265	0.0186933	0.988265	0.0186933	0.988265	0.0186933	0.988265	0.0186933
831	0.988279	0.0187158	0.988279	0.0187158	0.988279	0.0187158	0.988279	0.0187158
832	0.988245	0.0187383	0.988245	0.0187383	0.988245	0.0187383	0.988245	0.0187383
833	0.98826	0.0187608	0.98826	0.0187608	0.98826	0.0187608	0.98826	0.0187608
834	0.988274	0.0187833	0.988274	0.0187833	0.988274	0.0187833	0.988274	0.0187833
835	0.988264	0.0188059	0.988264	0.0188059	0.988264	0.0188059	0.988264	0.0188059
836	0.988254	0.0188284	0.988254	0.0188284	0.988254	0.0188284	0.988254	0.0188284
837	0.988268	0.0188509	0.988268	0.0188509	0.988268	0.0188509	0.988268	0.0188509
838	0.988282	0.0188734	0.988282	0.0188734	0.988282	0.0188734	0.988282	0.0188734
839	0.988296	0.018896	0.988296	0.018896	0.988296	0.018896	0.988296	0.018896
840	0.988286	0.0189185	0.988286	0.0189185	0.988286	0.0189185	0.988286	0.0189185
841	0.9883	0.018941	0.9883	0.018941	0.9883	0.018941	0.9883	0.018941
842	0.98829	0.0189635	0.98829	0.0189635	0.98829	0.0189635	0.98829	0.0189635
843	0.988233	0.018986	0.988233	0.018986	0.988233	0.018986	0.988233	0.018986
844	0.988247	0.0190086	0.988247	0.0190086	0.988247	0.0190086	0.988247	0.0190086
845	0.988237	0.0190311	0.988237	0.0190311	0.988237	0.0190311	0.988237	0.0190311
846	0.988227	0.0190536	0.988227	0.0190536	0.988227	0.0190536	0.988227	0.0190536
847	0.988218	0.0190761	0.988218	0.0190761	0.988218	0.0190761	0.988218	0.0190761
848	0.988231	0.0190986	0.988231	0.0190986	0.988231	0.0190986	0.988231	0.0190986
849	0.988222	0.0191212	0.988222	0.0191212	0.988222	0.0191212	0.988222	0.0191212
850	0.988236	0.0191437	0.988236	0.0191437	0.988236	0.0191437	0.988236	0.0191437
851	0.988249	0.0191662	0.988249	0.0191662	0.988249	0.0191662	0.988249	0.0191662
852	0.988216	0.0191887	0.988216	0.0191887	0.988216	0.0191887	0.988216	0.0191887
853	0.988207	0.0192113	0.988207	0.0192113	0.988207	0.0192113	0.988207	0.0192113
854	0.98815	0.0192338	0.98815	0.0192338	0.98815	0.0192338	0.98815	0.0192338
855	0.988141	0.0192563	0.988141	0.0192563	0.988141	0.0192563	0.988141	0.0192563
856	0.988131	0.0192788	0.988131	0.0192788	0.988131	0.0192788	0.988131	0.0192788
857	0.988075	0.0193013	0.988075	0.0193013	0.988075	0.0193013	0.988075	0.0193013
858	0.988089	0.0193239	0.988089	0.0193239	0.988089	0.0193239	0.988089	0.0193239
859	0.988103	0.0193464	0.988103	0.0193464	0.988103	0.0193464	0.988103	0.0193464
860	0.98807	0.0193689	0.98807	0.0193689	0.98807	0.0193689	0.98807	0.0193689
861	0.988084	0.0193914	0.988084	0.0193914	0.988084	0.0193914	0.988084	0.0193914
862	0.988098	0.0194139	0.988098	0.0194139	0.988098	0.0194139	0.988098	0.0194139
863	0.988088	0.0194365	0.988088	0.0194365	0.988088	0.0194365	0.988088	0.0194365
864	0.988079	0.019459	0.988079	0.019459	0.988079	0.019459	0.988079	0.019459
865	0.988093	0.0194815	0.988093	0.0194815	0.988093	0.0194815	0.988093	0.0194815
866	0.988083	0.019504	0.988083	0.019504	0.988083	0.019504	0.988083	0.019504
867	0.988097	0.0195266	0.988097	0.0195266	0.988097	0.0195266	0.988097	0.0195266
868	0.988111	0.0195491	0.988111	0.0195491	0.988111	0.0195491	0.988111	0.0195491
869	0.988125	0.0195716	0.988125	0.0195716	0.988125	0.0195716	0.988125	0.0195716
870	0.988115	0.0195941	0.988115	0.0195941	0.988115	0.0195941	0.988115	0.0195941
871	0.988129	0.0196166	0.988129	0.0196166	0.988129	0.0196166	0.988129	0.0196166
872	0.988142	0.0196392	0.988142	0.0196392	0.988142	0.0196392	0.988142	0.0196392
873	0.988156	0.0196617	0.988156	0.0196617	0.988156	0.0196617	0.988156	0.0196617
874	0.98817	0.0196842	0.98817	0.0196842	0.98817	0.0196842	0.98817	0.0196842
875	0.988137	0.0197067	0.988137	0.0197067	0.988137	0.0197067	0.988137	0.0197067
876	0.988151	0.0197292	0.988151	0.0197292	0.988151	0.0197292	0.988151	0.0197292
877	0.988142	0.0197518	0.988142	0.0197518	0.988142	0.0197518	0.988142	0.0197518
878	0.988155	0.0197743	0.988155	0.0197743	0.988155	0.0197743	0.988155	0.0197743
879	0.988146	0.0197968	0.988146	0.0197968	0.988146	0.0197968	0.988146	0.0197968
880	0.988159	0.0198193	0.988137	0.0198193	0.988159	0.0198193	0.988159	0.0198193
881	0.988127	0.0198419	0.988127	0.0198419	0.988127	0.0198419	0.988127	0.0198419
882	0.988141	0.0198644	0.988141	0.0198644	0.988141	0.0198644	0.988141	0.0198644
883	0.988086	0.0198869	0.988086	0.0198869	0.988086	0.0198869	0.988086	0.0198869
884	0.9881	0.0199094	0.9881	0.0199094	0.9881	0.0199094	0.9881	0.0199094
885	0.988113	0.0199319	0.988113	0.0199319	0.988113	0.0199319	0.988113	0.0199319
886	0.988104	0.0199545	0.988104	0.0199545	0.988104	0.0199545	0.988104	0.0199545
887	0.988118	0.019977	0.988118	0.019977	0.988118	0.019977	0.988118	0.019977
888	0.988131	0.0199995	0.988131	0.0199995	0.988131	0.0199995	0.988131	0.0199995
889	0.988144	0.020022	0.988144	0.020022	0.988144	0.020022	0.988144	0.020022
890	0.988135	0.0200445	0.988135	0.0200445	0.988135	0.0200445	0.988135	0.0200445
891	0.988126	0.0200671	0.988126	0.0200671	0.988126	0.0200671	0.988126	0.0200671
892	0.988139	0.0200896	0.988139	0.0200896	0.988139	0.0200896	0.988139	0.0200896
893	0.988153	0.0201121	0.988153	0.0201121	0.988153	0.0201121	0.988153	0.0201121
894	0.988143	0.0201346	0.988143	0.0201346	0.988143	0.0201346	0.988143	0.0201346
895	0.988134	0.0201572	0.988134	0.0201572	0.988134	0.0201572	0.988134	0.0201572
896	0.988125	0.0201797	0.988125	0.0201797	0.988125	0.0201797	0.988125	0.0201797
897	0.988116	0.0202022	0.988116	0.0202022	0.988116	0.0202022	0.988116	0.0202022
898	0.988129	0.0202247	0.988129	0.0202247	0.988129	0.0202247	0.988129	0.0202247
899	0.98812	0.0202472	0.98812	0.0202472	0.98812	0.0202472	0.98812	0.0202472
900	0.988134	0.0202698	0.988134	0.0202698	0.988134	0.0202698	0.988134	0.0202698
901	0.988147	0.0202923	0.988147	0.0202923	0.988147	0.0202923	0.988147	0.0202923
902	0.98816	0.0203148	0.98816	0.0203148	0.98816	0.0203148	0.98816	0.0203148
903	0.988129	0.0203373	0.988129	0.0203373	0.988129	0.0203373	0.988129	0.0203373
904	0.988142	0.0203598	0.988142	0.0203598	0.988142	0.0203598	0.988142	0.0203598
905	0.988155	0.0203824	0.988155	0.0203824	0.988155	0.0203824	0.988155	0.0203824
906	0.988168	0.0204049	0.988168	0.0204049	0.988168	0.0204049	0.988168	0.0204049
907	0.988181	0.0204274	0.988181	0.0204274	0.988181	0.0204274	0.988181	0.0204274
908	0.988194	0.0204499	0.988194	0.0204499	0.988194	0.0204499	0.988194	0.0204499
909	0.988185	0.0204725	0.988185	0.0204725	0.988185	0.0204725	0.988185	0.0204725
910	0.988176	0.020495	0.988176	0.020495	0.988176	0.020495	0.988176	0.020495
911	0.988167	0.0205175	0.988167	0.0205175	0.988167	0.0205175	0.988167	0.0205175
912	0.98818	0.02054	0.98818	0.02054	0.98818	0.02054	0.98818	0.02054
913	0.988193	0.0205625	0.988193	0.0205625	0.988193	0.0205625	0.988193	0.0205625
914	0.988206	0.0205851	0.988206	0.0205851	0.988206	0.0205851	0.988206	0.0205851
915	0.988219	0.0206076	0.988219	0.0206076	0.988219	0.0206076	0.988219	0.0206076
916	0.988188	0.0206301	0.988188	0.0206301	0.988188	0.0206301	0.988188	0.0206301
917	0.988201	0.0206526	0.988201	0.0206526	0.988201	0.0206526	0.988201	0.0206526
918	0.988214	0.0206751	0.988214	0.0206751	0.988214	0.0206751	0.988214	0.0206751
919	0.988227	0.0206977	0.988227	0.0206977	0.988227	0.0206977	0.988227	0.0206977
920	0.988239	0.0207202	0.988239	0.0207202	0.988239	0.0207202	0.988239	0.0207202
921	0.988252	0.0207427	0.988252	0.0207427	0.988252	0.0207427	0.988252	0.0207427
922	0.988265	0.0207652	0.988265	0.0207652	0.988265	0.0207652	0.988265	0.0207652
923	0.988234	0.0207878	0.988234	0.0207878	0.988234	0.0207878	0.988234	0.0207878
924	0.988247	0.0208103	0.988247	0.0208103	0.988247	0.0208103	0.988247	0.0208103
925	0.98826	0.0208328	0.98826	0.0208328	0.98826	0.0208328	0.98826	0.0208328
926	0.988272	0.0208553	0.988272	0.0208553	0.988272	0.0208553	0.988272	0.0208553
927	0.988263	0.0208778	0.988263	0.0208778	0.988263	0.0208778	0.988263	0.0208778
928	0.988255	0.0209004	0.988255	0.0209004	0.988255	0.0209004	0.988255	0.0209004
929	0.988224	0.0209229	0.988224	0.0209229	0.988224	0.0209229	0.988224	0.0209229
930	0.988215	0.0209454	0.988215	0.0209454	0.988215	0.0209454	0.988215	0.0209454
931	0.988206	0.0209679	0.988206	0.0209679	0.988206	0.0209679	0.988206	0.0209679
932	0.988198	0.0209904	0.988198	0.0209904	0.988198	0.0209904	0.988198	0.0209904
933	0.98821	0.021013	0.98821	0.021013	0.98821	0.021013	0.98821	0.021013
934	0.98818	0.0210355	0.98818	0.0210355	0.98818	0.0210355	0.98818	0.0210355
935	0.988171	0.021058	0.988171	0.021058	0.988171	0.021058	0.988171	0.021058
936	0.988163	0.0210805	0.988163	0.0210805	0.988163	0.0210805	0.988163	0.0210805
937	0.988133	0.0211031	0.988133	0.0211031	0.988133	0.0211031	0.988133	0.0211031
938	0.988145	0.0211256	0.988145	0.0211256	0.988145	0.0211256	0.988145	0.0211256
939	0.988158	0.0211481	0.988158	0.0211481	0.988158	0.0211481	0.988158	0.0211481
940	0.98817	0.0211706	0.98817	0.0211706	0.98817	0.0211706	0.98817	0.0211706
941	0.988162	0.0211931	0.988162	0.0211931	0.988162	0.0211931	0.988162	0.0211931
942	0.988153	0.0212157	0.988153	0.0212157	0.988153	0.0212157	0.988153	0.0212157
943	0.988166	0.0212382	0.988166	0.0212382	0.988166	0.0212382	0.988166	0.0212382
944	0.988178	0.0212607	0.988178	0.0212607	0.988178	0.0212607	0.988178	0.0212607
945	0.988148	0.0212832	0.988148	0.0212832	0.988148	0.0212832	0.988148	0.0212832
946	0.988161	0.0213057	0.988161	0.0213057	0.988161	0.0213057	0.988161	0.0213057
947	0.988173	0.0213283	0.988173	0.0213283	0.988173	0.0213283	0.988173	0.0213283
948	0.988165	0.0213508	0.988165	0.0213508	0.988165	0.0213508	0.988165	0.0213508
949	0.988156	0.0213733	0.988156	0.0213733	0.988156	0.0213733	0.988156	0.0213733
950	0.988169	0.0213958	0.988169	0.0213958	0.988169	0.0213958	0.988169	0.0213958
951	0.988181	0.0214184	0.988181	0.0214184	0.988181	0.0214184	0.988181	0.0214184
952	0.988173	0.0214409	0.988173	0.0214409	0.988173	0.0214409	0.988173	0.0214409
953	0.988185	0.0214634	0.988185	0.0214634	0.988185	0.0214634	0.988185	0.0214634
954	0.988176	0.0214859	0.988176	0.0214859	0.988176	0.0214859	0.988176	0.0214859
955	0.988189	0.0215084	0.988189	0.0215084	0.988189	0.0215084	0.988189	0.0215084
956	0.988201	0.021531	0.988201	0.021531	0.988201	0.021531	0.988201	0.021531
957	0.988193	0.0215535	0.988193	0.0215535	0.988193	0.0215535	0.988193	0.0215535
958	0.988205	0.021576	0.988205	0.021576	0.988205	0.021576	0.988205	0.021576
959	0.988196	0.0215985	0.988196	0.0215985	0.988196	0.0215985	0.988196	0.0215985
960	0.988209	0.021621	0.988209	0.021621	0.988209	0.021621	0.988209	0.021621
961	0.9882	0.0216436	0.9882	0.0216436	0.9882	0.0216436	0.9882	0.0216436
962	0.988212	0.0216661	0.988212	0.0216661	0.988212	0.0216661	0.988212	0.0216661
963	0.988204	0.0216886	0.988204	0.0216886	0.988204	0.0216886	0.988204	0.0216886
964	0.988195	0.0217111	0.988195	0.0217111	0.988195	0.0217111	0.988195	0.0217111
965	0.988207	0.0217337	0.988207	0.0217337	0.988207	0.0217337	0.988207	0.0217337
966	0.988199	0.0217562	0.988199	0.0217562	0.988199	0.0217562	0.988199	0.0217562
967	0.988211	0.0217787	0.988211	0.0217787	0.988211	0.0217787	0.988211	0.0217787
968	0.988223	0.0218012	0.988223	0.0218012	0.988223	0.0218012	0.988223	0.0218012
969	0.988236	0.0218237	0.988236	0.0218237	0.988236	0.0218237	0.988236	0.0218237
970	0.988227	0.0218463	0.988227	0.0218463	0.988227	0.0218463	0.988227	0.0218463
971	0.988219	0.0218688	0.988219	0.0218688	0.988219	0.0218688	0.988219	0.0218688
972	0.988231	0.0218913	0.988231	0.0218913	0.988231	0.0218913	0.988231	0.0218913
973	0.988243	0.0219138	0.988243	0.0219138	0.988243	0.0219138	0.988243	0.0219138
974	0.988234	0.0219363	0.988234	0.0219363	0.988234	0.0219363	0.988234	0.0219363
975	0.988226	0.0219589	0.988226	0.0219589	0.988226	0.0219589	0.988226	0.0219589
976	0.988156	0.0219814	0.988156	0.0219814	0.988156	0.0219814	0.988156	0.0219814
977	0.988168	0.0220039	0.988168	0.0220039	0.988168	0.0220039	0.988168	0.0220039
978	0.98818	0.0220264	0.98818	0.0220264	0.98818	0.0220264	0.98818	0.0220264
979	0.988172	0.022049	0.988172	0.022049	0.988172	0.022049	0.988172	0.022049
980	0.988184	0.0220715	0.988184	0.0220715	0.988184	0.0220715	0.988184	0.0220715
981	0.988196	0.022094	0.988196	0.022094	0.988196	0.022094	0.988196	0.022094
982	0.988208	0.0221165	0.988208	0.0221165	0.988208	0.0221165	0.988208	0.0221165
983	0.98822	0.022139	0.98822	0.022139	0.98822	0.022139	0.98822	0.022139
984	0.988232	0.0221616	0.988232	0.0221616	0.988232	0.0221616	0.988232	0.0221616
985	0.988224	0.0221841	0.988224	0.0221841	0.988224	0.0221841	0.988224	0.0221841
986	0.988215	0.0222066	0.988236	0.0222066	0.988215	0.0222066	0.988236	0.0222066
987	0.988227	0.0222291	0.988227	0.0222291	0.988227	0.0222291	0.988227	0.0222291
988	0.988239	0.0222517	0.988239	0.0222517	0.988239	0.0222517	0.988239	0.0222517
989	0.988231	0.0222742	0.988231	0.0222742	0.988231	0.0222742	0.988231	0.0222742
990	0.988243	0.0222967	0.988243	0.0222967	0.988243	0.0222967	0.988243	0.0222967
991	0.988255	0.0223192	0.988255	0.0223192	0.988255	0.0223192	0.988255	0.0223192
992	0.988266	0.0223417	0.988266	0.0223417	0.988266	0.0223417	0.988266	0.0223417
993	0.988278	0.0223643	0.988278	0.0223643	0.988278	0.0223643	0.988278	0.0223643
994	0.98827	0.0223868	0.98827	0.0223868	0.98827	0.0223868	0.98827	0.0223868
995	0.988282	0.0224093	0.988282	0.0224093	0.988282	0.0224093	0.988282	0.0224093
996	0.988273	0.0224318	0.988273	0.0224318	0.988273	0.0224318	0.988273	0.0224318
997	0.988285	0.0224543	0.988285	0.0224543	0.988285	0.0224543	0.988285	0.0224543
998	0.988297	0.0224769	0.988297	0.0224769	0.988297	0.0224769	0.988297	0.0224769
999	0.988309	0.0224994	0.988309	0.0224994	0.988309	0.0224994	0.988309	0.0224994
1000	0.98832	0.0225219	0.98832	0.0225219	0.98832	0.0225219	0.98832	0.0225219
1001	0.988312	0.0225444	0.988312	0.0225444	0.988312	0.0225444	0.988312	0.0225444
1002	0.988304	0.022567	0.988304	0.022567	0.988304	0.022567	0.988304	0.022567
1003	0.988295	0.0225895	0.988295	0.0225895	0.988295	0.0225895	0.988295	0.0225895
1004	0.988307	0.022612	0.988287	0.022612	0.988307	0.022612	0.988307	0.022612
1005	0.988299	0.0226345	0.988299	0.0226345	0.988299	0.0226345	0.988299	0.0226345
1006	0.98831	0.022657	0.98831	0.022657	0.98831	0.022657	0.98831	0.022657
1007	0.988322	0.0226796	0.988322	0.0226796	0.988322	0.0226796	0.988322	0.0226796
1008	0.988334	0.0227021	0.988334	0.0227021	0.988334	0.0227021	0.988334	0.0227021
1009	0.988325	0.0227246	0.988325	0.0227246	0.988325	0.0227246	0.988325	0.0227246
1010	0.988337	0.0227471	0.988337	0.0227471	0.988337	0.0227471	0.988337	0.0227471
1011	0.988348	0.0227696	0.988348	0.0227696	0.988348	0.0227696	0.988348	0.0227696
1012	0.98836	0.0227922	0.98836	0.0227922	0.98836	0.0227922	0.98836	0.0227922
1013	0.988371	0.0228147	0.988371	0.0228147	0.988371	0.0228147	0.988371	0.0228147
1014	0.988363	0.0228372	0.988363	0.0228372	0.988363	0.0228372	0.988363	0.0228372
1015	0.988375	0.0228597	0.988375	0.0228597	0.988375	0.0228597	0.988375	0.0228597
1016	0.988366	0.0228823	0.988366	0.0228823	0.988366	0.0228823	0.988366	0.0228823
1017	0.988338	0.0229048	0.988338	0.0229048	0.988338	0.0229048	0.988338	0.0229048
1018	0.98833	0.0229273	0.98833	0.0229273	0.98833	0.0229273	0.98833	0.0229273
1019	0.988322	0.0229498	0.988322	0.0229498	0.988322	0.0229498	0.988322	0.0229498
1020	0.988334	0.0229723	0.988334	0.0229723	0.988334	0.0229723	0.988334	0.0229723
1021	0.988325	0.0229949	0.988325	0.0229949	0.988325	0.0229949	0.988325	0.0229949
1022	0.988337	0.0230174	0.988337	0.0230174	0.988337	0.0230174	0.988337	0.0230174
1023	0.98829	0.0230399	0.98829	0.0230399	0.98829	0.0230399	0.98829	0.0230399
1024	0.988301	0.0230624	0.988301	0.0230624	0.988301	0.0230624	0.988301	0.0230624
1025	0.988312	0.0230849	0.988312	0.0230849	0.988312	0.0230849	0.988312	0.0230849
1026	0.988324	0.0231075	0.988324	0.0231075	0.988324	0.0231075	0.988324	0.0231075
1027	0.988335	0.02313	0.988335	0.02313	0.988335	0.02313	0.988335	0.02313
1028	0.988327	0.0231525	0.988327	0.0231525	0.988327	0.0231525	0.988327	0.0231525
1029	0.988338	0.023175	0.988319	0.023175	0.988319	0.023175	0.988338	0.023175
1030	0.988291	0.0231976	0.988291	0.0231976	0.988291	0.0231976	0.988291	0.0231976
1031	0.988303	0.0232201	0.988303	0.0232201	0.988303	0.0232201	0.988303	0.0232201
1032	0.988314	0.0232426	0.988314	0.0232426	0.988314	0.0232426	0.988314	0.0232426
1033	0.988287	0.0232651	0.988287	0.0232651	0.988287	0.0232651	0.988287	0.0232651
1034	0.988298	0.0232876	0.988298	0.0232876	0.988298	0.0232876	0.988298	0.0232876
1035	0.988309	0.0233102	0.988309	0.0233102	0.988309	0.0233102	0.988309	0.0233102
1036	0.988321	0.0233327	0.988321	0.0233327	0.988321	0.0233327	0.988321	0.0233327
1037	0.988332	0.0233552	0.988332	0.0233552	0.988332	0.0233552	0.988332	0.0233552
1038	0.988324	0.0233777	0.988324	0.0233777	0.988324	0.0233777	0.988324	0.0233777
1039	0.988297	0.0234002	0.988316	0.0234002	0.988316	0.0234002	0.988316	0.0234002
1040	0.988308	0.0234228	0.988308	0.0234228	0.988308	0.0234228	0.988308	0.0234228
1041	0.988319	0.0234453	0.988319	0.0234453	0.988319	0.0234453	0.988319	0.0234453
1042	0.98833	0.0234678	0.98833	0.0234678	0.98833	0.0234678	0.98833	0.0234678
1043	0.988342	0.0234903	0.988342	0.0234903	0.988342	0.0234903	0.988342	0.0234903
1044	0.988353	0.0235129	0.988353	0.0235129	0.988353	0.0235129	0.988353	0.0235129
1045	0.988345	0.0235354	0.988345	0.0235354	0.988345	0.0235354	0.988345	0.0235354
1046	0.988337	0.0235579	0.988337	0.0235579	0.988337	0.0235579	0.988337	0.0235579
1047	0.988348	0.0235804	0.988348	0.0235804	0.988348	0.0235804	0.988348	0.0235804
1048	0.988359	0.0236029	0.988359	0.0236029	0.988359	0.0236029	0.988359	0.0236029
1049	0.98837	0.0236255	0.98837	0.0236255	0.98837	0.0236255	0.98837	0.0236255
1050	0.988381	0.023648	0.988381	0.023648	0.988381	0.023648	0.988381	0.023648
1051	0.988392	0.0236705	0.988373	0.0236705	0.988373	0.0236705	0.988373	0.0236705
1052	0.988384	0.023693	0.988384	0.023693	0.988384	0.023693	0.988384	0.023693
1053	0.988395	0.0237155	0.988395	0.0237155	0.988395	0.0237155	0.988395	0.0237155
1054	0.988387	0.0237381	0.988387	0.0237381	0.988387	0.0237381	0.988387	0.0237381
1055	0.988398	0.0237606	0.988398	0.0237606	0.988398	0.0237606	0.988398	0.0237606
1056	0.988409	0.0237831	0.988409	0.0237831	0.988409	0.0237831	0.988409	0.0237831
1057	0.98842	0.0238056	0.98842	0.0238056	0.98842	0.0238056	0.98842	0.0238056
1058	0.988431	0.0238282	0.988431	0.0238282	0.988431	0.0238282	0.988431	0.0238282
1059	0.988442	0.0238507	0.988442	0.0238507	0.988442	0.0238507	0.988442	0.0238507
1060	0.988453	0.0238732	0.988453	0.0238732	0.988453	0.0238732	0.988453	0.0238732
1061	0.988464	0.0238957	0.988464	0.0238957	0.988464	0.0238957	0.988464	0.0238957
1062	0.988418	0.0239182	0.988418	0.0239182	0.988418	0.0239182	0.988418	0.0239182
1063	0.988429	0.0239408	0.988429	0.0239408	0.988429	0.0239408	0.988429	0.0239408
1064	0.98844	0.0239633	0.98844	0.0239633	0.98844	0.0239633	0.98844	0.0239633
1065	0.988451	0.0239858	0.988451	0.0239858	0.988451	0.0239858	0.988451	0.0239858
1066	0.988462	0.0240083	0.988462	0.0240083	0.988462	0.0240083	0.988462	0.0240083
1067	0.988473	0.0240308	0.988473	0.0240308	0.988473	0.0240308	0.988473	0.0240308
1068	0.988483	0.0240534	0.988483	0.0240534	0.988483	0.0240534	0.988483	0.0240534
1069	0.988494	0.0240759	0.988494	0.0240759	0.988494	0.0240759	0.988494	0.0240759
1070	0.988468	0.0240984	0.988468	0.0240984	0.988468	0.0240984	0.988468	0.0240984
1071	0.988478	0.0241209	0.988478	0.0241209	0.988478	0.0241209	0.988478	0.0241209
1072	0.98847	0.0241435	0.98847	0.0241435	0.98847	0.0241435	0.98847	0.0241435
1073	0.988462	0.024166	0.988462	0.024166	0.988462	0.024166	0.988462	0.024166
1074	0.988473	0.0241885	0.988473	0.0241885	0.988473	0.0241885	0.988473	0.0241885
1075	0.988484	0.024211	0.988484	0.024211	0.988484	0.024211	0.988484	0.024211
1076	0.988476	0.0242335	0.988476	0.0242335	0.988476	0.0242335	0.988476	0.0242335
1077	0.988431	0.0242561	0.988431	0.0242561	0.988431	0.0242561	0.988431	0.0242561
1078	0.988442	0.0242786	0.988442	0.0242786	0.988442	0.0242786	0.988442	0.0242786
1079	0.988434	0.0243011	0.988434	0.0243011	0.988434	0.0243011	0.988434	0.0243011
1080	0.988408	0.0243236	0.988408	0.0243236	0.988408	0.0243236	0.988408	0.0243236
1081	0.988418	0.0243461	0.988418	0.0243461	0.988418	0.0243461	0.988418	0.0243461
1082	0.988411	0.0243687	0.988411	0.0243687	0.988411	0.0243687	0.988411	0.0243687
1083	0.988403	0.0243912	0.988403	0.0243912	0.988403	0.0243912	0.988403	0.0243912
1084	0.988413	0.0244137	0.988413	0.0244137	0.988413	0.0244137	0.988413	0.0244137
1085	0.988424	0.0244362	0.988424	0.0244362	0.988424	0.0244362	0.988424	0.0244362
1086	0.988416	0.0244588	0.988416	0.0244588	0.988416	0.0244588	0.988416	0.0244588
1087	0.988427	0.0244813	0.988427	0.0244813	0.988427	0.0244813	0.988427	0.0244813
1088	0.988401	0.0245038	0.988401	0.0245038	0.988401	0.0245038	0.988401	0.0245038
1089	0.988412	0.0245263	0.988412	0.0245263	0.988412	0.0245263	0.988412	0.0245263
1090	0.988422	0.0245488	0.988422	0.0245488	0.988422	0.0245488	0.988422	0.0245488
1091	0.988415	0.0245714	0.988415	0.0245714	0.988415	0.0245714	0.988415	0.0245714
1092	0.988388	0.0245939	0.988388	0.0245939	0.988388	0.0245939	0.988388	0.0245939
1093	0.988399	0.0246164	0.988399	0.0246164	0.988399	0.0246164	0.988399	0.0246164
1094	0.988391	0.0246389	0.988391	0.0246389	0.988391	0.0246389	0.988391	0.0246389
1095	0.988402	0.0246614	0.988402	0.0246614	0.988402	0.0246614	0.988402	0.0246614
1096	0.988394	0.024684	0.988394	0.024684	0.988394	0.024684	0.988394	0.024684
1097	0.988368	0.0247065	0.988368	0.0247065	0.988368	0.0247065	0.988368	0.0247065
1098	0.988361	0.024729	0.988361	0.024729	0.988361	0.024729	0.988361	0.024729
1099	0.988371	0.0247515	0.988371	0.0247515	0.988371	0.0247515	0.988371	0.0247515
1100	0.988382	0.0247741	0.988382	0.0247741	0.988382	0.0247741	0.988382	0.0247741
1101	0.988374	0.0247966	0.988374	0.0247966	0.988374	0.0247966	0.988374	0.0247966
1102	0.988385	0.0248191	0.988385	0.0248191	0.988385	0.0248191	0.988385	0.0248191
1103	0.988395	0.0248416	0.988395	0.0248416	0.988395	0.0248416	0.988395	0.0248416
1104	0.98837	0.0248641	0.98837	0.0248641	0.98837	0.0248641	0.98837	0.0248641
1105	0.988362	0.0248867	0.988362	0.0248867	0.988362	0.0248867	0.988362	0.0248867
1106	0.988373	0.0249092	0.988373	0.0249092	0.988373	0.0249092	0.988373	0.0249092
1107	0.988383	0.0249317	0.988383	0.0249317	0.988383	0.0249317	0.988383	0.0249317
1108	0.988376	0.0249542	0.988376	0.0249542	0.988376	0.0249542	0.988376	0.0249542
1109	0.988386	0.0249767	0.988386	0.0249767	0.988386	0.0249767	0.988386	0.0249767
1110	0.988397	0.0249993	0.988397	0.0249993	0.988397	0.0249993	0.988397	0.0249993
1111	0.988407	0.0250218	0.988407	0.0250218	0.988407	0.0250218	0.988407	0.0250218
1112	0.988417	0.0250443	0.988417	0.0250443	0.988417	0.0250443	0.988417	0.0250443
1113	0.988392	0.0250668	0.988392	0.0250668	0.988392	0.0250668	0.988392	0.0250668
1114	0.988402	0.0250894	0.988402	0.0250894	0.988402	0.0250894	0.988402	0.0250894
1115	0.988395	0.0251119	0.988395	0.0251119	0.988395	0.0251119	0.988395	0.0251119
1116	0.988387	0.0251344	0.988369	0.0251344	0.988387	0.0251344	0.988369	0.0251344
1117	0.98838	0.0251569	0.98838	0.0251569	0.98838	0.0251569	0.98838	0.0251569
1118	0.988372	0.0251794	0.988372	0.0251794	0.988372	0.0251794	0.988372	0.0251794
1119	0.988365	0.025202	0.988365	0.025202	0.988365	0.025202	0.988365	0.025202
1120	0.988375	0.0252245	0.988375	0.0252245	0.988375	0.0252245	0.988375	0.0252245
1121	0.988386	0.025247	0.988386	0.025247	0.988386	0.025247	0.988386	0.025247
1122	0.988396	0.0252695	0.988396	0.0252695	0.988396	0.0252695	0.988396	0.0252695
1123	0.988371	0.025292	0.988371	0.025292	0.988371	0.025292	0.988371	0.025292
1124	0.988381	0.0253146	0.988381	0.0253146	0.988381	0.0253146	0.988381	0.0253146
1125	0.988391	0.0253371	0.988391	0.0253371	0.988391	0.0253371	0.988391	0.0253371
1126	0.988384	0.0253596	0.988384	0.0253596	0.988384	0.0253596	0.988384	0.0253596
1127	0.988394	0.0253821	0.988394	0.0253821	0.988394	0.0253821	0.988394	0.0253821
1128	0.988387	0.0254047	0.988387	0.0254047	0.988387	0.0254047	0.988387	0.0254047
1129	0.988397	0.0254272	0.988397	0.0254272	0.988397	0.0254272	0.988397	0.0254272
1130	0.988407	0.0254497	0.988407	0.0254497	0.988407	0.0254497	0.988407	0.0254497
1131	0.988418	0.0254722	0.988418	0.0254722	0.988418	0.0254722	0.988418	0.0254722
1132	0.988428	0.0254947	0.988428	0.0254947	0.988428	0.0254947	0.988428	0.0254947
1133	0.98842	0.0255173	0.98842	0.0255173	0.98842	0.0255173	0.98842	0.0255173
1134	0.988431	0.0255398	0.988431	0.0255398	0.988431	0.0255398	0.988431	0.0255398
1135	0.988423	0.0255623	0.988423	0.0255623	0.988423	0.0255623	0.988423	0.0255623
1136	0.988433	0.0255848	0.988433	0.0255848	0.988433	0.0255848	0.988433	0.0255848
1137	0.988443	0.0256073	0.988443	0.0256073	0.988443	0.0256073	0.988443	0.0256073
1138	0.988454	0.0256299	0.988454	0.0256299	0.988454	0.0256299	0.988454	0.0256299
1139	0.988429	0.0256524	0.988429	0.0256524	0.988429	0.0256524	0.988429	0.0256524
1140	0.988421	0.0256749	0.988421	0.0256749	0.988421	0.0256749	0.988421	0.0256749
1141	0.988431	0.0256974	0.988431	0.0256974	0.988431	0.0256974	0.988431	0.0256974
1142	0.988424	0.02572	0.988424	0.02572	0.988424	0.02572	0.988424	0.02572
1143	0.988434	0.0257425	0.988434	0.0257425	0.988434	0.0257425	0.988434	0.0257425
1144	0.988444	0.025765	0.988444	0.025765	0.988444	0.025765	0.988444	0.025765
1145	0.988454	0.0257875	0.988454	0.0257875	0.988454	0.0257875	0.988454	0.0257875
1146	0.988464	0.02581	0.988464	0.02581	0.988464	0.02581	0.988464	0.02581
1147	0.988474	0.0258326	0.988474	0.0258326	0.988474	0.0258326	0.988474	0.0258326
1148	0.988467	0.0258551	0.988467	0.0258551	0.988467	0.0258551	0.988467	0.0258551
1149	0.988477	0.0258776	0.988477	0.0258776	0.988477	0.0258776	0.988477	0.0258776
1150	0.988487	0.0259001	0.988487	0.0259001	0.988487	0.0259001	0.988487	0.0259001
1151	0.988462	0.0259226	0.988462	0.0259226	0.988462	0.0259226	0.988462	0.0259226
1152	0.988455	0.0259452	0.988455	0.0259452	0.988455	0.0259452	0.988455	0.0259452
1153	0.988465	0.0259677	0.988465	0.0259677	0.988465	0.0259677	0.988465	0.0259677
1154	0.988475	0.0259902	0.988475	0.0259902	0.988458	0.0259902	0.988458	0.0259902
1155	0.98845	0.0260127	0.98845	0.0260127	0.98845	0.0260127	0.98845	0.0260127
1156	0.98846	0.0260353	0.98846	0.0260353	0.98846	0.0260353	0.98846	0.0260353
1157	0.988453	0.0260578	0.988453	0.0260578	0.988453	0.0260578	0.988453	0.0260578
1158	0.988446	0.0260803	0.988446	0.0260803	0.988446	0.0260803	0.988446	0.0260803
1159	0.988456	0.0261028	0.988456	0.0261028	0.988456	0.0261028	0.988456	0.0261028
1160	0.988448	0.0261253	0.988448	0.0261253	0.988448	0.0261253	0.988448	0.0261253
1161	0.988441	0.0261479	0.988441	0.0261479	0.988441	0.0261479	0.988441	0.0261479
1162	0.988434	0.0261704	0.988434	0.0261704	0.988434	0.0261704	0.988434	0.0261704
1163	0.988444	0.0261929	0.988444	0.0261929	0.988444	0.0261929	0.988444	0.0261929
1164	0.988437	0.0262154	0.988437	0.0262154	0.988437	0.0262154	0.988437	0.0262154
1165	0.988429	0.0262379	0.988429	0.0262379	0.988429	0.0262379	0.988429	0.0262379
1166	0.988439	0.0262605	0.988439	0.0262605	0.988439	0.0262605	0.988439	0.0262605
1167	0.988449	0.026283	0.988449	0.026283	0.988449	0.026283	0.988449	0.026283
1168	0.988442	0.0263055	0.988442	0.0263055	0.988442	0.0263055	0.988442	0.0263055
1169	0.988452	0.026328	0.988452	0.026328	0.988452	0.026328	0.988452	0.026328
1170	0.988445	0.0263506	0.988445	0.0263506	0.988445	0.0263506	0.988445	0.0263506
1171	0.988455	0.0263731	0.988455	0.0263731	0.988455	0.0263731	0.988455	0.0263731
1172	0.988464	0.0263956	0.988464	0.0263956	0.988464	0.0263956	0.988464	0.0263956
1173	0.988457	0.0264181	0.988457	0.0264181	0.988457	0.0264181	0.988457	0.0264181
1174	0.98845	0.0264406	0.98845	0.0264406	0.98845	0.0264406	0.98845	0.0264406
1175	0.988426	0.0264632	0.988426	0.0264632	0.988426	0.0264632	0.988426	0.0264632
1176	0.988436	0.0264857	0.988436	0.0264857	0.988436	0.0264857	0.988436	0.0264857
1177	0.988428	0.0265082	0.988428	0.0265082	0.988428	0.0265082	0.988428	0.0265082
1178	0.988438	0.0265307	0.988438	0.0265307	0.988438	0.0265307	0.988438	0.0265307
1179	0.988431	0.0265532	0.988431	0.0265532	0.988431	0.0265532	0.988431	0.0265532
1180	0.988441	0.0265758	0.988441	0.0265758	0.988441	0.0265758	0.988441	0.0265758
1181	0.988434	0.0265983	0.988434	0.0265983	0.988434	0.0265983	0.988434	0.0265983
1182	0.988444	0.0266208	0.988444	0.0266208	0.988444	0.0266208	0.988444	0.0266208
1183	0.988419	0.0266433	0.988419	0.0266433	0.988419	0.0266433	0.988419	0.0266433
1184	0.988429	0.0266659	0.988429	0.0266659	0.988429	0.0266659	0.988429	0.0266659
1185	0.988439	0.0266884	0.988439	0.0266884	0.988439	0.0266884	0.988439	0.0266884
1186	0.988415	0.0267109	0.988415	0.0267109	0.988415	0.0267109	0.988415	0.0267109
1187	0.988391	0.0267334	0.988391	0.0267334	0.988391	0.0267334	0.988391	0.0267334
1188	0.988401	0.0267559	0.988401	0.0267559	0.988401	0.0267559	0.988401	0.0267559
1189	0.988411	0.0267785	0.988411	0.0267785	0.988411	0.0267785	0.988411	0.0267785
1190	0.98842	0.026801	0.98842	0.026801	0.98842	0.026801	0.98842	0.026801
1191	0.988413	0.0268235	0.988413	0.0268235	0.988413	0.0268235	0.988413	0.0268235
1192	0.988406	0.026846	0.988406	0.026846	0.988406	0.026846	0.988406	0.026846
1193	0.988416	0.0268685	0.988416	0.0268685	0.988416	0.0268685	0.988416	0.0268685
1194	0.988426	0.0268911	0.988426	0.0268911	0.988426	0.0268911	0.988426	0.0268911
1195	0.988435	0.0269136	0.988435	0.0269136	0.988435	0.0269136	0.988435	0.0269136
1196	0.988428	0.0269361	0.988428	0.0269361	0.988428	0.0269361	0.988428	0.0269361
1197	0.988421	0.0269586	0.988421	0.0269586	0.988421	0.0269586	0.988421	0.0269586
1198	0.988431	0.0269812	0.988431	0.0269812	0.988431	0.0269812	0.988431	0.0269812
1199	0.988441	0.0270037	0.988441	0.0270037	0.988441	0.0270037	0.988441	0.0270037
1200	0.98845	0.0270262	0.98845	0.0270262	0.98845	0.0270262	0.98845	0.0270262
1201	0.98846	0.0270487	0.98846	0.0270487	0.98846	0.0270487	0.98846	0.0270487
1202	0.988469	0.0270712	0.988469	0.0270712	0.988469	0.0270712	0.988469	0.0270712
1203	0.988479	0.0270938	0.988479	0.0270938	0.988479	0.0270938	0.988479	0.0270938
1204	0.988489	0.0271163	0.988489	0.0271163	0.988489	0.0271163	0.988489	0.0271163
1205	0.988498	0.0271388	0.988498	0.0271388	0.988498	0.0271388	0.988498	0.0271388
1206	0.988508	0.0271613	0.988508	0.0271613	0.988508	0.0271613	0.988508	0.0271613
1207	0.988517	0.0271838	0.988517	0.0271838	0.988517	0.0271838	0.988517	0.0271838
1208	0.988527	0.0272064	0.988527	0.0272064	0.988527	0.0272064	0.988527	0.0272064
1209	0.98852	0.0272289	0.98852	0.0272289	0.98852	0.0272289	0.98852	0.0272289
1210	0.988513	0.0272514	0.988513	0.0272514	0.988513	0.0272514	0.988513	0.0272514
1211	0.988522	0.0272739	0.988522	0.0272739	0.988522	0.0272739	0.988522	0.0272739
1212	0.988515	0.0272965	0.988515	0.0272965	0.988515	0.0272965	0.988515	0.0272965
1213	0.988525	0.027319	0.988525	0.027319	0.988525	0.027319	0.988525	0.027319
1214	0.988517	0.0273415	0.988517	0.0273415	0.988517	0.0273415	0.988517	0.0273415
1215	0.988527	0.027364	0.988527	0.027364	0.988527	0.027364	0.988527	0.027364
1216	0.988536	0.0273865	0.988536	0.0273865	0.988536	0.0273865	0.988536	0.0273865
1217	0.988546	0.0274091	0.988546	0.0274091	0.988546	0.0274091	0.988546	0.0274091
1218	0.988555	0.0274316	0.988555	0.0274316	0.988555	0.0274316	0.988555	0.0274316
1219	0.988532	0.0274541	0.988532	0.0274541	0.988532	0.0274541	0.988532	0.0274541
1220	0.988541	0.0274766	0.988541	0.0274766	0.988541	0.0274766	0.988541	0.0274766
1221	0.988534	0.0274991	0.988534	0.0274991	0.988534	0.0274991	0.988534	0.0274991
1222	0.988527	0.0275217	0.988527	0.0275217	0.988527	0.0275217	0.988527	0.0275217
1223	0.988537	0.0275442	0.988537	0.0275442	0.988537	0.0275442	0.988537	0.0275442
1224	0.988546	0.0275667	0.988546	0.0275667	0.988546	0.0275667	0.988546	0.0275667
1225	0.988523	0.0275892	0.988523	0.0275892	0.988506	0.0275892	0.988523	0.0275892
1226	0.988516	0.0276118	0.988516	0.0276118	0.988516	0.0276118	0.988516	0.0276118
1227	0.988525	0.0276343	0.988525	0.0276343	0.988525	0.0276343	0.988525	0.0276343
1228	0.988518	0.0276568	0.988518	0.0276568	0.988518	0.0276568	0.988518	0.0276568
1229	0.988527	0.0276793	0.988527	0.0276793	0.988527	0.0276793	0.988527	0.0276793
1230	0.988537	0.0277018	0.988537	0.0277018	0.988537	0.0277018	0.988537	0.0277018
1231	0.98853	0.0277244	0.98853	0.0277244	0.98853	0.0277244	0.98853	0.0277244
1232	0.988539	0.0277469	0.988539	0.0277469	0.988539	0.0277469	0.988539	0.0277469
1233	0.988548	0.0277694	0.988548	0.0277694	0.988548	0.0277694	0.988548	0.0277694
1234	0.988542	0.0277919	0.988542	0.0277919	0.988542	0.0277919	0.988542	0.0277919
1235	0.988551	0.0278145	0.988551	0.0278145	0.988551	0.0278145	0.988551	0.0278145
1236	0.988544	0.027837	0.988544	0.027837	0.988544	0.027837	0.988544	0.027837
1237	0.988537	0.0278595	0.988537	0.0278595	0.988537	0.0278595	0.988537	0.0278595
1238	0.988514	0.027882	0.988514	0.027882	0.988514	0.027882	0.988514	0.027882
1239	0.988523	0.0279045	0.988523	0.0279045	0.988523	0.0279045	0.988523	0.0279045
1240	0.988532	0.0279271	0.988532	0.0279271	0.988532	0.0279271	0.988532	0.0279271
1241	0.988542	0.0279496	0.988542	0.0279496	0.988542	0.0279496	0.988542	0.0279496
1242	0.988551	0.0279721	0.988551	0.0279721	0.988551	0.0279721	0.988551	0.0279721
1243	0.98856	0.0279946	0.98856	0.0279946	0.98856	0.0279946	0.98856	0.0279946
1244	0.988553	0.0280171	0.988553	0.0280171	0.988553	0.0280171	0.988553	0.0280171
1245	0.98853	0.0280397	0.98853	0.0280397	0.98853	0.0280397	0.98853	0.0280397
1246	0.98854	0.0280622	0.98854	0.0280622	0.98854	0.0280622	0.98854	0.0280622
1247	0.988533	0.0280847	0.988533	0.0280847	0.988533	0.0280847	0.988533	0.0280847
1248	0.988542	0.0281072	0.988542	0.0281072	0.988542	0.0281072	0.988542	0.0281072
1249	0.988551	0.0281298	0.988551	0.0281298	0.988551	0.0281298	0.988551	0.0281298
1250	0.98856	0.0281523	0.98856	0.0281523	0.98856	0.0281523	0.98856	0.0281523
1251	0.988553	0.0281748	0.988553	0.0281748	0.988553	0.0281748	0.988553	0.0281748
1252	0.988547	0.0281973	0.988547	0.0281973	0.988547	0.0281973	0.988547	0.0281973
1253	0.988556	0.0282198	0.988556	0.0282198	0.988556	0.0282198	0.988556	0.0282198
1254	0.988549	0.0282424	0.988549	0.0282424	0.988549	0.0282424	0.988549	0.0282424
1255	0.988542	0.0282649	0.988542	0.0282649	0.988542	0.0282649	0.988542	0.0282649
1256	0.988535	0.0282874	0.988535	0.0282874	0.988535	0.0282874	0.988535	0.0282874
1257	0.988544	0.0283099	0.988544	0.0283099	0.988544	0.0283099	0.988544	0.0283099
1258	0.988538	0.0283324	0.988538	0.0283324	0.988538	0.0283324	0.988538	0.0283324
1259	0.988547	0.028355	0.988547	0.028355	0.988547	0.028355	0.988547	0.028355
1260	0.98854	0.0283775	0.98854	0.0283775	0.98854	0.0283775	0.98854	0.0283775
1261	0.988533	0.0284	0.988533	0.0284	0.988533	0.0284	0.988533	0.0284
1262	0.988542	0.0284225	0.988542	0.0284225	0.988542	0.0284225	0.988542	0.0284225
1263	0.988535	0.0284451	0.988535	0.0284451	0.988535	0.0284451	0.988535	0.0284451
1264	0.988529	0.0284676	0.988529	0.0284676	0.988529	0.0284676	0.988529	0.0284676
1265	0.988522	0.0284901	0.988522	0.0284901	0.988522	0.0284901	0.988522	0.0284901
1266	0.988515	0.0285126	0.988515	0.0285126	0.988515	0.0285126	0.988515	0.0285126
1267	0.988524	0.0285351	0.988524	0.0285351	0.988524	0.0285351	0.988524	0.0285351
1268	0.988533	0.0285577	0.988533	0.0285577	0.988533	0.0285577	0.988533	0.0285577
1269	0.988527	0.0285802	0.988527	0.0285802	0.988527	0.0285802	0.988527	0.0285802
1270	0.988536	0.0286027	0.988536	0.0286027	0.988536	0.0286027	0.988536	0.0286027
1271	0.988545	0.0286252	0.988545	0.0286252	0.988545	0.0286252	0.988545	0.0286252
1272	0.988554	0.0286477	0.988554	0.0286477	0.988554	0.0286477	0.988554	0.0286477
1273	0.988563	0.0286703	0.988563	0.0286703	0.988563	0.0286703	0.988563	0.0286703
1274	0.988572	0.0286928	0.988572	0.0286928	0.988572	0.0286928	0.988572	0.0286928
1275	0.988549	0.0287153	0.988549	0.0287153	0.988549	0.0287153	0.988549	0.0287153
1276	0.988542	0.0287378	0.988542	0.0287378	0.988542	0.0287378	0.988542	0.0287378
1277	0.988536	0.0287604	0.988536	0.0287604	0.988536	0.0287604	0.988536	0.0287604
1278	0.988545	0.0287829	0.988545	0.0287829	0.988545	0.0287829	0.988545	0.0287829
1279	0.988554	0.0288054	0.988554	0.0288054	0.988554	0.0288054	0.988554	0.0288054
1280	0.988563	0.0288279	0.988563	0.0288279	0.988563	0.0288279	0.988563	0.0288279
1281	0.988572	0.0288504	0.988572	0.0288504	0.988572	0.0288504	0.988572	0.0288504
1282	0.988549	0.028873	0.988549	0.028873	0.988549	0.028873	0.988549	0.028873
1283	0.988558	0.0288955	0.988543	0.0288955	0.988558	0.0288955	0.988543	0.0288955
1284	0.988552	0.028918	0.988552	0.028918	0.988552	0.028918	0.988552	0.028918
1285	0.988545	0.0289405	0.988545	0.0289405	0.988545	0.0289405	0.988545	0.0289405
1286	0.988538	0.028963	0.988538	0.028963	0.988538	0.028963	0.988538	0.028963
1287	0.988547	0.0289856	0.988547	0.0289856	0.988547	0.0289856	0.988547	0.0289856
1288	0.988509	0.0290081	0.988509	0.0290081	0.988509	0.0290081	0.988509	0.0290081
1289	0.988503	0.0290306	0.988503	0.0290306	0.988503	0.0290306	0.988503	0.0290306
1290	0.988512	0.0290531	0.988512	0.0290531	0.988512	0.0290531	0.988512	0.0290531
1291	0.988521	0.0290757	0.988521	0.0290757	0.988521	0.0290757	0.988521	0.0290757
1292	0.98853	0.0290982	0.98853	0.0290982	0.98853	0.0290982	0.98853	0.0290982
1293	0.988538	0.0291207	0.988538	0.0291207	0.988538	0.0291207	0.988538	0.0291207
1294	0.988532	0.0291432	0.988532	0.0291432	0.988532	0.0291432	0.988532	0.0291432
1295	0.988541	0.0291657	0.988541	0.0291657	0.988541	0.0291657	0.988541	0.0291657
1296	0.98855	0.0291883	0.98855	0.0291883	0.98855	0.0291883	0.98855	0.0291883
1297	0.988528	0.0292108	0.988528	0.0292108	0.988528	0.0292108	0.988528	0.0292108
1298	0.988536	0.0292333	0.988536	0.0292333	0.988536	0.0292333	0.988536	0.0292333
1299	0.98853	0.0292558	0.98853	0.0292558	0.98853	0.0292558	0.98853	0.0292558
1300	0.988539	0.0292783	0.988539	0.0292783	0.988539	0.0292783	0.988539	0.0292783
1301	0.988547	0.0293009	0.988547	0.0293009	0.988547	0.0293009	0.988547	0.0293009
1302	0.988556	0.0293234	0.988556	0.0293234	0.988556	0.0293234	0.988556	0.0293234
1303	0.988565	0.0293459	0.988565	0.0293459	0.988565	0.0293459	0.988565	0.0293459
1304	0.988574	0.0293684	0.988574	0.0293684	0.988574	0.0293684	0.988574	0.0293684
1305	0.988583	0.029391	0.988583	0.029391	0.988583	0.029391	0.988583	0.029391
1306	0.988591	0.0294135	0.988591	0.0294135	0.988591	0.0294135	0.988591	0.0294135
1307	0.9886	0.029436	0.9886	0.029436	0.9886	0.029436	0.9886	0.029436
1308	0.988593	0.0294585	0.988593	0.0294585	0.988593	0.0294585	0.988593	0.0294585
1309	0.988602	0.029481	0.988602	0.029481	0.988602	0.029481	0.988602	0.029481
1310	0.988611	0.0295036	0.988611	0.0295036	0.988611	0.0295036	0.988611	0.0295036
1311	0.98862	0.0295261	0.98862	0.0295261	0.98862	0.0295261	0.98862	0.0295261
1312	0.988613	0.0295486	0.988613	0.0295486	0.988613	0.0295486	0.988613	0.0295486
1313	0.988622	0.0295711	0.988622	0.0295711	0.988622	0.0295711	0.988622	0.0295711
1314	0.988615	0.0295936	0.988615	0.0295936	0.988615	0.0295936	0.988615	0.0295936
1315	0.988624	0.0296162	0.988624	0.0296162	0.988624	0.0296162	0.988624	0.0296162
1316	0.988632	0.0296387	0.988632	0.0296387	0.988632	0.0296387	0.988632	0.0296387
1317	0.988641	0.0296612	0.988641	0.0296612	0.988641	0.0296612	0.988641	0.0296612
1318	0.988634	0.0296837	0.988634	0.0296837	0.988634	0.0296837	0.988634	0.0296837
1319	0.988598	0.0297063	0.988598	0.0297063	0.988598	0.0297063	0.988598	0.0297063
1320	0.988606	0.0297288	0.988606	0.0297288	0.988606	0.0297288	0.988606	0.0297288
1321	0.988615	0.0297513	0.988615	0.0297513	0.988615	0.0297513	0.988615	0.0297513
1322	0.988623	0.0297738	0.988623	0.0297738	0.988623	0.0297738	0.988623	0.0297738
1323	0.988632	0.0297963	0.988617	0.0297963	0.988632	0.0297963	0.988632	0.0297963
1324	0.988626	0.0298189	0.988626	0.0298189	0.988626	0.0298189	0.988626	0.0298189
1325	0.988634	0.0298414	0.988634	0.0298414	0.988634	0.0298414	0.988634	0.0298414
1326	0.988643	0.0298639	0.988643	0.0298639	0.988643	0.0298639	0.988643	0.0298639
1327	0.988651	0.0298864	0.988651	0.0298864	0.988651	0.0298864	0.988651	0.0298864
1328	0.98866	0.0299089	0.98866	0.0299089	0.98866	0.0299089	0.98866	0.0299089
1329	0.988668	0.0299315	0.988668	0.0299315	0.988668	0.0299315	0.988668	0.0299315
1330	0.988662	0.029954	0.988662	0.029954	0.988662	0.029954	0.988662	0.029954
1331	0.988655	0.0299765	0.988655	0.0299765	0.988655	0.0299765	0.988655	0.0299765
1332	0.988649	0.029999	0.988649	0.029999	0.988649	0.029999	0.988649	0.029999
1333	0.988657	0.0300216	0.988657	0.0300216	0.988657	0.0300216	0.988657	0.0300216
1334	0.988666	0.0300441	0.988666	0.0300441	0.988666	0.0300441	0.988666	0.0300441
1335	0.988659	0.0300666	0.988659	0.0300666	0.988659	0.0300666	0.988659	0.0300666
1336	0.988653	0.0300891	0.988653	0.0300891	0.988653	0.0300891	0.988653	0.0300891
1337	0.988661	0.0301116	0.988661	0.0301116	0.988661	0.0301116	0.988661	0.0301116
1338	0.98867	0.0301342	0.98867	0.0301342	0.98867	0.0301342	0.98867	0.0301342
1339	0.988648	0.0301567	0.988648	0.0301567	0.988648	0.0301567	0.988648	0.0301567
1340	0.988657	0.0301792	0.988657	0.0301792	0.988657	0.0301792	0.988657	0.0301792
1341	0.988636	0.0302017	0.988636	0.0302017	0.988636	0.0302017	0.988636	0.0302017
1342	0.988644	0.0302242	0.988644	0.0302242	0.988644	0.0302242	0.988644	0.0302242
1343	0.988638	0.0302468	0.988638	0.0302468	0.988638	0.0302468	0.988638	0.0302468
1344	0.988631	0.0302693	0.988631	0.0302693	0.988631	0.0302693	0.988631	0.0302693
1345	0.98861	0.0302918	0.98861	0.0302918	0.98861	0.0302918	0.98861	0.0302918
1346	0.988589	0.0303143	0.988589	0.0303143	0.988589	0.0303143	0.988589	0.0303143
1347	0.988597	0.0303369	0.988597	0.0303369	0.988597	0.0303369	0.988597	0.0303369
1348	0.988606	0.0303594	0.988606	0.0303594	0.988606	0.0303594	0.988606	0.0303594
1349	0.988614	0.0303819	0.988614	0.0303819	0.988614	0.0303819	0.988614	0.0303819
1350	0.988622	0.0304044	0.988622	0.0304044	0.988622	0.0304044	0.988622	0.0304044
1351	0.988631	0.0304269	0.988631	0.0304269	0.988631	0.0304269	0.988631	0.0304269
1352	0.988624	0.0304495	0.988624	0.0304495	0.988624	0.0304495	0.988624	0.0304495
1353	0.988633	0.030472	0.988633	0.030472	0.988633	0.030472	0.988633	0.030472
1354	0.988641	0.0304945	0.988641	0.0304945	0.988641	0.0304945	0.988641	0.0304945
1355	0.98865	0.030517	0.98865	0.030517	0.98865	0.030517	0.98865	0.030517
1356	0.988658	0.0305395	0.988658	0.0305395	0.988658	0.0305395	0.988658	0.0305395
1357	0.988652	0.0305621	0.988652	0.0305621	0.988652	0.0305621	0.988652	0.0305621
1358	0.988645	0.0305846	0.988645	0.0305846	0.988645	0.0305846	0.988645	0.0305846
1359	0.988639	0.0306071	0.988654	0.0306071	0.988654	0.0306071	0.988654	0.0306071
1360	0.988647	0.0306296	0.988647	0.0306296	0.988647	0.0306296	0.988647	0.0306296
1361	0.988656	0.0306522	0.988656	0.0306522	0.988656	0.0306522	0.988656	0.0306522
1362	0.988664	0.0306747	0.988664	0.0306747	0.988664	0.0306747	0.988664	0.0306747
1363	0.988658	0.0306972	0.988658	0.0306972	0.988658	0.0306972	0.988658	0.0306972
1364	0.988666	0.0307197	0.988666	0.0307197	0.988666	0.0307197	0.988666	0.0307197
1365	0.988674	0.0307422	0.988674	0.0307422	0.988674	0.0307422	0.988674	0.0307422
1366	0.988668	0.0307648	0.988668	0.0307648	0.988668	0.0307648	0.988668	0.0307648
1367	0.988676	0.0307873	0.988676	0.0307873	0.988676	0.0307873	0.988676	0.0307873
1368	0.988641	0.0308098	0.988641	0.0308098	0.988641	0.0308098	0.988641	0.0308098
1369	0.988634	0.0308323	0.988634	0.0308323	0.988634	0.0308323	0.988634	0.0308323
1370	0.988628	0.0308548	0.988628	0.0308548	0.988628	0.0308548	0.988628	0.0308548
1371	0.988636	0.0308774	0.988636	0.0308774	0.988636	0.0308774	0.988636	0.0308774
1372	0.98863	0.0308999	0.98863	0.0308999	0.98863	0.0308999	0.98863	0.0308999
1373	0.988638	0.0309224	0.988638	0.0309224	0.988638	0.0309224	0.988638	0.0309224
1374	0.988646	0.0309449	0.988646	0.0309449	0.988646	0.0309449	0.988646	0.0309449
1375	0.988655	0.0309675	0.988655	0.0309675	0.988655	0.0309675	0.988655	0.0309675
1376	0.988663	0.03099	0.988663	0.03099	0.988663	0.03099	0.988663	0.03099
1377	0.988657	0.0310125	0.988657	0.0310125	0.988657	0.0310125	0.988657	0.0310125
1378	0.988665	0.031035	0.988665	0.031035	0.988665	0.031035	0.988665	0.031035
1379	0.988673	0.0310575	0.988673	0.0310575	0.988673	0.0310575	0.988673	0.0310575
1380	0.988681	0.0310801	0.988681	0.0310801	0.988681	0.0310801	0.988681	0.0310801
1381	0.988675	0.0311026	0.988675	0.0311026	0.988675	0.0311026	0.988675	0.0311026
1382	0.988669	0.0311251	0.988669	0.0311251	0.988669	0.0311251	0.988669	0.0311251
1383	0.988634	0.0311476	0.988634	0.0311476	0.988634	0.0311476	0.988648	0.0311476
1384	0.988642	0.0311701	0.988642	0.0311701	0.988642	0.0311701	0.988642	0.0311701
1385	0.988636	0.0311927	0.988636	0.0311927	0.988636	0.0311927	0.988636	0.0311927
1386	0.988644	0.0312152	0.988644	0.0312152	0.988644	0.0312152	0.988644	0.0312152
1387	0.988652	0.0312377	0.988652	0.0312377	0.988652	0.0312377	0.988652	0.0312377
1388	0.98866	0.0312602	0.98866	0.0312602	0.98866	0.0312602	0.98866	0.0312602
1389	0.988668	0.0312828	0.988668	0.0312828	0.988668	0.0312828	0.988668	0.0312828
1390	0.988676	0.0313053	0.988676	0.0313053	0.988676	0.0313053	0.988676	0.0313053
1391	0.98867	0.0313278	0.98867	0.0313278	0.98867	0.0313278	0.98867	0.0313278
1392	0.988664	0.0313503	0.988664	0.0313503	0.988664	0.0313503	0.988664	0.0313503
1393	0.988672	0.0313728	0.988672	0.0313728	0.988672	0.0313728	0.988672	0.0313728
1394	0.98868	0.0313954	0.98868	0.0313954	0.98868	0.0313954	0.98868	0.0313954
1395	0.988674	0.0314179	0.988674	0.0314179	0.988674	0.0314179	0.988674	0.0314179
1396	0.988668	0.0314404	0.988668	0.0314404	0.988668	0.0314404	0.988668	0.0314404
1397	0.988662	0.0314629	0.988662	0.0314629	0.988662	0.0314629	0.988662	0.0314629
1398	0.98867	0.0314854	0.98867	0.0314854	0.98867	0.0314854	0.98867	0.0314854
1399	0.988678	0.031508	0.988678	0.031508	0.988678	0.031508	0.988678	0.031508
1400	0.988643	0.0315305	0.988643	0.0315305	0.988643	0.0315305	0.988643	0.0315305
1401	0.988651	0.031553	0.988651	0.031553	0.988651	0.031553	0.988651	0.031553
1402	0.988645	0.0315755	0.988645	0.0315755	0.988645	0.0315755	0.988645	0.0315755
1403	0.988625	0.0315981	0.988625	0.0315981	0.988625	0.0315981	0.988625	0.0315981
1404	0.98859	0.0316206	0.98859	0.0316206	0.98859	0.0316206	0.98859	0.0316206
1405	0.988584	0.0316431	0.988584	0.0316431	0.988584	0.0316431	0.988584	0.0316431
1406	0.988578	0.0316656	0.988578	0.0316656	0.988578	0.0316656	0.988578	0.0316656
1407	0.988543	0.0316881	0.988543	0.0316881	0.988543	0.0316881	0.988543	0.0316881
1408	0.988551	0.0317107	0.988551	0.0317107	0.988551	0.0317107	0.988551	0.0317107
1409	0.988545	0.0317332	0.988545	0.0317332	0.988545	0.0317332	0.988545	0.0317332
1410	0.988553	0.0317557	0.988553	0.0317557	0.988553	0.0317557	0.988553	0.0317557
1411	0.988561	0.0317782	0.988561	0.0317782	0.988561	0.0317782	0.988561	0.0317782
1412	0.988555	0.0318007	0.988555	0.0318007	0.988555	0.0318007	0.988555	0.0318007
1413	0.988535	0.0318233	0.988535	0.0318233	0.988535	0.0318233	0.988535	0.0318233
1414	0.988529	0.0318458	0.988529	0.0318458	0.988529	0.0318458	0.988529	0.0318458
1415	0.988537	0.0318683	0.988537	0.0318683	0.988537	0.0318683	0.988537	0.0318683
1416	0.988531	0.0318908	0.988531	0.0318908	0.988531	0.0318908	0.988531	0.0318908
1417	0.988525	0.0319134	0.988525	0.0319134	0.988525	0.0319134	0.988525	0.0319134
1418	0.988533	0.0319359	0.988533	0.0319359	0.988533	0.0319359	0.988533	0.0319359
1419	0.988527	0.0319584	0.988527	0.0319584	0.988527	0.0319584	0.988527	0.0319584
1420	0.988521	0.0319809	0.988521	0.0319809	0.988521	0.0319809	0.988521	0.0319809
1421	0.988501	0.0320034	0.988501	0.0320034	0.988501	0.0320034	0.988501	0.0320034
1422	0.988509	0.032026	0.988509	0.032026	0.988509	0.032026	0.988509	0.032026
1423	0.988503	0.0320485	0.988503	0.0320485	0.988503	0.0320485	0.988503	0.0320485
1424	0.988511	0.032071	0.988511	0.032071	0.988511	0.032071	0.988511	0.032071
1425	0.988519	0.0320935	0.988519	0.0320935	0.988519	0.0320935	0.988519	0.0320935
1426	0.988528	0.032116	0.988528	0.032116	0.988528	0.032116	0.988528	0.032116
1427	0.988522	0.0321386	0.988522	0.0321386	0.988522	0.0321386	0.988522	0.0321386
1428	0.988516	0.0321611	0.988516	0.0321611	0.988516	0.0321611	0.988516	0.0321611
1429	0.988524	0.0321836	0.988524	0.0321836	0.988524	0.0321836	0.988524	0.0321836
1430	0.988518	0.0322061	0.988518	0.0322061	0.988518	0.0322061	0.988518	0.0322061
1431	0.988526	0.0322287	0.988526	0.0322287	0.988526	0.0322287	0.988526	0.0322287
1432	0.988534	0.0322512	0.988534	0.0322512	0.988534	0.0322512	0.988534	0.0322512
1433	0.988542	0.0322737	0.988542	0.0322737	0.988542	0.0322737	0.988542	0.0322737
1434	0.988536	0.0322962	0.988536	0.0322962	0.988536	0.0322962	0.988536	0.0322962
1435	0.988544	0.0323187	0.988544	0.0323187	0.988544	0.0323187	0.988544	0.0323187
1436	0.988538	0.0323413	0.988538	0.0323413	0.988538	0.0323413	0.988538	0.0323413
1437	0.988546	0.0323638	0.988546	0.0323638	0.988546	0.0323638	0.988546	0.0323638
1438	0.98854	0.0323863	0.98854	0.0323863	0.98854	0.0323863	0.98854	0.0323863
1439	0.988548	0.0324088	0.988548	0.0324088	0.988548	0.0324088	0.988548	0.0324088
1440	0.988542	0.0324313	0.988542	0.0324313	0.988542	0.0324313	0.988542	0.0324313
1441	0.98855	0.0324539	0.98855	0.0324539	0.98855	0.0324539	0.98855	0.0324539
1442	0.988558	0.0324764	0.988558	0.0324764	0.988558	0.0324764	0.988558	0.0324764
1443	0.988552	0.0324989	0.988552	0.0324989	0.988552	0.0324989	0.988552	0.0324989
1444	0.98856	0.0325214	0.98856	0.0325214	0.98856	0.0325214	0.98856	0.0325214
1445	0.98854	0.032544	0.98854	0.032544	0.98854	0.032544	0.98854	0.032544
1446	0.988548	0.0325665	0.988548	0.0325665	0.988548	0.0325665	0.988548	0.0325665
1447	0.988556	0.032589	0.988556	0.032589	0.988556	0.032589	0.988556	0.032589
1448	0.988564	0.0326115	0.988564	0.0326115	0.988564	0.0326115	0.988564	0.0326115
1449	0.988558	0.032634	0.988558	0.032634	0.988558	0.032634	0.988558	0.032634
1450	0.988552	0.0326566	0.988552	0.0326566	0.988552	0.0326566	0.988552	0.0326566
1451	0.98856	0.0326791	0.98856	0.0326791	0.98856	0.0326791	0.98856	0.0326791
1452	0.988568	0.0327016	0.988568	0.0327016	0.988568	0.0327016	0.988568	0.0327016
1453	0.988548	0.0327241	0.988548	0.0327241	0.988548	0.0327241	0.988548	0.0327241
1454	0.988542	0.0327466	0.988542	0.0327466	0.988542	0.0327466	0.988542	0.0327466
1455	0.98855	0.0327692	0.98855	0.0327692	0.98855	0.0327692	0.98855	0.0327692
1456	0.988558	0.0327917	0.988558	0.0327917	0.988558	0.0327917	0.988558	0.0327917
1457	0.988566	0.0328142	0.988566	0.0328142	0.988566	0.0328142	0.988566	0.0328142
1458	0.98856	0.0328367	0.98856	0.0328367	0.98856	0.0328367	0.98856	0.0328367
1459	0.988568	0.0328593	0.988554	0.0328593	0.988554	0.0328593	0.988554	0.0328593
1460	0.988562	0.0328818	0.988562	0.0328818	0.988562	0.0328818	0.988562	0.0328818
1461	0.98857	0.0329043	0.98857	0.0329043	0.98857	0.0329043	0.98857	0.0329043
1462	0.988577	0.0329268	0.988577	0.0329268	0.988577	0.0329268	0.988577	0.0329268
1463	0.988585	0.0329493	0.988585	0.0329493	0.988585	0.0329493	0.988585	0.0329493
1464	0.988593	0.0329719	0.988593	0.0329719	0.988593	0.0329719	0.988593	0.0329719
1465	0.988587	0.0329944	0.988587	0.0329944	0.988587	0.0329944	0.988587	0.0329944
1466	0.988595	0.0330169	0.988595	0.0330169	0.988595	0.0330169	0.988595	0.0330169
1467	0.988603	0.0330394	0.988603	0.0330394	0.988603	0.0330394	0.988603	0.0330394
1468	0.988597	0.0330619	0.988597	0.0330619	0.988597	0.0330619	0.988597	0.0330619
1469	0.988605	0.0330845	0.988605	0.0330845	0.988605	0.0330845	0.988605	0.0330845
1470	0.988599	0.033107	0.988599	0.033107	0.988599	0.033107	0.988599	0.033107
1471	0.988593	0.0331295	0.988593	0.0331295	0.988593	0.0331295	0.988593	0.0331295
1472	0.988601	0.033152	0.988601	0.033152	0.988601	0.033152	0.988601	0.033152
1473	0.988581	0.0331746	0.988581	0.0331746	0.988581	0.0331746	0.988581	0.0331746
1474	0.988589	0.0331971	0.988589	0.0331971	0.988589	0.0331971	0.988589	0.0331971
1475	0.988583	0.0332196	0.988583	0.0332196	0.988583	0.0332196	0.988583	0.0332196
1476	0.988591	0.0332421	0.988591	0.0332421	0.988591	0.0332421	0.988591	0.0332421
1477	0.988599	0.0332646	0.988599	0.0332646	0.988599	0.0332646	0.988599	0.0332646
1478	0.988606	0.0332872	0.988606	0.0332872	0.988606	0.0332872	0.988606	0.0332872
1479	0.988614	0.0333097	0.988614	0.0333097	0.988614	0.0333097	0.988614	0.0333097
1480	0.988608	0.0333322	0.988608	0.0333322	0.988608	0.0333322	0.988608	0.0333322
1481	0.988616	0.0333547	0.988616	0.0333547	0.988616	0.0333547	0.988616	0.0333547
1482	0.988624	0.0333773	0.988624	0.0333773	0.988624	0.0333773	0.988624	0.0333773
1483	0.988631	0.0333998	0.988631	0.0333998	0.988631	0.0333998	0.988631	0.0333998
1484	0.988612	0.0334223	0.988612	0.0334223	0.988612	0.0334223	0.988612	0.0334223
1485	0.98862	0.0334448	0.98862	0.0334448	0.98862	0.0334448	0.98862	0.0334448
1486	0.988627	0.0334673	0.988627	0.0334673	0.988627	0.0334673	0.988627	0.0334673
1487	0.988635	0.0334899	0.988635	0.0334899	0.988635	0.0334899	0.988635	0.0334899
1488	0.988643	0.0335124	0.988643	0.0335124	0.988643	0.0335124	0.988643	0.0335124
1489	0.988637	0.0335349	0.988637	0.0335349	0.988637	0.0335349	0.988637	0.0335349
1490	0.988631	0.0335574	0.988631	0.0335574	0.988631	0.0335574	0.988631	0.0335574
1491	0.988612	0.0335799	0.988612	0.0335799	0.988612	0.0335799	0.988612	0.0335799
1492	0.988593	0.0336025	0.988593	0.0336025	0.988593	0.0336025	0.988593	0.0336025
1493	0.9886	0.033625	0.9886	0.033625	0.9886	0.033625	0.9886	0.033625
1494	0.988608	0.0336475	0.988608	0.0336475	0.988608	0.0336475	0.988608	0.0336475
1495	0.988602	0.03367	0.988602	0.03367	0.988589	0.03367	0.988602	0.03367
1496	0.988596	0.0336926	0.988596	0.0336926	0.988596	0.0336926	0.988596	0.0336926
1497	0.988604	0.0337151	0.988604	0.0337151	0.988604	0.0337151	0.988604	0.0337151
1498	0.988612	0.0337376	0.988612	0.0337376	0.988612	0.0337376	0.988612	0.0337376
1499	0.988619	0.0337601	0.988619	0.0337601	0.988619	0.0337601	0.988619	0.0337601
1500	0.988627	0.0337826	0.988627	0.0337826	0.988627	0.0337826	0.988627	0.0337826
1501	0.988634	0.0338052	0.988634	0.0338052	0.988634	0.0338052	0.988634	0.0338052
1502	0.988642	0.0338277	0.988642	0.0338277	0.988642	0.0338277	0.988642	0.0338277
1503	0.988636	0.0338502	0.988636	0.0338502	0.988636	0.0338502	0.988636	0.0338502
1504	0.988644	0.0338727	0.988644	0.0338727	0.988644	0.0338727	0.988644	0.0338727
1505	0.988638	0.0338952	0.988638	0.0338952	0.988638	0.0338952	0.988638	0.0338952
1506	0.988632	0.0339178	0.988632	0.0339178	0.988632	0.0339178	0.988632	0.0339178
1507	0.988627	0.0339403	0.988627	0.0339403	0.988627	0.0339403	0.988627	0.0339403
1508	0.988634	0.0339628	0.988634	0.0339628	0.988634	0.0339628	0.988634	0.0339628
1509	0.988642	0.0339853	0.988642	0.0339853	0.988642	0.0339853	0.988642	0.0339853
1510	0.988636	0.0340079	0.988636	0.0340079	0.988636	0.0340079	0.988636	0.0340079
1511	0.98863	0.0340304	0.98863	0.0340304	0.98863	0.0340304	0.98863	0.0340304
1512	0.988638	0.0340529	0.988638	0.0340529	0.988638	0.0340529	0.988638	0.0340529
1513	0.988645	0.0340754	0.988645	0.0340754	0.988645	0.0340754	0.988632	0.0340754
1514	0.988613	0.0340979	0.988613	0.0340979	0.988613	0.0340979	0.988613	0.0340979
1515	0.988621	0.0341205	0.988621	0.0341205	0.988621	0.0341205	0.988621	0.0341205
1516	0.988615	0.034143	0.988615	0.034143	0.988615	0.034143	0.988615	0.034143
1517	0.988609	0.0341655	0.988609	0.0341655	0.988609	0.0341655	0.988609	0.0341655
1518	0.988604	0.034188	0.988604	0.034188	0.988604	0.034188	0.988604	0.034188
1519	0.988611	0.0342105	0.988611	0.0342105	0.988611	0.0342105	0.988611	0.0342105
1520	0.988619	0.0342331	0.988619	0.0342331	0.988619	0.0342331	0.988619	0.0342331
1521	0.988626	0.0342556	0.988626	0.0342556	0.988626	0.0342556	0.988626	0.0342556
1522	0.988634	0.0342781	0.988634	0.0342781	0.988634	0.0342781	0.988634	0.0342781
1523	0.988628	0.0343006	0.988628	0.0343006	0.988628	0.0343006	0.988628	0.0343006
1524	0.988622	0.0343232	0.988622	0.0343232	0.988622	0.0343232	0.988622	0.0343232
1525	0.988617	0.0343457	0.988617	0.0343457	0.988617	0.0343457	0.988617	0.0343457
1526	0.988624	0.0343682	0.988624	0.0343682	0.988624	0.0343682	0.988624	0.0343682
1527	0.988631	0.0343907	0.988631	0.0343907	0.988631	0.0343907	0.988631	0.0343907
1528	0.988626	0.0344132	0.988626	0.0344132	0.988626	0.0344132	0.988626	0.0344132
1529	0.988633	0.0344358	0.988633	0.0344358	0.988633	0.0344358	0.988633	0.0344358
1530	0.988641	0.0344583	0.988641	0.0344583	0.988641	0.0344583	0.988641	0.0344583
1531	0.988622	0.0344808	0.988622	0.0344808	0.988622	0.0344808	0.988622	0.0344808
1532	0.988616	0.0345033	0.988616	0.0345033	0.988616	0.0345033	0.988616	0.0345033
1533	0.988611	0.0345258	0.988611	0.0345258	0.988611	0.0345258	0.988611	0.0345258
1534	0.988618	0.0345484	0.988618	0.0345484	0.988618	0.0345484	0.988618	0.0345484
1535	0.988626	0.0345709	0.988626	0.0345709	0.988626	0.0345709	0.988626	0.0345709
1536	0.98862	0.0345934	0.98862	0.0345934	0.98862	0.0345934	0.98862	0.0345934
1537	0.988601	0.0346159	0.988601	0.0346159	0.988601	0.0346159	0.988601	0.0346159
1538	0.988596	0.0346385	0.988596	0.0346385	0.988596	0.0346385	0.988596	0.0346385
1539	0.98859	0.034661	0.988603	0.034661	0.98859	0.034661	0.98859	0.034661
1540	0.988559	0.0346835	0.988559	0.0346835	0.988559	0.0346835	0.988559	0.0346835
1541	0.988553	0.034706	0.988553	0.034706	0.988553	0.034706	0.988553	0.034706
1542	0.98856	0.0347285	0.98856	0.0347285	0.98856	0.0347285	0.98856	0.0347285
1543	0.988555	0.0347511	0.988555	0.0347511	0.988555	0.0347511	0.988555	0.0347511
1544	0.988562	0.0347736	0.988562	0.0347736	0.988562	0.0347736	0.988562	0.0347736
1545	0.988557	0.0347961	0.988557	0.0347961	0.988557	0.0347961	0.988557	0.0347961
1546	0.988564	0.0348186	0.988564	0.0348186	0.988564	0.0348186	0.988564	0.0348186
1547	0.988572	0.0348411	0.988572	0.0348411	0.988572	0.0348411	0.988572	0.0348411
1548	0.988566	0.0348637	0.988566	0.0348637	0.988566	0.0348637	0.988566	0.0348637
1549	0.988573	0.0348862	0.988573	0.0348862	0.988573	0.0348862	0.988573	0.0348862
1550	0.988581	0.0349087	0.988581	0.0349087	0.988581	0.0349087	0.988581	0.0349087
1551	0.988588	0.0349312	0.988588	0.0349312	0.988588	0.0349312	0.988588	0.0349312
1552	0.988596	0.0349538	0.988596	0.0349538	0.988596	0.0349538	0.988596	0.0349538
1553	0.988603	0.0349763	0.988603	0.0349763	0.988603	0.0349763	0.988603	0.0349763
1554	0.98861	0.0349988	0.98861	0.0349988	0.98861	0.0349988	0.98861	0.0349988
1555	0.988618	0.0350213	0.988618	0.0350213	0.988618	0.0350213	0.988618	0.0350213
1556	0.988612	0.0350438	0.988612	0.0350438	0.988612	0.0350438	0.988612	0.0350438
1557	0.988619	0.0350664	0.988619	0.0350664	0.988619	0.0350664	0.988619	0.0350664
1558	0.988627	0.0350889	0.988627	0.0350889	0.988627	0.0350889	0.988627	0.0350889
1559	0.988634	0.0351114	0.988634	0.0351114	0.988634	0.0351114	0.988634	0.0351114
1560	0.988641	0.0351339	0.988641	0.0351339	0.988641	0.0351339	0.988641	0.0351339
1561	0.988648	0.0351564	0.988648	0.0351564	0.988648	0.0351564	0.988648	0.0351564
1562	0.988656	0.035179	0.988656	0.035179	0.988656	0.035179	0.988656	0.035179
1563	0.98865	0.0352015	0.98865	0.0352015	0.98865	0.0352015	0.98865	0.0352015
1564	0.988657	0.035224	0.988657	0.035224	0.988657	0.035224	0.988657	0.035224
1565	0.988665	0.0352465	0.988665	0.0352465	0.988665	0.0352465	0.988665	0.0352465
1566	0.988672	0.0352691	0.988672	0.0352691	0.988672	0.0352691	0.988672	0.0352691
1567	0.988666	0.0352916	0.988666	0.0352916	0.988666	0.0352916	0.988666	0.0352916
1568	0.988674	0.0353141	0.988674	0.0353141	0.988674	0.0353141	0.988674	0.0353141
1569	0.988681	0.0353366	0.988681	0.0353366	0.988681	0.0353366	0.988681	0.0353366
1570	0.988688	0.0353591	0.988688	0.0353591	0.988688	0.0353591	0.988688	0.0353591
1571	0.988657	0.0353817	0.988657	0.0353817	0.988657	0.0353817	0.988657	0.0353817
1572	0.988664	0.0354042	0.988664	0.0354042	0.988664	0.0354042	0.988664	0.0354042
1573	0.988671	0.0354267	0.988671	0.0354267	0.988671	0.0354267	0.988671	0.0354267
1574	0.988666	0.0354492	0.988666	0.0354492	0.988666	0.0354492	0.988666	0.0354492
1575	0.988673	0.0354717	0.988673	0.0354717	0.988673	0.0354717	0.988673	0.0354717
1576	0.98868	0.0354943	0.98868	0.0354943	0.98868	0.0354943	0.98868	0.0354943
1577	0.988688	0.0355168	0.988688	0.0355168	0.988688	0.0355168	0.988688	0.0355168
1578	0.988695	0.0355393	0.988695	0.0355393	0.988695	0.0355393	0.988695	0.0355393
1579	0.988677	0.0355618	0.988677	0.0355618	0.988677	0.0355618	0.988677	0.0355618
1580	0.988684	0.0355844	0.988684	0.0355844	0.988684	0.0355844	0.988684	0.0355844
1581	0.988691	0.0356069	0.988691	0.0356069	0.988691	0.0356069	0.988691	0.0356069
1582	0.988698	0.0356294	0.988698	0.0356294	0.988698	0.0356294	0.988698	0.0356294
1583	0.988692	0.0356519	0.988692	0.0356519	0.988692	0.0356519	0.988692	0.0356519
1584	0.9887	0.0356744	0.9887	0.0356744	0.9887	0.0356744	0.9887	0.0356744
1585	0.988694	0.035697	0.988694	0.035697	0.988694	0.035697	0.988694	0.035697
1586	0.988701	0.0357195	0.988701	0.0357195	0.988701	0.0357195	0.988701	0.0357195
1587	0.988671	0.035742	0.988671	0.035742	0.988683	0.035742	0.988683	0.035742
1588	0.988678	0.0357645	0.988678	0.0357645	0.988678	0.0357645	0.988678	0.0357645
1589	0.98866	0.035787	0.988672	0.035787	0.988672	0.035787	0.988672	0.035787
1590	0.988667	0.0358096	0.988667	0.0358096	0.988667	0.0358096	0.988667	0.0358096
1591	0.988674	0.0358321	0.988674	0.0358321	0.988674	0.0358321	0.988674	0.0358321
1592	0.988681	0.0358546	0.988681	0.0358546	0.988681	0.0358546	0.988681	0.0358546
1593	0.988688	0.0358771	0.988688	0.0358771	0.988688	0.0358771	0.988688	0.0358771
1594	0.988695	0.0358997	0.988695	0.0358997	0.988695	0.0358997	0.988695	0.0358997
1595	0.988702	0.0359222	0.988702	0.0359222	0.988702	0.0359222	0.988702	0.0359222
1596	0.988684	0.0359447	0.988684	0.0359447	0.988684	0.0359447	0.988684	0.0359447
1597	0.988679	0.0359672	0.988679	0.0359672	0.988679	0.0359672	0.988679	0.0359672
1598	0.988648	0.0359897	0.988648	0.0359897	0.988648	0.0359897	0.988648	0.0359897
1599	0.988643	0.0360123	0.988643	0.0360123	0.988643	0.0360123	0.988643	0.0360123
1600	0.98865	0.0360348	0.98865	0.0360348	0.98865	0.0360348	0.98865	0.0360348
1601	0.988657	0.0360573	0.988657	0.0360573	0.988657	0.0360573	0.988657	0.0360573
1602	0.988664	0.0360798	0.988664	0.0360798	0.988664	0.0360798	0.988664	0.0360798
1603	0.988646	0.0361023	0.988646	0.0361023	0.988646	0.0361023	0.988646	0.0361023
1604	0.988654	0.0361249	0.988654	0.0361249	0.988654	0.0361249	0.988654	0.0361249
1605	0.988648	0.0361474	0.988648	0.0361474	0.988648	0.0361474	0.988648	0.0361474
1606	0.988655	0.0361699	0.988655	0.0361699	0.988655	0.0361699	0.988655	0.0361699
1607	0.98865	0.0361924	0.98865	0.0361924	0.98865	0.0361924	0.98865	0.0361924
1608	0.988657	0.036215	0.988657	0.036215	0.988657	0.036215	0.988657	0.036215
1609	0.988664	0.0362375	0.988664	0.0362375	0.988664	0.0362375	0.988664	0.0362375
1610	0.988659	0.03626	0.988659	0.03626	0.988659	0.03626	0.988659	0.03626
1611	0.988666	0.0362825	0.988666	0.0362825	0.988666	0.0362825	0.988666	0.0362825
1612	0.98866	0.036305	0.988648	0.036305	0.98866	0.036305	0.98866	0.036305
1613	0.988655	0.0363276	0.988655	0.0363276	0.988655	0.0363276	0.988655	0.0363276
1614	0.988662	0.0363501	0.988662	0.0363501	0.988662	0.0363501	0.988662	0.0363501
1615	0.988669	0.0363726	0.988669	0.0363726	0.988669	0.0363726	0.988669	0.0363726
1616	0.988676	0.0363951	0.988676	0.0363951	0.988676	0.0363951	0.988676	0.0363951
1617	0.988633	0.0364176	0.988633	0.0364176	0.988646	0.0364176	0.988633	0.0364176
1618	0.988628	0.0364402	0.988628	0.0364402	0.988628	0.0364402	0.988628	0.0364402
1619	0.988635	0.0364627	0.988635	0.0364627	0.988635	0.0364627	0.988635	0.0364627
1620	0.988642	0.0364852	0.988642	0.0364852	0.988642	0.0364852	0.988642	0.0364852
1621	0.988649	0.0365077	0.988649	0.0365077	0.988649	0.0365077	0.988649	0.0365077
1622	0.988656	0.0365303	0.988656	0.0365303	0.988656	0.0365303	0.988656	0.0365303
1623	0.988663	0.0365528	0.988663	0.0365528	0.988663	0.0365528	0.988663	0.0365528
1624	0.98867	0.0365753	0.98867	0.0365753	0.98867	0.0365753	0.98867	0.0365753
1625	0.988665	0.0365978	0.988665	0.0365978	0.988665	0.0365978	0.988665	0.0365978
1626	0.988672	0.0366203	0.988672	0.0366203	0.988672	0.0366203	0.988672	0.0366203
1627	0.988642	0.0366429	0.988642	0.0366429	0.988642	0.0366429	0.988642	0.0366429
1628	0.988649	0.0366654	0.988649	0.0366654	0.988649	0.0366654	0.988649	0.0366654
1629	0.988656	0.0366879	0.988656	0.0366879	0.988656	0.0366879	0.988656	0.0366879
1630	0.988663	0.0367104	0.988663	0.0367104	0.988663	0.0367104	0.988663	0.0367104
1631	0.98867	0.0367329	0.98867	0.0367329	0.98867	0.0367329	0.98867	0.0367329
1632	0.988677	0.0367555	0.988677	0.0367555	0.988677	0.0367555	0.988677	0.0367555
1633	0.988684	0.036778	0.988684	0.036778	0.988684	0.036778	0.988684	0.036778
1634	0.988678	0.0368005	0.988678	0.0368005	0.988678	0.0368005	0.988678	0.0368005
1635	0.988685	0.036823	0.988685	0.036823	0.988685	0.036823	0.988685	0.036823
1636	0.988692	0.0368456	0.988692	0.0368456	0.988692	0.0368456	0.988692	0.0368456
1637	0.988699	0.0368681	0.988699	0.0368681	0.988699	0.0368681	0.988699	0.0368681
1638	0.988706	0.0368906	0.988706	0.0368906	0.988706	0.0368906	0.988706	0.0368906
1639	0.988713	0.0369131	0.988713	0.0369131	0.988713	0.0369131	0.988713	0.0369131
1640	0.988707	0.0369356	0.988707	0.0369356	0.988707	0.0369356	0.988707	0.0369356
1641	0.988714	0.0369582	0.988714	0.0369582	0.988714	0.0369582	0.988714	0.0369582
1642	0.988697	0.0369807	0.988697	0.0369807	0.988697	0.0369807	0.988697	0.0369807
1643	0.988704	0.0370032	0.988704	0.0370032	0.988704	0.0370032	0.988704	0.0370032
1644	0.988711	0.0370257	0.988711	0.0370257	0.988711	0.0370257	0.988711	0.0370257
1645	0.988705	0.0370482	0.988705	0.0370482	0.988705	0.0370482	0.988705	0.0370482
1646	0.988712	0.0370708	0.9887	0.0370708	0.9887	0.0370708	0.9887	0.0370708
1647	0.988707	0.0370933	0.988707	0.0370933	0.988707	0.0370933	0.988707	0.0370933
1648	0.988702	0.0371158	0.988702	0.0371158	0.988702	0.0371158	0.988702	0.0371158
1649	0.988696	0.0371383	0.988696	0.0371383	0.988696	0.0371383	0.988696	0.0371383
1650	0.988703	0.0371609	0.988703	0.0371609	0.988703	0.0371609	0.988703	0.0371609
1651	0.988698	0.0371834	0.988698	0.0371834	0.988698	0.0371834	0.988698	0.0371834
1652	0.988705	0.0372059	0.988705	0.0372059	0.988705	0.0372059	0.988705	0.0372059
1653	0.988712	0.0372284	0.988712	0.0372284	0.988712	0.0372284	0.988712	0.0372284
1654	0.988718	0.0372509	0.988718	0.0372509	0.988718	0.0372509	0.988718	0.0372509
1655	0.988725	0.0372735	0.988725	0.0372735	0.988725	0.0372735	0.988725	0.0372735
1656	0.988732	0.037296	0.988732	0.037296	0.988732	0.037296	0.988732	0.037296
1657	0.988727	0.0373185	0.988727	0.0373185	0.988727	0.0373185	0.988727	0.0373185
1658	0.988734	0.037341	0.988734	0.037341	0.988734	0.037341	0.988734	0.037341
1659	0.98874	0.0373635	0.98874	0.0373635	0.98874	0.0373635	0.98874	0.0373635
1660	0.988747	0.0373861	0.988747	0.0373861	0.988747	0.0373861	0.988747	0.0373861
1661	0.98873	0.0374086	0.98873	0.0374086	0.98873	0.0374086	0.98873	0.0374086
1662	0.988737	0.0374311	0.988737	0.0374311	0.988737	0.0374311	0.988737	0.0374311
1663	0.988743	0.0374536	0.988743	0.0374536	0.988743	0.0374536	0.988743	0.0374536
1664	0.988738	0.0374762	0.988738	0.0374762	0.988738	0.0374762	0.988738	0.0374762
1665	0.988733	0.0374987	0.988733	0.0374987	0.988733	0.0374987	0.988733	0.0374987
1666	0.98874	0.0375212	0.98874	0.0375212	0.98874	0.0375212	0.98874	0.0375212
1667	0.988746	0.0375437	0.988746	0.0375437	0.988746	0.0375437	0.988746	0.0375437
1668	0.988753	0.0375662	0.988753	0.0375662	0.988753	0.0375662	0.988753	0.0375662
1669	0.98876	0.0375888	0.98876	0.0375888	0.98876	0.0375888	0.98876	0.0375888
1670	0.988767	0.0376113	0.988767	0.0376113	0.988755	0.0376113	0.988767	0.0376113
1671	0.988761	0.0376338	0.988761	0.0376338	0.988761	0.0376338	0.988761	0.0376338
1672	0.988768	0.0376563	0.988768	0.0376563	0.988768	0.0376563	0.988768	0.0376563
1673	0.988763	0.0376788	0.988763	0.0376788	0.988763	0.0376788	0.988763	0.0376788
1674	0.988758	0.0377014	0.988758	0.0377014	0.988758	0.0377014	0.988758	0.0377014
1675	0.988752	0.0377239	0.988752	0.0377239	0.988752	0.0377239	0.988752	0.0377239
1676	0.988759	0.0377464	0.988759	0.0377464	0.988759	0.0377464	0.988759	0.0377464
1677	0.988766	0.0377689	0.988766	0.0377689	0.988766	0.0377689	0.988766	0.0377689
1678	0.988772	0.0377915	0.988772	0.0377915	0.988772	0.0377915	0.988772	0.0377915
1679	0.988779	0.037814	0.988779	0.037814	0.988779	0.037814	0.988779	0.037814
1680	0.988774	0.0378365	0.988774	0.0378365	0.988774	0.0378365	0.988774	0.0378365
1681	0.988781	0.037859	0.988781	0.037859	0.988781	0.037859	0.988781	0.037859
1682	0.98874	0.0378815	0.98874	0.0378815	0.98874	0.0378815	0.98874	0.0378815
1683	0.988746	0.0379041	0.988746	0.0379041	0.988746	0.0379041	0.988746	0.0379041
1684	0.988753	0.0379266	0.988753	0.0379266	0.988753	0.0379266	0.988753	0.0379266
1685	0.98876	0.0379491	0.98876	0.0379491	0.98876	0.0379491	0.98876	0.0379491
1686	0.988766	0.0379716	0.988766	0.0379716	0.988766	0.0379716	0.988766	0.0379716
1687	0.988773	0.0379941	0.988773	0.0379941	0.988773	0.0379941	0.988773	0.0379941
1688	0.98878	0.0380167	0.98878	0.0380167	0.98878	0.0380167	0.98878	0.0380167
1689	0.988775	0.0380392	0.988775	0.0380392	0.988775	0.0380392	0.988775	0.0380392
1690	0.988781	0.0380617	0.988781	0.0380617	0.988781	0.0380617	0.988781	0.0380617
1691	0.988788	0.0380842	0.988788	0.0380842	0.988788	0.0380842	0.988788	0.0380842
1692	0.988783	0.0381068	0.988783	0.0381068	0.988783	0.0381068	0.988783	0.0381068
1693	0.988789	0.0381293	0.988789	0.0381293	0.988789	0.0381293	0.988789	0.0381293
1694	0.988796	0.0381518	0.988796	0.0381518	0.988796	0.0381518	0.988796	0.0381518
1695	0.988791	0.0381743	0.988791	0.0381743	0.988791	0.0381743	0.988791	0.0381743
1696	0.988797	0.0381968	0.988797	0.0381968	0.988797	0.0381968	0.988797	0.0381968
1697	0.988804	0.0382194	0.988804	0.0382194	0.988804	0.0382194	0.988804	0.0382194
1698	0.988799	0.0382419	0.988799	0.0382419	0.988799	0.0382419	0.988799	0.0382419
1699	0.988805	0.0382644	0.988805	0.0382644	0.988805	0.0382644	0.988805	0.0382644
1700	0.9888	0.0382869	0.988788	0.0382869	0.9888	0.0382869	0.9888	0.0382869
1701	0.988783	0.0383094	0.988783	0.0383094	0.988783	0.0383094	0.988783	0.0383094
1702	0.988778	0.038332	0.988778	0.038332	0.988778	0.038332	0.988778	0.038332
1703	0.988773	0.0383545	0.988773	0.0383545	0.988773	0.0383545	0.988773	0.0383545
1704	0.988779	0.038377	0.988779	0.038377	0.988779	0.038377	0.988779	0.038377
1705	0.988774	0.0383995	0.988774	0.0383995	0.988774	0.0383995	0.988774	0.0383995
1706	0.988769	0.0384221	0.988769	0.0384221	0.988769	0.0384221	0.988769	0.0384221
1707	0.988776	0.0384446	0.988776	0.0384446	0.988776	0.0384446	0.988776	0.0384446
1708	0.988782	0.0384671	0.988782	0.0384671	0.988782	0.0384671	0.988782	0.0384671
1709	0.988789	0.0384896	0.988789	0.0384896	0.988789	0.0384896	0.988789	0.0384896
1710	0.988784	0.0385121	0.988784	0.0385121	0.988784	0.0385121	0.988784	0.0385121
1711	0.98879	0.0385347	0.98879	0.0385347	0.98879	0.0385347	0.98879	0.0385347
1712	0.988797	0.0385572	0.988797	0.0385572	0.988797	0.0385572	0.988797	0.0385572
1713	0.988792	0.0385797	0.988792	0.0385797	0.988792	0.0385797	0.988792	0.0385797
1714	0.988798	0.0386022	0.988798	0.0386022	0.988798	0.0386022	0.988798	0.0386022
1715	0.988793	0.0386247	0.988793	0.0386247	0.988781	0.0386247	0.988793	0.0386247
1716	0.988776	0.0386473	0.988776	0.0386473	0.988776	0.0386473	0.988776	0.0386473
1717	0.988783	0.0386698	0.988783	0.0386698	0.988783	0.0386698	0.988783	0.0386698
1718	0.988789	0.0386923	0.988789	0.0386923	0.988789	0.0386923	0.988789	0.0386923
1719	0.988784	0.0387148	0.988784	0.0387148	0.988784	0.0387148	0.988784	0.0387148
1720	0.988791	0.0387374	0.988791	0.0387374	0.988791	0.0387374	0.988791	0.0387374
1721	0.988797	0.0387599	0.988797	0.0387599	0.988797	0.0387599	0.988797	0.0387599
1722	0.988804	0.0387824	0.988804	0.0387824	0.988804	0.0387824	0.988804	0.0387824
1723	0.988799	0.0388049	0.988799	0.0388049	0.988799	0.0388049	0.988799	0.0388049
1724	0.988794	0.0388274	0.988794	0.0388274	0.988794	0.0388274	0.988794	0.0388274
1725	0.988789	0.03885	0.988789	0.03885	0.988789	0.03885	0.988789	0.03885
1726	0.988795	0.0388725	0.988795	0.0388725	0.988795	0.0388725	0.988795	0.0388725
1727	0.988802	0.038895	0.988802	0.038895	0.988802	0.038895	0.988802	0.038895
1728	0.988808	0.0389175	0.988808	0.0389175	0.988808	0.0389175	0.988808	0.0389175
1729	0.988803	0.0389401	0.988803	0.0389401	0.988803	0.0389401	0.988803	0.0389401
1730	0.988798	0.0389626	0.988798	0.0389626	0.988798	0.0389626	0.988798	0.0389626
1731	0.988793	0.0389851	0.988793	0.0389851	0.988793	0.0389851	0.988793	0.0389851
1732	0.988799	0.0390076	0.988799	0.0390076	0.988799	0.0390076	0.988799	0.0390076
1733	0.988806	0.0390301	0.988806	0.0390301	0.988806	0.0390301	0.988806	0.0390301
1734	0.988812	0.0390527	0.988812	0.0390527	0.988812	0.0390527	0.988812	0.0390527
1735	0.988807	0.0390752	0.988807	0.0390752	0.988807	0.0390752	0.988807	0.0390752
1736	0.988802	0.0390977	0.988802	0.0390977	0.988802	0.0390977	0.988802	0.0390977
1737	0.988797	0.0391202	0.988797	0.0391202	0.988797	0.0391202	0.988797	0.0391202
1738	0.98878	0.0391427	0.98878	0.0391427	0.98878	0.0391427	0.98878	0.0391427
1739	0.988787	0.0391653	0.988787	0.0391653	0.988787	0.0391653	0.988787	0.0391653
1740	0.98877	0.0391878	0.98877	0.0391878	0.98877	0.0391878	0.98877	0.0391878
1741	0.988765	0.0392103	0.988765	0.0392103	0.988765	0.0392103	0.988765	0.0392103
1742	0.98876	0.0392328	0.98876	0.0392328	0.98876	0.0392328	0.988772	0.0392328
1743	0.988755	0.0392554	0.988755	0.0392554	0.988755	0.0392554	0.988755	0.0392554
1744	0.98875	0.0392779	0.98875	0.0392779	0.98875	0.0392779	0.98875	0.0392779
1745	0.988745	0.0393004	0.988745	0.0393004	0.988745	0.0393004	0.988745	0.0393004
1746	0.988752	0.0393229	0.988752	0.0393229	0.988752	0.0393229	0.988752	0.0393229
1747	0.988724	0.0393454	0.988724	0.0393454	0.988724	0.0393454	0.988735	0.0393454
1748	0.98873	0.039368	0.98873	0.039368	0.98873	0.039368	0.98873	0.039368
1749	0.988725	0.0393905	0.988725	0.0393905	0.988725	0.0393905	0.988725	0.0393905
1750	0.988686	0.039413	0.988686	0.039413	0.988686	0.039413	0.988686	0.039413
1751	0.988692	0.0394355	0.988692	0.0394355	0.988692	0.0394355	0.988692	0.0394355
1752	0.988699	0.039458	0.988699	0.039458	0.988699	0.039458	0.988699	0.039458
1753	0.988694	0.0394806	0.988694	0.0394806	0.988694	0.0394806	0.988694	0.0394806
1754	0.988689	0.0395031	0.988689	0.0395031	0.988689	0.0395031	0.988689	0.0395031
1755	0.988695	0.0395256	0.988695	0.0395256	0.988695	0.0395256	0.988695	0.0395256
1756	0.988702	0.0395481	0.988702	0.0395481	0.988702	0.0395481	0.988702	0.0395481
1757	0.988708	0.0395707	0.988708	0.0395707	0.988708	0.0395707	0.988708	0.0395707
1758	0.988703	0.0395932	0.988703	0.0395932	0.988703	0.0395932	0.988703	0.0395932
1759	0.98871	0.0396157	0.98871	0.0396157	0.98871	0.0396157	0.98871	0.0396157
1760	0.988716	0.0396382	0.988716	0.0396382	0.988716	0.0396382	0.988716	0.0396382
1761	0.988722	0.0396607	0.988722	0.0396607	0.988722	0.0396607	0.988722	0.0396607
1762	0.988706	0.0396833	0.988706	0.0396833	0.988706	0.0396833	0.988706	0.0396833
1763	0.988701	0.0397058	0.988701	0.0397058	0.988701	0.0397058	0.988701	0.0397058
1764	0.988708	0.0397283	0.988708	0.0397283	0.988708	0.0397283	0.988708	0.0397283
1765	0.988703	0.0397508	0.988703	0.0397508	0.988703	0.0397508	0.988703	0.0397508
1766	0.988709	0.0397733	0.988709	0.0397733	0.988709	0.0397733	0.988709	0.0397733
1767	0.988704	0.0397959	0.988704	0.0397959	0.988704	0.0397959	0.988704	0.0397959
1768	0.988711	0.0398184	0.988711	0.0398184	0.988711	0.0398184	0.988711	0.0398184
1769	0.988717	0.0398409	0.988717	0.0398409	0.988717	0.0398409	0.988717	0.0398409
1770	0.988723	0.0398634	0.988723	0.0398634	0.988723	0.0398634	0.988723	0.0398634
1771	0.988718	0.039886	0.988718	0.039886	0.988718	0.039886	0.988718	0.039886
1772	0.988713	0.0399085	0.988713	0.0399085	0.988713	0.0399085	0.988713	0.0399085
1773	0.98872	0.039931	0.98872	0.039931	0.98872	0.039931	0.98872	0.039931
1774	0.988715	0.0399535	0.988715	0.0399535	0.988715	0.0399535	0.988715	0.0399535
1775	0.988721	0.039976	0.988721	0.039976	0.988721	0.039976	0.988721	0.039976
1776	0.988728	0.0399986	0.988728	0.0399986	0.988728	0.0399986	0.988728	0.0399986
1777	0.988723	0.0400211	0.988723	0.0400211	0.988723	0.0400211	0.988723	0.0400211
1778	0.988729	0.0400436	0.988729	0.0400436	0.988729	0.0400436	0.988729	0.0400436
1779	0.988735	0.0400661	0.988735	0.0400661	0.988735	0.0400661	0.988735	0.0400661
1780	0.988742	0.0400886	0.988742	0.0400886	0.988742	0.0400886	0.988742	0.0400886
1781	0.988737	0.0401112	0.988737	0.0401112	0.988737	0.0401112	0.988737	0.0401112
1782	0.988743	0.0401337	0.988743	0.0401337	0.988743	0.0401337	0.988743	0.0401337
1783	0.988749	0.0401562	0.988749	0.0401562	0.988749	0.0401562	0.988749	0.0401562
1784	0.988745	0.0401787	0.988745	0.0401787	0.988745	0.0401787	0.988745	0.0401787
1785	0.98874	0.0402013	0.98874	0.0402013	0.98874	0.0402013	0.98874	0.0402013
1786	0.988746	0.0402238	0.988746	0.0402238	0.988746	0.0402238	0.988746	0.0402238
1787	0.988741	0.0402463	0.988741	0.0402463	0.988741	0.0402463	0.988741	0.0402463
1788	0.988725	0.0402688	0.988725	0.0402688	0.988725	0.0402688	0.988725	0.0402688
1789	0.988731	0.0402913	0.988731	0.0402913	0.988731	0.0402913	0.988731	0.0402913
1790	0.988738	0.0403139	0.988738	0.0403139	0.988738	0.0403139	0.988738	0.0403139
1791	0.988733	0.0403364	0.988733	0.0403364	0.988733	0.0403364	0.988733	0.0403364
1792	0.988739	0.0403589	0.988739	0.0403589	0.988739	0.0403589	0.988739	0.0403589
1793	0.988723	0.0403814	0.988723	0.0403814	0.988723	0.0403814	0.988723	0.0403814
1794	0.988729	0.0404039	0.988729	0.0404039	0.988729	0.0404039	0.988729	0.0404039
1795	0.988736	0.0404265	0.988736	0.0404265	0.988736	0.0404265	0.988736	0.0404265
1796	0.988731	0.040449	0.988731	0.040449	0.988731	0.040449	0.988731	0.040449
1797	0.988726	0.0404715	0.988726	0.0404715	0.988726	0.0404715	0.988726	0.0404715
1798	0.988721	0.040494	0.988721	0.040494	0.988721	0.040494	0.988721	0.040494
1799	0.988727	0.0405166	0.988727	0.0405166	0.988727	0.0405166	0.988727	0.0405166
1800	0.988733	0.0405391	0.988733	0.0405391	0.988733	0.0405391	0.988733	0.0405391
1801	0.988729	0.0405616	0.988729	0.0405616	0.988729	0.0405616	0.988729	0.0405616
1802	0.988724	0.0405841	0.988724	0.0405841	0.988724	0.0405841	0.988724	0.0405841
1803	0.988708	0.0406066	0.988708	0.0406066	0.988708	0.0406066	0.988708	0.0406066
1804	0.988714	0.0406292	0.988714	0.0406292	0.988714	0.0406292	0.988714	0.0406292
1805	0.98872	0.0406517	0.98872	0.0406517	0.98872	0.0406517	0.98872	0.0406517
1806	0.988704	0.0406742	0.988704	0.0406742	0.988704	0.0406742	0.988704	0.0406742
1807	0.9887	0.0406967	0.9887	0.0406967	0.9887	0.0406967	0.9887	0.0406967
1808	0.988706	0.0407192	0.988706	0.0407192	0.988706	0.0407192	0.988706	0.0407192
1809	0.988701	0.0407418	0.988701	0.0407418	0.988701	0.0407418	0.988701	0.0407418
1810	0.988696	0.0407643	0.988696	0.0407643	0.988696	0.0407643	0.988696	0.0407643
1811	0.98868	0.0407868	0.98868	0.0407868	0.98868	0.0407868	0.98868	0.0407868
1812	0.988676	0.0408093	0.988676	0.0408093	0.988676	0.0408093	0.988676	0.0408093
1813	0.98866	0.0408319	0.98866	0.0408319	0.98866	0.0408319	0.98866	0.0408319
1814	0.988655	0.0408544	0.988655	0.0408544	0.988655	0.0408544	0.988655	0.0408544
1815	0.98865	0.0408769	0.98865	0.0408769	0.98865	0.0408769	0.98865	0.0408769
1816	0.988645	0.0408994	0.988645	0.0408994	0.988645	0.0408994	0.988645	0.0408994
1817	0.988641	0.0409219	0.988641	0.0409219	0.988641	0.0409219	0.988641	0.0409219
1818	0.988647	0.0409445	0.988636	0.0409445	0.988636	0.0409445	0.988636	0.0409445
1819	0.988642	0.040967	0.988642	0.040967	0.988642	0.040967	0.988642	0.040967
1820	0.988648	0.0409895	0.988648	0.0409895	0.988648	0.0409895	0.988648	0.0409895
1821	0.988644	0.041012	0.988644	0.041012	0.988644	0.041012	0.988644	0.041012
1822	0.98865	0.0410345	0.98865	0.0410345	0.98865	0.0410345	0.98865	0.0410345
1823	0.988656	0.0410571	0.988656	0.0410571	0.988656	0.0410571	0.988656	0.0410571
1824	0.988651	0.0410796	0.988651	0.0410796	0.988651	0.0410796	0.988651	0.0410796
1825	0.988658	0.0411021	0.988658	0.0411021	0.988658	0.0411021	0.988658	0.0411021
1826	0.988653	0.0411246	0.988653	0.0411246	0.988653	0.0411246	0.988653	0.0411246
1827	0.988648	0.0411472	0.988648	0.0411472	0.988648	0.0411472	0.988648	0.0411472
1828	0.988654	0.0411697	0.988654	0.0411697	0.988654	0.0411697	0.988654	0.0411697
1829	0.988661	0.0411922	0.988661	0.0411922	0.988661	0.0411922	0.988661	0.0411922
1830	0.988656	0.0412147	0.988656	0.0412147	0.988656	0.0412147	0.988667	0.0412147
1831	0.988651	0.0412372	0.988651	0.0412372	0.988651	0.0412372	0.988651	0.0412372
1832	0.988646	0.0412598	0.988646	0.0412598	0.988646	0.0412598	0.988646	0.0412598
1833	0.988642	0.0412823	0.988642	0.0412823	0.988642	0.0412823	0.988642	0.0412823
1834	0.988648	0.0413048	0.988648	0.0413048	0.988648	0.0413048	0.988648	0.0413048
1835	0.988654	0.0413273	0.988654	0.0413273	0.988654	0.0413273	0.988654	0.0413273
1836	0.98866	0.0413498	0.98866	0.0413498	0.98866	0.0413498	0.98866	0.0413498
1837	0.988666	0.0413724	0.988666	0.0413724	0.988666	0.0413724	0.988666	0.0413724
1838	0.988662	0.0413949	0.988662	0.0413949	0.988662	0.0413949	0.988662	0.0413949
1839	0.988657	0.0414174	0.988657	0.0414174	0.988657	0.0414174	0.988657	0.0414174
1840	0.988663	0.0414399	0.988663	0.0414399	0.988663	0.0414399	0.988663	0.0414399
1841	0.988648	0.0414625	0.988648	0.0414625	0.988648	0.0414625	0.988648	0.0414625
1842	0.988643	0.041485	0.988643	0.041485	0.988643	0.041485	0.988643	0.041485
1843	0.988638	0.0415075	0.988638	0.0415075	0.988638	0.0415075	0.988638	0.0415075
1844	0.988644	0.04153	0.988644	0.04153	0.988644	0.04153	0.988644	0.04153
1845	0.988651	0.0415525	0.988651	0.0415525	0.988651	0.0415525	0.988651	0.0415525
1846	0.988646	0.0415751	0.988646	0.0415751	0.988646	0.0415751	0.988646	0.0415751
1847	0.988641	0.0415976	0.988641	0.0415976	0.988641	0.0415976	0.988641	0.0415976
1848	0.988647	0.0416201	0.988647	0.0416201	0.988647	0.0416201	0.988647	0.0416201
1849	0.988653	0.0416426	0.988653	0.0416426	0.988653	0.0416426	0.988653	0.0416426
1850	0.988638	0.0416651	0.988638	0.0416651	0.988638	0.0416651	0.988638	0.0416651
1851	0.988644	0.0416877	0.988644	0.0416877	0.988644	0.0416877	0.988644	0.0416877
1852	0.988639	0.0417102	0.988639	0.0417102	0.988639	0.0417102	0.988639	0.0417102
1853	0.988635	0.0417327	0.988646	0.0417327	0.988635	0.0417327	0.988635	0.0417327
1854	0.988641	0.0417552	0.988641	0.0417552	0.988641	0.0417552	0.988641	0.0417552
1855	0.988647	0.0417778	0.988647	0.0417778	0.988647	0.0417778	0.988647	0.0417778
1856	0.988653	0.0418003	0.988653	0.0418003	0.988653	0.0418003	0.988653	0.0418003
1857	0.988659	0.0418228	0.988659	0.0418228	0.988659	0.0418228	0.988659	0.0418228
1858	0.988644	0.0418453	0.988644	0.0418453	0.988644	0.0418453	0.988644	0.0418453
1859	0.988639	0.0418678	0.98865	0.0418678	0.98865	0.0418678	0.988639	0.0418678
1860	0.988635	0.0418904	0.988635	0.0418904	0.988635	0.0418904	0.988635	0.0418904
1861	0.988619	0.0419129	0.98863	0.0419129	0.98863	0.0419129	0.98863	0.0419129
1862	0.988625	0.0419354	0.988625	0.0419354	0.988625	0.0419354	0.988625	0.0419354
1863	0.988599	0.0419579	0.98861	0.0419579	0.988599	0.0419579	0.988599	0.0419579
1864	0.988605	0.0419804	0.988605	0.0419804	0.988605	0.0419804	0.988605	0.0419804
1865	0.98859	0.042003	0.98859	0.042003	0.98859	0.042003	0.98859	0.042003
1866	0.988585	0.0420255	0.988585	0.0420255	0.988585	0.0420255	0.988585	0.0420255
1867	0.98857	0.042048	0.98857	0.042048	0.98857	0.042048	0.98857	0.042048
1868	0.988565	0.0420705	0.988565	0.0420705	0.988565	0.0420705	0.988565	0.0420705
1869	0.988572	0.0420931	0.988572	0.0420931	0.988572	0.0420931	0.988572	0.0420931
1870	0.988578	0.0421156	0.988578	0.0421156	0.988578	0.0421156	0.988578	0.0421156
1871	0.988562	0.0421381	0.988562	0.0421381	0.988562	0.0421381	0.988562	0.0421381
1872	0.988568	0.0421606	0.988568	0.0421606	0.988568	0.0421606	0.988568	0.0421606
1873	0.988575	0.0421831	0.988575	0.0421831	0.988575	0.0421831	0.988575	0.0421831
1874	0.98857	0.0422057	0.98857	0.0422057	0.98857	0.0422057	0.98857	0.0422057
1875	0.988565	0.0422282	0.988565	0.0422282	0.988565	0.0422282	0.988565	0.0422282
1876	0.988561	0.0422507	0.988561	0.0422507	0.988561	0.0422507	0.988561	0.0422507
1877	0.988567	0.0422732	0.988567	0.0422732	0.988567	0.0422732	0.988567	0.0422732
1878	0.988573	0.0422957	0.988573	0.0422957	0.988573	0.0422957	0.988573	0.0422957
1879	0.988569	0.0423183	0.988569	0.0423183	0.988569	0.0423183	0.988569	0.0423183
1880	0.988575	0.0423408	0.988575	0.0423408	0.988575	0.0423408	0.988575	0.0423408
1881	0.988581	0.0423633	0.98857	0.0423633	0.98857	0.0423633	0.98857	0.0423633
1882	0.988576	0.0423858	0.988576	0.0423858	0.988576	0.0423858	0.988576	0.0423858
1883	0.988582	0.0424084	0.988582	0.0424084	0.988582	0.0424084	0.988582	0.0424084
1884	0.988588	0.0424309	0.988588	0.0424309	0.988588	0.0424309	0.988588	0.0424309
1885	0.988594	0.0424534	0.988594	0.0424534	0.988594	0.0424534	0.988594	0.0424534
1886	0.98859	0.0424759	0.98859	0.0424759	0.98859	0.0424759	0.98859	0.0424759
1887	0.988596	0.0424984	0.988596	0.0424984	0.988596	0.0424984	0.988596	0.0424984
1888	0.988602	0.042521	0.988602	0.042521	0.988602	0.042521	0.988602	0.042521
1889	0.988608	0.0425435	0.988608	0.0425435	0.988608	0.0425435	0.988608	0.0425435
1890	0.988603	0.042566	0.988603	0.042566	0.988603	0.042566	0.988603	0.042566
1891	0.988609	0.0425885	0.988609	0.0425885	0.988609	0.0425885	0.988609	0.0425885
1892	0.988615	0.042611	0.988615	0.042611	0.988615	0.042611	0.988615	0.042611
1893	0.988621	0.0426336	0.988621	0.0426336	0.988621	0.0426336	0.988621	0.0426336
1894	0.988627	0.0426561	0.988627	0.0426561	0.988627	0.0426561	0.988627	0.0426561
1895	0.988633	0.0426786	0.988633	0.0426786	0.988633	0.0426786	0.988633	0.0426786
1896	0.988639	0.0427011	0.988639	0.0427011	0.988639	0.0427011	0.988639	0.0427011
1897	0.988624	0.0427237	0.988624	0.0427237	0.988624	0.0427237	0.988624	0.0427237
1898	0.98862	0.0427462	0.98862	0.0427462	0.98862	0.0427462	0.98862	0.0427462
1899	0.988615	0.0427687	0.988615	0.0427687	0.988615	0.0427687	0.988615	0.0427687
1900	0.9886	0.0427912	0.9886	0.0427912	0.9886	0.0427912	0.9886	0.0427912
1901	0.988606	0.0428137	0.988606	0.0428137	0.988606	0.0428137	0.988606	0.0428137
1902	0.988612	0.0428363	0.988612	0.0428363	0.988612	0.0428363	0.988612	0.0428363
1903	0.988608	0.0428588	0.988608	0.0428588	0.988608	0.0428588	0.988608	0.0428588
1904	0.988614	0.0428813	0.988614	0.0428813	0.988614	0.0428813	0.988614	0.0428813
1905	0.98862	0.0429038	0.98862	0.0429038	0.98862	0.0429038	0.98862	0.0429038
1906	0.988626	0.0429263	0.988626	0.0429263	0.988626	0.0429263	0.988626	0.0429263
1907	0.988631	0.0429489	0.988631	0.0429489	0.988631	0.0429489	0.988631	0.0429489
1908	0.988627	0.0429714	0.988627	0.0429714	0.988627	0.0429714	0.988627	0.0429714
1909	0.988633	0.0429939	0.988633	0.0429939	0.988633	0.0429939	0.988633	0.0429939
1910	0.988639	0.0430164	0.988639	0.0430164	0.988639	0.0430164	0.988639	0.0430164
1911	0.988634	0.043039	0.988634	0.043039	0.988634	0.043039	0.988634	0.043039
1912	0.98864	0.0430615	0.98864	0.0430615	0.98864	0.0430615	0.98864	0.0430615
1913	0.988646	0.043084	0.988646	0.043084	0.988646	0.043084	0.988646	0.043084
1914	0.988652	0.0431065	0.988652	0.0431065	0.988652	0.0431065	0.988652	0.0431065
1915	0.988648	0.043129	0.988648	0.043129	0.988648	0.043129	0.988648	0.043129
1916	0.988643	0.0431516	0.988643	0.0431516	0.988643	0.0431516	0.988643	0.0431516
1917	0.988628	0.0431741	0.988628	0.0431741	0.988628	0.0431741	0.988628	0.0431741
1918	0.988624	0.0431966	0.988624	0.0431966	0.988624	0.0431966	0.988624	0.0431966
1919	0.98863	0.0432191	0.98863	0.0432191	0.98863	0.0432191	0.98863	0.0432191
1920	0.988615	0.0432416	0.988615	0.0432416	0.988615	0.0432416	0.988615	0.0432416
1921	0.988621	0.0432642	0.98861	0.0432642	0.98861	0.0432642	0.98861	0.0432642
1922	0.988616	0.0432867	0.988616	0.0432867	0.988616	0.0432867	0.988616	0.0432867
1923	0.988612	0.0433092	0.988612	0.0433092	0.988612	0.0433092	0.988612	0.0433092
1924	0.988597	0.0433317	0.988597	0.0433317	0.988597	0.0433317	0.988597	0.0433317
1925	0.988603	0.0433543	0.988603	0.0433543	0.988603	0.0433543	0.988603	0.0433543
1926	0.988588	0.0433768	0.988588	0.0433768	0.988588	0.0433768	0.988588	0.0433768
1927	0.988594	0.0433993	0.988594	0.0433993	0.988594	0.0433993	0.988594	0.0433993
1928	0.988589	0.0434218	0.988589	0.0434218	0.988589	0.0434218	0.988589	0.0434218
1929	0.988595	0.0434443	0.988595	0.0434443	0.988595	0.0434443	0.988595	0.0434443
1930	0.988601	0.0434669	0.988601	0.0434669	0.988601	0.0434669	0.988601	0.0434669
1931	0.988607	0.0434894	0.988607	0.0434894	0.988607	0.0434894	0.988607	0.0434894
1932	0.988613	0.0435119	0.988613	0.0435119	0.988613	0.0435119	0.988613	0.0435119
1933	0.988619	0.0435344	0.988619	0.0435344	0.988619	0.0435344	0.988619	0.0435344
1934	0.988625	0.0435569	0.988625	0.0435569	0.988625	0.0435569	0.988625	0.0435569
1935	0.98862	0.0435795	0.98862	0.0435795	0.98862	0.0435795	0.98862	0.0435795
1936	0.988626	0.043602	0.988626	0.043602	0.988626	0.043602	0.988626	0.043602
1937	0.988632	0.0436245	0.988632	0.0436245	0.988632	0.0436245	0.988632	0.0436245
1938	0.988638	0.043647	0.988638	0.043647	0.988638	0.043647	0.988638	0.043647
1939	0.988633	0.0436696	0.988633	0.0436696	0.988633	0.0436696	0.988633	0.0436696
1940	0.988639	0.0436921	0.988639	0.0436921	0.988639	0.0436921	0.988639	0.0436921
1941	0.988645	0.0437146	0.988645	0.0437146	0.988645	0.0437146	0.988645	0.0437146
1942	0.988651	0.0437371	0.988651	0.0437371	0.988651	0.0437371	0.988651	0.0437371
1943	0.988647	0.0437596	0.988647	0.0437596	0.988647	0.0437596	0.988647	0.0437596
1944	0.988642	0.0437822	0.988642	0.0437822	0.988642	0.0437822	0.988642	0.0437822
1945	0.988627	0.0438047	0.988627	0.0438047	0.988627	0.0438047	0.988627	0.0438047
1946	0.988623	0.0438272	0.988623	0.0438272	0.988623	0.0438272	0.988623	0.0438272
1947	0.988629	0.0438497	0.988629	0.0438497	0.988629	0.0438497	0.988629	0.0438497
1948	0.988604	0.0438722	0.988614	0.0438722	0.988604	0.0438722	0.988614	0.0438722
1949	0.98861	0.0438948	0.98861	0.0438948	0.98861	0.0438948	0.98861	0.0438948
1950	0.988605	0.0439173	0.988605	0.0439173	0.988605	0.0439173	0.988605	0.0439173
1951	0.988611	0.0439398	0.988611	0.0439398	0.988611	0.0439398	0.988611	0.0439398
1952	0.988617	0.0439623	0.988617	0.0439623	0.988617	0.0439623	0.988617	0.0439623
1953	0.988623	0.0439849	0.988623	0.0439849	0.988623	0.0439849	0.988623	0.0439849
1954	0.988608	0.0440074	0.988608	0.0440074	0.988608	0.0440074	0.988608	0.0440074
1955	0.988614	0.0440299	0.988614	0.0440299	0.988614	0.0440299	0.988614	0.0440299
1956	0.98862	0.0440524	0.98861	0.0440524	0.98861	0.0440524	0.98862	0.0440524
1957	0.988615	0.0440749	0.988615	0.0440749	0.988615	0.0440749	0.988615	0.0440749
1958	0.988611	0.0440975	0.988611	0.0440975	0.988611	0.0440975	0.988611	0.0440975
1959	0.988617	0.04412	0.988617	0.04412	0.988617	0.04412	0.988617	0.04412
1960	0.988602	0.0441425	0.988602	0.0441425	0.988602	0.0441425	0.988602	0.0441425
1961	0.988598	0.044165	0.988598	0.044165	0.988598	0.044165	0.988598	0.044165
1962	0.988583	0.0441875	0.988583	0.0441875	0.988583	0.0441875	0.988583	0.0441875
1963	0.988579	0.0442101	0.988579	0.0442101	0.988579	0.0442101	0.988579	0.0442101
1964	0.988585	0.0442326	0.988585	0.0442326	0.988585	0.0442326	0.988585	0.0442326
1965	0.98858	0.0442551	0.98858	0.0442551	0.98858	0.0442551	0.98858	0.0442551
1966	0.988586	0.0442776	0.988586	0.0442776	0.988586	0.0442776	0.988586	0.0442776
1967	0.988592	0.0443002	0.988592	0.0443002	0.988592	0.0443002	0.988592	0.0443002
1968	0.988577	0.0443227	0.988577	0.0443227	0.988577	0.0443227	0.988577	0.0443227
1969	0.988583	0.0443452	0.988583	0.0443452	0.988573	0.0443452	0.988583	0.0443452
1970	0.988579	0.0443677	0.988579	0.0443677	0.988579	0.0443677	0.988579	0.0443677
1971	0.988574	0.0443902	0.988574	0.0443902	0.988574	0.0443902	0.988574	0.0443902
1972	0.98858	0.0444128	0.98858	0.0444128	0.98858	0.0444128	0.98858	0.0444128
1973	0.988586	0.0444353	0.988586	0.0444353	0.988586	0.0444353	0.988586	0.0444353
1974	0.988592	0.0444578	0.988592	0.0444578	0.988592	0.0444578	0.988592	0.0444578
1975	0.988598	0.0444803	0.988587	0.0444803	0.988587	0.0444803	0.988587	0.0444803
1976	0.988593	0.0445029	0.988593	0.0445029	0.988593	0.0445029	0.988593	0.0445029
1977	0.988599	0.0445254	0.988599	0.0445254	0.988599	0.0445254	0.988599	0.0445254
1978	0.988605	0.0445479	0.988605	0.0445479	0.988605	0.0445479	0.988605	0.0445479
1979	0.988611	0.0445704	0.988611	0.0445704	0.988611	0.0445704	0.988611	0.0445704
1980	0.988606	0.0445929	0.988606	0.0445929	0.988606	0.0445929	0.988606	0.0445929
1981	0.988602	0.0446155	0.988602	0.0446155	0.988602	0.0446155	0.988602	0.0446155
1982	0.988587	0.044638	0.988587	0.044638	0.988587	0.044638	0.988587	0.044638
1983	0.988593	0.0446605	0.988593	0.0446605	0.988593	0.0446605	0.988593	0.0446605
1984	0.988599	0.044683	0.988599	0.044683	0.988599	0.044683	0.988599	0.044683
1985	0.988584	0.0447055	0.988584	0.0447055	0.988584	0.0447055	0.988584	0.0447055
1986	0.98859	0.0447281	0.98859	0.0447281	0.98859	0.0447281	0.98859	0.0447281
1987	0.988586	0.0447506	0.988586	0.0447506	0.988586	0.0447506	0.988586	0.0447506
1988	0.988592	0.0447731	0.988592	0.0447731	0.988592	0.0447731	0.988592	0.0447731
1989	0.988587	0.0447956	0.988587	0.0447956	0.988587	0.0447956	0.988587	0.0447956
1990	0.988573	0.0448182	0.988573	0.0448182	0.988573	0.0448182	0.988573	0.0448182
1991	0.988569	0.0448407	0.988569	0.0448407	0.988569	0.0448407	0.988569	0.0448407
1992	0.988534	0.0448632	0.988534	0.0448632	0.988534	0.0448632	0.988534	0.0448632
1993	0.98853	0.0448857	0.98853	0.0448857	0.98853	0.0448857	0.98853	0.0448857
1994	0.988516	0.0449082	0.988516	0.0449082	0.988516	0.0449082	0.988516	0.0449082
1995	0.988521	0.0449308	0.988521	0.0449308	0.988521	0.0449308	0.988521	0.0449308
1996	0.988517	0.0449533	0.988517	0.0449533	0.988517	0.0449533	0.988517	0.0449533
1997	0.988523	0.0449758	0.988523	0.0449758	0.988523	0.0449758	0.988523	0.0449758
1998	0.988509	0.0449983	0.988509	0.0449983	0.988509	0.0449983	0.988509	0.0449983
[truncated: 42,404 more rows]

## Sheet: Figure S3 B
	Casanovo_nb10_precision	Casanovo_nb10_coverage	Casanovo_nb5_precision	Casanovo_nb5_coverage	Casanovo_nb2_precision	Casanovo_nb2_coverage	Casanovo_nb1_precision	Casanovo_nb1_coverage
0	1	3.37878e-08	1	3.37646e-08	1	3.37477e-08	1	3.37427e-08
1	0.977023	3.38216e-05	0.977023	3.37984e-05	0.977023	3.37814e-05	0.977023	3.37764e-05
2	0.982509	6.76094e-05	0.982509	6.7563e-05	0.982509	6.75291e-05	0.982509	6.75192e-05
3	0.980673	0.000101397	0.980673	0.000101328	0.980673	0.000101277	0.980673	0.000101262
4	0.980255	0.000135185	0.980255	0.000135092	0.980255	0.000135025	0.980255	0.000135005
5	0.978404	0.000168973	0.978404	0.000168857	0.978404	0.000168772	0.978404	0.000168747
6	0.97767	0.000202761	0.97767	0.000202622	0.97767	0.00020252	0.97767	0.00020249
7	0.97686	0.000236548	0.97686	0.000236386	0.97686	0.000236268	0.97686	0.000236233
8	0.975753	0.000270336	0.975753	0.000270151	0.975753	0.000270015	0.975753	0.000269975
9	0.975892	0.000304124	0.975892	0.000303915	0.975892	0.000303763	0.975892	0.000303718
10	0.976502	0.000337912	0.976502	0.00033768	0.976502	0.000337511	0.976502	0.000337461
11	0.977093	0.0003717	0.977093	0.000371445	0.977093	0.000371258	0.977093	0.000371204
12	0.977835	0.000405487	0.977835	0.000405209	0.977835	0.000405006	0.977835	0.000404946
13	0.977925	0.000439275	0.977925	0.000438974	0.977925	0.000438754	0.977925	0.000438689
14	0.978644	0.000473063	0.978644	0.000472739	0.978644	0.000472501	0.978644	0.000472432
15	0.979268	0.000506851	0.979268	0.000506503	0.979268	0.000506249	0.979268	0.000506174
16	0.979501	0.000540639	0.979501	0.000540268	0.979501	0.000539997	0.979501	0.000539917
17	0.979648	0.000574427	0.979648	0.000574033	0.979648	0.000573745	0.979648	0.00057366
18	0.980112	0.000608214	0.980112	0.000607797	0.980112	0.000607492	0.980112	0.000607402
19	0.979948	0.000642002	0.979948	0.000641562	0.979948	0.00064124	0.979948	0.000641145
20	0.980001	0.00067579	0.980001	0.000675327	0.980001	0.000674988	0.980001	0.000674888
21	0.980144	0.000709578	0.980144	0.000709091	0.980144	0.000708735	0.980144	0.000708631
22	0.98041	0.000743366	0.98041	0.000742856	0.98041	0.000742483	0.98041	0.000742373
23	0.980479	0.000777153	0.980479	0.00077662	0.980479	0.000776231	0.980479	0.000776116
24	0.980792	0.000810941	0.980792	0.000810385	0.980792	0.000809978	0.980792	0.000809859
25	0.981201	0.000844729	0.981201	0.00084415	0.981201	0.000843726	0.981201	0.000843601
26	0.981501	0.000878517	0.981501	0.000877914	0.981501	0.000877474	0.981501	0.000877344
27	0.98163	0.000912305	0.98163	0.000911679	0.98163	0.000911221	0.98163	0.000911087
28	0.981572	0.000946092	0.981572	0.000945444	0.981572	0.000944969	0.981572	0.000944829
29	0.981932	0.00097988	0.981932	0.000979208	0.981932	0.000978717	0.981932	0.000978572
30	0.982101	0.00101367	0.982101	0.00101297	0.982101	0.00101246	0.982101	0.00101231
31	0.982194	0.00104746	0.982194	0.00104674	0.982194	0.00104621	0.982194	0.00104606
32	0.982344	0.00108124	0.982344	0.0010805	0.982344	0.00107996	0.982344	0.0010798
33	0.982364	0.00111503	0.982364	0.00111427	0.982364	0.00111371	0.982364	0.00111354
34	0.982471	0.00114882	0.982471	0.00114803	0.982471	0.00114746	0.982471	0.00114729
35	0.982543	0.00118261	0.982572	0.0011818	0.982543	0.0011812	0.982543	0.00118103
36	0.982723	0.00121639	0.982723	0.00121556	0.982723	0.00121495	0.982723	0.00121477
37	0.982784	0.00125018	0.982784	0.00124933	0.982784	0.0012487	0.982784	0.00124851
38	0.982895	0.00128397	0.982895	0.00128309	0.982895	0.00128245	0.982895	0.00128226
39	0.982872	0.00131776	0.982872	0.00131685	0.982872	0.00131619	0.982872	0.001316
40	0.98305	0.00135155	0.98305	0.00135062	0.98305	0.00134994	0.98305	0.00134974
41	0.983147	0.00138533	0.983147	0.00138438	0.983147	0.00138369	0.983147	0.00138348
42	0.983334	0.00141912	0.983334	0.00141815	0.983334	0.00141744	0.983334	0.00141723
43	0.983535	0.00145291	0.983535	0.00145191	0.983535	0.00145118	0.983535	0.00145097
44	0.983637	0.0014867	0.983637	0.00148568	0.983637	0.00148493	0.983637	0.00148471
45	0.983556	0.00152049	0.983556	0.00151944	0.983556	0.00151868	0.983556	0.00151846
46	0.983522	0.00155427	0.983522	0.00155321	0.983522	0.00155243	0.983522	0.0015522
47	0.983511	0.00158806	0.983511	0.00158697	0.983511	0.00158618	0.983511	0.00158594
48	0.983605	0.00162185	0.983605	0.00162074	0.983605	0.00161992	0.983605	0.00161968
49	0.983755	0.00165564	0.983755	0.0016545	0.983755	0.00165367	0.983755	0.00165343
50	0.984	0.00168942	0.984	0.00168827	0.984	0.00168742	0.984	0.00168717
51	0.984138	0.00172321	0.984138	0.00172203	0.984138	0.00172117	0.984138	0.00172091
52	0.984308	0.001757	0.984308	0.00175579	0.984308	0.00175491	0.984308	0.00175465
53	0.984434	0.00179079	0.984434	0.00178956	0.984434	0.00178866	0.984434	0.0017884
54	0.984371	0.00182458	0.984371	0.00182332	0.984371	0.00182241	0.984371	0.00182214
55	0.984455	0.00185836	0.984455	0.00185709	0.984455	0.00185616	0.984455	0.00185588
56	0.984482	0.00189215	0.9845	0.00189085	0.984482	0.0018899	0.9845	0.00188963
57	0.984597	0.00192594	0.984597	0.00192462	0.984597	0.00192365	0.984597	0.00192337
58	0.984759	0.00195973	0.984759	0.00195838	0.984759	0.0019574	0.984759	0.00195711
59	0.984814	0.00199351	0.984814	0.00199215	0.984814	0.00199115	0.984814	0.00199085
60	0.9849	0.0020273	0.9849	0.00202591	0.9849	0.0020249	0.9849	0.0020246
61	0.984902	0.00206109	0.984902	0.00205968	0.984902	0.00205864	0.984902	0.00205834
62	0.984903	0.00209488	0.984903	0.00209344	0.984903	0.00209239	0.984903	0.00209208
63	0.984968	0.00212867	0.984968	0.00212721	0.984968	0.00212614	0.984968	0.00212582
64	0.985016	0.00216245	0.985016	0.00216097	0.985016	0.00215989	0.985016	0.00215957
65	0.985139	0.00219624	0.985139	0.00219474	0.985139	0.00219363	0.985139	0.00219331
66	0.985212	0.00223003	0.985212	0.0022285	0.985212	0.00222738	0.985212	0.00222705
67	0.985254	0.00226382	0.985254	0.00226226	0.985254	0.00226113	0.985254	0.0022608
68	0.985338	0.0022976	0.985338	0.00229603	0.985338	0.00229488	0.985338	0.00229454
69	0.985449	0.00233139	0.985449	0.00232979	0.985449	0.00232862	0.985449	0.00232828
70	0.985529	0.00236518	0.985529	0.00236356	0.985529	0.00236237	0.985529	0.00236202
71	0.985606	0.00239897	0.985606	0.00239732	0.985606	0.00239612	0.985606	0.00239577
72	0.985611	0.00243276	0.985611	0.00243109	0.985611	0.00242987	0.985611	0.00242951
73	0.98574	0.00246654	0.98574	0.00246485	0.98574	0.00246362	0.98574	0.00246325
74	0.98577	0.00250033	0.98577	0.00249862	0.98577	0.00249736	0.98577	0.00249699
75	0.98584	0.00253412	0.98584	0.00253238	0.98584	0.00253111	0.98584	0.00253074
76	0.985948	0.00256791	0.985948	0.00256615	0.985948	0.00256486	0.985948	0.00256448
77	0.986	0.0026017	0.986	0.00259991	0.986	0.00259861	0.986	0.00259822
78	0.986039	0.00263548	0.986039	0.00263368	0.986039	0.00263235	0.986039	0.00263196
79	0.986127	0.00266927	0.986127	0.00266744	0.986127	0.0026661	0.986127	0.00266571
80	0.986163	0.00270306	0.986163	0.0027012	0.986163	0.00269985	0.986163	0.00269945
81	0.986235	0.00273685	0.986235	0.00273497	0.986235	0.0027336	0.986235	0.00273319
82	0.986256	0.00277063	0.986256	0.00276873	0.986256	0.00276734	0.986256	0.00276694
83	0.986313	0.00280442	0.986313	0.0028025	0.986313	0.00280109	0.986313	0.00280068
84	0.986357	0.00283821	0.986357	0.00283626	0.986357	0.00283484	0.986357	0.00283442
85	0.986388	0.002872	0.986388	0.00287003	0.986388	0.00286859	0.986388	0.00286816
86	0.986337	0.00290579	0.986337	0.00290379	0.986337	0.00290234	0.986337	0.00290191
87	0.986402	0.00293957	0.986402	0.00293756	0.986402	0.00293608	0.986402	0.00293565
88	0.986489	0.00297336	0.986489	0.00297132	0.986489	0.00296983	0.986489	0.00296939
89	0.986573	0.00300715	0.986573	0.00300509	0.986573	0.00300358	0.986573	0.00300313
90	0.986545	0.00304094	0.986545	0.00303885	0.986545	0.00303733	0.986545	0.00303688
91	0.986627	0.00307472	0.986627	0.00307262	0.986627	0.00307107	0.986627	0.00307062
92	0.986685	0.00310851	0.986685	0.00310638	0.986685	0.00310482	0.986685	0.00310436
93	0.986667	0.0031423	0.986667	0.00314015	0.986667	0.00313857	0.986667	0.00313811
94	0.986745	0.00317609	0.986745	0.00317391	0.986745	0.00317232	0.986745	0.00317185
95	0.986769	0.00320988	0.986769	0.00320767	0.986769	0.00320606	0.986769	0.00320559
96	0.986833	0.00324366	0.986844	0.00324144	0.986833	0.00323981	0.986844	0.00323933
97	0.986897	0.00327745	0.986897	0.0032752	0.986897	0.00327356	0.986897	0.00327308
98	0.986878	0.00331124	0.986878	0.00330897	0.986878	0.00330731	0.986878	0.00330682
99	0.98695	0.00334503	0.98695	0.00334273	0.98695	0.00334106	0.98695	0.00334056
100	0.98699	0.00337881	0.98699	0.0033765	0.98699	0.0033748	0.98699	0.0033743
101	0.987	0.0034126	0.987	0.00341026	0.987	0.00340855	0.987	0.00340805
102	0.986951	0.00344639	0.986951	0.00344403	0.986951	0.0034423	0.986951	0.00344179
103	0.98699	0.00348018	0.98699	0.00347779	0.98699	0.00347605	0.98699	0.00347553
104	0.987048	0.00351397	0.987048	0.00351156	0.987048	0.00350979	0.987048	0.00350928
105	0.987086	0.00354775	0.987086	0.00354532	0.987086	0.00354354	0.987086	0.00354302
106	0.987151	0.00358154	0.987151	0.00357909	0.987151	0.00357729	0.987151	0.00357676
107	0.987131	0.00361533	0.987131	0.00361285	0.987131	0.00361104	0.987131	0.0036105
108	0.987185	0.00364912	0.987185	0.00364661	0.987185	0.00364478	0.987185	0.00364425
109	0.98722	0.0036829	0.98722	0.00368038	0.98722	0.00367853	0.98722	0.00367799
110	0.987291	0.00371669	0.987291	0.00371414	0.987291	0.00371228	0.987291	0.00371173
111	0.987297	0.00375048	0.987288	0.00374791	0.987288	0.00374603	0.987297	0.00374547
112	0.987357	0.00378427	0.987357	0.00378167	0.987357	0.00377978	0.987357	0.00377922
113	0.987381	0.00381806	0.987381	0.00381544	0.987381	0.00381352	0.987381	0.00381296
114	0.987404	0.00385184	0.987404	0.0038492	0.987404	0.00384727	0.987404	0.0038467
115	0.987418	0.00388563	0.987418	0.00388297	0.987418	0.00388102	0.987418	0.00388044
116	0.987431	0.00391942	0.987431	0.00391673	0.987431	0.00391477	0.987431	0.00391419
117	0.987445	0.00395321	0.987445	0.0039505	0.987445	0.00394851	0.987445	0.00394793
118	0.987466	0.003987	0.987466	0.00398426	0.987466	0.00398226	0.987466	0.00398167
119	0.987521	0.00402078	0.987521	0.00401803	0.987521	0.00401601	0.987521	0.00401542
120	0.987525	0.00405457	0.987525	0.00405179	0.987525	0.00404976	0.987525	0.00404916
121	0.98757	0.00408836	0.98757	0.00408555	0.98757	0.0040835	0.98757	0.0040829
122	0.987566	0.00412215	0.987566	0.00411932	0.987566	0.00411725	0.987566	0.00411664
123	0.987594	0.00415593	0.987594	0.00415308	0.987594	0.004151	0.987594	0.00415039
124	0.987621	0.00418972	0.987621	0.00418685	0.987621	0.00418475	0.987621	0.00418413
125	0.987656	0.00422351	0.987656	0.00422061	0.987656	0.0042185	0.987656	0.00421787
126	0.987667	0.0042573	0.987667	0.00425438	0.987667	0.00425224	0.987667	0.00425161
127	0.987717	0.00429109	0.987717	0.00428814	0.987717	0.00428599	0.987717	0.00428536
128	0.987711	0.00432487	0.987711	0.00432191	0.987711	0.00431974	0.987711	0.0043191
129	0.987713	0.00435866	0.987713	0.00435567	0.987713	0.00435349	0.987713	0.00435284
130	0.987723	0.00439245	0.987723	0.00438944	0.987723	0.00438723	0.987723	0.00438659
131	0.987725	0.00442624	0.987725	0.0044232	0.987725	0.00442098	0.987725	0.00442033
132	0.987788	0.00446002	0.987788	0.00445697	0.987788	0.00445473	0.987788	0.00445407
133	0.987737	0.00449381	0.987737	0.00449073	0.987737	0.00448848	0.987737	0.00448781
134	0.987754	0.0045276	0.987754	0.0045245	0.987754	0.00452222	0.987754	0.00452156
135	0.987741	0.00456139	0.987741	0.00455826	0.987741	0.00455597	0.987741	0.0045553
136	0.987772	0.00459518	0.987772	0.00459202	0.987772	0.00458972	0.987772	0.00458904
137	0.98781	0.00462896	0.98781	0.00462579	0.98781	0.00462347	0.98781	0.00462278
138	0.987812	0.00466275	0.987812	0.00465955	0.987812	0.00465722	0.987812	0.00465653
139	0.987871	0.00469654	0.987871	0.00469332	0.987871	0.00469096	0.987871	0.00469027
140	0.987872	0.00473033	0.987872	0.00472708	0.987872	0.00472471	0.987872	0.00472401
141	0.987823	0.00476411	0.987823	0.00476085	0.987823	0.00475846	0.987823	0.00475776
142	0.987838	0.0047979	0.987838	0.00479461	0.987838	0.00479221	0.987838	0.0047915
143	0.987811	0.00483169	0.987811	0.00482838	0.987811	0.00482595	0.987811	0.00482524
144	0.987826	0.00486548	0.987826	0.00486214	0.987826	0.0048597	0.987826	0.00485898
145	0.987835	0.00489927	0.987835	0.00489591	0.987835	0.00489345	0.987835	0.00489273
146	0.987815	0.00493305	0.987815	0.00492967	0.987815	0.0049272	0.987815	0.00492647
147	0.987857	0.00496684	0.987857	0.00496344	0.987857	0.00496094	0.987857	0.00496021
148	0.987878	0.00500063	0.987878	0.0049972	0.987878	0.00499469	0.987878	0.00499395
149	0.987913	0.00503442	0.987913	0.00503096	0.987913	0.00502844	0.987913	0.0050277
150	0.987927	0.00506821	0.987927	0.00506473	0.987927	0.00506219	0.987927	0.00506144
151	0.98794	0.00510199	0.98794	0.00509849	0.98794	0.00509594	0.98794	0.00509518
152	0.987941	0.00513578	0.987941	0.00513226	0.987941	0.00512968	0.987941	0.00512892
153	0.987935	0.00516957	0.987935	0.00516602	0.987935	0.00516343	0.987935	0.00516267
154	0.987955	0.00520336	0.987948	0.00519979	0.987948	0.00519718	0.987948	0.00519641
155	0.987974	0.00523714	0.987974	0.00523355	0.987974	0.00523093	0.987974	0.00523015
156	0.988026	0.00527093	0.988026	0.00526732	0.988026	0.00526467	0.988026	0.0052639
157	0.988006	0.00530472	0.988006	0.00530108	0.988006	0.00529842	0.988006	0.00529764
158	0.988057	0.00533851	0.988057	0.00533485	0.988057	0.00533217	0.988057	0.00533138
159	0.988069	0.0053723	0.988069	0.00536861	0.988069	0.00536592	0.988069	0.00536512
160	0.988056	0.00540608	0.988056	0.00540238	0.988056	0.00539966	0.988056	0.00539887
161	0.988081	0.00543987	0.988081	0.00543614	0.988081	0.00543341	0.988081	0.00543261
162	0.988099	0.00547366	0.988099	0.0054699	0.988099	0.00546716	0.988099	0.00546635
163	0.988098	0.00550745	0.988098	0.00550367	0.988098	0.00550091	0.988098	0.00550009
164	0.988092	0.00554123	0.988092	0.00553743	0.988092	0.00553466	0.988092	0.00553384
165	0.988097	0.00557502	0.988097	0.0055712	0.988097	0.0055684	0.988097	0.00556758
166	0.988084	0.00560881	0.988084	0.00560496	0.988084	0.00560215	0.988084	0.00560132
167	0.98809	0.0056426	0.98809	0.00563873	0.98809	0.0056359	0.98809	0.00563507
168	0.988113	0.00567639	0.988113	0.00567249	0.988113	0.00566965	0.988113	0.00566881
169	0.98813	0.00571017	0.98813	0.00570626	0.98813	0.00570339	0.98813	0.00570255
170	0.988171	0.00574396	0.988171	0.00574002	0.988171	0.00573714	0.988171	0.00573629
171	0.988187	0.00577775	0.988187	0.00577379	0.988187	0.00577089	0.988187	0.00577004
172	0.988163	0.00581154	0.988163	0.00580755	0.988163	0.00580464	0.988163	0.00580378
173	0.988197	0.00584532	0.988197	0.00584132	0.988197	0.00583838	0.988197	0.00583752
174	0.988184	0.00587911	0.988184	0.00587508	0.988184	0.00587213	0.988184	0.00587126
175	0.988171	0.0059129	0.988171	0.00590885	0.988171	0.00590588	0.988171	0.00590501
176	0.988199	0.00594669	0.988199	0.00594261	0.988199	0.00593963	0.988199	0.00593875
177	0.988198	0.00598048	0.988198	0.00597637	0.988192	0.00597338	0.988198	0.00597249
178	0.988214	0.00601426	0.988214	0.00601014	0.988208	0.00600712	0.988214	0.00600624
179	0.988212	0.00604805	0.988212	0.0060439	0.988207	0.00604087	0.988212	0.00603998
180	0.988228	0.00608184	0.988228	0.00607767	0.988228	0.00607462	0.988228	0.00607372
181	0.988204	0.00611563	0.988204	0.00611143	0.988204	0.00610837	0.988204	0.00610746
182	0.988176	0.00614941	0.988176	0.0061452	0.988176	0.00614211	0.988176	0.00614121
183	0.988219	0.0061832	0.988219	0.00617896	0.988219	0.00617586	0.988219	0.00617495
184	0.988228	0.00621699	0.988228	0.00621273	0.988228	0.00620961	0.988228	0.00620869
185	0.988249	0.00625078	0.988249	0.00624649	0.988249	0.00624336	0.988249	0.00624243
186	0.98828	0.00628457	0.98828	0.00628026	0.98828	0.0062771	0.98828	0.00627618
187	0.988294	0.00631835	0.988294	0.00631402	0.988294	0.00631085	0.988294	0.00630992
188	0.988282	0.00635214	0.988282	0.00634779	0.988282	0.0063446	0.988282	0.00634366
189	0.98828	0.00638593	0.98828	0.00638155	0.98828	0.00637835	0.98828	0.00637741
190	0.988274	0.00641972	0.988274	0.00641531	0.988274	0.0064121	0.988274	0.00641115
191	0.988293	0.00645351	0.988293	0.00644908	0.988293	0.00644584	0.988293	0.00644489
192	0.988271	0.00648729	0.988271	0.00648284	0.988271	0.00647959	0.988271	0.00647863
193	0.988306	0.00652108	0.988306	0.00651661	0.988306	0.00651334	0.988306	0.00651238
194	0.988325	0.00655487	0.988325	0.00655037	0.988325	0.00654709	0.988325	0.00654612
195	0.988344	0.00658866	0.988344	0.00658414	0.988344	0.00658083	0.988344	0.00657986
196	0.988347	0.00662244	0.988347	0.0066179	0.988347	0.00661458	0.988347	0.0066136
197	0.988376	0.00665623	0.988376	0.00665167	0.988376	0.00664833	0.988376	0.00664735
198	0.988389	0.00669002	0.988389	0.00668543	0.988389	0.00668208	0.988389	0.00668109
199	0.988382	0.00672381	0.988382	0.0067192	0.988382	0.00671582	0.988382	0.00671483
200	0.988425	0.0067576	0.988425	0.00675296	0.988425	0.00674957	0.988425	0.00674857
201	0.988423	0.00679138	0.988423	0.00678673	0.988423	0.00678332	0.988423	0.00678232
202	0.988401	0.00682517	0.988401	0.00682049	0.988401	0.00681707	0.988401	0.00681606
203	0.988389	0.00685896	0.988389	0.00685426	0.988389	0.00685082	0.988389	0.0068498
204	0.988407	0.00689275	0.988407	0.00688802	0.988407	0.00688456	0.988407	0.00688355
205	0.98842	0.00692653	0.98842	0.00692178	0.98842	0.00691831	0.98842	0.00691729
206	0.988432	0.00696032	0.988432	0.00695555	0.988432	0.00695206	0.988432	0.00695103
207	0.98844	0.00699411	0.98844	0.00698931	0.98844	0.00698581	0.98844	0.00698477
208	0.988466	0.0070279	0.988466	0.00702308	0.988466	0.00701955	0.988466	0.00701852
209	0.988479	0.00706169	0.988479	0.00705684	0.988479	0.0070533	0.988479	0.00705226
210	0.988424	0.00709547	0.988424	0.00709061	0.988424	0.00708705	0.988424	0.007086
211	0.98845	0.00712926	0.98845	0.00712437	0.98845	0.0071208	0.98845	0.00711974
212	0.988434	0.00716305	0.988439	0.00715814	0.988434	0.00715454	0.988439	0.00715349
213	0.988427	0.00719684	0.988432	0.0071919	0.988427	0.00718829	0.988432	0.00718723
214	0.988444	0.00723062	0.988449	0.00722567	0.988444	0.00722204	0.988449	0.00722097
215	0.988461	0.00726441	0.988465	0.00725943	0.988461	0.00725579	0.988465	0.00725472
216	0.988477	0.0072982	0.988477	0.0072932	0.988477	0.00728954	0.988477	0.00728846
217	0.988502	0.00733199	0.988502	0.00732696	0.988502	0.00732328	0.988502	0.0073222
218	0.988486	0.00736578	0.988486	0.00736072	0.988486	0.00735703	0.988486	0.00735594
219	0.988516	0.00739956	0.988516	0.00739449	0.988516	0.00739078	0.988516	0.00738969
220	0.988527	0.00743335	0.988527	0.00742825	0.988527	0.00742453	0.988527	0.00742343
221	0.98852	0.00746714	0.988516	0.00746202	0.98852	0.00745827	0.98852	0.00745717
222	0.988514	0.00750093	0.988514	0.00749578	0.988514	0.00749202	0.988514	0.00749091
223	0.988534	0.00753472	0.988534	0.00752955	0.988534	0.00752577	0.988534	0.00752466
224	0.988558	0.0075685	0.988558	0.00756331	0.988558	0.00755952	0.988558	0.0075584
225	0.988569	0.00760229	0.988569	0.00759708	0.988569	0.00759326	0.988569	0.00759214
226	0.988562	0.00763608	0.988562	0.00763084	0.988562	0.00762701	0.988562	0.00762589
227	0.988577	0.00766987	0.988577	0.00766461	0.988577	0.00766076	0.988577	0.00765963
228	0.988601	0.00770365	0.988601	0.00769837	0.988601	0.00769451	0.988601	0.00769337
229	0.988598	0.00773744	0.988598	0.00773214	0.988598	0.00772826	0.988598	0.00772711
230	0.988591	0.00777123	0.988591	0.0077659	0.988591	0.007762	0.988591	0.00776086
231	0.988602	0.00780502	0.988602	0.00779966	0.988602	0.00779575	0.988602	0.0077946
232	0.988612	0.00783881	0.988612	0.00783343	0.988612	0.0078295	0.988612	0.00782834
233	0.988614	0.00787259	0.988614	0.00786719	0.988614	0.00786325	0.988614	0.00786208
234	0.988633	0.00790638	0.988633	0.00790096	0.988633	0.00789699	0.988633	0.00789583
235	0.988655	0.00794017	0.988655	0.00793472	0.988655	0.00793074	0.988655	0.00792957
236	0.98867	0.00797396	0.98867	0.00796849	0.98867	0.00796449	0.98867	0.00796331
237	0.988675	0.00800774	0.988675	0.00800225	0.988675	0.00799824	0.988675	0.00799705
238	0.988668	0.00804153	0.988668	0.00803602	0.988668	0.00803198	0.988668	0.0080308
239	0.988657	0.00807532	0.988657	0.00806978	0.988657	0.00806573	0.988657	0.00806454
240	0.988667	0.00810911	0.988667	0.00810355	0.988667	0.00809948	0.988667	0.00809828
241	0.988664	0.0081429	0.988664	0.00813731	0.988664	0.00813323	0.988664	0.00813203
242	0.988661	0.00817668	0.988661	0.00817108	0.988661	0.00816698	0.988661	0.00816577
243	0.988663	0.00821047	0.988663	0.00820484	0.988663	0.00820072	0.988663	0.00819951
244	0.988664	0.00824426	0.988664	0.00823861	0.988664	0.00823447	0.988664	0.00823325
245	0.988686	0.00827805	0.988686	0.00827237	0.988686	0.00826822	0.988686	0.008267
246	0.988691	0.00831183	0.988691	0.00830613	0.988691	0.00830197	0.988691	0.00830074
247	0.988668	0.00834562	0.988668	0.0083399	0.988668	0.00833571	0.988668	0.00833448
248	0.988673	0.00837941	0.988673	0.00837366	0.988673	0.00836946	0.988673	0.00836822
249	0.988687	0.0084132	0.988687	0.00840743	0.988687	0.00840321	0.988687	0.00840197
250	0.988672	0.00844699	0.988672	0.00844119	0.988672	0.00843696	0.988672	0.00843571
251	0.988673	0.00848077	0.988673	0.00847496	0.988673	0.00847071	0.988673	0.00846945
252	0.988659	0.00851456	0.988659	0.00850872	0.988655	0.00850445	0.988659	0.0085032
253	0.988688	0.00854835	0.988688	0.00854249	0.988688	0.0085382	0.988688	0.00853694
254	0.988705	0.00858214	0.988705	0.00857625	0.988705	0.00857195	0.988705	0.00857068
255	0.988722	0.00861592	0.988722	0.00861002	0.988722	0.0086057	0.988722	0.00860442
256	0.988699	0.00864971	0.988699	0.00864378	0.988699	0.00863944	0.988699	0.00863817
257	0.9887	0.0086835	0.9887	0.00867755	0.9887	0.00867319	0.9887	0.00867191
258	0.988717	0.00871729	0.988717	0.00871131	0.988717	0.00870694	0.988717	0.00870565
259	0.988722	0.00875108	0.988722	0.00874507	0.988722	0.00874069	0.988722	0.00873939
260	0.988727	0.00878486	0.988727	0.00877884	0.988727	0.00877443	0.988727	0.00877314
261	0.988713	0.00881865	0.988713	0.0088126	0.988713	0.00880818	0.988713	0.00880688
262	0.988729	0.00885244	0.988729	0.00884637	0.988729	0.00884193	0.988729	0.00884062
263	0.988738	0.00888623	0.988738	0.00888013	0.988738	0.00887568	0.988738	0.00887437
264	0.988727	0.00892002	0.988727	0.0089139	0.988727	0.00890943	0.988727	0.00890811
265	0.988713	0.0089538	0.988713	0.00894766	0.988713	0.00894317	0.988713	0.00894185
266	0.988688	0.00898759	0.988688	0.00898143	0.988688	0.00897692	0.988688	0.00897559
267	0.988708	0.00902138	0.988708	0.00901519	0.988708	0.00901067	0.988708	0.00900934
268	0.988728	0.00905517	0.988728	0.00904896	0.988728	0.00904442	0.988728	0.00904308
269	0.98874	0.00908895	0.98874	0.00908272	0.98874	0.00907816	0.98874	0.00907682
270	0.988759	0.00912274	0.988759	0.00911649	0.988759	0.00911191	0.988759	0.00911056
271	0.988749	0.00915653	0.988749	0.00915025	0.988749	0.00914566	0.988749	0.00914431
272	0.988754	0.00919032	0.988754	0.00918402	0.988754	0.00917941	0.988754	0.00917805
273	0.988777	0.00922411	0.988777	0.00921778	0.988777	0.00921315	0.988777	0.00921179
274	0.988796	0.00925789	0.988796	0.00925154	0.988796	0.0092469	0.988796	0.00924554
275	0.988785	0.00929168	0.988785	0.00928531	0.988785	0.00928065	0.988785	0.00927928
276	0.98879	0.00932547	0.98879	0.00931907	0.98879	0.0093144	0.98879	0.00931302
277	0.988816	0.00935926	0.988816	0.00935284	0.988816	0.00934815	0.988816	0.00934676
278	0.988831	0.00939304	0.988831	0.0093866	0.988831	0.00938189	0.988831	0.00938051
279	0.988846	0.00942683	0.988846	0.00942037	0.988846	0.00941564	0.988846	0.00941425
280	0.988868	0.00946062	0.988868	0.00945413	0.988868	0.00944939	0.988868	0.00944799
281	0.988865	0.00949441	0.988865	0.0094879	0.988865	0.00948314	0.988865	0.00948173
282	0.988869	0.0095282	0.988869	0.00952166	0.988869	0.00951688	0.988869	0.00951548
283	0.988869	0.00956198	0.988869	0.00955543	0.988869	0.00955063	0.988869	0.00954922
284	0.988884	0.00959577	0.988884	0.00958919	0.988884	0.00958438	0.988884	0.00958296
285	0.988884	0.00962956	0.988884	0.00962296	0.988884	0.00961813	0.988884	0.0096167
286	0.98886	0.00966335	0.98886	0.00965672	0.98886	0.00965187	0.98886	0.00965045
287	0.988868	0.00969713	0.988868	0.00969048	0.988868	0.00968562	0.988868	0.00968419
288	0.988879	0.00973092	0.988879	0.00972425	0.988879	0.00971937	0.988879	0.00971793
289	0.9889	0.00976471	0.9889	0.00975801	0.9889	0.00975312	0.9889	0.00975168
290	0.988903	0.0097985	0.988903	0.00979178	0.988903	0.00978687	0.988903	0.00978542
291	0.988918	0.00983229	0.988918	0.00982554	0.988918	0.00982061	0.988918	0.00981916
292	0.988918	0.00986607	0.988918	0.00985931	0.988918	0.00985436	0.988918	0.0098529
293	0.988942	0.00989986	0.988942	0.00989307	0.988942	0.00988811	0.988942	0.00988665
294	0.988966	0.00993365	0.988966	0.00992684	0.988966	0.00992186	0.988966	0.00992039
295	0.988983	0.00996744	0.988983	0.0099606	0.988983	0.0099556	0.988983	0.00995413
296	0.988973	0.0100012	0.988973	0.00999437	0.988973	0.00998935	0.988973	0.00998787
297	0.988943	0.010035	0.988943	0.0100281	0.988943	0.0100231	0.988943	0.0100216
298	0.98895	0.0100688	0.98895	0.0100619	0.98895	0.0100568	0.98895	0.0100554
299	0.988947	0.0101026	0.988947	0.0100957	0.988947	0.0100906	0.98895	0.0100891
300	0.988937	0.0101364	0.988937	0.0101294	0.988937	0.0101243	0.988937	0.0101228
301	0.98896	0.0101702	0.98896	0.0101632	0.98896	0.0101581	0.98896	0.0101566
302	0.988964	0.010204	0.988964	0.010197	0.988964	0.0101918	0.988964	0.0101903
303	0.988921	0.0102377	0.988921	0.0102307	0.988921	0.0102256	0.988921	0.0102241
304	0.988931	0.0102715	0.988931	0.0102645	0.988931	0.0102593	0.988931	0.0102578
305	0.988938	0.0103053	0.988938	0.0102982	0.988938	0.0102931	0.988938	0.0102916
306	0.988941	0.0103391	0.988941	0.010332	0.988941	0.0103268	0.988941	0.0103253
307	0.988958	0.0103729	0.988954	0.0103658	0.988958	0.0103606	0.988958	0.010359
308	0.988958	0.0104067	0.988958	0.0103995	0.988958	0.0103943	0.988958	0.0103928
309	0.988929	0.0104405	0.988929	0.0104333	0.988929	0.0104281	0.988929	0.0104265
310	0.988942	0.0104743	0.988942	0.0104671	0.988942	0.0104618	0.988942	0.0104603
311	0.988952	0.010508	0.988952	0.0105008	0.988952	0.0104956	0.988952	0.010494
312	0.988952	0.0105418	0.988952	0.0105346	0.988952	0.0105293	0.988952	0.0105278
313	0.988946	0.0105756	0.988946	0.0105684	0.988946	0.0105631	0.988946	0.0105615
314	0.988955	0.0106094	0.988955	0.0106021	0.988955	0.0105968	0.988955	0.0105952
315	0.988975	0.0106432	0.988975	0.0106359	0.988975	0.0106306	0.988975	0.010629
316	0.988994	0.010677	0.988994	0.0106697	0.988994	0.0106643	0.988994	0.0106627
317	0.989	0.0107108	0.989	0.0107034	0.989	0.0106981	0.989	0.0106965
318	0.988997	0.0107446	0.988997	0.0107372	0.988997	0.0107318	0.989	0.0107302
319	0.989003	0.0107783	0.989003	0.010771	0.989003	0.0107655	0.989006	0.010764
320	0.988997	0.0108121	0.988997	0.0108047	0.988997	0.0107993	0.989	0.0107977
321	0.989012	0.0108459	0.989012	0.0108385	0.989012	0.010833	0.989016	0.0108314
322	0.989028	0.0108797	0.989028	0.0108722	0.989028	0.0108668	0.989031	0.0108652
323	0.98904	0.0109135	0.98904	0.010906	0.98904	0.0109005	0.989043	0.0108989
324	0.989043	0.0109473	0.989043	0.0109398	0.989043	0.0109343	0.989043	0.0109327
325	0.989052	0.0109811	0.989052	0.0109735	0.989052	0.010968	0.989052	0.0109664
326	0.989043	0.0110149	0.989043	0.0110073	0.989043	0.0110018	0.989043	0.0110002
327	0.989043	0.0110486	0.989043	0.0110411	0.989043	0.0110355	0.989043	0.0110339
328	0.989061	0.0110824	0.989061	0.0110748	0.989061	0.0110693	0.989061	0.0110676
329	0.989061	0.0111162	0.989061	0.0111086	0.989061	0.011103	0.989061	0.0111014
330	0.989067	0.01115	0.989067	0.0111424	0.989067	0.0111368	0.989067	0.0111351
331	0.989066	0.0111838	0.989066	0.0111761	0.989063	0.0111705	0.989066	0.0111689
332	0.989054	0.0112176	0.989054	0.0112099	0.989054	0.0112043	0.989054	0.0112026
333	0.989063	0.0112514	0.989063	0.0112437	0.989063	0.011238	0.989063	0.0112364
334	0.98906	0.0112852	0.98906	0.0112774	0.98906	0.0112718	0.98906	0.0112701
335	0.989066	0.0113189	0.989066	0.0113112	0.989066	0.0113055	0.989066	0.0113038
336	0.989063	0.0113527	0.989063	0.011345	0.989063	0.0113393	0.989063	0.0113376
337	0.989068	0.0113865	0.989068	0.0113787	0.989068	0.011373	0.989068	0.0113713
338	0.989059	0.0114203	0.989062	0.0114125	0.989062	0.0114068	0.989062	0.0114051
339	0.989059	0.0114541	0.989059	0.0114462	0.989059	0.0114405	0.989059	0.0114388
340	0.989068	0.0114879	0.989068	0.01148	0.989068	0.0114742	0.989068	0.0114726
341	0.989097	0.0115217	0.989097	0.0115138	0.989097	0.011508	0.989097	0.0115063
342	0.989099	0.0115555	0.989099	0.0115475	0.989099	0.0115417	0.989099	0.01154
343	0.989099	0.0115893	0.989099	0.0115813	0.989099	0.0115755	0.989099	0.0115738
344	0.989087	0.011623	0.989087	0.0116151	0.989087	0.0116092	0.989087	0.0116075
345	0.989096	0.0116568	0.989096	0.0116488	0.989096	0.011643	0.989096	0.0116413
346	0.98911	0.0116906	0.98911	0.0116826	0.98911	0.0116767	0.98911	0.011675
347	0.989118	0.0117244	0.989118	0.0117164	0.989118	0.0117105	0.989118	0.0117088
348	0.989118	0.0117582	0.989118	0.0117501	0.989118	0.0117442	0.989118	0.0117425
349	0.989132	0.011792	0.989132	0.0117839	0.989132	0.011778	0.989132	0.0117762
350	0.989129	0.0118258	0.989129	0.0118177	0.989129	0.0118117	0.989129	0.01181
351	0.989123	0.0118596	0.989123	0.0118514	0.989123	0.0118455	0.989123	0.0118437
352	0.989134	0.0118933	0.989134	0.0118852	0.989134	0.0118792	0.989134	0.0118775
353	0.989139	0.0119271	0.989139	0.011919	0.989139	0.011913	0.989139	0.0119112
354	0.989144	0.0119609	0.989144	0.0119527	0.989144	0.0119467	0.989144	0.011945
355	0.989152	0.0119947	0.989152	0.0119865	0.989152	0.0119805	0.989152	0.0119787
356	0.989171	0.0120285	0.989171	0.0120202	0.989171	0.0120142	0.989171	0.0120124
357	0.989174	0.0120623	0.989174	0.012054	0.989174	0.012048	0.989174	0.0120462
358	0.98919	0.0120961	0.98919	0.0120878	0.98919	0.0120817	0.98919	0.0120799
359	0.989203	0.0121299	0.989203	0.0121215	0.989203	0.0121155	0.989203	0.0121137
360	0.989203	0.0121636	0.989203	0.0121553	0.989203	0.0121492	0.989203	0.0121474
361	0.989194	0.0121974	0.989194	0.0121891	0.989194	0.012183	0.989194	0.0121812
362	0.989191	0.0122312	0.989191	0.0122228	0.989191	0.0122167	0.989191	0.0122149
363	0.989196	0.012265	0.989196	0.0122566	0.989196	0.0122504	0.989196	0.0122486
364	0.989184	0.0122988	0.989184	0.0122904	0.989184	0.0122842	0.989184	0.0122824
365	0.989197	0.0123326	0.989197	0.0123241	0.989197	0.0123179	0.989197	0.0123161
366	0.989208	0.0123664	0.989208	0.0123579	0.989208	0.0123517	0.989208	0.0123499
367	0.989226	0.0124002	0.989226	0.0123917	0.989226	0.0123854	0.989226	0.0123836
368	0.989231	0.0124339	0.989231	0.0124254	0.989231	0.0124192	0.989231	0.0124173
369	0.98923	0.0124677	0.98923	0.0124592	0.98923	0.0124529	0.98923	0.0124511
370	0.989216	0.0125015	0.989216	0.0124929	0.989216	0.0124867	0.989216	0.0124848
371	0.989216	0.0125353	0.989216	0.0125267	0.989216	0.0125204	0.989216	0.0125186
372	0.989226	0.0125691	0.989226	0.0125605	0.989226	0.0125542	0.989226	0.0125523
373	0.989233	0.0126029	0.989233	0.0125942	0.989233	0.0125879	0.989233	0.0125861
374	0.989241	0.0126367	0.989241	0.012628	0.989241	0.0126217	0.989241	0.0126198
375	0.98924	0.0126705	0.98924	0.0126618	0.98924	0.0126554	0.98924	0.0126535
376	0.989245	0.0127042	0.989245	0.0126955	0.989245	0.0126892	0.989245	0.0126873
377	0.989233	0.012738	0.989233	0.0127293	0.989233	0.0127229	0.989233	0.012721
378	0.98923	0.0127718	0.98923	0.0127631	0.98923	0.0127567	0.98923	0.0127548
379	0.98924	0.0128056	0.98924	0.0127968	0.98924	0.0127904	0.98924	0.0127885
380	0.989253	0.0128394	0.989253	0.0128306	0.989253	0.0128242	0.989253	0.0128223
381	0.989257	0.0128732	0.989257	0.0128644	0.989257	0.0128579	0.989257	0.012856
382	0.989267	0.012907	0.989267	0.0128981	0.989267	0.0128917	0.989267	0.0128897
383	0.989277	0.0129408	0.989277	0.0129319	0.989277	0.0129254	0.989277	0.0129235
384	0.98926	0.0129746	0.98926	0.0129657	0.98926	0.0129591	0.98926	0.0129572
385	0.989236	0.0130083	0.989236	0.0129994	0.989236	0.0129929	0.989236	0.012991
386	0.989254	0.0130421	0.989254	0.0130332	0.989254	0.0130266	0.989254	0.0130247
387	0.989264	0.0130759	0.989264	0.0130669	0.989264	0.0130604	0.989264	0.0130585
388	0.989278	0.0131097	0.989278	0.0131007	0.989278	0.0130941	0.989278	0.0130922
389	0.989285	0.0131435	0.989285	0.0131345	0.989285	0.0131279	0.989285	0.0131259
390	0.98928	0.0131773	0.98928	0.0131682	0.98928	0.0131616	0.98928	0.0131597
391	0.989289	0.0132111	0.989289	0.013202	0.989289	0.0131954	0.989289	0.0131934
392	0.98927	0.0132449	0.98927	0.0132358	0.98927	0.0132291	0.98927	0.0132272
393	0.989282	0.0132786	0.989282	0.0132695	0.989282	0.0132629	0.989282	0.0132609
394	0.989302	0.0133124	0.989305	0.0133033	0.989302	0.0132966	0.989302	0.0132947
395	0.989289	0.0133462	0.989291	0.0133371	0.989289	0.0133304	0.989289	0.0133284
396	0.98929	0.01338	0.989293	0.0133708	0.98929	0.0133641	0.98929	0.0133621
397	0.989302	0.0134138	0.989305	0.0134046	0.989302	0.0133979	0.989302	0.0133959
398	0.989312	0.0134476	0.989314	0.0134384	0.989312	0.0134316	0.989312	0.0134296
399	0.989313	0.0134814	0.989316	0.0134721	0.989313	0.0134654	0.989313	0.0134634
400	0.98931	0.0135152	0.989313	0.0135059	0.98931	0.0134991	0.98931	0.0134971
401	0.989324	0.0135489	0.989324	0.0135397	0.989324	0.0135329	0.989324	0.0135309
402	0.989326	0.0135827	0.989326	0.0135734	0.989323	0.0135666	0.989323	0.0135646
403	0.989333	0.0136165	0.989333	0.0136072	0.989333	0.0136004	0.989333	0.0135983
404	0.989347	0.0136503	0.989347	0.0136409	0.989347	0.0136341	0.989347	0.0136321
405	0.989336	0.0136841	0.989336	0.0136747	0.989336	0.0136678	0.989336	0.0136658
406	0.98932	0.0137179	0.98932	0.0137085	0.98932	0.0137016	0.98932	0.0136996
407	0.989317	0.0137517	0.989317	0.0137422	0.989317	0.0137353	0.989317	0.0137333
408	0.989338	0.0137855	0.989338	0.013776	0.989338	0.0137691	0.989338	0.0137671
409	0.989335	0.0138192	0.989335	0.0138098	0.989335	0.0138028	0.989335	0.0138008
410	0.989329	0.013853	0.989329	0.0138435	0.989329	0.0138366	0.989329	0.0138345
411	0.989343	0.0138868	0.989343	0.0138773	0.989343	0.0138703	0.989343	0.0138683
412	0.989347	0.0139206	0.989347	0.0139111	0.989347	0.0139041	0.989347	0.013902
413	0.989346	0.0139544	0.989346	0.0139448	0.989346	0.0139378	0.989346	0.0139358
414	0.989345	0.0139882	0.989345	0.0139786	0.989345	0.0139716	0.989345	0.0139695
415	0.989342	0.014022	0.989342	0.0140124	0.989342	0.0140053	0.989342	0.0140033
416	0.989344	0.0140558	0.989344	0.0140461	0.989344	0.0140391	0.989344	0.014037
417	0.989355	0.0140895	0.989355	0.0140799	0.989355	0.0140728	0.989355	0.0140707
418	0.989356	0.0141233	0.989356	0.0141137	0.989356	0.0141066	0.989356	0.0141045
419	0.989353	0.0141571	0.989353	0.0141474	0.989353	0.0141403	0.989353	0.0141382
420	0.989364	0.0141909	0.989364	0.0141812	0.989364	0.0141741	0.989364	0.014172
421	0.989359	0.0142247	0.989359	0.0142149	0.989359	0.0142078	0.989359	0.0142057
422	0.989355	0.0142585	0.989355	0.0142487	0.989355	0.0142416	0.989355	0.0142395
423	0.989364	0.0142923	0.989364	0.0142825	0.989364	0.0142753	0.989364	0.0142732
424	0.98937	0.0143261	0.98937	0.0143162	0.98937	0.0143091	0.98937	0.0143069
425	0.989376	0.0143599	0.989376	0.01435	0.989376	0.0143428	0.989376	0.0143407
426	0.989378	0.0143936	0.989378	0.0143838	0.989376	0.0143766	0.989378	0.0143744
427	0.989389	0.0144274	0.989389	0.0144175	0.989389	0.0144103	0.989389	0.0144082
428	0.989402	0.0144612	0.989402	0.0144513	0.989402	0.014444	0.989402	0.0144419
429	0.989401	0.014495	0.989401	0.0144851	0.989401	0.0144778	0.989401	0.0144757
430	0.989388	0.0145288	0.989388	0.0145188	0.989388	0.0145115	0.989388	0.0145094
431	0.989387	0.0145626	0.989387	0.0145526	0.989387	0.0145453	0.989387	0.0145431
432	0.989403	0.0145964	0.989403	0.0145864	0.989403	0.014579	0.989403	0.0145769
433	0.98942	0.0146302	0.98942	0.0146201	0.989418	0.0146128	0.98942	0.0146106
434	0.989431	0.0146639	0.989431	0.0146539	0.989431	0.0146465	0.989431	0.0146444
435	0.989435	0.0146977	0.989435	0.0146877	0.989435	0.0146803	0.989435	0.0146781
436	0.989434	0.0147315	0.989434	0.0147214	0.989434	0.014714	0.989434	0.0147119
437	0.98943	0.0147653	0.98943	0.0147552	0.98943	0.0147478	0.98943	0.0147456
438	0.989416	0.0147991	0.989416	0.0147889	0.989416	0.0147815	0.989416	0.0147793
439	0.989405	0.0148329	0.989405	0.0148227	0.989405	0.0148153	0.989405	0.0148131
440	0.989418	0.0148667	0.989418	0.0148565	0.989418	0.014849	0.989418	0.0148468
441	0.989426	0.0149005	0.989426	0.0148902	0.989426	0.0148828	0.989426	0.0148806
442	0.989432	0.0149342	0.989432	0.014924	0.989432	0.0149165	0.989432	0.0149143
443	0.989429	0.014968	0.989429	0.0149578	0.989429	0.0149503	0.989429	0.0149481
444	0.989426	0.0150018	0.989426	0.0149915	0.989426	0.014984	0.989426	0.0149818
445	0.989422	0.0150356	0.989422	0.0150253	0.989425	0.0150178	0.989425	0.0150155
446	0.989426	0.0150694	0.989426	0.0150591	0.989426	0.0150515	0.989426	0.0150493
447	0.989405	0.0151032	0.989405	0.0150928	0.989405	0.0150853	0.989405	0.015083
448	0.98942	0.015137	0.98942	0.0151266	0.98942	0.015119	0.98942	0.0151168
449	0.989428	0.0151708	0.989428	0.0151604	0.989428	0.0151527	0.989428	0.0151505
450	0.989433	0.0152045	0.989433	0.0151941	0.989433	0.0151865	0.989433	0.0151843
451	0.989437	0.0152383	0.989437	0.0152279	0.989437	0.0152202	0.989437	0.015218
452	0.989445	0.0152721	0.989445	0.0152616	0.989445	0.015254	0.989445	0.0152517
453	0.989444	0.0153059	0.989444	0.0152954	0.989444	0.0152877	0.989444	0.0152855
454	0.989436	0.0153397	0.989438	0.0153292	0.989436	0.0153215	0.989436	0.0153192
455	0.989415	0.0153735	0.989415	0.0153629	0.989415	0.0153552	0.989413	0.015353
456	0.989423	0.0154073	0.989423	0.0153967	0.989423	0.015389	0.989423	0.0153867
457	0.989431	0.0154411	0.989431	0.0154305	0.989431	0.0154227	0.989431	0.0154205
458	0.989445	0.0154749	0.989445	0.0154642	0.989445	0.0154565	0.989445	0.0154542
459	0.989444	0.0155086	0.989444	0.015498	0.989444	0.0154902	0.989444	0.0154879
460	0.989437	0.0155424	0.989437	0.0155318	0.989437	0.015524	0.989437	0.0155217
461	0.989447	0.0155762	0.989447	0.0155655	0.989447	0.0155577	0.989447	0.0155554
462	0.989433	0.01561	0.989433	0.0155993	0.989433	0.0155915	0.989433	0.0155892
463	0.989413	0.0156438	0.989413	0.0156331	0.989413	0.0156252	0.989413	0.0156229
464	0.989418	0.0156776	0.989418	0.0156668	0.989418	0.015659	0.989418	0.0156566
465	0.989426	0.0157114	0.989426	0.0157006	0.989426	0.0156927	0.989426	0.0156904
466	0.989438	0.0157452	0.989438	0.0157344	0.989438	0.0157265	0.989438	0.0157241
467	0.989435	0.0157789	0.989435	0.0157681	0.989435	0.0157602	0.989435	0.0157579
468	0.989438	0.0158127	0.989438	0.0158019	0.989438	0.015794	0.989438	0.0157916
469	0.989444	0.0158465	0.989444	0.0158356	0.989444	0.0158277	0.989444	0.0158254
470	0.989445	0.0158803	0.989445	0.0158694	0.989445	0.0158615	0.989445	0.0158591
471	0.989452	0.0159141	0.989452	0.0159032	0.989452	0.0158952	0.989452	0.0158928
472	0.989447	0.0159479	0.989447	0.0159369	0.989447	0.0159289	0.989447	0.0159266
473	0.989446	0.0159817	0.989446	0.0159707	0.989446	0.0159627	0.989446	0.0159603
474	0.989456	0.0160155	0.989456	0.0160045	0.989456	0.0159964	0.989456	0.0159941
475	0.989469	0.0160492	0.989469	0.0160382	0.989469	0.0160302	0.989469	0.0160278
476	0.989473	0.016083	0.989473	0.016072	0.989473	0.0160639	0.989473	0.0160616
477	0.989486	0.0161168	0.989486	0.0161058	0.989486	0.0160977	0.989486	0.0160953
478	0.989494	0.0161506	0.989494	0.0161395	0.989494	0.0161314	0.989494	0.016129
479	0.989503	0.0161844	0.989505	0.0161733	0.989503	0.0161652	0.989503	0.0161628
480	0.98951	0.0162182	0.98951	0.0162071	0.98951	0.0161989	0.98951	0.0161965
481	0.989509	0.016252	0.989509	0.0162408	0.989509	0.0162327	0.989509	0.0162303
482	0.989515	0.0162858	0.989515	0.0162746	0.989515	0.0162664	0.989515	0.016264
483	0.989526	0.0163195	0.989526	0.0163084	0.989526	0.0163002	0.989526	0.0162978
484	0.989541	0.0163533	0.989541	0.0163421	0.989541	0.0163339	0.989541	0.0163315
485	0.98954	0.0163871	0.98954	0.0163759	0.98954	0.0163677	0.98954	0.0163652
486	0.989531	0.0164209	0.989531	0.0164096	0.989531	0.0164014	0.989531	0.016399
487	0.98953	0.0164547	0.98953	0.0164434	0.98953	0.0164352	0.98953	0.0164327
488	0.989529	0.0164885	0.989529	0.0164772	0.989529	0.0164689	0.989529	0.0164665
489	0.989534	0.0165223	0.989534	0.0165109	0.989534	0.0165027	0.989534	0.0165002
490	0.989525	0.0165561	0.989525	0.0165447	0.989525	0.0165364	0.989525	0.016534
491	0.98953	0.0165898	0.98953	0.0165785	0.98953	0.0165702	0.98953	0.0165677
492	0.989533	0.0166236	0.989533	0.0166122	0.989533	0.0166039	0.989533	0.0166014
493	0.98954	0.0166574	0.98954	0.016646	0.98954	0.0166376	0.98954	0.0166352
494	0.989541	0.0166912	0.989541	0.0166798	0.989541	0.0166714	0.989541	0.0166689
495	0.989537	0.016725	0.989537	0.0167135	0.989537	0.0167051	0.989537	0.0167027
496	0.989538	0.0167588	0.989538	0.0167473	0.989538	0.0167389	0.989538	0.0167364
497	0.989523	0.0167926	0.989523	0.0167811	0.989523	0.0167726	0.989523	0.0167702
498	0.989532	0.0168264	0.989532	0.0168148	0.989532	0.0168064	0.989532	0.0168039
499	0.989535	0.0168602	0.989535	0.0168486	0.989535	0.0168401	0.989535	0.0168376
500	0.989524	0.0168939	0.989524	0.0168824	0.989524	0.0168739	0.989524	0.0168714
501	0.989533	0.0169277	0.989533	0.0169161	0.989533	0.0169076	0.989533	0.0169051
502	0.989538	0.0169615	0.989538	0.0169499	0.989538	0.0169414	0.989538	0.0169389
503	0.989551	0.0169953	0.989551	0.0169836	0.989551	0.0169751	0.989551	0.0169726
504	0.989565	0.0170291	0.989565	0.0170174	0.989564	0.0170089	0.989565	0.0170064
505	0.989568	0.0170629	0.989568	0.0170512	0.989568	0.0170426	0.989568	0.0170401
506	0.989575	0.0170967	0.989575	0.0170849	0.989575	0.0170764	0.989575	0.0170738
507	0.989568	0.0171305	0.989568	0.0171187	0.989568	0.0171101	0.989568	0.0171076
508	0.989567	0.0171642	0.989567	0.0171525	0.989567	0.0171439	0.989567	0.0171413
509	0.989546	0.017198	0.989546	0.0171862	0.989546	0.0171776	0.989546	0.0171751
510	0.989563	0.0172318	0.989563	0.01722	0.989563	0.0172114	0.989563	0.0172088
511	0.989564	0.0172656	0.989564	0.0172538	0.989564	0.0172451	0.989564	0.0172426
512	0.989576	0.0172994	0.989576	0.0172875	0.989576	0.0172789	0.989576	0.0172763
513	0.989589	0.0173332	0.989589	0.0173213	0.989589	0.0173126	0.989589	0.01731
514	0.989593	0.017367	0.989593	0.0173551	0.989593	0.0173463	0.989593	0.0173438
515	0.989598	0.0174008	0.989598	0.0173888	0.989598	0.0173801	0.989598	0.0173775
516	0.989593	0.0174345	0.989593	0.0174226	0.989593	0.0174138	0.989593	0.0174113
517	0.989584	0.0174683	0.989584	0.0174564	0.989584	0.0174476	0.989584	0.017445
518	0.989556	0.0175021	0.989556	0.0174901	0.989556	0.0174813	0.989556	0.0174788
519	0.989538	0.0175359	0.989538	0.0175239	0.989538	0.0175151	0.989538	0.0175125
520	0.989544	0.0175697	0.989544	0.0175576	0.989544	0.0175488	0.989544	0.0175462
521	0.989557	0.0176035	0.989557	0.0175914	0.989557	0.0175826	0.989557	0.01758
522	0.989563	0.0176373	0.989563	0.0176252	0.989563	0.0176163	0.989563	0.0176137
523	0.989572	0.0176711	0.989572	0.0176589	0.989572	0.0176501	0.989572	0.0176475
524	0.98958	0.0177048	0.98958	0.0176927	0.98958	0.0176838	0.98958	0.0176812
525	0.989589	0.0177386	0.989589	0.0177265	0.989589	0.0177176	0.989589	0.017715
526	0.989595	0.0177724	0.989595	0.0177602	0.989595	0.0177513	0.989595	0.0177487
527	0.989588	0.0178062	0.989588	0.017794	0.989588	0.0177851	0.989588	0.0177824
528	0.989591	0.01784	0.989591	0.0178278	0.989591	0.0178188	0.989591	0.0178162
529	0.989582	0.0178738	0.989582	0.0178615	0.989582	0.0178526	0.989582	0.0178499
530	0.989591	0.0179076	0.989591	0.0178953	0.989591	0.0178863	0.989591	0.0178837
531	0.989603	0.0179414	0.989603	0.0179291	0.989603	0.0179201	0.989603	0.0179174
532	0.989605	0.0179751	0.989605	0.0179628	0.989605	0.0179538	0.989605	0.0179512
533	0.989617	0.0180089	0.989617	0.0179966	0.989617	0.0179876	0.989617	0.0179849
534	0.989618	0.0180427	0.989618	0.0180304	0.989618	0.0180213	0.989618	0.0180186
535	0.989626	0.0180765	0.989626	0.0180641	0.989626	0.0180551	0.989626	0.0180524
536	0.989636	0.0181103	0.989636	0.0180979	0.989636	0.0180888	0.989636	0.0180861
537	0.989639	0.0181441	0.989639	0.0181316	0.989639	0.0181225	0.989639	0.0181199
538	0.989645	0.0181779	0.989645	0.0181654	0.989645	0.0181563	0.989645	0.0181536
539	0.989638	0.0182117	0.989638	0.0181992	0.989638	0.01819	0.989638	0.0181874
540	0.989641	0.0182455	0.989641	0.0182329	0.989641	0.0182238	0.989641	0.0182211
541	0.989649	0.0182792	0.989649	0.0182667	0.989649	0.0182575	0.989649	0.0182548
542	0.989655	0.018313	0.989655	0.0183005	0.989655	0.0182913	0.989655	0.0182886
543	0.989663	0.0183468	0.989663	0.0183342	0.989663	0.018325	0.989663	0.0183223
544	0.989662	0.0183806	0.989662	0.018368	0.989662	0.0183588	0.989662	0.0183561
545	0.98967	0.0184144	0.98967	0.0184018	0.98967	0.0183925	0.98967	0.0183898
546	0.989687	0.0184482	0.989687	0.0184355	0.989687	0.0184263	0.989687	0.0184236
547	0.989691	0.018482	0.989691	0.0184693	0.989691	0.01846	0.989691	0.0184573
548	0.98969	0.0185158	0.98969	0.0185031	0.98969	0.0184938	0.98969	0.018491
549	0.989687	0.0185495	0.989687	0.0185368	0.989687	0.0185275	0.989687	0.0185248
550	0.989698	0.0185833	0.989698	0.0185706	0.989698	0.0185613	0.989698	0.0185585
551	0.989702	0.0186171	0.989702	0.0186043	0.989702	0.018595	0.989702	0.0185923
552	0.989714	0.0186509	0.989714	0.0186381	0.989714	0.0186288	0.989714	0.018626
553	0.989718	0.0186847	0.989718	0.0186719	0.989718	0.0186625	0.989718	0.0186597
554	0.989724	0.0187185	0.989724	0.0187056	0.989724	0.0186963	0.989724	0.0186935
555	0.989723	0.0187523	0.989723	0.0187394	0.989723	0.01873	0.989723	0.0187272
556	0.989732	0.0187861	0.989732	0.0187732	0.989732	0.0187638	0.989732	0.018761
557	0.989736	0.0188198	0.989736	0.0188069	0.989736	0.0187975	0.989736	0.0187947
558	0.989726	0.0188536	0.989724	0.0188407	0.989726	0.0188312	0.989726	0.0188285
559	0.989716	0.0188874	0.989716	0.0188745	0.989716	0.018865	0.989716	0.0188622
560	0.989723	0.0189212	0.989723	0.0189082	0.989723	0.0188987	0.989723	0.0188959
561	0.989731	0.018955	0.989731	0.018942	0.989731	0.0189325	0.989731	0.0189297
562	0.989747	0.0189888	0.989747	0.0189758	0.989747	0.0189662	0.989747	0.0189634
563	0.989744	0.0190226	0.989744	0.0190095	0.989744	0.019	0.989744	0.0189972
564	0.98975	0.0190564	0.98975	0.0190433	0.98975	0.0190337	0.98975	0.0190309
565	0.989758	0.0190901	0.989758	0.0190771	0.989758	0.0190675	0.989758	0.0190647
566	0.989763	0.0191239	0.989763	0.0191108	0.989763	0.0191012	0.989763	0.0190984
567	0.989774	0.0191577	0.989774	0.0191446	0.989774	0.019135	0.989774	0.0191321
568	0.989771	0.0191915	0.989771	0.0191783	0.989771	0.0191687	0.989771	0.0191659
569	0.989766	0.0192253	0.989766	0.0192121	0.989766	0.0192025	0.989766	0.0191996
570	0.989761	0.0192591	0.989761	0.0192459	0.989761	0.0192362	0.989761	0.0192334
571	0.989762	0.0192929	0.989762	0.0192796	0.989762	0.01927	0.989762	0.0192671
572	0.989766	0.0193267	0.989766	0.0193134	0.989766	0.0193037	0.989766	0.0193009
573	0.989775	0.0193604	0.989775	0.0193472	0.989775	0.0193375	0.989775	0.0193346
574	0.989775	0.0193942	0.989775	0.0193809	0.989775	0.0193712	0.989775	0.0193683
575	0.989769	0.019428	0.989769	0.0194147	0.989769	0.019405	0.989769	0.0194021
576	0.989774	0.0194618	0.989774	0.0194485	0.989774	0.0194387	0.989774	0.0194358
577	0.989775	0.0194956	0.989775	0.0194822	0.989775	0.0194725	0.989775	0.0194696
578	0.989766	0.0195294	0.989766	0.019516	0.989766	0.0195062	0.989766	0.0195033
579	0.989765	0.0195632	0.989765	0.0195498	0.989765	0.0195399	0.989765	0.0195371
580	0.989766	0.019597	0.989766	0.0195835	0.989766	0.0195737	0.989766	0.0195708
581	0.989768	0.0196308	0.989768	0.0196173	0.989768	0.0196074	0.989768	0.0196045
582	0.989775	0.0196645	0.989775	0.0196511	0.989775	0.0196412	0.989775	0.0196383
583	0.98978	0.0196983	0.98978	0.0196848	0.989779	0.0196749	0.98978	0.019672
584	0.989791	0.0197321	0.989791	0.0197186	0.989789	0.0197087	0.989791	0.0197058
585	0.989797	0.0197659	0.989797	0.0197523	0.989795	0.0197424	0.989797	0.0197395
586	0.989799	0.0197997	0.989799	0.0197861	0.989797	0.0197762	0.989799	0.0197733
587	0.989797	0.0198335	0.989797	0.0198199	0.989796	0.0198099	0.989797	0.019807
588	0.989791	0.0198673	0.989791	0.0198536	0.989789	0.0198437	0.989791	0.0198407
589	0.989796	0.0199011	0.989796	0.0198874	0.989795	0.0198774	0.989796	0.0198745
590	0.989792	0.0199348	0.98979	0.0199212	0.98979	0.0199112	0.989792	0.0199082
591	0.98979	0.0199686	0.989789	0.0199549	0.989789	0.0199449	0.98979	0.019942
592	0.989789	0.0200024	0.989787	0.0199887	0.989787	0.0199787	0.989789	0.0199757
593	0.989798	0.0200362	0.989796	0.0200225	0.989796	0.0200124	0.989798	0.0200095
594	0.98981	0.02007	0.989808	0.0200562	0.98981	0.0200462	0.98981	0.0200432
595	0.989817	0.0201038	0.989815	0.02009	0.989817	0.0200799	0.989817	0.0200769
596	0.989822	0.0201376	0.98982	0.0201238	0.989822	0.0201137	0.989822	0.0201107
597	0.989831	0.0201714	0.989829	0.0201575	0.989831	0.0201474	0.989831	0.0201444
598	0.989839	0.0202051	0.989838	0.0201913	0.989839	0.0201812	0.989839	0.0201782
599	0.989848	0.0202389	0.989846	0.0202251	0.989848	0.0202149	0.989848	0.0202119
600	0.989847	0.0202727	0.989845	0.0202588	0.989847	0.0202487	0.989847	0.0202457
601	0.989849	0.0203065	0.989849	0.0202926	0.989849	0.0202824	0.989849	0.0202794
602	0.989852	0.0203403	0.989852	0.0203263	0.989852	0.0203161	0.989852	0.0203131
603	0.989844	0.0203741	0.989844	0.0203601	0.989844	0.0203499	0.989844	0.0203469
604	0.989853	0.0204079	0.989853	0.0203939	0.989853	0.0203836	0.989853	0.0203806
605	0.98986	0.0204417	0.98986	0.0204276	0.98986	0.0204174	0.98986	0.0204144
606	0.989863	0.0204754	0.989863	0.0204614	0.989863	0.0204511	0.989863	0.0204481
607	0.989865	0.0205092	0.989865	0.0204952	0.989865	0.0204849	0.989865	0.0204819
608	0.989864	0.020543	0.989864	0.0205289	0.989864	0.0205186	0.989864	0.0205156
609	0.989862	0.0205768	0.989862	0.0205627	0.989862	0.0205524	0.989862	0.0205493
610	0.989869	0.0206106	0.989869	0.0205965	0.989867	0.0205861	0.989869	0.0205831
611	0.989859	0.0206444	0.989859	0.0206302	0.989859	0.0206199	0.989859	0.0206168
612	0.98985	0.0206782	0.98985	0.020664	0.98985	0.0206536	0.98985	0.0206506
613	0.989843	0.020712	0.989843	0.0206978	0.989843	0.0206874	0.989843	0.0206843
614	0.989821	0.0207457	0.989821	0.0207315	0.989821	0.0207211	0.989821	0.0207181
615	0.989826	0.0207795	0.989826	0.0207653	0.989826	0.0207549	0.989826	0.0207518
616	0.98983	0.0208133	0.98983	0.0207991	0.98983	0.0207886	0.98983	0.0207855
617	0.98984	0.0208471	0.98984	0.0208328	0.98984	0.0208224	0.98984	0.0208193
618	0.989835	0.0208809	0.989835	0.0208666	0.989835	0.0208561	0.989835	0.020853
619	0.989842	0.0209147	0.989843	0.0209003	0.989843	0.0208899	0.989843	0.0208868
620	0.989845	0.0209485	0.989845	0.0209341	0.989845	0.0209236	0.989845	0.0209205
621	0.98985	0.0209823	0.98985	0.0209679	0.98985	0.0209574	0.98985	0.0209543
622	0.989844	0.0210161	0.989844	0.0210016	0.989844	0.0209911	0.989844	0.020988
623	0.989848	0.0210498	0.989848	0.0210354	0.989848	0.0210248	0.989848	0.0210217
624	0.989838	0.0210836	0.989838	0.0210692	0.989838	0.0210586	0.989838	0.0210555
625	0.989829	0.0211174	0.989829	0.0211029	0.989829	0.0210923	0.989829	0.0210892
626	0.989827	0.0211512	0.989827	0.0211367	0.989827	0.0211261	0.989827	0.021123
627	0.989836	0.021185	0.989836	0.0211705	0.989836	0.0211598	0.989836	0.0211567
628	0.989836	0.0212188	0.989836	0.0212042	0.989836	0.0211936	0.989836	0.0211905
629	0.989844	0.0212526	0.989844	0.021238	0.989844	0.0212273	0.989844	0.0212242
630	0.989852	0.0212864	0.989852	0.0212718	0.989852	0.0212611	0.989852	0.0212579
631	0.989856	0.0213201	0.989856	0.0213055	0.989856	0.0212948	0.989856	0.0212917
632	0.989862	0.0213539	0.989862	0.0213393	0.989862	0.0213286	0.989862	0.0213254
633	0.989864	0.0213877	0.989864	0.021373	0.989864	0.0213623	0.989864	0.0213592
634	0.989871	0.0214215	0.989871	0.0214068	0.989871	0.0213961	0.989871	0.0213929
635	0.989866	0.0214553	0.989866	0.0214406	0.989866	0.0214298	0.989866	0.0214267
636	0.98986	0.0214891	0.98986	0.0214743	0.98986	0.0214636	0.98986	0.0214604
637	0.989857	0.0215229	0.989857	0.0215081	0.989856	0.0214973	0.989857	0.0214941
638	0.989868	0.0215567	0.989868	0.0215419	0.989867	0.0215311	0.989868	0.0215279
639	0.989875	0.0215904	0.989875	0.0215756	0.989873	0.0215648	0.989875	0.0215616
640	0.989886	0.0216242	0.989886	0.0216094	0.989884	0.0215986	0.989886	0.0215954
641	0.989895	0.021658	0.989895	0.0216432	0.989894	0.0216323	0.989895	0.0216291
642	0.989899	0.0216918	0.989899	0.0216769	0.989897	0.0216661	0.989899	0.0216629
643	0.989905	0.0217256	0.989905	0.0217107	0.989904	0.0216998	0.989905	0.0216966
644	0.989904	0.0217594	0.989904	0.0217445	0.989902	0.0217335	0.989904	0.0217303
645	0.989905	0.0217932	0.989905	0.0217782	0.989904	0.0217673	0.989905	0.0217641
646	0.989909	0.021827	0.989909	0.021812	0.989907	0.021801	0.989909	0.0217978
647	0.98991	0.0218607	0.98991	0.0218458	0.989909	0.0218348	0.98991	0.0218316
648	0.989907	0.0218945	0.989907	0.0218795	0.989906	0.0218685	0.989907	0.0218653
649	0.989898	0.0219283	0.989898	0.0219133	0.989898	0.0219023	0.989898	0.021899
650	0.989897	0.0219621	0.989897	0.021947	0.989897	0.021936	0.989897	0.0219328
651	0.989902	0.0219959	0.989902	0.0219808	0.989902	0.0219698	0.989902	0.0219665
652	0.989914	0.0220297	0.989914	0.0220146	0.989914	0.0220035	0.989914	0.0220003
653	0.98992	0.0220635	0.98992	0.0220483	0.98992	0.0220373	0.98992	0.022034
654	0.989917	0.0220973	0.989917	0.0220821	0.989916	0.022071	0.989917	0.0220678
655	0.989919	0.022131	0.989919	0.0221159	0.989919	0.0221048	0.989919	0.0221015
656	0.989918	0.0221648	0.989918	0.0221496	0.989918	0.0221385	0.989918	0.0221352
657	0.989924	0.0221986	0.989924	0.0221834	0.989924	0.0221723	0.989924	0.022169
658	0.989927	0.0222324	0.989927	0.0222172	0.989926	0.022206	0.989927	0.0222027
659	0.989936	0.0222662	0.989936	0.0222509	0.989935	0.0222398	0.989936	0.0222365
660	0.989924	0.0223	0.989924	0.0222847	0.989924	0.0222735	0.989924	0.0222702
661	0.98992	0.0223338	0.98992	0.0223185	0.98992	0.0223073	0.98992	0.022304
662	0.989917	0.0223676	0.989917	0.0223522	0.989915	0.022341	0.989917	0.0223377
663	0.989917	0.0224014	0.989917	0.022386	0.989917	0.0223748	0.989917	0.0223714
664	0.989931	0.0224351	0.989931	0.0224198	0.989931	0.0224085	0.989931	0.0224052
665	0.989937	0.0224689	0.989937	0.0224535	0.989937	0.0224423	0.989937	0.0224389
666	0.989943	0.0225027	0.989943	0.0224873	0.989943	0.022476	0.989943	0.0224727
667	0.989945	0.0225365	0.989945	0.022521	0.989945	0.0225097	0.989945	0.0225064
668	0.989943	0.0225703	0.989943	0.0225548	0.989943	0.0225435	0.989943	0.0225402
669	0.989951	0.0226041	0.989951	0.0225886	0.989951	0.0225772	0.989951	0.0225739
670	0.989952	0.0226379	0.989952	0.0226223	0.989952	0.022611	0.989952	0.0226076
671	0.989958	0.0226717	0.989958	0.0226561	0.989958	0.0226447	0.989958	0.0226414
672	0.989951	0.0227054	0.989951	0.0226899	0.989951	0.0226785	0.989951	0.0226751
673	0.989948	0.0227392	0.989949	0.0227236	0.989948	0.0227122	0.989948	0.0227089
674	0.989935	0.022773	0.989935	0.0227574	0.989935	0.022746	0.989935	0.0227426
675	0.989939	0.0228068	0.989939	0.0227912	0.989939	0.0227797	0.989939	0.0227764
676	0.989947	0.0228406	0.989947	0.0228249	0.989947	0.0228135	0.989947	0.0228101
677	0.989953	0.0228744	0.989953	0.0228587	0.989953	0.0228472	0.989953	0.0228438
678	0.989962	0.0229082	0.989962	0.0228925	0.989962	0.022881	0.989962	0.0228776
679	0.989966	0.022942	0.989966	0.0229262	0.989966	0.0229147	0.989966	0.0229113
680	0.989974	0.0229757	0.989974	0.02296	0.989974	0.0229485	0.989974	0.0229451
681	0.989981	0.0230095	0.989981	0.0229938	0.989981	0.0229822	0.989981	0.0229788
682	0.989987	0.0230433	0.989987	0.0230275	0.989987	0.023016	0.989987	0.0230126
683	0.989987	0.0230771	0.989987	0.0230613	0.989987	0.0230497	0.989987	0.0230463
684	0.989991	0.0231109	0.989991	0.023095	0.989991	0.0230835	0.989991	0.02308
685	0.989993	0.0231447	0.989993	0.0231288	0.989993	0.0231172	0.989993	0.0231138
686	0.989988	0.0231785	0.989988	0.0231626	0.989988	0.023151	0.989988	0.0231475
687	0.98998	0.0232123	0.98998	0.0231963	0.98998	0.0231847	0.98998	0.0231813
688	0.989984	0.023246	0.989984	0.0232301	0.989984	0.0232184	0.989985	0.023215
689	0.989987	0.0232798	0.989987	0.0232639	0.989987	0.0232522	0.989987	0.0232488
690	0.989991	0.0233136	0.989991	0.0232976	0.989991	0.0232859	0.989991	0.0232825
691	0.989997	0.0233474	0.989997	0.0233314	0.989997	0.0233197	0.989997	0.0233162
692	0.989994	0.0233812	0.989994	0.0233652	0.989994	0.0233534	0.989994	0.02335
693	0.98999	0.023415	0.98999	0.0233989	0.98999	0.0233872	0.98999	0.0233837
694	0.989991	0.0234488	0.989991	0.0234327	0.989991	0.0234209	0.989991	0.0234175
695	0.989997	0.0234826	0.989997	0.0234665	0.989997	0.0234547	0.989997	0.0234512
696	0.99	0.0235163	0.99	0.0235002	0.99	0.0234884	0.99	0.023485
697	0.989999	0.0235501	0.989999	0.023534	0.989999	0.0235222	0.989999	0.0235187
698	0.989996	0.0235839	0.989996	0.0235678	0.989996	0.0235559	0.989996	0.0235524
699	0.989991	0.0236177	0.989991	0.0236015	0.989991	0.0235897	0.989991	0.0235862
700	0.989981	0.0236515	0.989981	0.0236353	0.989981	0.0236234	0.989981	0.0236199
701	0.989987	0.0236853	0.989987	0.023669	0.989987	0.0236572	0.989987	0.0236537
702	0.989991	0.0237191	0.989991	0.0237028	0.989991	0.0236909	0.989991	0.0236874
703	0.989999	0.0237529	0.989999	0.0237366	0.989999	0.0237247	0.989999	0.0237212
704	0.990003	0.0237867	0.990003	0.0237703	0.990003	0.0237584	0.990003	0.0237549
705	0.989997	0.0238204	0.989997	0.0238041	0.989997	0.0237922	0.989997	0.0237886
706	0.989999	0.0238542	0.989999	0.0238379	0.989999	0.0238259	0.989999	0.0238224
707	0.990006	0.023888	0.990006	0.0238716	0.990006	0.0238597	0.990006	0.0238561
708	0.990004	0.0239218	0.990004	0.0239054	0.990004	0.0238934	0.990004	0.0238899
709	0.990006	0.0239556	0.990006	0.0239392	0.990006	0.0239271	0.990006	0.0239236
710	0.99001	0.0239894	0.99001	0.0239729	0.99001	0.0239609	0.99001	0.0239574
711	0.990007	0.0240232	0.990007	0.0240067	0.990007	0.0239946	0.990007	0.0239911
712	0.990003	0.024057	0.990003	0.0240405	0.990003	0.0240284	0.990003	0.0240248
713	0.989989	0.0240907	0.989989	0.0240742	0.989989	0.0240621	0.989989	0.0240586
714	0.989985	0.0241245	0.989985	0.024108	0.989985	0.0240959	0.989985	0.0240923
715	0.989993	0.0241583	0.989993	0.0241417	0.989993	0.0241296	0.989993	0.0241261
716	0.98999	0.0241921	0.98999	0.0241755	0.98999	0.0241634	0.98999	0.0241598
717	0.989997	0.0242259	0.989997	0.0242093	0.989997	0.0241971	0.989997	0.0241936
718	0.990007	0.0242597	0.990007	0.024243	0.990006	0.0242309	0.990007	0.0242273
719	0.990006	0.0242935	0.990006	0.0242768	0.990006	0.0242646	0.990006	0.024261
720	0.990004	0.0243273	0.990004	0.0243106	0.990004	0.0242984	0.990004	0.0242948
721	0.99001	0.024361	0.99001	0.0243443	0.99001	0.0243321	0.99001	0.0243285
722	0.990014	0.0243948	0.990014	0.0243781	0.990014	0.0243659	0.990014	0.0243623
723	0.990018	0.0244286	0.990018	0.0244119	0.990018	0.0243996	0.990018	0.024396
724	0.990019	0.0244624	0.990019	0.0244456	0.990019	0.0244334	0.990019	0.0244298
725	0.990028	0.0244962	0.990028	0.0244794	0.990028	0.0244671	0.990028	0.0244635
726	0.990028	0.02453	0.990028	0.0245132	0.990028	0.0245009	0.990028	0.0244972
727	0.990032	0.0245638	0.990032	0.0245469	0.990032	0.0245346	0.990032	0.024531
728	0.990029	0.0245976	0.990029	0.0245807	0.990029	0.0245684	0.990029	0.0245647
729	0.990027	0.0246313	0.990027	0.0246145	0.990027	0.0246021	0.990027	0.0245985
730	0.990034	0.0246651	0.990034	0.0246482	0.990034	0.0246359	0.990034	0.0246322
731	0.990044	0.0246989	0.990044	0.024682	0.990044	0.0246696	0.990044	0.024666
732	0.990052	0.0247327	0.990052	0.0247157	0.990052	0.0247033	0.990052	0.0246997
733	0.990049	0.0247665	0.990049	0.0247495	0.990049	0.0247371	0.990048	0.0247334
734	0.990055	0.0248003	0.990055	0.0247833	0.990055	0.0247708	0.990053	0.0247672
735	0.990064	0.0248341	0.990064	0.024817	0.990064	0.0248046	0.990063	0.0248009
736	0.990058	0.0248679	0.990058	0.0248508	0.990058	0.0248383	0.990057	0.0248347
737	0.990061	0.0249016	0.990061	0.0248846	0.990061	0.0248721	0.99006	0.0248684
738	0.990064	0.0249354	0.990064	0.0249183	0.990064	0.0249058	0.990064	0.0249022
739	0.990064	0.0249692	0.990064	0.0249521	0.990064	0.0249396	0.990062	0.0249359
740	0.990049	0.025003	0.990047	0.0249859	0.990047	0.0249733	0.990047	0.0249696
741	0.99005	0.0250368	0.99005	0.0250196	0.99005	0.0250071	0.990049	0.0250034
742	0.990055	0.0250706	0.990055	0.0250534	0.990055	0.0250408	0.990054	0.0250371
743	0.990059	0.0251044	0.990059	0.0250872	0.990059	0.0250746	0.990058	0.0250709
744	0.990067	0.0251382	0.990067	0.0251209	0.990067	0.0251083	0.990066	0.0251046
745	0.990072	0.025172	0.990072	0.0251547	0.990071	0.0251421	0.990071	0.0251383
746	0.99007	0.0252057	0.99007	0.0251885	0.99007	0.0251758	0.99007	0.0251721
747	0.990078	0.0252395	0.990078	0.0252222	0.990078	0.0252096	0.990078	0.0252058
748	0.990083	0.0252733	0.990083	0.025256	0.990082	0.0252433	0.990083	0.0252396
749	0.990083	0.0253071	0.990083	0.0252897	0.990083	0.0252771	0.990083	0.0252733
750	0.990084	0.0253409	0.990084	0.0253235	0.990084	0.0253108	0.990084	0.0253071
751	0.990083	0.0253747	0.990083	0.0253573	0.990083	0.0253446	0.990084	0.0253408
752	0.990088	0.0254085	0.990088	0.025391	0.990088	0.0253783	0.990088	0.0253745
753	0.990085	0.0254423	0.990085	0.0254248	0.990085	0.025412	0.990085	0.0254083
754	0.99008	0.025476	0.99008	0.0254586	0.99008	0.0254458	0.99008	0.025442
755	0.990083	0.0255098	0.990083	0.0254923	0.990083	0.0254795	0.990083	0.0254758
756	0.990093	0.0255436	0.990093	0.0255261	0.990093	0.0255133	0.990093	0.0255095
757	0.9901	0.0255774	0.9901	0.0255599	0.9901	0.025547	0.9901	0.0255433
758	0.990107	0.0256112	0.990107	0.0255936	0.990107	0.0255808	0.990107	0.025577
759	0.990109	0.025645	0.990109	0.0256274	0.990109	0.0256145	0.990109	0.0256107
760	0.990114	0.0256788	0.990114	0.0256612	0.990114	0.0256483	0.990114	0.0256445
761	0.990114	0.0257126	0.990114	0.0256949	0.990114	0.025682	0.990114	0.0256782
762	0.990118	0.0257463	0.990118	0.0257287	0.990118	0.0257158	0.990118	0.025712
763	0.990125	0.0257801	0.990125	0.0257625	0.990125	0.0257495	0.990125	0.0257457
764	0.990128	0.0258139	0.990128	0.0257962	0.990128	0.0257833	0.990128	0.0257795
765	0.990126	0.0258477	0.990126	0.02583	0.990126	0.025817	0.990126	0.0258132
766	0.990127	0.0258815	0.990127	0.0258637	0.990127	0.0258508	0.990127	0.0258469
767	0.990121	0.0259153	0.990121	0.0258975	0.990121	0.0258845	0.990121	0.0258807
768	0.99013	0.0259491	0.99013	0.0259313	0.99013	0.0259183	0.99013	0.0259144
769	0.99013	0.0259829	0.99013	0.025965	0.99013	0.025952	0.99013	0.0259482
770	0.990127	0.0260166	0.990127	0.0259988	0.990127	0.0259858	0.990127	0.0259819
771	0.990134	0.0260504	0.990134	0.0260326	0.990134	0.0260195	0.990134	0.0260157
772	0.990136	0.0260842	0.990136	0.0260663	0.990136	0.0260533	0.990136	0.0260494
773	0.990137	0.026118	0.990137	0.0261001	0.990137	0.026087	0.990137	0.0260831
774	0.990143	0.0261518	0.990143	0.0261339	0.990143	0.0261207	0.990143	0.0261169
775	0.990142	0.0261856	0.990142	0.0261676	0.990142	0.0261545	0.990142	0.0261506
776	0.99014	0.0262194	0.99014	0.0262014	0.99014	0.0261882	0.99014	0.0261844
777	0.990148	0.0262532	0.990148	0.0262352	0.990148	0.026222	0.990148	0.0262181
778	0.99015	0.0262869	0.99015	0.0262689	0.99015	0.0262557	0.99015	0.0262519
779	0.990153	0.0263207	0.990153	0.0263027	0.990153	0.0262895	0.990153	0.0262856
780	0.990156	0.0263545	0.990156	0.0263365	0.990156	0.0263232	0.990156	0.0263193
781	0.990163	0.0263883	0.990163	0.0263702	0.990163	0.026357	0.990163	0.0263531
782	0.990159	0.0264221	0.990159	0.026404	0.990159	0.0263907	0.990159	0.0263868
783	0.990155	0.0264559	0.990155	0.0264377	0.990155	0.0264245	0.990155	0.0264206
784	0.990158	0.0264897	0.990158	0.0264715	0.990158	0.0264582	0.990158	0.0264543
785	0.990161	0.0265235	0.990161	0.0265053	0.990161	0.026492	0.990161	0.0264881
786	0.990163	0.0265573	0.990163	0.026539	0.990162	0.0265257	0.990163	0.0265218
787	0.990168	0.026591	0.990168	0.0265728	0.990168	0.0265595	0.990168	0.0265555
788	0.99017	0.0266248	0.99017	0.0266066	0.99017	0.0265932	0.99017	0.0265893
789	0.990175	0.0266586	0.990175	0.0266403	0.990175	0.026627	0.990175	0.026623
790	0.990177	0.0266924	0.990177	0.0266741	0.990177	0.0266607	0.990177	0.0266568
791	0.99018	0.0267262	0.99018	0.0267079	0.99018	0.0266945	0.99018	0.0266905
792	0.990183	0.02676	0.990182	0.0267416	0.990182	0.0267282	0.990183	0.0267243
793	0.990179	0.0267938	0.990179	0.0267754	0.990179	0.026762	0.990179	0.026758
794	0.990179	0.0268276	0.990179	0.0268092	0.990179	0.0267957	0.990179	0.0267917
795	0.990182	0.0268613	0.990182	0.0268429	0.990182	0.0268295	0.990182	0.0268255
796	0.990182	0.0268951	0.990182	0.0268767	0.990182	0.0268632	0.990182	0.0268592
797	0.990179	0.0269289	0.990179	0.0269104	0.990179	0.0268969	0.990179	0.026893
798	0.990175	0.0269627	0.990175	0.0269442	0.990175	0.0269307	0.990175	0.0269267
799	0.990178	0.0269965	0.990178	0.026978	0.990178	0.0269644	0.990178	0.0269605
800	0.990181	0.0270303	0.990181	0.0270117	0.990181	0.0269982	0.990181	0.0269942
801	0.990185	0.0270641	0.990185	0.0270455	0.990185	0.0270319	0.990185	0.0270279
802	0.990187	0.0270979	0.990187	0.0270793	0.990187	0.0270657	0.990187	0.0270617
803	0.990193	0.0271316	0.990193	0.027113	0.990193	0.0270994	0.990193	0.0270954
804	0.990195	0.0271654	0.990195	0.0271468	0.990195	0.0271332	0.990195	0.0271292
805	0.990193	0.0271992	0.990193	0.0271806	0.990193	0.0271669	0.990193	0.0271629
806	0.990201	0.027233	0.990201	0.0272143	0.990201	0.0272007	0.990201	0.0271967
807	0.990204	0.0272668	0.990204	0.0272481	0.990204	0.0272344	0.990204	0.0272304
808	0.990207	0.0273006	0.990207	0.0272819	0.990207	0.0272682	0.990207	0.0272641
809	0.990214	0.0273344	0.990214	0.0273156	0.990214	0.0273019	0.990214	0.0272979
810	0.990212	0.0273682	0.990212	0.0273494	0.990212	0.0273357	0.990212	0.0273316
811	0.990206	0.0274019	0.990206	0.0273832	0.990206	0.0273694	0.990206	0.0273654
812	0.9902	0.0274357	0.9902	0.0274169	0.9902	0.0274032	0.9902	0.0273991
813	0.990197	0.0274695	0.990197	0.0274507	0.990197	0.0274369	0.990197	0.0274329
814	0.990204	0.0275033	0.990204	0.0274844	0.990204	0.0274707	0.990204	0.0274666
815	0.990207	0.0275371	0.990207	0.0275182	0.990207	0.0275044	0.990207	0.0275003
816	0.990214	0.0275709	0.990214	0.027552	0.990214	0.0275382	0.990214	0.0275341
817	0.990219	0.0276047	0.990219	0.0275857	0.990219	0.0275719	0.990219	0.0275678
818	0.990224	0.0276385	0.990224	0.0276195	0.990224	0.0276056	0.990224	0.0276016
819	0.990225	0.0276722	0.990225	0.0276533	0.990225	0.0276394	0.990225	0.0276353
820	0.99023	0.027706	0.99023	0.027687	0.99023	0.0276731	0.99023	0.0276691
821	0.990227	0.0277398	0.990227	0.0277208	0.990227	0.0277069	0.990227	0.0277028
822	0.990228	0.0277736	0.990229	0.0277546	0.990229	0.0277406	0.990229	0.0277365
823	0.990228	0.0278074	0.990228	0.0277883	0.990228	0.0277744	0.990228	0.0277703
824	0.990235	0.0278412	0.990235	0.0278221	0.990235	0.0278081	0.990235	0.027804
825	0.990232	0.027875	0.990232	0.0278559	0.990232	0.0278419	0.990232	0.0278378
826	0.99023	0.0279088	0.99023	0.0278896	0.99023	0.0278756	0.99023	0.0278715
827	0.990226	0.0279426	0.990226	0.0279234	0.990226	0.0279094	0.990226	0.0279053
828	0.99022	0.0279763	0.99022	0.0279572	0.99022	0.0279431	0.99022	0.027939
829	0.990226	0.0280101	0.990226	0.0279909	0.990226	0.0279769	0.990226	0.0279727
830	0.990233	0.0280439	0.990233	0.0280247	0.990233	0.0280106	0.990233	0.0280065
831	0.990241	0.0280777	0.990241	0.0280584	0.990241	0.0280444	0.990241	0.0280402
832	0.990245	0.0281115	0.990245	0.0280922	0.990245	0.0280781	0.990245	0.028074
833	0.990252	0.0281453	0.990252	0.028126	0.990252	0.0281119	0.990252	0.0281077
834	0.990258	0.0281791	0.990258	0.0281597	0.990258	0.0281456	0.990258	0.0281415
835	0.990259	0.0282129	0.990259	0.0281935	0.990259	0.0281794	0.990259	0.0281752
836	0.99026	0.0282466	0.99026	0.0282273	0.99026	0.0282131	0.99026	0.0282089
837	0.990265	0.0282804	0.990265	0.028261	0.990265	0.0282469	0.990265	0.0282427
838	0.990263	0.0283142	0.990263	0.0282948	0.990263	0.0282806	0.990263	0.0282764
839	0.990267	0.028348	0.990267	0.0283286	0.990267	0.0283143	0.990267	0.0283102
840	0.990273	0.0283818	0.990273	0.0283623	0.990273	0.0283481	0.990273	0.0283439
841	0.990271	0.0284156	0.990271	0.0283961	0.990271	0.0283818	0.990271	0.0283776
842	0.99027	0.0284494	0.99027	0.0284299	0.99027	0.0284156	0.99027	0.0284114
843	0.990261	0.0284832	0.990261	0.0284636	0.990261	0.0284493	0.990261	0.0284451
844	0.990262	0.0285169	0.990262	0.0284974	0.990262	0.0284831	0.990262	0.0284789
845	0.990264	0.0285507	0.990264	0.0285312	0.990264	0.0285168	0.990264	0.0285126
846	0.99027	0.0285845	0.99027	0.0285649	0.99027	0.0285506	0.99027	0.0285464
847	0.990267	0.0286183	0.990267	0.0285987	0.990267	0.0285843	0.990267	0.0285801
848	0.990271	0.0286521	0.990271	0.0286324	0.990271	0.0286181	0.990271	0.0286138
849	0.990273	0.0286859	0.990273	0.0286662	0.990273	0.0286518	0.990273	0.0286476
850	0.990272	0.0287197	0.990272	0.0287	0.990272	0.0286856	0.990272	0.0286813
851	0.990273	0.0287535	0.990273	0.0287337	0.990273	0.0287193	0.990273	0.0287151
852	0.990271	0.0287872	0.990271	0.0287675	0.990271	0.0287531	0.990271	0.0287488
853	0.990272	0.028821	0.990272	0.0288013	0.990272	0.0287868	0.990272	0.0287826
854	0.990271	0.0288548	0.990271	0.028835	0.990271	0.0288206	0.990271	0.0288163
855	0.99027	0.0288886	0.99027	0.0288688	0.99027	0.0288543	0.99027	0.02885
856	0.990273	0.0289224	0.990273	0.0289026	0.990273	0.0288881	0.990273	0.0288838
857	0.990278	0.0289562	0.990278	0.0289363	0.990278	0.0289218	0.990278	0.0289175
858	0.990277	0.02899	0.990277	0.0289701	0.990277	0.0289556	0.990277	0.0289513
859	0.990276	0.0290238	0.990276	0.0290039	0.990276	0.0289893	0.990276	0.028985
860	0.99028	0.0290575	0.99028	0.0290376	0.990279	0.0290231	0.99028	0.0290188
861	0.990283	0.0290913	0.990283	0.0290714	0.990283	0.0290568	0.990283	0.0290525
862	0.990283	0.0291251	0.990283	0.0291052	0.990283	0.0290905	0.990283	0.0290862
863	0.990286	0.0291589	0.990286	0.0291389	0.990286	0.0291243	0.990286	0.02912
864	0.990289	0.0291927	0.990289	0.0291727	0.990289	0.029158	0.990289	0.0291537
865	0.990291	0.0292265	0.990291	0.0292064	0.990291	0.0291918	0.990291	0.0291875
866	0.990294	0.0292603	0.990294	0.0292402	0.990294	0.0292255	0.990294	0.0292212
867	0.990295	0.0292941	0.990295	0.029274	0.990295	0.0292593	0.990295	0.029255
868	0.990295	0.0293279	0.990295	0.0293077	0.990295	0.029293	0.990295	0.0292887
869	0.990302	0.0293616	0.990302	0.0293415	0.990302	0.0293268	0.990302	0.0293224
870	0.990301	0.0293954	0.990301	0.0293753	0.990301	0.0293605	0.990301	0.0293562
871	0.990294	0.0294292	0.990294	0.029409	0.990294	0.0293943	0.990294	0.0293899
872	0.990294	0.029463	0.990294	0.0294428	0.990294	0.029428	0.990294	0.0294237
873	0.99029	0.0294968	0.99029	0.0294766	0.99029	0.0294618	0.99029	0.0294574
874	0.990284	0.0295306	0.990284	0.0295103	0.990284	0.0294955	0.990284	0.0294912
875	0.990283	0.0295644	0.990283	0.0295441	0.990283	0.0295293	0.990283	0.0295249
876	0.990279	0.0295982	0.990279	0.0295779	0.990279	0.029563	0.990279	0.0295586
877	0.990284	0.0296319	0.990284	0.0296116	0.990284	0.0295968	0.990284	0.0295924
878	0.990282	0.0296657	0.990282	0.0296454	0.990282	0.0296305	0.990282	0.0296261
879	0.990283	0.0296995	0.990283	0.0296791	0.990283	0.0296643	0.990283	0.0296599
880	0.990289	0.0297333	0.990289	0.0297129	0.990289	0.029698	0.990289	0.0296936
881	0.990295	0.0297671	0.990295	0.0297467	0.990295	0.0297318	0.990295	0.0297274
882	0.990293	0.0298009	0.990293	0.0297804	0.990293	0.0297655	0.990293	0.0297611
883	0.990291	0.0298347	0.990291	0.0298142	0.990291	0.0297992	0.990291	0.0297948
884	0.990293	0.0298685	0.990293	0.029848	0.990293	0.029833	0.990293	0.0298286
885	0.990294	0.0299022	0.990294	0.0298817	0.990294	0.0298667	0.990294	0.0298623
886	0.990297	0.029936	0.990297	0.0299155	0.990297	0.0299005	0.990297	0.0298961
887	0.990292	0.0299698	0.990292	0.0299493	0.990292	0.0299342	0.990292	0.0299298
888	0.990294	0.0300036	0.990294	0.029983	0.990294	0.029968	0.990294	0.0299636
889	0.990292	0.0300374	0.990292	0.0300168	0.990292	0.0300017	0.990292	0.0299973
890	0.990291	0.0300712	0.990291	0.0300506	0.990291	0.0300355	0.990291	0.030031
891	0.990288	0.030105	0.990288	0.0300843	0.990288	0.0300692	0.990288	0.0300648
892	0.990285	0.0301388	0.990285	0.0301181	0.990285	0.030103	0.990285	0.0300985
893	0.990288	0.0301725	0.990288	0.0301519	0.990288	0.0301367	0.990288	0.0301323
894	0.990287	0.0302063	0.990287	0.0301856	0.990287	0.0301705	0.990287	0.030166
895	0.990292	0.0302401	0.990292	0.0302194	0.990292	0.0302042	0.990292	0.0301998
896	0.990289	0.0302739	0.99029	0.0302531	0.990289	0.030238	0.99029	0.0302335
897	0.990291	0.0303077	0.990291	0.0302869	0.990291	0.0302717	0.990291	0.0302672
898	0.99029	0.0303415	0.99029	0.0303207	0.99029	0.0303055	0.99029	0.030301
899	0.990291	0.0303753	0.990291	0.0303544	0.990291	0.0303392	0.990291	0.0303347
900	0.990298	0.0304091	0.990298	0.0303882	0.990298	0.030373	0.990298	0.0303685
901	0.990302	0.0304428	0.990303	0.030422	0.990302	0.0304067	0.990303	0.0304022
902	0.990302	0.0304766	0.990302	0.0304557	0.990302	0.0304405	0.990302	0.030436
903	0.990303	0.0305104	0.990303	0.0304895	0.990303	0.0304742	0.990303	0.0304697
904	0.990301	0.0305442	0.990301	0.0305233	0.990301	0.0305079	0.990301	0.0305034
905	0.990302	0.030578	0.990302	0.030557	0.990302	0.0305417	0.990302	0.0305372
906	0.990306	0.0306118	0.990306	0.0305908	0.990306	0.0305754	0.990306	0.0305709
907	0.990308	0.0306456	0.990308	0.0306246	0.990308	0.0306092	0.990308	0.0306047
908	0.990297	0.0306794	0.990297	0.0306583	0.990298	0.0306429	0.990297	0.0306384
909	0.990295	0.0307132	0.990295	0.0306921	0.990296	0.0306767	0.990295	0.0306722
910	0.990296	0.0307469	0.990296	0.0307259	0.990297	0.0307104	0.990296	0.0307059
911	0.990295	0.0307807	0.990295	0.0307596	0.990296	0.0307442	0.990295	0.0307396
912	0.990294	0.0308145	0.990294	0.0307934	0.990295	0.0307779	0.990294	0.0307734
913	0.99029	0.0308483	0.99029	0.0308271	0.990291	0.0308117	0.99029	0.0308071
914	0.990294	0.0308821	0.990294	0.0308609	0.990295	0.0308454	0.990294	0.0308409
915	0.990295	0.0309159	0.990295	0.0308947	0.990296	0.0308792	0.990295	0.0308746
916	0.9903	0.0309497	0.9903	0.0309284	0.990301	0.0309129	0.9903	0.0309084
917	0.990305	0.0309835	0.990305	0.0309622	0.990306	0.0309467	0.990305	0.0309421
918	0.990307	0.0310172	0.990307	0.030996	0.990308	0.0309804	0.990307	0.0309758
919	0.990307	0.031051	0.990307	0.0310297	0.990308	0.0310142	0.990307	0.0310096
920	0.990305	0.0310848	0.990305	0.0310635	0.990307	0.0310479	0.990305	0.0310433
921	0.990305	0.0311186	0.990305	0.0310973	0.990306	0.0310817	0.990305	0.0310771
922	0.990304	0.0311524	0.990304	0.031131	0.990305	0.0311154	0.990304	0.0311108
923	0.990303	0.0311862	0.990303	0.0311648	0.990304	0.0311492	0.990303	0.0311446
924	0.990297	0.03122	0.990297	0.0311986	0.990298	0.0311829	0.990297	0.0311783
925	0.990294	0.0312538	0.990294	0.0312323	0.990293	0.0312167	0.990293	0.031212
926	0.990288	0.0312875	0.990288	0.0312661	0.990288	0.0312504	0.990288	0.0312458
927	0.990291	0.0313213	0.990291	0.0312999	0.990291	0.0312841	0.990291	0.0312795
928	0.990295	0.0313551	0.990295	0.0313336	0.990295	0.0313179	0.990295	0.0313133
929	0.9903	0.0313889	0.9903	0.0313674	0.9903	0.0313516	0.9903	0.031347
930	0.990304	0.0314227	0.990304	0.0314011	0.990304	0.0313854	0.990304	0.0313807
931	0.990307	0.0314565	0.990307	0.0314349	0.990307	0.0314191	0.990307	0.0314145
932	0.990309	0.0314903	0.990309	0.0314687	0.990309	0.0314529	0.990309	0.0314482
933	0.990304	0.0315241	0.990304	0.0315024	0.990304	0.0314866	0.990304	0.031482
934	0.990304	0.0315578	0.990304	0.0315362	0.990304	0.0315204	0.990304	0.0315157
935	0.990309	0.0315916	0.990309	0.03157	0.990309	0.0315541	0.990309	0.0315495
936	0.990309	0.0316254	0.990309	0.0316037	0.990308	0.0315879	0.990309	0.0315832
937	0.990311	0.0316592	0.990311	0.0316375	0.990311	0.0316216	0.990311	0.0316169
938	0.990309	0.031693	0.990309	0.0316713	0.990309	0.0316554	0.990309	0.0316507
939	0.990311	0.0317268	0.990311	0.031705	0.990311	0.0316891	0.990311	0.0316844
940	0.990313	0.0317606	0.990313	0.0317388	0.990313	0.0317229	0.990313	0.0317182
941	0.990307	0.0317944	0.990307	0.0317726	0.990307	0.0317566	0.990307	0.0317519
942	0.990307	0.0318281	0.990307	0.0318063	0.990307	0.0317904	0.990307	0.0317857
943	0.990301	0.0318619	0.990301	0.0318401	0.990301	0.0318241	0.990301	0.0318194
944	0.990305	0.0318957	0.990305	0.0318739	0.990305	0.0318579	0.990305	0.0318531
945	0.990308	0.0319295	0.990308	0.0319076	0.990308	0.0318916	0.990308	0.0318869
946	0.990314	0.0319633	0.990314	0.0319414	0.990314	0.0319254	0.990314	0.0319206
947	0.990319	0.0319971	0.990319	0.0319751	0.990319	0.0319591	0.990319	0.0319544
948	0.990321	0.0320309	0.990321	0.0320089	0.990321	0.0319928	0.990321	0.0319881
949	0.990328	0.0320647	0.990328	0.0320427	0.990328	0.0320266	0.990328	0.0320219
950	0.990325	0.0320985	0.990325	0.0320764	0.990325	0.0320603	0.990325	0.0320556
951	0.990326	0.0321322	0.990326	0.0321102	0.990326	0.0320941	0.990326	0.0320893
952	0.990333	0.032166	0.990333	0.032144	0.990333	0.0321278	0.990333	0.0321231
953	0.990337	0.0321998	0.990337	0.0321777	0.990337	0.0321616	0.990337	0.0321568
954	0.99034	0.0322336	0.99034	0.0322115	0.99034	0.0321953	0.99034	0.0321906
955	0.990346	0.0322674	0.990346	0.0322453	0.990346	0.0322291	0.990346	0.0322243
956	0.990345	0.0323012	0.990345	0.032279	0.990345	0.0322628	0.990345	0.0322581
957	0.990348	0.032335	0.990348	0.0323128	0.990348	0.0322966	0.990348	0.0322918
958	0.990344	0.0323688	0.990344	0.0323466	0.990344	0.0323303	0.990344	0.0323255
959	0.990343	0.0324025	0.990343	0.0323803	0.990343	0.0323641	0.990343	0.0323593
960	0.990349	0.0324363	0.990349	0.0324141	0.990349	0.0323978	0.990349	0.032393
961	0.990341	0.0324701	0.990341	0.0324479	0.990341	0.0324316	0.990341	0.0324268
962	0.990346	0.0325039	0.990346	0.0324816	0.990346	0.0324653	0.990346	0.0324605
963	0.990345	0.0325377	0.990345	0.0325154	0.990345	0.0324991	0.990345	0.0324943
964	0.99035	0.0325715	0.99035	0.0325491	0.99035	0.0325328	0.99035	0.032528
965	0.990349	0.0326053	0.990349	0.0325829	0.990349	0.0325666	0.990349	0.0325617
966	0.990352	0.0326391	0.990352	0.0326167	0.990352	0.0326003	0.990352	0.0325955
967	0.990355	0.0326728	0.990355	0.0326504	0.990355	0.0326341	0.990355	0.0326292
968	0.990353	0.0327066	0.990353	0.0326842	0.990353	0.0326678	0.990353	0.032663
969	0.990356	0.0327404	0.990356	0.032718	0.990356	0.0327015	0.990356	0.0326967
970	0.990359	0.0327742	0.990359	0.0327517	0.990359	0.0327353	0.990359	0.0327305
971	0.990361	0.032808	0.990363	0.0327855	0.990361	0.032769	0.990361	0.0327642
972	0.990364	0.0328418	0.990364	0.0328193	0.990364	0.0328028	0.990364	0.0327979
973	0.990365	0.0328756	0.990365	0.032853	0.990365	0.0328365	0.990365	0.0328317
974	0.990372	0.0329094	0.990372	0.0328868	0.990372	0.0328703	0.990372	0.0328654
975	0.990373	0.0329431	0.990373	0.0329206	0.990373	0.032904	0.990373	0.0328992
976	0.990372	0.0329769	0.990372	0.0329543	0.990372	0.0329378	0.990372	0.0329329
977	0.99037	0.0330107	0.99037	0.0329881	0.99037	0.0329715	0.99037	0.0329667
978	0.990371	0.0330445	0.990371	0.0330218	0.990371	0.0330053	0.990371	0.0330004
979	0.990372	0.0330783	0.990372	0.0330556	0.990372	0.033039	0.990372	0.0330341
980	0.990376	0.0331121	0.990376	0.0330894	0.990376	0.0330728	0.990376	0.0330679
981	0.990375	0.0331459	0.990375	0.0331231	0.990375	0.0331065	0.990375	0.0331016
982	0.990382	0.0331797	0.990382	0.0331569	0.990382	0.0331403	0.990382	0.0331354
983	0.990386	0.0332134	0.990386	0.0331907	0.990386	0.033174	0.990386	0.0331691
984	0.990386	0.0332472	0.990386	0.0332244	0.990386	0.0332078	0.990386	0.0332029
985	0.990389	0.033281	0.990389	0.0332582	0.990389	0.0332415	0.99039	0.0332366
986	0.990388	0.0333148	0.990388	0.033292	0.990388	0.0332753	0.990388	0.0332703
987	0.990388	0.0333486	0.990388	0.0333257	0.990388	0.033309	0.990388	0.0333041
988	0.990389	0.0333824	0.990389	0.0333595	0.990389	0.0333428	0.990389	0.0333378
989	0.99039	0.0334162	0.99039	0.0333933	0.99039	0.0333765	0.99039	0.0333716
990	0.990386	0.03345	0.990386	0.033427	0.990386	0.0334103	0.990386	0.0334053
991	0.990383	0.0334838	0.990383	0.0334608	0.990383	0.033444	0.990383	0.0334391
992	0.990384	0.0335175	0.990384	0.0334946	0.990384	0.0334777	0.990384	0.0334728
993	0.990382	0.0335513	0.990382	0.0335283	0.990382	0.0335115	0.990382	0.0335065
994	0.990383	0.0335851	0.990383	0.0335621	0.990382	0.0335452	0.990383	0.0335403
995	0.990379	0.0336189	0.990379	0.0335958	0.990379	0.033579	0.990379	0.033574
996	0.990377	0.0336527	0.990377	0.0336296	0.990377	0.0336127	0.990377	0.0336078
997	0.99037	0.0336865	0.99037	0.0336634	0.99037	0.0336465	0.99037	0.0336415
998	0.990372	0.0337203	0.990372	0.0336971	0.990372	0.0336802	0.990372	0.0336753
999	0.990375	0.0337541	0.990375	0.0337309	0.990375	0.033714	0.990375	0.033709
1000	0.990378	0.0337878	0.990378	0.0337647	0.990378	0.0337477	0.990378	0.0337427
1001	0.990384	0.0338216	0.990384	0.0337984	0.990384	0.0337815	0.990384	0.0337765
1002	0.990385	0.0338554	0.990385	0.0338322	0.990385	0.0338152	0.990385	0.0338102
1003	0.990389	0.0338892	0.990389	0.033866	0.990389	0.033849	0.990389	0.033844
1004	0.99039	0.033923	0.99039	0.0338997	0.99039	0.0338827	0.99039	0.0338777
1005	0.990384	0.0339568	0.990384	0.0339335	0.990384	0.0339165	0.990384	0.0339115
1006	0.990383	0.0339906	0.990383	0.0339673	0.990383	0.0339502	0.990383	0.0339452
1007	0.99039	0.0340244	0.99039	0.034001	0.99039	0.033984	0.99039	0.0339789
1008	0.990393	0.0340581	0.990393	0.0340348	0.990393	0.0340177	0.990393	0.0340127
1009	0.990392	0.0340919	0.990391	0.0340686	0.990392	0.0340515	0.990392	0.0340464
1010	0.990398	0.0341257	0.990398	0.0341023	0.990398	0.0340852	0.990398	0.0340802
1011	0.990397	0.0341595	0.990397	0.0341361	0.990397	0.034119	0.990397	0.0341139
1012	0.990397	0.0341933	0.990397	0.0341698	0.990397	0.0341527	0.990397	0.0341477
1013	0.990391	0.0342271	0.990391	0.0342036	0.990391	0.0341864	0.990391	0.0341814
1014	0.990392	0.0342609	0.990392	0.0342374	0.990392	0.0342202	0.990392	0.0342151
1015	0.990383	0.0342947	0.990383	0.0342711	0.990383	0.0342539	0.990383	0.0342489
1016	0.990384	0.0343284	0.990384	0.0343049	0.990384	0.0342877	0.990384	0.0342826
1017	0.990385	0.0343622	0.990385	0.0343387	0.990385	0.0343214	0.990385	0.0343164
1018	0.990392	0.034396	0.990392	0.0343724	0.990392	0.0343552	0.990392	0.0343501
1019	0.990397	0.0344298	0.990397	0.0344062	0.990397	0.0343889	0.990397	0.0343839
1020	0.990401	0.0344636	0.990401	0.03444	0.990401	0.0344227	0.990401	0.0344176
1021	0.990405	0.0344974	0.990405	0.0344737	0.990405	0.0344564	0.990405	0.0344513
1022	0.990407	0.0345312	0.990407	0.0345075	0.990407	0.0344902	0.990407	0.0344851
1023	0.990411	0.034565	0.990411	0.0345413	0.990411	0.0345239	0.990411	0.0345188
1024	0.990412	0.0345987	0.990412	0.034575	0.990412	0.0345577	0.990412	0.0345526
1025	0.990415	0.0346325	0.990415	0.0346088	0.990415	0.0345914	0.990415	0.0345863
1026	0.990417	0.0346663	0.990417	0.0346426	0.990417	0.0346252	0.990417	0.03462
1027	0.990421	0.0347001	0.990421	0.0346763	0.990421	0.0346589	0.990421	0.0346538
1028	0.990424	0.0347339	0.990424	0.0347101	0.990424	0.0346927	0.990424	0.0346875
1029	0.990428	0.0347677	0.990428	0.0347438	0.990428	0.0347264	0.990428	0.0347213
1030	0.990427	0.0348015	0.990427	0.0347776	0.990427	0.0347602	0.990427	0.034755
1031	0.990424	0.0348353	0.990424	0.0348114	0.990424	0.0347939	0.990424	0.0347888
1032	0.99042	0.0348691	0.99042	0.0348451	0.99042	0.0348277	0.99042	0.0348225
1033	0.990413	0.0349028	0.990414	0.0348789	0.990413	0.0348614	0.990414	0.0348562
1034	0.990412	0.0349366	0.990412	0.0349127	0.990412	0.0348951	0.990412	0.03489
1035	0.990419	0.0349704	0.990419	0.0349464	0.990419	0.0349289	0.990419	0.0349237
1036	0.990425	0.0350042	0.990425	0.0349802	0.990425	0.0349626	0.990425	0.0349575
1037	0.990428	0.035038	0.990428	0.035014	0.990428	0.0349964	0.990428	0.0349912
1038	0.990431	0.0350718	0.990431	0.0350477	0.990431	0.0350301	0.990431	0.035025
1039	0.990435	0.0351056	0.990435	0.0350815	0.990435	0.0350639	0.990435	0.0350587
1040	0.990437	0.0351394	0.990437	0.0351153	0.990437	0.0350976	0.990437	0.0350924
1041	0.990439	0.0351731	0.990439	0.035149	0.990439	0.0351314	0.990439	0.0351262
1042	0.990444	0.0352069	0.990444	0.0351828	0.990444	0.0351651	0.990444	0.0351599
1043	0.990448	0.0352407	0.990448	0.0352166	0.990448	0.0351989	0.990448	0.0351937
1044	0.990447	0.0352745	0.990447	0.0352503	0.990447	0.0352326	0.990447	0.0352274
1045	0.990446	0.0353083	0.990446	0.0352841	0.990446	0.0352664	0.990446	0.0352612
1046	0.990448	0.0353421	0.990448	0.0353178	0.990448	0.0353001	0.990448	0.0352949
1047	0.990452	0.0353759	0.990452	0.0353516	0.990452	0.0353339	0.990452	0.0353286
1048	0.990451	0.0354097	0.990451	0.0353854	0.990451	0.0353676	0.990451	0.0353624
1049	0.990454	0.0354434	0.990454	0.0354191	0.990454	0.0354014	0.990454	0.0353961
1050	0.99045	0.0354772	0.99045	0.0354529	0.99045	0.0354351	0.99045	0.0354299
1051	0.990449	0.035511	0.990449	0.0354867	0.990449	0.0354689	0.990449	0.0354636
1052	0.990447	0.0355448	0.990447	0.0355204	0.990447	0.0355026	0.990447	0.0354974
1053	0.990438	0.0355786	0.990438	0.0355542	0.990438	0.0355364	0.990438	0.0355311
1054	0.990434	0.0356124	0.990434	0.035588	0.990434	0.0355701	0.990434	0.0355648
1055	0.990437	0.0356462	0.990437	0.0356217	0.990437	0.0356039	0.990437	0.0355986
1056	0.990438	0.03568	0.990438	0.0356555	0.990438	0.0356376	0.990438	0.0356323
1057	0.990443	0.0357137	0.990443	0.0356893	0.990443	0.0356713	0.990443	0.0356661
1058	0.990447	0.0357475	0.990447	0.035723	0.990447	0.0357051	0.990447	0.0356998
1059	0.990443	0.0357813	0.990443	0.0357568	0.990443	0.0357388	0.990443	0.0357336
1060	0.990446	0.0358151	0.990446	0.0357905	0.990446	0.0357726	0.990446	0.0357673
1061	0.990447	0.0358489	0.990447	0.0358243	0.990447	0.0358063	0.990447	0.035801
1062	0.990446	0.0358827	0.990446	0.0358581	0.990446	0.0358401	0.990446	0.0358348
1063	0.990446	0.0359165	0.990446	0.0358918	0.990446	0.0358738	0.990446	0.0358685
1064	0.990447	0.0359503	0.990447	0.0359256	0.990447	0.0359076	0.990447	0.0359023
1065	0.990454	0.035984	0.990454	0.0359594	0.990454	0.0359413	0.990454	0.035936
1066	0.990457	0.0360178	0.990457	0.0359931	0.990457	0.0359751	0.990457	0.0359698
1067	0.990461	0.0360516	0.990461	0.0360269	0.990461	0.0360088	0.990461	0.0360035
1068	0.990461	0.0360854	0.990461	0.0360607	0.990461	0.0360426	0.990461	0.0360372
1069	0.990464	0.0361192	0.990464	0.0360944	0.990464	0.0360763	0.990464	0.036071
1070	0.99046	0.036153	0.99046	0.0361282	0.99046	0.0361101	0.99046	0.0361047
1071	0.990455	0.0361868	0.990455	0.036162	0.990455	0.0361438	0.990455	0.0361385
1072	0.990451	0.0362206	0.990452	0.0361957	0.990452	0.0361776	0.990452	0.0361722
1073	0.990444	0.0362544	0.990445	0.0362295	0.990445	0.0362113	0.990445	0.036206
1074	0.990445	0.0362881	0.990446	0.0362633	0.990446	0.0362451	0.990446	0.0362397
1075	0.990447	0.0363219	0.990448	0.036297	0.990448	0.0362788	0.990448	0.0362734
1076	0.99045	0.0363557	0.990451	0.0363308	0.990451	0.0363126	0.990451	0.0363072
1077	0.990455	0.0363895	0.990456	0.0363645	0.990456	0.0363463	0.990456	0.0363409
1078	0.990457	0.0364233	0.990458	0.0363983	0.990458	0.03638	0.990458	0.0363747
1079	0.990463	0.0364571	0.990464	0.0364321	0.990463	0.0364138	0.990464	0.0364084
1080	0.990463	0.0364909	0.990464	0.0364658	0.990464	0.0364475	0.990464	0.0364422
1081	0.99047	0.0365247	0.990471	0.0364996	0.990471	0.0364813	0.990471	0.0364759
1082	0.990467	0.0365584	0.990468	0.0365334	0.990468	0.036515	0.990468	0.0365096
1083	0.990469	0.0365922	0.99047	0.0365671	0.99047	0.0365488	0.99047	0.0365434
1084	0.990471	0.036626	0.990472	0.0366009	0.990472	0.0365825	0.990472	0.0365771
1085	0.990474	0.0366598	0.990475	0.0366347	0.990475	0.0366163	0.990475	0.0366109
1086	0.990479	0.0366936	0.99048	0.0366684	0.99048	0.03665	0.99048	0.0366446
1087	0.990478	0.0367274	0.990479	0.0367022	0.990479	0.0366838	0.990479	0.0366784
1088	0.990481	0.0367612	0.990482	0.036736	0.990482	0.0367175	0.990482	0.0367121
1089	0.990482	0.036795	0.990483	0.0367697	0.990483	0.0367513	0.990483	0.0367458
1090	0.990478	0.0368287	0.990479	0.0368035	0.990479	0.036785	0.990479	0.0367796
1091	0.990473	0.0368625	0.990473	0.0368373	0.990473	0.0368188	0.990473	0.0368133
1092	0.990472	0.0368963	0.990472	0.036871	0.990472	0.0368525	0.990472	0.0368471
1093	0.990467	0.0369301	0.990467	0.0369048	0.990467	0.0368863	0.990467	0.0368808
1094	0.99047	0.0369639	0.99047	0.0369385	0.99047	0.03692	0.99047	0.0369146
1095	0.990465	0.0369977	0.990465	0.0369723	0.990465	0.0369538	0.990465	0.0369483
1096	0.990471	0.0370315	0.990471	0.0370061	0.990471	0.0369875	0.990471	0.036982
1097	0.990473	0.0370653	0.990473	0.0370398	0.990473	0.0370213	0.990473	0.0370158
1098	0.990476	0.037099	0.990476	0.0370736	0.990476	0.037055	0.990476	0.0370495
1099	0.99048	0.0371328	0.99048	0.0371074	0.99048	0.0370887	0.99048	0.0370833
1100	0.99048	0.0371666	0.99048	0.0371411	0.99048	0.0371225	0.99048	0.037117
1101	0.99048	0.0372004	0.99048	0.0371749	0.99048	0.0371562	0.99048	0.0371508
1102	0.99048	0.0372342	0.99048	0.0372087	0.99048	0.03719	0.99048	0.0371845
1103	0.990483	0.037268	0.990483	0.0372424	0.990483	0.0372237	0.990483	0.0372182
1104	0.990489	0.0373018	0.990489	0.0372762	0.990489	0.0372575	0.990489	0.037252
1105	0.99049	0.0373356	0.99049	0.03731	0.99049	0.0372912	0.99049	0.0372857
1106	0.990486	0.0373694	0.990486	0.0373437	0.990486	0.037325	0.990486	0.0373195
1107	0.99049	0.0374031	0.99049	0.0373775	0.99049	0.0373587	0.99049	0.0373532
1108	0.990492	0.0374369	0.990492	0.0374113	0.990492	0.0373925	0.990492	0.037387
1109	0.990491	0.0374707	0.990491	0.037445	0.990491	0.0374262	0.990491	0.0374207
1110	0.99049	0.0375045	0.99049	0.0374788	0.99049	0.03746	0.99049	0.0374544
1111	0.990483	0.0375383	0.990483	0.0375125	0.990483	0.0374937	0.990483	0.0374882
1112	0.990477	0.0375721	0.990477	0.0375463	0.990477	0.0375275	0.990477	0.0375219
1113	0.990469	0.0376059	0.990469	0.0375801	0.990469	0.0375612	0.990469	0.0375557
1114	0.990469	0.0376397	0.990469	0.0376138	0.990469	0.037595	0.990469	0.0375894
1115	0.99047	0.0376734	0.99047	0.0376476	0.99047	0.0376287	0.99047	0.0376232
1116	0.990474	0.0377072	0.990474	0.0376814	0.990474	0.0376625	0.990474	0.0376569
1117	0.990481	0.037741	0.990481	0.0377151	0.990481	0.0376962	0.990481	0.0376906
1118	0.990484	0.0377748	0.990484	0.0377489	0.990484	0.03773	0.990484	0.0377244
1119	0.990484	0.0378086	0.990484	0.0377827	0.990484	0.0377637	0.990484	0.0377581
1120	0.990488	0.0378424	0.990488	0.0378164	0.990488	0.0377975	0.990488	0.0377919
1121	0.990489	0.0378762	0.990489	0.0378502	0.990489	0.0378312	0.990489	0.0378256
1122	0.990486	0.03791	0.990486	0.037884	0.990486	0.0378649	0.990486	0.0378593
1123	0.990483	0.0379437	0.990483	0.0379177	0.990483	0.0378987	0.990483	0.0378931
1124	0.990485	0.0379775	0.990485	0.0379515	0.990485	0.0379324	0.990485	0.0379268
1125	0.990491	0.0380113	0.990491	0.0379853	0.990491	0.0379662	0.990491	0.0379606
1126	0.990489	0.0380451	0.99049	0.038019	0.99049	0.0379999	0.990489	0.0379943
1127	0.990489	0.0380789	0.99049	0.0380528	0.99049	0.0380337	0.990489	0.0380281
1128	0.990491	0.0381127	0.990492	0.0380865	0.990492	0.0380674	0.990491	0.0380618
1129	0.990488	0.0381465	0.990489	0.0381203	0.990489	0.0381012	0.990488	0.0380955
1130	0.990489	0.0381803	0.990489	0.0381541	0.990489	0.0381349	0.990489	0.0381293
1131	0.990487	0.038214	0.990488	0.0381878	0.990488	0.0381687	0.990487	0.038163
1132	0.990483	0.0382478	0.990484	0.0382216	0.990484	0.0382024	0.990483	0.0381968
1133	0.990478	0.0382816	0.990479	0.0382554	0.990479	0.0382362	0.990479	0.0382305
1134	0.990469	0.0383154	0.99047	0.0382891	0.99047	0.0382699	0.990469	0.0382643
1135	0.990467	0.0383492	0.990468	0.0383229	0.990468	0.0383037	0.990468	0.038298
1136	0.990467	0.038383	0.990468	0.0383567	0.990468	0.0383374	0.990467	0.0383317
1137	0.99047	0.0384168	0.990471	0.0383904	0.990471	0.0383712	0.99047	0.0383655
1138	0.990471	0.0384506	0.990472	0.0384242	0.990472	0.0384049	0.990471	0.0383992
1139	0.990472	0.0384843	0.990473	0.038458	0.990472	0.0384387	0.990472	0.038433
1140	0.990475	0.0385181	0.990476	0.0384917	0.990476	0.0384724	0.990475	0.0384667
1141	0.990478	0.0385519	0.990479	0.0385255	0.990479	0.0385062	0.990478	0.0385005
1142	0.990476	0.0385857	0.990477	0.0385592	0.990477	0.0385399	0.990476	0.0385342
1143	0.990472	0.0386195	0.990472	0.038593	0.990472	0.0385736	0.990472	0.0385679
1144	0.990475	0.0386533	0.990476	0.0386268	0.990476	0.0386074	0.990475	0.0386017
1145	0.990479	0.0386871	0.990479	0.0386605	0.990479	0.0386411	0.990479	0.0386354
1146	0.990483	0.0387209	0.990483	0.0386943	0.990483	0.0386749	0.990483	0.0386692
1147	0.990486	0.0387547	0.990486	0.0387281	0.990486	0.0387086	0.990486	0.0387029
1148	0.990484	0.0387884	0.990484	0.0387618	0.990484	0.0387424	0.990484	0.0387367
1149	0.990485	0.0388222	0.990485	0.0387956	0.990485	0.0387761	0.990485	0.0387704
1150	0.990483	0.038856	0.990483	0.0388294	0.990483	0.0388099	0.990483	0.0388041
1151	0.990478	0.0388898	0.990478	0.0388631	0.990478	0.0388436	0.990478	0.0388379
1152	0.990474	0.0389236	0.990474	0.0388969	0.990474	0.0388774	0.990474	0.0388716
1153	0.990475	0.0389574	0.990475	0.0389307	0.990475	0.0389111	0.990475	0.0389054
1154	0.990475	0.0389912	0.990475	0.0389644	0.990475	0.0389449	0.990475	0.0389391
1155	0.990469	0.039025	0.990469	0.0389982	0.990469	0.0389786	0.990469	0.0389729
1156	0.990471	0.0390587	0.990471	0.039032	0.990471	0.0390124	0.990471	0.0390066
1157	0.990475	0.0390925	0.990475	0.0390657	0.990475	0.0390461	0.990475	0.0390403
1158	0.990475	0.0391263	0.990475	0.0390995	0.990475	0.0390799	0.990475	0.0390741
1159	0.990476	0.0391601	0.990476	0.0391332	0.990476	0.0391136	0.990476	0.0391078
1160	0.990477	0.0391939	0.990477	0.039167	0.990477	0.0391474	0.990477	0.0391416
1161	0.990482	0.0392277	0.990482	0.0392008	0.990482	0.0391811	0.990482	0.0391753
1162	0.990485	0.0392615	0.990485	0.0392345	0.990485	0.0392149	0.990485	0.0392091
1163	0.990488	0.0392953	0.990488	0.0392683	0.990488	0.0392486	0.990488	0.0392428
1164	0.990492	0.039329	0.990492	0.0393021	0.990492	0.0392823	0.990492	0.0392765
1165	0.990494	0.0393628	0.990494	0.0393358	0.990494	0.0393161	0.990494	0.0393103
1166	0.9905	0.0393966	0.9905	0.0393696	0.9905	0.0393498	0.9905	0.039344
1167	0.990502	0.0394304	0.990502	0.0394034	0.990502	0.0393836	0.990502	0.0393778
1168	0.990503	0.0394642	0.990503	0.0394371	0.990503	0.0394173	0.990503	0.0394115
1169	0.990502	0.039498	0.990502	0.0394709	0.990502	0.0394511	0.990502	0.0394453
1170	0.990506	0.0395318	0.990506	0.0395047	0.990506	0.0394848	0.990506	0.039479
1171	0.990509	0.0395656	0.990509	0.0395384	0.990509	0.0395186	0.990509	0.0395127
1172	0.990512	0.0395993	0.990512	0.0395722	0.990512	0.0395523	0.990512	0.0395465
1173	0.990507	0.0396331	0.990507	0.039606	0.990507	0.0395861	0.990507	0.0395802
1174	0.990509	0.0396669	0.990509	0.0396397	0.990509	0.0396198	0.990509	0.039614
1175	0.990511	0.0397007	0.990511	0.0396735	0.990511	0.0396536	0.990511	0.0396477
1176	0.990507	0.0397345	0.990507	0.0397072	0.990507	0.0396873	0.990507	0.0396815
1177	0.990511	0.0397683	0.990511	0.039741	0.990511	0.0397211	0.990511	0.0397152
1178	0.990514	0.0398021	0.990514	0.0397748	0.990514	0.0397548	0.990514	0.0397489
1179	0.990519	0.0398359	0.990519	0.0398085	0.990519	0.0397886	0.990519	0.0397827
1180	0.990522	0.0398696	0.990522	0.0398423	0.990522	0.0398223	0.990522	0.0398164
1181	0.990522	0.0399034	0.990522	0.0398761	0.990522	0.0398561	0.990522	0.0398502
1182	0.990525	0.0399372	0.990525	0.0399098	0.990525	0.0398898	0.990525	0.0398839
1183	0.990526	0.039971	0.990526	0.0399436	0.990526	0.0399236	0.990526	0.0399177
1184	0.990524	0.0400048	0.990524	0.0399774	0.990524	0.0399573	0.990524	0.0399514
1185	0.990522	0.0400386	0.990522	0.0400111	0.990522	0.0399911	0.990522	0.0399851
1186	0.990524	0.0400724	0.990524	0.0400449	0.990524	0.0400248	0.990524	0.0400189
1187	0.990521	0.0401062	0.990521	0.0400787	0.990521	0.0400585	0.990521	0.0400526
1188	0.990523	0.04014	0.990523	0.0401124	0.990523	0.0400923	0.990523	0.0400864
1189	0.990523	0.0401737	0.990523	0.0401462	0.990523	0.040126	0.990523	0.0401201
1190	0.990526	0.0402075	0.990526	0.04018	0.990526	0.0401598	0.990526	0.0401539
1191	0.990531	0.0402413	0.990531	0.0402137	0.990531	0.0401935	0.990531	0.0401876
1192	0.990531	0.0402751	0.990531	0.0402475	0.990531	0.0402273	0.990531	0.0402213
1193	0.990536	0.0403089	0.990536	0.0402812	0.990536	0.040261	0.990536	0.0402551
1194	0.990535	0.0403427	0.990535	0.040315	0.990535	0.0402948	0.990535	0.0402888
1195	0.99053	0.0403765	0.99053	0.0403488	0.99053	0.0403285	0.99053	0.0403226
1196	0.990528	0.0404103	0.990528	0.0403825	0.990528	0.0403623	0.990528	0.0403563
1197	0.990525	0.040444	0.990525	0.0404163	0.990525	0.040396	0.990525	0.0403901
1198	0.990522	0.0404778	0.990522	0.0404501	0.990522	0.0404298	0.990522	0.0404238
1199	0.990523	0.0405116	0.990523	0.0404838	0.990523	0.0404635	0.990523	0.0404575
1200	0.990522	0.0405454	0.990522	0.0405176	0.990522	0.0404973	0.990522	0.0404913
1201	0.990525	0.0405792	0.990525	0.0405514	0.990525	0.040531	0.990525	0.040525
1202	0.990526	0.040613	0.990526	0.0405851	0.990526	0.0405648	0.990526	0.0405588
1203	0.990528	0.0406468	0.990528	0.0406189	0.990528	0.0405985	0.990528	0.0405925
1204	0.990532	0.0406806	0.990532	0.0406527	0.990532	0.0406323	0.990532	0.0406263
1205	0.990533	0.0407143	0.990533	0.0406864	0.990533	0.040666	0.990533	0.04066
1206	0.990534	0.0407481	0.990534	0.0407202	0.990533	0.0406998	0.990534	0.0406937
1207	0.990535	0.0407819	0.990535	0.040754	0.990535	0.0407335	0.990535	0.0407275
1208	0.990539	0.0408157	0.990539	0.0407877	0.990539	0.0407672	0.990539	0.0407612
1209	0.990546	0.0408495	0.990546	0.0408215	0.990546	0.040801	0.990546	0.040795
1210	0.990544	0.0408833	0.990544	0.0408552	0.990544	0.0408347	0.990544	0.0408287
1211	0.990543	0.0409171	0.990543	0.040889	0.990543	0.0408685	0.990543	0.0408625
1212	0.990539	0.0409509	0.990539	0.0409228	0.990539	0.0409022	0.990539	0.0408962
1213	0.990542	0.0409846	0.990542	0.0409565	0.990542	0.040936	0.990542	0.0409299
1214	0.990544	0.0410184	0.990544	0.0409903	0.990544	0.0409697	0.990544	0.0409637
1215	0.990544	0.0410522	0.990544	0.0410241	0.990544	0.0410035	0.990544	0.0409974
1216	0.990542	0.041086	0.990542	0.0410578	0.990542	0.0410372	0.990542	0.0410312
1217	0.99054	0.0411198	0.99054	0.0410916	0.99054	0.041071	0.99054	0.0410649
1218	0.990537	0.0411536	0.990537	0.0411254	0.990537	0.0411047	0.990537	0.0410986
1219	0.990533	0.0411874	0.990533	0.0411591	0.990533	0.0411385	0.990533	0.0411324
1220	0.990532	0.0412212	0.990532	0.0411929	0.990532	0.0411722	0.990532	0.0411661
1221	0.990533	0.0412549	0.990533	0.0412267	0.990533	0.041206	0.990533	0.0411999
1222	0.990535	0.0412887	0.990535	0.0412604	0.990535	0.0412397	0.990535	0.0412336
1223	0.99054	0.0413225	0.99054	0.0412942	0.99054	0.0412735	0.99054	0.0412674
1224	0.990543	0.0413563	0.990543	0.0413279	0.990543	0.0413072	0.990543	0.0413011
1225	0.990549	0.0413901	0.990549	0.0413617	0.990549	0.041341	0.990549	0.0413348
1226	0.990554	0.0414239	0.990554	0.0413955	0.990554	0.0413747	0.990554	0.0413686
1227	0.990557	0.0414577	0.990557	0.0414292	0.990557	0.0414085	0.990557	0.0414023
1228	0.990562	0.0414915	0.990562	0.041463	0.990562	0.0414422	0.990562	0.0414361
1229	0.990562	0.0415253	0.990562	0.0414968	0.990562	0.041476	0.990562	0.0414698
1230	0.990563	0.041559	0.990563	0.0415305	0.990563	0.0415097	0.990563	0.0415036
1231	0.990565	0.0415928	0.990565	0.0415643	0.990565	0.0415434	0.990565	0.0415373
1232	0.990566	0.0416266	0.990566	0.0415981	0.990566	0.0415772	0.990566	0.041571
1233	0.990564	0.0416604	0.990564	0.0416318	0.990564	0.0416109	0.990564	0.0416048
1234	0.99057	0.0416942	0.99057	0.0416656	0.99057	0.0416447	0.99057	0.0416385
1235	0.99057	0.041728	0.99057	0.0416994	0.99057	0.0416784	0.99057	0.0416723
1236	0.99057	0.0417618	0.99057	0.0417331	0.99057	0.0417122	0.99057	0.041706
1237	0.990571	0.0417956	0.990571	0.0417669	0.990571	0.0417459	0.990571	0.0417398
1238	0.990571	0.0418293	0.990571	0.0418007	0.99057	0.0417797	0.990571	0.0417735
1239	0.990571	0.0418631	0.990571	0.0418344	0.99057	0.0418134	0.990571	0.0418072
1240	0.990568	0.0418969	0.990568	0.0418682	0.990567	0.0418472	0.990568	0.041841
1241	0.990566	0.0419307	0.990566	0.0419019	0.990566	0.0418809	0.990566	0.0418747
1242	0.990562	0.0419645	0.990562	0.0419357	0.990561	0.0419147	0.990562	0.0419085
1243	0.990565	0.0419983	0.990565	0.0419695	0.990564	0.0419484	0.990565	0.0419422
1244	0.990565	0.0420321	0.990565	0.0420032	0.990564	0.0419822	0.990565	0.041976
1245	0.990571	0.0420659	0.990571	0.042037	0.99057	0.0420159	0.990571	0.0420097
1246	0.990575	0.0420996	0.990575	0.0420708	0.990575	0.0420497	0.990575	0.0420434
1247	0.990581	0.0421334	0.990581	0.0421045	0.99058	0.0420834	0.990581	0.0420772
1248	0.990583	0.0421672	0.990583	0.0421383	0.990583	0.0421172	0.990583	0.0421109
1249	0.990583	0.042201	0.990583	0.0421721	0.990582	0.0421509	0.990583	0.0421447
1250	0.990586	0.0422348	0.990586	0.0422058	0.990585	0.0421847	0.990586	0.0421784
1251	0.990586	0.0422686	0.990586	0.0422396	0.990585	0.0422184	0.990586	0.0422122
1252	0.990591	0.0423024	0.990591	0.0422734	0.99059	0.0422521	0.990591	0.0422459
1253	0.990591	0.0423362	0.990591	0.0423071	0.99059	0.0422859	0.990591	0.0422796
1254	0.99059	0.0423699	0.99059	0.0423409	0.990589	0.0423196	0.99059	0.0423134
1255	0.990589	0.0424037	0.990589	0.0423747	0.990588	0.0423534	0.990589	0.0423471
1256	0.990589	0.0424375	0.990589	0.0424084	0.990588	0.0423871	0.990589	0.0423809
1257	0.990592	0.0424713	0.990592	0.0424422	0.990591	0.0424209	0.990592	0.0424146
1258	0.990593	0.0425051	0.990593	0.0424759	0.990592	0.0424546	0.990593	0.0424484
1259	0.990594	0.0425389	0.990594	0.0425097	0.990593	0.0424884	0.990594	0.0424821
1260	0.990592	0.0425727	0.990592	0.0425435	0.990591	0.0425221	0.990592	0.0425158
1261	0.990588	0.0426065	0.990588	0.0425772	0.990588	0.0425559	0.990588	0.0425496
1262	0.990586	0.0426402	0.990586	0.042611	0.990586	0.0425896	0.990586	0.0425833
1263	0.990584	0.042674	0.990584	0.0426448	0.990584	0.0426234	0.990584	0.0426171
1264	0.990573	0.0427078	0.990573	0.0426785	0.990573	0.0426571	0.990573	0.0426508
1265	0.990571	0.0427416	0.990571	0.0427123	0.990571	0.0426909	0.990571	0.0426846
1266	0.99057	0.0427754	0.99057	0.0427461	0.99057	0.0427246	0.99057	0.0427183
1267	0.990571	0.0428092	0.990571	0.0427798	0.990571	0.0427584	0.990571	0.042752
1268	0.990578	0.042843	0.990578	0.0428136	0.990578	0.0427921	0.990578	0.0427858
1269	0.990579	0.0428768	0.990579	0.0428474	0.990579	0.0428259	0.990579	0.0428195
1270	0.99058	0.0429106	0.99058	0.0428811	0.99058	0.0428596	0.99058	0.0428533
1271	0.990578	0.0429443	0.990578	0.0429149	0.990578	0.0428934	0.990578	0.042887
1272	0.990581	0.0429781	0.990581	0.0429487	0.990581	0.0429271	0.990581	0.0429208
1273	0.99058	0.0430119	0.99058	0.0429824	0.99058	0.0429608	0.99058	0.0429545
1274	0.990582	0.0430457	0.990582	0.0430162	0.990582	0.0429946	0.990582	0.0429882
1275	0.990584	0.0430795	0.990584	0.0430499	0.990584	0.0430283	0.990584	0.043022
1276	0.990582	0.0431133	0.990582	0.0430837	0.990582	0.0430621	0.990582	0.0430557
1277	0.990586	0.0431471	0.990586	0.0431175	0.990586	0.0430958	0.990586	0.0430895
1278	0.990584	0.0431809	0.990584	0.0431512	0.990584	0.0431296	0.990584	0.0431232
1279	0.990587	0.0432146	0.990587	0.043185	0.990587	0.0431633	0.990587	0.043157
1280	0.990585	0.0432484	0.990585	0.0432188	0.990584	0.0431971	0.990585	0.0431907
1281	0.990583	0.0432822	0.990583	0.0432525	0.990583	0.0432308	0.990583	0.0432244
1282	0.990584	0.043316	0.990584	0.0432863	0.990584	0.0432646	0.990584	0.0432582
1283	0.990584	0.0433498	0.990584	0.0433201	0.990584	0.0432983	0.990584	0.0432919
1284	0.990583	0.0433836	0.990583	0.0433538	0.990583	0.0433321	0.990583	0.0433257
1285	0.99058	0.0434174	0.99058	0.0433876	0.99058	0.0433658	0.99058	0.0433594
1286	0.990577	0.0434512	0.990577	0.0434214	0.990577	0.0433996	0.990577	0.0433932
1287	0.990573	0.0434849	0.990573	0.0434551	0.990572	0.0434333	0.990573	0.0434269
1288	0.990574	0.0435187	0.990574	0.0434889	0.990574	0.0434671	0.990574	0.0434606
1289	0.990577	0.0435525	0.990577	0.0435227	0.990577	0.0435008	0.990577	0.0434944
1290	0.990578	0.0435863	0.990578	0.0435564	0.990578	0.0435346	0.990578	0.0435281
1291	0.990579	0.0436201	0.990579	0.0435902	0.990579	0.0435683	0.990579	0.0435619
1292	0.990581	0.0436539	0.990581	0.0436239	0.990581	0.0436021	0.990581	0.0435956
1293	0.99058	0.0436877	0.99058	0.0436577	0.99058	0.0436358	0.99058	0.0436294
1294	0.990583	0.0437215	0.990583	0.0436915	0.990583	0.0436696	0.990583	0.0436631
1295	0.990583	0.0437552	0.990583	0.0437252	0.990583	0.0437033	0.990583	0.0436968
1296	0.990579	0.043789	0.990579	0.043759	0.990579	0.043737	0.990579	0.0437306
1297	0.990582	0.0438228	0.990582	0.0437928	0.990582	0.0437708	0.990582	0.0437643
1298	0.990586	0.0438566	0.990586	0.0438265	0.990586	0.0438045	0.990586	0.0437981
1299	0.990587	0.0438904	0.990587	0.0438603	0.990587	0.0438383	0.990587	0.0438318
1300	0.990591	0.0439242	0.990591	0.0438941	0.990591	0.043872	0.990591	0.0438656
1301	0.990594	0.043958	0.990594	0.0439278	0.990594	0.0439058	0.990594	0.0438993
1302	0.990594	0.0439918	0.990594	0.0439616	0.990594	0.0439395	0.990594	0.043933
1303	0.99059	0.0440255	0.99059	0.0439954	0.99059	0.0439733	0.99059	0.0439668
1304	0.99059	0.0440593	0.99059	0.0440291	0.99059	0.044007	0.99059	0.0440005
1305	0.99059	0.0440931	0.99059	0.0440629	0.99059	0.0440408	0.99059	0.0440343
1306	0.990589	0.0441269	0.990589	0.0440966	0.990588	0.0440745	0.990589	0.044068
1307	0.990583	0.0441607	0.990583	0.0441304	0.990582	0.0441083	0.990583	0.0441017
1308	0.990588	0.0441945	0.990588	0.0441642	0.990588	0.044142	0.990589	0.0441355
1309	0.990583	0.0442283	0.990583	0.0441979	0.990582	0.0441758	0.990583	0.0441692
1310	0.99058	0.0442621	0.99058	0.0442317	0.990579	0.0442095	0.99058	0.044203
1311	0.990577	0.0442959	0.990578	0.0442655	0.990577	0.0442433	0.990578	0.0442367
1312	0.990581	0.0443296	0.990581	0.0442992	0.99058	0.044277	0.990581	0.0442705
1313	0.990583	0.0443634	0.990583	0.044333	0.990582	0.0443108	0.990583	0.0443042
1314	0.990584	0.0443972	0.990584	0.0443668	0.990584	0.0443445	0.990584	0.0443379
1315	0.990586	0.044431	0.990586	0.0444005	0.990586	0.0443783	0.990586	0.0443717
1316	0.990592	0.0444648	0.990592	0.0444343	0.990591	0.044412	0.990592	0.0444054
1317	0.990594	0.0444986	0.990594	0.0444681	0.990593	0.0444457	0.990594	0.0444392
1318	0.990599	0.0445324	0.990599	0.0445018	0.990599	0.0444795	0.990599	0.0444729
1319	0.990599	0.0445662	0.990599	0.0445356	0.990598	0.0445132	0.990599	0.0445067
1320	0.990603	0.0445999	0.990603	0.0445694	0.990602	0.044547	0.990603	0.0445404
1321	0.990605	0.0446337	0.990605	0.0446031	0.990604	0.0445807	0.990605	0.0445741
1322	0.990607	0.0446675	0.990607	0.0446369	0.990606	0.0446145	0.990607	0.0446079
1323	0.990609	0.0447013	0.990609	0.0446706	0.990608	0.0446482	0.990609	0.0446416
1324	0.99061	0.0447351	0.99061	0.0447044	0.990609	0.044682	0.99061	0.0446754
1325	0.990611	0.0447689	0.990611	0.0447382	0.990611	0.0447157	0.990611	0.0447091
1326	0.990612	0.0448027	0.990612	0.0447719	0.990612	0.0447495	0.990612	0.0447429
1327	0.990616	0.0448365	0.990616	0.0448057	0.990616	0.0447832	0.990616	0.0447766
1328	0.990618	0.0448702	0.990618	0.0448395	0.990617	0.044817	0.990618	0.0448103
1329	0.990612	0.044904	0.990612	0.0448732	0.990612	0.0448507	0.990612	0.0448441
1330	0.99061	0.0449378	0.99061	0.044907	0.99061	0.0448845	0.990609	0.0448778
1331	0.990612	0.0449716	0.990612	0.0449408	0.990611	0.0449182	0.990611	0.0449116
1332	0.990613	0.0450054	0.990613	0.0449745	0.990613	0.044952	0.990613	0.0449453
1333	0.990611	0.0450392	0.990611	0.0450083	0.990611	0.0449857	0.990611	0.0449791
1334	0.990605	0.045073	0.990605	0.0450421	0.990605	0.0450195	0.990605	0.0450128
1335	0.990607	0.0451068	0.990607	0.0450758	0.990607	0.0450532	0.990607	0.0450465
1336	0.990607	0.0451405	0.990607	0.0451096	0.990607	0.045087	0.990607	0.0450803
1337	0.99061	0.0451743	0.99061	0.0451434	0.99061	0.0451207	0.99061	0.045114
1338	0.990615	0.0452081	0.990615	0.0451771	0.990615	0.0451544	0.990615	0.0451478
1339	0.990618	0.0452419	0.990618	0.0452109	0.990618	0.0451882	0.990618	0.0451815
1340	0.990619	0.0452757	0.990619	0.0452446	0.990619	0.0452219	0.990619	0.0452153
1341	0.990623	0.0453095	0.990623	0.0452784	0.990623	0.0452557	0.990623	0.045249
1342	0.990621	0.0453433	0.990621	0.0453122	0.990621	0.0452894	0.990621	0.0452827
1343	0.990624	0.0453771	0.990624	0.0453459	0.990624	0.0453232	0.990624	0.0453165
1344	0.990629	0.0454108	0.990629	0.0453797	0.990629	0.0453569	0.990629	0.0453502
1345	0.99063	0.0454446	0.99063	0.0454135	0.99063	0.0453907	0.99063	0.045384
1346	0.990632	0.0454784	0.990632	0.0454472	0.990632	0.0454244	0.990632	0.0454177
1347	0.99063	0.0455122	0.99063	0.045481	0.99063	0.0454582	0.99063	0.0454515
1348	0.990634	0.045546	0.990634	0.0455148	0.990634	0.0454919	0.990634	0.0454852
1349	0.990633	0.0455798	0.990633	0.0455485	0.990633	0.0455257	0.990633	0.0455189
1350	0.990637	0.0456136	0.990637	0.0455823	0.990637	0.0455594	0.990637	0.0455527
1351	0.990641	0.0456474	0.990641	0.0456161	0.990641	0.0455932	0.990641	0.0455864
1352	0.990645	0.0456812	0.990645	0.0456498	0.990645	0.0456269	0.990645	0.0456202
1353	0.990648	0.0457149	0.990648	0.0456836	0.990648	0.0456607	0.990648	0.0456539
1354	0.990646	0.0457487	0.990646	0.0457174	0.990646	0.0456944	0.990646	0.0456877
1355	0.990639	0.0457825	0.990639	0.0457511	0.990639	0.0457282	0.990639	0.0457214
1356	0.990638	0.0458163	0.990638	0.0457849	0.990638	0.0457619	0.990638	0.0457551
1357	0.99063	0.0458501	0.99063	0.0458186	0.99063	0.0457957	0.99063	0.0457889
1358	0.990625	0.0458839	0.990625	0.0458524	0.990625	0.0458294	0.990625	0.0458226
1359	0.990628	0.0459177	0.990628	0.0458862	0.990628	0.0458632	0.990627	0.0458564
1360	0.99063	0.0459515	0.99063	0.0459199	0.99063	0.0458969	0.99063	0.0458901
1361	0.990634	0.0459852	0.990634	0.0459537	0.990634	0.0459306	0.990634	0.0459239
1362	0.990638	0.046019	0.990638	0.0459875	0.990638	0.0459644	0.990638	0.0459576
1363	0.990639	0.0460528	0.990639	0.0460212	0.990639	0.0459981	0.990639	0.0459913
1364	0.990643	0.0460866	0.990643	0.046055	0.990643	0.0460319	0.990643	0.0460251
1365	0.990643	0.0461204	0.990643	0.0460888	0.990643	0.0460656	0.990643	0.0460588
1366	0.990645	0.0461542	0.990644	0.0461225	0.990644	0.0460994	0.990644	0.0460926
1367	0.990645	0.046188	0.990645	0.0461563	0.990645	0.0461331	0.990645	0.0461263
1368	0.990648	0.0462218	0.990648	0.0461901	0.990648	0.0461669	0.990648	0.0461601
1369	0.990649	0.0462555	0.990649	0.0462238	0.990649	0.0462006	0.990649	0.0461938
1370	0.990649	0.0462893	0.990649	0.0462576	0.990649	0.0462344	0.990649	0.0462275
1371	0.990654	0.0463231	0.990654	0.0462914	0.990654	0.0462681	0.990654	0.0462613
1372	0.99065	0.0463569	0.99065	0.0463251	0.99065	0.0463019	0.99065	0.046295
1373	0.990656	0.0463907	0.990656	0.0463589	0.990656	0.0463356	0.990656	0.0463288
1374	0.990657	0.0464245	0.990657	0.0463926	0.990657	0.0463694	0.990657	0.0463625
1375	0.99066	0.0464583	0.99066	0.0464264	0.99066	0.0464031	0.99066	0.0463963
1376	0.990659	0.0464921	0.990659	0.0464602	0.990659	0.0464369	0.990659	0.04643
1377	0.990661	0.0465258	0.990661	0.0464939	0.990661	0.0464706	0.990661	0.0464637
1378	0.990663	0.0465596	0.990663	0.0465277	0.990663	0.0465044	0.990663	0.0464975
1379	0.990661	0.0465934	0.990661	0.0465615	0.990661	0.0465381	0.990661	0.0465312
1380	0.990662	0.0466272	0.990662	0.0465952	0.990662	0.0465719	0.990662	0.046565
1381	0.990662	0.046661	0.990662	0.046629	0.990662	0.0466056	0.990662	0.0465987
1382	0.990661	0.0466948	0.990661	0.0466628	0.990661	0.0466393	0.990661	0.0466325
1383	0.990657	0.0467286	0.990657	0.0466965	0.990657	0.0466731	0.990657	0.0466662
1384	0.990656	0.0467624	0.990656	0.0467303	0.990656	0.0467068	0.990656	0.0466999
1385	0.990656	0.0467961	0.990656	0.0467641	0.990656	0.0467406	0.990656	0.0467337
1386	0.990657	0.0468299	0.990657	0.0467978	0.990657	0.0467743	0.990657	0.0467674
1387	0.990659	0.0468637	0.990659	0.0468316	0.990659	0.0468081	0.990659	0.0468012
1388	0.990659	0.0468975	0.990659	0.0468654	0.990659	0.0468418	0.990659	0.0468349
1389	0.990662	0.0469313	0.990662	0.0468991	0.990662	0.0468756	0.990662	0.0468687
1390	0.990661	0.0469651	0.990661	0.0469329	0.990661	0.0469093	0.990661	0.0469024
1391	0.990663	0.0469989	0.990663	0.0469666	0.990663	0.0469431	0.990663	0.0469361
1392	0.990665	0.0470327	0.990665	0.0470004	0.990665	0.0469768	0.990665	0.0469699
1393	0.990668	0.0470665	0.990668	0.0470342	0.990668	0.0470106	0.990668	0.0470036
1394	0.990667	0.0471002	0.990667	0.0470679	0.990667	0.0470443	0.990667	0.0470374
1395	0.990668	0.047134	0.990668	0.0471017	0.990668	0.0470781	0.990668	0.0470711
1396	0.99067	0.0471678	0.99067	0.0471355	0.99067	0.0471118	0.99067	0.0471049
1397	0.990669	0.0472016	0.990669	0.0471692	0.990669	0.0471456	0.990669	0.0471386
1398	0.990672	0.0472354	0.990672	0.047203	0.990672	0.0471793	0.990672	0.0471723
1399	0.990673	0.0472692	0.990673	0.0472368	0.990673	0.0472131	0.990673	0.0472061
1400	0.990672	0.047303	0.990672	0.0472705	0.990672	0.0472468	0.990672	0.0472398
1401	0.99067	0.0473368	0.99067	0.0473043	0.99067	0.0472806	0.99067	0.0472736
1402	0.990667	0.0473705	0.990667	0.0473381	0.990667	0.0473143	0.990667	0.0473073
1403	0.990664	0.0474043	0.990664	0.0473718	0.990664	0.047348	0.990664	0.047341
1404	0.990665	0.0474381	0.990665	0.0474056	0.990665	0.0473818	0.990665	0.0473748
1405	0.990666	0.0474719	0.990666	0.0474393	0.990666	0.0474155	0.990666	0.0474085
1406	0.990665	0.0475057	0.990664	0.0474731	0.990665	0.0474493	0.990665	0.0474423
1407	0.99066	0.0475395	0.99066	0.0475069	0.99066	0.047483	0.99066	0.047476
1408	0.99066	0.0475733	0.99066	0.0475406	0.99066	0.0475168	0.99066	0.0475098
1409	0.99066	0.0476071	0.990661	0.0475744	0.990661	0.0475505	0.990661	0.0475435
1410	0.99066	0.0476408	0.99066	0.0476082	0.99066	0.0475843	0.99066	0.0475772
1411	0.990662	0.0476746	0.990663	0.0476419	0.990663	0.047618	0.990663	0.047611
1412	0.990663	0.0477084	0.990664	0.0476757	0.990664	0.0476518	0.990664	0.0476447
1413	0.990667	0.0477422	0.990668	0.0477095	0.990668	0.0476855	0.990668	0.0476785
1414	0.990668	0.047776	0.990668	0.0477432	0.990668	0.0477193	0.990668	0.0477122
1415	0.990669	0.0478098	0.99067	0.047777	0.99067	0.047753	0.99067	0.047746
1416	0.990673	0.0478436	0.990674	0.0478108	0.990674	0.0477868	0.990674	0.0477797
1417	0.99067	0.0478774	0.990671	0.0478445	0.990671	0.0478205	0.990671	0.0478134
1418	0.990675	0.0479111	0.990676	0.0478783	0.990676	0.0478543	0.990676	0.0478472
1419	0.990679	0.0479449	0.990679	0.0479121	0.990679	0.047888	0.990679	0.0478809
1420	0.99068	0.0479787	0.990681	0.0479458	0.990681	0.0479218	0.990681	0.0479147
1421	0.990683	0.0480125	0.990684	0.0479796	0.990684	0.0479555	0.990684	0.0479484
1422	0.990682	0.0480463	0.990683	0.0480133	0.990683	0.0479893	0.990683	0.0479822
1423	0.990684	0.0480801	0.990685	0.0480471	0.990685	0.048023	0.990685	0.0480159
1424	0.990683	0.0481139	0.990683	0.0480809	0.990683	0.0480568	0.990683	0.0480496
1425	0.990681	0.0481477	0.990681	0.0481146	0.990681	0.0480905	0.990681	0.0480834
1426	0.990679	0.0481814	0.99068	0.0481484	0.99068	0.0481242	0.99068	0.0481171
1427	0.990678	0.0482152	0.990678	0.0481822	0.990678	0.048158	0.990678	0.0481509
1428	0.990676	0.048249	0.990677	0.0482159	0.990676	0.0481917	0.990676	0.0481846
1429	0.990679	0.0482828	0.99068	0.0482497	0.99068	0.0482255	0.99068	0.0482184
1430	0.990678	0.0483166	0.990678	0.0482835	0.990678	0.0482592	0.990678	0.0482521
1431	0.99068	0.0483504	0.990681	0.0483172	0.990681	0.048293	0.990681	0.0482858
1432	0.990677	0.0483842	0.990678	0.048351	0.990678	0.0483267	0.990678	0.0483196
1433	0.990677	0.048418	0.990678	0.0483848	0.990678	0.0483605	0.990678	0.0483533
1434	0.990679	0.0484518	0.990679	0.0484185	0.990679	0.0483942	0.990679	0.0483871
1435	0.990679	0.0484855	0.990679	0.0484523	0.990679	0.048428	0.990679	0.0484208
1436	0.990685	0.0485193	0.990685	0.0484861	0.990685	0.0484617	0.990685	0.0484546
1437	0.99069	0.0485531	0.99069	0.0485198	0.99069	0.0484955	0.99069	0.0484883
1438	0.990693	0.0485869	0.990693	0.0485536	0.990693	0.0485292	0.990693	0.048522
1439	0.990695	0.0486207	0.990695	0.0485873	0.990695	0.048563	0.990695	0.0485558
1440	0.990699	0.0486545	0.990699	0.0486211	0.990699	0.0485967	0.990699	0.0485895
1441	0.990702	0.0486883	0.990702	0.0486549	0.990702	0.0486305	0.990702	0.0486233
1442	0.990703	0.0487221	0.990703	0.0486886	0.990703	0.0486642	0.990703	0.048657
1443	0.990707	0.0487558	0.990707	0.0487224	0.990707	0.048698	0.990707	0.0486908
1444	0.990709	0.0487896	0.990709	0.0487562	0.990709	0.0487317	0.990709	0.0487245
1445	0.990711	0.0488234	0.990711	0.0487899	0.990711	0.0487655	0.990711	0.0487582
1446	0.990715	0.0488572	0.990715	0.0488237	0.990715	0.0487992	0.990715	0.048792
1447	0.990717	0.048891	0.990717	0.0488575	0.990717	0.0488329	0.990717	0.0488257
1448	0.990718	0.0489248	0.990718	0.0488912	0.990718	0.0488667	0.990718	0.0488595
1449	0.990723	0.0489586	0.990723	0.048925	0.990723	0.0489004	0.990723	0.0488932
1450	0.990723	0.0489924	0.990723	0.0489588	0.990723	0.0489342	0.990723	0.048927
1451	0.990728	0.0490261	0.990728	0.0489925	0.990728	0.0489679	0.990728	0.0489607
1452	0.990729	0.0490599	0.990729	0.0490263	0.990729	0.0490017	0.990729	0.0489944
1453	0.99073	0.0490937	0.99073	0.0490601	0.99073	0.0490354	0.99073	0.0490282
1454	0.990732	0.0491275	0.990732	0.0490938	0.990732	0.0490692	0.990732	0.0490619
1455	0.990726	0.0491613	0.990726	0.0491276	0.990726	0.0491029	0.990726	0.0490957
1456	0.990729	0.0491951	0.990729	0.0491613	0.990729	0.0491367	0.990729	0.0491294
1457	0.990724	0.0492289	0.990724	0.0491951	0.990724	0.0491704	0.990724	0.0491632
1458	0.99072	0.0492627	0.99072	0.0492289	0.99072	0.0492042	0.99072	0.0491969
1459	0.990714	0.0492964	0.990714	0.0492626	0.990714	0.0492379	0.990714	0.0492306
1460	0.990718	0.0493302	0.990718	0.0492964	0.990718	0.0492717	0.990718	0.0492644
1461	0.990721	0.049364	0.990721	0.0493302	0.990721	0.0493054	0.990721	0.0492981
1462	0.990724	0.0493978	0.990724	0.0493639	0.990724	0.0493392	0.990724	0.0493319
1463	0.990727	0.0494316	0.990727	0.0493977	0.990727	0.0493729	0.990727	0.0493656
1464	0.990727	0.0494654	0.990727	0.0494315	0.990727	0.0494067	0.990727	0.0493994
1465	0.99073	0.0494992	0.99073	0.0494652	0.99073	0.0494404	0.99073	0.0494331
1466	0.990731	0.049533	0.990731	0.049499	0.990731	0.0494742	0.990731	0.0494668
1467	0.990733	0.0495667	0.990733	0.0495328	0.990733	0.0495079	0.990733	0.0495006
1468	0.990736	0.0496005	0.990736	0.0495665	0.990736	0.0495416	0.990736	0.0495343
1469	0.990736	0.0496343	0.990736	0.0496003	0.990736	0.0495754	0.990736	0.0495681
1470	0.990735	0.0496681	0.990735	0.0496341	0.990735	0.0496091	0.990735	0.0496018
1471	0.990736	0.0497019	0.990736	0.0496678	0.990736	0.0496429	0.990736	0.0496356
1472	0.990739	0.0497357	0.990739	0.0497016	0.990739	0.0496766	0.990739	0.0496693
1473	0.990743	0.0497695	0.990743	0.0497353	0.990743	0.0497104	0.990743	0.049703
1474	0.990747	0.0498033	0.990747	0.0497691	0.990747	0.0497441	0.990747	0.0497368
1475	0.990747	0.0498371	0.990747	0.0498029	0.990747	0.0497779	0.990747	0.0497705
1476	0.990749	0.0498708	0.990749	0.0498366	0.990749	0.0498116	0.990749	0.0498043
1477	0.990751	0.0499046	0.990751	0.0498704	0.990751	0.0498454	0.990751	0.049838
1478	0.990752	0.0499384	0.990752	0.0499042	0.990752	0.0498791	0.990752	0.0498718
1479	0.99075	0.0499722	0.99075	0.0499379	0.99075	0.0499129	0.99075	0.0499055
1480	0.990749	0.050006	0.990749	0.0499717	0.990749	0.0499466	0.990749	0.0499392
1481	0.990746	0.0500398	0.990746	0.0500055	0.990746	0.0499804	0.990746	0.049973
1482	0.990745	0.0500736	0.990745	0.0500392	0.990745	0.0500141	0.990745	0.0500067
1483	0.990744	0.0501074	0.990744	0.050073	0.990744	0.0500479	0.990744	0.0500405
1484	0.990743	0.0501411	0.990743	0.0501068	0.990743	0.0500816	0.990743	0.0500742
1485	0.990742	0.0501749	0.990742	0.0501405	0.990742	0.0501154	0.990742	0.050108
1486	0.990742	0.0502087	0.990742	0.0501743	0.990742	0.0501491	0.990742	0.0501417
1487	0.990743	0.0502425	0.990743	0.050208	0.990743	0.0501829	0.990743	0.0501754
1488	0.990746	0.0502763	0.990746	0.0502418	0.990746	0.0502166	0.990746	0.0502092
1489	0.990749	0.0503101	0.990749	0.0502756	0.990749	0.0502504	0.990749	0.0502429
1490	0.990752	0.0503439	0.990752	0.0503093	0.990752	0.0502841	0.990752	0.0502767
1491	0.990751	0.0503777	0.990751	0.0503431	0.990751	0.0503178	0.990751	0.0503104
1492	0.990749	0.0504114	0.990749	0.0503769	0.990749	0.0503516	0.990749	0.0503442
1493	0.990753	0.0504452	0.990753	0.0504106	0.990753	0.0503853	0.990753	0.0503779
1494	0.990754	0.050479	0.990754	0.0504444	0.990754	0.0504191	0.990754	0.0504116
1495	0.990758	0.0505128	0.990758	0.0504782	0.990758	0.0504528	0.990758	0.0504454
1496	0.990758	0.0505466	0.990758	0.0505119	0.990758	0.0504866	0.990758	0.0504791
1497	0.99076	0.0505804	0.99076	0.0505457	0.99076	0.0505203	0.99076	0.0505129
1498	0.990759	0.0506142	0.990759	0.0505795	0.990759	0.0505541	0.990759	0.0505466
1499	0.990759	0.050648	0.990759	0.0506132	0.990759	0.0505878	0.990759	0.0505803
1500	0.990758	0.0506817	0.990758	0.050647	0.990758	0.0506216	0.990758	0.0506141
1501	0.990759	0.0507155	0.990759	0.0506808	0.990759	0.0506553	0.990759	0.0506478
1502	0.990763	0.0507493	0.990762	0.0507145	0.990762	0.0506891	0.990763	0.0506816
1503	0.990764	0.0507831	0.990764	0.0507483	0.990764	0.0507228	0.990764	0.0507153
1504	0.990767	0.0508169	0.990767	0.050782	0.990767	0.0507566	0.990767	0.0507491
1505	0.990767	0.0508507	0.990767	0.0508158	0.990767	0.0507903	0.990767	0.0507828
1506	0.990766	0.0508845	0.990766	0.0508496	0.990766	0.0508241	0.990766	0.0508165
1507	0.990766	0.0509183	0.990766	0.0508833	0.990766	0.0508578	0.990766	0.0508503
1508	0.990765	0.050952	0.990765	0.0509171	0.990765	0.0508916	0.990765	0.050884
1509	0.990766	0.0509858	0.990766	0.0509509	0.990766	0.0509253	0.990766	0.0509178
1510	0.990764	0.0510196	0.990764	0.0509846	0.990764	0.0509591	0.990764	0.0509515
1511	0.990758	0.0510534	0.990758	0.0510184	0.990758	0.0509928	0.990758	0.0509853
1512	0.990761	0.0510872	0.990761	0.0510522	0.990761	0.0510265	0.990761	0.051019
1513	0.990765	0.051121	0.990765	0.0510859	0.990765	0.0510603	0.990765	0.0510527
1514	0.990766	0.0511548	0.990766	0.0511197	0.990766	0.051094	0.990766	0.0510865
1515	0.990768	0.0511886	0.990768	0.0511535	0.990768	0.0511278	0.990768	0.0511202
1516	0.990768	0.0512224	0.990768	0.0511872	0.990768	0.0511615	0.990768	0.051154
1517	0.99077	0.0512561	0.99077	0.051221	0.99077	0.0511953	0.99077	0.0511877
1518	0.990772	0.0512899	0.990772	0.0512548	0.990772	0.051229	0.990772	0.0512215
1519	0.990772	0.0513237	0.990772	0.0512885	0.990772	0.0512628	0.990772	0.0512552
1520	0.990772	0.0513575	0.990772	0.0513223	0.990772	0.0512965	0.990772	0.0512889
1521	0.990774	0.0513913	0.990773	0.051356	0.990774	0.0513303	0.990773	0.0513227
1522	0.990777	0.0514251	0.990776	0.0513898	0.990777	0.051364	0.990776	0.0513564
1523	0.990779	0.0514589	0.990778	0.0514236	0.990779	0.0513978	0.990778	0.0513902
1524	0.990782	0.0514927	0.990781	0.0514573	0.990782	0.0514315	0.990781	0.0514239
1525	0.990782	0.0515264	0.990782	0.0514911	0.990782	0.0514653	0.990782	0.0514577
1526	0.990782	0.0515602	0.990781	0.0515249	0.990782	0.051499	0.990781	0.0514914
1527	0.990785	0.051594	0.990785	0.0515586	0.990785	0.0515328	0.990785	0.0515251
1528	0.990787	0.0516278	0.990787	0.0515924	0.990787	0.0515665	0.990787	0.0515589
1529	0.990787	0.0516616	0.990786	0.0516262	0.990787	0.0516003	0.990786	0.0515926
1530	0.990784	0.0516954	0.990784	0.0516599	0.990784	0.051634	0.990784	0.0516264
1531	0.990786	0.0517292	0.990785	0.0516937	0.990786	0.0516678	0.990785	0.0516601
1532	0.990785	0.051763	0.990784	0.0517275	0.990785	0.0517015	0.990784	0.0516939
1533	0.990783	0.0517967	0.990782	0.0517612	0.990783	0.0517352	0.990782	0.0517276
1534	0.990786	0.0518305	0.990786	0.051795	0.990786	0.051769	0.990786	0.0517613
1535	0.990788	0.0518643	0.990787	0.0518288	0.990788	0.0518027	0.990787	0.0517951
1536	0.990785	0.0518981	0.990784	0.0518625	0.990785	0.0518365	0.990784	0.0518288
1537	0.990783	0.0519319	0.990783	0.0518963	0.990783	0.0518702	0.990783	0.0518626
1538	0.990781	0.0519657	0.99078	0.05193	0.990781	0.051904	0.99078	0.0518963
1539	0.990784	0.0519995	0.990784	0.0519638	0.990784	0.0519377	0.990784	0.0519301
1540	0.990785	0.0520333	0.990784	0.0519976	0.990785	0.0519715	0.990784	0.0519638
1541	0.99079	0.052067	0.99079	0.0520313	0.99079	0.0520052	0.99079	0.0519975
1542	0.990794	0.0521008	0.990793	0.0520651	0.990794	0.052039	0.990794	0.0520313
1543	0.990798	0.0521346	0.990797	0.0520989	0.990798	0.0520727	0.990797	0.052065
1544	0.990802	0.0521684	0.990802	0.0521326	0.990802	0.0521065	0.990802	0.0520988
1545	0.990804	0.0522022	0.990803	0.0521664	0.990804	0.0521402	0.990803	0.0521325
1546	0.990807	0.052236	0.990805	0.0522002	0.990807	0.052174	0.990806	0.0521663
1547	0.990809	0.0522698	0.990808	0.0522339	0.990809	0.0522077	0.990809	0.0522
1548	0.990811	0.0523036	0.99081	0.0522677	0.990811	0.0522415	0.990811	0.0522337
1549	0.990814	0.0523373	0.990813	0.0523015	0.990814	0.0522752	0.990814	0.0522675
1550	0.990817	0.0523711	0.990816	0.0523352	0.990817	0.052309	0.990817	0.0523012
1551	0.990817	0.0524049	0.990816	0.052369	0.990817	0.0523427	0.990817	0.052335
1552	0.990818	0.0524387	0.990817	0.0524028	0.990818	0.0523765	0.990818	0.0523687
1553	0.99082	0.0524725	0.99082	0.0524365	0.99082	0.0524102	0.990821	0.0524025
1554	0.99082	0.0525063	0.99082	0.0524703	0.99082	0.052444	0.99082	0.0524362
1555	0.99082	0.0525401	0.990819	0.052504	0.99082	0.0524777	0.99082	0.0524699
1556	0.990818	0.0525739	0.990817	0.0525378	0.990818	0.0525114	0.990818	0.0525037
1557	0.990818	0.0526077	0.990818	0.0525716	0.990818	0.0525452	0.990818	0.0525374
1558	0.990818	0.0526414	0.990818	0.0526053	0.990818	0.0525789	0.990818	0.0525712
1559	0.990818	0.0526752	0.990817	0.0526391	0.990818	0.0526127	0.990818	0.0526049
1560	0.990817	0.052709	0.990815	0.0526729	0.990817	0.0526464	0.990817	0.0526387
1561	0.990814	0.0527428	0.990814	0.0527066	0.990814	0.0526802	0.990814	0.0526724
1562	0.990815	0.0527766	0.990814	0.0527404	0.990815	0.0527139	0.990815	0.0527061
1563	0.99081	0.0528104	0.990809	0.0527742	0.99081	0.0527477	0.99081	0.0527399
1564	0.990808	0.0528442	0.990807	0.0528079	0.990808	0.0527814	0.990808	0.0527736
1565	0.990804	0.052878	0.990803	0.0528417	0.990804	0.0528152	0.990804	0.0528074
1566	0.990807	0.0529117	0.990806	0.0528755	0.990807	0.0528489	0.990807	0.0528411
1567	0.990809	0.0529455	0.990809	0.0529092	0.990809	0.0528827	0.990809	0.0528749
1568	0.990812	0.0529793	0.990811	0.052943	0.990812	0.0529164	0.990812	0.0529086
1569	0.990815	0.0530131	0.990815	0.0529767	0.990815	0.0529502	0.990815	0.0529423
1570	0.990817	0.0530469	0.990817	0.0530105	0.990817	0.0529839	0.990817	0.0529761
1571	0.990818	0.0530807	0.990818	0.0530443	0.990818	0.0530177	0.990818	0.0530098
1572	0.990816	0.0531145	0.990816	0.053078	0.990816	0.0530514	0.990816	0.0530436
1573	0.990816	0.0531483	0.990816	0.0531118	0.990816	0.0530852	0.990816	0.0530773
1574	0.990816	0.053182	0.990816	0.0531456	0.990816	0.0531189	0.990816	0.0531111
1575	0.990818	0.0532158	0.990818	0.0531793	0.990818	0.0531527	0.990818	0.0531448
1576	0.99082	0.0532496	0.99082	0.0532131	0.99082	0.0531864	0.99082	0.0531785
1577	0.990822	0.0532834	0.990822	0.0532469	0.990822	0.0532201	0.990822	0.0532123
1578	0.990823	0.0533172	0.990823	0.0532806	0.990823	0.0532539	0.990823	0.053246
1579	0.990823	0.053351	0.990823	0.0533144	0.990823	0.0532876	0.990823	0.0532798
1580	0.990823	0.0533848	0.990823	0.0533482	0.990823	0.0533214	0.990823	0.0533135
1581	0.990822	0.0534186	0.990822	0.0533819	0.990822	0.0533551	0.990822	0.0533473
1582	0.990822	0.0534523	0.990822	0.0534157	0.990822	0.0533889	0.990822	0.053381
1583	0.990821	0.0534861	0.990821	0.0534495	0.990821	0.0534226	0.990821	0.0534147
1584	0.990821	0.0535199	0.990821	0.0534832	0.990821	0.0534564	0.990821	0.0534485
1585	0.990819	0.0535537	0.990819	0.053517	0.990819	0.0534901	0.990819	0.0534822
1586	0.990819	0.0535875	0.990819	0.0535507	0.990819	0.0535239	0.990819	0.053516
1587	0.990822	0.0536213	0.990822	0.0535845	0.990822	0.0535576	0.990822	0.0535497
1588	0.990822	0.0536551	0.990822	0.0536183	0.990822	0.0535914	0.990822	0.0535835
1589	0.990821	0.0536889	0.990821	0.053652	0.990821	0.0536251	0.990821	0.0536172
1590	0.99082	0.0537226	0.99082	0.0536858	0.99082	0.0536589	0.99082	0.0536509
1591	0.990816	0.0537564	0.990816	0.0537196	0.990816	0.0536926	0.990816	0.0536847
1592	0.990811	0.0537902	0.990811	0.0537533	0.990811	0.0537264	0.990811	0.0537184
1593	0.990811	0.053824	0.990811	0.0537871	0.990811	0.0537601	0.990811	0.0537522
1594	0.990814	0.0538578	0.990814	0.0538209	0.990814	0.0537939	0.990814	0.0537859
1595	0.990814	0.0538916	0.990814	0.0538546	0.990814	0.0538276	0.990814	0.0538196
1596	0.990817	0.0539254	0.990817	0.0538884	0.990817	0.0538614	0.990817	0.0538534
1597	0.990822	0.0539592	0.990822	0.0539222	0.990822	0.0538951	0.990822	0.0538871
1598	0.990822	0.053993	0.990822	0.0539559	0.990822	0.0539288	0.990822	0.0539209
1599	0.990826	0.0540267	0.990826	0.0539897	0.990826	0.0539626	0.990826	0.0539546
1600	0.990823	0.0540605	0.990823	0.0540235	0.990823	0.0539963	0.990823	0.0539884
1601	0.990823	0.0540943	0.990823	0.0540572	0.990823	0.0540301	0.990823	0.0540221
1602	0.990825	0.0541281	0.990823	0.054091	0.990824	0.0540638	0.990825	0.0540558
1603	0.990826	0.0541619	0.990825	0.0541247	0.990826	0.0540976	0.990826	0.0540896
1604	0.990825	0.0541957	0.990825	0.0541585	0.990825	0.0541313	0.990825	0.0541233
1605	0.990828	0.0542295	0.990827	0.0541923	0.990828	0.0541651	0.990828	0.0541571
1606	0.990829	0.0542633	0.990828	0.054226	0.990829	0.0541988	0.990829	0.0541908
1607	0.99083	0.054297	0.990828	0.0542598	0.99083	0.0542326	0.99083	0.0542246
1608	0.990832	0.0543308	0.990831	0.0542936	0.990832	0.0542663	0.990832	0.0542583
1609	0.990834	0.0543646	0.990833	0.0543273	0.990834	0.0543001	0.990834	0.054292
1610	0.990835	0.0543984	0.990834	0.0543611	0.990835	0.0543338	0.990835	0.0543258
1611	0.990834	0.0544322	0.990834	0.0543949	0.990834	0.0543676	0.990834	0.0543595
1612	0.990837	0.054466	0.990837	0.0544286	0.990837	0.0544013	0.990837	0.0543933
1613	0.990838	0.0544998	0.990838	0.0544624	0.990838	0.0544351	0.990838	0.054427
1614	0.990841	0.0545336	0.990841	0.0544962	0.990841	0.0544688	0.990841	0.0544608
1615	0.990839	0.0545673	0.990838	0.0545299	0.990839	0.0545026	0.990839	0.0544945
1616	0.990839	0.0546011	0.990838	0.0545637	0.990839	0.0545363	0.990839	0.0545282
1617	0.990835	0.0546349	0.990834	0.0545975	0.990835	0.0545701	0.990835	0.054562
1618	0.99083	0.0546687	0.990829	0.0546312	0.99083	0.0546038	0.99083	0.0545957
1619	0.990831	0.0547025	0.990831	0.054665	0.990831	0.0546376	0.990831	0.0546295
1620	0.990826	0.0547363	0.990825	0.0546987	0.990826	0.0546713	0.990826	0.0546632
1621	0.990825	0.0547701	0.990824	0.0547325	0.990825	0.054705	0.990825	0.054697
1622	0.990826	0.0548039	0.990825	0.0547663	0.990826	0.0547388	0.990826	0.0547307
1623	0.990826	0.0548376	0.990826	0.0548	0.990826	0.0547725	0.990826	0.0547644
1624	0.990829	0.0548714	0.990829	0.0548338	0.990829	0.0548063	0.990829	0.0547982
1625	0.990831	0.0549052	0.990831	0.0548676	0.990831	0.05484	0.990831	0.0548319
1626	0.99083	0.054939	0.99083	0.0549013	0.99083	0.0548738	0.99083	0.0548657
1627	0.990834	0.0549728	0.990834	0.0549351	0.990834	0.0549075	0.990834	0.0548994
1628	0.990834	0.0550066	0.990834	0.0549689	0.990834	0.0549413	0.990834	0.0549332
1629	0.990834	0.0550404	0.990834	0.0550026	0.990834	0.054975	0.990834	0.0549669
1630	0.990836	0.0550742	0.990836	0.0550364	0.990836	0.0550088	0.990836	0.0550006
1631	0.990836	0.0551079	0.990836	0.0550702	0.990836	0.0550425	0.990836	0.0550344
1632	0.990839	0.0551417	0.990839	0.0551039	0.990839	0.0550763	0.990839	0.0550681
1633	0.99084	0.0551755	0.99084	0.0551377	0.99084	0.05511	0.99084	0.0551019
1634	0.990845	0.0552093	0.990845	0.0551715	0.990845	0.0551438	0.990845	0.0551356
1635	0.990846	0.0552431	0.990846	0.0552052	0.990846	0.0551775	0.990846	0.0551694
1636	0.990846	0.0552769	0.990846	0.055239	0.990846	0.0552113	0.990846	0.0552031
1637	0.99085	0.0553107	0.99085	0.0552727	0.99085	0.055245	0.99085	0.0552368
1638	0.990848	0.0553445	0.990848	0.0553065	0.990848	0.0552788	0.990848	0.0552706
1639	0.990851	0.0553783	0.990851	0.0553403	0.990851	0.0553125	0.990851	0.0553043
1640	0.990851	0.055412	0.990851	0.055374	0.990851	0.0553463	0.990851	0.0553381
1641	0.990851	0.0554458	0.990851	0.0554078	0.990851	0.05538	0.990851	0.0553718
1642	0.990848	0.0554796	0.990848	0.0554416	0.990848	0.0554137	0.990848	0.0554056
1643	0.990849	0.0555134	0.990849	0.0554753	0.990849	0.0554475	0.990849	0.0554393
1644	0.990846	0.0555472	0.990846	0.0555091	0.990846	0.0554812	0.990846	0.055473
1645	0.990844	0.055581	0.990844	0.0555429	0.990844	0.055515	0.990844	0.0555068
1646	0.990841	0.0556148	0.990841	0.0555766	0.990841	0.0555487	0.990841	0.0555405
1647	0.990844	0.0556486	0.990844	0.0556104	0.990844	0.0555825	0.990844	0.0555743
1648	0.990845	0.0556823	0.990845	0.0556442	0.990845	0.0556162	0.990845	0.055608
1649	0.990839	0.0557161	0.990839	0.0556779	0.990839	0.05565	0.990839	0.0556418
1650	0.99084	0.0557499	0.99084	0.0557117	0.99084	0.0556837	0.99084	0.0556755
1651	0.990841	0.0557837	0.990841	0.0557454	0.990841	0.0557175	0.990841	0.0557092
1652	0.990844	0.0558175	0.990844	0.0557792	0.990844	0.0557512	0.990844	0.055743
1653	0.990847	0.0558513	0.990847	0.055813	0.990847	0.055785	0.990847	0.0557767
1654	0.990848	0.0558851	0.990848	0.0558467	0.990848	0.0558187	0.990848	0.0558105
1655	0.990851	0.0559189	0.990851	0.0558805	0.990851	0.0558525	0.990851	0.0558442
1656	0.990851	0.0559526	0.990851	0.0559143	0.990851	0.0558862	0.990851	0.055878
1657	0.990852	0.0559864	0.990852	0.055948	0.990852	0.05592	0.990852	0.0559117
1658	0.990852	0.0560202	0.990852	0.0559818	0.990852	0.0559537	0.990852	0.0559454
1659	0.990852	0.056054	0.990852	0.0560156	0.990852	0.0559875	0.990852	0.0559792
1660	0.990855	0.0560878	0.990855	0.0560493	0.990855	0.0560212	0.990855	0.0560129
1661	0.990857	0.0561216	0.990857	0.0560831	0.990857	0.056055	0.990857	0.0560467
1662	0.990859	0.0561554	0.990859	0.0561169	0.990859	0.0560887	0.990859	0.0560804
1663	0.990859	0.0561892	0.990859	0.0561506	0.990859	0.0561224	0.990859	0.0561142
1664	0.990861	0.0562229	0.990861	0.0561844	0.990861	0.0561562	0.990861	0.0561479
1665	0.990859	0.0562567	0.990859	0.0562182	0.990859	0.0561899	0.990859	0.0561816
1666	0.99086	0.0562905	0.99086	0.0562519	0.99086	0.0562237	0.99086	0.0562154
1667	0.990863	0.0563243	0.990863	0.0562857	0.990864	0.0562574	0.990863	0.0562491
1668	0.990865	0.0563581	0.990865	0.0563194	0.990866	0.0562912	0.990865	0.0562829
1669	0.990866	0.0563919	0.990866	0.0563532	0.990866	0.0563249	0.990866	0.0563166
1670	0.990866	0.0564257	0.990866	0.056387	0.990866	0.0563587	0.990866	0.0563504
1671	0.990865	0.0564595	0.990865	0.0564207	0.990865	0.0563924	0.990865	0.0563841
1672	0.990863	0.0564932	0.990863	0.0564545	0.990863	0.0564262	0.990863	0.0564178
1673	0.990862	0.056527	0.990862	0.0564883	0.990863	0.0564599	0.990862	0.0564516
1674	0.990857	0.0565608	0.990857	0.056522	0.990857	0.0564937	0.990857	0.0564853
1675	0.990855	0.0565946	0.990855	0.0565558	0.990855	0.0565274	0.990855	0.0565191
1676	0.990853	0.0566284	0.990852	0.0565896	0.990853	0.0565612	0.990852	0.0565528
1677	0.99085	0.0566622	0.99085	0.0566233	0.99085	0.0565949	0.99085	0.0565866
1678	0.990848	0.056696	0.990848	0.0566571	0.990848	0.0566287	0.990848	0.0566203
1679	0.990848	0.0567298	0.990848	0.0566909	0.990848	0.0566624	0.990848	0.056654
1680	0.990848	0.0567636	0.990848	0.0567246	0.990848	0.0566962	0.990848	0.0566878
1681	0.990853	0.0567973	0.990853	0.0567584	0.990853	0.0567299	0.990853	0.0567215
1682	0.990854	0.0568311	0.990854	0.0567922	0.990854	0.0567637	0.990854	0.0567553
1683	0.990858	0.0568649	0.990858	0.0568259	0.990858	0.0567974	0.990858	0.056789
1684	0.990857	0.0568987	0.990857	0.0568597	0.990857	0.0568312	0.990857	0.0568227
1685	0.990861	0.0569325	0.990861	0.0568934	0.990861	0.0568649	0.990861	0.0568565
1686	0.990861	0.0569663	0.990861	0.0569272	0.990861	0.0568986	0.990861	0.0568902
1687	0.990864	0.0570001	0.990864	0.056961	0.990864	0.0569324	0.990864	0.056924
1688	0.990866	0.0570339	0.990866	0.0569947	0.990866	0.0569661	0.990866	0.0569577
1689	0.99087	0.0570676	0.99087	0.0570285	0.99087	0.0569999	0.99087	0.0569915
1690	0.990873	0.0571014	0.990873	0.0570623	0.990873	0.0570336	0.990873	0.0570252
1691	0.990872	0.0571352	0.990872	0.057096	0.990872	0.0570674	0.990872	0.0570589
1692	0.990874	0.057169	0.990874	0.0571298	0.990874	0.0571011	0.990874	0.0570927
1693	0.990874	0.0572028	0.990874	0.0571636	0.990874	0.0571349	0.990874	0.0571264
1694	0.990872	0.0572366	0.990872	0.0571973	0.990872	0.0571686	0.990872	0.0571602
1695	0.990874	0.0572704	0.990874	0.0572311	0.990874	0.0572024	0.990874	0.0571939
1696	0.990872	0.0573042	0.990873	0.0572649	0.990872	0.0572361	0.990872	0.0572277
1697	0.990874	0.0573379	0.990874	0.0572986	0.990874	0.0572699	0.990874	0.0572614
1698	0.990876	0.0573717	0.990876	0.0573324	0.990876	0.0573036	0.990876	0.0572951
1699	0.990872	0.0574055	0.990872	0.0573662	0.990872	0.0573374	0.990872	0.0573289
1700	0.990871	0.0574393	0.990872	0.0573999	0.990871	0.0573711	0.990871	0.0573626
1701	0.990872	0.0574731	0.990873	0.0574337	0.990872	0.0574049	0.990872	0.0573964
1702	0.990873	0.0575069	0.990874	0.0574674	0.990873	0.0574386	0.990873	0.0574301
1703	0.99087	0.0575407	0.99087	0.0575012	0.99087	0.0574724	0.99087	0.0574639
1704	0.990871	0.0575745	0.990872	0.057535	0.990871	0.0575061	0.990871	0.0574976
1705	0.990872	0.0576082	0.990873	0.0575687	0.990872	0.0575399	0.990872	0.0575313
1706	0.990868	0.057642	0.990869	0.0576025	0.990868	0.0575736	0.990868	0.0575651
1707	0.99086	0.0576758	0.990861	0.0576363	0.99086	0.0576073	0.99086	0.0575988
1708	0.990862	0.0577096	0.990862	0.05767	0.990862	0.0576411	0.990862	0.0576326
1709	0.990862	0.0577434	0.990862	0.0577038	0.990862	0.0576748	0.990862	0.0576663
1710	0.990865	0.0577772	0.990866	0.0577376	0.990865	0.0577086	0.990865	0.0577001
1711	0.990864	0.057811	0.990865	0.0577713	0.990864	0.0577423	0.990864	0.0577338
1712	0.990866	0.0578448	0.990867	0.0578051	0.990866	0.0577761	0.990866	0.0577675
1713	0.990866	0.0578785	0.990866	0.0578389	0.990866	0.0578098	0.990866	0.0578013
1714	0.990866	0.0579123	0.990866	0.0578726	0.990866	0.0578436	0.990866	0.057835
1715	0.990865	0.0579461	0.990866	0.0579064	0.990865	0.0578773	0.990865	0.0578688
1716	0.990863	0.0579799	0.990864	0.0579402	0.990863	0.0579111	0.990863	0.0579025
1717	0.990861	0.0580137	0.990862	0.0579739	0.990861	0.0579448	0.990861	0.0579363
1718	0.990863	0.0580475	0.990864	0.0580077	0.990863	0.0579786	0.990863	0.05797
1719	0.990864	0.0580813	0.990864	0.0580414	0.990864	0.0580123	0.990864	0.0580037
1720	0.990866	0.0581151	0.990866	0.0580752	0.990866	0.0580461	0.990866	0.0580375
1721	0.990868	0.0581489	0.990868	0.058109	0.990868	0.0580798	0.990868	0.0580712
1722	0.990868	0.0581826	0.990869	0.0581427	0.990868	0.0581136	0.990868	0.058105
1723	0.990868	0.0582164	0.990869	0.0581765	0.990868	0.0581473	0.990868	0.0581387
1724	0.990868	0.0582502	0.990868	0.0582103	0.990868	0.0581811	0.990868	0.0581725
1725	0.99087	0.058284	0.99087	0.058244	0.99087	0.0582148	0.99087	0.0582062
1726	0.990872	0.0583178	0.990872	0.0582778	0.990872	0.0582486	0.990872	0.0582399
1727	0.990876	0.0583516	0.990876	0.0583116	0.990876	0.0582823	0.990876	0.0582737
1728	0.990878	0.0583854	0.990878	0.0583453	0.990878	0.058316	0.990878	0.0583074
1729	0.990877	0.0584192	0.990877	0.0583791	0.990877	0.0583498	0.990877	0.0583412
1730	0.990875	0.0584529	0.990875	0.0584129	0.990875	0.0583835	0.990875	0.0583749
1731	0.990874	0.0584867	0.990874	0.0584466	0.990874	0.0584173	0.990874	0.0584087
1732	0.990875	0.0585205	0.990875	0.0584804	0.990875	0.058451	0.990875	0.0584424
1733	0.990872	0.0585543	0.990872	0.0585141	0.990872	0.0584848	0.990872	0.0584761
1734	0.990871	0.0585881	0.990872	0.0585479	0.990871	0.0585185	0.990872	0.0585099
1735	0.990872	0.0586219	0.990872	0.0585817	0.990872	0.0585523	0.990872	0.0585436
1736	0.990867	0.0586557	0.990867	0.0586154	0.990867	0.058586	0.990867	0.0585774
1737	0.990864	0.0586895	0.990864	0.0586492	0.990864	0.0586198	0.990864	0.0586111
1738	0.990864	0.0587232	0.990864	0.058683	0.990864	0.0586535	0.990864	0.0586449
1739	0.990865	0.058757	0.990865	0.0587167	0.990865	0.0586873	0.990865	0.0586786
1740	0.990868	0.0587908	0.990868	0.0587505	0.990868	0.058721	0.990868	0.0587123
1741	0.990871	0.0588246	0.990871	0.0587843	0.990871	0.0587548	0.990871	0.0587461
1742	0.990872	0.0588584	0.990872	0.058818	0.990872	0.0587885	0.990872	0.0587798
1743	0.990874	0.0588922	0.990874	0.0588518	0.990874	0.0588223	0.990874	0.0588136
1744	0.990874	0.058926	0.990874	0.0588856	0.990874	0.058856	0.990874	0.0588473
1745	0.990876	0.0589598	0.990876	0.0589193	0.990877	0.0588898	0.990877	0.0588811
1746	0.990877	0.0589935	0.990877	0.0589531	0.990877	0.0589235	0.990877	0.0589148
1747	0.990874	0.0590273	0.990874	0.0589869	0.990874	0.0589573	0.990874	0.0589485
1748	0.990876	0.0590611	0.990876	0.0590206	0.990876	0.058991	0.990876	0.0589823
1749	0.990879	0.0590949	0.990879	0.0590544	0.990879	0.0590248	0.990879	0.059016
1750	0.990881	0.0591287	0.990881	0.0590881	0.990881	0.0590585	0.990881	0.0590498
1751	0.990883	0.0591625	0.990883	0.0591219	0.990883	0.0590922	0.990883	0.0590835
1752	0.990884	0.0591963	0.990884	0.0591557	0.990884	0.059126	0.990884	0.0591173
1753	0.990885	0.0592301	0.990885	0.0591894	0.990885	0.0591597	0.990885	0.059151
1754	0.990888	0.0592639	0.990888	0.0592232	0.990888	0.0591935	0.990888	0.0591847
1755	0.990888	0.0592976	0.990888	0.059257	0.990888	0.0592272	0.990888	0.0592185
1756	0.99089	0.0593314	0.99089	0.0592907	0.99089	0.059261	0.99089	0.0592522
1757	0.990892	0.0593652	0.990892	0.0593245	0.990892	0.0592947	0.990892	0.059286
1758	0.990892	0.059399	0.990891	0.0593583	0.990892	0.0593285	0.990892	0.0593197
1759	0.99089	0.0594328	0.99089	0.059392	0.99089	0.0593622	0.99089	0.0593535
1760	0.99089	0.0594666	0.99089	0.0594258	0.99089	0.059396	0.99089	0.0593872
1761	0.990892	0.0595004	0.990892	0.0594596	0.990892	0.0594297	0.990892	0.0594209
1762	0.990891	0.0595342	0.990891	0.0594933	0.990891	0.0594635	0.990891	0.0594547
1763	0.990891	0.0595679	0.990891	0.0595271	0.990891	0.0594972	0.990891	0.0594884
1764	0.990892	0.0596017	0.990892	0.0595609	0.990892	0.059531	0.990892	0.0595222
1765	0.99089	0.0596355	0.99089	0.0595946	0.99089	0.0595647	0.99089	0.0595559
1766	0.990883	0.0596693	0.990883	0.0596284	0.990883	0.0595985	0.990883	0.0595897
1767	0.990878	0.0597031	0.990878	0.0596621	0.990878	0.0596322	0.990878	0.0596234
1768	0.990876	0.0597369	0.990876	0.0596959	0.990876	0.059666	0.990876	0.0596571
1769	0.990877	0.0597707	0.990877	0.0597297	0.990877	0.0596997	0.990877	0.0596909
1770	0.990879	0.0598045	0.990879	0.0597634	0.990879	0.0597335	0.990879	0.0597246
1771	0.990882	0.0598382	0.990882	0.0597972	0.990882	0.0597672	0.990882	0.0597584
1772	0.990885	0.059872	0.990885	0.059831	0.990885	0.0598009	0.990885	0.0597921
1773	0.990887	0.0599058	0.990887	0.0598647	0.990887	0.0598347	0.990887	0.0598259
1774	0.99089	0.0599396	0.99089	0.0598985	0.99089	0.0598684	0.99089	0.0598596
1775	0.990893	0.0599734	0.990893	0.0599323	0.990893	0.0599022	0.990893	0.0598933
1776	0.990896	0.0600072	0.990896	0.059966	0.990896	0.0599359	0.990896	0.0599271
1777	0.990898	0.060041	0.990898	0.0599998	0.990898	0.0599697	0.990898	0.0599608
1778	0.990901	0.0600748	0.990901	0.0600336	0.990901	0.0600034	0.990901	0.0599946
1779	0.990904	0.0601085	0.990904	0.0600673	0.990904	0.0600372	0.990904	0.0600283
1780	0.990906	0.0601423	0.990906	0.0601011	0.990906	0.0600709	0.990906	0.060062
1781	0.990906	0.0601761	0.990906	0.0601349	0.990906	0.0601047	0.990906	0.0600958
1782	0.990907	0.0602099	0.990907	0.0601686	0.990907	0.0601384	0.990907	0.0601295
1783	0.990905	0.0602437	0.990905	0.0602024	0.990905	0.0601722	0.990905	0.0601633
1784	0.990906	0.0602775	0.990906	0.0602361	0.990906	0.0602059	0.990906	0.060197
1785	0.990909	0.0603113	0.990909	0.0602699	0.990909	0.0602397	0.990909	0.0602308
1786	0.99091	0.0603451	0.99091	0.0603037	0.99091	0.0602734	0.99091	0.0602645
1787	0.990909	0.0603788	0.990909	0.0603374	0.990909	0.0603072	0.990909	0.0602982
1788	0.990911	0.0604126	0.990911	0.0603712	0.990911	0.0603409	0.990911	0.060332
1789	0.990912	0.0604464	0.990912	0.060405	0.990912	0.0603747	0.990912	0.0603657
1790	0.990914	0.0604802	0.990914	0.0604387	0.990914	0.0604084	0.990914	0.0603995
1791	0.990912	0.060514	0.990912	0.0604725	0.990912	0.0604422	0.990912	0.0604332
1792	0.990913	0.0605478	0.990913	0.0605063	0.990913	0.0604759	0.990913	0.060467
1793	0.990914	0.0605816	0.990914	0.06054	0.990914	0.0605096	0.990914	0.0605007
1794	0.990912	0.0606154	0.990912	0.0605738	0.990912	0.0605434	0.990912	0.0605344
1795	0.990912	0.0606492	0.990912	0.0606076	0.990912	0.0605771	0.990912	0.0605682
1796	0.990911	0.0606829	0.990911	0.0606413	0.990911	0.0606109	0.990911	0.0606019
1797	0.990908	0.0607167	0.990908	0.0606751	0.990908	0.0606446	0.990908	0.0606357
1798	0.990904	0.0607505	0.990904	0.0607089	0.990904	0.0606784	0.990904	0.0606694
1799	0.990905	0.0607843	0.990905	0.0607426	0.990905	0.0607121	0.990905	0.0607032
1800	0.990907	0.0608181	0.990907	0.0607764	0.990907	0.0607459	0.990907	0.0607369
1801	0.990909	0.0608519	0.990909	0.0608101	0.990909	0.0607796	0.990909	0.0607706
1802	0.990911	0.0608857	0.990911	0.0608439	0.990911	0.0608134	0.990911	0.0608044
1803	0.990913	0.0609195	0.990913	0.0608777	0.990913	0.0608471	0.990913	0.0608381
1804	0.990916	0.0609532	0.990916	0.0609114	0.990916	0.0608809	0.990916	0.0608719
1805	0.990914	0.060987	0.990914	0.0609452	0.990914	0.0609146	0.990914	0.0609056
1806	0.990911	0.0610208	0.990911	0.060979	0.990911	0.0609484	0.990911	0.0609394
1807	0.990913	0.0610546	0.990913	0.0610127	0.990913	0.0609821	0.990913	0.0609731
1808	0.990915	0.0610884	0.990915	0.0610465	0.990915	0.0610159	0.990915	0.0610068
1809	0.990918	0.0611222	0.990918	0.0610803	0.990918	0.0610496	0.990918	0.0610406
1810	0.990922	0.061156	0.990922	0.061114	0.990922	0.0610834	0.990922	0.0610743
1811	0.990923	0.0611898	0.990923	0.0611478	0.990923	0.0611171	0.990923	0.0611081
1812	0.990926	0.0612235	0.990926	0.0611816	0.990926	0.0611509	0.990926	0.0611418
1813	0.990926	0.0612573	0.990926	0.0612153	0.990926	0.0611846	0.990926	0.0611756
1814	0.990926	0.0612911	0.990926	0.0612491	0.990926	0.0612184	0.990926	0.0612093
1815	0.990924	0.0613249	0.990924	0.0612829	0.990924	0.0612521	0.990924	0.061243
1816	0.990924	0.0613587	0.990924	0.0613166	0.990924	0.0612858	0.990924	0.0612768
1817	0.990925	0.0613925	0.990925	0.0613504	0.990925	0.0613196	0.990925	0.0613105
1818	0.990927	0.0614263	0.990927	0.0613841	0.990927	0.0613533	0.990927	0.0613443
1819	0.990929	0.0614601	0.990929	0.0614179	0.990929	0.0613871	0.990929	0.061378
1820	0.990929	0.0614938	0.990929	0.0614517	0.990929	0.0614208	0.990929	0.0614118
1821	0.99093	0.0615276	0.99093	0.0614854	0.99093	0.0614546	0.99093	0.0614455
1822	0.99093	0.0615614	0.99093	0.0615192	0.99093	0.0614883	0.99093	0.0614792
1823	0.990929	0.0615952	0.990929	0.061553	0.990929	0.0615221	0.990929	0.061513
1824	0.99093	0.061629	0.99093	0.0615867	0.99093	0.0615558	0.99093	0.0615467
1825	0.990929	0.0616628	0.990929	0.0616205	0.990929	0.0615896	0.990929	0.0615805
1826	0.990927	0.0616966	0.990927	0.0616543	0.990927	0.0616233	0.990927	0.0616142
1827	0.990923	0.0617304	0.990923	0.061688	0.990923	0.0616571	0.990923	0.061648
1828	0.990921	0.0617641	0.990921	0.0617218	0.990921	0.0616908	0.990921	0.0616817
1829	0.990919	0.0617979	0.990919	0.0617556	0.990919	0.0617246	0.990919	0.0617154
1830	0.990917	0.0618317	0.990917	0.0617893	0.990917	0.0617583	0.990917	0.0617492
1831	0.990918	0.0618655	0.990918	0.0618231	0.990918	0.0617921	0.990918	0.0617829
1832	0.990921	0.0618993	0.990921	0.0618568	0.990921	0.0618258	0.990921	0.0618167
1833	0.990922	0.0619331	0.990922	0.0618906	0.990922	0.0618596	0.990922	0.0618504
1834	0.990923	0.0619669	0.990923	0.0619244	0.990923	0.0618933	0.990923	0.0618842
1835	0.990923	0.0620007	0.990923	0.0619581	0.990923	0.0619271	0.990923	0.0619179
1836	0.990925	0.0620345	0.990925	0.0619919	0.990925	0.0619608	0.990925	0.0619516
1837	0.990925	0.0620682	0.990925	0.0620257	0.990925	0.0619945	0.990925	0.0619854
1838	0.990924	0.062102	0.990924	0.0620594	0.990924	0.0620283	0.990924	0.0620191
1839	0.990923	0.0621358	0.990923	0.0620932	0.990923	0.062062	0.990923	0.0620529
1840	0.990921	0.0621696	0.990921	0.062127	0.990921	0.0620958	0.990921	0.0620866
1841	0.990921	0.0622034	0.990921	0.0621607	0.990921	0.0621295	0.990921	0.0621204
1842	0.990921	0.0622372	0.990921	0.0621945	0.990921	0.0621633	0.990921	0.0621541
1843	0.990923	0.062271	0.990922	0.0622283	0.990923	0.062197	0.990923	0.0621878
1844	0.990922	0.0623048	0.990922	0.062262	0.990922	0.0622308	0.990922	0.0622216
1845	0.990924	0.0623385	0.990924	0.0622958	0.990924	0.0622645	0.990924	0.0622553
1846	0.990923	0.0623723	0.990923	0.0623296	0.990923	0.0622983	0.990923	0.0622891
1847	0.990925	0.0624061	0.990925	0.0623633	0.990925	0.062332	0.990925	0.0623228
1848	0.990926	0.0624399	0.990925	0.0623971	0.990926	0.0623658	0.990926	0.0623566
1849	0.990926	0.0624737	0.990926	0.0624308	0.990926	0.0623995	0.990926	0.0623903
1850	0.990927	0.0625075	0.990927	0.0624646	0.990927	0.0624333	0.990927	0.062424
1851	0.990927	0.0625413	0.990927	0.0624984	0.990927	0.062467	0.990927	0.0624578
1852	0.990927	0.0625751	0.990927	0.0625321	0.990927	0.0625008	0.990927	0.0624915
1853	0.990927	0.0626088	0.990927	0.0625659	0.990927	0.0625345	0.990927	0.0625253
1854	0.990923	0.0626426	0.990923	0.0625997	0.990923	0.0625683	0.990923	0.062559
1855	0.990923	0.0626764	0.990923	0.0626334	0.990923	0.062602	0.990923	0.0625928
1856	0.990926	0.0627102	0.990926	0.0626672	0.990926	0.0626358	0.990926	0.0626265
1857	0.990924	0.062744	0.990924	0.062701	0.990924	0.0626695	0.990924	0.0626602
1858	0.99092	0.0627778	0.99092	0.0627347	0.99092	0.0627032	0.99092	0.062694
1859	0.990917	0.0628116	0.990917	0.0627685	0.990917	0.062737	0.990917	0.0627277
1860	0.990916	0.0628454	0.990916	0.0628023	0.990916	0.0627707	0.990916	0.0627615
1861	0.990916	0.0628791	0.990916	0.062836	0.990916	0.0628045	0.990916	0.0627952
1862	0.990919	0.0629129	0.990919	0.0628698	0.990919	0.0628382	0.990919	0.062829
1863	0.990919	0.0629467	0.990919	0.0629036	0.990919	0.062872	0.990919	0.0628627
1864	0.99092	0.0629805	0.99092	0.0629373	0.99092	0.0629057	0.99092	0.0628964
1865	0.990921	0.0630143	0.990921	0.0629711	0.990921	0.0629395	0.990921	0.0629302
1866	0.990921	0.0630481	0.99092	0.0630048	0.990921	0.0629732	0.990921	0.0629639
1867	0.990923	0.0630819	0.990923	0.0630386	0.990923	0.063007	0.990923	0.0629977
1868	0.990923	0.0631157	0.990922	0.0630724	0.990923	0.0630407	0.990923	0.0630314
1869	0.990925	0.0631494	0.990925	0.0631061	0.990925	0.0630745	0.990925	0.0630652
1870	0.990924	0.0631832	0.990924	0.0631399	0.990924	0.0631082	0.990924	0.0630989
1871	0.990927	0.063217	0.990927	0.0631737	0.990927	0.063142	0.990927	0.0631326
1872	0.990926	0.0632508	0.990926	0.0632074	0.990926	0.0631757	0.990926	0.0631664
1873	0.990928	0.0632846	0.990928	0.0632412	0.990929	0.0632095	0.990928	0.0632001
1874	0.990931	0.0633184	0.99093	0.063275	0.990932	0.0632432	0.990931	0.0632339
1875	0.990933	0.0633522	0.990932	0.0633087	0.990933	0.063277	0.990932	0.0632676
1876	0.990932	0.063386	0.990931	0.0633425	0.990932	0.0633107	0.990931	0.0633013
1877	0.990931	0.0634198	0.99093	0.0633763	0.990931	0.0633445	0.99093	0.0633351
1878	0.990932	0.0634535	0.990931	0.06341	0.990933	0.0633782	0.990932	0.0633688
1879	0.990932	0.0634873	0.990931	0.0634438	0.990933	0.063412	0.990932	0.0634026
1880	0.990934	0.0635211	0.990932	0.0634776	0.990934	0.0634457	0.990933	0.0634363
1881	0.990934	0.0635549	0.990933	0.0635113	0.990935	0.0634794	0.990934	0.0634701
1882	0.990931	0.0635887	0.99093	0.0635451	0.990932	0.0635132	0.990931	0.0635038
1883	0.990931	0.0636225	0.99093	0.0635788	0.990932	0.0635469	0.990931	0.0635375
1884	0.990933	0.0636563	0.990932	0.0636126	0.990933	0.0635807	0.990932	0.0635713
1885	0.990933	0.0636901	0.990932	0.0636464	0.990933	0.0636144	0.990932	0.063605
1886	0.990933	0.0637238	0.990932	0.0636801	0.990934	0.0636482	0.990933	0.0636388
1887	0.990934	0.0637576	0.990933	0.0637139	0.990935	0.0636819	0.990934	0.0636725
1888	0.990933	0.0637914	0.990932	0.0637477	0.990934	0.0637157	0.990933	0.0637063
1889	0.990933	0.0638252	0.990932	0.0637814	0.990933	0.0637494	0.990932	0.06374
1890	0.990931	0.063859	0.99093	0.0638152	0.990932	0.0637832	0.990931	0.0637737
1891	0.990928	0.0638928	0.990926	0.063849	0.990928	0.0638169	0.990928	0.0638075
1892	0.990926	0.0639266	0.990925	0.0638827	0.990927	0.0638507	0.990925	0.0638412
1893	0.990929	0.0639604	0.990928	0.0639165	0.99093	0.0638844	0.990929	0.063875
1894	0.990931	0.0639941	0.99093	0.0639503	0.990932	0.0639182	0.990931	0.0639087
1895	0.99093	0.0640279	0.990929	0.063984	0.990931	0.0639519	0.99093	0.0639425
1896	0.99093	0.0640617	0.990929	0.0640178	0.99093	0.0639857	0.990929	0.0639762
1897	0.990931	0.0640955	0.99093	0.0640516	0.990931	0.0640194	0.99093	0.0640099
1898	0.990933	0.0641293	0.990932	0.0640853	0.990933	0.0640532	0.990932	0.0640437
1899	0.990932	0.0641631	0.990932	0.0641191	0.990933	0.0640869	0.990932	0.0640774
1900	0.99093	0.0641969	0.990929	0.0641528	0.990931	0.0641207	0.990929	0.0641112
1901	0.99093	0.0642307	0.99093	0.0641866	0.990931	0.0641544	0.99093	0.0641449
1902	0.990931	0.0642644	0.99093	0.0642204	0.990931	0.0641881	0.99093	0.0641787
1903	0.990935	0.0642982	0.990934	0.0642541	0.990935	0.0642219	0.990934	0.0642124
1904	0.990935	0.064332	0.990934	0.0642879	0.990935	0.0642556	0.990934	0.0642461
1905	0.990938	0.0643658	0.990937	0.0643217	0.990938	0.0642894	0.990937	0.0642799
1906	0.990938	0.0643996	0.990938	0.0643554	0.990938	0.0643231	0.990938	0.0643136
1907	0.990936	0.0644334	0.990936	0.0643892	0.990936	0.0643569	0.990936	0.0643474
1908	0.990936	0.0644672	0.990936	0.064423	0.990936	0.0643906	0.990936	0.0643811
1909	0.990937	0.064501	0.990937	0.0644567	0.990937	0.0644244	0.990937	0.0644149
1910	0.990939	0.0645347	0.990939	0.0644905	0.990939	0.0644581	0.990939	0.0644486
1911	0.990941	0.0645685	0.990941	0.0645243	0.990941	0.0644919	0.990941	0.0644823
1912	0.990941	0.0646023	0.990941	0.064558	0.990941	0.0645256	0.990941	0.0645161
1913	0.990943	0.0646361	0.990943	0.0645918	0.990943	0.0645594	0.990943	0.0645498
1914	0.990942	0.0646699	0.990942	0.0646255	0.990942	0.0645931	0.990942	0.0645836
1915	0.990943	0.0647037	0.990943	0.0646593	0.990943	0.0646269	0.990943	0.0646173
1916	0.990942	0.0647375	0.990942	0.0646931	0.990942	0.0646606	0.990942	0.0646511
1917	0.990942	0.0647713	0.990942	0.0647268	0.990942	0.0646944	0.990942	0.0646848
1918	0.990944	0.0648051	0.990944	0.0647606	0.990944	0.0647281	0.990944	0.0647185
1919	0.990945	0.0648388	0.990945	0.0647944	0.990945	0.0647619	0.990945	0.0647523
1920	0.990945	0.0648726	0.990945	0.0648281	0.990945	0.0647956	0.990945	0.064786
1921	0.990944	0.0649064	0.990944	0.0648619	0.990944	0.0648294	0.990944	0.0648198
1922	0.990939	0.0649402	0.990939	0.0648957	0.990939	0.0648631	0.990939	0.0648535
1923	0.990936	0.064974	0.990936	0.0649294	0.990936	0.0648968	0.990936	0.0648873
1924	0.990934	0.0650078	0.990934	0.0649632	0.990934	0.0649306	0.990935	0.064921
1925	0.990936	0.0650416	0.990936	0.064997	0.990936	0.0649643	0.990936	0.0649547
1926	0.990936	0.0650754	0.990936	0.0650307	0.990936	0.0649981	0.990936	0.0649885
1927	0.990938	0.0651091	0.990938	0.0650645	0.990938	0.0650318	0.990938	0.0650222
1928	0.990937	0.0651429	0.990937	0.0650983	0.990937	0.0650656	0.990937	0.065056
1929	0.990939	0.0651767	0.990939	0.065132	0.990939	0.0650993	0.990939	0.0650897
1930	0.990941	0.0652105	0.990941	0.0651658	0.990941	0.0651331	0.990941	0.0651235
1931	0.990942	0.0652443	0.990942	0.0651995	0.990942	0.0651668	0.990942	0.0651572
1932	0.990942	0.0652781	0.990942	0.0652333	0.990942	0.0652006	0.990942	0.0651909
1933	0.990942	0.0653119	0.990942	0.0652671	0.990942	0.0652343	0.990942	0.0652247
1934	0.990943	0.0653457	0.990943	0.0653008	0.990943	0.0652681	0.990943	0.0652584
1935	0.990945	0.0653794	0.990945	0.0653346	0.990945	0.0653018	0.990945	0.0652922
1936	0.990942	0.0654132	0.990942	0.0653684	0.990942	0.0653356	0.990942	0.0653259
1937	0.990943	0.065447	0.990943	0.0654021	0.990943	0.0653693	0.990943	0.0653597
1938	0.990942	0.0654808	0.990942	0.0654359	0.990942	0.0654031	0.990942	0.0653934
1939	0.990941	0.0655146	0.990941	0.0654697	0.990941	0.0654368	0.990941	0.0654271
1940	0.990942	0.0655484	0.990942	0.0655034	0.990942	0.0654706	0.990942	0.0654609
1941	0.990941	0.0655822	0.990941	0.0655372	0.990941	0.0655043	0.990941	0.0654946
1942	0.990941	0.065616	0.990941	0.065571	0.990941	0.0655381	0.990941	0.0655284
1943	0.990939	0.0656497	0.990939	0.0656047	0.990939	0.0655718	0.990939	0.0655621
1944	0.99094	0.0656835	0.99094	0.0656385	0.99094	0.0656056	0.99094	0.0655959
1945	0.990937	0.0657173	0.990937	0.0656723	0.990937	0.0656393	0.990937	0.0656296
1946	0.990938	0.0657511	0.990937	0.065706	0.990937	0.065673	0.990938	0.0656633
1947	0.99094	0.0657849	0.99094	0.0657398	0.99094	0.0657068	0.99094	0.0656971
1948	0.99094	0.0658187	0.99094	0.0657735	0.99094	0.0657405	0.99094	0.0657308
1949	0.990942	0.0658525	0.990942	0.0658073	0.990942	0.0657743	0.990942	0.0657646
1950	0.990942	0.0658863	0.990942	0.0658411	0.990942	0.065808	0.990942	0.0657983
1951	0.990941	0.06592	0.990941	0.0658748	0.99094	0.0658418	0.990941	0.0658321
1952	0.990938	0.0659538	0.990938	0.0659086	0.990938	0.0658755	0.990938	0.0658658
1953	0.990938	0.0659876	0.990938	0.0659424	0.990938	0.0659093	0.990938	0.0658995
1954	0.990933	0.0660214	0.990933	0.0659761	0.990933	0.065943	0.990933	0.0659333
1955	0.99093	0.0660552	0.99093	0.0660099	0.99093	0.0659768	0.99093	0.065967
1956	0.990926	0.066089	0.990926	0.0660437	0.990926	0.0660105	0.990926	0.0660008
1957	0.990923	0.0661228	0.990923	0.0660774	0.990923	0.0660443	0.990923	0.0660345
1958	0.990926	0.0661566	0.990926	0.0661112	0.990926	0.066078	0.990926	0.0660683
1959	0.990928	0.0661904	0.990928	0.066145	0.990928	0.0661118	0.990928	0.066102
1960	0.99093	0.0662241	0.99093	0.0661787	0.99093	0.0661455	0.99093	0.0661357
1961	0.990933	0.0662579	0.990933	0.0662125	0.990933	0.0661793	0.990933	0.0661695
1962	0.990933	0.0662917	0.990933	0.0662463	0.990933	0.066213	0.990933	0.0662032
1963	0.990934	0.0663255	0.990934	0.06628	0.990934	0.0662468	0.990934	0.066237
1964	0.990932	0.0663593	0.990932	0.0663138	0.990932	0.0662805	0.990932	0.0662707
1965	0.990933	0.0663931	0.990933	0.0663475	0.990933	0.0663143	0.990933	0.0663044
1966	0.990934	0.0664269	0.990934	0.0663813	0.990934	0.066348	0.990934	0.0663382
1967	0.990937	0.0664607	0.990937	0.0664151	0.990937	0.0663817	0.990937	0.0663719
1968	0.990938	0.0664944	0.990938	0.0664488	0.990938	0.0664155	0.990938	0.0664057
1969	0.990941	0.0665282	0.990941	0.0664826	0.990941	0.0664492	0.990941	0.0664394
1970	0.990941	0.066562	0.990941	0.0665164	0.990941	0.066483	0.990941	0.0664732
1971	0.990943	0.0665958	0.990943	0.0665501	0.990943	0.0665167	0.990943	0.0665069
1972	0.990944	0.0666296	0.990944	0.0665839	0.990944	0.0665505	0.990944	0.0665406
1973	0.990945	0.0666634	0.990945	0.0666177	0.990945	0.0665842	0.990945	0.0665744
1974	0.990949	0.0666972	0.990949	0.0666514	0.990949	0.066618	0.990949	0.0666081
1975	0.99095	0.066731	0.99095	0.0666852	0.99095	0.0666517	0.99095	0.0666419
1976	0.990949	0.0667647	0.990949	0.066719	0.990949	0.0666855	0.990949	0.0666756
1977	0.990952	0.0667985	0.990952	0.0667527	0.990952	0.0667192	0.990952	0.0667094
1978	0.99095	0.0668323	0.990949	0.0667865	0.990949	0.066753	0.99095	0.0667431
1979	0.990953	0.0668661	0.990953	0.0668203	0.990953	0.0667867	0.990953	0.0667768
1980	0.990952	0.0668999	0.990952	0.066854	0.990952	0.0668205	0.990952	0.0668106
1981	0.990953	0.0669337	0.990953	0.0668878	0.990953	0.0668542	0.990953	0.0668443
1982	0.990949	0.0669675	0.990949	0.0669215	0.990949	0.066888	0.990949	0.0668781
1983	0.990952	0.0670013	0.990952	0.0669553	0.990952	0.0669217	0.990952	0.0669118
1984	0.990951	0.067035	0.990951	0.0669891	0.990951	0.0669555	0.990951	0.0669456
1985	0.990949	0.0670688	0.990949	0.0670228	0.990949	0.0669892	0.990949	0.0669793
1986	0.990945	0.0671026	0.990945	0.0670566	0.990945	0.067023	0.990945	0.067013
1987	0.990945	0.0671364	0.990945	0.0670904	0.990945	0.0670567	0.990945	0.0670468
1988	0.990945	0.0671702	0.990945	0.0671241	0.990945	0.0670904	0.990945	0.0670805
1989	0.990941	0.067204	0.990941	0.0671579	0.990941	0.0671242	0.990941	0.0671143
1990	0.990941	0.0672378	0.990941	0.0671917	0.990941	0.0671579	0.990941	0.067148
1991	0.990942	0.0672716	0.990942	0.0672254	0.990942	0.0671917	0.990942	0.0671818
1992	0.990942	0.0673053	0.990942	0.0672592	0.990942	0.0672254	0.990942	0.0672155
1993	0.990943	0.0673391	0.990943	0.067293	0.990943	0.0672592	0.990943	0.0672492
1994	0.990947	0.0673729	0.990947	0.0673267	0.990947	0.0672929	0.990947	0.067283
1995	0.990947	0.0674067	0.990947	0.0673605	0.990947	0.0673267	0.990947	0.0673167
1996	0.990946	0.0674405	0.990947	0.0673942	0.990946	0.0673604	0.990947	0.0673505
1997	0.990948	0.0674743	0.990948	0.067428	0.990948	0.0673942	0.990948	0.0673842
1998	0.99095	0.0675081	0.99095	0.0674618	0.99095	0.0674279	0.99095	0.067418
[truncated: 27,638 more rows]
