# Supplementary material for: Sequence-to-sequence translation from mass spectra to peptides with a transformer model
Source: Nat Commun. 2024 Jul 30;15:6427. doi: 10.1038/s41467-024-49731-x (PMC11289372; doi:10.1038/s41467-024-49731-x)
Supplement: Supplementary file 4 — Source data [file 41467_2024_49731_MOESM4_ESM.zip › source_data/Figure_4.xlsx]

## Sheet: Figure 4A
Casanovo Rank	Casanovo in metapeptide count	Casanovo in Tide metapeptide count	Casanovo in non-redundant environmental count	Casanovo in Tide non-redundant environmental count
1	1	0	1	0
2	1	0	1	0
3	1	0	1	0
4	1	0	1	0
5	1	0	1	0
6	2	0	2	0
7	3	0	3	0
8	4	1	4	1
9	5	2	5	1
10	6	2	5	1
11	6	2	5	1
12	7	3	6	1
13	7	3	6	1
14	8	3	7	1
15	9	3	8	1
16	10	4	8	1
17	11	4	8	1
18	11	4	8	1
19	11	4	8	1
20	12	5	8	1
21	13	5	8	1
22	14	6	9	1
23	14	6	10	1
24	15	7	11	2
25	16	7	12	2
26	17	8	12	2
27	17	8	12	2
28	18	8	13	2
29	18	8	13	2
30	18	8	14	3
31	19	9	15	4
32	20	10	15	4
33	20	10	15	4
34	21	11	15	4
35	22	12	16	5
36	22	12	16	5
37	22	12	17	5
38	23	13	17	5
39	24	13	17	5
40	25	14	17	5
41	25	14	17	5
42	25	14	18	5
43	25	14	19	5
44	26	15	20	5
45	26	15	20	5
46	26	15	20	5
47	27	16	20	5
48	27	16	20	5
49	27	16	20	5
50	28	16	21	5
51	29	17	21	5
52	29	17	21	5
53	30	18	21	5
54	30	18	21	5
55	30	18	21	5
56	30	18	21	5
57	30	18	22	5
58	31	19	23	6
59	31	19	23	6
60	32	19	24	6
61	32	19	24	6
62	33	20	25	7
63	33	20	26	7
64	33	20	26	7
65	34	21	26	7
66	35	21	27	7
67	36	22	28	7
68	37	23	28	7
69	37	23	28	7
70	37	23	28	7
71	37	23	29	7
72	37	23	29	7
73	38	24	30	7
74	39	25	30	7
75	39	25	30	7
76	39	25	30	7
77	39	25	31	7
78	40	25	32	7
79	40	25	32	7
80	41	26	33	8
81	42	27	33	8
82	43	27	34	8
83	44	27	34	8
84	44	27	34	8
85	44	27	34	8
86	44	27	34	8
87	45	28	34	8
88	45	28	34	8
89	45	28	34	8
90	45	28	34	8
91	45	28	34	8
92	46	28	35	8
93	46	28	35	8
94	46	28	35	8
95	46	28	35	8
96	47	29	36	9
97	47	29	36	9
98	47	29	36	9
99	48	30	36	9
100	48	30	36	9
101	49	30	37	9
102	49	30	37	9
103	49	30	37	9
104	49	30	37	9
105	49	30	37	9
106	49	30	37	9
107	49	30	38	9
108	49	30	38	9
109	49	30	38	9
110	49	30	38	9
111	50	31	39	10
112	50	31	39	10
113	50	31	39	10
114	51	32	39	10
115	52	33	40	11
116	53	34	41	12
117	54	35	41	12
118	54	35	41	12
119	55	36	42	13
120	55	36	42	13
121	55	36	42	13
122	55	36	42	13
123	55	36	42	13
124	55	36	42	13
125	56	37	43	14
126	56	37	43	14
127	57	38	44	14
128	57	38	44	14
129	58	39	45	15
130	58	39	45	15
131	58	39	45	15
132	59	40	46	16
133	59	40	46	16
134	59	40	46	16
135	59	40	46	16
136	59	40	46	16
137	59	40	46	16
138	59	40	47	17
139	59	40	47	17
140	60	41	47	17
141	61	41	47	17
142	61	41	47	17
143	62	42	47	17
144	62	42	47	17
145	62	42	47	17
146	62	42	47	17
147	63	43	48	17
148	64	44	49	18
149	65	45	50	19
150	65	45	50	19
151	65	45	50	19
152	65	45	50	19
153	66	46	51	20
154	67	46	52	21
155	68	47	53	22
156	68	47	53	22
157	69	48	53	22
158	70	48	54	22
159	70	48	54	22
160	70	48	54	22
161	71	49	55	23
162	71	49	55	23
163	71	49	55	23
164	72	50	56	24
165	72	50	56	24
166	72	50	56	24
167	72	50	56	24
168	73	50	57	24
169	74	51	58	24
170	74	51	58	24
171	75	52	59	25
172	75	52	59	25
173	76	53	60	26
174	76	53	60	26
175	76	53	60	26
176	76	53	60	26
177	77	54	61	26
178	77	54	61	26
179	78	54	61	26
180	78	54	61	26
181	78	54	61	26
182	79	54	61	26
183	79	54	61	26
184	79	54	61	26
185	79	54	61	26
186	79	54	61	26
187	79	54	61	26
188	80	55	62	26
189	80	55	62	26
190	80	55	63	26
191	80	55	63	26
192	81	56	63	26
193	81	56	63	26
194	82	56	63	26
195	82	56	63	26
196	82	56	63	26
197	82	56	63	26
198	82	56	63	26
199	83	57	63	26
200	83	57	63	26
201	83	57	63	26
202	84	58	63	26
203	84	58	63	26
204	85	59	64	27
205	85	59	64	27
206	85	59	64	27
207	85	59	64	27
208	86	60	65	28
209	86	60	65	28
210	86	60	65	28
211	86	60	65	28
212	86	60	66	29
213	87	60	67	29
214	87	60	67	29
215	87	60	67	29
216	87	60	67	29
217	88	61	67	29
218	88	61	67	29
219	89	61	67	29
220	90	61	68	30
221	90	61	68	30
222	91	61	68	30
223	92	62	69	30
224	92	62	69	30
225	92	62	69	30
226	93	63	69	30
227	93	63	69	30
228	94	64	70	30
229	95	65	70	30
230	96	66	70	30
231	96	66	70	30
232	97	67	70	30
233	97	67	70	30
234	98	68	70	30
235	98	68	70	30
236	99	69	71	31
237	99	69	71	31
238	100	69	72	31
239	101	69	73	31
240	102	69	74	31
241	102	69	74	31
242	102	69	74	31
243	102	69	74	31
244	103	69	74	31
245	103	69	74	31
246	103	69	74	31
247	103	69	74	31
248	104	70	74	31
249	104	70	74	31
250	104	70	74	31
251	105	71	75	32
252	105	71	75	32
253	105	71	75	32
254	105	71	75	32
255	106	71	76	32
256	107	71	76	32
257	108	71	76	32
258	108	71	76	32
259	109	72	77	33
260	109	72	77	33
261	109	72	77	33
262	110	73	77	33
263	110	73	77	33
264	110	73	77	33
265	110	73	77	33
266	110	73	77	33
267	110	73	77	33
268	110	73	77	33
269	110	73	77	33
270	111	74	77	33
271	112	74	77	33
272	112	74	77	33
273	112	74	77	33
274	112	74	77	33
275	113	75	78	34
276	113	75	78	34
277	113	75	78	34
278	113	75	78	34
279	114	75	78	34
280	114	75	78	34
281	114	75	78	34
282	114	75	78	34
283	115	76	78	34
284	115	76	78	34
285	115	76	78	34
286	115	76	78	34
287	115	76	78	34
288	116	77	78	34
289	116	77	78	34
290	116	77	78	34
291	116	77	78	34
292	117	78	78	34
293	117	78	78	34
294	117	78	78	34
295	117	78	78	34
296	118	79	78	34
297	118	79	78	34
298	118	79	78	34
299	118	79	78	34
300	118	79	79	34
301	119	79	79	34
302	120	80	80	35
303	121	81	80	35
304	121	81	80	35
305	122	81	80	35
306	123	82	80	35
307	123	82	80	35
308	123	82	80	35
309	123	82	80	35
310	123	82	80	35
311	123	82	80	35
312	123	82	80	35
313	123	82	80	35
314	123	82	80	35
315	124	83	81	36
316	124	83	81	36
317	124	83	81	36
318	125	83	81	36
319	125	83	81	36
320	125	83	81	36
321	125	83	81	36
322	126	84	81	36
323	127	85	81	36
324	127	85	81	36
325	127	85	81	36
326	127	85	81	36
327	127	85	81	36
328	127	85	81	36
329	127	85	81	36
330	127	85	81	36
331	127	85	81	36
332	128	86	82	36
333	128	86	83	36
334	128	86	83	36
335	128	86	83	36
336	129	87	83	36
337	130	87	83	36
338	130	87	83	36
339	130	87	83	36
340	130	87	83	36
341	130	87	83	36
342	130	87	83	36
343	130	87	83	36
344	130	87	83	36
345	130	87	83	36
346	130	87	83	36
347	130	87	83	36
348	131	88	84	37
349	132	89	84	37
350	133	90	84	37
351	134	91	85	38
352	135	92	85	38
353	136	93	85	38
354	136	93	85	38
355	136	93	85	38
356	137	93	86	39
357	138	94	87	40
358	139	95	88	41
359	140	95	88	41
360	140	95	88	41
361	141	95	88	41
362	141	95	88	41
363	142	95	89	41
364	142	95	89	41
365	142	95	89	41
366	142	95	89	41
367	143	95	89	41
368	143	95	89	41
369	143	95	89	41
370	143	95	89	41
371	143	95	89	41
372	144	95	89	41
373	145	96	89	41
374	145	96	89	41
375	145	96	89	41
376	146	97	89	41
377	146	97	89	41
378	146	97	89	41
379	147	98	89	41
380	147	98	89	41
381	147	98	89	41
382	147	98	89	41
383	147	98	89	41
384	147	98	89	41
385	148	98	89	41
386	148	98	89	41
387	148	98	89	41
388	149	99	89	41
389	150	100	89	41
390	151	101	89	41
391	152	102	90	41
392	153	102	90	41
393	154	102	91	41
394	155	103	92	42
395	155	103	92	42
396	156	104	92	42
397	157	104	92	42
398	157	104	92	42
399	157	104	92	42
400	158	104	92	42
401	158	104	93	43
402	159	104	93	43
403	160	105	93	43
404	160	105	93	43
405	161	106	93	43
406	162	107	94	44
407	162	107	94	44
408	163	107	95	44
409	164	107	96	44
410	164	107	96	44
411	164	107	96	44
412	165	107	96	44
413	165	107	96	44
414	165	107	96	44
415	165	107	96	44
416	166	107	96	44
417	167	107	96	44
418	168	107	97	44
419	169	107	97	44
420	169	107	97	44
421	169	107	97	44
422	170	108	97	44
423	170	108	97	44
424	170	108	97	44
425	171	109	98	45
426	171	109	98	45
427	172	110	98	45
428	173	110	98	45
429	174	110	98	45
430	174	110	98	45
431	174	110	98	45
432	175	111	99	46
433	176	111	99	46
434	176	111	99	46
435	177	112	100	46
436	178	113	101	46
437	178	113	101	46
438	178	113	101	46
439	178	113	101	46
440	178	113	101	46
441	178	113	101	46
442	178	113	101	46
443	179	113	101	46
444	179	113	101	46
445	179	113	101	46
446	180	114	102	47
447	180	114	102	47
448	181	115	102	47
449	182	115	102	47
450	183	116	102	47
451	183	116	102	47
452	184	117	102	47
453	185	118	102	47
454	185	118	102	47
455	185	118	102	47
456	185	118	102	47
457	186	119	102	47
458	186	119	102	47
459	186	119	102	47
460	186	119	103	47
461	187	120	103	47
462	187	120	103	47
463	188	121	103	47
464	188	121	104	47
465	189	122	105	48
466	189	122	105	48
467	190	122	105	48
468	190	122	105	48
469	190	122	105	48
470	191	123	105	48
471	192	123	105	48
472	192	123	105	48
473	192	123	105	48
474	192	123	105	48
475	192	123	105	48
476	192	123	105	48
477	193	124	105	48
478	194	125	105	48
479	194	125	105	48
480	194	125	105	48
481	195	125	105	48
482	195	125	106	48
483	196	125	106	48
484	197	125	107	48
485	197	125	107	48
486	197	125	107	48
487	197	125	107	48
488	198	125	108	48
489	199	126	109	49
490	199	126	109	49
491	199	126	109	49
492	199	126	109	49
493	199	126	109	49
494	200	126	109	49
495	201	127	110	50
496	201	127	110	50
497	201	127	110	50
498	202	128	110	50
499	203	128	110	50
500	204	129	110	50
501	204	129	110	50
502	205	129	110	50
503	206	130	111	51
504	206	130	111	51
505	207	130	112	51
506	207	130	112	51
507	207	130	112	51
508	208	131	112	51
509	208	131	112	51
510	208	131	112	51
511	209	132	113	52
512	209	132	113	52
513	209	132	113	52
514	210	133	113	52
515	210	133	113	52
516	210	133	113	52
517	210	133	113	52
518	210	133	113	52
519	210	133	113	52
520	210	133	113	52
521	211	133	113	52
522	211	133	113	52
523	211	133	113	52
524	212	134	113	52
525	212	134	113	52
526	212	134	113	52
527	213	135	113	52
528	213	135	113	52
529	213	135	113	52
530	213	135	113	52
531	214	136	114	53
532	214	136	114	53
533	214	136	114	53
534	215	136	115	53
535	216	136	116	53
536	216	136	116	53
537	217	136	117	53
538	218	137	118	53
539	218	137	118	53
540	218	137	118	53
541	218	137	119	53
542	218	137	119	53
543	219	138	119	53
544	219	138	119	53
545	219	138	119	53
546	219	138	119	53
547	219	138	119	53
548	220	138	120	53
549	221	139	121	54
550	221	139	121	54
551	221	139	121	54
552	222	139	121	54
553	223	139	122	54
554	224	140	122	54
555	224	140	122	54
556	225	140	122	54
557	225	140	122	54
558	226	141	123	55
559	226	141	123	55
560	226	141	123	55
561	227	142	124	56
562	227	142	124	56
563	228	142	125	56
564	228	142	125	56
565	228	142	125	56
566	229	143	125	56
567	229	143	125	56
568	230	143	126	56
569	230	143	126	56
570	230	143	126	56
571	231	143	126	56
572	232	144	127	57
573	233	145	128	58
574	233	145	128	58
575	233	145	128	58
576	233	145	128	58
577	234	146	128	58
578	235	147	128	58
579	236	148	128	58
580	236	148	128	58
581	237	149	129	59
582	237	149	129	59
583	238	149	129	59
584	238	149	129	59
585	238	149	129	59
586	238	149	129	59
587	238	149	129	59
588	239	149	129	59
589	239	149	129	59
590	240	150	129	59
591	240	150	129	59
592	241	151	130	59
593	241	151	130	59
594	241	151	130	59
595	241	151	130	59
596	242	151	131	60
597	242	151	131	60
598	243	152	131	60
599	243	152	131	60
600	243	152	131	60
601	243	152	131	60
602	244	152	131	60
603	244	152	131	60
604	244	152	131	60
605	244	152	131	60
606	244	152	131	60
607	245	153	131	60
608	245	153	131	60
609	245	153	131	60
610	246	154	132	61
611	247	154	132	61
612	247	154	132	61
613	247	154	132	61
614	248	155	132	61
615	248	155	132	61
616	249	156	132	61
617	249	156	132	61
618	249	156	132	61
619	249	156	132	61
620	250	157	133	62
621	250	157	133	62
622	251	158	133	62
623	251	158	133	62
624	252	159	133	62
625	253	160	133	62
626	254	161	133	62
627	255	162	133	62
628	256	162	133	62
629	257	162	134	62
630	257	162	134	62
631	257	162	135	62
632	257	162	136	63
633	258	162	136	63
634	258	162	136	63
635	258	162	136	63
636	258	162	136	63
637	259	163	137	64
638	259	163	137	64
639	259	163	138	64
640	260	164	138	64
641	260	164	138	64
642	260	164	138	64
643	261	164	138	64
644	261	164	138	64
645	262	165	138	64
646	262	165	138	64
647	262	165	138	64
648	262	165	138	64
649	262	165	138	64
650	262	165	138	64
651	262	165	138	64
652	263	166	139	65
653	263	166	139	65
654	263	166	139	65
655	264	167	140	66
656	265	168	140	66
657	265	168	140	66
658	265	168	140	66
659	265	168	140	66
660	266	169	140	66
661	266	169	140	66
662	266	169	140	66
663	266	169	140	66
664	266	169	140	66
665	266	169	140	66
666	267	169	141	66
667	268	169	141	66
668	268	169	141	66
669	269	170	141	66
670	270	171	141	66
671	270	171	141	66
672	271	171	141	66
673	271	171	141	66
674	271	171	141	66
675	271	171	141	66
676	271	171	141	66
677	271	171	141	66
678	271	171	141	66
679	271	171	141	66
680	271	171	141	66
681	271	171	141	66
682	271	171	141	66
683	271	171	141	66
684	271	171	141	66
685	272	172	141	66
686	272	172	141	66
687	272	172	141	66
688	272	172	142	66
689	272	172	142	66
690	272	172	142	66
691	273	173	142	66
692	273	173	142	66
693	274	174	143	66
694	274	174	143	66
695	274	174	143	66
696	275	175	143	66
697	275	175	143	66
698	275	175	143	66
699	275	175	143	66
700	275	175	144	67
701	275	175	144	67
702	276	176	145	68
703	277	177	145	68
704	277	177	145	68
705	277	177	145	68
706	277	177	145	68
707	278	177	146	69
708	279	177	146	69
709	280	178	147	70
710	281	179	147	70
711	281	179	147	70
712	281	179	147	70
713	282	180	147	70
714	282	180	147	70
715	283	180	148	70
716	284	181	148	70
717	284	181	148	70
718	285	181	148	70
719	286	182	149	71
720	287	182	149	71
721	287	182	149	71
722	287	182	149	71
723	287	182	149	71
724	287	182	149	71
725	288	183	149	71
726	289	183	150	71
727	289	183	150	71
728	289	183	150	71
729	289	183	150	71
730	289	183	150	71
731	289	183	150	71
732	289	183	150	71
733	289	183	150	71
734	289	183	150	71
735	290	184	151	72
736	290	184	151	72
737	291	184	152	72
738	291	184	152	72
739	291	184	152	72
740	292	184	153	72
741	292	184	153	72
742	293	185	154	72
743	294	185	154	72
744	295	186	154	72
745	296	186	154	72
746	297	187	154	72
747	297	187	154	72
748	297	187	155	72
749	297	187	155	72
750	298	188	155	72
751	299	189	155	72
752	299	189	155	72
753	299	189	155	72
754	299	189	155	72
755	299	189	155	72
756	299	189	155	72
757	299	189	155	72
758	300	189	155	72
759	300	189	155	72
760	300	189	155	72
761	300	189	155	72
762	300	189	155	72
763	301	190	155	72
764	302	191	155	72
765	302	191	155	72
766	303	192	156	72
767	303	192	156	72
768	303	192	156	72
769	304	193	156	72
770	304	193	156	72
771	305	193	156	72
772	306	193	156	72
773	306	193	156	72
774	306	193	156	72
775	306	193	156	72
776	306	193	156	72
777	306	193	156	72
778	306	193	156	72
779	307	194	156	72
780	308	194	157	72
781	309	195	157	72
782	309	195	157	72
783	309	195	157	72
784	309	195	157	72
785	309	195	157	72
786	309	195	157	72
787	309	195	157	72
788	310	196	158	73
789	311	196	158	73
790	311	196	158	73
791	311	196	158	73
792	311	196	158	73
793	312	197	159	73
794	312	197	160	73
795	312	197	160	73
796	313	197	160	73
797	313	197	160	73
798	313	197	160	73
799	313	197	161	74
800	313	197	161	74
801	313	197	161	74
802	314	197	162	74
803	314	197	162	74
804	314	197	162	74
805	314	197	162	74
806	314	197	162	74
807	314	197	162	74
808	315	198	163	75
809	315	198	163	75
810	316	198	164	75
811	317	199	164	75
812	317	199	164	75
813	317	199	164	75
814	317	199	164	75
815	318	200	164	75
816	319	200	165	75
817	320	200	166	75
818	320	200	166	75
819	321	200	167	75
820	321	200	167	75
821	322	201	168	76
822	323	202	168	76
823	324	203	168	76
824	325	204	169	76
825	326	204	169	76
826	326	204	169	76
827	326	204	169	76
828	326	204	169	76
829	326	204	169	76
830	327	205	169	76
831	327	205	169	76
832	328	206	169	76
833	328	206	169	76
834	328	206	169	76
835	329	207	169	76
836	330	208	169	76
837	331	209	169	76
838	332	210	169	76
839	333	210	169	76
840	334	211	169	76
841	334	211	169	76
842	334	211	169	76
843	335	211	170	76
844	336	212	171	77
845	337	212	171	77
846	338	212	171	77
847	339	212	171	77
848	339	212	171	77
849	340	213	172	77
850	340	213	172	77
851	340	213	172	77
852	340	213	172	77
853	340	213	172	77
854	341	214	172	77
855	342	215	172	77
856	343	216	172	77
857	344	217	173	78
858	345	217	173	78
859	346	217	173	78
860	346	217	173	78
861	347	218	174	79
862	347	218	174	79
863	347	218	174	79
864	347	218	174	79
865	348	218	174	79
866	348	218	174	79
867	349	219	175	80
868	350	219	175	80
869	350	219	175	80
870	351	219	176	80
871	351	219	176	80
872	352	220	176	80
873	352	220	176	80
874	352	220	176	80
875	352	220	176	80
876	353	221	176	80
877	354	222	177	81
878	354	222	177	81
879	354	222	177	81
880	355	223	178	82
881	355	223	178	82
882	356	224	179	82
883	356	224	179	82
884	357	225	179	82
885	358	226	180	82
886	359	226	180	82
887	360	227	180	82
888	361	227	181	82
889	361	227	181	82
890	361	227	181	82
891	361	227	181	82
892	361	227	181	82
893	362	228	181	82
894	362	228	181	82
895	362	228	181	82
896	362	228	181	82
897	362	228	181	82
898	363	229	182	82
899	363	229	183	82
900	364	230	184	83
901	364	230	184	83
902	365	231	184	83
903	365	231	184	83
904	365	231	184	83
905	365	231	184	83
906	365	231	184	83
907	366	232	184	83
908	366	232	184	83
909	366	232	184	83
910	367	233	185	84
911	367	233	185	84
912	368	233	185	84
913	368	233	185	84
914	368	233	186	84
915	369	234	187	85
916	370	235	187	85
917	371	236	187	85
918	371	236	187	85
919	371	236	187	85
920	372	236	187	85
921	372	236	187	85
922	373	236	188	85
923	374	237	188	85
924	375	238	189	86
925	375	238	189	86
926	375	238	189	86
927	375	238	189	86
928	375	238	189	86
929	376	239	190	87
930	377	239	190	87
931	378	240	190	87
932	379	241	190	87
933	379	241	190	87
934	380	242	190	87
935	381	243	190	87
936	381	243	190	87
937	382	243	190	87
938	383	243	191	88
939	384	244	191	88
940	384	244	191	88
941	385	244	191	88
942	386	245	191	88
943	386	245	191	88
944	387	245	191	88
945	387	245	191	88
946	387	245	191	88
947	388	245	192	88
948	389	245	193	88
949	389	245	193	88
950	389	245	193	88
951	389	245	193	88
952	389	245	193	88
953	389	245	193	88
954	390	246	193	88
955	391	247	194	88
956	391	247	194	88
957	391	247	194	88
958	391	247	194	88
959	391	247	194	88
960	392	248	194	88
961	392	248	194	88
962	393	248	194	88
963	393	248	194	88
964	394	249	194	88
965	394	249	194	88
966	395	250	194	88
967	396	250	195	88
968	396	250	195	88
969	397	251	196	89
970	398	252	197	90
971	399	253	198	90
972	400	254	198	90
973	401	254	198	90
974	401	254	198	90
975	401	254	198	90
976	402	255	199	91
977	402	255	199	91
978	402	255	199	91
979	402	255	199	91
980	403	255	200	91
981	403	255	200	91
982	403	255	200	91
983	403	255	200	91
984	404	256	200	91
985	404	256	200	91
986	404	256	200	91
987	404	256	201	92
988	405	257	202	92
989	405	257	202	92
990	405	257	202	92
991	405	257	202	92
992	405	257	202	92
993	406	257	202	92
994	407	257	203	93
995	408	257	203	93
996	409	258	203	93
997	409	258	203	93
998	410	259	203	93
999	410	259	203	93
1000	410	259	204	93
1001	410	259	204	93
1002	411	259	204	93
1003	412	260	204	93
1004	413	260	205	94
1005	414	261	205	94
1006	415	261	205	94
1007	415	261	205	94
1008	416	261	206	94
1009	416	261	206	94
1010	416	261	206	94
1011	417	262	207	95
1012	417	262	207	95
1013	417	262	207	95
1014	417	262	207	95
1015	417	262	207	95
1016	417	262	207	95
1017	418	263	207	95
1018	419	264	208	96
1019	420	264	209	96
1020	420	264	209	96
1021	420	264	209	96
1022	421	265	210	97
1023	421	265	210	97
1024	422	266	210	97
1025	423	266	210	97
1026	424	267	210	97
1027	424	267	210	97
1028	425	267	210	97
1029	425	267	210	97
1030	425	267	210	97
1031	426	268	211	97
1032	426	268	211	97
1033	427	269	211	97
1034	427	269	211	97
1035	427	269	211	97
1036	427	269	211	97
1037	427	269	211	97
1038	427	269	211	97
1039	427	269	211	97
1040	427	269	211	97
1041	428	270	211	97
1042	428	270	211	97
1043	428	270	212	97
1044	428	270	212	97
1045	428	270	212	97
1046	428	270	212	97
1047	429	271	212	97
1048	430	272	213	98
1049	430	272	213	98
1050	431	273	213	98
1051	431	273	213	98
1052	432	273	213	98
1053	432	273	213	98
1054	433	273	214	98
1055	433	273	214	98
1056	434	273	215	98
1057	435	274	215	98
1058	435	274	215	98
1059	435	274	215	98
1060	435	274	215	98
1061	435	274	215	98
1062	436	275	215	98
1063	436	275	215	98
1064	436	275	215	98
1065	436	275	215	98
1066	436	275	215	98
1067	437	276	215	98
1068	438	277	216	99
1069	439	277	217	100
1070	439	277	217	100
1071	439	277	217	100
1072	439	277	217	100
1073	439	277	217	100
1074	439	277	217	100
1075	439	277	217	100
1076	439	277	217	100
1077	440	278	218	101
1078	440	278	218	101
1079	440	278	218	101
1080	440	278	218	101
1081	440	278	218	101
1082	441	278	219	101
1083	441	278	219	101
1084	441	278	219	101
1085	442	278	219	101
1086	443	279	220	102
1087	444	279	221	102
1088	444	279	221	102
1089	444	279	221	102
1090	444	279	221	102
1091	444	279	221	102
1092	444	279	221	102
1093	445	280	222	103
1094	445	280	222	103
1095	446	281	222	103
1096	446	281	222	103
1097	447	281	223	103
1098	447	281	223	103
1099	448	281	223	103
1100	448	281	223	103
1101	449	282	223	103
1102	450	283	223	103
1103	450	283	223	103
1104	450	283	223	103
1105	451	284	223	103
1106	452	284	224	104
1107	453	285	224	104
1108	454	286	224	104
1109	454	286	224	104
1110	454	286	224	104
1111	454	286	224	104
1112	454	286	224	104
1113	454	286	224	104
1114	455	287	225	104
1115	455	287	225	104
1116	456	288	225	104
1117	456	288	225	104
1118	457	289	225	104
1119	457	289	225	104
1120	458	289	226	105
1121	459	290	226	105
1122	459	290	226	105
1123	460	291	226	105
1124	461	292	226	105
1125	461	292	226	105
1126	462	292	227	105
1127	463	292	228	105
1128	464	293	228	105
1129	465	293	228	105
1130	466	293	229	105
1131	466	293	229	105
1132	467	294	229	105
1133	468	294	230	105
1134	468	294	230	105
1135	468	294	230	105
1136	468	294	230	105
1137	469	294	230	105
1138	470	295	230	105
1139	470	295	230	105
1140	471	295	231	105
1141	471	295	231	105
1142	472	295	231	105
1143	472	295	231	105
1144	473	296	231	105
1145	473	296	231	105
1146	473	296	231	105
1147	473	296	231	105
1148	474	297	231	105
1149	474	297	231	105
1150	475	297	231	105
1151	476	297	231	105
1152	476	297	231	105
1153	476	297	231	105
1154	476	297	231	105
1155	476	297	231	105
1156	477	297	231	105
1157	477	297	231	105
1158	477	297	231	105
1159	478	297	232	105
1160	478	297	232	105
1161	479	298	232	105
1162	480	298	232	105
1163	481	299	232	105
1164	482	300	232	105
1165	482	300	232	105
1166	483	300	232	105
1167	484	301	233	106
1168	484	301	233	106
1169	485	302	233	106
1170	486	303	234	107
1171	487	304	235	108
1172	487	304	235	108
1173	487	304	235	108
1174	488	305	235	108
1175	489	306	235	108
1176	489	306	235	108
1177	490	306	236	108
1178	490	306	236	108
1179	491	307	236	108
1180	491	307	236	108
1181	492	308	236	108
1182	493	309	236	108
1183	493	309	237	108
1184	493	309	237	108
1185	494	310	238	109
1186	494	310	238	109
1187	494	310	238	109
1188	494	310	238	109
1189	494	310	238	109
1190	494	310	239	110
1191	494	310	239	110
1192	494	310	239	110
1193	494	310	239	110
1194	495	311	239	110
1195	495	311	239	110
1196	496	311	239	110
1197	496	311	239	110
1198	496	311	239	110
1199	497	312	239	110
1200	498	312	239	110
1201	499	313	240	111
1202	499	313	240	111
1203	500	314	241	112
1204	501	314	241	112
1205	502	315	241	112
1206	502	315	241	112
1207	503	316	242	113
1208	503	316	242	113
1209	503	316	242	113
1210	504	317	242	113
1211	505	317	242	113
1212	506	318	242	113
1213	506	318	242	113
1214	507	318	243	113
1215	508	318	244	113
1216	508	318	244	113
1217	509	319	245	114
1218	509	319	245	114
1219	509	319	245	114
1220	509	319	246	114
1221	510	320	246	114
1222	510	320	246	114
1223	511	320	247	115
1224	511	320	247	115
1225	511	320	247	115
1226	512	321	248	116
1227	512	321	248	116
1228	512	321	248	116
1229	512	321	248	116
1230	512	321	248	116
1231	513	322	248	116
1232	513	322	248	116
1233	514	323	249	117
1234	514	323	249	117
1235	514	323	249	117
1236	514	323	249	117
1237	514	323	249	117
1238	514	323	249	117
1239	515	324	249	117
1240	515	324	249	117
1241	515	324	249	117
1242	515	324	249	117
1243	516	325	249	117
1244	516	325	249	117
1245	516	325	249	117
1246	516	325	250	117
1247	516	325	250	117
1248	516	325	250	117
1249	516	325	250	117
1250	517	326	250	117
1251	517	326	250	117
1252	517	326	250	117
1253	518	327	250	117
1254	518	327	250	117
1255	518	327	250	117
1256	518	327	250	117
1257	519	328	250	117
1258	519	328	250	117
1259	519	328	250	117
1260	519	328	250	117
1261	520	328	250	117
1262	520	328	250	117
1263	521	329	250	117
1264	522	330	251	118
1265	522	330	251	118
1266	523	331	251	118
1267	523	331	251	118
1268	523	331	251	118
1269	523	331	251	118
1270	523	331	251	118
1271	524	332	251	118
1272	525	333	252	118
1273	525	333	252	118
1274	526	333	252	118
1275	527	333	252	118
1276	528	334	252	118
1277	529	335	252	118
1278	529	335	252	118
1279	530	336	252	118
1280	531	336	252	118
1281	532	337	252	118
1282	532	337	252	118
1283	532	337	252	118
1284	533	337	253	118
1285	533	337	253	118
1286	534	337	253	118
1287	534	337	253	118
1288	534	337	253	118
1289	534	337	253	118
1290	535	337	253	118
1291	535	337	253	118
1292	535	337	253	118
1293	536	337	253	118
1294	536	337	253	118
1295	537	338	253	118
1296	537	338	253	118
1297	537	338	254	118
1298	537	338	254	118
1299	538	339	255	119
1300	539	339	255	119
1301	540	339	256	120
1302	540	339	256	120
1303	540	339	256	120
1304	541	339	256	120
1305	542	339	256	120
1306	542	339	256	120
1307	543	340	256	120
1308	543	340	256	120
1309	543	340	256	120
1310	544	341	257	121
1311	545	342	258	121
1312	545	342	258	121
1313	545	342	258	121
1314	545	342	258	121
1315	545	342	258	121
1316	545	342	258	121
1317	546	342	258	121
1318	547	343	258	121
1319	547	343	258	121
1320	548	344	258	121
1321	548	344	258	121
1322	549	345	259	122
1323	549	345	259	122
1324	550	345	259	122
1325	550	345	259	122
1326	550	345	259	122
1327	550	345	259	122
1328	551	346	259	122
1329	552	347	259	122
1330	552	347	259	122
1331	553	348	260	123
1332	554	349	261	124
1333	554	349	261	124
1334	555	349	261	124
1335	556	349	261	124
1336	556	349	261	124
1337	557	349	261	124
1338	557	349	262	125
1339	557	349	262	125
1340	557	349	262	125
1341	557	349	262	125
1342	558	350	262	125
1343	559	351	263	126
1344	560	351	263	126
1345	561	352	263	126
1346	562	352	263	126
1347	562	352	263	126
1348	562	352	263	126
1349	562	352	263	126
1350	563	353	263	126
1351	564	353	264	126
1352	565	353	265	126
1353	565	353	265	126
1354	565	353	265	126
1355	565	353	265	126
1356	566	354	265	126
1357	566	354	265	126
1358	566	354	265	126
1359	567	354	265	126
1360	567	354	265	126
1361	568	354	266	127
1362	569	354	266	127
1363	570	355	266	127
1364	571	355	267	127
1365	572	356	267	127
1366	573	357	268	128
1367	574	358	268	128
1368	575	359	269	129
1369	576	360	269	129
1370	576	360	269	129
1371	577	361	270	130
1372	578	361	270	130
1373	579	361	271	130
1374	580	362	271	130
1375	580	362	271	130
1376	580	362	271	130
1377	581	362	272	130
1378	582	363	272	130
1379	582	363	272	130
1380	583	364	272	130
1381	584	365	272	130
1382	584	365	272	130
1383	585	365	272	130
1384	585	365	272	130
1385	585	365	272	130
1386	586	366	272	130
1387	587	367	272	130
1388	588	368	273	131
1389	588	368	273	131
1390	588	368	273	131
1391	589	369	273	131
1392	590	369	273	131
1393	591	370	274	132
1394	592	371	274	132
1395	593	371	275	132
1396	593	371	275	132
1397	593	371	275	132
1398	594	372	275	132
1399	595	373	276	133
1400	595	373	276	133
1401	596	373	276	133
1402	596	373	276	133
1403	596	373	276	133
1404	596	373	276	133
1405	596	373	277	133
1406	597	374	277	133
1407	597	374	277	133
1408	597	374	277	133
1409	597	374	277	133
1410	598	374	278	134
1411	598	374	278	134
1412	599	374	278	134
1413	599	374	278	134
1414	600	374	278	134
1415	600	374	278	134
1416	600	374	278	134
1417	601	375	278	134
1418	601	375	278	134
1419	601	375	278	134
1420	602	375	278	134
1421	602	375	278	134
1422	603	375	279	134
1423	603	375	279	134
1424	604	376	279	134
1425	604	376	279	134
1426	605	376	279	134
1427	606	377	279	134
1428	606	377	279	134
1429	607	378	280	135
1430	607	378	281	135
1431	608	379	281	135
1432	608	379	281	135
1433	609	380	281	135
1434	610	381	282	136
1435	611	381	283	136
1436	611	381	283	136
1437	611	381	283	136
1438	612	382	283	136
1439	612	382	283	136
1440	612	382	283	136
1441	612	382	283	136
1442	612	382	283	136
1443	612	382	283	136
1444	613	383	283	136
1445	614	384	284	136
1446	614	384	284	136
1447	614	384	284	136
1448	614	384	285	136
1449	615	384	286	136
1450	615	384	286	136
1451	615	384	286	136
1452	615	384	286	136
1453	615	384	286	136
1454	616	385	287	136
1455	616	385	287	136
1456	617	386	287	136
1457	618	387	287	136
1458	618	387	287	136
1459	619	387	287	136
1460	620	387	288	136
1461	621	387	288	136
1462	621	387	288	136
1463	621	387	288	136
1464	622	388	288	136
1465	623	389	289	137
1466	624	390	290	138
1467	624	390	290	138
1468	625	391	290	138
1469	625	391	290	138
1470	626	392	290	138
1471	626	392	290	138
1472	626	392	290	138
1473	627	393	290	138
1474	627	393	290	138
1475	627	393	290	138
1476	628	394	290	138
1477	628	394	290	138
1478	628	394	290	138
1479	628	394	290	138
1480	628	394	290	138
1481	629	395	290	138
1482	630	396	291	139
1483	631	396	291	139
1484	631	396	291	139
1485	632	397	291	139
1486	633	398	291	139
1487	633	398	291	139
1488	633	398	291	139
1489	634	399	292	140
1490	634	399	292	140
1491	634	399	292	140
1492	635	399	293	140
1493	635	399	293	140
1494	636	400	293	140
1495	637	400	293	140
1496	638	401	293	140
1497	639	402	293	140
1498	639	402	293	140
1499	640	403	293	140
1500	640	403	293	140
1501	640	403	294	140
1502	641	404	294	140
1503	641	404	294	140
1504	641	404	294	140
1505	641	404	294	140
1506	642	404	294	140
1507	643	405	294	140
1508	644	405	294	140
1509	645	405	295	140
1510	645	405	295	140
1511	646	406	295	140
1512	646	406	295	140
1513	647	407	295	140
1514	647	407	295	140
1515	648	407	295	140
1516	648	407	295	140
1517	649	408	295	140
1518	649	408	295	140
1519	650	409	295	140
1520	651	410	296	141
1521	651	410	296	141
1522	652	411	296	141
1523	652	411	296	141
1524	653	412	297	142
1525	654	413	298	143
1526	654	413	298	143
1527	655	414	298	143
1528	656	415	298	143
1529	656	415	298	143
1530	656	415	298	143
1531	656	415	298	143
1532	656	415	298	143
1533	657	415	298	143
1534	658	415	298	143
1535	659	415	298	143
1536	659	415	298	143
1537	660	416	299	144
1538	661	417	300	145
1539	662	418	301	146
1540	663	419	301	146
1541	664	420	302	147
1542	664	420	302	147
1543	665	420	302	147
1544	665	420	302	147
1545	666	421	302	147
1546	667	422	303	148
1547	667	422	303	148
1548	668	422	304	148
1549	669	422	304	148
1550	669	422	304	148
1551	670	422	304	148
1552	670	422	304	148
1553	670	422	304	148
1554	671	422	304	148
1555	671	422	304	148
1556	672	423	304	148
1557	672	423	304	148
1558	672	423	304	148
1559	673	424	305	149
1560	674	424	305	149
1561	674	424	305	149
1562	675	424	305	149
1563	676	424	305	149
1564	676	424	305	149
1565	677	424	306	149
1566	678	424	307	149
1567	678	424	307	149
1568	678	424	307	149
1569	679	425	307	149
1570	680	426	307	149
1571	681	427	308	149
1572	682	428	308	149
1573	682	428	308	149
1574	682	428	308	149
1575	682	428	308	149
1576	683	429	309	150
1577	684	430	309	150
1578	685	430	310	150
1579	686	431	311	151
1580	686	431	311	151
1581	687	432	312	152
1582	688	433	313	153
1583	689	433	313	153
1584	689	433	313	153
1585	689	433	313	153
1586	690	434	313	153
1587	691	434	313	153
1588	691	434	313	153
1589	692	435	313	153
1590	693	436	314	154
1591	694	436	314	154
1592	694	436	314	154
1593	694	436	314	154
1594	694	436	314	154
1595	694	436	314	154
1596	694	436	314	154
1597	694	436	314	154
1598	694	436	314	154
1599	694	436	314	154
1600	694	436	314	154
1601	694	436	314	154
1602	694	436	314	154
1603	695	437	314	154
1604	695	437	314	154
1605	695	437	314	154
1606	695	437	314	154
1607	696	438	315	155
1608	697	438	315	155
1609	697	438	315	155
1610	698	439	316	155
1611	699	439	316	155
1612	700	439	317	155
1613	700	439	317	155
1614	701	439	318	155
1615	702	440	319	156
1616	702	440	319	156
1617	703	440	319	156
1618	704	440	319	156
1619	704	440	319	156
1620	705	440	320	156
1621	705	440	320	156
1622	705	440	320	156
1623	705	440	320	156
1624	705	440	320	156
1625	706	440	320	156
1626	706	440	320	156
1627	706	440	320	156
1628	706	440	320	156
1629	706	440	321	156
1630	706	440	321	156
1631	707	440	322	156
1632	708	440	322	156
1633	708	440	322	156
1634	709	441	322	156
1635	710	442	322	156
1636	710	442	322	156
1637	710	442	322	156
1638	710	442	322	156
1639	711	443	322	156
1640	712	444	322	156
1641	712	444	322	156
1642	713	445	322	156
1643	713	445	322	156
1644	713	445	322	156
1645	713	445	322	156
1646	713	445	322	156
1647	714	446	322	156
1648	715	446	323	156
1649	716	447	323	156
1650	716	447	323	156
1651	717	448	324	156
1652	717	448	324	156
1653	717	448	324	156
1654	718	448	324	156
1655	719	449	324	156
1656	720	449	324	156
1657	721	450	324	156
1658	722	451	325	157
1659	723	452	325	157
1660	723	452	325	157
1661	724	452	325	157
1662	724	452	325	157
1663	725	453	326	157
1664	726	453	326	157
1665	727	454	326	157
1666	727	454	326	157
1667	727	454	326	157
1668	728	454	327	157
1669	728	454	327	157
1670	728	454	327	157
1671	729	455	327	157
1672	730	456	327	157
1673	730	456	327	157
1674	731	456	327	157
1675	732	456	327	157
1676	732	456	327	157
1677	732	456	327	157
1678	732	456	327	157
1679	732	456	327	157
1680	733	456	327	157
1681	734	457	327	157
1682	735	457	328	157
1683	735	457	328	157
1684	735	457	328	157
1685	735	457	328	157
1686	736	457	328	157
1687	737	458	329	158
1688	738	458	330	158
1689	739	458	331	158
1690	740	458	332	158
1691	741	459	332	158
1692	742	460	333	159
1693	742	460	333	159
1694	742	460	333	159
1695	742	460	333	159
1696	742	460	333	159
1697	742	460	333	159
1698	742	460	333	159
1699	743	461	333	159
1700	744	462	334	159
1701	744	462	334	159
1702	745	463	335	160
1703	745	463	335	160
1704	745	463	335	160
1705	746	463	336	160
1706	746	463	336	160
1707	747	463	337	160
1708	747	463	337	160
1709	748	463	337	160
1710	748	463	337	160
1711	748	463	337	160
1712	748	463	337	160
1713	749	463	338	160
1714	749	463	338	160
1715	750	464	339	161
1716	751	465	340	162
1717	751	465	340	162
1718	751	465	340	162
1719	751	465	340	162
1720	751	465	340	162
1721	751	465	340	162
1722	751	465	340	162
1723	751	465	340	162
1724	751	465	340	162
1725	752	465	341	162
1726	752	465	341	162
1727	753	465	342	162
1728	753	465	342	162
1729	754	465	343	162
1730	755	465	344	162
1731	755	465	344	162
1732	756	465	345	162
1733	756	465	346	163
1734	757	466	346	163
1735	758	467	347	164
1736	758	467	347	164
1737	758	467	347	164
1738	758	467	347	164
1739	758	467	347	164
1740	758	467	347	164
1741	758	467	347	164
1742	758	467	347	164
1743	758	467	347	164
1744	759	467	348	164
1745	760	468	349	165
1746	761	469	349	165
1747	761	469	349	165
1748	762	470	350	166
1749	762	470	350	166
1750	762	470	350	166
1751	763	471	350	166
1752	763	471	350	166
1753	763	471	350	166
1754	764	472	351	166
1755	765	473	352	167
1756	766	473	352	167
1757	767	474	352	167
1758	768	475	352	167
1759	769	476	352	167
1760	769	476	352	167
1761	770	476	353	167
1762	770	476	353	167
1763	770	476	353	167
1764	770	476	353	167
1765	771	477	353	167
1766	772	478	353	167
1767	772	478	353	167
1768	773	478	353	167
1769	774	479	353	167
1770	775	480	353	167
1771	776	481	354	168
1772	777	482	355	169
1773	778	482	355	169
1774	779	483	355	169
1775	779	483	355	169
1776	780	484	355	169
1777	780	484	355	169
1778	781	485	356	169
1779	782	486	357	170
1780	782	486	357	170
1781	783	487	358	171
1782	784	488	359	172
1783	784	488	359	172
1784	785	488	359	172
1785	785	488	359	172
1786	785	488	359	172
1787	785	488	359	172
1788	786	489	360	173
1789	786	489	360	173
1790	787	489	360	173
1791	788	490	361	173
1792	788	490	361	173
1793	788	490	361	173
1794	788	490	361	173
1795	789	491	361	173
1796	789	491	361	173
1797	789	491	361	173
1798	789	491	362	173
1799	790	491	362	173
1800	790	491	362	173
1801	790	491	362	173
1802	791	492	362	173
1803	791	492	362	173
1804	791	492	362	173
1805	792	493	363	174
1806	792	493	363	174
1807	792	493	363	174
1808	793	494	363	174
1809	794	495	363	174
1810	795	496	363	174
1811	796	497	363	174
1812	797	498	363	174
1813	797	498	363	174
1814	797	498	363	174
1815	797	498	363	174
1816	797	498	363	174
1817	797	498	363	174
1818	797	498	363	174
1819	798	498	364	174
1820	799	499	365	175
1821	800	499	366	175
1822	800	499	366	175
1823	801	499	366	175
1824	801	499	366	175
1825	801	499	366	175
1826	802	500	367	176
1827	803	501	367	176
1828	804	501	368	176
1829	804	501	368	176
1830	805	501	368	176
1831	805	501	368	176
1832	806	502	368	176
1833	806	502	368	176
1834	807	503	368	176
1835	807	503	368	176
1836	807	503	368	176
1837	807	503	368	176
1838	808	504	369	177
1839	809	505	370	178
1840	809	505	370	178
1841	810	506	371	179
1842	810	506	371	179
1843	811	507	372	179
1844	811	507	372	179
1845	812	508	372	179
1846	813	509	373	180
1847	813	509	373	180
1848	813	509	373	180
1849	814	510	374	180
1850	815	511	374	180
1851	816	512	374	180
1852	817	513	375	181
1853	818	513	376	181
1854	819	513	376	181
1855	819	513	376	181
1856	820	514	377	182
1857	821	515	378	183
1858	821	515	379	183
1859	821	515	379	183
1860	821	515	379	183
1861	822	515	379	183
1862	822	515	379	183
1863	823	516	379	183
1864	824	517	379	183
1865	824	517	379	183
1866	824	517	379	183
1867	825	518	380	184
1868	825	518	380	184
1869	826	518	380	184
1870	826	518	380	184
1871	826	518	380	184
1872	826	518	380	184
1873	827	518	381	184
1874	828	519	382	184
1875	828	519	382	184
1876	828	519	382	184
1877	829	520	382	184
1878	830	521	383	185
1879	830	521	383	185
1880	831	521	384	185
1881	831	521	384	185
1882	831	521	384	185
1883	831	521	384	185
1884	832	522	384	185
1885	833	523	384	185
1886	834	524	385	186
1887	834	524	386	187
1888	834	524	386	187
1889	835	525	386	187
1890	835	525	386	187
1891	835	525	386	187
1892	835	525	386	187
1893	835	525	386	187
1894	836	525	386	187
1895	836	525	386	187
1896	836	525	386	187
1897	836	525	386	187
1898	837	526	387	188
1899	838	527	388	189
1900	839	528	389	190
1901	840	529	389	190
1902	841	529	389	190
1903	841	529	389	190
1904	841	529	389	190
1905	842	530	389	190
1906	842	530	389	190
1907	843	530	390	190
1908	843	530	391	190
1909	844	531	391	190
1910	844	531	391	190
1911	845	531	392	190
1912	845	531	392	190
1913	845	531	392	190
1914	845	531	392	190
1915	845	531	392	190
1916	845	531	392	190
1917	845	531	392	190
1918	845	531	392	190
1919	846	532	392	190
1920	847	533	392	190
1921	848	533	392	190
1922	848	533	392	190
1923	848	533	392	190
1924	849	534	393	190
1925	849	534	393	190
1926	849	534	393	190
1927	849	534	393	190
1928	849	534	393	190
1929	850	534	393	190
1930	851	535	393	190
1931	852	535	394	190
1932	853	536	394	190
1933	854	536	394	190
1934	855	536	394	190
1935	855	536	394	190
1936	856	537	395	191
1937	857	538	396	192
1938	858	539	397	193
1939	858	539	397	193
1940	858	539	397	193
1941	858	539	397	193
1942	858	539	397	193
1943	859	539	397	193
1944	860	540	397	193
1945	860	540	397	193
1946	861	541	398	194
1947	861	541	398	194
1948	861	541	398	194
1949	861	541	398	194
1950	862	541	398	194
1951	863	542	398	194
1952	863	542	398	194
1953	864	543	398	194
1954	865	543	398	194
1955	866	544	398	194
1956	866	544	398	194
1957	866	544	398	194
1958	866	544	398	194
1959	866	544	398	194
1960	867	545	399	195
1961	868	545	399	195
1962	868	545	399	195
1963	868	545	399	195
1964	869	546	399	195
1965	869	546	399	195
1966	869	546	399	195
1967	869	546	399	195
1968	870	547	400	195
1969	870	547	400	195
1970	871	547	401	195
1971	871	547	401	195
1972	872	548	401	195
1973	872	548	401	195
1974	873	549	401	195
1975	873	549	401	195
1976	873	549	401	195
1977	874	550	402	196
1978	874	550	402	196
1979	875	551	403	196
1980	876	551	403	196
1981	877	552	403	196
1982	878	552	404	196
1983	878	552	404	196
1984	878	552	404	196
1985	879	553	404	196
1986	880	554	405	197
1987	881	555	405	197
1988	881	555	405	197
1989	882	555	405	197
1990	882	555	405	197
1991	882	555	405	197
1992	883	556	406	198
1993	883	556	406	198
1994	884	557	407	199
1995	884	557	407	199
1996	885	558	408	200
1997	886	559	409	200
1998	886	559	409	200
1999	886	559	409	200
[truncated: 102,968 more rows]

## Sheet: Figure 4B
Casanovo Rank	Casanovo in metapeptide count	Casanovo in Tide metapeptide count	Casanovo in non-redundant environmental count	Casanovo in Tide non-redundant environmental count
1	0	0	0	0
2	1	0	0	0
3	1	0	0	0
4	1	0	0	0
5	2	0	0	0
6	3	1	0	0
7	3	1	0	0
8	3	1	0	0
9	4	1	1	0
10	5	1	2	0
11	6	2	2	0
12	7	2	3	0
13	7	2	3	0
14	7	2	4	0
15	7	2	4	0
16	7	2	4	0
17	7	2	5	0
18	7	2	5	0
19	8	3	6	0
20	8	3	6	0
21	8	3	6	0
22	9	4	6	0
23	9	4	6	0
24	9	4	6	0
25	9	4	7	0
26	9	4	7	0
27	9	4	8	0
28	10	5	9	0
29	11	5	9	0
30	11	5	9	0
31	11	5	9	0
32	11	5	9	0
33	11	5	9	0
34	12	6	10	0
35	13	7	10	0
36	13	7	10	0
37	14	8	10	0
38	14	8	11	0
39	15	8	11	0
40	16	9	11	0
41	17	9	12	0
42	18	9	12	0
43	19	9	12	0
44	19	9	12	0
45	20	9	12	0
46	20	9	12	0
47	21	9	12	0
48	21	9	13	1
49	21	9	13	1
50	21	9	13	1
51	22	10	13	1
52	22	10	13	1
53	23	10	13	1
54	23	10	13	1
55	23	10	14	1
56	24	11	14	1
57	25	11	15	1
58	25	11	16	1
59	25	11	16	1
60	26	11	17	1
61	27	12	17	1
62	27	12	17	1
63	27	12	17	1
64	28	12	17	1
65	29	13	17	1
66	30	14	18	2
67	30	14	18	2
68	30	14	18	2
69	30	14	18	2
70	31	15	18	2
71	32	16	18	2
72	33	17	18	2
73	33	17	19	2
74	33	17	19	2
75	33	17	19	2
76	34	17	19	2
77	34	17	19	2
78	35	17	19	2
79	35	17	19	2
80	35	17	20	2
81	36	18	20	2
82	37	18	20	2
83	37	18	20	2
84	37	18	20	2
85	37	18	20	2
86	37	18	20	2
87	38	18	21	2
88	39	19	22	3
89	40	19	22	3
90	40	19	22	3
91	41	19	22	3
92	41	19	22	3
93	41	19	22	3
94	41	19	22	3
95	41	19	22	3
96	41	19	22	3
97	41	19	22	3
98	42	20	23	3
99	43	21	23	3
100	44	22	24	4
101	44	22	24	4
102	45	23	24	4
103	45	23	24	4
104	46	23	25	4
105	47	23	25	4
106	48	24	26	4
107	48	24	26	4
108	49	25	26	4
109	49	25	26	4
110	49	25	26	4
111	50	26	27	5
112	50	26	27	5
113	50	26	27	5
114	50	26	27	5
115	50	26	27	5
116	51	26	27	5
117	52	26	27	5
118	52	26	27	5
119	53	26	27	5
120	53	26	27	5
121	53	26	27	5
122	54	26	27	5
123	55	27	27	5
124	55	27	27	5
125	56	28	27	5
126	56	28	27	5
127	57	28	28	5
128	57	28	28	5
129	57	28	28	5
130	58	29	28	5
131	58	29	28	5
132	58	29	28	5
133	58	29	28	5
134	58	29	28	5
135	58	29	28	5
136	58	29	28	5
137	59	29	28	5
138	59	29	28	5
139	59	29	28	5
140	59	29	28	5
141	59	29	28	5
142	59	29	28	5
143	60	29	29	5
144	60	29	29	5
145	60	29	29	5
146	61	30	30	6
147	61	30	30	6
148	62	30	30	6
149	63	31	31	6
150	63	31	31	6
151	64	32	32	7
152	64	32	32	7
153	65	33	33	8
154	65	33	33	8
155	65	33	33	8
156	65	33	33	8
157	66	33	33	8
158	66	33	33	8
159	67	33	33	8
160	68	34	34	9
161	69	35	35	10
162	69	35	35	10
163	69	35	35	10
164	70	36	35	10
165	70	36	35	10
166	70	36	35	10
167	71	36	35	10
168	71	36	35	10
169	71	36	35	10
170	72	37	36	11
171	72	37	36	11
172	72	37	36	11
173	72	37	36	11
174	72	37	36	11
175	72	37	36	11
176	72	37	36	11
177	72	37	36	11
178	72	37	36	11
179	73	37	36	11
180	74	38	36	11
181	74	38	36	11
182	74	38	36	11
183	75	38	36	11
184	76	38	37	11
185	76	38	37	11
186	76	38	37	11
187	76	38	37	11
188	76	38	37	11
189	77	38	38	11
190	77	38	38	11
191	77	38	38	11
192	78	38	38	11
193	79	38	38	11
194	79	38	38	11
195	79	38	38	11
196	79	38	38	11
197	80	38	38	11
198	80	38	38	11
199	80	38	38	11
200	80	38	38	11
201	80	38	38	11
202	80	38	38	11
203	80	38	38	11
204	80	38	38	11
205	80	38	38	11
206	80	38	38	11
207	80	38	38	11
208	80	38	38	11
209	80	38	38	11
210	80	38	38	11
211	80	38	38	11
212	80	38	38	11
213	80	38	38	11
214	80	38	38	11
215	80	38	38	11
216	81	39	38	11
217	81	39	38	11
218	81	39	38	11
219	82	39	38	11
220	82	39	38	11
221	83	40	38	11
222	83	40	38	11
223	83	40	38	11
224	83	40	38	11
225	83	40	38	11
226	83	40	38	11
227	83	40	38	11
228	83	40	38	11
229	83	40	38	11
230	84	41	39	11
231	85	42	39	11
232	86	42	40	11
233	86	42	40	11
234	86	42	40	11
235	86	42	40	11
236	86	42	40	11
237	86	42	40	11
238	87	43	40	11
239	87	43	40	11
240	87	43	40	11
241	88	44	41	12
242	88	44	41	12
243	88	44	41	12
244	88	44	41	12
245	88	44	41	12
246	89	45	41	12
247	89	45	41	12
248	90	46	41	12
249	91	46	41	12
250	91	46	41	12
251	91	46	42	12
252	91	46	42	12
253	92	47	43	12
254	92	47	43	12
255	93	47	43	12
256	93	47	43	12
257	93	47	43	12
258	93	47	43	12
259	94	48	44	12
260	94	48	44	12
261	94	48	44	12
262	95	48	44	12
263	95	48	44	12
264	96	48	44	12
265	96	48	44	12
266	97	49	45	13
267	98	49	45	13
268	98	49	45	13
269	98	49	45	13
270	98	49	45	13
271	98	49	45	13
272	99	49	45	13
273	100	49	46	13
274	100	49	46	13
275	101	49	46	13
276	102	49	47	13
277	102	49	47	13
278	102	49	47	13
279	102	49	47	13
280	102	49	47	13
281	102	49	47	13
282	102	49	47	13
283	103	50	47	13
284	104	51	48	14
285	104	51	48	14
286	104	51	48	14
287	105	51	49	14
288	106	52	50	14
289	107	53	51	15
290	107	53	51	15
291	107	53	51	15
292	107	53	51	15
293	107	53	51	15
294	108	53	52	15
295	108	53	52	15
296	108	53	52	15
297	108	53	52	15
298	108	53	52	15
299	108	53	52	15
300	109	53	52	15
301	109	53	52	15
302	109	53	52	15
303	109	53	52	15
304	109	53	52	15
305	109	53	52	15
306	110	53	52	15
307	110	53	52	15
308	110	53	52	15
309	111	54	53	16
310	111	54	53	16
311	111	54	53	16
312	111	54	53	16
313	111	54	53	16
314	111	54	53	16
315	111	54	53	16
316	111	54	53	16
317	112	54	54	16
318	112	54	54	16
319	112	54	54	16
320	112	54	54	16
321	112	54	54	16
322	112	54	54	16
323	112	54	55	16
324	112	54	55	16
325	112	54	55	16
326	112	54	55	16
327	112	54	55	16
328	113	55	55	16
329	113	55	55	16
330	113	55	55	16
331	113	55	55	16
332	113	55	55	16
333	113	55	55	16
334	114	55	55	16
335	115	55	55	16
336	115	55	55	16
337	116	55	55	16
338	116	55	55	16
339	116	55	55	16
340	116	55	55	16
341	117	56	55	16
342	118	56	55	16
343	118	56	55	16
344	118	56	55	16
345	118	56	55	16
346	118	56	56	17
347	119	56	56	17
348	119	56	56	17
349	120	56	56	17
350	121	57	56	17
351	122	57	56	17
352	122	57	56	17
353	123	57	56	17
354	123	57	56	17
355	123	57	56	17
356	123	57	56	17
357	123	57	56	17
358	123	57	56	17
359	124	57	56	17
360	124	57	57	17
361	125	57	57	17
362	126	57	57	17
363	126	57	57	17
364	127	58	58	18
365	127	58	58	18
366	127	58	59	18
367	127	58	60	18
368	128	59	60	18
369	128	59	60	18
370	129	60	61	18
371	130	61	62	19
372	131	61	63	19
373	132	61	63	19
374	133	62	64	20
375	133	62	64	20
376	134	63	65	21
377	134	63	65	21
378	135	64	66	22
379	135	64	66	22
380	135	64	66	22
381	136	65	66	22
382	136	65	66	22
383	136	65	66	22
384	137	65	66	22
385	138	66	66	22
386	138	66	66	22
387	138	66	66	22
388	138	66	66	22
389	139	66	66	22
390	140	66	67	23
391	140	66	67	23
392	140	66	67	23
393	140	66	67	23
394	141	67	67	23
395	142	67	67	23
396	142	67	67	23
397	143	67	67	23
398	143	67	67	23
399	143	67	67	23
400	143	67	67	23
401	144	68	67	23
402	144	68	67	23
403	144	68	67	23
404	144	68	67	23
405	144	68	67	23
406	144	68	67	23
407	144	68	67	23
408	145	69	68	23
409	145	69	68	23
410	145	69	68	23
411	146	70	68	23
412	146	70	68	23
413	146	70	68	23
414	146	70	68	23
415	147	70	68	23
416	147	70	68	23
417	147	70	68	23
418	147	70	68	23
419	147	70	68	23
420	148	70	69	23
421	148	70	69	23
422	148	70	69	23
423	148	70	69	23
424	148	70	69	23
425	149	71	69	23
426	150	72	69	23
427	150	72	69	23
428	151	73	69	23
429	152	74	70	23
430	153	74	70	23
431	154	75	70	23
432	154	75	70	23
433	154	75	70	23
434	154	75	70	23
435	154	75	70	23
436	155	75	71	23
437	156	76	71	23
438	156	76	71	23
439	157	76	71	23
440	158	76	71	23
441	159	77	71	23
442	159	77	71	23
443	160	78	71	23
444	161	79	71	23
445	161	79	71	23
446	161	79	71	23
447	161	79	71	23
448	161	79	71	23
449	161	79	71	23
450	162	80	71	23
451	163	80	71	23
452	164	81	71	23
453	164	81	71	23
454	164	81	71	23
455	165	82	71	23
456	165	82	71	23
457	165	82	71	23
458	165	82	71	23
459	166	83	71	23
460	167	83	72	23
461	167	83	72	23
462	167	83	72	23
463	168	84	73	24
464	168	84	73	24
465	168	84	73	24
466	169	84	73	24
467	170	84	73	24
468	170	84	73	24
469	170	84	73	24
470	170	84	73	24
471	171	85	74	24
472	171	85	74	24
473	171	85	74	24
474	171	85	74	24
475	171	85	75	24
476	171	85	75	24
477	171	85	75	24
478	172	86	76	25
479	173	87	77	26
480	174	87	77	26
481	174	87	77	26
482	174	87	77	26
483	175	88	77	26
484	175	88	77	26
485	176	89	78	27
486	176	89	78	27
487	177	90	78	27
488	178	90	78	27
489	179	91	79	28
490	179	91	79	28
491	179	91	79	28
492	179	91	79	28
493	179	91	79	28
494	180	92	79	28
495	180	92	79	28
496	180	92	79	28
497	180	92	79	28
498	180	92	79	28
499	181	92	79	28
500	181	92	79	28
501	182	92	79	28
502	183	93	79	28
503	184	94	80	29
504	184	94	80	29
505	184	94	80	29
506	185	94	80	29
507	186	94	80	29
508	187	95	81	30
509	188	95	81	30
510	189	96	82	31
511	190	97	82	31
512	190	97	82	31
513	190	97	82	31
514	190	97	82	31
515	191	97	82	31
516	191	97	82	31
517	191	97	83	31
518	192	98	84	32
519	192	98	84	32
520	193	98	84	32
521	193	98	84	32
522	193	98	84	32
523	193	98	84	32
524	193	98	84	32
525	193	98	84	32
526	193	98	84	32
527	193	98	84	32
528	193	98	84	32
529	194	98	85	32
530	194	98	85	32
531	194	98	85	32
532	194	98	85	32
533	194	98	85	32
534	194	98	85	32
535	194	98	85	32
536	194	98	85	32
537	194	98	85	32
538	195	98	86	32
539	195	98	86	32
540	195	98	86	32
541	195	98	86	32
542	195	98	86	32
543	195	98	86	32
544	195	98	86	32
545	195	98	86	32
546	195	98	86	32
547	195	98	86	32
548	195	98	86	32
549	195	98	86	32
550	195	98	86	32
551	195	98	86	32
552	195	98	86	32
553	195	98	86	32
554	195	98	86	32
555	195	98	86	32
556	195	98	86	32
557	195	98	86	32
558	196	99	86	32
559	196	99	86	32
560	196	99	86	32
561	196	99	86	32
562	196	99	86	32
563	196	99	86	32
564	197	100	86	32
565	197	100	86	32
566	197	100	86	32
567	197	100	86	32
568	197	100	86	32
569	197	100	86	32
570	198	101	86	32
571	198	101	86	32
572	198	101	86	32
573	198	101	86	32
574	198	101	86	32
575	199	101	86	32
576	199	101	87	33
577	199	101	87	33
578	200	102	87	33
579	200	102	87	33
580	200	102	87	33
581	200	102	87	33
582	200	102	87	33
583	201	103	88	34
584	201	103	88	34
585	201	103	88	34
586	201	103	88	34
587	201	103	88	34
588	202	103	88	34
589	202	103	88	34
590	202	103	88	34
591	202	103	88	34
592	202	103	88	34
593	203	104	88	34
594	203	104	88	34
595	203	104	89	34
596	203	104	89	34
597	204	104	89	34
598	204	104	89	34
599	204	104	89	34
600	204	104	90	35
601	204	104	90	35
602	205	105	91	35
603	205	105	91	35
604	206	105	91	35
605	206	105	91	35
606	206	105	91	35
607	206	105	91	35
608	206	105	91	35
609	206	105	91	35
610	206	105	91	35
611	207	106	92	35
612	207	106	92	35
613	207	106	92	35
614	207	106	92	35
615	207	106	92	35
616	207	106	92	35
617	207	106	92	35
618	207	106	92	35
619	208	106	92	35
620	208	106	92	35
621	209	107	93	35
622	210	108	93	35
623	211	109	94	36
624	211	109	94	36
625	211	109	94	36
626	211	109	94	36
627	211	109	94	36
628	211	109	94	36
629	211	109	94	36
630	212	109	94	36
631	212	109	94	36
632	212	109	94	36
633	212	109	94	36
634	213	109	94	36
635	214	110	94	36
636	214	110	94	36
637	215	111	94	36
638	215	111	94	36
639	215	111	94	36
640	215	111	94	36
641	216	111	95	36
642	216	111	95	36
643	216	111	95	36
644	217	112	95	36
645	217	112	95	36
646	217	112	95	36
647	218	113	95	36
648	218	113	95	36
649	219	114	95	36
650	219	114	95	36
651	219	114	95	36
652	219	114	95	36
653	220	115	96	37
654	220	115	96	37
655	221	115	96	37
656	221	115	96	37
657	221	115	96	37
658	221	115	96	37
659	221	115	96	37
660	221	115	96	37
661	221	115	96	37
662	222	116	96	37
663	223	116	96	37
664	224	116	96	37
665	224	116	96	37
666	224	116	96	37
667	224	116	96	37
668	225	116	96	37
669	225	116	97	38
670	225	116	97	38
671	225	116	97	38
672	226	116	97	38
673	226	116	97	38
674	226	116	98	39
675	226	116	98	39
676	226	116	98	39
677	227	117	98	39
678	227	117	98	39
679	228	117	99	39
680	228	117	99	39
681	229	118	100	40
682	230	119	101	41
683	230	119	101	41
684	230	119	101	41
685	230	119	101	41
686	230	119	101	41
687	231	120	101	41
688	232	120	101	41
689	233	120	101	41
690	233	120	101	41
691	233	120	101	41
692	233	120	101	41
693	234	121	101	41
694	235	122	102	42
695	235	122	102	42
696	235	122	102	42
697	235	122	102	42
698	236	123	102	42
699	236	123	102	42
700	236	123	102	42
701	237	123	102	42
702	238	124	103	42
703	238	124	103	42
704	238	124	103	42
705	238	124	103	42
706	238	124	104	43
707	238	124	104	43
708	239	124	104	43
709	240	124	105	43
710	240	124	105	43
711	240	124	105	43
712	240	124	105	43
713	240	124	105	43
714	240	124	105	43
715	240	124	105	43
716	240	124	105	43
717	240	124	105	43
718	240	124	105	43
719	240	124	105	43
720	240	124	106	43
721	240	124	106	43
722	241	124	106	43
723	241	124	106	43
724	242	125	106	43
725	243	125	107	43
726	243	125	107	43
727	243	125	107	43
728	243	125	107	43
729	243	125	107	43
730	244	125	107	43
731	245	126	107	43
732	246	126	107	43
733	246	126	107	43
734	246	126	107	43
735	246	126	107	43
736	247	127	107	43
737	248	127	107	43
738	248	127	107	43
739	249	128	108	43
740	250	129	109	43
741	251	130	109	43
742	251	130	109	43
743	251	130	109	43
744	251	130	109	43
745	251	130	109	43
746	251	130	109	43
747	251	130	109	43
748	252	131	110	43
749	253	131	110	43
750	253	131	110	43
751	253	131	110	43
752	253	131	110	43
753	253	131	110	43
754	253	131	110	43
755	253	131	110	43
756	254	132	110	43
757	255	132	110	43
758	255	132	110	43
759	255	132	110	43
760	255	132	110	43
761	255	132	110	43
762	255	132	110	43
763	256	132	110	43
764	256	132	110	43
765	256	132	110	43
766	256	132	110	43
767	256	132	110	43
768	257	133	110	43
769	257	133	110	43
770	258	134	111	44
771	258	134	111	44
772	258	134	111	44
773	258	134	111	44
774	258	134	111	44
775	258	134	111	44
776	258	134	111	44
777	258	134	111	44
778	258	134	111	44
779	259	135	111	44
780	259	135	111	44
781	259	135	111	44
782	260	136	112	45
783	260	136	112	45
784	261	136	113	45
785	262	137	114	46
786	262	137	114	46
787	262	137	114	46
788	263	137	115	46
789	264	138	116	47
790	264	138	116	47
791	264	138	116	47
792	264	138	116	47
793	265	139	116	47
794	265	139	116	47
795	265	139	116	47
796	265	139	116	47
797	265	139	116	47
798	265	139	116	47
799	265	139	116	47
800	266	140	117	48
801	266	140	117	48
802	267	141	118	49
803	267	141	118	49
804	267	141	118	49
805	267	141	118	49
806	267	141	118	49
807	267	141	118	49
808	267	141	118	49
809	267	141	118	49
810	267	141	118	49
811	267	141	118	49
812	267	141	118	49
813	267	141	118	49
814	268	142	119	49
815	269	143	120	50
816	269	143	120	50
817	269	143	120	50
818	269	143	120	50
819	270	144	121	51
820	270	144	121	51
821	271	145	121	51
822	271	145	121	51
823	271	145	121	51
824	272	146	121	51
825	272	146	121	51
826	273	147	122	52
827	273	147	122	52
828	273	147	122	52
829	274	148	122	52
830	274	148	122	52
831	274	148	123	53
832	274	148	123	53
833	274	148	123	53
834	274	148	123	53
835	274	148	123	53
836	275	148	124	54
837	275	148	124	54
838	275	148	124	54
839	275	148	124	54
840	275	148	124	54
841	275	148	124	54
842	275	148	124	54
843	276	148	125	54
844	276	148	126	54
845	276	148	126	54
846	276	148	126	54
847	276	148	126	54
848	276	148	126	54
849	276	148	126	54
850	276	148	126	54
851	276	148	126	54
852	276	148	126	54
853	276	148	126	54
854	276	148	126	54
855	276	148	126	54
856	276	148	126	54
857	276	148	126	54
858	276	148	126	54
859	276	148	126	54
860	276	148	126	54
861	276	148	126	54
862	276	148	126	54
863	276	148	126	54
864	276	148	126	54
865	276	148	126	54
866	276	148	126	54
867	276	148	126	54
868	276	148	126	54
869	277	149	126	54
870	278	150	126	54
871	279	150	127	54
872	279	150	127	54
873	279	150	127	54
874	279	150	127	54
875	279	150	127	54
876	280	150	128	54
877	280	150	128	54
878	280	150	128	54
879	281	150	128	54
880	281	150	128	54
881	281	150	128	54
882	281	150	128	54
883	282	151	129	55
884	283	152	130	56
885	284	153	131	57
886	285	154	131	57
887	285	154	131	57
888	285	154	131	57
889	286	155	131	57
890	286	155	131	57
891	286	155	131	57
892	286	155	131	57
893	286	155	131	57
894	287	156	131	57
895	288	157	131	57
896	288	157	131	57
897	289	157	131	57
898	289	157	131	57
899	290	158	131	57
900	291	159	131	57
901	291	159	131	57
902	292	160	132	58
903	292	160	132	58
904	292	160	132	58
905	292	160	132	58
906	293	161	132	58
907	293	161	132	58
908	293	161	132	58
909	293	161	132	58
910	293	161	132	58
911	293	161	132	58
912	293	161	132	58
913	293	161	132	58
914	294	162	132	58
915	294	162	133	58
916	295	162	133	58
917	295	162	133	58
918	295	162	133	58
919	295	162	133	58
920	295	162	133	58
921	295	162	133	58
922	295	162	133	58
923	295	162	133	58
924	295	162	133	58
925	295	162	133	58
926	295	162	133	58
927	295	162	133	58
928	295	162	133	58
929	295	162	133	58
930	295	162	133	58
931	295	162	133	58
932	296	162	133	58
933	297	163	134	58
934	297	163	134	58
935	297	163	134	58
936	298	164	135	59
937	298	164	135	59
938	298	164	135	59
939	298	164	135	59
940	298	164	135	59
941	299	165	136	60
942	299	165	136	60
943	299	165	136	60
944	299	165	136	60
945	300	165	136	60
946	301	166	137	61
947	301	166	137	61
948	301	166	137	61
949	301	166	137	61
950	301	166	137	61
951	301	166	137	61
952	302	166	137	61
953	302	166	137	61
954	302	166	137	61
955	302	166	137	61
956	302	166	137	61
957	302	166	137	61
958	302	166	137	61
959	303	167	137	61
960	303	167	137	61
961	303	167	137	61
962	303	167	137	61
963	303	167	138	61
964	303	167	138	61
965	304	167	138	61
966	305	168	138	61
967	305	168	138	61
968	305	168	138	61
969	305	168	138	61
970	305	168	138	61
971	305	168	138	61
972	305	168	138	61
973	306	169	138	61
974	306	169	138	61
975	307	170	138	61
976	307	170	138	61
977	308	171	138	61
978	308	171	138	61
979	308	171	138	61
980	308	171	138	61
981	308	171	138	61
982	308	171	138	61
983	309	172	139	62
984	309	172	139	62
985	309	172	139	62
986	309	172	139	62
987	310	172	139	62
988	310	172	139	62
989	310	172	139	62
990	310	172	139	62
991	310	172	139	62
992	310	172	139	62
993	310	172	139	62
994	311	173	139	62
995	311	173	139	62
996	311	173	139	62
997	311	173	139	62
998	312	173	139	62
999	312	173	139	62
1000	313	173	139	62
1001	314	174	139	62
1002	315	175	139	62
1003	315	175	139	62
1004	315	175	139	62
1005	315	175	139	62
1006	315	175	139	62
1007	315	175	139	62
1008	315	175	139	62
1009	315	175	139	62
1010	315	175	139	62
1011	316	176	140	63
1012	316	176	140	63
1013	317	176	141	63
1014	317	176	141	63
1015	317	176	141	63
1016	318	177	141	63
1017	318	177	141	63
1018	318	177	141	63
1019	319	178	141	63
1020	319	178	141	63
1021	319	178	141	63
1022	319	178	141	63
1023	320	178	142	63
1024	320	178	142	63
1025	321	179	143	63
1026	322	180	144	64
1027	322	180	144	64
1028	322	180	145	65
1029	322	180	145	65
1030	322	180	145	65
1031	322	180	145	65
1032	322	180	145	65
1033	323	181	145	65
1034	324	182	146	66
1035	324	182	146	66
1036	324	182	146	66
1037	325	183	146	66
1038	325	183	146	66
1039	326	184	146	66
1040	327	185	146	66
1041	328	186	147	67
1042	328	186	147	67
1043	328	186	147	67
1044	329	187	148	67
1045	329	187	148	67
1046	329	187	148	67
1047	329	187	148	67
1048	330	188	148	67
1049	331	189	148	67
1050	331	189	148	67
1051	331	189	149	67
1052	331	189	149	67
1053	331	189	149	67
1054	332	190	149	67
1055	332	190	149	67
1056	332	190	149	67
1057	332	190	149	67
1058	332	190	149	67
1059	332	190	149	67
1060	332	190	149	67
1061	333	191	149	67
1062	333	191	149	67
1063	333	191	149	67
1064	334	192	149	67
1065	334	192	149	67
1066	335	192	149	67
1067	335	192	149	67
1068	335	192	149	67
1069	335	192	149	67
1070	335	192	149	67
1071	336	192	149	67
1072	337	192	150	68
1073	338	192	150	68
1074	338	192	150	68
1075	338	192	150	68
1076	339	193	150	68
1077	340	194	150	68
1078	340	194	150	68
1079	341	195	151	69
1080	342	195	152	69
1081	342	195	152	69
1082	343	196	153	70
1083	343	196	153	70
1084	343	196	153	70
1085	343	196	153	70
1086	343	196	153	70
1087	343	196	153	70
1088	343	196	153	70
1089	343	196	153	70
1090	344	197	154	71
1091	345	198	154	71
1092	345	198	154	71
1093	345	198	154	71
1094	346	198	155	71
1095	346	198	155	71
1096	346	198	155	71
1097	346	198	155	71
1098	346	198	155	71
1099	346	198	155	71
1100	346	198	155	71
1101	346	198	155	71
1102	347	199	156	72
1103	348	200	157	73
1104	348	200	157	73
1105	348	200	157	73
1106	348	200	157	73
1107	348	200	157	73
1108	348	200	157	73
1109	348	200	157	73
1110	349	201	158	74
1111	350	201	158	74
1112	351	201	158	74
1113	352	202	159	75
1114	352	202	159	75
1115	352	202	160	75
1116	352	202	160	75
1117	352	202	160	75
1118	352	202	160	75
1119	352	202	160	75
1120	352	202	160	75
1121	352	202	160	75
1122	352	202	160	75
1123	352	202	160	75
1124	353	203	161	76
1125	353	203	161	76
1126	354	204	161	76
1127	354	204	161	76
1128	355	205	162	76
1129	355	205	162	76
1130	355	205	162	76
1131	356	206	163	77
1132	357	207	163	77
1133	357	207	163	77
1134	357	207	163	77
1135	357	207	163	77
1136	357	207	163	77
1137	358	208	163	77
1138	358	208	163	77
1139	359	209	164	78
1140	360	210	164	78
1141	360	210	164	78
1142	360	210	164	78
1143	360	210	164	78
1144	360	210	164	78
1145	361	211	165	78
1146	361	211	165	78
1147	361	211	165	78
1148	361	211	165	78
1149	361	211	165	78
1150	361	211	165	78
1151	361	211	165	78
1152	362	211	165	78
1153	362	211	165	78
1154	362	211	165	78
1155	363	212	165	78
1156	364	213	166	79
1157	364	213	166	79
1158	364	213	166	79
1159	365	214	166	79
1160	366	215	166	79
1161	367	216	167	79
1162	367	216	167	79
1163	367	216	167	79
1164	367	216	167	79
1165	367	216	167	79
1166	367	216	167	79
1167	367	216	167	79
1168	367	216	167	79
1169	367	216	167	79
1170	367	216	167	79
1171	367	216	167	79
1172	367	216	167	79
1173	367	216	167	79
1174	367	216	167	79
1175	367	216	168	79
1176	367	216	168	79
1177	367	216	168	79
1178	368	217	168	79
1179	369	217	168	79
1180	369	217	168	79
1181	370	217	168	79
1182	370	217	168	79
1183	371	218	168	79
1184	371	218	168	79
1185	371	218	169	79
1186	371	218	169	79
1187	371	218	169	79
1188	371	218	169	79
1189	371	218	169	79
1190	371	218	169	79
1191	371	218	169	79
1192	372	219	170	80
1193	372	219	170	80
1194	372	219	170	80
1195	373	219	171	80
1196	374	220	172	80
1197	374	220	172	80
1198	374	220	172	80
1199	374	220	172	80
1200	375	220	172	80
1201	375	220	172	80
1202	375	220	172	80
1203	375	220	172	80
1204	375	220	172	80
1205	375	220	172	80
1206	376	221	173	81
1207	377	221	173	81
1208	377	221	173	81
1209	377	221	173	81
1210	377	221	173	81
1211	378	222	173	81
1212	378	222	173	81
1213	378	222	173	81
1214	378	222	173	81
1215	379	223	174	81
1216	379	223	174	81
1217	380	224	175	82
1218	381	225	175	82
1219	381	225	175	82
1220	381	225	175	82
1221	382	226	176	82
1222	382	226	176	82
1223	382	226	176	82
1224	382	226	176	82
1225	382	226	176	82
1226	383	227	177	83
1227	383	227	177	83
1228	383	227	177	83
1229	383	227	177	83
1230	383	227	177	83
1231	383	227	177	83
1232	383	227	177	83
1233	383	227	177	83
1234	383	227	177	83
1235	384	227	178	83
1236	384	227	178	83
1237	384	227	178	83
1238	384	227	178	83
1239	384	227	178	83
1240	384	227	178	83
1241	384	227	178	83
1242	384	227	178	83
1243	385	228	178	83
1244	386	229	179	83
1245	386	229	179	83
1246	387	229	180	83
1247	387	229	180	83
1248	387	229	180	83
1249	388	230	180	83
1250	388	230	180	83
1251	389	230	181	83
1252	389	230	181	83
1253	389	230	182	83
1254	390	231	183	84
1255	391	232	183	84
1256	391	232	183	84
1257	391	232	183	84
1258	392	232	183	84
1259	393	232	184	84
1260	393	232	184	84
1261	393	232	184	84
1262	393	232	184	84
1263	394	233	184	84
1264	394	233	184	84
1265	394	233	184	84
1266	394	233	184	84
1267	394	233	184	84
1268	394	233	184	84
1269	394	233	184	84
1270	395	234	185	85
1271	396	235	185	85
1272	396	235	185	85
1273	396	235	185	85
1274	396	235	186	85
1275	396	235	186	85
1276	396	235	186	85
1277	396	235	186	85
1278	397	236	187	85
1279	397	236	187	85
1280	397	236	187	85
1281	397	236	187	85
1282	397	236	187	85
1283	397	236	187	85
1284	397	236	187	85
1285	398	237	188	86
1286	398	237	188	86
1287	398	237	188	86
1288	398	237	188	86
1289	398	237	188	86
1290	398	237	188	86
1291	398	237	188	86
1292	399	237	188	86
1293	399	237	188	86
1294	400	237	188	86
1295	400	237	188	86
1296	400	237	188	86
1297	400	237	188	86
1298	400	237	188	86
1299	400	237	188	86
1300	400	237	188	86
1301	401	238	188	86
1302	401	238	188	86
1303	402	238	188	86
1304	402	238	188	86
1305	403	238	188	86
1306	403	238	188	86
1307	403	238	188	86
1308	403	238	188	86
1309	403	238	188	86
1310	403	238	188	86
1311	403	238	188	86
1312	403	238	188	86
1313	404	239	189	87
1314	404	239	189	87
1315	404	239	189	87
1316	404	239	189	87
1317	404	239	189	87
1318	404	239	189	87
1319	404	239	189	87
1320	404	239	189	87
1321	404	239	189	87
1322	404	239	189	87
1323	404	239	189	87
1324	404	239	189	87
1325	405	240	189	87
1326	405	240	189	87
1327	405	240	189	87
1328	405	240	189	87
1329	405	240	189	87
1330	405	240	189	87
1331	406	240	190	87
1332	406	240	190	87
1333	406	240	190	87
1334	406	240	190	87
1335	407	241	190	87
1336	407	241	190	87
1337	408	242	190	87
1338	408	242	190	87
1339	409	243	190	87
1340	409	243	190	87
1341	409	243	190	87
1342	409	243	190	87
1343	410	244	190	87
1344	411	245	191	88
1345	411	245	191	88
1346	412	246	191	88
1347	413	247	192	89
1348	413	247	192	89
1349	413	247	192	89
1350	413	247	192	89
1351	413	247	192	89
1352	413	247	192	89
1353	413	247	192	89
1354	413	247	192	89
1355	413	247	192	89
1356	414	248	192	89
1357	415	248	192	89
1358	415	248	192	89
1359	416	249	192	89
1360	416	249	192	89
1361	416	249	192	89
1362	416	249	192	89
1363	416	249	192	89
1364	416	249	192	89
1365	416	249	192	89
1366	416	249	192	89
1367	417	250	192	89
1368	417	250	192	89
1369	418	251	192	89
1370	418	251	192	89
1371	419	252	193	90
1372	420	253	194	91
1373	420	253	194	91
1374	421	253	195	91
1375	421	253	195	91
1376	421	253	195	91
1377	421	253	195	91
1378	422	254	196	92
1379	422	254	196	92
1380	422	254	196	92
1381	422	254	196	92
1382	422	254	196	92
1383	422	254	196	92
1384	423	255	197	93
1385	424	256	197	93
1386	425	257	197	93
1387	425	257	197	93
1388	426	257	197	93
1389	426	257	197	93
1390	426	257	197	93
1391	426	257	197	93
1392	426	257	197	93
1393	426	257	197	93
1394	427	258	198	94
1395	427	258	199	95
1396	427	258	199	95
1397	427	258	199	95
1398	427	258	199	95
1399	428	259	199	95
1400	429	260	199	95
1401	429	260	199	95
1402	430	260	199	95
1403	430	260	199	95
1404	430	260	199	95
1405	431	260	200	96
1406	431	260	200	96
1407	431	260	200	96
1408	431	260	200	96
1409	431	260	200	96
1410	431	260	200	96
1411	431	260	200	96
1412	432	261	201	97
1413	432	261	201	97
1414	432	261	201	97
1415	432	261	201	97
1416	432	261	201	97
1417	433	261	201	97
1418	433	261	201	97
1419	433	261	201	97
1420	433	261	202	97
1421	434	262	202	97
1422	435	262	202	97
1423	435	262	202	97
1424	436	262	203	97
1425	437	262	203	97
1426	437	262	203	97
1427	437	262	203	97
1428	437	262	203	97
1429	438	263	203	97
1430	439	263	203	97
1431	439	263	203	97
1432	439	263	203	97
1433	440	263	203	97
1434	440	263	203	97
1435	440	263	203	97
1436	440	263	203	97
1437	440	263	203	97
1438	440	263	203	97
1439	440	263	203	97
1440	441	263	203	97
1441	442	263	204	97
1442	442	263	204	97
1443	442	263	204	97
1444	443	263	205	97
1445	443	263	205	97
1446	443	263	205	97
1447	443	263	205	97
1448	443	263	205	97
1449	444	264	206	98
1450	445	264	206	98
1451	445	264	206	98
1452	446	265	206	98
1453	446	265	206	98
1454	446	265	206	98
1455	447	266	207	99
1456	448	267	207	99
1457	449	267	207	99
1458	449	267	207	99
1459	449	267	207	99
1460	449	267	207	99
1461	449	267	207	99
1462	449	267	207	99
1463	449	267	207	99
1464	450	268	207	99
1465	450	268	207	99
1466	450	268	207	99
1467	451	269	207	99
1468	451	269	207	99
1469	451	269	207	99
1470	451	269	207	99
1471	451	269	207	99
1472	451	269	207	99
1473	452	270	207	99
1474	453	270	207	99
1475	454	271	208	100
1476	454	271	208	100
1477	454	271	208	100
1478	454	271	208	100
1479	454	271	208	100
1480	455	272	208	100
1481	455	272	208	100
1482	456	273	208	100
1483	456	273	208	100
1484	456	273	208	100
1485	456	273	208	100
1486	456	273	208	100
1487	456	273	208	100
1488	456	273	208	100
1489	456	273	209	100
1490	457	273	210	100
1491	458	274	210	100
1492	458	274	210	100
1493	458	274	210	100
1494	458	274	210	100
1495	458	274	210	100
1496	458	274	210	100
1497	458	274	210	100
1498	459	275	210	100
1499	459	275	210	100
1500	459	275	210	100
1501	459	275	210	100
1502	459	275	210	100
1503	460	276	211	100
1504	460	276	211	100
1505	460	276	211	100
1506	461	277	211	100
1507	461	277	211	100
1508	462	277	211	100
1509	462	277	211	100
1510	462	277	211	100
1511	462	277	211	100
1512	463	277	212	100
1513	463	277	212	100
1514	463	277	212	100
1515	463	277	212	100
1516	464	278	212	100
1517	464	278	212	100
1518	464	278	212	100
1519	464	278	212	100
1520	465	279	213	101
1521	465	279	213	101
1522	466	280	213	101
1523	466	280	213	101
1524	467	280	213	101
1525	468	281	214	102
1526	468	281	215	103
1527	469	281	215	103
1528	470	282	216	104
1529	470	282	216	104
1530	470	282	216	104
1531	471	282	217	104
1532	471	282	217	104
1533	471	282	217	104
1534	472	283	217	104
1535	472	283	217	104
1536	473	283	217	104
1537	473	283	217	104
1538	474	283	217	104
1539	475	283	218	104
1540	475	283	218	104
1541	475	283	218	104
1542	475	283	218	104
1543	476	284	219	104
1544	476	284	219	104
1545	476	284	219	104
1546	476	284	219	104
1547	476	284	219	104
1548	476	284	219	104
1549	477	285	220	105
1550	477	285	220	105
1551	478	286	220	105
1552	478	286	220	105
1553	478	286	220	105
1554	479	287	220	105
1555	479	287	220	105
1556	479	287	220	105
1557	479	287	220	105
1558	479	287	220	105
1559	480	287	220	105
1560	480	287	220	105
1561	480	287	220	105
1562	481	288	220	105
1563	482	289	220	105
1564	482	289	220	105
1565	483	289	221	105
1566	484	290	221	105
1567	484	290	221	105
1568	484	290	221	105
1569	484	290	221	105
1570	484	290	221	105
1571	485	291	221	105
1572	486	292	222	106
1573	486	292	222	106
1574	487	292	223	106
1575	487	292	223	106
1576	487	292	223	106
1577	487	292	223	106
1578	488	293	223	106
1579	488	293	223	106
1580	488	293	223	106
1581	489	294	223	106
1582	490	295	224	107
1583	490	295	224	107
1584	491	296	224	107
1585	491	296	224	107
1586	491	296	224	107
1587	491	296	224	107
1588	491	296	224	107
1589	491	296	224	107
1590	491	296	224	107
1591	491	296	224	107
1592	491	296	224	107
1593	492	296	224	107
1594	492	296	224	107
1595	493	297	225	108
1596	494	298	225	108
1597	494	298	225	108
1598	494	298	225	108
1599	494	298	225	108
1600	494	298	225	108
1601	495	298	225	108
1602	495	298	225	108
1603	495	298	225	108
1604	496	298	225	108
1605	496	298	225	108
1606	496	298	225	108
1607	496	298	225	108
1608	496	298	225	108
1609	496	298	225	108
1610	496	298	225	108
1611	496	298	225	108
1612	497	299	225	108
1613	497	299	225	108
1614	497	299	225	108
1615	498	300	225	108
1616	498	300	225	108
1617	498	300	225	108
1618	499	300	226	108
1619	499	300	226	108
1620	499	300	226	108
1621	499	300	227	108
1622	500	300	227	108
1623	501	301	227	108
1624	501	301	227	108
1625	502	302	227	108
1626	502	302	227	108
1627	503	302	227	108
1628	503	302	227	108
1629	503	302	227	108
1630	504	302	227	108
1631	504	302	227	108
1632	504	302	227	108
1633	504	302	227	108
1634	504	302	227	108
1635	505	303	228	108
1636	506	303	229	108
1637	506	303	229	108
1638	506	303	229	108
1639	506	303	229	108
1640	506	303	229	108
1641	507	304	229	108
1642	507	304	229	108
1643	507	304	229	108
1644	508	304	230	109
1645	508	304	230	109
1646	508	304	230	109
1647	509	305	230	109
1648	510	306	230	109
1649	511	307	231	110
1650	511	307	231	110
1651	511	307	231	110
1652	511	307	231	110
1653	511	307	232	111
1654	511	307	232	111
1655	511	307	232	111
1656	511	307	232	111
1657	512	307	232	111
1658	513	308	232	111
1659	513	308	232	111
1660	513	308	232	111
1661	514	309	232	111
1662	515	310	232	111
1663	516	311	232	111
1664	517	312	232	111
1665	518	313	232	111
1666	518	313	232	111
1667	518	313	232	111
1668	519	313	232	111
1669	519	313	232	111
1670	520	314	233	111
1671	520	314	233	111
1672	521	315	233	111
1673	521	315	233	111
1674	521	315	233	111
1675	521	315	233	111
1676	522	316	233	111
1677	523	317	233	111
1678	524	318	233	111
1679	525	319	233	111
1680	525	319	233	111
1681	526	320	233	111
1682	526	320	233	111
1683	526	320	233	111
1684	527	321	233	111
1685	527	321	233	111
1686	527	321	233	111
1687	527	321	233	111
1688	528	322	234	112
1689	529	323	234	112
1690	529	323	235	112
1691	529	323	235	112
1692	530	324	235	112
1693	530	324	235	112
1694	531	324	235	112
1695	531	324	235	112
1696	531	324	236	112
1697	531	324	236	112
1698	531	324	236	112
1699	531	324	236	112
1700	532	325	236	112
1701	533	326	236	112
1702	533	326	236	112
1703	534	327	236	112
1704	535	328	237	113
1705	535	328	237	113
1706	535	328	237	113
1707	536	329	237	113
1708	536	329	237	113
1709	536	329	237	113
1710	536	329	237	113
1711	537	330	238	114
1712	537	330	238	114
1713	537	330	238	114
1714	537	330	238	114
1715	537	330	238	114
1716	538	331	238	114
1717	538	331	238	114
1718	538	331	238	114
1719	538	331	238	114
1720	538	331	238	114
1721	538	331	238	114
1722	539	331	238	114
1723	539	331	238	114
1724	539	331	238	114
1725	539	331	238	114
1726	540	331	238	114
1727	540	331	238	114
1728	540	331	238	114
1729	540	331	238	114
1730	540	331	238	114
1731	541	331	238	114
1732	541	331	238	114
1733	541	331	238	114
1734	542	331	238	114
1735	542	331	238	114
1736	542	331	238	114
1737	542	331	238	114
1738	543	331	239	114
1739	543	331	239	114
1740	543	331	239	114
1741	543	331	239	114
1742	543	331	239	114
1743	544	332	239	114
1744	545	332	239	114
1745	545	332	239	114
1746	545	332	239	114
1747	545	332	239	114
1748	545	332	239	114
1749	545	332	239	114
1750	546	333	239	114
1751	546	333	239	114
1752	546	333	240	114
1753	546	333	240	114
1754	547	334	240	114
1755	547	334	240	114
1756	548	335	241	115
1757	548	335	241	115
1758	548	335	241	115
1759	549	335	242	115
1760	550	336	242	115
1761	550	336	243	115
1762	550	336	243	115
1763	551	336	244	116
1764	552	337	245	117
1765	553	337	246	117
1766	554	338	246	117
1767	554	338	246	117
1768	555	338	246	117
1769	556	338	247	118
1770	556	338	247	118
1771	556	338	247	118
1772	556	338	247	118
1773	556	338	247	118
1774	556	338	247	118
1775	556	338	247	118
1776	556	338	247	118
1777	557	339	247	118
1778	557	339	247	118
1779	557	339	247	118
1780	558	339	247	118
1781	559	339	247	118
1782	560	340	248	119
1783	560	340	248	119
1784	560	340	248	119
1785	561	340	249	119
1786	561	340	249	119
1787	561	340	249	119
1788	562	341	249	119
1789	563	342	249	119
1790	563	342	249	119
1791	563	342	249	119
1792	563	342	249	119
1793	563	342	249	119
1794	563	342	249	119
1795	563	342	249	119
1796	563	342	249	119
1797	563	342	249	119
1798	564	342	249	119
1799	565	342	250	119
1800	565	342	250	119
1801	566	343	250	119
1802	566	343	250	119
1803	566	343	250	119
1804	567	344	250	119
1805	568	344	250	119
1806	569	345	251	120
1807	570	346	251	120
1808	570	346	251	120
1809	570	346	251	120
1810	571	346	251	120
1811	571	346	251	120
1812	572	347	252	121
1813	572	347	252	121
1814	572	347	252	121
1815	573	348	253	122
1816	573	348	253	122
1817	573	348	253	122
1818	573	348	253	122
1819	573	348	253	122
1820	573	348	253	122
1821	574	349	254	123
1822	575	349	254	123
1823	576	350	254	123
1824	576	350	254	123
1825	576	350	254	123
1826	577	351	254	123
1827	578	352	255	124
1828	578	352	255	124
1829	579	353	256	125
1830	580	354	257	126
1831	581	354	258	126
1832	581	354	258	126
1833	581	354	258	126
1834	582	355	258	126
1835	582	355	258	126
1836	582	355	258	126
1837	582	355	258	126
1838	583	356	258	126
1839	583	356	258	126
1840	583	356	258	126
1841	583	356	258	126
1842	584	356	258	126
1843	584	356	258	126
1844	585	356	259	127
1845	585	356	259	127
1846	585	356	259	127
1847	586	357	259	127
1848	587	358	260	128
1849	587	358	260	128
1850	588	358	260	128
1851	589	359	260	128
1852	589	359	260	128
1853	590	360	261	129
1854	590	360	261	129
1855	590	360	261	129
1856	590	360	261	129
1857	591	361	262	130
1858	591	361	262	130
1859	591	361	262	130
1860	592	361	262	130
1861	592	361	262	130
1862	592	361	262	130
1863	592	361	262	130
1864	593	362	262	130
1865	594	362	262	130
1866	595	362	262	130
1867	595	362	262	130
1868	595	362	262	130
1869	595	362	262	130
1870	595	362	263	131
1871	595	362	263	131
1872	596	362	263	131
1873	597	363	264	131
1874	597	363	264	131
1875	597	363	264	131
1876	597	363	264	131
1877	598	364	264	131
1878	598	364	264	131
1879	599	365	265	132
1880	599	365	265	132
1881	599	365	265	132
1882	599	365	265	132
1883	599	365	265	132
1884	599	365	265	132
1885	599	365	265	132
1886	600	365	266	132
1887	600	365	266	132
1888	601	366	266	132
1889	601	366	266	132
1890	601	366	266	132
1891	602	367	266	132
1892	602	367	266	132
1893	602	367	266	132
1894	602	367	266	132
1895	602	367	266	132
1896	602	367	266	132
1897	602	367	266	132
1898	602	367	266	132
1899	602	367	266	132
1900	602	367	266	132
1901	603	367	266	132
1902	603	367	266	132
1903	603	367	266	132
1904	603	367	266	132
1905	603	367	266	132
1906	603	367	266	132
1907	604	367	267	132
1908	604	367	267	132
1909	604	367	268	133
1910	605	367	268	133
1911	605	367	268	133
1912	605	367	268	133
1913	605	367	268	133
1914	605	367	268	133
1915	605	367	269	133
1916	606	368	270	134
1917	607	369	270	134
1918	607	369	270	134
1919	607	369	270	134
1920	607	369	270	134
1921	607	369	270	134
1922	607	369	270	134
1923	608	370	271	134
1924	608	370	271	134
1925	609	370	272	134
1926	609	370	272	134
1927	610	371	272	134
1928	611	371	272	134
1929	612	371	272	134
1930	612	371	272	134
1931	612	371	272	134
1932	612	371	272	134
1933	612	371	272	134
1934	613	371	272	134
1935	614	372	272	134
1936	614	372	272	134
1937	614	372	272	134
1938	614	372	272	134
1939	614	372	272	134
1940	614	372	272	134
1941	615	373	272	134
1942	616	373	272	134
1943	616	373	272	134
1944	616	373	272	134
1945	616	373	272	134
1946	616	373	272	134
1947	617	373	272	134
1948	617	373	272	134
1949	617	373	272	134
1950	618	374	272	134
1951	618	374	272	134
1952	618	374	272	134
1953	618	374	272	134
1954	619	375	272	134
1955	619	375	272	134
1956	619	375	272	134
1957	619	375	272	134
1958	619	375	272	134
1959	619	375	272	134
1960	619	375	272	134
1961	619	375	272	134
1962	620	376	272	134
1963	620	376	272	134
1964	620	376	272	134
1965	620	376	272	134
1966	620	376	272	134
1967	621	377	273	135
1968	622	378	273	135
1969	622	378	273	135
1970	622	378	273	135
1971	623	379	274	135
1972	623	379	274	135
1973	624	380	275	136
1974	625	381	275	136
1975	625	381	275	136
1976	626	382	275	136
1977	626	382	275	136
1978	626	382	275	136
1979	626	382	275	136
1980	627	382	276	136
1981	628	382	276	136
1982	629	383	276	136
1983	629	383	276	136
1984	629	383	276	136
1985	629	383	276	136
1986	629	383	276	136
1987	630	383	277	136
1988	630	383	277	136
1989	631	383	278	136
1990	631	383	278	136
1991	631	383	278	136
1992	631	383	278	136
1993	631	383	278	136
1994	631	383	278	136
1995	631	383	278	136
1996	632	383	279	136
1997	633	383	279	136
1998	634	384	279	136
1999	634	384	279	136
[truncated: 79,621 more rows]

## Sheet: Figure 4C
	cn_only_cos_sim	tide_control_cos_sim	cn_tide_overlap_cos_sim
0	0.949549	0.540903	0.92994
1	0.95957	0.868921	0.961279
2	0.85318	0.529639	0.961907
3	0.97816	0.450739	0.970227
4	0.837207	0.860989	0.972077
5	0.789471	0.592549	0.973869
6	0.854774	0.710368	0.974592
7	0.956334	0.536813	0.988699
8	0.898233	0.728711	0.858048
9	0.955103	0.394224	0.71244
10	0.878927	0.897623	0.980935
11	0.836736	0.717143	0.712685
12	0.978637	0.541097	0.960591
13	0.897331	0.823698	0.953691
14	0.990561	0.905577	0.958056
15	0.966464	0.396196	0.985442
16	0.934622	0.133765	0.952093
17	0.970505	0.916688	0.962163
18	0.67704	0.46104	0.98428
19	0.922105	0.614495	0.980117
20	0.9497	0.487306	0.978049
21	0.857587	0.969915	0.944064
22	0.886432	0.831274	0.981288
23	0.978139	0.633416	0.979528
24	0.813331	0.363496	0.983848
25	0.745457	0.244156	0.906833
26	0.799833	0.516452	0.978427
27	0.974327	0.654136	0.929837
28	0.976405	0.709588	0.896136
29	0.842455	0.391833	0.924776
30	0.846475	0.987005	0.960436
31	0.917839	0.69225	0.985861
32	0.909567	0.287741	0.97532
33	0.968825	0.463691	0.959831
34	0.775945	0.685301	0.968341
35	0.90574	0.667254	0.96834
36	0.90149	0.942473	0.968931
37	0.970024	0.722479	0.9805
38	0.902543	0.410282	0.934729
39	0.699864	0.556484	0.937898
40	0.964319	0.234015	0.87333
41	0.877153	0.533066	0.968235
42	0.931026	0.309568	0.960784
43	0.882569	0.544142	0.972038
44	0.924813	0.998606	0.94546
45	0.88779	0.647004	0.865964
46	0.886441	0.876165	0.991806
47	0.795489	0.977069	0.962272
48	0.91881	0.67916	0.822116
49	0.975627	0.949912	0.970112
50	0.938878	0.510597	0.971005
51	0.95539	0.768315	0.986303
52	0.982054	0.577445	0.956249
53	0.968445	0.752902	0.962133
54	0.777401	0.344916	0.916054
55	0.969529	0.524623	0.971383
56	0.974483	0.899387	0.962421
57	0.942656	0.520897	0.983419
58	0.976384	0.648276	0.988099
59	0.834648	0.530211	0.990344
60	0.936234	0.994509	0.912917
61	0.926299	0.657771	0.881402
62	0.924725	0.54338	0.98616
63	0.880733	0.457443	0.973721
64	0.861022	0.528449	0.98371
65	0.873372	0.912921	0.989677
66	0.967061	0.586085	0.997457
67	0.957985	0.593066	0.940296
68	0.95248	0.694913	0.626813
69	0.525114	0.819029	0.915468
70	0.980189	0.990426	0.965502
71	0.97583	0.323824	0.922648
72	0.785271	0.664506	0.935621
73	0.933274	0.825315	0.990038
74	0.884297	0.700259	0.94543
75	0.935378	0.474998	0.982341
76	0.939493	0.527541	0.913008
77	0.90246	0.724325	0.979594
78	0.949869	0.870356	0.9801
79	0.908318	0.813386	0.971158
80	0.921985	0.358607	0.956004
81	0.949134	0.457281	0.957111
82	0.993034	0.820238	0.932767
83	0.964448	0.938083	0.990152
84	0.910097	0.859085	0.98142
85	0.97338	0.917278	0.909804
86	0.975704	0.221919	0.958838
87	0.989782	0.579946	0.979049
88	0.888115	0.602077	0.989622
89	0.964244	0.679846	0.811384
90	0.981672	0.589547	0.793649
91	0.984592	0.326453	0.980864
92	0.941364	0.525272	0.946587
93	0.966567	0.886413	0.978246
94	0.574505	0.844402	0.900162
95	0.604885	0.480128	0.951582
96	0.962151	0.455534	0.618578
97	0.944154	0.905849	0.908189
98	0.94527	0.975464	0.932007
99	0.98394	0.778601	0.923569
100	0.955007	0.740386	0.958995
101	0.862967	0.442425	0.958622
102	0.642612	0.446746	0.976072
103	0.959079	0.853557	0.946167
104	0.932259	0.830736	0.878562
105	0.636791	0.549379	0.967287
106	0.880603	0.97448	0.899872
107	0.805975	0.947137	0.955733
108	0.938584	0.8801	0.905295
109	0.849718	0.742602	0.787533
110	0.952474	0.384948	0.956305
111	0.901824	0.959607	0.914917
112	0.952117	0.611827	0.908344
113	0.719457	0.691925	0.984812
114	0.968102	0.449794	0.99129
115	0.657542	0.504383	0.911703
116	0.898195	0.657184	0.977844
117	0.931826	0.898328	0.936481
118	0.992305	0.753361	0.983952
119	0.973304	0.736334	0.982594
120	0.955063	0.75439	0.679778
121	0.91774	0.380775	0.977803
122	0.936454	0.956218	0.976345
123	0.938704	0.807972	0.981513
124	0.984299	0.866286	0.761407
125	0.969678	0.669477	0.88793
126	0.90734	0.393729	0.973522
127	0.976335	0.614207	0.971072
128	0.905083	0.62095	0.88339
129	0.985655	0.604729	0.905145
130	0.818084	0.871392	0.988345
131	0.83332	0.838469	0.870192
132	0.951447	0.276655	0.967848
133	0.677849	0.395435	0.92961
134	0.839815	1	0.977181
135	0.977329	0.202005	0.875266
136	0.981716	0.934015	0.964171
137	0.878318	0.418708	0.978632
138	0.694255	0.944054	0.978819
139	0.816621	0.515956	0.935382
140	0.519021	0.0528066	0.959549
141	0.719741	0.568176	0.945997
142	0.710915	0.994128	0.969344
143	0.920194	0.747422	0.942933
144	0.969294	0.82651	0.976387
145	0.876973	0.901943	0.988999
146	0.81899	0.517713	0.982873
147	0.980053	0.111677	0.95132
148	0.95576	0.48858	0.986956
149	0.970314	0.62004	0.985726
150	0.965522	0.899457	0.957092
151	0.983374	0.420996	0.945732
152	0.982974	0.449964	0.925589
153	0.88078	0.806187	0.961886
154	0.931574	0.964569	0.985251
155	0.7921	0.647688	0.892138
156	0.976871	0.864658	0.852021
157	0.983942	0.590372	0.805333
158	0.834926	0.505642	0.971988
159	0.968541	0.909392	0.607607
160	0.985608	0.567248	0.910386
161	0.936492	0.77414	0.984773
162	0.969049	0.612608	0.976016
163	0.864072	0.76804	0.96191
164	0.946724	0.293707	0.925447
165	0.759116	0.683963	0.967361
166	0.980036	0.416061	0.954881
167	0.896234	0.476454	0.977343
168	0.900774	0.998199	0.960865
169	0.965122	0.590579	0.92957
170	0.92343	0.966681	0.977276
171	0.972194	0.368328	0.971164
172	0.981635	0.962199	0.981968
173	0.86948	0.964015	0.973045
174	0.920083	0.544308	0.935928
175	0.861438	0.592787	0.974622
176	0.818018	0.868483	0.992963
177	0.875443	0.433905	0.938464
178	0.971331	0.737934	0.907535
179	0.869816	0.655091	0.80363
180	0.80803	0.999933	0.966929
181	0.975657	0.887423	0.916686
182	0.889051	0.377098	0.974281
183	0.982589	0.776104	0.96638
184	0.597968	0.753982	0.972484
185	0.954707	0.607455	0.992746
186	0.962881	0.238466	0.925756
187	0.837301	0.327712	0.97101
188	0.939095	0.888045	0.721426
189	0.945652	0.424782	0.977009
190	0.917797	0.971549	0.956027
191	0.981949	0.964817	0.986295
192	0.904578	0.855097	0.969404
193	0.884672	0.42775	0.914402
194	0.97362	0.959055	0.819607
195	0.980691	0.149726	0.832366
196	0.938754	0.449725	0.96871
197	0.875	0.709074	0.992025
198	0.836988	0.863791	0.856582
199	0.934167	0.928249	0.969022
200	0.966357	0.661858	0.947012
201	0.995918	0.633495	0.981939
202	0.986039	0.985845	0.977486
203	0.921568	0.945919	0.578682
204	0.943847	0.635812	0.945732
205	0.938256	0.832546	0.906007
206	0.795737	0.511957	0.988903
207	0.571926	0.875243	0.968004
208	0.900494	0.323059	0.771689
209	0.950244	0.612317	0.963562
210	0.832168	0.897447	0.757263
211	0.919912	0.850065	0.996233
212	0.894827	0.809682	0.971395
213	0.926882	0.746658	0.970964
214	0.956705	0.959533	0.943376
215	0.929521	0.86594	0.990991
216	0.98822	0.566994	0.989583
217	0.903458	0.714491	0.941813
218	0.96111	1	0.977303
219	0.723501	0.714338	0.967476
220	0.974458	0.581917	0.821137
221	0.803763	0.683555	0.762791
222	0.921136	0.721761	0.987558
223	0.965522	0.90599	0.982333
224	0.949955	0.632442	0.965713
225	0.974012	0.700449	0.979887
226	0.9134	0	0.969743
227	0.898829	0.733003	0.958289
228	0.859909	0.985347	0.682867
229	0.861284	0.742174	0.853072
230	0.98453	0.554605	0.960313
231	0.952382	0.641236	0.941364
232	0.857885	0.550955	0.914283
233	0.900211	0.530009	0.982655
234	0.904726	0.443296	0.978084
235	0.964619	0.711922	0.982299
236	0.917056	0.297424	0.824306
237	0.972397	0.999999	0.939704
238	0.866314	0.999951	0.973122
239	0.893474	0.47386	0.962972
240	0.712722	0.905438	0.96872
241	0.977588	0.230401	0.923961
242	0.888902	0.587557	0.616241
243	0.911054	0.661232	0.953714
244	0.921014	0.25379	0.954418
245	0.893866	0.342039	0.972437
246	0.897112	0.668938	0.5943
247	0.844872	0.519697	0.961035
248	0.949162	0.177116	0.842936
249	0.96543	0.992467	0.966313
250	0.692232	0.745743	0.930708
251	0.980516	0.820396	0.841023
252	0.954636	0.796291	0.966754
253	0.743325	0.999491	0.961084
254	0.987889	0.632553	0.931543
255	0.944287	0.703401	0.995057
256	0.9827	0.943277	0.96074
257	0.984109	0.802642	0.976224
258	0.921018	0.948213	0.986544
259	0.957936	0.98648	0.960588
260	0.916765	0.58134	0.672844
261	0.979997	0.596166	0.926955
262	0.965755	0.448247	0.96568
263	0.988761	0.881593	0.924227
264	0.618479	0.412982	0.901116
265	0.946986	0.209882	0.984795
266	0.607244	0.303283	0.991303
267	0.943907	0.461164	0.900494
268	0.904675	0.904418	0.906169
269	0.947086	0.468025	0.954848
270	0.853313	0.799427	0.977742
271	0.985897	0.306103	0.991212
272	0.900747	0.914448	0.976346
273	0.933751	0.578135	0.975366
274	0.726759	0.420562	0.94323
275	0.904245	0.557083	0.965582
276	0.781213	0.7949	0.972737
277	0.866911	0.836045	0.946025
278	0.987825	0.255801	0.948828
279	0.830791	0.902313	0.937259
280	0.868778	0.585149	0.97636
281	0.912001	0.131785	0.742547
282	0.98041	0.78103	0.971797
283	0.929801	0.264848	0.83673
284	0.925794	0.627679	0.957067
285	0.909849	0.429615	0.969386
286	0.934291	0.399586	0.98211
287	0.867277	0.400493	0.959742
288	0.915853	0.840447	0.982517
289	0.749068	0.997088	0.993121
290	0.683128	0.367508	0.967732
291	0.948256	0.463288	0.990131
292	0.981274	0.644842	0.877564
293	0.974996	0.911036	0.852746
294	0.903476	0.837706	0.976475
295	0.975093	0.874665	0.980653
296	0.927173	0.309116	0.985895
297	0.964795	0.917517	0.983841
298	0.95307	0.699913	0.963693
299	0.794446	0.576931	0.968905
300	0.742722	0.652107	0.986944
301	0.955015	0.959142	0.985422
302	0.987997	0.606189	0.783771
303	0.97515	0.424401	0.955623
304	0.969436	0.913005	0.948327
305	0.959654	0.654405	0.97171
306	0.97712	0.369761	0.972901
307	0.935342	0.439352	0.93148
308	0.90493	0.486348	0.971865
309	0.976477	0.640877	0.945587
310	0.899103	0.513689	0.943139
311	0.922406	0.816326	0.993456
312	0.988295	0.304474	0.842109
313	0.923342	0.4918	0.928562
314	0.989375	0.89583	0.98886
315	0.664787	0.923789	0.700785
316	0.973456	0.797657	0.932924
317	0.969327	0.744664	0.99151
318	0.854791	0.528119	0.972885
319	0.960243	0.935909	0.929091
320	0.98467	0.659119	0.950004
321	0.894062	0.540528	0.969747
322	0.863086	0.956164	0.910671
323	0.929308	0.999945	0.949971
324	0.929507	0.540671	0.838939
325	0.865005	0.207356	0.805157
326	0.914148	0.432789	0.975754
327	0.985666	0.778903	0.977914
328	0.874208	0.737176	0.931593
329	0.882364	0.748346	0.929136
330	0.817461	0.623946	0.988689
331	0.859054	0.533839	0.972595
332	0.904303	0.485404	0.98043
333	0.598607	0.845536	0.947091
334	0.963583	0.422876	0.992555
335	0.905799	0.565382	0.890568
336	0.933336	0.683159	0.926577
337	0.826785	0.621318	0.974989
338	0.873717	0.636462	0.880144
339	0.9205	0.298723	0.962982
340	0.432897	0.40812	0.974129
341	0.922958	0.887769	0.968967
342	0.961874	0.490125	0.877592
343	0.963691	0.587501	0.981129
344	0.780656	0.689642	0.719905
345	0.963565	0.288366	0.947122
346	0.416452	0.231991	0.978411
347	0.928261	0.923561	0.976353
348	0.821939	0.436794	0.943882
349	0.927465	0.553249	0.95918
350	0.626567	0.740464	0.976841
351	0.809818	0.776272	0.967252
352	0.901434	0.663535	0.888752
353	0.950728	0.844255	0.990215
354	0.924173	0.473902	0.711385
355	0.978624	0.991941	0.957276
356	0.912959	0.550323	0.988048
357	0.936183	0.467415	0.921216
358	0.942699	0.748456	0.96849
359	0.861064	0.713498	0.936062
360	0.816036	0.882914	0.518669
361	0.920858	0.585069	0.667154
362	0.942019	0.730957	0.976416
363	0.985007	0.862474	0.976202
364	0.970003	0.912652	0.679113
365	0.944932	0.54608	0.97208
366	0.892846	0.821918	0.990839
367	0.961238	0.545272	0.977779
368	0.970246	0.734393	0.907169
369	0.929269	0.785418	0.982527
370	0.923561	0.335181	0.988052
371	0.955153	0.777577	0.95699
372	0.907884	0.595186	0.814964
373	0.84092	0.612183	0.981699
374	0.941762	0.540109	0.989944
375	0.925828	0.847223	0.973224
376	0.953986	0.513854	0.943292
377	0.826332	0.580317	0.963481
378	0.743587	0.714008	0.969699
379	0.898636	0.705349	0.941578
380	0.934288	0.621907	0.95904
381	0.976111	0.374309	0.763565
382	0.979878	0.242156	0.973384
383	0.902963	0.644761	0.946783
384	0.96738	0.598246	0.786346
385	0.941911	0.788266	0.775025
386	0.855447	0.957731	0.987716
387	0.859173	0.250822	0.962017
388	0.97048	0.829373	0.939965
389	0.966999	0.758625	0.985305
390	0.922619	0.719474	0.993433
391	0.653946	0.987108	0.986955
392	0.968177	0.676393	0.907277
393	0.949007	0.721195	0.980926
394	0.945595	0.725864	0.950336
395	0.890345	0.635342	0.941321
396	0.917485	0.787899	0.979701
397	0.965888	0.209572	0.89597
398	0.837553	0.384246	0.967565
399	0.894263	0.813172	0.94319
400	0.957143	0.416777	0.927786
401	0.884136	0.66409	0.986532
402	0.950116	0.549692	0.890424
403	0.846109	0.999999	0.770377
404	0.918528	0.412331	0.941883
405	0.502641	0.251974	0.920744
406	0.91419	0.559445	0.49121
407	0.778415	0.343483	0.981717
408	0.958727	0.762836	0.97651
409	0.970296	0.848045	0.752955
410	0.933959	0.958866	0.992198
411	0.950593	0.387687	0.962669
412	0.853289	0.849523	0.956264
413	0.977023	0.512715	0.971481
414	0.927386	0.832076	0.964188
415	0.983032	0.369848	0.889545
416	0.875965	0.871095	0.889974
417	0.891618	0.999993	0.849834
418	0.908316	0.338173	0.986293
419	0.897295	0.719251	0.980829
420	0.903159	0.703538	0.951742
421	0.514575	0.659464	0.990892
422	0.987096	0.581692	0.989708
423	0.910066	0.84577	0.915741
424	0.961216	0.575743	0.925417
425	0.961664	0.614882	0.964022
426	0.965456	0.382792	0.990502
427	0.915936	0.9476	0.958182
428	0.844584	0.880475	0.957055
429	0.937241	0.637806	0.864811
430	0.965582	0.644292	0.878779
431	0.975137	0.674119	0.67015
432	0.973302	0.828545	0.979567
433	0.918289	0.493351	0.935029
434	0.91662	1	0.954496
435	0.861472	0.645734	0.982643
436	0.828189	0.740782	0.987856
437	0.965081	0.964471	0.962896
438	0.806735	0.930795	0.959574
439	0.841543	0.652566	0.91095
440	0.957135	0.487858	0.744775
441	0.929813	0.63906	0.824445
442	0.931829	0.71169	0.935907
443	0.890132	0.572624	0.913431
444	0.911908	0.721119	0.985222
445	0.945541	0.96707	0.916436
446	0.895073	0.783189	0.956279
447	0.855368	0.567012	0.943539
448	0.921781	0.728532	0.93102
449	0.946287	0.457791	0.984037
450	0.929823	0.527087	0.970101
451	0.963314	1	0.921601
452	0.978286	0.624639	0.941181
453	0.921047	0.219645	0.950311
454	0.984604	0.524732	0.983856
455	0.824482	0.691384	0.944743
456	0.922923	0.999993	0.870037
457	0.892133	0.939651	0.987103
458	0.985908	0.111513	0.937133
459	0.862722	0.786018	0.886341
460	0.925627	0.699429	0.965657
461	0.885755	0.853659	0.928059
462	0.916537	0.515881	0.971172
463	0.746267	0.678297	0.945219
464	0.988129	0.822572	0.648524
465	0.992112	0.892126	0.980186
466	0.897242	0.407579	0.979603
467	0.929276	0.713736	0.961631
468	0.917978	0.724768	0.97525
469	0.645644	0.723718	0.925189
470	0.941952	0.741936	0.942447
471	0.957625	0.943921	0.742142
472	0.918851	0.85807	0.921604
473	0.935632	0.928854	0.910488
474	0.952419	0.671837	0.937484
475	0.8112	0.501738	0.977393
476	0.965653	0.941789	0.79503
477	0.933667	0.992062	0.974127
478	0.961401	0.0840719	0.982968
479	0.868567	0.98893	0.934162
480	0.955236	0.844547	0.819232
481	0.93409	0.843835	0.919978
482	0.777989	0.331101	0.982155
483	0.962054	0.930554	0.975573
484	0.849038	0.786728	0.954151
485	0.961014	0.793691	0.972821
486	0.837481	0.992867	0.797129
487	0.958998	0.395225	0.840506
488	0.810492	0.654038	0.94324
489	0.952169	0.671579	0.956902
490	0.813167	0.737805	0.974879
491	0.841166	0.680054	0.935906
492	0.966297	0.503868	0.985912
493	0.942283	0.621576	0.890023
494	0.98415	0.763598	0.984297
495	0.874493	0.650132	0.839631
496	0.86	0.713852	0.838041
497	0.949026	0.410425	0.96071
498	0.962768	0.434255	0.368861
499	0.951883	0.0940232	0.819378
500	0.883629	0.844304	0.983506
501	0.873102	0.70877	0.959102
502	0.953965	1	0.977771
503	0.966765	0.479864	0.974388
504	0.846371	0.999999	0.95808
505	0.955588	0.703336	0.909461
506	0.947535	0.711761	0.958404
507	0.872643	0.99545	0.966835
508	0.873943	0.815749	0.977163
509	0.936589	0.345145	0.990561
510	0.965892	0.865354	0.972825
511	0.890864	0.925998	0.988331
512	0.970825	0.697751	0.986842
513	0.97597	0.572183	0.988386
514	0.960409	0.648551	0.982118
515	0.987957	0.893615	0.977851
516	0.748016	0.755498	0.805845
517	0.612234	0.999996	0.961514
518	0.95328	0.94505	0.944744
519	0.977955	0.690104	0.97284
520	0.884132	0.624255	0.950535
521	0.916085	0.903314	0.975436
522	0.948481	0.593901	0.951939
523	0.986847	0.932931	0.974326
524	0.979495	0.749673	0.896217
525	0.919988	0.261199	0.908098
526	0.970487	0.84194	0.973346
527	0.994253	0.852923	0.892045
528	0.754092	0.997287	0.991263
529	0.980933	0.970322	0.817973
530	0.963701	0.912669	0.94074
531	0.394397	0.989052	0.98848
532	0.951342	0.43214	0.966885
533	0.830012	1	0.902753
534	0.901533	0.546105	0.959331
535	0.926999	0.993172	0.929459
536	0.979614	0.455774	0.984733
537	0.820777	0.795622	0.935395
538	0.892069	0.659081	0.75899
539	0.970394	0.688984	0.895067
540	0.556768	0.913591	0.980697
541	0.970555	0.24534	0.961626
542	0.960025	0.906787	0.973907
543	0.881633	0.844444	0.300743
544	0.97857	0.914515	0.931585
545	0.598844	0.676483	0.980228
546	0.922743	0.491996	0.966234
547	0.812906	0.669906	0.851135
548	0.802245	0.582408	0.95702
549	0.790411	0.886419	0.976067
550	0.808111	0.548781	0.953745
551	0.939176	0.813173	0.964161
552	0.904897	0.999981	0.975508
553	0.818523	0.778042	0.967497
554	0.68857	0.798639	0.891959
555	0.949691	0.82852	0.928227
556	0.945491	0.731547	0.972648
557	0.850714	0.511915	0.94743
558	0.843113	0.321416	0.952931
559	0.902006	0.996708	0.989925
560	0.949075	0.512832	0.983144
561	0.961846	0.78861	0.977655
562	0.752973	0.533976	0.970015
563	0.972569	0.876566	0.990913
564	0.956823	0.605575	0.925244
565	0.765123	1	0.989633
566	0.974459	0.359622	0.985981
567	0.579835	0.792583	0.945689
568	0.731349	0.748417	0.909562
569	0.960719	0.297309	0.97072
570	0.910806	0.896513	0.902681
571	0.873136	0.840573	0.940525
572	0.976111	0.47802	0.83554
573	0.989829	0.72516	0.986708
574	0.9084	0.952792	0.672008
575	0.946374	0.275062	0.90517
576	0.943053	0.24777	0.991352
577	0.988393	0.940127	0.631726
578	0.865299	0.544181	0.980837
579	0.897425	0.639092	0.983575
580	0.860385	0.822461	0.931337
581	0.783529	0.848981	0.935665
582	0.611263	0.556784	0.917413
583	0.883221	0.54118	0.947933
584	0.919898	0.66177	0.957061
585	0.881396	0.576789	0.993777
586	0.948073	0.512876	0.985222
587	0.936098	0.383522	0.961974
588	0.83649	0.507447	0.969647
589	0.937128	0.691271	0.883294
590	0.950731	0.807802	0.955209
591	0.891893	0.983281	0.977594
592	0.851025	0.318009	0.935129
593	0.920161	0.583574	0.862411
594	0.964483	0.967957	0.987615
595	0.880742	0.890373	0.929967
596	0.913455	0.661594	0.974461
597	0.926781	0.383538	0.845995
598	0.907803	0.191102	0.517731
599	0.818466	0.529657	0.985033
600	0.893337	0.881235	0.961197
601	0.980413	0.48621	0.954387
602	0.792376	0.187329	0.928022
603	0.959649	0.331901	0.568889
604	0.959405	0.935853	0.965295
605	0.915846	0.454919	0.941789
606	0.945182	0.669102	0.609516
607	0.726025	0.755817	0.962746
608	0.92989	0.170404	0.97757
609	0.947319	0.999029	0.944307
610	0.973516	0.44844	0.974672
611	0.983687	0.94292	0.98549
612	0.604539	0.968931	0.978055
613	0.91391	0.40464	0.990457
614	0.956265	0.594519	0.954272
615	0.983057	0.890074	0.929507
616	0.817372	0.970464	0.982364
617	0.904501	0.512097	0.978686
618	0.935154	0.683288	0.895086
619	0.981152	0.827435	0.972194
620	0.945146	0.755648	0.93426
621	0.95704	0.667625	0.921681
622	0.951008	0.476324	0.990139
623	0.9716	0.843367	0.941052
624	0.973321	0.854393	0.975233
625	0.837813	0.964271	0.951403
626	0.927	0.522739	0.970876
627	0.929322	0.781995	0.96619
628	0.964564	0.33535	0.973568
629	0.938638	0.722298	0.991096
630	0.940347	0.985606	0.962445
631	0.968973	0.830941	0.959345
632	0.747474	0.709289	0.852851
633	0.810215	0.877929	0.823878
634	0.979268	0.59623	0.93556
635	0.97585	0.396094	0.707033
636	0.863823	0.564908	0.978896
637	0.941534	0.923108	0.911759
638	0.976826	0.883833	0.879155
639	0.975811	0.870028	0.8037
640	0.890397	0.78789	0.98807
641	0.811681	0.377276	0.990579
642	0.826641	0.430399	0.948748
643	0.899705	0.711722	0.921334
644	0.954084	0.643455	0.957776
645	0.931326	0.291885	0.879806
646	0.883068	0.664642	0.963671
647	0.957022	0.396313	0.836936
648	0.983505	0.788799	0.973845
649	0.94941	0.770043	0.916173
650	0.966139	0.184892	0.966296
651	0.985239	0.860785	0.971271
652	0.91881	0.726627	0.96395
653	0.872905	0.321729	0.768326
654	0.969939	0.737527	0.980932
655	0.943071	0.616327	0.955587
656	0.912428	0.52521	0.960579
657	0.975556	0.739911	0.95842
658	0.869186	0.503533	0.945651
659	0.966685	0.890375	0.96866
660	0.936474	0.604967	0.971089
661	0.875596	0.35789	0.986885
662	0.759156	0.747563	0.947185
663	0.698035	0.652358	0.967327
664	0.93106	0.971474	0.788849
665	0.984614	0.997735	0.955035
666	0.615625	0.51472	0.974536
667	0.644197	0.509169	0.988129
668	0.960434	0.463956	0.942769
669	0.850339	0.870523	0.959893
670	0.496537	0.70792	0.966717
671	0.95426	0.562694	0.967748
672	0.724085	0.804981	0.974507
673	0.92505	0.602691	0.87393
674	0.962879	0.967092	0.951381
675	0.934561	0.48524	0.981671
676	0.954186	0.96216	0.98291
677	0.924427	1	0.843603
678	0.884909	0.578958	0.965071
679	0.941668	0	0.47823
680	0.921253	0.632929	0.979488
681	0.959294	0.990849	0.909823
682	0.74299	0.885406	0.918619
683	0.795697	0.71952	0.904303
684	0.987356	0.722118	0.864685
685	0.900677	0.903535	0.889171
686	0.955553	0.772874	0.925636
687	0.832158	0.481407	0.991746
688	0.967865	0.799155	0.948121
689	0.957777	0.625405	0.985734
690	0.912252	0.880956	0.956031
691	0.923582	0.453006	0.801344
692	0.968512	0.708493	0.909622
693	0.87208	0.650846	0.963732
694	0.91797	0.394346	0.987801
695	0.870479	0.919029	0.968953
696	0.772379	0.599406	0.935262
697	0.923612	0.266679	0.895092
698	0.980883	0.460628	0.522219
699	0.949912	0.797789	0.967646
700	0.986417	0.278232	0.908386
701	0.973232	0.342604	0.927785
702	0.918296	0.681041	0.954793
703	0.766274	0.632004	0.965486
704	0.887726	0.616065	0.9534
705	0.919432	0.66733	0.884617
706	0.900842	0.700515	0.884809
707	0.973452	0.29034	0.959475
708	0.991792	0.17299	0.930632
709	0.874067	0.124485	0.968093
710	0.727416	0.174856	0.958369
711	0.963823	0.524452	0.985941
712	0.970458	0.809391	0.98321
713	0.821536	0.9413	0.978197
714	0.970621	0.892534	0.798265
715	0.98628	0.999352	0.831939
716	0.94673	0.178809	0.853995
717	0.841972	0.730003	0.969559
718	0.695467	0.764658	0.861124
719	0.931893	0.263404	0.991214
720	0.952406	0.829893	0.929566
721	0.932334	0.194602	0.95837
722	0.906616	0.993962	0.952075
723	0.954755	0.571132	0.984262
724	0.961007	0.928015	0.962476
725	0.964558	0.805771	0.965263
726	0.938956	0.721244	0.946289
727	0.933552	0.239258	0.934551
728	0.954483	0.176393	0.987458
729	0.969575	0.547119	0.955319
730	0.865556	0.720361	0.933065
731	0.927471	0.964974	0.928903
732	0.968177	0.999997	0.862056
733	0.940313	0.996338	0.931965
734	0.977781	0.27779	0.979128
735	0.878458	0.652655	0.920653
736	0.973444	0.743112	0.951256
737	0.885662	0.321898	0.984875
738	0.966995	0.709331	0.807703
739	0.889541	0.498619	0.883268
740	0.95203	0.934703	0.918425
741	0.964195	0.729837	0.974705
742	0.442914	0.486789	0.925895
743	0.995917	0.903679	0.93285
744	0.897854	0.837511	0.969252
745	0.741876	0.985559	0.964009
746	0.848883	0.339711	0.975695
747	0.961529	0.810568	0.946585
748	0.952934	0.455243	0.930224
749	0.919028	0.557229	0.983168
750	0.973725	0.367235	0.951439
751	0.921886	0.584112	0.974909
752	0.986733	0.724773	0.993133
753	0.942694	0.99199	0.929242
754	0.958049	0.437078	0.867473
755	0.804357	0.532385	0.98041
756	0.696374	0.259914	0.902555
757	0.953695	0.519486	0.978081
758	0.928682	0.962853	0.989243
759	0.835539	0.206692	0.986794
760	0.926752	0.704992	0.837098
761	0.979984	0.170942	0.84958
762	0.983652	0.292595	0.977897
763	0.954805	0.850369	0.967772
764	0.862833	0.984767	0.976357
765	0.958117	0.941997	0.966294
766	0.889303	0.892916	0.941233
767	0.959796	0.970893	0.938363
768	0.993528	0.587902	0.97764
769	0.910382	0.926368	0.872632
770	0.97455	0.944619	0.687109
771	0.974444	0.996959	0.960984
772	0.962161	0.705035	0.918438
773	0.90084	0.833407	0.971148
774	0.934874	0.349529	0.935215
775	0.78354	0.478663	0.713423
776	0.956474	0.238199	0.906731
777	0.976184	0.711255	0.986356
778	0.933581	0.400956	0.939532
779	0.921034	0.791052	0.848677
780	0.938252	0.969686	0.86776
781	0.91458	0.216897	0.95831
782	0.902209	0.821616	0.965322
783	0.805222	0.605357	0.982693
784	0.930546	0.870007	0.81633
785	0.910269	0.612578	0.978742
786	0.993979	0.249078	0.969272
787	0.876741	0.95727	0.853256
788	0.966806	0.930401	0.958486
789	0.913292	0.22011	0.966252
790	0.982398	0.949192	0.933168
791	0.924749	0.873719	0.985428
792	0.790869	0.942985	0.957764
793	0.980049	0.704244	0.930127
794	0.910707	0.488252	0.967052
795	0.955993	0.565853	0.914525
796	0.926678	0.596643	0.973914
797	0.799165	0.62128	0.983661
798	0.829546	0.991623	0.899942
799	0.988591	0.776848	0.958644
800	0.921029	0.669519	0.967732
801	0.913484	0.904331	0.96078
802	0.98119	0.900672	0.907307
803	0.980431	0.713936	0.920318
804	0.818508	0.706423	0.980694
805	0.938162	0.95373	0.982281
806	0.927904	0.851389	0.972613
807	0.937196	0.636599	0.928298
808	0.781037	0.777731	0.800912
809	0.987952	0.978419	0.996193
810	0.909653	0.507482	0.959653
811	0.737089	0.895774	0.981802
812	0.958737	0.487563	0.962579
813	0.862302	0.117724	0.983422
814	0.919587	0.593413	0.666662
815	0.956615	0.375736	0.867824
816	0.903716	0.950414	0.957573
817	0.936909	0.532392	0.894358
818	0.96851	0.237571	0.983323
819	0.958491	0.201734	0.978627
820	0.736347	0.85406	0.935429
821	0.950991	0.713077	0.989151
822	0.948821	0.726558	0.97885
823	0.909654	0.495391	0.901872
824	0.775049	0.694824	0.953245
825	0.933761	0.497757	0.903758
826	0.931858	0.345373	0.92667
827	0.966591	0.285875	0.937682
828	0.865559	0.897384	0.884741
829	0.927853	0.928591	0.916422
830	0.972678	0.836795	0.904427
831	0.939886	0.792782	0.975504
832	0.864311	0.547736	0.952504
833	0.963537	0.844609	0.933936
834	0.954022	0.85204	0.907651
835	0.937217	0.629739	0.939353
836	0.953285	0.676369	0.95575
837	0.943783	0.0344912	0.943626
838	0.964256	0.734339	0.797831
839	0.877108	0.265813	0.71284
840	0.751431	0.746337	0.990706
841	0.937642	0.717722	0.97844
842	0.721254	0.824331	0.913068
843	0.712615	0.657882	0.961941
844	0.918767	0.767762	0.840806
845	0.855565	1	0.981333
846	0.906024	0.807294	0.978543
847	0.967781	0.869483	0.981428
848	0.950051	0.637074	0.955549
849	0.847126	0.767364	0.970415
850	0.9283	0.800862	0.9879
851	0.8726	0.9047	0.990115
852	0.962998	0.961289	0.962024
853	0.962252	0.893673	0.968053
854	0.972954	0.251449	0.966887
855	0.880647	0.88507	0.945212
856	0.884337	0.712987	0.985932
857	0.9857	0.956381	0.969717
858	0.880949	0.832407	0.963094
859	0.932148	0.819403	0.901475
860	0.990358	0.418683	0.967582
861	0.802299	0.466345	0.990024
862	0.983412	0.542717	0.819246
863	0.967597	0.916657	0.88977
864	0.975022	0.746566	0.986155
865	0.859903	0.464965	0.851554
866	0.989544	0.972752	0.932434
867	0.943121	0.47959	0.935104
868	0.729232	0.122843	0.722922
869	0.854514	0.589716	0.770526
870	0.893106	0.951632	0.974274
871	0.981417	0.673304	0.817603
872	0.855256	0.868436	0.897019
873	0.87572	0.65795	0.962551
874	0.682668	0.983201	0.852405
875	0.996222	0.332277	0.705872
876	0.810163	0.655122	0.977614
877	0.661629	0.640608	0.951818
878	0.989646	0.197383	0.976928
879	0.919998	0.645822	0.973407
880	0.945429	0.557928	0.955034
881	0.96757	0.947568	0.951572
882	0.808784	0.192695	0.977771
883	0.965716	0.707001	0.929498
884	0.913783	0.690046	0.952246
885	0.907785	0.923703	0.869007
886	0.936349	0.753019	0.96106
887	0.926253	0.395544	0.958087
888	0.988385	0.507941	0.976531
889	0.870844	0.201928	0.978225
890	0.860226	0.562309	0.987977
891	0.964131	0.466302	0.988138
892	0.898173	0.824267	0.959624
893	0.981961	0.404879	0.931809
894	0.432836	0.834161	0.951789
895	0.951409	0.737956	0.9643
896	0.861282	0.535922	0.980721
897	0.983695	0.935187	0.954559
898	0.937192	0.545333	0.971174
899	0.979669	0.785589	0.959528
900	0.977199	0.262288	0.977371
901	0.84544	0.982292	0.966623
902	0.895469	0.591551	0.987434
903	0.848669	0.378147	0.967878
904	0.903436	0.551665	0.940894
905	0.93171	0.778619	0.791055
906	0.924301	0	0.966272
907	0.982785	0.501688	0.791304
908	0.97217	0.467653	0.981815
909	0.98484	0.922922	0.974403
910	0.891768	0.887871	0.47415
911	0.980032	0.709779	0.666163
912	0.86328	0.714905	0.676969
913	0.82499	0.47748	0.938906
914	0.794474	0.397779	0.950482
915	0.93089	0.933548	0.956735
916	0.79587	0.852359	0.912089
917	0.873316	0.892252	0.957405
918	0.922091	0.505851	0.985145
919	0.896665	0.399356	0.98196
920	0.85218	0.772696	0.981382
921	0.832346	0.457481	0.983656
922	0.969407	0.391767	0.9802
923	0.985937	0.991369	0.94436
924	0.974396	0.501983	0.987251
925	0.952259	0.694578	0.783665
926	0.931896	0.506119	0.989474
927	0.979856	0.372398	0.933854
928	0.909297	0.448152	0.937539
929	0.975399	0.907473	0.992122
930	0.970221	0.890066	0.971358
931	0.846644	0.868212	0.997743
932	0.864174	0.889123	0.986436
933	0.952268	0.301535	0.968896
934	0.932459	0.678671	0.947319
935	0.966374	0.676678	0.844212
936	0.905873	0.49414	0.956276
937	0.959485	0.598041	0.979951
938	0.861573	0.906898	0.948318
939	0.975729	0.698362	0.952873
940	0.981504	0.399054	0.993445
941	0.906612	0.70567	0.944931
942	0.938842	0.608582	0.965996
943	0.990927	0.27919	0.878857
944	0.925426	0.902598	0.915507
945	0.920088	0.684259	0.926233
946	0.966067	0.460842	0.969113
947	0.914276	0.847789	0.934253
948	0.950346	0.795266	0.96703
949	0.693976	0.7042	0.833685
950	0.863143	0.236521	0.982116
951	0.942074	0.628874	0.983249
952	0.967284	0.912438	0.952476
953	0.987089	0.624025	0.979602
954	0.988468	0.713541	0.965468
955	0.676916	0.387896	0.991437
956	0.948174	0.663798	0.990288
957	0.975033	0.513259	0.97808
958	0.943501	0.874922	0.924244
959	0.987591	0.0782618	0.972341
960	0.862202	0.731439	0.979658
961	0.997645	0.863727	0.982545
962	0.891672	0.768919	0.957088
963	0.964078	0.503119	0.975153
964	0.962761	0.687357	0.960898
965	0.931599	0.911058	0.945828
966	0.91705	0.552941	0.943713
967	0.745816	0.686192	0.955774
968	0.956323	0.500428	0.969573
969	0.966186	0.403972	0.986545
970	0.948434	0.848253	0.971688
971	0.978356	0.949968	0.982944
972	0.97952	0.871023	0.832883
973	0.973942	0.745963	0.925633
974	0.981044	0.433556	0.995721
975	0.950722	0.82601	0.941087
976	0.979489	0.314844	0.994617
977	0.911488	0.868376	0.970544
978	0.973462	0.376249	0.875234
979	0.919638	0.719151	0.972956
980	0.960028	0	0.963349
981	0.943951	0.983629	0.946977
982	0.936266	0.695436	0.876892
983	0.92007	0.552198	0.972193
984	0.931772	0.613852	0.951985
985	0.828631	0.943907	0.992918
986	0.853482	0.714577	0.977993
987	0.980994	0.791824	0.954294
988	0.794009	0.533763	0.859044
989	0.973635	0.431445	0.969116
990	0.953209	0.856442	0.976765
991	0.988107	0.723243	0.985258
992	0.946669	0.80749	0.976669
993	0.367075	0.39557	0.97619
994	0.976751	0.739799	0.930282
995	0.910907	0.932181	0.609826
996	0.943173	0.710487	0.985233
997	0.882109	0.530755	0.980973
998	0.66187	0.840458	0.974006
999	0.745115	0.510611	0.944961
1000	0.956614	0.51017	0.938655
1001	0.943258	0.687223	0.987748
1002	0.941788	0.522983	0.989444
1003	0.945335	0.429223	0.901675
1004	0.99525	0.737188	0.983264
1005	0.897006	0.92956	0.954386
1006	0.951673	0.815325	0.919345
1007	0.990361	0.179797	0.959123
1008	0.983776	0.922509	0.737412
1009	0.914	0.187264	0.982054
1010	0.854954	0.335796	0.9832
1011	0.961545	0.705783	0.965775
1012	0.789399	0.369919	0.893019
1013	0.895714	0.60808	0.962509
1014	0.748383	0.884634	0.974518
1015	0.979822	0.456607	0.982712
1016	0.970333	0.994019	0.852273
1017	0.848925	0.486925	0.985753
1018	0.957159	0.786913	0.956571
1019	0.953	0.748948	0.977009
1020	0.463191	0.947304	0.973651
1021	0.944656	0.628472	0.957328
1022	0.905494	0.904293	0.966679
1023	0.961847	0.516307	0.182099
1024	0.920798	0.785578	0.979043
1025	0.971838	0.813281	0.9828
1026	0.940735	0.530081	0.967765
1027	0.936307	0.603245	0.617342
1028	0.951368	0.662747	0.920936
1029	0.963501	0.524344	0.948062
1030	0.951888	0.596743	0.953276
1031	0.724488	0.793658	0.975586
1032	0.906467	0.125247	0.767161
1033	0.924654	0.729589	0.885662
1034	0.905636	0.856793	0.983777
1035	0.978574	0.468672	0.865787
1036	0.93166	0.907717	0.914024
1037	0.987429	0.677243	0.952376
1038	0.915295	0.397723	0.967158
1039	0.990204	0.84292	0.914876
1040	0.910312	0.0710453	0.815898
1041	0.798541	0.565149	0.82759
1042	0.983894	0.786339	0.858048
1043	0.988569	0.517223	0.974592
1044	0.945738	0.777165	0.97816
1045	0.965724	0.634467	0.964751
1046	0.955958	0.241941	0.855201
1047	0.980324	0.82467	0.925419
1048	0.761151	0.687543	0.921628
1049	0.912926	0.666149	0.712685
1050	0.863216	0.485363	0.881751
1051	0.939278	0.947286	0.958056
1052	0.947666	0.803579	0.941106
1053	0.91936	0.850405	0.985442
1054	0.928099	0.864681	0.962163
1055	0.987041	0.174427	0.789471
1056	0.861417	0.99073	0.95376
1057	0.923334	0.710697	0.965782
1058	0.866246	0.943448	0.978049
1059	0.969605	0.567239	0.900547
1060	0.905813	0.909432	0.996525
1061	0.933973	0.594969	0.943834
1062	0.771345	0.967128	0.901117
1063	0.804337	0.422707	0.664858
1064	0.892151	0.895369	0.983848
1065	0.989458	0.870667	0.964569
1066	0.972904	0.552784	0.955103
1067	0.962404	0.804457	0.926126
1068	0.781312	0.482984	0.909103
1069	0.886344	0.493002	0.974904
1070	0.958127	0.697998	0.978637
1071	0.972536	0.760034	0.968926
1072	0.959921	0.587745	0.892309
1073	0.789441	0.80913	0.968341
1074	0.799262	0.98851	0.988198
1075	0.928077	0.272587	0.961158
1076	0.931578	0.520919	0.989572
1077	0.923182	0.391917	0.934729
1078	0.951824	0.749755	0.932961
1079	0.986318	0.663853	0.723154
1080	0.933565	0.184535	0.970709
1081	0.956649	0.740852	0.970075
1082	0.929459	0.300897	0.67704
1083	0.925225	0.703075	0.934622
1084	0.973974	0.749895	0.922105
1085	0.87964	0.796379	0.9497
1086	0.87206	0.842098	0.865964
1087	0.719386	0.66706	0.952689
1088	0.962356	0.723796	0.82496
1089	0.971516	0.228545	0.970112
1090	0.732044	0.437504	0.979227
1091	0.94982	0.763148	0.986303
1092	0.863236	0.50386	0.916054
1093	0.845056	0.775893	0.959487
1094	0.965261	0.787617	0.745457
1095	0.918117	0.693014	0.962421
1096	0.583308	0.885851	0.969117
1097	0.86369	0.492279	0.957762
1098	0.447412	0.998334	0.610823
1099	0.97895	0.868543	0.973721
1100	0.952589	0.770479	0.881402
1101	0.890276	0.416613	0.799833
1102	0.882161	0.332988	0.951797
1103	0.801678	0.999996	0.978588
1104	0.920058	0.925002	0.984602
1105	0.914876	0.543493	0.887884
1106	0.97706	0.587146	0.98211
1107	0.973277	0.75054	0.959055
1108	0.880203	0.395424	0.946888
1109	0.911906	0.125808	0.979594
1110	0.966965	0.390695	0.976522
1111	0.912436	0.657274	0.91335
1112	0.932618	0.58691	0.836792
1113	0.787997	0.970378	0.965334
1114	0.943903	0.909247	0.975804
1115	0.778932	0.808212	0.945471
1116	0.574531	0.991106	0.98142
1117	0.871815	0.900451	0.824006
1118	0.946021	0.823173	0.970024
1119	0.891339	0.816021	0.979857
1120	0.987011	0.660085	0.793649
1121	0.968612	0.91028	0.931026
1122	0.916571	0.637874	0.939718
1123	0.955503	0.967445	0.900162
1124	0.970335	0.205747	0.905329
1125	0.934516	0.735793	0.940005
1126	0.879707	0.771821	0.855378
1127	0.923309	0.906031	0.974799
1128	0.960119	0.678566	0.983619
1129	0.704486	0.79782	0.695431
1130	0.866924	0.930602	0.829984
1131	0.915815	0.854458	0.963409
1132	0.977092	0.383948	0.944479
1133	0.989364	0.414592	0.975696
1134	0.964229	0.475346	0.960768
1135	0.931126	0.691651	0.895477
1136	0.845992	0.230784	0.88767
1137	0.951145	0.57354	0.96967
1138	0.928166	0.52436	0.9752
1139	0.902419	0.6525	0.946167
1140	0.954722	0.65366	0.878562
1141	0.778595	0.2757	0.965497
1142	0.901698	0.33168	0.829196
1143	0.977787	0.499972	0.912208
1144	0.902508	0.947465	0.994501
1145	0.965316	0.397265	0.920195
1146	0.902899	0.969295	0.929614
1147	0.913818	0	0.976384
1148	0.972325	0.549195	0.981552
1149	0.623532	0.579089	0.975614
1150	0.877031	0.554698	0.813739
1151	0.966723	0.589807	0.928874
1152	0.910022	0.619247	0.986626
1153	0.958593	0.839886	0.924725
1154	0.930867	0.610505	0.911703
1155	0.955044	0.335802	0.975985
1156	0.941069	0.616385	0.679778
1157	0.956139	0.483495	0.983952
1158	0.971273	0.635336	0.969319
1159	0.98854	0.716639	0.972207
1160	0.942131	0.381786	0.574355
1161	0.924617	0	0.88793
1162	0.879569	0.0406902	0.9306
1163	0.829615	0.191373	0.905145
1164	0.91993	0.370544	0.980221
1165	0.928247	0.758579	0.870192
1166	0.980014	0.357022	0.967848
1167	0.600039	0.967008	0.894096
1168	0.873572	0.570945	0.982954
1169	0.637328	0.890966	0.883229
1170	0.895247	0.333917	0.882807
1171	0.979338	0.619542	0.908771
1172	0.946679	0.883198	0.973632
1173	0.911758	0.798406	0.965376
1174	0.915095	0.45504	0.935378
1175	0.823936	0.515581	0.914013
1176	0.960698	0.828282	0.962894
1177	0.921116	0.332076	0.98816
1178	0.842354	0.796187	0.820097
1179	0.977133	0.988914	0.978617
1180	0.639773	0.79107	0.961938
1181	0.982181	0.678921	0.992273
1182	0.994555	0.525332	0.961886
1183	0.815789	0.296224	0.965288
1184	0.929532	0.898742	0.959075
1185	0.808732	0.255138	0.951468
1186	0.973005	0.760839	0.82889
1187	0.894052	0.500471	0.852021
1188	0.948726	0.39343	0.993034
1189	0.921611	0.421672	0.975938
1190	0.801674	0.268047	0.966202
1191	0.811392	0.476955	0.96191
1192	0.910961	0.513157	0.925447
1193	0.907569	0.313435	0.979577
1194	0.947605	0.401067	0.977295
1195	0.928227	0.430566	0.764915
1196	0.967019	0.880542	0.92957
1197	0.863122	0.663381	0.988274
1198	0.919339	0.907368	0.981968
1199	0.965206	0.4839	0.554789
1200	0.871258	0.873174	0.90384
1201	0.628497	0.854611	0.925845
1202	0.965913	0.908828	0.966567
1203	0.949383	0.474119	0.974281
1204	0.972326	0.507776	0.968975
1205	0.982009	0.842494	0.903163
1206	0.880106	0.854388	0.802601
1207	0.961458	0.868925	0.992938
1208	0.966001	0.979826	0.96454
1209	0.988064	0.751805	0.928515
1210	0.952006	0.832157	0.948296
1211	0.944682	0.736107	0.975169
1212	0.882707	0.615799	0.986295
1213	0.958364	0.778945	0.982785
1214	0.938194	0.79002	0.971298
1215	0.917285	0.575929	0.944154
1216	0.98467	0.846125	0.94527
1217	0.963866	0.853139	0.98394
1218	0.956128	0.738863	0.879916
1219	0.951592	0.187072	0.896735
1220	0.987105	0.917117	0.977486
1221	0.916829	0.606917	0.984071
1222	0.950628	0.748106	0.944213
1223	0.906913	0.1039	0.900136
1224	0.820712	0.147882	0.636791
1225	0.583944	0.325371	0.932464
1226	0.919693	0.515875	0.880603
1227	0.976055	0.937262	0.968004
1228	0.949198	0.945955	0.982027
1229	0.896074	0.474026	0.901498
1230	0.987255	0.440787	0.956963
1231	0.97939	0.945918	0.983984
1232	0.965487	0.373449	0.44814
1233	0.986079	0.447041	0.945835
1234	0.919405	0.0429843	0.936614
1235	0.993625	0.580244	0.943394
1236	0.948093	0.898591	0.791339
1237	0.832	0.289394	0.943376
1238	0.769712	0.255072	0.944643
1239	0.950034	0.77575	0.758463
1240	0.961578	0.799259	0.972885
1241	0.935212	0.749029	0.948622
1242	0.887684	0.616041	0.658378
1243	0.877861	0.703918	0.9712
1244	0.898744	0.300179	0.829703
1245	0.861716	0.820313	0.903284
1246	0.819133	0.999998	0.991369
1247	0.967016	0.737949	0.953379
1248	0.980687	0.45308	0.821137
1249	0.911052	0.917474	0.631249
1250	0.889934	0.674278	0.982333
1251	0.888662	0.979362	0.965713
1252	0.865956	0.824508	0.979887
1253	0.801986	0.644517	0.937857
1254	0.976867	0.792207	0.817091
1255	0.982916	0.312283	0.963351
1256	0.951476	0.571053	0.958289
1257	0.987652	0.679722	0.843513
1258	0.800709	0.999989	0.900423
1259	0.418672	0.450583	0.92535
1260	0.97723	0.649591	0.973803
1261	0.83594	0.704666	0.960271
1262	0.946736	0.729139	0.985655
1263	0.84387	0.205129	0.982299
1264	0.970433	0.455024	0.947653
1265	0.548011	0.665857	0.939704
1266	0.931993	0.753196	0.912158
1267	0.892189	0.755688	0.950697
1268	0.935328	0.362876	0.973122
1269	0.947212	0.710364	0.951447
1270	0.898442	0.949347	0.887288
1271	0.950714	0.667774	0.839815
1272	0.851159	0.896449	0.858908
1273	0.769791	0.598005	0.950607
1274	0.774819	0.301794	0.949383
1275	0.74538	0.598932	0.968321
1276	0.968465	0.6495	0.954418
1277	0.881586	0.598811	0.972437
1278	0.939287	0.840241	0.955442
1279	0.905551	0.981841	0.954452
1280	0.408845	0.748128	0.878318
1281	0.968422	0.950368	0.970519
1282	0.777424	0.849518	0.867372
1283	0.982988	0.751791	0.930708
1284	0.977963	0.600109	0.980053
1285	0.977813	0.257001	0.710915
1286	0.95256	0.844722	0.982959
1287	0.919341	0.632615	0.982782
1288	0.853742	0.564327	0.939803
1289	0.719156	0.604688	0.977564
1290	0.970459	0.948154	0.974183
1291	0.904309	0.260845	0.876973
1292	0.903694	0.713334	0.986073
1293	0.962634	0.714891	0.976224
1294	0.976975	0.682201	0.98512
1295	0.972285	0.246389	0.954935
1296	0.994917	0.557896	0.983374
1297	0.812704	0.672632	0.982974
1298	0.990271	0.934455	0.963314
1299	0.948475	0.626371	0.990343
1300	0.907653	0.819048	0.954848
1301	0.942504	0.386752	0.907331
1302	0.691282	0.214259	0.988915
1303	0.431182	0.902125	0.982971
1304	0.847092	0.943716	0.823905
1305	0.961788	0.741312	0.975745
1306	0.855006	0.699689	0.976871
1307	0.87359	0.164966	0.964464
1308	0.961054	0.615775	0.933086
1309	0.879413	0.744706	0.967361
1310	0.523248	0.383719	0.990571
1311	0.95559	0.662531	0.964544
1312	0.926059	0.767814	0.977599
1313	0.680277	0.658824	0.834926
1314	0.974568	0.532966	0.944475
1315	0.979556	0.999442	0.913223
1316	0.489556	0.706939	0.972737
1317	0.727702	0.982334	0.940576
1318	0.76592	0.548587	0.898932
1319	0.612893	0.511174	0.742547
1320	0.892217	0.242056	0.95556
1321	0.896558	0.798901	0.950453
1322	0.987411	0.799848	0.969711
1323	0.713186	0.533293	0.935592
1324	0.920737	0.844571	0.950834
1325	0.904302	0.782507	0.957067
1326	0.946477	0.437601	0.80518
1327	0.950482	0.9865	0.900774
1328	0.946833	0.331161	0.947198
1329	0.924236	0.727216	0.965122
1330	0.900169	0.707482	0.88039
1331	0.911166	0.395087	0.852746
1332	0.965575	0.844694	0.92343
1333	0.894075	0.948263	0.985895
1334	0.969117	0.67989	0.973383
1335	0.935481	0.515081	0.960965
1336	0.981031	0.956133	0.861438
1337	0.987681	0.821099	0.985422
1338	0.800258	0.376907	0.966358
1339	0.965129	0.44005	0.971331
1340	0.733221	0.881909	0.839629
1341	0.695618	0.642909	0.967439
1342	0.841432	0.727998	0.80803
1343	0.846194	0.757187	0.975657
1344	0.982226	0.740151	0.917866
1345	0.82943	0.551219	0.889051
1346	0.915354	0.949991	0.93148
1347	0.954541	0.353777	0.765435
1348	0.763815	0.291072	0.982589
1349	0.913947	0.94786	0.978855
1350	0.910991	0.668725	0.966364
1351	0.739284	0.840744	0.864444
1352	0.852543	0.41694	0.988711
1353	0.737279	0.630098	0.95682
1354	0.989285	0.364664	0.896185
1355	0.950533	0.677999	0.962881
1356	0.913155	0.297464	0.991637
1357	0.975115	0.318128	0.939095
1358	0.962258	0.806099	0.977579
1359	0.862778	0.733954	0.989363
1360	0.95111	0.797473	0.968934
1361	0.810821	0.483277	0.989962
1362	0.878047	0.8546	0.950004
1363	0.918392	0.967597	0.937628
1364	0.875261	0.93638	0.838939
1365	0.928148	0.69996	0.981949
1366	0.873728	0.424562	0.89476
1367	0.937606	0.867066	0.971658
1368	0.99112	0.85836	0.975754
1369	0.713446	0.882144	0.981281
1370	0.87087	0.886686	0.974886
1371	0.719309	0.854313	0.844288
1372	0.934539	0.491392	0.977427
1373	0.807119	0.595917	0.978896
1374	0.966679	0.877055	0.869905
1375	0.951003	0.660724	0.821794
1376	0.972482	0.847933	0.977428
1377	0.952298	0.696589	0.752374
1378	0.946141	0.745808	0.966413
1379	0.955756	0.488689	0.730633
1380	0.747462	0.512812	0.98492
1381	0.893898	0.913336	0.974046
1382	0.880626	0.839463	0.968967
1383	0.988045	0.692998	0.955072
1384	0.878953	0.755326	0.952806
1385	0.924216	0.762856	0.37194
1386	0.860767	0.297573	0.943882
1387	0.941991	0.847045	0.992511
1388	0.870294	0.328171	0.917138
1389	0.958157	0.242959	0.934167
1390	0.827783	0.865376	0.995918
1391	0.958201	0.716052	0.928495
1392	0.909406	0.790842	0.9772
1393	0.732691	0.778101	0.894808
1394	0.929663	0.488326	0.97858
1395	0.747146	0.885406	0.518669
1396	0.932716	0.974482	0.874779
1397	0.915594	0.864031	0.964953
1398	0.772969	0.885734	0.873724
1399	0.975948	0.197086	0.88925
1400	0.882141	0.974547	0.979887
1401	0.981345	0.167047	0.969047
1402	0.644659	0.889282	0.973768
1403	0.942363	0.95158	0.95699
1404	0.774517	0.435565	0.982527
1405	0.871731	0.786319	0.982382
1406	0.925703	0.911992	0.942141
1407	0.942158	0.817717	0.991669
1408	0.977349	0.886006	0.973224
1409	0.924908	0.695488	0.81776
1410	0.943071	0.831044	0.93619
1411	0.978055	0.605033	0.943292
1412	0.9739	0.943205	0.895846
1413	0.977328	0.603971	0.658154
1414	0.928778	0.822154	0.946783
1415	0.952535	0.65538	0.956705
1416	0.961185	0.596008	0.960174
1417	0.866938	1	0.975712
1418	0.894695	0.861595	0.943936
1419	0.626808	0.512888	0.962017
1420	0.817888	0.735085	0.816497
1421	0.90954	0.657935	0.970013
1422	0.611914	0.385003	0.689361
1423	0.927184	0.453563	0.951805
1424	0.993325	0.779606	0.932095
1425	0.833586	0.732207	0.986955
1426	0.944815	0.523678	0.943194
1427	0.944667	0.924735	0.980926
1428	0.935238	0.983539	0.974458
1429	0.919289	0.135191	0.98488
1430	0.965105	0.573227	0.922941
1431	0.953189	0.878511	0.986532
1432	0.984958	0.480073	0.927786
1433	0.919062	0.654188	0.920335
1434	0.901266	0.803091	0.890424
1435	0.989622	0.849477	0.976719
1436	0.981317	0.167845	0.965519
1437	0.907941	0.196038	0.981015
1438	0.958469	0.409513	0.763233
1439	0.896968	0.676524	0.984921
1440	0.822879	0.723258	0.843249
1441	0.94311	0.889538	0.950816
1442	0.844953	0.850515	0.967342
1443	0.950119	0.472735	0.932167
1444	0.845859	0.688675	0.925078
1445	0.909442	0.477653	0.942279
1446	0.971375	0.727426	0.98207
1447	0.923812	0.604937	0.964219
1448	0.759565	0.688483	0.965522
1449	0.875147	0.774435	0.98214
1450	0.973089	0.911056	0.947649
1451	0.961587	0.451614	0.957207
1452	0.883958	0.44665	0.889974
1453	0.632055	0.541697	0.808527
1454	0.970523	0.695181	0.969875
1455	0.962427	0.668423	0.869838
1456	0.985633	0.801701	0.973336
1457	0.913256	0.531428	0.95919
1458	0.790102	0.80072	0.986293
1459	0.942953	0.541579	0.986267
1460	0.901378	0.417608	0.951742
1461	0.96228	0.22425	0.990892
1462	0.729144	0.945293	0.975036
1463	0.988095	0.749244	0.984222
1464	0.89025	0.412496	0.925417
1465	0.965424	0.502211	0.973681
1466	0.985124	0.974394	0.993652
1467	0.955506	0.393321	0.871409
1468	0.968032	0.937384	0.981192
1469	0.870526	0.133063	0.970178
1470	0.66182	0.696869	0.986182
1471	0.978777	0.374009	0.979567
1472	0.857451	0.187423	0.904726
1473	0.794277	0.950595	0.91095
1474	0.815281	0.465268	0.917705
1475	0.927898	0.482047	0.744775
1476	0.958959	0.845198	0.977963
1477	0.979377	0.940269	0.991018
1478	0.928109	0.999054	0.982554
1479	0.67176	0.802874	0.925061
1480	0.971649	0.780977	0.917056
1481	0.365958	0.947595	0.989313
1482	0.838871	0.911992	0.895674
1483	0.543524	0.31844	0.969593
1484	0.831033	1	0.963224
1485	0.942825	0.609573	0.93197
1486	0.904296	0.925884	0.985319
1487	0.810152	0.978514	0.944743
1488	0.768867	0.403234	0.937133
1489	0.930396	0.858394	0.968611
1490	0.925873	0.778108	0.911054
1491	0.974178	0.733696	0.959955
1492	0.751217	0.133756	0.967979
1493	0.94475	0.298502	0.844872
1494	0.947266	0.866732	0.981871
1495	0.777955	0.992457	0.901102
1496	0.914379	0.785141	0.924348
1497	0.979438	0.504793	0.971172
1498	0.850158	0.868654	0.692232
1499	0.983307	0.753563	0.991673
1500	0.743465	0.834413	0.956658
1501	0.674086	0.780424	0.975464
1502	0.696161	0.214939	0.961631
1503	0.95704	0.784188	0.984462
1504	0.953254	0.6604	0.980813
1505	0.9809	0.796074	0.920159
1506	0.941586	0.747717	0.986629
1507	0.727079	0.60416	0.618479
1508	0.827467	0.568196	0.920041
1509	0.961633	0.0804363	0.880963
1510	0.893153	0.140019	0.844958
1511	0.855184	0.405749	0.943907
1512	0.873016	0.565397	0.984784
1513	0.924725	0.952824	0.967075
1514	0.853684	0.885568	0.977802
1515	0.823403	0.81294	0.981116
1516	0.876177	0.332803	0.980605
1517	0.946782	0.443382	0.956271
1518	0.979267	0.139499	0.884041
1519	0.992665	0.395372	0.987184
1520	0.597159	0.999999	0.987662
1521	0.941442	0.450843	0.974879
1522	0.992656	0.586562	0.952058
1523	0.956766	0.222566	0.987825
1524	0.956133	0.610657	0.981744
1525	0.850918	0.686149	0.974021
1526	0.933309	0.568246	0.984566
1527	0.838513	0.963112	0.839631
1528	0.965969	0.279001	0.96071
1529	0.890069	0.75716	0.368861
1530	0.979446	0.323936	0.977771
1531	0.975141	0.448436	0.973905
1532	0.991984	0.244021	0.830791
1533	0.959799	0.231576	0.984788
1534	0.981979	0.897078	0.909461
1535	0.855808	0.670154	0.98041
1536	0.88247	0.914182	0.949657
1537	0.736359	0.385532	0.958404
1538	0.959307	0.612804	0.966835
1539	0.935314	0.475233	0.853858
1540	0.932193	0.472601	0.992023
1541	0.933817	0.498746	0.466637
1542	0.868709	0.695929	0.732788
1543	0.740136	0.23412	0.977851
1544	0.8845	0.525636	0.957414
1545	0.908193	0.340633	0.992632
1546	0.884517	0.828679	0.902004
1547	0.862608	0.945053	0.749068
1548	0.989607	0.266964	0.973948
1549	0.943734	0.9416	0.949094
1550	0.994098	0.794847	0.949631
1551	0.915141	0.481577	0.971606
1552	0.810762	0.948526	0.98635
1553	0.761948	0.899065	0.948256
1554	0.944047	0.354454	0.982054
1555	0.888594	0.924567	0.974996
1556	0.888305	0.948918	0.903476
1557	0.881985	0.770175	0.991263
1558	0.963451	0.94496	0.98378
1559	0.984849	0.952844	0.919733
1560	0.781463	0.761865	0.961012
1561	0.929515	0.759613	0.979465
1562	0.978748	0.292219	0.985929
1563	0.947864	0.364638	0.985355
1564	0.928125	0.329776	0.957644
1565	0.785577	0.370745	0.895067
1566	0.965943	0.600376	0.934535
1567	0.900875	0.852357	0.808803
1568	0.977447	0.490437	0.982995
1569	0.944883	0.963843	0.975628
1570	0.947853	0.822594	0.961269
1571	0.974146	0.481249	0.987997
1572	0.93139	0.750669	0.944866
1573	0.832837	0.673748	0.937629
1574	0.988448	0.92434	0.973512
1575	0.921161	0.732924	0.969436
1576	0.929505	0.602462	0.982507
1577	0.963354	0.924134	0.967407
1578	0.838578	0.809833	0.917121
1579	0.942724	0.319367	0.966572
1580	0.934911	0.88476	0.958508
1581	0.920366	0.944523	0.991957
1582	0.499436	0.880622	0.95035
1583	0.848273	0.954562	0.991218
1584	0.819472	0	0.87375
1585	0.957531	0.999996	0.981307
1586	0.96589	0	0.989925
1587	0.941959	0.578806	0.96391
1588	0.972316	0.711352	0.932977
1589	0.976386	0.166979	0.923342
1590	0.943879	0.700081	0.970015
1591	0.988961	0.807811	0.925244
1592	0.948893	0.435581	0.887222
1593	0.904055	0.413035	0.964013
1594	0.988991	0.458334	0.945689
1595	0.940139	0.711272	0.925302
1596	0.954654	0.730772	0.97072
1597	0.962254	0.855862	0.93711
1598	0.890305	0.820754	0.961393
1599	0.902241	0.975065	0.929981
1600	0.918914	0.916481	0.940525
1601	0.886449	0.355501	0.986708
1602	0.895777	0.788	0.954296
1603	0.946361	0.724422	0.976735
1604	0.961285	0.861272	0.956431
1605	0.769847	0.744077	0.931337
1606	0.970821	0.584379	0.982233
1607	0.81473	0.986647	0.988669
1608	0.790014	0.691246	0.979352
1609	0.80102	0.635805	0.961974
1610	0.890835	0.140195	0.988563
1611	0.901705	0.652171	0.962074
1612	0.836189	0.475946	0.903031
1613	0.807565	0.756196	0.881493
1614	0.971104	0.783626	0.959865
1615	0.869898	0.835379	0.938582
1616	0.877897	0.79513	0.941789
1617	0.873575	0.906685	0.988932
1618	0.951894	0.803147	0.609516
1619	0.962301	0.660528	0.959506
1620	0.928858	0.422258	0.952936
1621	0.650534	0.976491	0.974139
1622	0.854262	0.974209	0.72067
1623	0.964626	0.296788	0.992927
1624	0.731209	0.979686	0.98549
1625	0.871622	0.601224	0.925068
1626	0.988106	0.861122	0.826785
1627	0.914596	0.806467	0.871423
1628	0.855659	0.370667	0.979959
1629	0.898303	0.601765	0.981245
1630	0.704657	0.832884	0.946993
1631	0.844328	0.776417	0.970151
1632	0.967242	0.352885	0.991212
1633	0.982159	0.492708	0.868747
1634	0.988863	0.41819	0.831588
1635	0.977834	0.32659	0.745682
1636	0.970205	0.417712	0.987469
1637	0.914677	0.699013	0.990139
1638	0.961063	0.59989	0.941052
1639	0.946903	0.882352	0.769903
1640	0.899181	0.718764	0.949383
1641	0.98361	0.497638	0.961874
1642	0.912255	0.721622	0.96619
1643	0.807533	0.845318	0.977512
1644	0.96819	0.656654	0.971977
1645	0.917059	0.480947	0.927465
1646	0.734441	0.772464	0.987366
1647	0.977884	0.613831	0.94595
1648	0.976634	0.606954	0.626567
1649	0.896354	0.756092	0.978472
1650	0.941339	0.727651	0.959345
1651	0.690357	0.896953	0.939615
1652	0.961401	0.721849	0.982904
1653	0.919731	0.408834	0.927431
1654	0.930131	0.999976	0.504243
1655	0.981863	0.832895	0.707033
1656	0.933843	0.970009	0.924173
1657	0.802948	0.462314	0.954487
1658	0.849871	0.85088	0.911759
1659	0.9883	0.504393	0.988147
1660	0.574056	0.812813	0.937558
1661	0.812567	0.533838	0.936183
1662	0.537268	0.125802	0.904716
1663	0.933592	0.835918	0.975716
1664	0.856237	0.452184	0.987655
1665	0.848913	0.627166	0.985007
1666	0.576962	0.953223	0.970003
1667	0.934764	0.526429	0.904605
1668	0.982416	0.903957	0.763053
1669	0.790484	0.907851	0.921651
1670	0.960548	0.740997	0.907714
1671	0.962362	0.250334	0.992778
1672	0.983532	0.592098	0.973845
1673	0.957071	0.573854	0.739644
1674	0.946693	0.581631	0.816095
1675	0.926217	0.766792	0.936343
1676	0.952293	0.837146	0.947611
1677	0.95426	0.888086	0.914729
1678	0.818599	0.912653	0.951856
1679	0.932137	0.546404	0.92284
1680	0.893315	0.304257	0.826332
1681	0.972089	0.497847	0.83069
1682	0.94635	0.902712	0.928791
1683	0.954947	0.974861	0.788849
1684	0.760586	0.910941	0.974536
1685	0.780138	0.840354	0.898636
1686	0.958463	0.0506991	0.958444
1687	0.905097	0.815111	0.976611
1688	0.853191	0.247798	0.834664
1689	0.921537	0.935435	0.962825
1690	0.960855	1	0.966717
1691	0.952464	0.528435	0.952067
1692	0.938311	0.338166	0.978442
1693	0.971708	0.56553	0.855447
1694	0.796045	0.628757	0.968381
1695	0.99275	0.529382	0.801174
1696	0.865292	0.771652	0.979488
1697	0.96512	0.436911	0.909823
1698	0.977552	0.907597	0.864685
1699	0.806121	0.764461	0.971398
1700	0.879512	0.495517	0.968177
1701	0.874442	0.541945	0.981644
1702	0.632404	0.91824	0.949007
1703	0.663746	0.781255	0.951694
1704	0.93093	0.319865	0.979944
1705	0.797209	0.628161	0.960773
1706	0.979357	0.929913	0.968953
1707	0.89012	0.784388	0.97998
1708	0.792249	0	0.909622
1709	0.801912	0.533966	0.868661
1710	0.885016	0.0297368	0.917642
1711	0.881385	0.850973	0.950116
1712	0.956566	0.948471	0.884136
1713	0.865486	0.489492	0.913594
1714	0.933852	0.687246	0.940516
1715	0.867813	0.774032	0.928949
1716	0.948466	0.99402	0.967646
1717	0.914639	0.265704	0.97607
1718	0.801782	0.931385	0.931556
1719	0.959785	0.31592	0.979204
1720	0.877481	0.863267	0.986368
1721	0.986225	0.99998	0.884617
1722	0.920385	0.384986	0.962227
1723	0.971414	0.636513	0.970296
1724	0.963048	1	0.914161
1725	0.974339	0.783514	0.89717
1726	0.949553	0.637034	0.850586
1727	0.976743	0.60491	0.894278
1728	0.853323	0.388562	0.975751
1729	0.940704	0.957582	0.916919
1730	0.83503	0.949114	0.919689
1731	0.428893	0.599592	0.933959
1732	0.951897	0.257435	0.895482
1733	0.778978	0.980154	0.87428
1734	0.936375	0.902145	0.979263
1735	0.907235	0.571591	0.968242
1736	0.917068	0.768426	0.831772
1737	0.956708	0.539979	0.979849
1738	0.80339	0.937258	0.984527
1739	0.947437	0.43932	0.853995
1740	0.968646	0.740872	0.989845
1741	0.990475	0.963461	0.959853
1742	0.937651	0.440217	0.526387
1743	0.914276	0.374552	0.989539
1744	0.878026	0.568722	0.972636
1745	0.928754	0.905766	0.981814
1746	0.912438	0.790799	0.986024
1747	0.868859	0.999999	0.915994
1748	0.884694	0.920492	0.977023
1749	0.925502	0.648807	0.944314
1750	0.906262	0.997812	0.880009
1751	0.894933	0.365169	0.875965
1752	0.930676	0.831557	0.967472
1753	0.891312	0.98642	0.988053
1754	0.95708	0.977055	0.979128
1755	0.934601	0.401839	0.891618
1756	0.983943	0.856983	0.951256
1757	0.971641	0.660693	0.984875
1758	0.927971	0.905003	0.807703
1759	0.835143	0.425468	0.94639
1760	0.728614	0.872592	0.93285
1761	0.978379	0.120323	0.986194
1762	0.8687	0.6585	0.937555
1763	0.962562	0.882017	0.967116
1764	0.958621	0.259623	0.957525
1765	0.943483	0.823433	0.839573
1766	0.971957	0.770185	0.938722
1767	0.852453	0.631876	0.902098
1768	0.895918	0.623233	0.99425
1769	0.869641	0.504741	0.919421
1770	0.905178	0.999998	0.927503
1771	0.768474	0.982689	0.987096
1772	0.927872	0.665892	0.84958
1773	0.981765	0.491784	0.970484
1774	0.963604	0.974933	0.967772
1775	0.913348	0.852227	0.697176
1776	0.818328	0.963004	0.964346
1777	0.917703	0.844931	0.987465
1778	0.979173	0.788257	0.97219
1779	0.775901	0.956631	0.980045
1780	0.949716	0.376869	0.961664
1781	0.983671	0.548994	0.858778
1782	0.918092	0.538229	0.960984
1783	0.964818	0.503131	0.966751
1784	0.982244	0.877205	0.98718
1785	0.97552	0.374687	0.953693
1786	0.918025	0.83673	0.844584
1787	0.894982	0.994838	0.937241
1788	0.980479	0.660701	0.895904
1789	0.977151	0.832596	0.939532
1790	0.87269	0.591825	0.938433
1791	0.915284	0.772044	0.95831
1792	0.974476	0.380497	0.981173
1793	0.928306	0.952388	0.947427
1794	0.837814	0.898068	0.885829
1795	0.744342	0.407198	0.978742
1796	0.930344	0.726372	0.970603
1797	0.928097	0.542931	0.83498
1798	0.749449	0.999666	0.957445
1799	0.922023	0.998884	0.880585
1800	0.871123	0.68248	0.617143
1801	0.956242	0.74454	0.875444
1802	0.964228	0.887575	0.895428
1803	0.817918	0.494983	0.686364
1804	0.887616	0.326437	0.72749
1805	0.574773	0.373552	0.957764
1806	0.914492	0.928366	0.828189
1807	0.955052	0.43409	0.966769
1808	0.813787	0.878748	0.944383
1809	0.936471	0.923374	0.979226
1810	0.886524	0.902982	0.97584
1811	0.900662	0.853854	0.964414
1812	0.720781	0.997815	0.956839
1813	0.840847	0.345689	0.958644
1814	0.853478	0.333543	0.959515
1815	0.960953	0.523989	0.910091
1816	0.919789	0.977543	0.907307
1817	0.894653	0.957213	0.935375
1818	0.953978	0.916708	0.968411
1819	0.965127	0.761884	0.890132
1820	0.865025	0.777779	0.972613
1821	0.822627	0.632815	0.893346
1822	0.968092	0.873856	0.97517
1823	0.863444	0.689412	0.800912
1824	0.956596	0.776614	0.892552
1825	0.943286	0.30988	0.996193
1826	0.84426	0.811364	0.928298
1827	0.962082	0.999999	0.946287
1828	0.977942	0.57215	0.720011
1829	0.903824	0.762318	0.962579
1830	0.534333	0.464827	0.867824
1831	0.938306	0.321656	0.963314
1832	0.953077	0.584979	0.953245
1833	0.917096	0.549966	0.978286
1834	0.862849	0.434104	0.98942
1835	0.891732	0.726998	0.942952
1836	0.966672	0.439444	0.989991
1837	0.952658	0.658911	0.985182
1838	0.85427	0.99916	0.962016
1839	0.929899	0.540634	0.963001
1840	0.78099	0.417158	0.983927
1841	0.951098	0.558791	0.962099
1842	0.889367	0.524668	0.916422
1843	0.945682	0.898102	0.837493
1844	0.871504	0.989222	0.963466
1845	0.970471	0.696535	0.979921
1846	0.978946	0.219151	0.784366
1847	0.860053	0.975683	0.933936
1848	0.943148	0.872295	0.907651
1849	0.962153	0.661184	0.978142
1850	0.971356	0.68056	0.862722
1851	0.696847	0.509186	0.987822
1852	0.851507	0.804447	0.822629
1853	0.957462	0.704918	0.925627
1854	0.870034	0.768599	0.990706
1855	0.943094	0.710857	0.754225
1856	0.949865	0.725776	0.978543
1857	0.975884	0.568579	0.952129
1858	0.921714	0.978928	0.955549
1859	0.946063	0.894849	0.916537
1860	0.979974	0.690066	0.948676
1861	0.985171	0.344612	0.573471
1862	0.803555	0.440193	0.957652
1863	0.90837	0.60781	0.974579
1864	0.945945	0.402108	0.9879
1865	0.957297	0.870702	0.988986
1866	0.937507	0.572678	0.644468
1867	0.919285	0.399063	0.989167
1868	0.835923	0.905044	0.962181
1869	0.862524	0.617445	0.954184
1870	0.988523	0.733297	0.978869
1871	0.883138	0.651518	0.94591
1872	0.979766	0.834854	0.970252
1873	0.922079	0.11363	0.977839
1874	0.733949	0.597689	0.987001
1875	0.981245	0.813445	0.970805
1876	0.921241	0.573227	0.817603
1877	0.85139	0.69783	0.932526
1878	0.714252	0.499464	0.990568
1879	0.96408	0.715711	0.972505
1880	0.985324	0.292778	0.960457
1881	0.917338	0.829464	0.960008
1882	0.83931	0.90996	0.977614
1883	0.712787	0.775688	0.951818
1884	0.944918	0.440082	0.979083
1885	0.934699	0.785991	0.822597
1886	0.8539	0.863073	0.769764
1887	0.962755	0.496657	0.976928
1888	0.858909	0.569367	0.889405
1889	0.89922	0.994613	0.961401
1890	0.903783	0.705242	0.975833
1891	0.784248	0.470503	0.858134
1892	0.549076	0.22908	0.955034
1893	0.991301	0.660078	0.962437
1894	0.907623	0.556945	0.793188
1895	0.795409	0.400327	0.929498
1896	0.906737	0.677918	0.96106
1897	0.842687	0.98307	0.961675
1898	0.988071	0.486806	0.857556
1899	0.967178	0.966165	0.9561
1900	0.982687	0.844514	0.958087
1901	0.931731	0.849775	0.958998
1902	0.957008	0.957216	0.838505
1903	0.940381	0.550182	0.959624
1904	0.93784	0.173264	0.989086
1905	0.988266	0.856557	0.95402
1906	0.958823	0.367446	0.980721
1907	0.939827	0.744924	0.841166
1908	0.95219	0.929077	0.930745
1909	0.904887	0.268985	0.601338
1910	0.946429	0.854924	0.900347
1911	0.932653	0.773424	0.961136
1912	0.928623	0.999995	0.972854
1913	0.970572	0.864597	0.977371
1914	0.979402	0.808583	0.880461
1915	0.921826	0.943938	0.806802
1916	0.983127	0.543155	0.975427
1917	0.841383	0.419474	0.971683
1918	0.991298	0.876215	0.980608
1919	0.946171	0.999846	0.975037
1920	0.947342	0.389516	0.985377
1921	0.988405	0.608755	0.86
1922	0.979099	0.420419	0.887552
1923	0.972834	0.420429	0.974403
1924	0.851052	0.883841	0.98269
1925	0.888802	0.258868	0.941963
1926	0.967292	0.85563	0.871921
1927	0.971005	0.46746	0.61807
1928	0.945502	0.612673	0.957405
1929	0.966921	0.964311	0.896864
1930	0.880702	0.326989	0.985145
1931	0.95971	0.495193	0.988723
1932	0.982401	0.801722	0.966765
1933	0.857296	0.658634	0.955588
1934	0.952339	1	0.969229
1935	0.947206	0.818261	0.90486
1936	0.480447	0	0.987488
1937	0.989091	0.377182	0.94636
1938	0.629007	0.729656	0.933854
1939	0.953712	0.538865	0.989474
1940	0.952831	0.762171	0.937539
1941	0.938807	0.816326	0.955706
1942	0.889844	0.516771	0.982765
1943	0.962937	0.493054	0.986436
1944	0.776628	0.666657	0.996756
1945	0.626136	0.29407	0.981647
1946	0.980357	0.979208	0.968896
1947	0.9699	0.26837	0.619827
1948	0.981613	0.665584	0.947319
1949	0.975083	0.732288	0.945644
1950	0.85217	0.850745	0.979951
1951	0.947162	0.46167	0.990357
1952	0.951127	0.996919	0.963965
1953	0.983352	0.843245	0.928803
1954	0.943955	0.611238	0.990944
1955	0.929663	0.885835	0.900758
1956	0.903715	0.857169	0.916085
1957	0.695863	0.999996	0.983799
1958	0.637045	0.433352	0.777925
1959	0.96752	0.992871	0.931605
1960	0.87892	0.857338	0.964374
1961	0.896273	0.939352	0.983491
1962	0.972665	0.264882	0.946999
1963	0.862899	0.688224	0.97322
1964	0.968202	0.618204	0.971135
1965	0.971824	0.249209	0.982116
1966	0.761315	0.795278	0.839361
1967	0.549944	0.318671	0.918945
1968	0.911787	0.615925	0.983249
1969	0.949213	0.526599	0.970487
1970	0.987147	0.130008	0.965468
1971	0.972933	0.612079	0.989828
1972	0.895822	0.711113	0.916313
1973	0.617368	0.976048	0.952249
1974	0.983562	0.999999	0.982545
1975	0.967049	0.664445	0.970614
1976	0.973948	0.303297	0.928445
1977	0.982762	0.768085	0.82834
1978	0.721528	0.833891	0.951342
1979	0.870068	0.925268	0.989833
1980	0.963926	0.915776	0.945828
1981	0.92372	0.777271	0.915174
1982	0.878587	0.658778	0.924258
1983	0.847429	0.786028	0.830012
1984	0.895585	0.699864	0.963466
1985	0.976654	0.880025	0.968653
1986	0.949088	0.690717	0.982761
1987	0.850201	0.234345	0.995338
1988	0.932052	0.391763	0.941087
1989	0.849187	0.828657	0.876217
1990	0.827492	0.244965	0.900299
1991	0.966812	0.937845	0.94536
1992	0.947516	0.236562	0.992317
1993	0.811847	0.878419	0.98612
1994	0.922101	0.122254	0.892069
1995	0.946781	0.876217	0.964764
1996	0.792633	0.982647	0.956626
1997	0.948968	0.831509	0.893531
1998	0.978742	0.701591	0.935138
[truncated: 7,609 more rows]

## Sheet: Figure 4D
	Tide control	Casanovo only	Casanovo & Tide 1% FDR
0	-43.1432	-5.59542	-4.05333
1	-16.026	-10.4697	-3.93404
2	-41.1062	5.28993	19.6169
3	45.3777	3.76779	-12.8538
4	83.4273	-5.93296	-3.96604
5	73.0469	7.64182	-4.96339
6	-19.821	0.635479	-13.6839
7	-32.28	4.60818	-0.315777
8	32.1598	12.9816	2.7259
9	48.1833	2.1161	-6.32433
10	-35.3444	2.65026	-0.615853
11	81.0334	-6.35938	-1.98749
12	30.5617	-6.40471	-6.95026
13	11.29	-6.91573	15.4584
14	-18.9113	-1.05125	4.76847
15	44.5327	-0.2817	-0.658843
16	11.3041	-7.13145	-5.78715
17	-59.1673	11.2325	-0.6909
18	-43.5517	-0.185799	-3.76577
19	-46.657	-3.79995	6.29772
20	15.9977	-2.81822	-0.432591
21	-10.0796	0.669933	-16.7602
22	-15.0396	-4.42925	-6.5402
23	-43.1046	0.61327	-5.13475
24	-109.259	-4.23978	-8.69087
25	45.451	0.311474	-6.50205
26	-44.3083	12.4309	33.1239
27	32.2092	-3.69284	-18.3459
28	-19.9644	1.97446	9.1936
29	-87.1441	19.5326	-19.6431
30	74.4314	-9.97873	20.4982
31	13.8595	1.60757	-0.538707
32	69.7349	-7.7394	4.7736
33	11.3723	11.1871	8.97815
34	47.3716	-9.55179	-1.85739
35	-42.2438	-3.39125	-5.77514
36	-24.6127	0.608726	-1.28663
37	64.9501	-7.82345	7.42739
38	52.152	1.63994	-2.83942
39	-27.8294	-3.03085	0.12478
40	22.4243	1.08892	13.1978
41	14.149	-0.702676	-1.56709
42	55.7063	-2.08576	-1.14181
43	-39.1602	-10.1127	-8.36238
44	-61.9646	7.87088	-4.02906
45	-37.6743	-3.5997	-4.63911
46	-55.6879	-12.0104	-6.99672
47	-39.9577	0.487612	-6.89708
48	-33.185	5.54262	-0.779756
49	44.132	38.9389	5.41156
50	35.214	4.01197	-4.81042
51	-14.9931	-9.86663	-7.75488
52	-61.6185	25.0214	-6.73136
53	-16.1463	-2.04062	-6.56393
54	57.6059	-5.13314	11.2129
55	-66.3422	18.9655	-3.1736
56	87.3374	-8.62574	2.66288
57	-5.41769	9.25433	21.2997
58	-25.864	-6.30219	-5.2378
59	-38.6366	-0.14688	-10.6521
60	25.829	-1.50494	-4.3655
61	92.6507	-11.9027	6.71494
62	-19.4457	-7.39991	-4.8818
63	0.673562	-3.75453	0.70993
64	8.56804	6.27085	-6.24164
65	10.8963	4.80833	5.16922
66	-7.38241	0.440743	-3.323
67	-5.08079	14.403	-7.81862
68	-14.8411	7.19219	-9.63464
69	21.8987	12.8117	-7.6432
70	-1.85037	0.201656	9.19968
71	79.2021	-4.62242	2.72741
72	32.2159	-9.89366	-1.90796
73	47.7518	-10.1441	-2.17772
74	18.2083	6.98883	2.17749
75	-65.7357	20.3766	-9.38373
76	-18.1096	-2.9939	-9.67393
77	5.18565	1.98674	19.4401
78	-40.4351	-10.3972	-2.68057
79	-20.8587	-2.36784	8.71232
80	-20.8457	-0.95769	-4.99746
81	-7.52839	1.34126	-6.30092
82	72.5987	-8.94574	-2.21914
83	61.5522	-5.96805	4.67007
84	24.7801	12.3783	-3.92296
85	-8.9897	-8.58582	-6.92765
86	63.5558	4.48401	0.247804
87	-50.3219	3.36236	6.09754
88	-0.414301	-9.26383	18.3529
89	41.9066	-0.485055	7.44705
90	22.1524	-4.50326	1.8294
91	27.0958	-14.2262	0.896135
92	-33.8293	6.32715	-8.06975
93	-38.8626	1.66552	-4.61776
94	29.7968	-2.66573	-2.34645
95	-39.2263	10.8098	-8.88902
96	15.6354	-4.12491	-8.28096
97	73.8841	-4.72613	0.266319
98	-46.214	16.9607	-9.79108
99	56.8396	1.8704	2.43328
100	38.7023	-8.47593	2.69651
101	12.8592	0.230547	-9.16298
102	-91.7827	-5.20855	4.11666
103	27.1028	-4.21035	27.4381
104	26.2292	-2.19519	8.98521
105	-37.673	-4.14394	-13.5629
106	-4.8826	-1.62437	6.4875
107	-8.82228	0.223736	3.4104
108	26.1502	2.49589	5.1904
109	-75.7891	8.64613	-3.99924
110	-33.1934	-5.57985	4.11778
111	-51.3926	-1.55281	-0.0500085
112	-21.2299	9.26242	3.08727
113	-9.07809	0.915046	-4.93863
114	-33.0292	-5.74092	-1.93656
115	19.0555	4.26229	-11.9131
116	-21.8065	-2.76223	3.28549
117	-14.6958	-7.49046	-2.40936
118	5.69919	-6.0216	0.963371
119	-12.5003	3.2456	3.65697
120	40.6172	22.8571	0.214252
121	-60.5714	-6.0781	-13.6205
122	12.1882	-9.75936	-5.52871
123	-51.5073	3.41736	-14.264
124	-11.0485	-3.96486	22.1468
125	-90.551	-3.00016	1.64893
126	-61.1131	4.88586	9.66808
127	-23.5466	0.67693	10.2661
128	-44.8552	-4.70726	-6.66063
129	-18.7906	-0.302206	30.4499
130	-2.72806	1.00117	-1.41643
131	-56.5318	-1.14124	-5.15854
132	-76.7197	-3.49877	-8.04472
133	14.65	-2.43313	-3.00976
134	57.9704	8.48318	12.8917
135	71.6765	-8.93239	1.00183
136	40.1152	3.41681	5.71107
137	-58.9824	18.8063	5.80084
138	115.464	7.83505	-3.18759
139	-16.4107	0.114263	6.59317
140	-85.2103	2.66329	-2.4643
141	13.1451	18.2985	3.0822
142	-33.7441	-10.8386	0.331948
143	-61.7807	-1.45253	5.90473
144	64.047	-20.4232	-9.63078
145	-65.6967	1.28484	-3.74371
146	-117.594	6.0799	-0.730058
147	6.45308	0.856255	-21.7254
148	32.0767	-9.43206	-0.56714
149	-50.5121	-4.41022	10.4881
150	-15.7637	-6.7589	-0.38929
151	77.3875	-3.27129	4.22544
152	-65.3713	5.12801	-7.04739
153	-57.8093	-4.22642	-11.1624
154	-16.1257	2.54431	-4.87826
155	-37.9786	-6.39529	3.87312
156	-16.802	-10.4494	-3.26652
157	36.7859	25.0784	-5.42985
158	75.8198	-7.27412	-5.31666
159	-88.4759	6.40429	-4.28984
160	-53.8046	3.38497	-9.0696
161	23.6341	10.38	1.05196
162	17.8376	-11.9971	2.76876
163	29.0871	-6.02502	18.545
164	-9.20686	-7.84777	-20.3436
165	-19.9537	38.781	-0.730707
166	-59.5292	5.74863	-6.37486
167	17.2207	-6.26973	-5.64409
168	22.3996	17.6947	2.25284
169	8.46847	2.93694	-0.181205
170	35.7049	11.1437	-6.63857
171	-45.1729	-0.431663	5.69531
172	-28.7594	-3.69127	-4.56129
173	-38.1046	-2.26179	-10.2412
174	9.40161	-7.82842	-1.68934
175	-74.9747	-2.57329	2.81614
176	-21.8199	-19.3552	2.12659
177	89.6516	-0.0512432	-6.10605
178	23.7709	-4.93932	13.6917
179	-10.0691	8.04573	1.82431
180	-5.41052	0.328175	-8.13338
181	9.24839	2.3498	4.09163
182	-10.8864	-34.8044	3.37927
183	12.1479	-4.04646	-0.935347
184	-76.6155	-5.50702	-2.92914
185	101.535	-0.471967	1.54152
186	-73.4005	-1.9363	-7.36036
187	25.1566	-7.79635	-1.7524
188	-17.787	1.69345	-0.655135
189	58.1939	-4.59267	-2.37232
190	-94.8253	8.35901	1.99949
191	-20.4507	3.98997	5.02694
192	-64.0922	-3.96388	-4.14704
193	7.4405	-8.8906	-1.74502
194	7.94083	-1.51531	3.39337
195	-31.5968	-1.60236	4.39655
196	6.55937	23.4058	1.64088
197	3.0226	4.78448	-11.4657
198	-53.5614	3.3249	5.57668
199	84.3703	-4.17696	1.58604
200	46.8043	-2.45933	6.04178
201	17.1724	-9.21488	2.71875
202	-40.5958	-9.19258	-8.16496
203	39.9104	-4.34038	4.05732
204	-29.6995	4.74434	-1.41522
205	6.44766	-4.78104	1.32448
206	-48.8845	9.69422	-0.152779
207	-41.8027	3.61028	18.05
208	16.229	3.54566	23.7357
209	38.0268	1.88823	0.127456
210	10.6516	-2.09733	-7.79409
211	-68.9143	-0.311373	10.026
212	-16.3194	4.14212	-5.30901
213	24.9614	6.75648	-2.69748
214	-6.7575	0.493356	-14.5473
215	45.8511	-5.4762	28.9336
216	1.41162	4.62098	4.33841
217	10.3514	-1.68107	6.55474
218	54.2282	-0.145124	1.22725
219	44.1585	-6.50024	-6.32008
220	-1.04207	3.4301	8.37916
221	-28.083	-5.31612	25.3874
222	-5.44405	-2.08636	3.40459
223	63.655	-5.57104	5.93477
224	26.5428	-4.66388	1.8997
225	-51.3586	-6.46292	-4.03914
226	-18.312	-5.19087	3.00307
227	-3.72454	0.736436	2.61
228	4.90235	-13.7449	1.11134
229	21.7592	10.1318	-3.65428
230	-51.4599	2.99145	-3.75165
231	-5.38896	-2.87529	-5.24835
232	-12.2863	6.61514	-4.22273
233	66.006	2.48982	-6.7602
234	8.60568	-1.61327	-3.57916
235	-28.194	-3.24502	26.3959
236	47.3743	-6.05714	-8.23828
237	9.78014	-13.9292	-1.20475
238	48.3591	3.68531	-8.3193
239	-56.1607	3.28606	-4.29024
240	-1.53177	11.8534	-4.54174
241	-5.7796	-6.37882	-1.81779
242	-33.5047	9.07083	2.61891
243	-27.6943	4.16307	-6.92475
244	83.2429	9.88488	16.0793
245	-36.248	-5.4508	-3.45126
246	19.4413	2.96262	-7.56052
247	-36.2375	2.68331	-4.19225
248	10.9556	-3.99992	0.0914705
249	-14.6203	-7.85811	-7.09218
250	-50.4919	2.62902	-1.55647
251	-37.3	5.35959	-6.78294
252	-7.43955	7.74589	14.9175
253	9.57613	-5.6315	4.60577
254	56.6504	2.75412	-3.96665
255	-39.9269	-1.82271	-6.97682
256	-81.5457	6.9478	6.5967
257	32.0336	1.79662	-3.61181
258	56.2855	-8.0195	9.36237
259	22.8986	0.87552	4.43812
260	-87.1093	-5.91227	-10.0896
261	5.5592	-0.00155048	-12.3802
262	26.3645	-1.34967	-3.7269
263	68.6796	12.1795	-7.76418
264	56.2873	-2.57872	-0.402336
265	24.8565	1.42066	4.82165
266	8.40409	-5.89038	-4.65276
267	40.0237	4.70601	-6.75917
268	27.8301	-4.74773	-12.8846
269	-41.0849	10.6071	-1.62263
270	-72.4422	20.6328	12.2973
271	7.33544	0.516901	-5.06034
272	-0.638572	-3.88737	-0.396266
273	5.37726	2.17889	-11.8489
274	16.1291	-2.62339	-0.220797
275	-52.4758	-5.10215	-1.8797
276	-71.2454	1.86256	4.96064
277	4.20176	7.35878	-5.8733
278	-44.4822	-4.66157	0.765155
279	69.5807	7.50501	1.53233
280	-31.2678	-21.9438	-6.71731
281	20.8406	7.29061	-6.37305
282	-58.3489	-3.42435	4.98676
283	10.9153	-2.78838	4.93069
284	-4.46779	-6.95927	-2.4502
285	50.8535	-0.966495	-1.77635
286	-72.4925	15.4126	-9.87542
287	24.0482	3.15838	-13.7979
288	60.9563	-10.8994	-1.5442
289	76.751	1.27854	-4.73839
290	-10.2489	-0.64309	-5.34092
291	53.2101	-2.67164	-8.60106
292	38.4962	10.513	-3.66988
293	-19.1541	-0.301432	9.84204
294	-0.91372	-6.32826	-10.4276
295	34.6516	5.99339	-5.66592
296	-38.2118	0.916386	-2.69678
297	-14.2995	0.239129	-9.60787
298	12.7316	-2.94964	5.66134
299	-21.2826	-7.69116	-3.06081
300	7.43003	-1.82394	-13.4358
301	49.6556	-3.92429	-8.90081
302	-33.8907	0.659816	10.0837
303	23.8833	-0.827507	4.79248
304	59.1969	-5.67649	-1.09812
305	-56.2538	5.72074	8.59349
306	14.9077	-1.28059	0.206325
307	-25.651	-5.29947	5.9208
308	10.0249	1.27312	-6.4577
309	4.32993	-11.7023	4.788
310	-0.0457106	8.32217	-9.58989
311	-51.3124	2.68649	-5.19595
312	23.0425	-6.71788	14.3762
313	-4.66341	-8.52695	3.43696
314	-5.29956	-6.14254	-2.67922
315	-30.9914	11.0575	0.279599
316	-23.5261	-2.96254	-8.72994
317	22.2509	-2.46737	25.7962
318	-33.9026	0.545069	-0.0804007
319	-5.88911	-10.4025	7.08366
320	35.272	-9.80832	-0.443576
321	29.7807	8.06314	-1.93731
322	13.2959	8.29734	-7.55182
323	-11.5578	11.0175	-5.02295
324	-22.4111	11.5182	-2.84634
325	-69.4575	11.4495	-12.3678
326	4.68804	17.412	-4.96667
327	-11.5537	-6.11921	-0.97277
328	4.39454	-0.632059	0.432559
329	68.8482	-4.57107	-7.5687
330	-42.6988	-2.43956	7.54911
331	-43.5685	1.35923	-1.68036
332	-54.4356	3.57931	2.36028
333	14.2187	-3.36262	0.632871
334	7.84525	-6.47389	-4.30278
335	-47.1344	4.18093	-14.5902
336	12.5465	2.85853	-14.4184
337	17.3067	10.3291	-3.36768
338	77.0964	-5.62785	-6.63734
339	69.9271	1.68972	-0.328349
340	1.96643	3.21969	-5.41287
341	-21.167	-5.72702	-6.4466
342	88.3787	-3.46501	-4.47505
343	-4.86783	-0.0213999	8.56382
344	-59.2802	-0.413822	0.0303918
345	1.64288	-0.120727	-6.30042
346	85.1267	-2.91712	-19.94
347	43.5586	7.19843	-3.45881
348	-42.7188	-9.11956	-5.47278
349	58.0278	-0.152586	5.47989
350	-16.7081	1.24386	-3.76217
351	16.5707	13.5912	4.89493
352	-20.657	-7.29638	7.7991
353	25.9402	-8.84823	-2.48348
354	-7.82499	-4.4673	1.38626
355	4.68662	-10.0198	59.1501
356	-20.2911	-7.72985	-4.30561
357	39.7832	-3.62143	-5.18362
358	-20.876	-1.66171	10.754
359	52.9434	0.958682	3.22645
360	66.1551	-4.15128	-0.995576
361	-76.9661	1.45686	-0.198285
362	79.0772	-9.30705	1.06248
363	-40.7277	15.2353	-7.40166
364	-14.4658	-4.8999	-1.60848
365	-18.8895	-0.423745	-14.6099
366	-68.3354	-3.0423	-2.65699
367	-16.8498	-4.43817	-8.16144
368	-15.7344	-9.52516	20.9602
369	42.0734	2.63845	-10.8655
370	4.93488	0.267638	0.568667
371	3.73084	-13.2201	-2.83139
372	-56.7803	-4.14867	1.60449
373	-40.6011	4.56194	0.857214
374	-21.0708	-5.49876	2.83516
375	-35.3123	4.93131	28.8196
376	-60.2387	-0.912459	4.7042
377	26.4359	-6.73985	-0.381369
378	18.7609	-0.12103	17.1166
379	106.406	-3.31682	-1.48122
380	-2.55262	-1.85693	-0.154201
381	80.3031	2.94546	-10.3905
382	5.75775	-6.90082	1.37146
383	20.4716	-3.26467	-9.30829
384	19.0759	1.41181	-2.67162
385	13.7985	1.84547	6.27268
386	28.3236	8.3312	2.0205
387	22.9674	-2.92062	-10.4353
388	-10.0493	-10.1499	-6.99998
389	-21.769	7.81036	0.614744
390	6.26345	-2.41637	18.7829
391	-5.33763	-1.91805	-4.25766
392	-23.1737	9.01246	5.71503
393	22.3956	-2.94164	-4.83534
394	-14.9824	5.12604	-4.2775
395	49.0348	-4.72537	1.79526
396	-3.23292	4.13254	5.35943
397	30.532	-10.5711	0.0137424
398	-26.3953	-3.32015	-3.56947
399	-69.4386	32.5781	1.75615
400	-49.0877	-7.35723	-3.6463
401	-40.2493	-0.887865	-6.00309
402	-34.0693	-4.49167	4.90674
403	13.3241	-1.37629	-1.98643
404	98.5245	-8.60357	6.82615
405	40.5525	-5.85685	11.4398
406	-53.2677	1.12693	-6.80553
407	8.16425	2.87499	-2.89654
408	-91.3467	31.0147	-15.5786
409	-15.6438	-5.84884	-12.6632
410	-16.7591	10.4433	12.6908
411	-53.1588	3.80582	-6.28491
412	1.20692	-4.32711	14.3505
413	-21.3569	-6.95197	-5.28429
414	45.2241	21.7169	21.2268
415	-47.87	-5.30074	13.6404
416	7.05566	17.4354	-22.8891
417	-1.44429	-1.6758	-7.85811
418	-19.1343	-9.70774	2.38298
419	5.91552	-2.84587	1.11916
420	-24.6604	2.92183	-2.36644
421	30.281	0.00233796	11.9087
422	-96.1265	-5.6661	-3.44386
423	-10.9806	-4.08619	0.815969
424	-7.9562	-1.2423	-2.46319
425	47.4785	14.645	-2.15801
426	-10.9804	-3.75762	-101.817
427	-8.53596	2.36464	-8.62415
428	9.44348	14.7802	-5.98021
429	-25.1579	20.7928	-2.18583
430	-1.88029	-0.33224	1.29882
431	0.591988	-3.27517	-0.458281
432	2.50666	2.3183	-5.7351
433	-31.6278	-5.7812	1.91253
434	58.0474	5.07792	24.6649
435	-55.444	-33.3728	-8.38319
436	41.0258	-4.18603	-2.4337
437	64.6951	-0.157795	-1.93664
438	-43.9928	-10.5368	-1.9383
439	51.2092	-1.23047	-2.50622
440	-2.02933	3.07462	-5.22177
441	-15.7075	10.1577	7.11244
442	31.6175	-1.67061	0.607542
443	-25.7666	7.47687	-4.65704
444	-38.772	9.13671	-4.91707
445	-20.3474	5.30126	-3.45061
446	-44.912	-2.11877	0.488572
447	9.09311	-3.66457	-7.25717
448	43.2929	20.4185	7.16674
449	83.5698	-1.5309	1.76061
450	27.3058	-32.7846	-4.30039
451	38.1094	4.14146	0.654604
452	-29.1574	-5.58439	-3.26354
453	28.25	-9.41037	-1.57908
454	10.1759	-6.26933	4.66894
455	47.2645	-0.787949	0.71224
456	-88.0773	-3.87656	-0.5948
457	-20.1512	-4.15364	16.7044
458	19.1021	-3.6574	-4.26259
459	-14.4945	-3.90071	-5.62348
460	14.3595	-1.4033	-8.93861
461	26.6066	-4.38861	-8.30575
462	56.6945	-9.72368	-9.07036
463	8.49692	-3.45617	7.09178
464	-34.4077	5.83147	-7.35881
465	-101.243	-3.12416	7.50144
466	29.2593	1.67936	0.228139
467	94.8064	-1.51047	-6.78671
468	55.2688	-0.941903	-6.13973
469	37.637	-6.71082	8.17564
470	58.3931	2.20826	-8.16341
471	-29.3193	-4.81188	-14.4708
472	-3.77324	-11.3922	-5.93107
473	37.4428	0.17723	-3.82964
474	54.7404	-5.35507	11.8472
475	67.2926	-7.75922	3.10714
476	6.32366	-6.59265	2.49549
477	66.641	4.529	-11.3509
478	9.44875	-4.711	13.4478
479	-28.8799	-9.87365	1.44124
480	-0.255691	10.6334	15.9496
481	-40.5526	7.66236	-2.66703
482	58.1048	5.13583	7.30877
483	72.4932	1.25478	-2.92386
484	14.6717	12.8509	-7.07267
485	99.0878	-13.2163	-6.41138
486	-31.2729	-2.17267	-6.15343
487	18.443	2.39909	-4.317
488	37.2301	-9.13879	2.82922
489	-19.5554	-11.1359	16.4178
490	0.298351	-4.37906	1.32825
491	43.7502	-0.402679	1.04199
492	-29.7421	-5.37283	-7.15659
493	-49.1006	2.02819	-7.88101
494	69.3666	4.9202	0.785164
495	9.27824	7.58871	1.88359
496	-51.8743	4.78703	2.18216
497	-13.7336	9.20194	-6.66704
498	-49.1215	9.89795	-0.517246
499	2.38962	-9.39757	-7.96622
500	-29.5725	-1.4192	-6.87545
501	-19.7949	0.86798	1.042
502	-37.8251	5.30871	-4.47794
503	36.2329	3.09175	-34.0535
504	-26.9934	-5.61506	-13.0577
505	-43.6743	-10.6735	-1.82498
506	-21.0987	-5.55934	-3.80125
507	28.6567	-1.79172	-5.27715
508	69.2391	0.513869	-4.7594
509	25.564	-26.0544	-6.84191
510	12.8537	31.3345	-5.83461
511	-19.7619	2.07321	-6.31542
512	-29.998	0.465675	-2.29775
513	-57.9245	-8.76449	10.1645
514	24.6907	-7.99077	7.02512
515	40.5809	11.1046	-3.41881
516	18.4231	-4.70709	2.0142
517	-89.9196	-1.76155	-3.0379
518	38.8988	-3.12641	-1.97723
519	10.9744	-0.946657	-11.7211
520	66.6333	-9.65781	-5.33769
521	-47.6549	1.24723	5.55391
522	-77.9675	2.6946	-20.1517
523	16.9598	-1.71973	22.9902
524	-76.7768	-1.25425	-5.09845
525	53.7186	8.31417	-14.5287
526	74.2612	3.39573	1.87662
527	-38.9046	2.29318	-0.55557
528	-52.9359	3.67089	9.98011
529	-28.0318	3.94293	57.2737
530	-16.6664	4.51664	-2.60041
531	90.7174	3.26758	12.6959
532	38.99	-1.61562	7.81771
533	30.1971	-1.48672	14.6498
534	-53.08	-1.0204	-0.244815
535	-13.2438	-6.55225	-0.632555
536	21.1142	-8.45868	-4.94166
537	5.71093	-0.953638	-11.0904
538	-9.20504	6.07899	-5.7519
539	-40.3385	-5.65587	7.32402
540	81.8114	-0.334558	-2.83962
541	-5.52567	-0.259092	5.43756
542	-12.0591	-5.85747	-7.10611
543	40.1086	-7.79567	4.50441
544	-59.5127	-4.8193	2.79242
545	67.3955	3.55768	-0.162097
546	-76.0482	-4.64348	-4.81217
547	-40.9474	-7.38978	-0.291692
548	-71.5029	-4.13374	-6.52941
549	1.13661	-9.63038	8.63501
550	28.0574	-7.66175	3.69141
551	9.86764	-12.491	-2.8736
552	52.5199	-2.67606	-1.67274
553	19.4247	4.05792	-4.43114
554	-61.8171	-1.93253	-1.28939
555	33.797	0.194498	-7.25247
556	-11.1072	1.58353	0.0518037
557	31.8943	2.9619	-5.17167
558	-67.6424	-2.41251	2.05038
559	15.2774	4.10411	-4.0649
560	119.805	5.51298	-2.50173
561	-0.509816	-2.83196	-3.55751
562	-26.6856	-2.58746	-4.73951
563	54.9831	-0.641132	-9.20448
564	-12.5086	-11.3898	-11.0983
565	55.4271	0.218951	-5.4052
566	50.0689	-3.64412	-4.62119
567	40.2078	-0.263352	7.26128
568	0.684855	21.918	18.1498
569	30.4492	-2.31356	7.4102
570	-20.6669	-3.7668	3.67518
571	2.4545	19.9876	-2.19394
572	65.9567	-3.05236	-8.16137
573	9.22784	-2.61217	0.293151
574	-82.6744	2.74611	2.02019
575	-20.3162	6.18213	3.93573
576	-13.4014	-12.2862	-3.39717
577	-13.448	-5.52119	-12.2262
578	46.6617	-7.94926	0.357894
579	-10.686	-17.6601	-1.76772
580	-39.1696	3.47898	-3.63805
581	11.5473	-5.13946	-5.57895
582	48.9012	2.63271	-3.31139
583	16.8502	-5.71929	4.302
584	-60.4461	22.5832	-1.45377
585	42.9014	-4.56183	-0.274726
586	45.3946	-3.72499	-0.658685
587	-10.2846	2.65007	-11.5289
588	31.6661	3.87744	-6.05576
589	24.8845	18.3344	-1.89263
590	31.9221	6.06818	8.20874
591	60.1131	-0.776344	-2.28163
592	-25.9955	8.662	-8.44846
593	-37.988	-3.94214	-6.90326
594	-0.427559	8.7707	-1.4367
595	-13.8599	0.153046	-2.97206
596	23.0529	-5.28731	-4.79044
597	-50.1738	22.7669	-1.07407
598	-57.6858	-6.18384	-8.77757
599	-44.3168	-2.36501	-12.7723
600	12.1544	-0.581281	2.96356
601	-28.3118	27.2103	2.10752
602	15.833	-7.35876	5.26944
603	-39.0506	-5.95501	-6.69173
604	-6.46138	-21.6927	-5.21295
605	-65.5216	-4.80593	11.8218
606	-46.4165	-4.30723	-0.212272
607	-10.5492	-0.857174	-0.107094
608	-100.011	2.93675	-2.28547
609	16.3103	2.82056	-6.70992
610	52.9132	-11.6307	13.9111
611	-59.1569	-3.39465	-4.47544
612	-96.3014	2.21487	-0.229966
613	-20.0982	1.0836	7.63347
614	-15.0882	-2.06623	1.96844
615	53.3056	4.59378	9.2233
616	-33.7893	-9.34227	-9.16678
617	-12.9574	5.97854	5.36873
618	2.1319	-11.3036	-5.7407
619	49.0996	-3.18051	-7.35146
620	10.761	-10.4932	-10.0452
621	-7.94131	-3.94554	-1.4629
622	-92.3411	-3.4177	-8.98707
623	-28.5719	-8.39433	6.10811
624	-43.2646	12.7923	-4.38269
625	14.9424	-7.41913	0.427924
626	52.1593	4.22117	-10.0881
627	-38.4241	9.31642	7.09836
628	-54.0973	-2.40903	8.36697
629	86.5107	2.51986	-3.46523
630	4.10199	-11.5675	3.59083
631	37.4647	-6.00333	-5.17066
632	28.7192	-2.68859	-6.24813
633	-37.6979	-8.22819	-2.30277
634	34.3288	-0.544724	29.0699
635	-53.8182	-19.7879	-15.8405
636	-9.61258	-6.99561	-0.933101
637	-36.6527	0.284362	26.7193
638	-5.28659	15.0748	7.35447
639	-25.4721	13.9692	-7.2949
640	-22.3043	-1.07634	-8.60553
641	-23.9468	11.3423	-1.31082
642	-6.09256	-5.93668	1.89339
643	-15.0053	-4.90274	2.64983
644	51.8251	1.57404	-2.02889
645	-44.8214	-7.84833	-4.05946
646	-52.3554	-5.78988	-1.68305
647	84.5203	1.26734	4.35884
648	44.4649	-11.27	0.979338
649	-86.4149	-5.89484	8.45048
650	40.0089	2.69594	-3.10263
651	18.3059	-2.25006	-8.07957
652	1.18483	1.28412	-0.216525
653	-1.57207	2.20773	-7.1046
654	10.2434	6.29164	-5.53618
655	-23.6312	-8.42848	-4.63718
656	73.3235	-22.7467	-6.45724
657	-18.8979	-9.85811	-5.97463
658	-44.8203	4.76637	-6.93829
659	33.3426	2.23083	-6.549
660	40.545	-12.8301	-3.52195
661	-24.6724	-0.958455	-4.63989
662	-41.2556	10.5306	0.840178
663	-27.3708	-10.8309	8.10445
664	-50.9011	2.46834	-3.38153
665	26.6674	12.2152	1.38412
666	-41.4319	4.56788	-6.71384
667	8.04892	-10.737	-22.8049
668	-25.2903	-2.3132	0.16962
669	61.0224	2.59389	-4.33153
670	-31.6593	-9.18462	18.8701
671	57.1311	-0.638944	3.13206
672	-20.4759	-25.0485	3.06162
673	-18.9978	6.62806	1.11172
674	-67.8455	3.42325	3.70626
675	-13.6338	23.5858	33.9741
676	4.59076	7.00701	3.03042
677	4.44328	8.19088	-4.22272
678	-92.4952	0.539776	4.47825
679	64.2732	-9.83546	-0.362191
680	-40.1578	-5.04259	4.90408
681	30.6034	-1.60725	-7.60824
682	-32.9186	1.25049	-8.66176
683	-91.7476	0.479857	20.9035
684	-18.3114	-7.87913	4.76838
685	-34.0157	2.65345	-2.47984
686	-13.5075	-4.99885	1.98063
687	-20.4866	-5.31192	-5.92776
688	38.4465	-7.9033	-2.04704
689	34.8403	-6.61705	-2.94031
690	90.0999	-8.90689	3.51085
691	-34.5257	-0.506028	9.30966
692	16.1735	4.11523	3.19723
693	-32.6339	-0.629166	-3.64767
694	-20.9815	43.3745	2.28235
695	16.1048	-12.2588	-6.70864
696	-28.6346	-8.33103	-0.45326
697	-17.9579	-7.82943	-12.7888
698	-0.648567	5.18274	9.6068
699	-47.0818	-0.546885	-8.31381
700	19.7489	-5.8889	-0.0908361
701	-43.7498	0.948623	1.70947
702	-45.8119	-3.84084	0.872795
703	36.1972	18.4038	-1.244
704	-22.0274	-5.70124	-7.38686
705	14.6821	-1.62569	4.79757
706	-10.6171	18.5401	-9.395
707	19.969	4.1565	-1.11086
708	8.85447	5.02112	-1.29596
709	-8.44836	-2.52121	-0.662833
710	5.47161	-1.62411	-5.44423
711	28.3272	-0.0207996	0.754485
712	68.7605	0.560683	0.779895
713	12.025	1.41341	-43.7378
714	4.8493	-7.28971	3.57078
715	66.5828	3.30781	-10.2088
716	-40.5249	-1.89148	1.65131
717	-70.4361	-5.05523	-0.467118
718	80.3932	4.16838	4.23999
719	-50.9955	-15.3256	-3.29469
720	-59.3215	2.36801	-0.113061
721	3.86463	-4.74495	-9.03036
722	-51.4134	-0.0609075	-4.28079
723	18.0836	-4.32255	1.6669
724	35.3215	14.9207	-2.4666
725	-54.8218	15.0473	-3.20782
726	58.0444	-5.40873	2.50954
727	27.6584	4.608	-7.41433
728	-14.3641	8.53924	22.7969
729	10.6767	7.24221	-31.5887
730	11.3417	-17.1434	-7.12312
731	8.84165	-5.84381	-8.99979
732	-33.1651	-1.22764	-5.71146
733	90.6237	6.272	5.13038
734	34.2773	-0.180809	6.63986
735	-70.7222	-1.03285	26.1803
736	-104.554	-0.117656	-1.46238
737	-11.2425	-2.505	6.19958
738	-94.2053	-6.54812	-10.5618
739	76.5591	-0.752182	-4.0834
740	13.7	-2.86542	-2.13332
741	-40.9878	16.0171	6.04937
742	35.1146	-5.94341	-7.16347
743	-4.87475	1.67043	-14.6662
744	15.8563	2.64645	0.21894
745	15.4033	-7.81764	-6.6857
746	0.0430526	-6.53466	9.72963
747	-35.9541	-2.57438	3.80867
748	12.5516	14.3235	-3.04277
749	-23.2598	-8.66526	1.27019
750	-26.2762	-22.7626	1.86954
751	56.4321	0.563539	-6.79349
752	14.018	-5.48325	-7.96974
753	-24.102	-1.59811	5.65899
754	51.0472	3.38195	-0.0393448
755	-31.0665	-5.43538	-2.63654
756	19.5083	-8.61551	-1.32375
757	-59.7833	4.93164	-1.32654
758	-47.3127	30.9888	16.6512
759	-62.7644	4.80169	-3.1979
760	-31.1101	-5.90696	-10.0983
761	-116.998	1.57179	3.82974
762	-46.4316	3.01333	-0.643016
763	47.6856	-2.77236	1.99906
764	37.4039	1.53937	-6.88169
765	40.4238	-9.92235	10.077
766	52.6975	-3.24167	8.84735
767	-18.006	0.962233	-4.24594
768	37.8343	-4.18976	-3.06801
769	-8.82493	1.55063	1.0401
770	-30.6509	-3.95527	8.38001
771	1.84912	5.57355	-2.18952
772	-23.8512	-4.53495	-22.0836
773	-7.86465	7.13735	0.583235
774	-6.4124	17.5383	-3.52836
775	5.16012	2.08303	1.74743
776	-117.389	-5.64327	-2.87057
777	-60.6403	-7.68351	5.29794
778	-48.8188	3.83773	-6.81233
779	-2.24322	1.24843	-0.653047
780	-45.1413	11.2715	-5.22801
781	-31.3032	0.0387803	5.30637
782	-36.9168	-3.19631	-12.872
783	-26.9555	-4.52755	-2.80125
784	5.12753	-7.54989	-2.90308
785	63.7049	-1.28323	-5.05807
786	-91.0422	13.8956	-3.54566
787	-2.88276	8.27965	-2.98565
788	-0.760161	0.00344293	7.43557
789	30.9459	-3.4139	17.6008
790	12.1199	-8.55439	4.88865
791	-33.0033	-9.1673	-2.31223
792	-3.1117	2.23648	1.28749
793	101.355	-0.424205	5.7881
794	-5.07901	-3.83692	-4.40405
795	86.5523	-13.6795	18.1511
796	-84.34	9.35702	-3.18545
797	74.0209	18.1038	-8.05594
798	54.8839	-18.0522	-4.02154
799	-9.58258	-1.60521	7.36189
800	-66.4595	10.5091	0.326124
801	-1.30134	-0.615522	-1.22005
802	59.8187	-3.39991	8.70291
803	-40.475	12.9325	12.6007
804	-8.11056	5.38112	-1.23102
805	38.0127	1.09301	25.1578
806	-20.5149	15.0624	-2.24162
807	-31.3663	-7.22714	6.94848
808	38.184	-6.40751	-7.96215
809	-21.91	-8.04948	-6.89503
810	-66.9122	-4.3778	-4.90659
811	-44.4184	-0.731462	-6.79474
812	16.0265	-4.99248	4.55992
813	36.5476	-10.293	-15.2083
814	-69.0694	-2.09044	-1.09729
815	-29.5756	3.53709	2.57936
816	44.7214	10.0997	-0.327353
817	-12.7943	10.0762	-7.00845
818	35.8997	14.5257	13.6335
819	45.5507	12.7892	-3.45686
820	-40.6997	3.93422	10.8378
821	-30.6507	-3.19527	1.17381
822	-23.4673	-3.58437	16.5572
823	22.116	5.44496	0.927481
824	-79.181	-2.35162	-31.3541
825	17.0705	5.94458	-0.903254
826	-48.9794	13.7195	0.280505
827	38.8777	-25.1175	2.05357
828	55.5134	3.72848	4.67517
829	24.6185	-10.3688	-4.48519
830	-38.6779	-7.45656	-4.69531
831	16.4118	-1.9998	-2.51715
832	-61.5391	10.314	0.947024
833	36.8294	10.3407	-6.3618
834	-18.0322	-6.37226	-0.547801
835	-15.9659	-0.970081	-0.124219
836	-65.562	-0.552217	-8.68572
837	-22.3117	-3.4006	0.745578
838	11.2765	-0.564226	-15.6767
839	-14.8355	1.98849	20.1383
840	-9.35734	-2.30288	-6.9412
841	-68.9507	-11.7264	-5.93966
842	-39.3167	0.266505	-7.57219
843	-71.9739	8.84652	1.5037
844	-1.6203	-0.32719	-3.2732
845	-2.60363	-3.3674	-2.93556
846	-11.8641	-2.03153	-6.44887
847	36.544	0.482758	1.23128
848	-22.2613	-6.40762	-7.21438
849	29.8756	2.78997	5.682
850	54.2407	2.25311	2.01274
851	-34.1697	1.54087	-17.4067
852	30.831	12.3279	0.548345
853	-70.804	-6.56895	2.34264
854	-35.3087	-8.38322	1.17568
855	-15.1348	-4.61133	5.68898
856	51.196	0.674943	2.55164
857	61.7501	6.79985	5.07273
858	-7.67143	-8.45291	7.54985
859	52.8417	-3.87881	7.76438
860	15.5227	-6.10183	-9.08756
861	-6.22377	30.8792	1.30071
862	68.071	5.7265	2.25163
863	8.61326	-5.76052	-6.9247
864	76.7924	6.93484	14.3702
865	-53.2166	-0.910262	-1.52257
866	-9.41507	13.8449	-14.506
867	-66.2598	6.30939	9.81853
868	64.5576	0.643735	1.24114
869	-25.5416	-0.325943	4.01646
870	-8.18106	-4.79039	-2.53109
871	77.0487	0.996349	-10.7122
872	25.2816	4.7353	3.57214
873	70.3993	-2.73331	17.1133
874	7.3134	1.10172	-3.38178
875	-28.4689	-1.22301	-6.69836
876	27.3515	-4.74454	2.97829
877	-36.1314	-14.4798	-7.21175
878	-34.7266	-4.31468	-6.05562
879	-38.6095	11.3571	7.51879
880	63.9799	-6.89239	-3.82161
881	76.6029	15.6577	-3.63916
882	-55.0492	3.7896	1.43906
883	12.75	-3.53194	0.754415
884	81.8637	4.85516	8.71439
885	-62.3389	-6.17794	-3.38862
886	-63.702	5.63318	0.655907
887	-30.8376	-3.43867	3.99653
888	-29.6439	-2.56939	-2.9309
889	45.3281	-3.38436	-1.97405
890	7.13138	-1.0783	1.71352
891	23.0257	-4.76054	4.96757
892	13.9222	-4.93931	-3.55767
893	-42.2156	-3.99751	-10.2949
894	39.1155	-12.0834	-1.78419
895	34.1093	2.87885	-9.66972
896	66.8072	-2.76809	-8.08141
897	27.6122	-1.69234	-2.73033
898	-24.8569	-2.01803	-2.39741
899	18.5817	-6.48924	12.215
900	-18.7943	4.02012	-5.74725
901	57.3391	2.11623	3.05529
902	35.6093	0.882105	-0.419045
903	68.4164	3.20504	-3.51995
904	-64.8209	-0.172441	35.5726
905	-11.9697	-3.89545	9.26383
906	80.9431	-5.39402	-8.94502
907	12.1408	1.06408	-7.61444
908	-39.3107	-5.47349	2.08775
909	-16.3741	-1.00348	-11.8428
910	22.0341	-3.62047	-15.2532
911	-24.4066	1.30659	3.55052
912	59.0979	-8.78246	-11.4387
913	24.1612	6.50996	3.76279
914	-45.4363	-5.51698	-2.69719
915	-45.6881	-15.4922	5.85531
916	8.58794	-8.58144	21.4683
917	6.07708	-5.21597	4.17785
918	-2.2439	10.2601	0.931301
919	-38.0423	-5.03635	-0.134974
920	57.4445	2.79964	1.35042
921	75.1427	-6.85145	-4.1966
922	38.0513	-3.6903	-6.80596
923	-25.0483	-2.28004	-23.9168
924	47.3361	-3.37731	4.33633
925	61.5017	-7.30151	-6.54339
926	-44.9697	-3.80437	-6.68804
927	1.82389	-12.6082	-0.840941
928	-9.71159	2.98613	-5.18984
929	26.6896	1.83964	-0.762904
930	10.4292	-6.19769	-10.5614
931	-14.4741	-6.2601	16.9837
932	24.4326	-9.09248	-3.94175
933	-35.1311	-23.8716	-1.18953
934	66.3997	-7.8959	-4.80392
935	22.1259	-6.37299	-3.17364
936	-28.8409	4.81899	-9.3691
937	-63.6501	8.86751	-3.19533
938	111.17	-4.2158	-4.56394
939	15.6013	-7.73078	-2.91153
940	-30.8242	1.05633	1.60779
941	10.426	6.46888	-2.79927
942	-12.8041	-4.71417	0.971929
943	37.0184	-1.29876	-2.92057
944	-49.854	4.43176	-16.664
945	-92.8496	1.74751	6.02057
946	35.8981	-4.49377	-6.58612
947	-49.4335	-4.54723	3.75252
948	5.61858	5.45348	0.994642
949	20.2171	-3.60115	-10.6081
950	98.0753	3.4874	-4.94491
951	-57.6593	-13.8955	14.7975
952	-21.142	2.96165	9.27883
953	6.87509	-5.49913	-7.74804
954	51.471	8.27028	5.51631
955	-58.2948	-22.4903	-4.55183
956	26.3703	4.10876	-3.68503
957	-0.531064	-4.19695	-0.947153
958	15.0759	-6.01976	-1.66299
959	-62.6234	0.435569	2.8424
960	-13.4416	-7.99618	-2.35577
961	23.2078	-6.22393	4.59357
962	-9.27486	-8.54051	-5.68973
963	15.2278	3.41252	-5.70569
964	16.6164	-3.93821	14.4403
965	-81.2142	-9.59935	-0.616693
966	-12.8806	13.2956	4.78555
967	18.3089	2.15831	-9.37404
968	60.0424	-7.84708	3.81747
969	-45.1233	-6.49631	-10.3865
970	-57.6938	-5.23632	52.1846
971	28.3572	2.86356	0.850952
972	38.0573	-15.96	-4.19706
973	87.4143	0.421585	1.76177
974	6.20342	-2.6137	0.707897
975	13.4071	-22.9002	4.67702
976	-38.6229	2.1717	4.26046
977	36.3768	-4.84707	-5.77352
978	-40.2921	6.66432	8.11443
979	18.5365	7.42559	-4.55917
980	57.8643	-4.15643	6.54355
981	-11.8528	0.640673	-5.21649
982	-3.07227	2.48801	-11.3089
983	43.2567	6.40347	-7.91336
984	-72.6749	-8.28809	-5.00884
985	-35.1143	-3.03537	-10.7621
986	-100.219	9.34532	-3.26951
987	89.3305	-4.10883	-2.99701
988	80.3662	3.7315	-5.47008
989	-15.5378	13.1569	-0.573487
990	-29.2072	2.25309	19.0042
991	6.96762	0.878561	1.0318
992	-20.6454	-4.72202	1.58562
993	2.62913	-8.10245	18.8748
994	-15.623	6.74101	0.631608
995	-43.4722	-23.8333	-9.66935
996	-95.3078	8.29625	-3.69793
997	-33.2202	5.53729	-7.83955
998	33.6854	-1.97837	7.11027
999	20.9277	6.96146	8.58316
1000	96.1603	-0.933165	-7.39845
1001	-53.0596	-0.62983	-4.93777
1002	9.33439	-5.60715	-6.49228
1003	0.943585	-8.74139	10.2709
1004	-6.52217	-5.18021	-1.66532
1005	45.9099	-3.74254	0.595756
1006	20.4855	0.236627	-1.8518
1007	-37.2676	-6.62712	20.2357
1008	6.59598	-7.17362	-0.868918
1009	-28.7132	-15.5296	5.14259
1010	-37.0037	3.22433	-4.69518
1011	75.0772	2.69912	-12.7725
1012	10.4907	-2.33774	-10.1232
1013	-12.1449	-2.06777	-4.71376
1014	-45.3193	-1.21934	-7.78617
1015	54.2161	-2.34787	-9.97058
1016	-10.0333	8.17541	2.96191
1017	-19.1875	-3.26676	-7.26651
1018	-46.5319	-3.29109	5.62111
1019	-75.6794	-0.594661	-6.7654
1020	-26.6768	0.975533	7.8127
1021	49.159	-6.15721	-14.2801
1022	37.2965	-1.31178	10.8699
1023	28.1771	0.438315	-4.32839
1024	-12.2199	15.2672	-2.85772
1025	-29.488	7.03853	-6.72367
1026	-13.407	-6.90798	-9.73135
1027	-8.42218	-4.90956	1.14069
1028	-0.783281	-5.86867	2.33302
1029	33.8121	-9.15439	-9.35241
1030	-6.76411	-4.22611	2.14647
1031	32.0242	-3.84855	0.74482
1032	70.1606	9.28103	0.8241
1033	-3.71165	-9.93747	1.3483
1034	-46.8932	3.72244	-2.12753
1035	8.38745	4.95947	10.3376
1036	-24.2221	-0.833213	5.78585
1037	-10.4022	0.419534	-7.67672
1038	-17.8042	13.4076	-3.19992
1039	-7.536	1.58919	5.70257
1040	-17.9036	11.2414	-10.0243
1041	-91.8461	-4.51745	-4.54648
1042	-19.4639	-1.50729	-2.26615
1043	96.6411	-8.37894	5.70494
1044	10.4061	2.39867	1.58572
1045	-1.84378	-0.431951	1.19346
1046	-19.7467	3.56402	-15.507
1047	-54.594	-5.14566	-1.10037
1048	86.7974	-4.29218	-8.599
1049	-37.5073	-2.79524	-3.19077
1050	13.1901	0.117681	-3.43835
1051	31.6418	-0.230154	-0.887328
1052	-10.4366	-5.88442	29.0919
1053	-63.9806	-10.2377	4.76847
1054	-21.2099	-0.116022	-8.23083
1055	-12.2219	-5.5015	2.96492
1056	-20.8095	16.772	-7.6946
1057	-22.7034	2.43888	-0.6909
1058	-55.1126	2.52376	-0.45635
1059	42.136	7.74492	-8.28357
1060	-13.8794	3.12985	33.1239
1061	8.74683	-2.48484	0.168015
1062	-6.55118	3.49302	-2.55172
1063	-39.5235	24.5956	-2.04268
1064	-5.11097	9.77043	0.974141
1065	-18.3558	2.28024	-9.06892
1066	-82.1873	-3.57167	1.13886
1067	-12.7536	3.97492	-0.538707
1068	23.5433	3.5566	2.86411
1069	-24.0223	-7.68782	-1.85739
1070	71.5239	4.2447	-0.728997
1071	-18.5692	2.55433	-2.02642
1072	-10.0456	7.63164	12.7147
1073	-111.358	2.02785	-7.84687
1074	-39.402	44.0986	8.32713
1075	42.6031	-7.10363	0.510483
1076	-42.8891	-5.6577	-0.315274
1077	70.4968	-2.36303	0.887605
1078	18.1112	2.97036	2.46087
1079	13.7305	-3.82728	-4.81042
1080	-27.0346	1.33676	-2.85126
1081	-81.6969	-4.99906	-11.6621
1082	19.2344	4.54826	-7.23508
1083	-31.7405	-0.943648	-5.53387
1084	54.4811	-7.19327	9.21593
1085	-104.055	-2.05497	-9.76284
1086	-22.6636	-8.57425	-6.73136
1087	-73.4422	9.86653	-2.56604
1088	-1.65904	-0.625801	-6.26301
1089	-22.7692	-5.69818	-1.34408
1090	15.3525	-5.72643	-5.2378
1091	59.8027	-3.30656	-1.3837
1092	-23.095	0.323803	-9.25909
1093	-86.7765	-6.55136	-0.436723
1094	-55.4529	2.3008	-9.63464
1095	-51.2862	-0.50868	-2.31858
1096	-15.1114	-6.50649	-7.6432
1097	-1.89454	26.5865	-4.37504
1098	30.1156	-3.66218	5.20708
1099	-7.10888	1.53105	-2.17772
1100	25.0362	5.26925	-9.67393
1101	-42.2063	-3.58743	0.806478
1102	-14.4368	-2.87519	-2.14654
1103	94.8948	-1.15807	-10.479
1104	-23.4738	0.977425	-1.12847
1105	10.4592	-2.14566	-5.6029
1106	-30.4047	6.27497	-11.777
1107	65.0052	2.9771	-1.82151
1108	-14.4662	2.56578	-6.30092
1109	-56.9812	-8.73294	0.621577
1110	76.1752	-5.93538	-8.28474
1111	-12.3186	9.62447	-3.20977
1112	-26.2911	-4.40058	3.23415
1113	14.6399	3.97833	0.247804
1114	-36.2215	-2.94713	-1.89824
1115	-31.7017	28.9457	-8.06975
1116	-36.999	-3.45601	27.8222
1117	61.1825	6.97459	-1.09215
1118	8.60163	16.9437	9.65209
1119	5.30055	-2.50922	-2.74992
1120	13.2099	2.67586	-8.28096
1121	2.28627	3.90004	-6.6898
1122	-13.0444	-4.14436	22.2826
1123	66.674	-8.3965	15.1114
1124	12.3407	6.71479	-7.09254
1125	-64.8691	0.0169958	-1.80137
1126	-36.2069	26.9971	13.3834
1127	15.2536	-0.902427	-3.42639
1128	16.007	-6.08978	27.4381
1129	74.3241	-1.63032	-1.43786
1130	-79.4179	-3.93535	-5.94274
1131	14.957	-0.871778	4.98559
1132	-18.3755	-8.68721	8.30428
1133	-74.9232	35.267	0.102196
1134	35.1768	-4.79699	14.623
1135	-28.3767	-4.35044	7.83934
1136	44.4541	4.13796	-13.5629
1137	9.37971	-8.41712	-5.90299
1138	-24.2326	0.973354	3.52965
1139	-44.6581	10.6891	-7.40059
1140	8.65546	-1.10089	1.65971
1141	49.1087	-4.52071	21.1877
1142	59.6827	-1.37024	9.60799
1143	-21.8983	-3.41075	-4.79358
1144	-23.0874	-5.89467	6.87282
1145	4.18668	-5.43257	-1.43185
1146	6.44833	-9.75859	-5.04906
1147	63.2464	-9.5478	-10.0303
1148	-30.6693	3.85971	-2.17615
1149	102.254	-0.62959	0.963371
1150	91.9836	-2.89553	-12.2559
1151	22.9339	11.4493	-2.64405
1152	-7.54974	-5.75632	-7.53588
1153	35.1544	-8.30404	6.20019
1154	-81.5121	-8.5628	5.59763
1155	-25.0147	5.34072	10.2711
1156	-46.993	-1.67397	-5.84182
1157	33.5601	-2.46478	-2.56394
1158	-8.27643	-5.17142	13.0815
1159	-36.8589	-9.10227	28.1309
1160	-7.35147	-4.56003	2.87418
1161	52.463	3.76559	4.47282
1162	-10.2629	0.218995	-9.42272
1163	48.4947	-0.136802	0.158514
1164	59.2216	-4.60456	-6.66063
1165	-49.687	4.43513	0.875825
1166	-84.4188	4.82701	-3.60478
1167	-73.3569	25.9116	13.2796
1168	25.3821	-3.24094	-12.9642
1169	24.6748	3.66999	1.00183
1170	9.46175	-7.49864	-4.5208
1171	23.4235	5.71334	4.58125
1172	17.1388	-2.59671	-3.18759
1173	40.6159	-3.44031	-2.5221
1174	48.1106	-6.45943	-0.536896
1175	35.371	-0.488635	-3.24896
1176	-7.74749	-8.05075	3.68492
1177	-2.14872	-3.3717	-5.29782
1178	21.1435	4.89902	-7.03702
1179	5.7546	-5.64366	-3.24044
1180	2.15669	10.8407	-11.1145
1181	-27.0494	-4.40029	0.331948
1182	72.3513	0.336424	1.5294
1183	31.7355	6.51311	-9.63078
1184	105.742	-5.36406	2.66802
1185	16.5835	-6.72509	-0.730058
1186	75.9223	-3.93552	-4.27569
1187	-5.86751	-4.63076	17.4124
1188	28.3616	0.934979	-7.77979
1189	55.6906	6.21097	5.73528
1190	-34.9237	4.80354	-1.02524
1191	9.81063	-11.2978	-4.9957
1192	19.4113	2.0229	-4.79085
1193	45.7382	5.50256	-2.199
1194	-0.0286386	-3.79265	0.93574
1195	-61.4013	-8.7943	-2.96938
1196	-9.05646	0.0693041	2.07844
1197	-29.5147	2.39882	-0.38929
1198	4.05581	-3.46541	-4.01541
1199	-38.736	17.7048	-0.201055
1200	-35.1422	-2.49016	-4.12294
1201	-11.7298	4.67399	-2.73653
1202	43.6139	-4.01452	3.74427
1203	-41.5476	7.50455	3.87312
1204	-16.1694	17.1902	-6.69838
1205	54.749	-5.06587	15.0709
1206	-17.676	-7.20808	-2.05389
1207	13.1354	-1.65183	-2.93498
1208	-4.06675	-3.81903	-4.03474
1209	6.65973	6.22707	-13.1112
1210	-8.52668	-1.76125	-3.79314
1211	-16.478	-5.61787	-5.25036
1212	-6.19685	-3.69191	2.60775
1213	52.4788	2.13486	3.82517
1214	18.2869	1.03207	-1.83643
1215	13.3357	-0.969265	-0.904684
1216	7.31155	0.768005	-2.69869
1217	27.4693	-2.61799	-20.3436
1218	106.413	4.96316	-1.51369
1219	7.174	12.4449	-11.9554
1220	-44.8174	9.19532	4.46262
1221	4.686	2.93581	6.24611
1222	-65.9137	-4.79758	-2.43082
1223	70.9728	-6.56936	2.34693
1224	23.0758	-0.102117	-1.32637
1225	-23.3931	-3.96184	5.93073
1226	-17.3131	1.74177	4.81334
1227	-6.29065	-3.78322	6.03504
1228	-86.5076	0.762423	5.69531
1229	-34.5479	0.904883	-4.56129
1230	-2.42061	-0.654064	4.44727
1231	94.0146	-3.43481	-3.32714
1232	48.7562	-3.34306	-3.53901
1233	-22.4426	-2.72325	-15.4834
1234	13.2747	-4.29896	23.2488
1235	-39.0434	-1.37546	1.08983
1236	17.4685	-1.16205	4.57681
1237	14.8963	4.08133	3.41789
1238	-8.45294	-8.01127	9.19125
1239	51.4307	-0.540656	3.6452
1240	-31.2642	-6.38475	3.06529
1241	67.9934	-0.664103	-2.2549
1242	-42.4089	2.98079	0.0366534
1243	-38.2136	25.9348	14.9871
1244	-0.531654	4.23085	5.486
1245	-52.4162	0.691072	0.155692
1246	28.411	5.79544	-9.13681
1247	53.7171	3.69346	-4.11893
1248	58.0975	13.2558	-10.4803
1249	77.1649	-1.47971	0.423989
1250	-54.3505	-9.85841	-2.61384
1251	0.736854	5.36947	1.58604
1252	17.086	4.00288	-5.05154
1253	10.1959	-1.27225	-6.0041
1254	52.3906	-4.39363	-2.51546
1255	76.8811	1.12117	-1.66332
1256	-21.8366	3.16293	9.52075
1257	-39.5777	8.74261	-0.994346
1258	116.682	-0.281419	-1.41522
1259	-35.1468	-6.54523	-8.62954
1260	-36.8773	0.412549	-0.152779
1261	13.7522	2.5004	3.80387
1262	9.69757	-4.21755	-4.1318
1263	11.5868	-0.508961	0.127456
1264	25.4673	-1.00779	8.8528
1265	30.5632	-9.24367	-6.93402
1266	-22.4598	8.6495	7.57156
1267	26.7746	-7.79286	-2.6646
1268	79.277	8.89794	4.33841
1269	7.23131	-8.11433	-4.18051
1270	-49.9674	-8.61441	-4.45903
1271	-5.90149	-7.28719	3.05112
1272	16.0326	-9.5143	-2.62812
1273	-39.7213	-0.344755	-6.38135
1274	-45.0038	4.76978	-7.29116
1275	-44.5836	-10.283	-7.43615
1276	-3.10301	1.57792	25.3874
1277	-94.6488	-4.89104	0.979095
1278	29.3669	-5.58172	5.93477
1279	46.3689	1.84331	-2.00597
1280	-31.1489	-9.87446	1.8997
1281	59.7837	4.03004	4.19301
1282	-47.4587	-9.8296	-2.55356
1283	25.8936	-6.76292	-5.24835
1284	-77.0594	-6.41673	-4.22273
1285	13.8028	0.0652199	-3.79306
1286	95.8098	8.18507	-12.328
1287	72.3594	3.62249	12.7823
1288	8.67411	4.23824	-8.37104
1289	27.2099	3.06652	-8.3193
1290	-20.258	1.06879	-6.75699
1291	-61.1394	4.65857	-4.34752
1292	59.0726	4.84936	-1.82737
1293	31.1801	-0.631187	1.53307
1294	-12.7832	-3.15941	2.61891
1295	101.027	2.74371	16.4251
1296	0.454812	-1.37219	25.2009
1297	-10.2972	-4.15395	0.744564
1298	-25.3023	-0.24813	2.11984
1299	34.5291	0.202252	-6.4581
1300	-24.1073	7.58177	-7.56052
1301	-38.0542	5.23145	-5.47687
1302	6.57395	0.87337	-7.09218
1303	-1.87299	0.650762	5.6853
1304	-72.2788	-2.89626	-1.55647
1305	59.9315	-5.37772	0.432796
1306	53.3168	-2.66002	6.26949
1307	-12.2937	-10.0401	-0.601794
1308	-19.4287	3.39221	-0.878047
1309	-55.6983	11.7366	-5.69524
1310	-57.6443	6.29422	39.0071
1311	21.332	0.600751	4.60577
1312	-33.3696	-0.954555	1.21563
1313	-31.1593	-3.9165	45.9975
1314	-16.4508	8.49227	-6.97682
1315	65.9895	3.07481	6.5967
1316	21.9808	2.26755	-6.03494
1317	66.5514	-5.12676	-7.20766
1318	69.844	-1.61406	-1.97376
1319	72.8771	-7.75953	11.5944
1320	-11.1508	-45.9441	4.10988
1321	61.0375	-8.70816	-2.57582
1322	-7.27649	-4.49615	1.8172
1323	-63.3533	1.44593	-0.00267307
1324	30.2151	25.777	-4.13243
1325	-16.5933	4.26872	-1.95227
1326	-32.3337	-7.73036	-7.54378
1327	-15.5491	0.471433	-0.800494
1328	-80.4867	9.28842	4.7613
1329	-17.7112	-9.29074	4.54719
1330	6.42235	1.46233	6.13111
1331	50.7695	-7.77859	-3.55811
1332	1.44885	-8.62871	-18.2644
1333	61.9135	7.00681	-1.82002
1334	-0.158073	-6.13396	-0.396266
1335	7.49934	1.6365	-0.220797
1336	-19.007	7.58684	9.01222
1337	47.8257	2.71604	1.84648
1338	14.2772	-8.09815	-0.217559
1339	61.1723	-5.06341	1.94778
1340	-42.5063	-2.82892	-4.27014
1341	15.7943	4.75896	2.6148
1342	21.0396	5.21177	-0.53904
1343	-29.9594	5.70292	1.53233
1344	78.6126	-5.64786	-8.13251
1345	-72.8204	-1.73843	4.98676
1346	3.48767	3.1791	-6.71731
1347	69.801	-3.74922	-1.77635
1348	-31.3073	8.82783	-4.73839
1349	-17.9983	13.3376	-4.77979
1350	2.54603	16.6738	-5.34092
1351	26.6882	-2.73546	0.113636
1352	-15.0606	-3.22859	9.84204
1353	-33.5409	-3.93011	-10.4276
1354	-11.3604	3.29236	-5.66592
1355	32.7977	-2.29456	5.09636
1356	-16.6175	-0.541748	5.66134
1357	-28.5559	-2.40748	-5.32374
1358	28.7584	-1.16032	15.5413
1359	2.44781	-1.73116	-6.44326
1360	-59.9765	3.7702	-2.82455
1361	-6.23635	-4.01223	5.9208
1362	61.1732	-9.27248	0.206325
1363	-9.78491	-2.2371	-1.48481
1364	-13.5905	-7.20549	-4.83706
1365	50.5835	-8.56453	25.638
1366	-46.8407	-3.64152	4.788
1367	52.6684	-11.365	-9.58989
1368	-46.3468	-1.27094	0.00326214
1369	-47.2544	-5.80749	-4.8143
1370	-36.7149	1.21472	-11.1179
1371	15.5154	-1.66642	-6.34315
1372	-8.37054	-5.26806	2.52395
1373	-4.26292	0.546716	3.43696
1374	68.0342	-12.5864	-10.3204
1375	10.7362	11.1979	-1.43702
1376	18.1242	4.44904	0.279599
1377	5.01135	4.71558	-2.3485
1378	11.1422	-2.93427	10.3127
1379	-16.4869	7.49778	-7.04436
1380	-70.2472	1.23101	11.1011
1381	29.5647	1.45886	7.08366
1382	-23.2106	-6.7823	1.5094
1383	-15.3357	-2.71366	-5.02295
1384	4.19941	9.75798	-0.5744
1385	-63.4228	17.1314	-3.32821
1386	49.9886	-12.9812	-0.677887
1387	84.6392	-3.02604	-8.348
1388	-51.4644	7.06991	-0.226685
1389	-0.447254	-11.5608	6.34392
1390	-49.3956	-2.06806	-3.40297
1391	-38.5691	19.885	-1.03774
1392	-54.4031	1.60052	0.632871
1393	-59.0889	-5.69949	14.0244
1394	-55.5525	-7.32766	4.55651
1395	24.2403	4.57201	-5.98062
1396	95.7822	2.55964	-6.63734
1397	78.2299	4.81311	10.4077
1398	-26.8644	-2.22532	3.71965
1399	69.4671	15.4747	-3.45689
1400	33.6396	-7.90046	0.0303918
1401	14.4408	-3.9965	3.13003
1402	-52.6226	7.29099	-6.92835
1403	-79.2773	-1.94242	-0.473373
1404	20.0881	-10.614	-19.94
1405	9.79767	-4.48619	4.03504
1406	11.9892	-6.3477	-3.45881
1407	5.83907	-2.65002	5.47989
1408	86.912	-7.02575	29.4762
1409	13.9755	6.1308	-3.76217
1410	77.4838	-8.15686	2.3544
1411	-21.5176	-6.68343	-8.02653
1412	22.985	-5.56117	7.35821
1413	32.5252	-5.39302	3.22645
1414	-19.9392	-2.28869	-9.97889
1415	-39.4848	11.8375	-5.85994
1416	36.5529	-1.16296	-0.294747
1417	-18.1329	3.32247	-2.14499
1418	-82.8925	-0.794156	-1.23913
1419	-69.205	-2.0524	-5.97854
1420	42.1534	-0.362284	-0.586427
1421	17.6267	-6.90007	-7.36984
1422	-1.91758	3.65786	-2.33906
1423	-20.8029	3.60275	20.9602
1424	19.0435	-3.67705	-8.92775
1425	21.2769	-7.71218	-3.68402
1426	-5.58531	-8.59717	-2.83139
1427	-16.9284	14.7229	1.36373
1428	-42.0351	-4.68698	-3.24073
1429	-40.1506	-4.65244	1.94282
1430	-49.2277	-4.53006	-4.33113
1431	-24.8233	-1.30889	-2.08542
1432	3.58341	-3.41808	-1.8544
1433	5.31646	-1.00125	17.1166
1434	23.1695	-4.81051	-5.41772
1435	48.6181	-10.7869	-2.84492
1436	-96.1242	11.0978	-9.32059
1437	25.4911	16.3464	-7.72874
1438	-55.1189	0.420338	-0.154201
1439	-9.51574	-4.41697	36.8969
1440	-85.7761	-8.92689	-10.3905
1441	-64.198	-3.34724	-1.03278
1442	85.9685	-5.30748	-9.30829
1443	42.7639	-2.75076	-3.43698
1444	-73.3306	-6.85564	4.19335
1445	3.71742	2.491	-5.88673
1446	43.4446	-0.366558	-6.99998
1447	-29.7143	-6.45486	0.614744
1448	43.5413	12.2816	-10.3945
1449	-14.1528	-0.594366	6.86847
1450	-21.7582	-2.69664	1.33332
1451	-45.7377	4.68194	-2.83007
1452	33.2292	9.31483	12.6922
1453	94.112	43.565	-2.90639
1454	43.3149	1.8353	9.97357
1455	-19.8356	2.32309	18.7829
1456	-6.5676	-25.6639	-0.563545
1457	57.1703	1.24319	-4.83534
1458	4.41502	-8.46905	0.860764
1459	-60.1018	-2.6987	1.75615
1460	-21.5608	6.62629	-3.6463
1461	-6.2655	-0.853803	15.6453
1462	-43.0685	-7.77369	3.75462
1463	12.0983	4.6106	-2.06519
1464	-20.4367	12.1292	-8.30264
1465	-53.3075	-3.17617	-0.271305
1466	22.343	132.595	-3.57914
1467	-1.28479	-3.57048	12.1996
1468	-6.10327	3.40957	1.73712
1469	-3.71298	-4.79125	-1.05835
1470	9.81096	-4.37171	11.4398
1471	-69.4031	1.6077	12.6908
1472	-22.681	-1.9773	5.36492
1473	-3.64556	-2.07436	-7.85811
1474	40.7593	-5.64592	2.87989
1475	17.3977	-3.42996	-2.36644
1476	66.5194	10.5117	11.9087
1477	50.8704	-1.88125	-5.40026
1478	0.538425	-7.05791	-3.81005
1479	2.88159	-11.248	-3.24325
1480	-21.3406	-1.22436	-4.79151
1481	-21.5833	2.69784	0.815969
1482	40.5294	-6.95706	-6.88004
1483	29.645	-24.2554	4.94185
1484	-44.2839	8.8973	-8.62415
1485	34.009	11.8238	-5.98021
1486	-71.282	0.357257	8.70743
1487	12.5576	-12.6237	12.5153
1488	10.3057	-4.5945	-6.54515
1489	-46.0379	-4.07417	3.98118
1490	-21.3678	-8.04758	-5.7351
1491	11.0868	-3.51485	1.91253
1492	-64.1093	9.69683	37.2606
1493	23.0009	-4.30513	1.93007
1494	68.4645	-0.475125	-6.20152
1495	88.3128	10.2809	-2.14412
1496	-41.1329	-14.4016	-1.32133
1497	39.3453	-2.38252	-9.29276
1498	46.2293	-7.32117	-1.9383
1499	39.441	-2.45465	-2.50622
1500	-11.0747	4.8908	-0.952523
1501	-8.88667	0.90274	-4.13028
1502	-51.9414	-7.58312	-1.23157
1503	8.18766	-5.0428	-1.40455
1504	-42.6859	-2.06271	0.535607
1505	65.5791	-5.7384	7.64807
1506	29.4014	7.47506	-7.67331
1507	-11.4936	11.2387	-7.32866
1508	-6.91112	-4.31702	1.81219
1509	-76.7987	3.58508	-5.07639
1510	55.2025	-4.57791	1.51941
1511	-11.6785	-0.0903273	3.52703
1512	69.5168	9.70127	4.66894
1513	-18.685	-9.77506	1.28528
1514	-15.9739	6.3174	1.25475
1515	-2.24615	-11.593	1.44891
1516	12.1914	-6.42969	-2.18081
1517	28.8881	9.67316	-0.5948
1518	-25.7944	-2.60059	3.64473
1519	78.6931	-1.30533	-0.426002
1520	45.8632	-2.80698	-8.30575
1521	10.1056	1.96971	-1.20092
1522	-81.9014	-7.37183	-3.58684
1523	-43.2491	-3.22716	8.28836
1524	10.0066	-2.47711	8.17564
1525	-25.4596	2.2401	-1.79682
1526	25.8781	-2.33102	11.8472
1527	10.5859	-3.99904	2.49549
1528	31.9552	0.382778	-2.90074
1529	13.0429	10.6551	-2.14422
1530	-67.8194	-17.8511	-12.3169
1531	6.52355	-1.93899	4.60168
1532	-49.0756	-3.43582	-2.22429
1533	-20.5918	-9.45352	3.75244
1534	53.0099	-3.36674	13.4478
1535	96.3455	-7.62445	-6.15343
1536	22.2015	-3.12443	-8.09643
1537	-32.8622	-2.45199	-2.92386
1538	11.2	-1.84895	-8.53959
1539	91.835	-2.15651	-6.41138
1540	25.7437	2.0977	-4.317
1541	14.1833	-13.2125	2.43529
1542	-38.9305	0.385924	1.83607
1543	-29.3836	-2.52877	-10.8476
1544	-66.1162	-0.719504	-11.4291
1545	14.098	-5.13801	-1.5152
1546	46.5876	1.11463	8.23761
1547	11.1691	1.94818	-1.32161
1548	36.9494	-12.0273	3.29915
1549	50.9326	-7.70745	1.32825
1550	35.4292	-5.52115	15.9716
1551	31.5297	-5.51059	2.60509
1552	-67.286	7.72187	-4.57901
1553	-46.5142	2.84443	8.78222
1554	40.9739	3.18267	2.18216
1555	28.1657	1.75661	-6.66704
1556	-88.6059	4.81459	3.76695
1557	-91.4369	-2.40307	9.88361
1558	71.9297	4.22633	0.305429
1559	18.2469	5.64661	-7.56016
1560	-70.4874	-3.21091	3.41926
1561	31.0514	1.14653	-4.47794
1562	42.9615	-4.29326	-34.0535
1563	51.5114	4.35281	-5.24144
1564	25.2368	1.59981	-1.82498
1565	6.35164	14.9947	3.56638
1566	-41.1145	13.818	-5.27715
1567	52.6409	3.97488	-2.97103
1568	-3.49115	3.23779	6.41772
1569	0.0703113	-1.64758	1.54849
1570	-5.79977	-5.45007	-2.29775
1571	17.0734	-9.02261	-3.48838
1572	-17.5349	-4.45959	-12.4636
1573	28.6017	-2.85275	-0.793886
1574	-33.6388	-3.1593	-3.0379
1575	46.4397	3.16804	22.5776
1576	11.439	6.5439	-5.33769
1577	44.4952	-14.4654	8.56456
1578	-27.4415	6.58296	4.73774
1579	16.7409	19.8115	-20.1517
1580	-8.24189	-3.86421	-1.75768
1581	-74.918	-3.5805	4.23869
1582	-21.9721	0.686283	1.42929
1583	-40.6494	3.7742	-4.16032
1584	52.2326	7.77182	-3.44971
1585	-47.4733	-4.65723	1.5816
1586	-21.3942	-7.90265	-3.89607
1587	4.27758	-12.7544	-6.18065
1588	-39.9757	7.64627	-5.1621
1589	-32.1215	-2.21025	1.82276
1590	30.4299	9.22115	-0.760505
1591	-47.3889	5.84961	-0.487917
1592	33.098	-9.55186	-8.19886
1593	33.4785	-5.29787	12.6959
1594	12.9437	5.68332	7.81771
1595	33.0941	-9.69954	-6.57221
1596	-73.1238	5.34462	-5.57434
1597	16.1924	-3.53277	-0.632555
1598	-13.627	0.598274	-11.0904
1599	-26.3097	6.20875	7.16356
1600	-14.815	3.37166	7.83074
1601	8.58274	3.28957	-1.50839
1602	-4.17226	-1.30343	4.60719
1603	-42.3072	0.317782	5.43756
1604	25.7668	-2.69689	-7.10611
1605	56.1932	0.0346699	-5.62661
1606	14.5683	5.47927	-3.22575
1607	25.1999	-11.2665	-7.7662
1608	-55.7329	-0.0706282	6.00071
1609	23.8655	11.9789	11.6318
1610	9.69494	-6.08276	-8.24957
1611	22.3714	23.2879	-7.46139
1612	-106.669	2.43211	-0.773013
1613	2.73318	-7.69614	-5.65688
1614	93.9224	-1.54288	-1.69602
1615	7.76745	7.88334	11.5946
1616	31.1549	-2.44188	-1.34374
1617	-58.821	9.38525	-1.85068
1618	-23.7989	-1.90271	11.6064
1619	12.7437	2.06075	1.29332
1620	-3.46559	4.38052	-5.09487
1621	68.5574	-2.76017	5.83043
1622	53.1887	-1.47612	7.63592
1623	52.253	-3.80194	-1.01984
1624	54.3605	12.3162	1.00315
1625	-11.1771	5.14777	18.1498
1626	36.1692	-3.0871	7.26128
1627	-6.47041	6.50699	7.4102
1628	21.4757	0.819195	10.905
1629	-8.66251	-2.05453	-1.48778
1630	-22.104	-0.172782	0.788846
1631	-25.1402	-2.29943	-5.57895
1632	-11.5674	5.86037	-3.48054
1633	39.1361	-1.7705	4.302
1634	19.6847	-0.427481	-2.28163
1635	-34.5235	0.0512406	-1.89263
1636	12.0006	1.43396	0.43255
1637	-39.9534	3.34575	-1.4367
1638	17.4404	-30.2018	-0.114752
1639	32.4044	10.5039	-10.2556
1640	27.8356	0.0157301	7.91013
1641	-11.8128	0.940679	-3.36399
1642	-61.8618	-5.89594	0.935331
1643	-37.9755	-9.58505	-4.83599
1644	-36.0127	0.529106	-8.13413
1645	52.2197	-0.695381	7.6521
1646	-47.1571	-7.12356	2.10752
1647	-71.3031	-4.62589	0.0796953
1648	13.3807	-9.59509	1.82172
1649	-110.432	-7.60713	11.8218
1650	-83.7169	14.6958	1.09376
1651	49.9971	-10.8202	-3.79935
1652	-5.24528	10.27	2.44803
1653	16.3302	-3.49312	-3.31553
1654	-45.2354	10.4971	-8.69901
1655	20.1572	6.49921	-2.83934
1656	50.6494	2.41912	5.36873
1657	-72.5941	-1.6543	3.93601
1658	-9.93216	2.88094	-1.02966
1659	35.6222	1.39245	27.7924
1660	3.01419	-10.1639	-3.079
1661	-49.9207	4.63242	2.39563
1662	-51.3438	-2.52583	8.2341
1663	-13.598	-10.786	1.86068
1664	19.7008	0.180438	3.88957
1665	12.1155	2.59745	-4.67043
1666	48.8818	0.920815	-3.63952
1667	-7.57293	-2.88381	-10.0881
1668	42.8284	7.82123	0.104349
1669	43.3929	8.82121	-1.37975
1670	-59.4698	-9.18254	-5.75947
1671	-96.8259	9.46948	-3.46523
1672	-39.0632	-13.529	3.59083
1673	-78.5296	3.46943	-9.17492
1674	-37.3394	-3.08623	29.0699
1675	7.16222	4.58977	1.70403
1676	29.8755	-0.437992	-0.933101
1677	2.19734	9.29756	4.44124
1678	42.8011	8.18652	0.688804
1679	-53.7632	10.1471	-1.91239
1680	31.7702	1.21466	-7.2949
1681	0.364138	-3.37733	-14.6361
1682	-24.7421	-8.49199	-12.2956
1683	22.9306	1.01136	2.64983
1684	-88.0371	-3.2361	4.12909
1685	-11.9648	15.3934	-12.7191
1686	-5.16697	-15.4639	4.35884
1687	81.1926	-1.90491	4.00147
1688	89.1395	4.07066	8.45048
1689	-22.675	-5.08485	3.62489
1690	-58.9048	-3.81965	0.979338
1691	64.913	3.19559	-8.07957
1692	14.7091	5.06206	-6.59804
1693	66.4853	-4.79514	-1.13107
1694	40.5742	10.655	-0.196337
1695	-13.8947	2.15037	-2.19225
1696	-58.1232	-6.11205	9.63696
1697	26.1424	10.7121	-8.56876
1698	-86.7307	0.299218	-6.549
1699	-5.00291	-7.11676	0.0674345
1700	-21.2177	-1.53784	-4.85818
1701	-62.6299	-0.900561	-5.20873
1702	-31.8591	-13.3486	-4.63174
1703	63.5532	3.78229	-4.11845
1704	-14.5292	-10.0806	1.38412
1705	54.6438	0.99953	4.06634
1706	-63.542	-3.95101	3.24479
1707	-110.528	-3.53926	3.13206
1708	36.9374	-27.013	12.2143
1709	23.6939	-3.20243	-3.09108
1710	-7.02663	0.893856	-0.952017
1711	-11.822	-5.26495	-6.52974
1712	50.8839	-7.03236	3.41877
1713	57.1906	-9.40906	16.6061
1714	95.0048	7.95254	-1.1675
1715	-1.54328	2.16458	-4.22272
1716	4.5158	5.10358	-0.362191
1717	16.645	-4.47346	-1.00149
1718	-79.3571	-1.53166	-5.82034
1719	11.0296	-6.04255	-6.06972
1720	-6.12156	-0.393272	16.4969
1721	-73.7157	11.2582	12.3894
1722	37.2979	-11.2589	-4.16343
1723	91.4032	-2.2484	-0.585214
1724	4.65881	6.70016	12.3435
1725	58.2321	-1.43245	0.224774
1726	14.1035	-9.45043	0.525174
1727	53.5176	1.37132	10.6785
1728	34.8784	-7.47024	-0.806484
1729	50.7877	-8.49912	-12.6443
1730	54.1915	5.08267	-3.64767
1731	51.5448	1.37563	-0.836519
1732	-71.7216	-0.794256	-2.6528
1733	15.8893	7.90684	9.30966
1734	-74.0885	7.94288	11.7368
1735	59.7611	-0.357989	-2.21189
1736	-60.9959	-2.03858	-2.79522
1737	2.78769	8.2223	-6.70864
1738	-43.789	6.34118	-3.13304
1739	-64.2481	7.43928	4.44309
1740	-39.1682	-3.86953	3.2472
1741	-44.5015	-6.84536	-11.6054
1742	-58.3557	-4.17647	-11.4253
1743	26.1334	-6.93868	-4.94915
1744	11.2502	-0.348061	-4.29788
1745	-17.3685	16.7254	6.04384
1746	-92.0595	-9.46134	-4.85734
1747	62.1154	-2.82891	-3.58711
1748	53.673	9.92252	1.47378
1749	-41.4933	-5.79633	-6.59926
1750	-48.566	-1.32959	-14.4045
1751	69.5294	-3.75848	5.36715
1752	-76.8921	38.4759	2.03819
1753	6.48332	-0.741437	-10.2088
1754	55.0031	2.87818	-43.7378
1755	-14.7784	9.25024	0.764014
1756	52.8785	-1.81296	10.9405
1757	71.4954	5.09009	1.65131
1758	18.1682	-8.80614	0.492346
1759	-21.8184	-0.469549	-0.347139
1760	-27.5164	12.9435	7.6871
1761	-21.9446	-5.48731	1.6669
1762	56.1878	-5.94178	-2.4666
1763	33.9739	-13.0611	-7.0067
1764	82.749	6.19221	-2.50035
1765	-61.9609	8.6709	-6.33494
1766	23.055	3.41643	-0.606432
1767	36.6703	-3.08949	-5.53819
1768	26.9308	33.3514	-4.72855
1769	-45.6246	-9.66402	-0.548107
1770	42.8033	1.06966	13.0989
1771	12.3813	-1.78309	0.508039
1772	35.9175	-3.27761	6.19958
1773	-39.7828	8.57937	-6.65267
1774	57.9904	7.36026	3.56971
1775	1.86845	4.54751	-14.186
1776	-17.9463	-11.4651	-10.5618
1777	29.4074	1.30371	18.3051
1778	1.28647	-4.89618	-4.32381
1779	92.6694	3.26315	1.40303
1780	22.501	-23.7057	0.0558076
1781	69.7201	-11.6642	1.26498
1782	0.483805	23.1491	-4.88532
1783	-34.1534	-8.28316	5.73561
1784	-3.12177	3.76486	-6.79349
1785	-14.1141	-6.54953	3.27402
1786	33.3064	4.20541	-7.96974
1787	25.5291	-5.22126	5.65899
1788	17.8675	6.44755	-0.268419
1789	52.4805	-8.61686	-3.24171
1790	30.3532	2.35516	-5.02835
1791	-17.3137	-0.746699	5.08617
1792	49.4204	-1.80039	-7.88756
1793	-8.09983	2.46304	-5.52455
1794	-46.2379	4.14042	-10.0983
1795	15.0465	-2.42464	-3.70077
1796	-88.2413	-0.417572	-5.56665
1797	-86.7307	9.43177	-6.47274
1798	-15.035	10.9848	5.6938
1799	34.5112	-3.70831	-2.90421
1800	-9.68642	-3.59101	8.38001
1801	-35.7571	-4.02387	-3.04231
1802	-42.6985	10.6838	-9.18133
1803	-1.12435	9.86609	-8.22442
1804	-21.705	-5.9659	-29.1178
1805	-0.300199	-4.69212	-9.38712
1806	15.6252	-8.56516	1.40701
1807	-16.2242	-53.684	-0.719385
1808	42.2857	-3.03232	-6.81233
1809	8.72303	-2.6262	-1.42404
1810	-45.7452	-4.34957	-0.383943
1811	28.876	0.141768	-1.58392
1812	28.457	-7.04813	-11.5752
1813	-36.6635	-3.35778	-2.49821
1814	-54.8705	-3.48453	5.86806
1815	1.22528	0.202029	-2.82745
1816	-7.93638	2.39515	-5.05807
1817	44.1088	1.78325	-2.06693
1818	-55.832	-8.29911	1.63743
1819	51.2975	-0.445194	-2.92799
1820	27.7276	-5.84435	-15.5483
1821	-82.9656	-1.58415	-0.0935861
1822	23.5716	2.23355	-10.1977
1823	15.2752	4.00498	0.578539
1824	20.724	0.209151	-1.2812
1825	7.85831	-7.67197	4.64324
1826	-54.727	1.21629	-2.24798
1827	111.868	-7.13667	-2.31223
1828	-60.2105	1.3045	-5.04792
1829	-31.9966	-4.16027	7.43557
1830	18.7674	-6.3197	-0.467203
1831	-20.0542	-3.80991	-5.49601
1832	25.9392	1.71159	-0.511446
1833	-47.38	-3.24602	4.92084
1834	-34.4935	-3.27778	1.76761
1835	-38.772	-0.0769632	2.66649
1836	52.8208	0.52878	-4.3389
1837	44.5392	0.182909	1.49192
1838	-46.1195	3.91399	-3.18545
1839	35.41	-3.01927	-4.02154
1840	18.3344	-20.9734	5.94079
1841	51.4051	-10.7864	7.36189
1842	-51.2283	-7.02821	-5.73187
1843	39.5852	-4.65184	0.326124
1844	-69.752	18.0133	-1.23102
1845	-12.3672	-8.92203	8.70291
1846	70.7083	3.59795	-2.91269
1847	-8.6403	-5.35042	-3.41836
1848	-16.2847	-4.62643	2.50859
1849	36.5755	7.74876	-2.97691
1850	56.2551	-4.20514	9.44202
1851	68.535	10.8743	3.23078
1852	-14.3926	-6.30862	-2.24162
1853	-9.33304	6.33313	-4.9901
1854	-82.9245	-3.55229	12.1383
1855	-48.3476	10.6428	-0.327353
1856	15.3238	0.706764	13.6335
1857	50.8008	-5.15848	-0.128041
1858	-15.068	-6.28736	0.477546
1859	-50.2942	2.7612	-0.00819235
1860	-6.43947	-8.07482	5.09832
1861	85.9266	-1.56126	-3.45686
1862	27.7298	0.202785	-9.23501
1863	20.3318	-3.64094	-11.576
1864	48.5866	-6.75126	11.7216
1865	-18.4779	-0.315315	-4.97719
1866	-48.0606	8.08391	-4.44223
1867	-9.41011	2.7105	2.05357
1868	64.8852	4.15356	-0.903254
1869	14.5381	-9.12428	-6.7815
1870	35.0319	1.44833	-2.88892
1871	20.3271	-7.69186	-12.9778
1872	-16.3108	-6.50133	1.15351
1873	-26.3128	3.67919	-17.4184
1874	-32.6406	-11.1561	5.1097
1875	23.2105	4.43398	-4.93482
1876	-13.3493	-2.18555	-5.83836
1877	31.9728	3.51877	-3.03953
1878	42.2951	0.641914	2.06539
1879	-2.16308	-1.67446	-3.08934
1880	-98.1554	3.1922	-3.85945
1881	46.0835	1.99173	-5.90887
1882	-11.1229	-0.395071	-1.90039
1883	-0.719992	-7.94772	-8.60599
1884	-13.4349	-13.5973	-6.32156
1885	-32.2497	-5.58281	3.37762
1886	-32.0652	-2.96591	9.7018
1887	-35.1727	1.78837	-4.50703
1888	54.335	3.61615	-9.05746
1889	-15.4948	-9.15133	15.1368
1890	14.2993	-3.22454	-11.4511
1891	22.7793	-0.612983	-1.08337
1892	30.3465	4.11504	-10.9802
1893	-38.8139	5.4007	-0.782961
1894	22.9721	-3.50236	2.55164
1895	115.066	2.17258	0.688206
1896	-63.2416	-1.61801	-9.48954
1897	32.3574	-7.72008	5.30971
1898	11.3184	10.0989	-19.9553
1899	-6.32512	8.77646	9.26655
1900	1.60977	-3.8946	-2.15058
1901	88.3231	-1.54195	6.90728
1902	63.8718	-0.506367	-6.92929
1903	-91.7667	-9.56408	9.81853
1904	16.1065	6.25361	-4.74651
1905	11.8031	-1.74314	4.52126
1906	-81.9303	-10.2979	-6.68837
1907	27.5214	1.94747	-7.23212
1908	-42.9099	-23.6528	-4.22433
1909	-20.5829	-6.7555	-1.81201
1910	-9.54844	4.51268	-0.0853068
1911	-9.6393	2.75427	-10.9847
1912	-5.47911	-4.71565	-3.38178
1913	15.8427	-1.2347	-7.21175
1914	65.2291	-4.1248	1.60391
1915	17.0309	-8.43729	2.76939
1916	-39.1422	-9.96821	-1.02917
1917	28.3269	-7.88242	-4.52981
1918	69.5476	-0.971734	-2.40081
1919	-46.9631	0.201803	1.72329
1920	14.1351	-0.32739	-4.50938
1921	33.5877	-20.3449	0.754415
1922	20.3723	2.90013	3.36895
1923	-52.6064	-2.34031	-3.38862
1924	20.2777	50.8067	0.655907
1925	16.4399	24.8228	-16.2973
1926	38.3943	6.64233	-4.59475
1927	36.9445	1.65875	-5.96287
1928	-12.4963	0.98706	-7.15305
1929	34.9767	-6.97081	10.6106
1930	49.7204	-0.238947	12.251
1931	-62.1086	4.31999	4.30353
1932	11.8512	-6.74336	2.25589
1933	22.4947	-7.33784	-19.3067
1934	-12.623	8.20223	-5.85176
1935	-76.9368	8.96101	5.62695
1936	41.9725	2.7428	21.4683
1937	44.449	-23.4387	6.87984
1938	-58.0399	-42.6745	4.25772
1939	-56.0124	1.02704	-17.8172
1940	77.7728	-3.26962	-23.9168
1941	71.5425	-6.90703	4.33633
1942	-41.4762	1.57472	-6.68804
1943	52.8474	4.21316	-0.840941
1944	19.7165	-6.93631	-3.47803
1945	-14.5618	0.482277	0.801382
1946	51.8212	-8.24173	-1.81536
1947	36.7568	0.0142091	-6.3427
1948	49.7086	-2.10208	6.16478
1949	8.89432	-5.13623	-4.80392
1950	38.827	-6.48916	-3.17364
1951	-17.4559	-3.47686	-3.96494
1952	-48.1702	-20.5834	1.22097
1953	58.2581	4.51043	-8.58242
1954	-33.0093	-0.219898	-6.32385
1955	21.0082	0.05647	-2.91153
1956	-5.81805	-3.29035	-11.132
1957	-41.7137	-9.94764	-1.64072
1958	15.4018	-0.920074	2.79109
1959	-18.3604	9.64093	11.8402
1960	24.8576	2.14154	-6.62421
1961	1.34783	2.68278	-0.050706
1962	-4.45696	-6.99327	3.75252
1963	51.8129	2.26187	-8.35789
1964	12.3224	-3.89085	7.08249
1965	21.2406	-5.6111	-1.4212
1966	-37.3757	2.42363	-6.34746
1967	-48.8805	17.9245	-8.62844
1968	-23.6708	10.832	0.568652
1969	-60.5174	-0.780061	-6.29373
1970	-17.3222	-1.21669	-13.1234
1971	9.48328	-1.33636	-8.83753
1972	-45.0357	-1.55489	10.5439
1973	67.3718	-3.03873	-17.2914
1974	-79.1027	-12.9201	8.27525
1975	-1.74728	-1.3659	-1.28654
1976	-14.825	-1.64355	52.1846
1977	-78.8514	-7.81741	2.91731
1978	57.8084	3.45027	1.76177
1979	30.6077	3.44816	-3.26723
1980	41.8103	9.90102	-1.56538
1981	-1.43473	2.47144	-7.48977
1982	-44.0021	3.03059	-12.4318
1983	38.2635	-8.85118	6.74924
1984	-10.7149	-0.243856	-5.31959
1985	91.2779	-0.896173	-15.683
1986	24.9467	-0.0106726	-3.73199
1987	-15.9249	5.2716	-5.01821
1988	39.0133	3.85994	-5.68748
1989	50.4817	24.2632	-5.00884
1990	2.79809	-7.79126	-2.99701
1991	-28.6652	-2.71778	-4.49351
1992	-42.0904	4.72701	-5.47008
1993	27.7844	-1.48616	2.20985
1994	-45.886	-0.0526897	-0.573487
1995	-18.4422	-7.59777	-1.34177
1996	14.0936	0.347971	3.93853
1997	-18.0594	3.1293	-3.66305
1998	67.0465	-6.51503	28.1796
[truncated: 7,609 more rows]
