# Supplementary material for: Sequence-to-sequence translation from mass spectra to peptides with a transformer model
Source: Nat Commun. 2024 Jul 30;15:6427. doi: 10.1038/s41467-024-49731-x (PMC11289372; doi:10.1038/s41467-024-49731-x)
Supplement: Supplementary file 4 — Source data [file 41467_2024_49731_MOESM4_ESM.zip › source_data/Figure_S1.xlsx]

## Sheet: mmazei
	Casanovo_bm_precision	Casanovo_bm_coverage	PointNovo_precision	PointNovo_coverage	DeepNovo_precision	DeepNovo_coverage	Novor_precision	Novor_coverage
0	1	6.19172e-06	1	6.19172e-06	1	6.19172e-06	1	6.19172e-06
1	1	0.000315778	1	0.000315778	0.980392	0.000315778	0.980392	0.000315778
2	1	0.000625364	1	0.000625364	0.990099	0.000625364	0.950495	0.000625364
3	0.993377	0.00093495	0.993377	0.00093495	0.993377	0.00093495	0.94702	0.00093495
4	0.99005	0.00124454	0.995025	0.00124454	0.995025	0.00124454	0.960199	0.00124454
5	0.992032	0.00155412	0.996016	0.00155412	0.996016	0.00155412	0.968127	0.00155412
6	0.993355	0.00186371	0.996678	0.00186371	0.996678	0.00186371	0.963455	0.00186371
7	0.994302	0.00217329	0.991453	0.00217329	0.997151	0.00217329	0.954416	0.00217329
8	0.995012	0.00248288	0.992519	0.00248288	0.995012	0.00248288	0.957606	0.00248288
9	0.995565	0.00279247	0.993348	0.00279247	0.995565	0.00279247	0.957871	0.00279247
10	0.996008	0.00310205	0.994012	0.00310205	0.996008	0.00310205	0.958084	0.00310205
11	0.99274	0.00341164	0.994555	0.00341164	0.99637	0.00341164	0.961887	0.00341164
12	0.993344	0.00372122	0.995008	0.00372122	0.996672	0.00372122	0.96173	0.00372122
13	0.993856	0.00403081	0.995392	0.00403081	0.995392	0.00403081	0.963134	0.00403081
14	0.994294	0.0043404	0.99572	0.0043404	0.99572	0.0043404	0.964337	0.0043404
15	0.994674	0.00464998	0.996005	0.00464998	0.996005	0.00464998	0.965379	0.00464998
16	0.995006	0.00495957	0.996255	0.00495957	0.996255	0.00495957	0.965044	0.00495957
17	0.9953	0.00526915	0.996475	0.00526915	0.996475	0.00526915	0.963572	0.00526915
18	0.99556	0.00557874	0.99667	0.00557874	0.99667	0.00557874	0.965594	0.00557874
19	0.995794	0.00588833	0.996845	0.00588833	0.994742	0.00588833	0.9653	0.00588833
20	0.996004	0.00619791	0.997003	0.00619791	0.995005	0.00619791	0.967033	0.00619791
21	0.996194	0.0065075	0.997146	0.0065075	0.995243	0.0065075	0.968601	0.0065075
22	0.995459	0.00681708	0.997275	0.00681708	0.995459	0.00681708	0.969119	0.00681708
23	0.995656	0.00712667	0.997394	0.00712667	0.995656	0.00712667	0.969592	0.00712667
24	0.995837	0.00743626	0.996669	0.00743626	0.995837	0.00743626	0.96836	0.00743626
25	0.996003	0.00774584	0.996803	0.00774584	0.996003	0.00774584	0.968825	0.00774584
26	0.996157	0.00805543	0.996925	0.00805543	0.995388	0.00805543	0.970023	0.00805543
27	0.996299	0.00836501	0.997039	0.00836501	0.995559	0.00836501	0.969652	0.00836501
28	0.995717	0.0086746	0.997145	0.0086746	0.995004	0.0086746	0.970735	0.0086746
29	0.995865	0.00898419	0.997243	0.00898419	0.994487	0.00898419	0.971054	0.00898419
30	0.995336	0.00929377	0.997335	0.00929377	0.994004	0.00929377	0.971352	0.00929377
31	0.994842	0.00960336	0.997421	0.00960336	0.994197	0.00960336	0.970986	0.00960336
32	0.995003	0.00991294	0.997502	0.00991294	0.993129	0.00991294	0.970019	0.00991294
33	0.995154	0.0102225	0.997577	0.0102225	0.993337	0.0102225	0.968504	0.0102225
34	0.995297	0.0105321	0.997648	0.0105321	0.993533	0.0105321	0.967666	0.0105321
35	0.995431	0.0108417	0.997716	0.0108417	0.993147	0.0108417	0.967447	0.0108417
36	0.995558	0.0111513	0.997779	0.0111513	0.992782	0.0111513	0.967796	0.0111513
37	0.995678	0.0114609	0.997839	0.0114609	0.992977	0.0114609	0.967585	0.0114609
38	0.995792	0.0117705	0.997896	0.0117705	0.993161	0.0117705	0.967386	0.0117705
39	0.9959	0.01208	0.99795	0.01208	0.992824	0.01208	0.967196	0.01208
40	0.995502	0.0123896	0.998001	0.0123896	0.993003	0.0123896	0.967016	0.0123896
41	0.995612	0.0126992	0.99805	0.0126992	0.993174	0.0126992	0.967333	0.0126992
42	0.995716	0.0130088	0.99762	0.0130088	0.993337	0.0130088	0.96811	0.0130088
43	0.995351	0.0133184	0.997675	0.0133184	0.993491	0.0133184	0.967457	0.0133184
44	0.995002	0.013628	0.997728	0.013628	0.993185	0.013628	0.967742	0.013628
45	0.995113	0.0139376	0.997779	0.0139376	0.992448	0.0139376	0.967126	0.0139376
46	0.995219	0.0142471	0.997827	0.0142471	0.992612	0.0142471	0.966971	0.0142471
47	0.995321	0.0145567	0.997873	0.0145567	0.992769	0.0145567	0.966397	0.0145567
48	0.995419	0.0148663	0.997918	0.0148663	0.99292	0.0148663	0.966264	0.0148663
49	0.995104	0.0151759	0.99796	0.0151759	0.993064	0.0151759	0.966544	0.0151759
50	0.995202	0.0154855	0.998001	0.0154855	0.993203	0.0154855	0.965614	0.0154855
51	0.995296	0.0157951	0.99804	0.0157951	0.993336	0.0157951	0.965504	0.0157951
52	0.995002	0.0161047	0.998078	0.0161047	0.993464	0.0161047	0.963476	0.0161047
53	0.994719	0.0164143	0.998114	0.0164143	0.993587	0.0164143	0.962656	0.0164143
54	0.994447	0.0167238	0.998149	0.0167238	0.993336	0.0167238	0.962236	0.0167238
55	0.994547	0.0170334	0.998182	0.0170334	0.993093	0.0170334	0.961832	0.0170334
56	0.993931	0.017343	0.998215	0.017343	0.99286	0.017343	0.961442	0.017343
57	0.993686	0.0176526	0.998246	0.0176526	0.992634	0.0176526	0.961066	0.0176526
58	0.993795	0.0179622	0.998276	0.0179622	0.992761	0.0179622	0.961393	0.0179622
59	0.993562	0.0182718	0.998306	0.0182718	0.992884	0.0182718	0.960352	0.0182718
60	0.993669	0.0185814	0.998334	0.0185814	0.993002	0.0185814	0.960013	0.0185814
61	0.993773	0.0188909	0.998361	0.0188909	0.993117	0.0188909	0.960669	0.0188909
62	0.99355	0.0192005	0.997743	0.0192005	0.993228	0.0192005	0.960013	0.0192005
63	0.993335	0.0195101	0.997778	0.0195101	0.993335	0.0195101	0.959061	0.0195101
64	0.993127	0.0198197	0.997813	0.0198197	0.99344	0.0198197	0.959075	0.0198197
65	0.993233	0.0201293	0.997847	0.0201293	0.99354	0.0201293	0.95909	0.0201293
66	0.993335	0.0204389	0.997576	0.0204389	0.993335	0.0204389	0.957892	0.0204389
67	0.993435	0.0207485	0.997613	0.0207485	0.993435	0.0207485	0.957326	0.0207485
68	0.993531	0.021058	0.997648	0.021058	0.992943	0.021058	0.956777	0.021058
69	0.993625	0.0213676	0.997682	0.0213676	0.993045	0.0213676	0.956534	0.0213676
70	0.993716	0.0216772	0.997715	0.0216772	0.993145	0.0216772	0.956869	0.0216772
71	0.993805	0.0219868	0.997466	0.0219868	0.99296	0.0219868	0.95635	0.0219868
72	0.993613	0.0222964	0.997501	0.0222964	0.993057	0.0222964	0.956123	0.0222964
73	0.9937	0.022606	0.997535	0.022606	0.993153	0.022606	0.956176	0.022606
74	0.993785	0.0229156	0.997298	0.0229156	0.993245	0.0229156	0.955417	0.0229156
75	0.993602	0.0232251	0.997067	0.0232251	0.993335	0.0232251	0.954146	0.0232251
76	0.993686	0.0235347	0.997106	0.0235347	0.993423	0.0235347	0.954223	0.0235347
77	0.993768	0.0238443	0.997144	0.0238443	0.993249	0.0238443	0.954557	0.0238443
78	0.993591	0.0241539	0.99718	0.0241539	0.993335	0.0241539	0.954883	0.0241539
79	0.993672	0.0244635	0.997216	0.0244635	0.993419	0.0244635	0.954948	0.0244635
80	0.993752	0.0247731	0.997001	0.0247731	0.993252	0.0247731	0.954261	0.0247731
81	0.993829	0.0250827	0.997038	0.0250827	0.993088	0.0250827	0.954332	0.0250827
82	0.99366	0.0253922	0.997074	0.0253922	0.993172	0.0253922	0.954401	0.0253922
83	0.993255	0.0257018	0.996868	0.0257018	0.992532	0.0257018	0.954228	0.0257018
84	0.992859	0.0260114	0.996905	0.0260114	0.992621	0.0260114	0.953821	0.0260114
85	0.992708	0.026321	0.996942	0.026321	0.992002	0.026321	0.953658	0.026321
86	0.992792	0.0266306	0.996977	0.0266306	0.991862	0.0266306	0.953034	0.0266306
87	0.992875	0.0269402	0.997012	0.0269402	0.991956	0.0269402	0.952884	0.0269402
88	0.992956	0.0272498	0.997046	0.0272498	0.991593	0.0272498	0.952511	0.0272498
89	0.993035	0.0275593	0.997079	0.0275593	0.991687	0.0275593	0.952595	0.0275593
90	0.99289	0.0278689	0.997112	0.0278689	0.991335	0.0278689	0.952455	0.0278689
91	0.992749	0.0281785	0.997143	0.0281785	0.99143	0.0281785	0.952977	0.0281785
92	0.992828	0.0284881	0.997175	0.0284881	0.991524	0.0284881	0.953271	0.0284881
93	0.992905	0.0287977	0.997205	0.0287977	0.991615	0.0287977	0.952913	0.0287977
94	0.99298	0.0291073	0.997235	0.0291073	0.991491	0.0291073	0.952989	0.0291073
95	0.993054	0.0294169	0.997264	0.0294169	0.991581	0.0294169	0.953483	0.0294169
96	0.993126	0.0297264	0.997292	0.0297264	0.991668	0.0297264	0.95376	0.0297264
97	0.993197	0.030036	0.996908	0.030036	0.991548	0.030036	0.953618	0.030036
98	0.993063	0.0303456	0.996939	0.0303456	0.99143	0.0303456	0.953683	0.0303456
99	0.993133	0.0306552	0.996768	0.0306552	0.991517	0.0306552	0.953141	0.0306552
100	0.993201	0.0309648	0.996801	0.0309648	0.991602	0.0309648	0.953009	0.0309648
101	0.992873	0.0312744	0.996634	0.0312744	0.991487	0.0312744	0.952683	0.0312744
102	0.992943	0.031584	0.996471	0.031584	0.99157	0.031584	0.952754	0.031584
103	0.993011	0.0318936	0.996506	0.0318936	0.991264	0.0318936	0.952242	0.0318936
104	0.993078	0.0322031	0.996539	0.0322031	0.991348	0.0322031	0.952317	0.0322031
105	0.992763	0.0325127	0.996382	0.0325127	0.99143	0.0325127	0.951819	0.0325127
106	0.992832	0.0328223	0.996416	0.0328223	0.991511	0.0328223	0.951707	0.0328223
107	0.992899	0.0331319	0.996262	0.0331319	0.99159	0.0331319	0.951224	0.0331319
108	0.992964	0.0334415	0.996112	0.0334415	0.991668	0.0334415	0.951305	0.0334415
109	0.993029	0.0337511	0.996147	0.0337511	0.991561	0.0337511	0.951385	0.0337511
110	0.993092	0.0340607	0.996183	0.0340607	0.991638	0.0340607	0.951282	0.0340607
111	0.993154	0.0343702	0.996217	0.0343702	0.991533	0.0343702	0.95064	0.0343702
112	0.993037	0.0346798	0.996251	0.0346798	0.99143	0.0346798	0.950009	0.0346798
113	0.993099	0.0349894	0.99593	0.0349894	0.991506	0.0349894	0.94992	0.0349894
114	0.993159	0.035299	0.995966	0.035299	0.99123	0.035299	0.949307	0.035299
115	0.993219	0.0356086	0.996001	0.0356086	0.991306	0.0356086	0.948357	0.0356086
116	0.993277	0.0359182	0.995863	0.0359182	0.991208	0.0359182	0.948285	0.0359182
117	0.993164	0.0362278	0.995898	0.0362278	0.991113	0.0362278	0.948385	0.0362278
118	0.993221	0.0365373	0.995933	0.0365373	0.991018	0.0365373	0.948314	0.0365373
119	0.993278	0.0368469	0.995967	0.0368469	0.990758	0.0368469	0.948412	0.0368469
120	0.993334	0.0371565	0.995834	0.0371565	0.990668	0.0371565	0.947842	0.0371565
121	0.99339	0.0374661	0.995868	0.0374661	0.990745	0.0374661	0.948273	0.0374661
122	0.99328	0.0377757	0.995902	0.0377757	0.990821	0.0377757	0.948041	0.0377757
123	0.993172	0.0380853	0.995936	0.0380853	0.990896	0.0380853	0.947326	0.0380853
124	0.993227	0.0383949	0.995968	0.0383949	0.990969	0.0383949	0.946622	0.0383949
125	0.993281	0.0387044	0.996001	0.0387044	0.991041	0.0387044	0.946409	0.0387044
126	0.993176	0.039014	0.996032	0.039014	0.991113	0.039014	0.946358	0.039014
127	0.993229	0.0393236	0.996064	0.0393236	0.991025	0.0393236	0.946465	0.0393236
128	0.993282	0.0396332	0.995782	0.0396332	0.991095	0.0396332	0.946258	0.0396332
129	0.993334	0.0399428	0.99566	0.0399428	0.991009	0.0399428	0.94559	0.0399428
130	0.993232	0.0402524	0.995693	0.0402524	0.991078	0.0402524	0.945701	0.0402524
131	0.993283	0.040562	0.995726	0.040562	0.990994	0.040562	0.945505	0.040562
132	0.993334	0.0408715	0.995758	0.0408715	0.99091	0.0408715	0.945614	0.0408715
133	0.993384	0.0411811	0.99564	0.0411811	0.990979	0.0411811	0.944971	0.0411811
134	0.993434	0.0414907	0.995672	0.0414907	0.991046	0.0414907	0.944784	0.0414907
135	0.993334	0.0418003	0.995408	0.0418003	0.990964	0.0418003	0.944453	0.0418003
136	0.993383	0.0421099	0.995295	0.0421099	0.991031	0.0421099	0.944567	0.0421099
137	0.993286	0.0424195	0.995183	0.0424195	0.991096	0.0424195	0.944388	0.0424195
138	0.993189	0.0427291	0.995218	0.0427291	0.991161	0.0427291	0.943921	0.0427291
139	0.993095	0.0430386	0.995252	0.0430386	0.99108	0.0430386	0.944181	0.0430386
140	0.993144	0.0433482	0.995144	0.0433482	0.991001	0.0433482	0.943722	0.0433482
141	0.993192	0.0436578	0.995036	0.0436578	0.991065	0.0436578	0.94398	0.0436578
142	0.9931	0.0439674	0.995071	0.0439674	0.991128	0.0439674	0.943952	0.0439674
143	0.993148	0.044277	0.994966	0.044277	0.99119	0.044277	0.943924	0.044277
144	0.993195	0.0445866	0.995001	0.0445866	0.991251	0.0445866	0.943897	0.0445866
145	0.993242	0.0448962	0.994897	0.0448962	0.991174	0.0448962	0.94387	0.0448962
146	0.993289	0.0452058	0.994932	0.0452058	0.991234	0.0452058	0.943432	0.0452058
147	0.993334	0.0455153	0.994967	0.0455153	0.991158	0.0455153	0.943409	0.0455153
148	0.993244	0.0458249	0.99473	0.0458249	0.991082	0.0458249	0.943386	0.0458249
149	0.993289	0.0461345	0.994766	0.0461345	0.991008	0.0461345	0.943498	0.0461345
150	0.993334	0.0464441	0.994667	0.0464441	0.990801	0.0464441	0.943074	0.0464441
151	0.993113	0.0467537	0.99457	0.0467537	0.99073	0.0467537	0.943054	0.0467537
152	0.993159	0.0470633	0.994606	0.0470633	0.990791	0.0470633	0.942639	0.0470633
153	0.993204	0.0473729	0.994641	0.0473729	0.990589	0.0473729	0.941576	0.0473729
154	0.993248	0.0476824	0.994676	0.0476824	0.990521	0.0476824	0.941696	0.0476824
155	0.993162	0.047992	0.994452	0.047992	0.990582	0.047992	0.941169	0.047992
156	0.993078	0.0483016	0.99436	0.0483016	0.990642	0.0483016	0.94129	0.0483016
157	0.993122	0.0486112	0.994268	0.0486112	0.990574	0.0486112	0.940899	0.0486112
158	0.993165	0.0489208	0.994178	0.0489208	0.990508	0.0489208	0.940894	0.0489208
159	0.993208	0.0492304	0.994215	0.0492304	0.990567	0.0492304	0.940636	0.0492304
160	0.993251	0.04954	0.994251	0.04954	0.990626	0.04954	0.940757	0.04954
161	0.993293	0.0498495	0.994286	0.0498495	0.990436	0.0498495	0.940628	0.0498495
162	0.993211	0.0501591	0.994322	0.0501591	0.990495	0.0501591	0.939884	0.0501591
163	0.993252	0.0504687	0.994357	0.0504687	0.990553	0.0504687	0.939639	0.0504687
164	0.993294	0.0507783	0.994269	0.0507783	0.990611	0.0507783	0.939398	0.0507783
165	0.993334	0.0510879	0.994061	0.0510879	0.990668	0.0510879	0.939401	0.0510879
166	0.993254	0.0513975	0.993977	0.0513975	0.990724	0.0513975	0.939284	0.0513975
167	0.993294	0.0517071	0.993893	0.0517071	0.990181	0.0517071	0.939408	0.0517071
168	0.993334	0.0520166	0.993929	0.0520166	0.990239	0.0520166	0.939174	0.0520166
169	0.993374	0.0523262	0.993965	0.0523262	0.990297	0.0523262	0.939415	0.0523262
170	0.993413	0.0526358	0.993883	0.0526358	0.990354	0.0526358	0.938948	0.0526358
171	0.993451	0.0529454	0.993919	0.0529454	0.99041	0.0529454	0.93837	0.0529454
172	0.993373	0.053255	0.993954	0.053255	0.990466	0.053255	0.93803	0.053255
173	0.993411	0.0535646	0.993989	0.0535646	0.990521	0.0535646	0.937811	0.0535646
174	0.993449	0.0538742	0.993794	0.0538742	0.990576	0.0538742	0.937938	0.0538742
175	0.993372	0.0541837	0.993829	0.0541837	0.99063	0.0541837	0.937036	0.0541837
176	0.99341	0.0544933	0.993864	0.0544933	0.990683	0.0544933	0.936712	0.0544933
177	0.993447	0.0548029	0.993899	0.0548029	0.990623	0.0548029	0.936504	0.0548029
178	0.993484	0.0551125	0.993933	0.0551125	0.990563	0.0551125	0.936412	0.0551125
179	0.993409	0.0554221	0.993967	0.0554221	0.990616	0.0554221	0.936432	0.0554221
180	0.993445	0.0557317	0.994001	0.0557317	0.990668	0.0557317	0.936229	0.0557317
181	0.993481	0.0560413	0.993923	0.0560413	0.990719	0.0560413	0.935698	0.0560413
182	0.992968	0.0563508	0.993737	0.0563508	0.99077	0.0563508	0.935941	0.0563508
183	0.993006	0.0566604	0.993553	0.0566604	0.990711	0.0566604	0.935526	0.0566604
184	0.993044	0.05697	0.99337	0.05697	0.990762	0.05697	0.935333	0.05697
185	0.993082	0.0572796	0.993298	0.0572796	0.990704	0.0572796	0.935142	0.0572796
186	0.993119	0.0575892	0.993227	0.0575892	0.990754	0.0575892	0.934953	0.0575892
187	0.993156	0.0578988	0.993156	0.0578988	0.990803	0.0578988	0.934873	0.0578988
188	0.993086	0.0582084	0.993086	0.0582084	0.990852	0.0582084	0.935007	0.0582084
189	0.993017	0.0585179	0.992911	0.0585179	0.990689	0.0585179	0.934716	0.0585179
190	0.993053	0.0588275	0.992843	0.0588275	0.990738	0.0588275	0.934533	0.0588275
191	0.99309	0.0591371	0.992776	0.0591371	0.990786	0.0591371	0.934562	0.0591371
192	0.993022	0.0594467	0.992709	0.0594467	0.990834	0.0594467	0.934486	0.0594467
193	0.992954	0.0597563	0.992747	0.0597563	0.990882	0.0597563	0.934307	0.0597563
194	0.99299	0.0600659	0.992681	0.0600659	0.990723	0.0600659	0.93444	0.0600659
195	0.993026	0.0603755	0.992514	0.0603755	0.990668	0.0603755	0.934366	0.0603755
196	0.99296	0.0606851	0.992348	0.0606851	0.990715	0.0606851	0.934292	0.0606851
197	0.992996	0.0609946	0.992387	0.0609946	0.990762	0.0609946	0.934321	0.0609946
198	0.99293	0.0613042	0.992223	0.0613042	0.990809	0.0613042	0.933946	0.0613042
199	0.992966	0.0616138	0.992061	0.0616138	0.990755	0.0616138	0.933876	0.0616138
200	0.993001	0.0619234	0.992101	0.0619234	0.990701	0.0619234	0.933807	0.0619234
201	0.992737	0.062233	0.99214	0.062233	0.990648	0.062233	0.933638	0.062233
202	0.992674	0.0625426	0.991882	0.0625426	0.990694	0.0625426	0.933769	0.0625426
203	0.99271	0.0628522	0.991823	0.0628522	0.990641	0.0628522	0.933307	0.0628522
204	0.992648	0.0631617	0.991864	0.0631617	0.990589	0.0631617	0.933144	0.0631617
205	0.992684	0.0634713	0.991903	0.0634713	0.990635	0.0634713	0.93308	0.0634713
206	0.992719	0.0637809	0.991943	0.0637809	0.990583	0.0637809	0.932919	0.0637809
207	0.992561	0.0640905	0.991981	0.0640905	0.990629	0.0640905	0.932567	0.0640905
208	0.992501	0.0644001	0.991924	0.0644001	0.990674	0.0644001	0.932506	0.0644001
209	0.992537	0.0647097	0.991962	0.0647097	0.990719	0.0647097	0.931873	0.0647097
210	0.992477	0.0650193	0.991906	0.0650193	0.990668	0.0650193	0.931149	0.0650193
211	0.992418	0.0653288	0.991849	0.0653288	0.990522	0.0653288	0.930907	0.0653288
212	0.992359	0.0656384	0.991888	0.0656384	0.990378	0.0656384	0.93029	0.0656384
213	0.992301	0.065948	0.991832	0.065948	0.990423	0.065948	0.930054	0.065948
214	0.992337	0.0662576	0.99187	0.0662576	0.990375	0.0662576	0.930007	0.0662576
215	0.992373	0.0665672	0.991908	0.0665672	0.990419	0.0665672	0.929588	0.0665672
216	0.992408	0.0668768	0.991853	0.0668768	0.990464	0.0668768	0.929358	0.0668768
217	0.992351	0.0671864	0.991798	0.0671864	0.990508	0.0671864	0.929315	0.0671864
218	0.992294	0.0674959	0.991744	0.0674959	0.990551	0.0674959	0.929364	0.0674959
219	0.992238	0.0678055	0.991508	0.0678055	0.990594	0.0678055	0.929322	0.0678055
220	0.992183	0.0681151	0.991546	0.0681151	0.990637	0.0681151	0.929097	0.0681151
221	0.992218	0.0684247	0.991584	0.0684247	0.990589	0.0684247	0.929237	0.0684247
222	0.992253	0.0687343	0.991622	0.0687343	0.990631	0.0687343	0.929105	0.0687343
223	0.992288	0.0690439	0.99166	0.0690439	0.990584	0.0690439	0.928885	0.0690439
224	0.992233	0.0693535	0.991519	0.0693535	0.990537	0.0693535	0.928756	0.0693535
225	0.99209	0.069663	0.991467	0.069663	0.990579	0.069663	0.92854	0.069663
226	0.992036	0.0699726	0.991505	0.0699726	0.99062	0.0699726	0.928325	0.0699726
227	0.991895	0.0702822	0.991454	0.0702822	0.990662	0.0702822	0.92776	0.0702822
228	0.991931	0.0705918	0.991404	0.0705918	0.990703	0.0705918	0.927813	0.0705918
229	0.991966	0.0709014	0.991354	0.0709014	0.990569	0.0709014	0.927779	0.0709014
230	0.992001	0.071211	0.991392	0.071211	0.99061	0.071211	0.927919	0.071211
231	0.991949	0.0715206	0.991343	0.0715206	0.990564	0.0715206	0.927712	0.0715206
232	0.991983	0.0718301	0.991208	0.0718301	0.990604	0.0718301	0.927851	0.0718301
233	0.992018	0.0721397	0.991074	0.0721397	0.990645	0.0721397	0.927989	0.0721397
234	0.992052	0.0724493	0.991112	0.0724493	0.990514	0.0724493	0.92804	0.0724493
235	0.992001	0.0727589	0.990979	0.0727589	0.990469	0.0727589	0.928176	0.0727589
236	0.991865	0.0730685	0.991018	0.0730685	0.99034	0.0730685	0.927803	0.0730685
237	0.991815	0.0733781	0.990887	0.0733781	0.990381	0.0733781	0.927685	0.0733781
238	0.991765	0.0736877	0.990841	0.0736877	0.990421	0.0736877	0.927569	0.0736877
239	0.991632	0.0739973	0.990879	0.0739973	0.990461	0.0739973	0.927454	0.0739973
240	0.991667	0.0743068	0.990834	0.0743068	0.990417	0.0743068	0.927506	0.0743068
241	0.991536	0.0746164	0.990872	0.0746164	0.990457	0.0746164	0.927392	0.0746164
242	0.991571	0.074926	0.990827	0.074926	0.990497	0.074926	0.927361	0.074926
243	0.991523	0.0752356	0.990536	0.0752356	0.990453	0.0752356	0.927002	0.0752356
244	0.991558	0.0755452	0.990575	0.0755452	0.990411	0.0755452	0.926645	0.0755452
245	0.991593	0.0758548	0.990613	0.0758548	0.990368	0.0758548	0.9267	0.0758548
246	0.991627	0.0761644	0.990407	0.0761644	0.990407	0.0761644	0.926673	0.0761644
247	0.99158	0.0764739	0.990446	0.0764739	0.990365	0.0764739	0.926403	0.0764739
248	0.991614	0.0767835	0.990485	0.0767835	0.990404	0.0767835	0.926458	0.0767835
249	0.991567	0.0770931	0.990523	0.0770931	0.990282	0.0770931	0.926191	0.0770931
250	0.991601	0.0774027	0.990561	0.0774027	0.990321	0.0774027	0.926006	0.0774027
251	0.991634	0.0777123	0.990519	0.0777123	0.99028	0.0777123	0.925982	0.0777123
252	0.991588	0.0780219	0.990398	0.0780219	0.990318	0.0780219	0.925482	0.0780219
253	0.991542	0.0783315	0.990277	0.0783315	0.990356	0.0783315	0.925144	0.0783315
254	0.991497	0.078641	0.990237	0.078641	0.990237	0.078641	0.925045	0.078641
255	0.991373	0.0789506	0.990197	0.0789506	0.990275	0.0789506	0.92479	0.0789506
256	0.991407	0.0792602	0.990157	0.0792602	0.990313	0.0792602	0.924772	0.0792602
257	0.991363	0.0795698	0.990195	0.0795698	0.990351	0.0795698	0.924753	0.0795698
258	0.991396	0.0798794	0.990233	0.0798794	0.990388	0.0798794	0.924347	0.0798794
259	0.991429	0.080189	0.990039	0.080189	0.990425	0.080189	0.924253	0.080189
260	0.991308	0.0804986	0.990078	0.0804986	0.990462	0.0804986	0.924083	0.0804986
261	0.991342	0.0808081	0.989962	0.0808081	0.990346	0.0808081	0.923914	0.0808081
262	0.991375	0.0811177	0.990001	0.0811177	0.990382	0.0811177	0.923899	0.0811177
263	0.991407	0.0814273	0.989811	0.0814273	0.990419	0.0814273	0.923732	0.0814273
264	0.99144	0.0817369	0.989774	0.0817369	0.99038	0.0817369	0.923794	0.0817369
265	0.991472	0.0820465	0.989812	0.0820465	0.99034	0.0820465	0.923402	0.0820465
266	0.991279	0.0823561	0.98985	0.0823561	0.990377	0.0823561	0.923389	0.0823561
267	0.991312	0.0826657	0.989813	0.0826657	0.990413	0.0826657	0.923227	0.0826657
268	0.991269	0.0829752	0.989553	0.0829752	0.990448	0.0829752	0.923215	0.0829752
269	0.991302	0.0832848	0.989518	0.0832848	0.99041	0.0832848	0.923054	0.0832848
270	0.991334	0.0835944	0.989556	0.0835944	0.990445	0.0835944	0.922969	0.0835944
271	0.991366	0.083904	0.989521	0.083904	0.990333	0.083904	0.92281	0.083904
272	0.991398	0.0842136	0.989486	0.0842136	0.990368	0.0842136	0.922653	0.0842136
273	0.991356	0.0845232	0.989525	0.0845232	0.990184	0.0845232	0.922716	0.0845232
274	0.991242	0.0848328	0.98949	0.0848328	0.99022	0.0848328	0.922706	0.0848328
275	0.991201	0.0851423	0.989237	0.0851423	0.99011	0.0851423	0.922697	0.0851423
276	0.991233	0.0854519	0.989204	0.0854519	0.990073	0.0854519	0.922397	0.0854519
277	0.991192	0.0857615	0.98917	0.0857615	0.989892	0.0857615	0.922172	0.0857615
278	0.991152	0.0860711	0.989137	0.0860711	0.989641	0.0860711	0.922236	0.0860711
279	0.991183	0.0863807	0.989105	0.0863807	0.989678	0.0863807	0.922228	0.0863807
280	0.991072	0.0866903	0.989072	0.0866903	0.989572	0.0866903	0.92222	0.0866903
281	0.991104	0.0869999	0.98904	0.0869999	0.989467	0.0869999	0.92207	0.0869999
282	0.991135	0.0873094	0.989008	0.0873094	0.989433	0.0873094	0.922133	0.0873094
283	0.991096	0.087619	0.988976	0.087619	0.989471	0.087619	0.922055	0.087619
284	0.991127	0.0879286	0.989015	0.0879286	0.989297	0.0879286	0.921907	0.0879286
285	0.991088	0.0882382	0.989053	0.0882382	0.989194	0.0882382	0.92169	0.0882382
286	0.99105	0.0885478	0.988952	0.0885478	0.989162	0.0885478	0.921264	0.0885478
287	0.991081	0.0888574	0.98899	0.0888574	0.98913	0.0888574	0.920981	0.0888574
288	0.991112	0.089167	0.988959	0.089167	0.989029	0.089167	0.920908	0.089167
289	0.991142	0.0894766	0.988997	0.0894766	0.988928	0.0894766	0.921044	0.0894766
290	0.991035	0.0897861	0.988966	0.0897861	0.988828	0.0897861	0.920971	0.0897861
291	0.990997	0.0900957	0.988935	0.0900957	0.988798	0.0900957	0.920899	0.0900957
292	0.991028	0.0904053	0.988768	0.0904053	0.988631	0.0904053	0.920827	0.0904053
293	0.99099	0.0907149	0.988806	0.0907149	0.988601	0.0907149	0.920893	0.0907149
294	0.990885	0.0910245	0.988776	0.0910245	0.988232	0.0910245	0.920754	0.0910245
295	0.990848	0.0913341	0.988679	0.0913341	0.988136	0.0913341	0.920412	0.0913341
296	0.990879	0.0916437	0.988582	0.0916437	0.988176	0.0916437	0.920276	0.0916437
297	0.99091	0.0919532	0.988553	0.0919532	0.988149	0.0919532	0.920342	0.0919532
298	0.99094	0.0922628	0.988591	0.0922628	0.988122	0.0922628	0.920341	0.0922628
299	0.990904	0.0925724	0.988496	0.0925724	0.988028	0.0925724	0.920273	0.0925724
300	0.990934	0.092882	0.988334	0.092882	0.987934	0.092882	0.920072	0.092882
301	0.990964	0.0931916	0.988107	0.0931916	0.987841	0.0931916	0.919673	0.0931916
302	0.990994	0.0935012	0.987882	0.0935012	0.987683	0.0935012	0.919542	0.0935012
303	0.990958	0.0938108	0.987724	0.0938108	0.987658	0.0938108	0.919609	0.0938108
304	0.990987	0.0941203	0.987435	0.0941203	0.987435	0.0941203	0.919084	0.0941203
305	0.990951	0.0944299	0.98728	0.0944299	0.98728	0.0944299	0.919022	0.0944299
306	0.990916	0.0947395	0.987256	0.0947395	0.987125	0.0947395	0.918829	0.0947395
307	0.990815	0.0950491	0.987297	0.0950491	0.987167	0.0950491	0.918442	0.0950491
308	0.990845	0.0953587	0.987209	0.0953587	0.986689	0.0953587	0.918382	0.0953587
309	0.990745	0.0956683	0.987185	0.0956683	0.986732	0.0956683	0.918193	0.0956683
310	0.990775	0.0959779	0.987098	0.0959779	0.986711	0.0959779	0.917876	0.0959779
311	0.99074	0.0962874	0.987075	0.0962874	0.98656	0.0962874	0.917819	0.0962874
312	0.99077	0.096597	0.986732	0.096597	0.986411	0.096597	0.917377	0.096597
313	0.990799	0.0969066	0.986646	0.0969066	0.986263	0.0969066	0.917194	0.0969066
314	0.990829	0.0972162	0.986561	0.0972162	0.986179	0.0972162	0.917203	0.0972162
315	0.990794	0.0975258	0.986541	0.0975258	0.985842	0.0975258	0.917085	0.0975258
316	0.990697	0.0978354	0.98652	0.0978354	0.985887	0.0978354	0.917031	0.0978354
317	0.990663	0.098145	0.98631	0.098145	0.985868	0.098145	0.916914	0.098145
318	0.990567	0.0984545	0.986227	0.0984545	0.985787	0.0984545	0.916923	0.0984545
319	0.990596	0.0987641	0.986208	0.0987641	0.985706	0.0987641	0.91687	0.0987641
320	0.990626	0.0990737	0.986251	0.0990737	0.985626	0.0990737	0.916693	0.0990737
321	0.990655	0.0993833	0.986231	0.0993833	0.985421	0.0993833	0.916454	0.0993833
322	0.990622	0.0996929	0.986274	0.0996929	0.985343	0.0996929	0.916341	0.0996929
323	0.990651	0.100002	0.986255	0.100002	0.98514	0.100002	0.916104	0.100002
324	0.990618	0.100312	0.986297	0.100312	0.985063	0.100312	0.915931	0.100312
325	0.990647	0.100622	0.986278	0.100622	0.984924	0.100622	0.915882	0.100622
326	0.990614	0.100931	0.986259	0.100931	0.984848	0.100931	0.915772	0.100931
327	0.990643	0.101241	0.986056	0.101241	0.98471	0.101241	0.91554	0.101241
328	0.990671	0.10155	0.985915	0.10155	0.984757	0.10155	0.915249	0.10155
329	0.9907	0.10186	0.985776	0.10186	0.984621	0.10186	0.915081	0.10186
330	0.990728	0.10217	0.985758	0.10217	0.984668	0.10217	0.914854	0.10217
331	0.990756	0.102479	0.985801	0.102479	0.984593	0.102479	0.914507	0.102479
332	0.990723	0.102789	0.985844	0.102789	0.984338	0.102789	0.914041	0.102789
333	0.990691	0.103098	0.985827	0.103098	0.984265	0.103098	0.913939	0.103098
334	0.990719	0.103408	0.985809	0.103408	0.984013	0.103408	0.913778	0.103408
335	0.990747	0.103718	0.985852	0.103718	0.983941	0.103718	0.913617	0.103718
336	0.990774	0.104027	0.985775	0.104027	0.98387	0.104027	0.913755	0.104027
337	0.990802	0.104337	0.985817	0.104337	0.983799	0.104337	0.913714	0.104337
338	0.990829	0.104646	0.985859	0.104646	0.983847	0.104646	0.913674	0.104646
339	0.990797	0.104956	0.985783	0.104956	0.983718	0.104956	0.913692	0.104956
340	0.990765	0.105265	0.985824	0.105265	0.983707	0.105265	0.913476	0.105265
341	0.990792	0.105575	0.985807	0.105575	0.983755	0.105575	0.913319	0.105575
342	0.990761	0.105885	0.985732	0.105885	0.983802	0.105885	0.91328	0.105885
343	0.990788	0.106194	0.985715	0.106194	0.983791	0.106194	0.913125	0.106194
344	0.990698	0.106504	0.985757	0.106504	0.983606	0.106504	0.912854	0.106504
345	0.990667	0.106813	0.98574	0.106813	0.983421	0.106813	0.912585	0.106813
346	0.990579	0.107123	0.98555	0.107123	0.983296	0.107123	0.912433	0.107123
347	0.990606	0.107433	0.985419	0.107433	0.983344	0.107433	0.912109	0.107433
348	0.99046	0.107742	0.985461	0.107742	0.983162	0.107742	0.912017	0.107742
349	0.99043	0.108052	0.985273	0.108052	0.982981	0.108052	0.911868	0.108052
350	0.990343	0.108361	0.985201	0.108361	0.982972	0.108361	0.912005	0.108361
351	0.990257	0.108671	0.985129	0.108671	0.982736	0.108671	0.911629	0.108671
352	0.990228	0.10898	0.985001	0.10898	0.982671	0.10898	0.911425	0.10898
353	0.990199	0.10929	0.984987	0.10929	0.982551	0.10929	0.911167	0.10929
354	0.990227	0.1096	0.984803	0.1096	0.982317	0.1096	0.911078	0.1096
355	0.990254	0.109909	0.984733	0.109909	0.982029	0.109909	0.910709	0.109909
356	0.990169	0.110219	0.98472	0.110219	0.982023	0.110219	0.910623	0.110219
357	0.990197	0.110528	0.984707	0.110528	0.981962	0.110528	0.910537	0.110528
358	0.990224	0.110838	0.984582	0.110838	0.9819	0.110838	0.910452	0.110838
359	0.990251	0.111148	0.984513	0.111148	0.981784	0.111148	0.910423	0.111148
360	0.990167	0.111457	0.984501	0.111457	0.981723	0.111457	0.910505	0.111457
361	0.990028	0.111767	0.984488	0.111767	0.981718	0.111767	0.910476	0.111767
362	0.990001	0.112076	0.984421	0.112076	0.981658	0.112076	0.910392	0.112076
363	0.990028	0.112386	0.984409	0.112386	0.981654	0.112386	0.910088	0.112386
364	0.990055	0.112696	0.984342	0.112696	0.981594	0.112696	0.90973	0.112696
365	0.990028	0.113005	0.98411	0.113005	0.981535	0.113005	0.909594	0.113005
366	0.990055	0.113315	0.983881	0.113315	0.981476	0.113315	0.90924	0.113315
367	0.990028	0.113624	0.983761	0.113624	0.981418	0.113624	0.908888	0.113624
368	0.990055	0.113934	0.983805	0.113934	0.981305	0.113934	0.908646	0.113934
369	0.990082	0.114243	0.983795	0.114243	0.981248	0.114243	0.90846	0.114243
370	0.990055	0.114553	0.983785	0.114553	0.981082	0.114553	0.908545	0.114553
371	0.990081	0.114863	0.983774	0.114863	0.981079	0.114863	0.908199	0.114863
372	0.990054	0.115172	0.983711	0.115172	0.981023	0.115172	0.908231	0.115172
373	0.990027	0.115482	0.983701	0.115482	0.980966	0.115482	0.907994	0.115482
374	0.989947	0.115791	0.983637	0.115791	0.980803	0.115791	0.907919	0.115791
375	0.989974	0.116101	0.983681	0.116101	0.980588	0.116101	0.907525	0.116101
376	0.990001	0.116411	0.983512	0.116411	0.980639	0.116411	0.907239	0.116411
377	0.989974	0.11672	0.983502	0.11672	0.980585	0.11672	0.907114	0.11672
378	0.989948	0.11703	0.983387	0.11703	0.980583	0.11703	0.907254	0.11703
379	0.989921	0.117339	0.983378	0.117339	0.980529	0.117339	0.906971	0.117339
380	0.989685	0.117649	0.983369	0.117649	0.980422	0.117649	0.906742	0.117649
381	0.989607	0.117958	0.983308	0.117958	0.980264	0.117958	0.906567	0.117958
382	0.989582	0.118268	0.983299	0.118268	0.980106	0.118268	0.906445	0.118268
383	0.989557	0.118578	0.983238	0.118578	0.979949	0.118578	0.906167	0.118578
384	0.989584	0.118887	0.983074	0.118887	0.980001	0.118887	0.905994	0.118887
385	0.989611	0.119197	0.98291	0.119197	0.979949	0.119197	0.905771	0.119197
386	0.989534	0.119506	0.982954	0.119506	0.979742	0.119506	0.905445	0.119506
387	0.98951	0.119816	0.982843	0.119816	0.979691	0.119816	0.904966	0.119816
388	0.989434	0.120126	0.982887	0.120126	0.979692	0.120126	0.904747	0.120126
389	0.989358	0.120435	0.98288	0.120435	0.979744	0.120435	0.904324	0.120435
390	0.989385	0.120745	0.982873	0.120745	0.979488	0.120745	0.904005	0.120745
391	0.989412	0.121054	0.982712	0.121054	0.979438	0.121054	0.903944	0.121054
392	0.989439	0.121364	0.982654	0.121364	0.979491	0.121364	0.903831	0.121364
393	0.989212	0.121673	0.982495	0.121673	0.979492	0.121673	0.903364	0.121673
394	0.989036	0.121983	0.982539	0.121983	0.979443	0.121983	0.903457	0.121983
395	0.989064	0.122293	0.982431	0.122293	0.979444	0.122293	0.903448	0.122293
396	0.989091	0.122602	0.982425	0.122602	0.979395	0.122602	0.903136	0.122602
397	0.989069	0.122912	0.982318	0.122912	0.979296	0.122912	0.903128	0.122912
398	0.988795	0.123221	0.982162	0.123221	0.979147	0.123221	0.902769	0.123221
399	0.988772	0.123531	0.981956	0.123531	0.979049	0.123531	0.902511	0.123531
400	0.988751	0.123841	0.981901	0.123841	0.978951	0.123841	0.902405	0.123841
401	0.988679	0.12415	0.981747	0.12415	0.979004	0.12415	0.9021	0.12415
402	0.988657	0.12446	0.981692	0.12446	0.979006	0.12446	0.902144	0.12446
403	0.988685	0.124769	0.981738	0.124769	0.978959	0.124769	0.90194	0.124769
404	0.988713	0.125079	0.981734	0.125079	0.978813	0.125079	0.901837	0.125079
405	0.988544	0.125389	0.981631	0.125389	0.978865	0.125389	0.901684	0.125389
406	0.988572	0.125698	0.981577	0.125698	0.978819	0.125698	0.901581	0.125698
407	0.988551	0.126008	0.981573	0.126008	0.978871	0.126008	0.901479	0.126008
408	0.988579	0.126317	0.98157	0.126317	0.978874	0.126317	0.901426	0.126317
409	0.988509	0.126627	0.981566	0.126627	0.978827	0.126627	0.901081	0.126627
410	0.988537	0.126936	0.981562	0.126936	0.978879	0.126936	0.901078	0.126936
411	0.988468	0.127246	0.981509	0.127246	0.978882	0.127246	0.900881	0.127246
412	0.988447	0.127556	0.981409	0.127556	0.978885	0.127556	0.90049	0.127556
413	0.988378	0.127865	0.981066	0.127865	0.978887	0.127865	0.900538	0.127865
414	0.988261	0.128175	0.981064	0.128175	0.978793	0.128175	0.900198	0.128175
415	0.988242	0.128484	0.981061	0.128484	0.9787	0.128484	0.899957	0.128484
416	0.988222	0.128794	0.981107	0.128794	0.978511	0.128794	0.899957	0.128794
417	0.988202	0.129104	0.981008	0.129104	0.978466	0.129104	0.899717	0.129104
418	0.988182	0.129413	0.980958	0.129413	0.978518	0.129413	0.899478	0.129413
419	0.988163	0.129723	0.98086	0.129723	0.978426	0.129723	0.899384	0.129723
420	0.988143	0.130032	0.98081	0.130032	0.978334	0.130032	0.899386	0.130032
421	0.988124	0.130342	0.980714	0.130342	0.978291	0.130342	0.899245	0.130342
422	0.988152	0.130651	0.980712	0.130651	0.9782	0.130651	0.899104	0.130651
423	0.98818	0.130961	0.98071	0.130961	0.978204	0.130961	0.899059	0.130961
424	0.988208	0.131271	0.980661	0.131271	0.977973	0.131271	0.898778	0.131271
425	0.988189	0.13158	0.98066	0.13158	0.977978	0.13158	0.898593	0.13158
426	0.98817	0.13189	0.980517	0.13189	0.977841	0.13189	0.898502	0.13189
427	0.988197	0.132199	0.980469	0.132199	0.977659	0.132199	0.898365	0.132199
428	0.988225	0.132509	0.980375	0.132509	0.977291	0.132509	0.898089	0.132509
429	0.988252	0.132819	0.980281	0.132819	0.977204	0.132819	0.897907	0.132819
430	0.988187	0.133128	0.980233	0.133128	0.97721	0.133128	0.897912	0.133128
431	0.988121	0.133438	0.980094	0.133438	0.977124	0.133438	0.897499	0.133438
432	0.988056	0.133747	0.980047	0.133747	0.977084	0.133747	0.897366	0.133747
433	0.988038	0.134057	0.980001	0.134057	0.976999	0.134057	0.897233	0.134057
434	0.988065	0.134367	0.979909	0.134367	0.976729	0.134367	0.897148	0.134367
435	0.988001	0.134676	0.979863	0.134676	0.976599	0.134676	0.897062	0.134676
436	0.987936	0.134986	0.979863	0.134986	0.976423	0.134986	0.896977	0.134986
437	0.987872	0.135295	0.979864	0.135295	0.976431	0.135295	0.896664	0.135295
438	0.9879	0.135605	0.979727	0.135605	0.976394	0.135605	0.89626	0.135605
439	0.987928	0.135914	0.979636	0.135914	0.976356	0.135914	0.895905	0.135914
440	0.98791	0.136224	0.979455	0.136224	0.976274	0.136224	0.89555	0.136224
441	0.987937	0.136534	0.979411	0.136534	0.976192	0.136534	0.895379	0.136534
442	0.987919	0.136843	0.979277	0.136843	0.9762	0.136843	0.895254	0.136843
443	0.987946	0.137153	0.979188	0.137153	0.976209	0.137153	0.895039	0.137153
444	0.987883	0.137462	0.979145	0.137462	0.976127	0.137462	0.894825	0.137462
445	0.987866	0.137772	0.979102	0.137772	0.975956	0.137772	0.894342	0.137772
446	0.987803	0.138082	0.979014	0.138082	0.97601	0.138082	0.894175	0.138082
447	0.987786	0.138391	0.978972	0.138391	0.975885	0.138391	0.893875	0.138391
448	0.987813	0.138701	0.978974	0.138701	0.975715	0.138701	0.893799	0.138701
449	0.987796	0.13901	0.978843	0.13901	0.97568	0.13901	0.89368	0.13901
450	0.987823	0.13932	0.978579	0.13932	0.97569	0.13932	0.89356	0.13932
451	0.987805	0.139629	0.978493	0.139629	0.975655	0.139629	0.893264	0.139629
452	0.987744	0.139939	0.978408	0.139939	0.975621	0.139939	0.893102	0.139939
453	0.987771	0.140249	0.978412	0.140249	0.975674	0.140249	0.892941	0.140249
454	0.987754	0.140558	0.978415	0.140558	0.975596	0.140558	0.892868	0.140558
455	0.987737	0.140868	0.978331	0.140868	0.975605	0.140868	0.892708	0.140868
456	0.987676	0.141177	0.978203	0.141177	0.975352	0.141177	0.892373	0.141177
457	0.987572	0.141487	0.978163	0.141487	0.975275	0.141487	0.89204	0.141487
458	0.987555	0.141797	0.97808	0.141797	0.975241	0.141797	0.891926	0.141797
459	0.987495	0.142106	0.978084	0.142106	0.975121	0.142106	0.891769	0.142106
460	0.987522	0.142416	0.978044	0.142416	0.975175	0.142416	0.891483	0.142416
461	0.987549	0.142725	0.977875	0.142725	0.975099	0.142725	0.891545	0.142725
462	0.987403	0.143035	0.97788	0.143035	0.975066	0.143035	0.89126	0.143035
463	0.987301	0.143345	0.977755	0.143345	0.974861	0.143345	0.89102	0.143345
464	0.987242	0.143654	0.977716	0.143654	0.974829	0.143654	0.890953	0.143654
465	0.987269	0.143964	0.977592	0.143964	0.97484	0.143964	0.89037	0.143964
466	0.987211	0.144273	0.977469	0.144273	0.974851	0.144273	0.890048	0.144273
467	0.987238	0.144583	0.977431	0.144583	0.974862	0.144583	0.889684	0.144583
468	0.987223	0.144892	0.977309	0.144892	0.97483	0.144892	0.889321	0.144892
469	0.987207	0.145202	0.977272	0.145202	0.974841	0.145202	0.889003	0.145202
470	0.987235	0.145512	0.97715	0.145512	0.97481	0.145512	0.888813	0.145512
471	0.987262	0.145821	0.977156	0.145821	0.974863	0.145821	0.888625	0.145821
472	0.987246	0.146131	0.977077	0.146131	0.974874	0.146131	0.888522	0.146131
473	0.987273	0.14644	0.976957	0.14644	0.9748	0.14644	0.888461	0.14644
474	0.987258	0.14675	0.976921	0.14675	0.974811	0.14675	0.888401	0.14675
475	0.987243	0.14706	0.976801	0.14706	0.974822	0.14706	0.888299	0.14706
476	0.987227	0.147369	0.976766	0.147369	0.974749	0.147369	0.888072	0.147369
477	0.987212	0.147679	0.976731	0.147679	0.97476	0.147679	0.887762	0.147679
478	0.987155	0.147988	0.976654	0.147988	0.974813	0.147988	0.887494	0.147988
479	0.98714	0.148298	0.976577	0.148298	0.974782	0.148298	0.887061	0.148298
480	0.987001	0.148607	0.976418	0.148607	0.974834	0.148607	0.88663	0.148607
481	0.987028	0.148917	0.976259	0.148917	0.974762	0.148917	0.886325	0.148917
482	0.986971	0.149227	0.976101	0.149227	0.974814	0.149227	0.886187	0.149227
483	0.986957	0.149536	0.976026	0.149536	0.974866	0.149536	0.885885	0.149536
484	0.986984	0.149846	0.976034	0.149846	0.974794	0.149846	0.885749	0.149846
485	0.986928	0.150155	0.976083	0.150155	0.974723	0.150155	0.885778	0.150155
486	0.986955	0.150465	0.976009	0.150465	0.974651	0.150465	0.885684	0.150465
487	0.9869	0.150775	0.976017	0.150775	0.974539	0.150775	0.885467	0.150775
488	0.986886	0.151084	0.975903	0.151084	0.974591	0.151084	0.88521	0.151084
489	0.986913	0.151394	0.975952	0.151394	0.97448	0.151394	0.884994	0.151394
490	0.986898	0.151703	0.975838	0.151703	0.974532	0.151703	0.884617	0.151703
491	0.986884	0.152013	0.975683	0.152013	0.974584	0.152013	0.884322	0.152013
492	0.98687	0.152323	0.975611	0.152323	0.974391	0.152323	0.88411	0.152323
493	0.986897	0.152632	0.975539	0.152632	0.9742	0.152632	0.883818	0.152632
494	0.986883	0.152942	0.975345	0.152942	0.97409	0.152942	0.883608	0.152942
495	0.986829	0.153251	0.975355	0.153251	0.974062	0.153251	0.883237	0.153251
496	0.986815	0.153561	0.975283	0.153561	0.973953	0.153561	0.882989	0.153561
497	0.986801	0.15387	0.975212	0.15387	0.973844	0.15387	0.882862	0.15387
498	0.986788	0.15418	0.975182	0.15418	0.973736	0.15418	0.882816	0.15418
499	0.986774	0.15449	0.975151	0.15449	0.973708	0.15449	0.88281	0.15449
500	0.986761	0.154799	0.975081	0.154799	0.973481	0.154799	0.882725	0.154799
501	0.986667	0.155109	0.975011	0.155109	0.973294	0.155109	0.88244	0.155109
502	0.986534	0.155418	0.974981	0.155418	0.973188	0.155418	0.882435	0.155418
503	0.986521	0.155728	0.974951	0.155728	0.973043	0.155728	0.882271	0.155728
504	0.986469	0.156038	0.974803	0.156038	0.972858	0.156038	0.882068	0.156038
505	0.986416	0.156347	0.974456	0.156347	0.972754	0.156347	0.881866	0.156347
506	0.986443	0.156657	0.974467	0.156657	0.972531	0.156657	0.881704	0.156657
507	0.986431	0.156966	0.974478	0.156966	0.972467	0.156966	0.881346	0.156966
508	0.986418	0.157276	0.974489	0.157276	0.972363	0.157276	0.881107	0.157276
509	0.986405	0.157585	0.974382	0.157585	0.972103	0.157585	0.880751	0.157585
510	0.986432	0.157895	0.974236	0.157895	0.971883	0.157895	0.880475	0.157895
511	0.986419	0.158205	0.974052	0.158205	0.971743	0.158205	0.880357	0.158205
512	0.986368	0.158514	0.974064	0.158514	0.971564	0.158514	0.880044	0.158514
513	0.986355	0.158824	0.973997	0.158824	0.971463	0.158824	0.879693	0.158824
514	0.986382	0.159133	0.973931	0.159133	0.971363	0.159133	0.879732	0.159133
515	0.986369	0.159443	0.973865	0.159443	0.971224	0.159443	0.879539	0.159443
516	0.98628	0.159753	0.973799	0.159753	0.971009	0.159753	0.879307	0.159753
517	0.986267	0.160062	0.973695	0.160062	0.970988	0.160062	0.879308	0.160062
518	0.986217	0.160372	0.973553	0.160372	0.970889	0.160372	0.878962	0.160372
519	0.986205	0.160681	0.973334	0.160681	0.97083	0.160681	0.878772	0.160681
520	0.986193	0.160991	0.973309	0.160991	0.970578	0.160991	0.878505	0.160991
521	0.986181	0.161301	0.973168	0.161301	0.970289	0.161301	0.878392	0.161301
522	0.986169	0.16161	0.973143	0.16161	0.970193	0.16161	0.878166	0.16161
523	0.986119	0.16192	0.973118	0.16192	0.97002	0.16192	0.877825	0.16192
524	0.986146	0.162229	0.973016	0.162229	0.969887	0.162229	0.877562	0.162229
525	0.986172	0.162539	0.972953	0.162539	0.969601	0.162539	0.877224	0.162539
526	0.986198	0.162848	0.972929	0.162848	0.969431	0.162848	0.876963	0.162848
527	0.986186	0.163158	0.972904	0.163158	0.969299	0.163158	0.876855	0.163158
528	0.986175	0.163468	0.972842	0.163468	0.969168	0.163468	0.876633	0.163468
529	0.986201	0.163777	0.97278	0.163777	0.969113	0.163777	0.876375	0.163777
530	0.986189	0.164087	0.97268	0.164087	0.968869	0.164087	0.876269	0.164087
531	0.986178	0.164396	0.972581	0.164396	0.968739	0.164396	0.875862	0.164396
532	0.986204	0.164706	0.972332	0.164706	0.968535	0.164706	0.875681	0.164706
533	0.986192	0.165016	0.972271	0.165016	0.968331	0.165016	0.875539	0.165016
534	0.98618	0.165325	0.972286	0.165325	0.968203	0.165325	0.875173	0.165325
535	0.986169	0.165635	0.972225	0.165635	0.968113	0.165635	0.875107	0.165635
536	0.986157	0.165944	0.972128	0.165944	0.967949	0.165944	0.874855	0.165944
537	0.986109	0.166254	0.972031	0.166254	0.96786	0.166254	0.874679	0.166254
538	0.986134	0.166563	0.971934	0.166563	0.967734	0.166563	0.874503	0.166563
539	0.986086	0.166873	0.971801	0.166873	0.967645	0.166873	0.874179	0.166873
540	0.986038	0.167183	0.971742	0.167183	0.967594	0.167183	0.873894	0.167183
541	0.986063	0.167492	0.971572	0.167492	0.967395	0.167492	0.873794	0.167492
542	0.986052	0.167802	0.97144	0.167802	0.967381	0.167802	0.873621	0.167802
543	0.986041	0.168111	0.971272	0.168111	0.967257	0.168111	0.873485	0.168111
544	0.986067	0.168421	0.971251	0.168421	0.96717	0.168421	0.87313	0.168421
545	0.986019	0.168731	0.97123	0.168731	0.96701	0.168731	0.872885	0.168731
546	0.986044	0.16904	0.971173	0.16904	0.966668	0.16904	0.872496	0.16904
547	0.985997	0.16935	0.971116	0.16935	0.9664	0.16935	0.87218	0.16935
548	0.985986	0.169659	0.970986	0.169659	0.966352	0.169659	0.872012	0.169659
549	0.985975	0.169969	0.970784	0.169969	0.966267	0.169969	0.871917	0.169969
550	0.985964	0.170279	0.970728	0.170279	0.966147	0.170279	0.871568	0.170279
551	0.98599	0.170588	0.970709	0.170588	0.966136	0.170588	0.871402	0.170588
552	0.985979	0.170898	0.970726	0.170898	0.966124	0.170898	0.871055	0.170898
553	0.985932	0.171207	0.970742	0.171207	0.965969	0.171207	0.871035	0.171207
554	0.985957	0.171517	0.970687	0.171517	0.965886	0.171517	0.870618	0.171517
555	0.985874	0.171826	0.970379	0.171826	0.965695	0.171826	0.870311	0.171826
556	0.985864	0.172136	0.970073	0.172136	0.965721	0.172136	0.870149	0.172136
557	0.985781	0.172446	0.969875	0.172446	0.965603	0.172446	0.869807	0.172446
558	0.985699	0.172755	0.969786	0.172755	0.965521	0.172755	0.869539	0.172755
559	0.985725	0.173065	0.969697	0.173065	0.965404	0.173065	0.869379	0.173065
560	0.985715	0.173374	0.969608	0.173374	0.965287	0.173374	0.868969	0.173374
561	0.985598	0.173684	0.969591	0.173684	0.965242	0.173684	0.86881	0.173684
562	0.985623	0.173994	0.969574	0.173994	0.965197	0.173994	0.868546	0.173994
563	0.985613	0.174303	0.969486	0.174303	0.964975	0.174303	0.868282	0.174303
564	0.985639	0.174613	0.969363	0.174613	0.964753	0.174613	0.867948	0.174613
565	0.985629	0.174922	0.969311	0.174922	0.964568	0.174922	0.867651	0.174922
566	0.985548	0.175232	0.969259	0.175232	0.964383	0.175232	0.867249	0.175232
567	0.985538	0.175541	0.969172	0.175541	0.96434	0.175541	0.866989	0.175541
568	0.985564	0.175851	0.969086	0.175851	0.964156	0.175851	0.866624	0.175851
569	0.985589	0.176161	0.968999	0.176161	0.964079	0.176161	0.866472	0.176161
570	0.985579	0.17647	0.968878	0.17647	0.964001	0.17647	0.86618	0.17647
571	0.985605	0.17678	0.968863	0.17678	0.963924	0.17678	0.865784	0.17678
572	0.98556	0.177089	0.968637	0.177089	0.963777	0.177089	0.865599	0.177089
573	0.985515	0.177399	0.968483	0.177399	0.963631	0.177399	0.86552	0.177399
574	0.985541	0.177709	0.968329	0.177709	0.96359	0.177709	0.865266	0.177709
575	0.985496	0.178018	0.96821	0.178018	0.96348	0.178018	0.865187	0.178018
576	0.985417	0.178328	0.96823	0.178328	0.963369	0.178328	0.864935	0.178328
577	0.985338	0.178637	0.968147	0.178637	0.963225	0.178637	0.864511	0.178637
578	0.985329	0.178947	0.968098	0.178947	0.963219	0.178947	0.864226	0.178947
579	0.985251	0.179256	0.968049	0.179256	0.963041	0.179256	0.864219	0.179256
580	0.985207	0.179566	0.967932	0.179566	0.963001	0.179566	0.864005	0.179566
581	0.985198	0.179876	0.967781	0.179876	0.962893	0.179876	0.863688	0.179876
582	0.985224	0.180185	0.967664	0.180185	0.962819	0.180185	0.863441	0.180185
583	0.985181	0.180495	0.967514	0.180495	0.962643	0.180495	0.863161	0.180495
584	0.985172	0.180804	0.96733	0.180804	0.962604	0.180804	0.86295	0.180804
585	0.985129	0.181114	0.967215	0.181114	0.962326	0.181114	0.862706	0.181114
586	0.98512	0.181424	0.9671	0.181424	0.96222	0.181424	0.862496	0.181424
587	0.985077	0.181733	0.967088	0.181733	0.96208	0.181733	0.862526	0.181733
588	0.985069	0.182043	0.967008	0.182043	0.962008	0.182043	0.862114	0.182043
589	0.985094	0.182352	0.966758	0.182352	0.961903	0.182352	0.861804	0.182352
590	0.985119	0.182662	0.966544	0.182662	0.96173	0.182662	0.86153	0.182662
591	0.98511	0.182972	0.966262	0.182972	0.961558	0.182972	0.861392	0.182972
592	0.985102	0.183281	0.966116	0.183281	0.961488	0.183281	0.861018	0.183281
593	0.985093	0.183591	0.966072	0.183591	0.961485	0.183591	0.86078	0.183591
594	0.985118	0.1839	0.965994	0.1839	0.961449	0.1839	0.860476	0.1839
595	0.985076	0.18421	0.965917	0.18421	0.961447	0.18421	0.860038	0.18421
596	0.984967	0.184519	0.965672	0.184519	0.961377	0.184519	0.859669	0.184519
597	0.984992	0.184829	0.965529	0.184829	0.961274	0.184829	0.859201	0.184829
598	0.98495	0.185139	0.965352	0.185139	0.961205	0.185139	0.858934	0.185139
599	0.984975	0.185448	0.965277	0.185448	0.96107	0.185448	0.858869	0.185448
600	0.984934	0.185758	0.965101	0.185758	0.960968	0.185758	0.858805	0.185758
601	0.984926	0.186067	0.965026	0.186067	0.960867	0.186067	0.85854	0.186067
602	0.984951	0.186377	0.964918	0.186377	0.960799	0.186377	0.858344	0.186377
603	0.984976	0.186687	0.96481	0.186687	0.960731	0.186687	0.858114	0.186687
604	0.984967	0.186996	0.964703	0.186996	0.960564	0.186996	0.857952	0.186996
605	0.984959	0.187306	0.964662	0.187306	0.960299	0.187306	0.857658	0.187306
606	0.984984	0.187615	0.964523	0.187615	0.960166	0.187615	0.857265	0.187615
607	0.985009	0.187925	0.964383	0.187925	0.960034	0.187925	0.857072	0.187925
608	0.984935	0.188234	0.964014	0.188234	0.959771	0.188234	0.856617	0.188234
609	0.984927	0.188544	0.963745	0.188544	0.959706	0.188544	0.856359	0.188544
610	0.984951	0.188854	0.963739	0.188854	0.959575	0.188854	0.85607	0.188854
611	0.98491	0.189163	0.963504	0.189163	0.959543	0.189163	0.85588	0.189163
612	0.984902	0.189473	0.963302	0.189473	0.959282	0.189473	0.855626	0.189473
613	0.984862	0.189782	0.963068	0.189782	0.959218	0.189782	0.855502	0.189782
614	0.984854	0.190092	0.9629	0.190092	0.959154	0.190092	0.855282	0.190092
615	0.984846	0.190402	0.962765	0.190402	0.959058	0.190402	0.854801	0.190402
616	0.984871	0.190711	0.962664	0.190711	0.958995	0.190711	0.854648	0.190711
617	0.98483	0.191021	0.962594	0.191021	0.958834	0.191021	0.854462	0.191021
618	0.984758	0.19133	0.962461	0.19133	0.958772	0.19133	0.854309	0.19133
619	0.98475	0.19164	0.962392	0.19164	0.958644	0.19164	0.854157	0.19164
620	0.984742	0.19195	0.962227	0.19195	0.958614	0.19195	0.854069	0.19195
621	0.984735	0.192259	0.962159	0.192259	0.958455	0.192259	0.853918	0.192259
622	0.984727	0.192569	0.961995	0.192569	0.958426	0.192569	0.853638	0.192569
623	0.98472	0.192878	0.961927	0.192878	0.958332	0.192878	0.853488	0.192878
624	0.98468	0.193188	0.961764	0.193188	0.957854	0.193188	0.853274	0.193188
625	0.984608	0.193497	0.961665	0.193497	0.957665	0.193497	0.852997	0.193497
626	0.984569	0.193807	0.961567	0.193807	0.957477	0.193807	0.852752	0.193807
627	0.984562	0.194117	0.9615	0.194117	0.957258	0.194117	0.852413	0.194117
628	0.984555	0.194426	0.961339	0.194426	0.957008	0.194426	0.851979	0.194426
629	0.984516	0.194736	0.961146	0.194736	0.956758	0.194736	0.851738	0.194736
630	0.984508	0.195045	0.961017	0.195045	0.956573	0.195045	0.851211	0.195045
631	0.984501	0.195355	0.96092	0.195355	0.956325	0.195355	0.850876	0.195355
632	0.984463	0.195665	0.960792	0.195665	0.956204	0.195665	0.850574	0.195665
633	0.984487	0.195974	0.960665	0.195974	0.955799	0.195974	0.85021	0.195974
634	0.98448	0.196284	0.960601	0.196284	0.955617	0.196284	0.850036	0.196284
635	0.984504	0.196593	0.960442	0.196593	0.955466	0.196593	0.849674	0.196593
636	0.984529	0.196903	0.960347	0.196903	0.955379	0.196903	0.849502	0.196903
637	0.98449	0.197212	0.960315	0.197212	0.95526	0.197212	0.84911	0.197212
638	0.984483	0.197522	0.960095	0.197522	0.955142	0.197522	0.848939	0.197522
639	0.984476	0.197832	0.959782	0.197832	0.954962	0.197832	0.848706	0.197832
640	0.9845	0.198141	0.959658	0.198141	0.954845	0.198141	0.848442	0.198141
641	0.984431	0.198451	0.959502	0.198451	0.954604	0.198451	0.848273	0.198451
642	0.984424	0.19876	0.959409	0.19876	0.954363	0.19876	0.84798	0.19876
643	0.984355	0.19907	0.959286	0.19907	0.954247	0.19907	0.847656	0.19907
644	0.984348	0.19938	0.959225	0.19938	0.954132	0.19938	0.847365	0.19938
645	0.984311	0.199689	0.959164	0.199689	0.954017	0.199689	0.847168	0.199689
646	0.984273	0.199999	0.959134	0.199999	0.953809	0.199999	0.846971	0.199999
647	0.984205	0.200308	0.959012	0.200308	0.953541	0.200308	0.846651	0.200308
648	0.984198	0.200618	0.958828	0.200618	0.953458	0.200618	0.846394	0.200618
649	0.984192	0.200928	0.958615	0.200928	0.953253	0.200928	0.846261	0.200928
650	0.984154	0.201237	0.958494	0.201237	0.953017	0.201237	0.846128	0.201237
651	0.983964	0.201547	0.958342	0.201547	0.952782	0.201547	0.845965	0.201547
652	0.983958	0.201856	0.958191	0.201856	0.952701	0.201856	0.84571	0.201856
653	0.983951	0.202166	0.958164	0.202166	0.952467	0.202166	0.845456	0.202166
654	0.983823	0.202475	0.957983	0.202475	0.952264	0.202475	0.845173	0.202475
655	0.983817	0.202785	0.957925	0.202785	0.952185	0.202785	0.844982	0.202785
656	0.983781	0.203095	0.957623	0.203095	0.951922	0.203095	0.844761	0.203095
657	0.983714	0.203404	0.957505	0.203404	0.951721	0.203404	0.84451	0.203404
658	0.983648	0.203714	0.957327	0.203714	0.951612	0.203714	0.84423	0.203714
659	0.983612	0.204023	0.9573	0.204023	0.951595	0.204023	0.844132	0.204023
660	0.983637	0.204333	0.957123	0.204333	0.951486	0.204333	0.843793	0.204333
661	0.983662	0.204643	0.956976	0.204643	0.951348	0.204643	0.843545	0.204643
662	0.983656	0.204952	0.956829	0.204952	0.951331	0.204952	0.843358	0.204952
663	0.98362	0.205262	0.956593	0.205262	0.951072	0.205262	0.843142	0.205262
664	0.983615	0.205571	0.956507	0.205571	0.950935	0.205571	0.842836	0.205571
665	0.98361	0.205881	0.956332	0.205881	0.950738	0.205881	0.842621	0.205881
666	0.983544	0.20619	0.956097	0.20619	0.950572	0.20619	0.842407	0.20619
667	0.983539	0.2065	0.956013	0.2065	0.950466	0.2065	0.842164	0.2065
668	0.983503	0.20681	0.95584	0.20681	0.950301	0.20681	0.841951	0.20681
669	0.983468	0.207119	0.955816	0.207119	0.950166	0.207119	0.841649	0.207119
670	0.983433	0.207429	0.955763	0.207429	0.950001	0.207429	0.841318	0.207429
671	0.983458	0.207738	0.955739	0.207738	0.949808	0.207738	0.840959	0.207738
672	0.983393	0.208048	0.955656	0.208048	0.949734	0.208048	0.840779	0.208048
673	0.983329	0.208358	0.955573	0.208358	0.94966	0.208358	0.840569	0.208358
674	0.983354	0.208667	0.955432	0.208667	0.949467	0.208667	0.840272	0.208667
675	0.983319	0.208977	0.955379	0.208977	0.949305	0.208977	0.840094	0.208977
676	0.983255	0.209286	0.955356	0.209286	0.949203	0.209286	0.839768	0.209286
677	0.98325	0.209596	0.955156	0.209596	0.948894	0.209596	0.839621	0.209596
678	0.983216	0.209906	0.955016	0.209906	0.948733	0.209906	0.839326	0.209906
679	0.983211	0.210215	0.954847	0.210215	0.948543	0.210215	0.839239	0.210215
680	0.983206	0.210525	0.954707	0.210525	0.948325	0.210525	0.839093	0.210525
681	0.983172	0.210834	0.95448	0.210834	0.948137	0.210834	0.838947	0.210834
682	0.983109	0.211144	0.954312	0.211144	0.948007	0.211144	0.838568	0.211144
683	0.983104	0.211453	0.954203	0.211453	0.947791	0.211453	0.838336	0.211453
684	0.983071	0.211763	0.954007	0.211763	0.947692	0.211763	0.838075	0.211763
685	0.983037	0.212073	0.953695	0.212073	0.947651	0.212073	0.837698	0.212073
686	0.983003	0.212382	0.953617	0.212382	0.947582	0.212382	0.837527	0.212382
687	0.983028	0.212692	0.95348	0.212692	0.947396	0.212692	0.837268	0.212692
688	0.983024	0.213001	0.953286	0.213001	0.94724	0.213001	0.837069	0.213001
689	0.982961	0.213311	0.953093	0.213311	0.947084	0.213311	0.836957	0.213311
690	0.982986	0.213621	0.952842	0.213621	0.947016	0.213621	0.836758	0.213621
691	0.982953	0.21393	0.952592	0.21393	0.946919	0.21393	0.836532	0.21393
692	0.982948	0.21424	0.952545	0.21424	0.946765	0.21424	0.836363	0.21424
693	0.982973	0.214549	0.952411	0.214549	0.946582	0.214549	0.83608	0.214549
694	0.98294	0.214859	0.95222	0.214859	0.946486	0.214859	0.835826	0.214859
695	0.982907	0.215168	0.952174	0.215168	0.946246	0.215168	0.835659	0.215168
696	0.982932	0.215478	0.952013	0.215478	0.946151	0.215478	0.835522	0.215478
697	0.982899	0.215788	0.951766	0.215788	0.946056	0.215788	0.835356	0.215788
698	0.982837	0.216097	0.951606	0.216097	0.945904	0.216097	0.835048	0.216097
699	0.982776	0.216407	0.951418	0.216407	0.945838	0.216407	0.83494	0.216407
700	0.982715	0.216716	0.951373	0.216716	0.945602	0.216716	0.834605	0.216716
701	0.982654	0.217026	0.9511	0.217026	0.945479	0.217026	0.83447	0.217026
702	0.982622	0.217336	0.95097	0.217336	0.945415	0.217336	0.833993	0.217336
703	0.982589	0.217645	0.950812	0.217645	0.945265	0.217645	0.833945	0.217645
704	0.982586	0.217955	0.95074	0.217955	0.945058	0.217955	0.833726	0.217955
705	0.982582	0.218264	0.950469	0.218264	0.944938	0.218264	0.833508	0.218264
706	0.982578	0.218574	0.95037	0.218574	0.944902	0.218574	0.833234	0.218574
707	0.982546	0.218884	0.950298	0.218884	0.944669	0.218884	0.833187	0.218884
708	0.982486	0.219193	0.950114	0.219193	0.944408	0.219193	0.832971	0.219193
709	0.982455	0.219503	0.949874	0.219503	0.944148	0.219503	0.83267	0.219503
710	0.982339	0.219812	0.949635	0.219812	0.943945	0.219812	0.832512	0.219812
711	0.982307	0.220122	0.949594	0.220122	0.943743	0.220122	0.832325	0.220122
712	0.98222	0.220431	0.949299	0.220431	0.943653	0.220431	0.831999	0.220431
713	0.982216	0.220741	0.949146	0.220741	0.94348	0.220741	0.831786	0.220741
714	0.982157	0.221051	0.949021	0.221051	0.943279	0.221051	0.831461	0.221051
715	0.982098	0.22136	0.948952	0.22136	0.943162	0.22136	0.831222	0.22136
716	0.98204	0.22167	0.948884	0.22167	0.943018	0.22167	0.830982	0.22167
717	0.982037	0.221979	0.948788	0.221979	0.942958	0.221979	0.830828	0.221979
718	0.982006	0.222289	0.948637	0.222289	0.942843	0.222289	0.830562	0.222289
719	0.982003	0.222599	0.948374	0.222599	0.9427	0.222599	0.830297	0.222599
720	0.981945	0.222908	0.94814	0.222908	0.942557	0.222908	0.830032	0.222908
721	0.981915	0.223218	0.947963	0.223218	0.942498	0.223218	0.829769	0.223218
722	0.981912	0.223527	0.947841	0.223527	0.942328	0.223527	0.829506	0.223527
723	0.981854	0.223837	0.947802	0.223837	0.942325	0.223837	0.829023	0.223837
724	0.981796	0.224146	0.947543	0.224146	0.942156	0.224146	0.828762	0.224146
725	0.981711	0.224456	0.947532	0.224456	0.94196	0.224456	0.828639	0.224456
726	0.981708	0.224766	0.947219	0.224766	0.941765	0.224766	0.82849	0.224766
727	0.981734	0.225075	0.947072	0.225075	0.94168	0.225075	0.828478	0.225075
728	0.981731	0.225385	0.946897	0.225385	0.941375	0.225385	0.828329	0.225385
729	0.981701	0.225694	0.94686	0.225694	0.941236	0.225694	0.828263	0.225694
730	0.981672	0.226004	0.946686	0.226004	0.940988	0.226004	0.827895	0.226004
731	0.981642	0.226314	0.946705	0.226314	0.94074	0.226314	0.82772	0.226314
732	0.981558	0.226623	0.94645	0.226623	0.940603	0.226623	0.827546	0.226623
733	0.981501	0.226933	0.946168	0.226933	0.940384	0.226933	0.827126	0.226933
734	0.981499	0.227242	0.946132	0.227242	0.940192	0.227242	0.82698	0.227242
735	0.981524	0.227552	0.946015	0.227552	0.940029	0.227552	0.82678	0.227552
736	0.981468	0.227862	0.94598	0.227862	0.93992	0.227862	0.826363	0.227862
737	0.98133	0.228171	0.945755	0.228171	0.939839	0.228171	0.826301	0.228171
738	0.981301	0.228481	0.945665	0.228481	0.939649	0.228481	0.825994	0.228481
739	0.9813	0.22879	0.945577	0.22879	0.939298	0.22879	0.825769	0.22879
740	0.981298	0.2291	0.945326	0.2291	0.939083	0.2291	0.825545	0.2291
741	0.981269	0.229409	0.94513	0.229409	0.93903	0.229409	0.825295	0.229409
742	0.981106	0.229719	0.944988	0.229719	0.938735	0.229719	0.824883	0.229719
743	0.98105	0.230029	0.944793	0.230029	0.938602	0.230029	0.824715	0.230029
744	0.981076	0.230338	0.944652	0.230338	0.938416	0.230338	0.82444	0.230338
745	0.980994	0.230648	0.944404	0.230648	0.938203	0.230648	0.824032	0.230648
746	0.980992	0.230957	0.944211	0.230957	0.937937	0.230957	0.823892	0.230957
747	0.980964	0.231267	0.944098	0.231267	0.937726	0.231267	0.823646	0.231267
748	0.980936	0.231577	0.943879	0.231577	0.937542	0.231577	0.823347	0.231577
749	0.980962	0.231886	0.943767	0.231886	0.937465	0.231886	0.823075	0.231886
750	0.980907	0.232196	0.943628	0.232196	0.937362	0.232196	0.823071	0.232196
751	0.980879	0.232505	0.943437	0.232505	0.937205	0.232505	0.822668	0.232505
752	0.980878	0.232815	0.943353	0.232815	0.937076	0.232815	0.822478	0.232815
753	0.980877	0.233124	0.943056	0.233124	0.936761	0.233124	0.822289	0.233124
754	0.980717	0.233434	0.942813	0.233434	0.936527	0.233434	0.8221	0.233434
755	0.980716	0.233744	0.942598	0.233744	0.936267	0.233744	0.821833	0.233744
756	0.980688	0.234053	0.94233	0.234053	0.936113	0.234053	0.821618	0.234053
757	0.980661	0.234363	0.942142	0.234363	0.935854	0.234363	0.821511	0.234363
758	0.980634	0.234672	0.94198	0.234672	0.935727	0.234672	0.82135	0.234672
759	0.980501	0.234982	0.941872	0.234982	0.935548	0.234982	0.820953	0.234982
760	0.980316	0.235292	0.941817	0.235292	0.935291	0.235292	0.820636	0.235292
761	0.980316	0.235601	0.941657	0.235601	0.935035	0.235601	0.820425	0.235601
762	0.980237	0.235911	0.941576	0.235911	0.934779	0.235911	0.82011	0.235911
763	0.980236	0.23622	0.941469	0.23622	0.93455	0.23622	0.820031	0.23622
764	0.980131	0.23653	0.941206	0.23653	0.934243	0.23653	0.819717	0.23653
765	0.980131	0.236839	0.940995	0.236839	0.933989	0.236839	0.819482	0.236839
766	0.980079	0.237149	0.940837	0.237149	0.933709	0.237149	0.819274	0.237149
767	0.980105	0.237459	0.94068	0.237459	0.933535	0.237459	0.819196	0.237459
768	0.980053	0.237768	0.940601	0.237768	0.933361	0.237768	0.818833	0.237768
769	0.979975	0.238078	0.940314	0.238078	0.93324	0.238078	0.818678	0.238078
770	0.979949	0.238387	0.940235	0.238387	0.933119	0.238387	0.818628	0.238387
771	0.979949	0.238697	0.940157	0.238697	0.93279	0.238697	0.818396	0.238697
772	0.979845	0.239007	0.940027	0.239007	0.932515	0.239007	0.818191	0.239007
773	0.979794	0.239316	0.939924	0.239316	0.932292	0.239316	0.817961	0.239316
774	0.979716	0.239626	0.939769	0.239626	0.932095	0.239626	0.817602	0.239626
775	0.979665	0.239935	0.939666	0.239935	0.931821	0.239935	0.817269	0.239935
776	0.979665	0.240245	0.939512	0.240245	0.9316	0.240245	0.817067	0.240245
777	0.979589	0.240555	0.939435	0.240555	0.931379	0.240555	0.816839	0.240555
778	0.979512	0.240864	0.939359	0.240864	0.931184	0.240864	0.81656	0.240864
779	0.979513	0.241174	0.939103	0.241174	0.93099	0.241174	0.816333	0.241174
780	0.979539	0.241483	0.939002	0.241483	0.930848	0.241483	0.81603	0.241483
781	0.979565	0.241793	0.9389	0.241793	0.930552	0.241793	0.815856	0.241793
782	0.979463	0.242102	0.938697	0.242102	0.93036	0.242102	0.815606	0.242102
783	0.979413	0.242412	0.938571	0.242412	0.930142	0.242412	0.815305	0.242412
784	0.979388	0.242722	0.938471	0.242722	0.929976	0.242722	0.815056	0.242722
785	0.979338	0.243031	0.93832	0.243031	0.929785	0.243031	0.814807	0.243031
786	0.979364	0.243341	0.93822	0.243341	0.929646	0.243341	0.814585	0.243341
787	0.979365	0.24365	0.937918	0.24365	0.929405	0.24365	0.814363	0.24365
788	0.979315	0.24396	0.937819	0.24396	0.929266	0.24396	0.814294	0.24396
789	0.979291	0.24427	0.937644	0.24427	0.929127	0.24427	0.813972	0.24427
790	0.979292	0.244579	0.937521	0.244579	0.928989	0.244579	0.813777	0.244579
791	0.979242	0.244889	0.937473	0.244889	0.9287	0.244889	0.813431	0.244889
792	0.979192	0.245198	0.937451	0.245198	0.928613	0.245198	0.813086	0.245198
793	0.979143	0.245508	0.937253	0.245508	0.928501	0.245508	0.812918	0.245508
794	0.979144	0.245817	0.937155	0.245817	0.928365	0.245817	0.812826	0.245817
795	0.979145	0.246127	0.936857	0.246127	0.928128	0.246127	0.812684	0.246127
796	0.979121	0.246437	0.936685	0.246437	0.927992	0.246437	0.812417	0.246437
797	0.979022	0.246746	0.936539	0.246746	0.927906	0.246746	0.8122	0.246746
798	0.978998	0.247056	0.936317	0.247056	0.927646	0.247056	0.811985	0.247056
799	0.978899	0.247365	0.936122	0.247365	0.927586	0.247365	0.811719	0.247365
800	0.978826	0.247675	0.935927	0.247675	0.927477	0.247675	0.811555	0.247675
801	0.978802	0.247985	0.935607	0.247985	0.927243	0.247985	0.811316	0.247985
802	0.978754	0.248294	0.935363	0.248294	0.927109	0.248294	0.810927	0.248294
803	0.97868	0.248604	0.935145	0.248604	0.926776	0.248604	0.810739	0.248604
804	0.978657	0.248913	0.935002	0.248913	0.926519	0.248913	0.810527	0.248913
805	0.978684	0.249223	0.934908	0.249223	0.926387	0.249223	0.810315	0.249223
806	0.97871	0.249533	0.93489	0.249533	0.926205	0.249533	0.810178	0.249533
807	0.978687	0.249842	0.934723	0.249842	0.926049	0.249842	0.809868	0.249842
808	0.978689	0.250152	0.934507	0.250152	0.925769	0.250152	0.809584	0.250152
809	0.978616	0.250461	0.934439	0.250461	0.92554	0.250461	0.809325	0.250461
810	0.978568	0.250771	0.934347	0.250771	0.92531	0.250771	0.809091	0.250771
811	0.978546	0.25108	0.934256	0.25108	0.925181	0.25108	0.808809	0.25108
812	0.978547	0.25139	0.934189	0.25139	0.925076	0.25139	0.808675	0.25139
813	0.978525	0.2517	0.934024	0.2517	0.924897	0.2517	0.808443	0.2517
814	0.978526	0.252009	0.93381	0.252009	0.924744	0.252009	0.808334	0.252009
815	0.97843	0.252319	0.933597	0.252319	0.924615	0.252319	0.808127	0.252319
816	0.978432	0.252628	0.933433	0.252628	0.924414	0.252628	0.807774	0.252628
817	0.978409	0.252938	0.933343	0.252938	0.924212	0.252938	0.807569	0.252938
818	0.978387	0.253248	0.933205	0.253248	0.923889	0.253248	0.807462	0.253248
819	0.978389	0.253557	0.933042	0.253557	0.923567	0.253557	0.807111	0.253557
820	0.978391	0.253867	0.933002	0.253867	0.923392	0.253867	0.806761	0.253867
821	0.978295	0.254176	0.932693	0.254176	0.923047	0.254176	0.806582	0.254176
822	0.978249	0.254486	0.932629	0.254486	0.9228	0.254486	0.806501	0.254486
823	0.978202	0.254795	0.93242	0.254795	0.922554	0.254795	0.806153	0.254795
824	0.97818	0.255105	0.932307	0.255105	0.922405	0.255105	0.806048	0.255105
825	0.978134	0.255415	0.932171	0.255415	0.922281	0.255415	0.805823	0.255415
826	0.978136	0.255724	0.931987	0.255724	0.922181	0.255724	0.805525	0.255724
827	0.978138	0.256034	0.931828	0.256034	0.921864	0.256034	0.80547	0.256034
828	0.97802	0.256343	0.931813	0.256343	0.921644	0.256343	0.805295	0.256343
829	0.977974	0.256653	0.93163	0.256653	0.921401	0.256653	0.805119	0.256653
830	0.977904	0.256963	0.931447	0.256963	0.921231	0.256963	0.805017	0.256963
831	0.977907	0.257272	0.931313	0.257272	0.920892	0.257272	0.80477	0.257272
832	0.977861	0.257582	0.931276	0.257582	0.920819	0.257582	0.8045	0.257582
833	0.97784	0.257891	0.931142	0.257891	0.920578	0.257891	0.804158	0.257891
834	0.977794	0.258201	0.930985	0.258201	0.920314	0.258201	0.803842	0.258201
835	0.977821	0.258511	0.9309	0.258511	0.920146	0.258511	0.803574	0.258511
836	0.977728	0.25882	0.930743	0.25882	0.920002	0.25882	0.803474	0.25882
837	0.977731	0.25913	0.930563	0.25913	0.919643	0.25913	0.803231	0.25913
838	0.977685	0.259439	0.930384	0.259439	0.919405	0.259439	0.803107	0.259439
839	0.977641	0.259749	0.930133	0.259749	0.919144	0.259749	0.80277	0.259749
840	0.977596	0.260058	0.930073	0.260058	0.918883	0.260058	0.802576	0.260058
841	0.977527	0.260368	0.929776	0.260368	0.918789	0.260368	0.802264	0.260368
842	0.977506	0.260678	0.929669	0.260678	0.918553	0.260678	0.802	0.260678
843	0.977486	0.260987	0.929634	0.260987	0.918365	0.260987	0.801903	0.260987
844	0.977441	0.261297	0.929433	0.261297	0.917964	0.261297	0.801592	0.261297
845	0.977397	0.261606	0.929185	0.261606	0.917801	0.261606	0.801259	0.261606
846	0.977424	0.261916	0.928985	0.261916	0.917662	0.261916	0.801069	0.261916
847	0.977427	0.262226	0.928856	0.262226	0.917475	0.262226	0.800784	0.262226
848	0.977335	0.262535	0.92861	0.262535	0.917384	0.262535	0.800571	0.262535
849	0.977268	0.262845	0.928341	0.262845	0.917152	0.262845	0.800429	0.262845
850	0.97713	0.263154	0.928166	0.263154	0.917037	0.263154	0.800216	0.263154
851	0.977063	0.263464	0.928016	0.263464	0.916947	0.263464	0.799958	0.263464
852	0.976972	0.263773	0.927748	0.263773	0.916903	0.263773	0.7997	0.263773
853	0.976906	0.264083	0.927528	0.264083	0.916719	0.264083	0.799536	0.264083
854	0.976886	0.264393	0.927308	0.264393	0.916442	0.264393	0.799279	0.264393
855	0.976843	0.264702	0.92716	0.264702	0.916283	0.264702	0.799069	0.264702
856	0.9768	0.265012	0.927081	0.265012	0.9161	0.265012	0.798836	0.265012
857	0.97671	0.265321	0.92684	0.265321	0.915895	0.265321	0.798581	0.265321
858	0.976691	0.265631	0.926668	0.265631	0.915736	0.265631	0.798326	0.265631
859	0.976694	0.265941	0.926567	0.265941	0.915415	0.265941	0.798119	0.265941
860	0.976652	0.26625	0.926327	0.26625	0.915258	0.26625	0.797981	0.26625
861	0.976656	0.26656	0.926181	0.26656	0.915031	0.26656	0.797659	0.26656
862	0.976683	0.266869	0.925941	0.266869	0.914921	0.266869	0.79729	0.266869
863	0.976617	0.267179	0.925703	0.267179	0.914718	0.267179	0.797154	0.267179
864	0.976575	0.267489	0.925557	0.267489	0.914446	0.267489	0.796949	0.267489
865	0.976509	0.267798	0.925435	0.267798	0.914152	0.267798	0.796791	0.267798
866	0.976536	0.268108	0.925198	0.268108	0.913882	0.268108	0.79661	0.268108
867	0.976448	0.268417	0.924961	0.268417	0.913566	0.268417	0.796429	0.268417
868	0.976383	0.268727	0.924748	0.268727	0.913251	0.268727	0.796203	0.268727
869	0.976364	0.269036	0.924559	0.269036	0.91289	0.269036	0.796023	0.269036
870	0.976276	0.269346	0.924324	0.269346	0.912554	0.269346	0.795775	0.269346
871	0.976189	0.269656	0.92425	0.269656	0.91231	0.269656	0.795527	0.269656
872	0.976193	0.269965	0.924038	0.269965	0.912181	0.269965	0.795349	0.269965
873	0.976106	0.270275	0.923942	0.270275	0.912007	0.270275	0.795354	0.270275
874	0.976042	0.270584	0.923869	0.270584	0.911741	0.270584	0.795039	0.270584
875	0.976001	0.270894	0.92359	0.270894	0.911293	0.270894	0.794725	0.270894
876	0.976005	0.271204	0.923358	0.271204	0.911144	0.271204	0.794502	0.271204
877	0.975987	0.271513	0.923331	0.271513	0.910948	0.271513	0.794098	0.271513
878	0.975969	0.271823	0.923236	0.271823	0.910731	0.271823	0.793786	0.271823
879	0.975928	0.272132	0.922982	0.272132	0.910468	0.272132	0.793497	0.272132
880	0.975841	0.272442	0.922774	0.272442	0.910252	0.272442	0.793232	0.272442
881	0.975755	0.272751	0.922635	0.272751	0.910059	0.272751	0.793081	0.272751
882	0.975715	0.273061	0.922451	0.273061	0.909798	0.273061	0.792771	0.273061
883	0.975742	0.273371	0.922199	0.273371	0.909651	0.273371	0.792553	0.273371
884	0.975657	0.27368	0.922038	0.27368	0.909527	0.27368	0.792335	0.27368
885	0.975616	0.27399	0.92181	0.27399	0.909403	0.27399	0.792095	0.27399
886	0.975486	0.274299	0.921717	0.274299	0.909257	0.274299	0.791833	0.274299
887	0.975446	0.274609	0.921558	0.274609	0.909021	0.274609	0.791685	0.274609
888	0.975406	0.274919	0.921331	0.274919	0.908876	0.274919	0.791446	0.274919
889	0.975366	0.275228	0.921217	0.275228	0.908528	0.275228	0.791321	0.275228
890	0.975304	0.275538	0.921103	0.275538	0.908384	0.275538	0.791106	0.275538
891	0.975242	0.275847	0.920967	0.275847	0.908173	0.275847	0.790802	0.275847
892	0.97527	0.276157	0.920787	0.276157	0.907984	0.276157	0.790498	0.276157
893	0.975208	0.276467	0.920741	0.276467	0.907886	0.276467	0.790105	0.276467
894	0.975168	0.276776	0.920583	0.276776	0.907631	0.276776	0.789915	0.276776
895	0.97504	0.277086	0.920382	0.277086	0.907399	0.277086	0.789703	0.277086
896	0.975001	0.277395	0.920136	0.277395	0.907212	0.277395	0.789514	0.277395
897	0.974917	0.277705	0.91989	0.277705	0.907092	0.277705	0.789258	0.277705
898	0.974811	0.278014	0.919735	0.278014	0.906973	0.278014	0.789092	0.278014
899	0.974706	0.278324	0.91969	0.278324	0.906587	0.278324	0.788926	0.278324
900	0.974534	0.278634	0.919513	0.278634	0.90638	0.278634	0.788627	0.278634
901	0.974451	0.278943	0.919402	0.278943	0.906129	0.278943	0.788351	0.278943
902	0.974346	0.279253	0.919248	0.279253	0.905789	0.279253	0.78812	0.279253
903	0.974242	0.279562	0.919138	0.279562	0.905539	0.279562	0.78789	0.279562
904	0.974204	0.279872	0.919028	0.279872	0.905091	0.279872	0.787748	0.279872
905	0.974166	0.280182	0.918875	0.280182	0.904952	0.280182	0.787541	0.280182
906	0.97404	0.280491	0.918677	0.280491	0.90455	0.280491	0.787267	0.280491
907	0.973959	0.280801	0.918502	0.280801	0.904324	0.280801	0.786951	0.280801
908	0.973943	0.28111	0.918394	0.28111	0.904187	0.28111	0.786833	0.28111
909	0.973972	0.28142	0.918308	0.28142	0.903786	0.28142	0.786561	0.28142
910	0.973913	0.281729	0.918068	0.281729	0.903475	0.281729	0.7864	0.281729
911	0.973788	0.282039	0.917982	0.282039	0.90312	0.282039	0.786152	0.282039
912	0.973685	0.282349	0.917897	0.282349	0.902897	0.282349	0.785838	0.282349
913	0.973648	0.282658	0.917811	0.282658	0.902697	0.282658	0.785503	0.282658
914	0.973655	0.282968	0.917617	0.282968	0.902475	0.282968	0.785344	0.282968
915	0.973618	0.283277	0.917532	0.283277	0.902254	0.283277	0.785032	0.283277
916	0.973516	0.283587	0.917294	0.283587	0.901989	0.283587	0.78483	0.283587
917	0.973414	0.283897	0.917254	0.283897	0.901725	0.283897	0.78465	0.283897
918	0.973377	0.284206	0.917191	0.284206	0.90144	0.284206	0.784406	0.284206
919	0.973319	0.284516	0.917129	0.284516	0.901264	0.284516	0.784053	0.284516
920	0.973261	0.284825	0.916937	0.284825	0.901133	0.284825	0.783983	0.284825
921	0.973095	0.285135	0.91681	0.285135	0.900936	0.285135	0.783718	0.285135
922	0.972972	0.285445	0.916423	0.285445	0.900696	0.285445	0.783584	0.285445
923	0.97285	0.285754	0.916318	0.285754	0.900327	0.285754	0.783428	0.285754
924	0.972858	0.286064	0.916127	0.286064	0.900089	0.286064	0.783187	0.286064
925	0.972779	0.286373	0.915959	0.286373	0.899937	0.286373	0.782945	0.286373
926	0.972614	0.286683	0.915898	0.286683	0.899829	0.286683	0.782812	0.286683
927	0.972536	0.286992	0.915773	0.286992	0.899614	0.286992	0.782529	0.286992
928	0.972479	0.287302	0.915627	0.287302	0.899291	0.287302	0.782203	0.287302
929	0.972379	0.287612	0.915459	0.287612	0.899163	0.287612	0.781878	0.287612
930	0.972216	0.287921	0.915206	0.287921	0.898948	0.287921	0.781682	0.287921
931	0.972181	0.288231	0.914996	0.288231	0.898692	0.288231	0.781315	0.288231
932	0.972168	0.28854	0.91483	0.28854	0.898479	0.28854	0.781056	0.28854
933	0.972069	0.28885	0.914643	0.28885	0.898394	0.28885	0.780798	0.28885
934	0.971971	0.28916	0.914434	0.28916	0.898054	0.28916	0.780476	0.28916
935	0.971894	0.289469	0.914312	0.289469	0.897799	0.289469	0.780154	0.289469
936	0.971795	0.289779	0.914147	0.289779	0.897609	0.289779	0.779898	0.289779
937	0.971762	0.290088	0.913983	0.290088	0.897355	0.290088	0.779663	0.290088
938	0.971749	0.290398	0.913797	0.290398	0.897209	0.290398	0.779365	0.290398
939	0.971694	0.290707	0.91374	0.290707	0.897042	0.290707	0.779131	0.290707
940	0.971639	0.291017	0.913683	0.291017	0.896832	0.291017	0.778813	0.291017
941	0.97152	0.291327	0.913477	0.291327	0.896687	0.291327	0.778538	0.291327
942	0.971402	0.291636	0.913356	0.291636	0.896457	0.291636	0.7782	0.291636
943	0.971326	0.291946	0.913215	0.291946	0.896375	0.291946	0.777905	0.291946
944	0.971335	0.292255	0.912989	0.292255	0.896273	0.292255	0.777653	0.292255
945	0.971218	0.292565	0.912764	0.292565	0.896172	0.292565	0.777402	0.292565
946	0.971163	0.292875	0.912602	0.292875	0.895901	0.292875	0.777172	0.292875
947	0.971152	0.293184	0.912483	0.293184	0.895778	0.293184	0.777111	0.293184
948	0.971098	0.293494	0.91228	0.293494	0.895614	0.293494	0.776861	0.293494
949	0.971044	0.293803	0.912078	0.293803	0.895281	0.293803	0.776696	0.293803
950	0.971011	0.294113	0.911939	0.294113	0.895013	0.294113	0.776426	0.294113
951	0.970915	0.294422	0.911758	0.294422	0.894829	0.294422	0.77624	0.294422
952	0.970883	0.294732	0.911662	0.294732	0.894687	0.294732	0.77595	0.294732
953	0.970788	0.295042	0.911565	0.295042	0.894483	0.295042	0.775703	0.295042
954	0.970651	0.295351	0.911365	0.295351	0.894279	0.295351	0.775393	0.295351
955	0.970577	0.295661	0.911206	0.295661	0.893971	0.295661	0.77523	0.295661
956	0.970545	0.29597	0.910985	0.29597	0.893831	0.29597	0.775026	0.29597
957	0.970492	0.29628	0.910827	0.29628	0.893607	0.29628	0.774738	0.29628
958	0.970481	0.29659	0.910628	0.29659	0.893468	0.29659	0.774577	0.29659
959	0.97047	0.296899	0.910409	0.296899	0.893203	0.296899	0.774249	0.296899
960	0.970417	0.297209	0.910148	0.297209	0.893065	0.297209	0.774046	0.297209
961	0.970427	0.297518	0.909991	0.297518	0.892926	0.297518	0.773844	0.297518
962	0.970396	0.297828	0.909877	0.297828	0.892747	0.297828	0.773643	0.297828
963	0.970343	0.298138	0.909763	0.298138	0.892505	0.298138	0.7734	0.298138
964	0.970291	0.298447	0.909545	0.298447	0.892243	0.298447	0.773179	0.298447
965	0.97026	0.298757	0.909411	0.298757	0.892023	0.298757	0.77302	0.298757
966	0.970208	0.299066	0.909257	0.299066	0.891721	0.299066	0.772738	0.299066
967	0.970114	0.299376	0.909102	0.299376	0.891378	0.299376	0.772394	0.299376
968	0.969959	0.299685	0.908948	0.299685	0.891118	0.299685	0.772236	0.299685
969	0.969866	0.299995	0.908877	0.299995	0.891045	0.299995	0.771935	0.299995
970	0.969836	0.300305	0.908765	0.300305	0.890909	0.300305	0.771592	0.300305
971	0.969743	0.300614	0.90857	0.300614	0.890651	0.300614	0.771519	0.300614
972	0.96963	0.300924	0.908418	0.300924	0.890373	0.300924	0.771363	0.300924
973	0.969538	0.301233	0.908162	0.301233	0.890074	0.301233	0.771043	0.301233
974	0.969487	0.301543	0.908051	0.301543	0.889879	0.301543	0.770867	0.301543
975	0.969478	0.301853	0.907981	0.301853	0.889602	0.301853	0.770794	0.301853
976	0.969488	0.302162	0.907809	0.302162	0.889367	0.302162	0.77066	0.302162
977	0.969479	0.302472	0.907576	0.302472	0.889071	0.302472	0.770547	0.302472
978	0.969428	0.302781	0.907425	0.302781	0.888898	0.302781	0.770311	0.302781
979	0.969296	0.303091	0.907234	0.303091	0.888562	0.303091	0.770015	0.303091
980	0.969205	0.3034	0.907063	0.3034	0.888206	0.3034	0.769699	0.3034
981	0.969093	0.30371	0.906852	0.30371	0.888015	0.30371	0.769485	0.30371
982	0.969043	0.30402	0.906723	0.30402	0.88764	0.30402	0.769251	0.30402
983	0.969034	0.304329	0.906533	0.304329	0.887408	0.304329	0.768896	0.304329
984	0.968944	0.304639	0.906282	0.304639	0.887258	0.304639	0.768663	0.304639
985	0.968833	0.304948	0.906296	0.304948	0.886987	0.304948	0.768411	0.304948
986	0.968743	0.305258	0.906128	0.305258	0.886696	0.305258	0.768139	0.305258
987	0.968734	0.305568	0.90598	0.305568	0.886365	0.305568	0.767928	0.305568
988	0.968665	0.305877	0.905771	0.305877	0.886075	0.305877	0.767697	0.305877
989	0.968636	0.306187	0.905624	0.306187	0.885826	0.306187	0.767487	0.306187
990	0.968586	0.306496	0.905497	0.306496	0.885497	0.306496	0.767217	0.306496
991	0.968497	0.306806	0.90537	0.306806	0.885229	0.306806	0.767028	0.306806
992	0.968428	0.307116	0.905183	0.307116	0.885002	0.307116	0.766678	0.307116
993	0.968359	0.307425	0.905077	0.307425	0.884776	0.307425	0.766591	0.307425
994	0.968351	0.307735	0.904891	0.307735	0.884509	0.307735	0.766484	0.307735
995	0.968362	0.308044	0.904766	0.308044	0.884384	0.308044	0.766316	0.308044
996	0.968274	0.308354	0.904701	0.308354	0.884119	0.308354	0.765969	0.308354
997	0.968165	0.308663	0.904495	0.308663	0.883734	0.308663	0.765762	0.308663
998	0.968077	0.308973	0.904391	0.308973	0.883489	0.308973	0.765516	0.308973
999	0.968029	0.309283	0.904166	0.309283	0.883125	0.309283	0.76529	0.309283
1000	0.967961	0.309592	0.903942	0.309592	0.882882	0.309592	0.765085	0.309592
1001	0.967873	0.309902	0.903638	0.309902	0.8828	0.309902	0.76482	0.309902
1002	0.967845	0.310211	0.903495	0.310211	0.882717	0.310211	0.764615	0.310211
1003	0.967757	0.310521	0.903372	0.310521	0.882555	0.310521	0.764491	0.310521
1004	0.96773	0.310831	0.903229	0.310831	0.882233	0.310831	0.764407	0.310831
1005	0.967662	0.31114	0.903166	0.31114	0.881992	0.31114	0.764204	0.31114
1006	0.967615	0.31145	0.902885	0.31145	0.881792	0.31145	0.76406	0.31145
1007	0.967548	0.311759	0.902643	0.311759	0.881512	0.311759	0.763739	0.311759
1008	0.967501	0.312069	0.902601	0.312069	0.881252	0.312069	0.763655	0.312069
1009	0.967434	0.312378	0.902499	0.312378	0.880993	0.312378	0.763414	0.312378
1010	0.967347	0.312688	0.902299	0.312688	0.880814	0.312688	0.763074	0.312688
1011	0.96732	0.312998	0.902257	0.312998	0.880616	0.312998	0.762715	0.312998
1012	0.967194	0.313307	0.902136	0.313307	0.880358	0.313307	0.762455	0.313307
1013	0.967167	0.313617	0.901917	0.313617	0.880081	0.313617	0.762236	0.313617
1014	0.96718	0.313926	0.901659	0.313926	0.879805	0.313926	0.761997	0.313926
1015	0.967114	0.314236	0.90144	0.314236	0.87949	0.314236	0.76168	0.314236
1016	0.967068	0.314546	0.901321	0.314546	0.879235	0.314546	0.761461	0.314546
1017	0.966982	0.314855	0.901182	0.314855	0.879078	0.314855	0.761342	0.314855
1018	0.966877	0.315165	0.900925	0.315165	0.878725	0.315165	0.761203	0.315165
1019	0.966811	0.315474	0.90065	0.315474	0.878511	0.315474	0.760888	0.315474
1020	0.966726	0.315784	0.900433	0.315784	0.878159	0.315784	0.760652	0.315784
1021	0.966661	0.316094	0.900178	0.316094	0.877926	0.316094	0.760436	0.316094
1022	0.966654	0.316403	0.900002	0.316403	0.877713	0.316403	0.760259	0.316403
1023	0.966609	0.316713	0.899846	0.316713	0.877441	0.316713	0.760083	0.316713
1024	0.966505	0.317022	0.899729	0.317022	0.877288	0.317022	0.759848	0.317022
1025	0.966479	0.317332	0.899573	0.317332	0.877115	0.317332	0.759712	0.317332
1026	0.966453	0.317641	0.899359	0.317641	0.876903	0.317641	0.759595	0.317641
1027	0.966408	0.317951	0.899165	0.317951	0.876653	0.317951	0.759459	0.317951
1028	0.966304	0.318261	0.89899	0.318261	0.876403	0.318261	0.759129	0.318261
1029	0.966317	0.31857	0.898816	0.31857	0.876251	0.31857	0.758936	0.31857
1030	0.966331	0.31888	0.898701	0.31888	0.876041	0.31888	0.758704	0.31888
1031	0.96615	0.319189	0.898528	0.319189	0.875774	0.319189	0.75853	0.319189
1032	0.966067	0.319499	0.898374	0.319499	0.875506	0.319499	0.758299	0.319499
1033	0.966003	0.319809	0.898124	0.319809	0.875259	0.319809	0.758088	0.319809
1034	0.965939	0.320118	0.898029	0.320118	0.87507	0.320118	0.7578	0.320118
1035	0.965914	0.320428	0.897818	0.320428	0.874804	0.320428	0.757609	0.320428
1036	0.965811	0.320737	0.897666	0.320737	0.874558	0.320737	0.757418	0.320737
1037	0.965825	0.321047	0.897533	0.321047	0.874371	0.321047	0.757227	0.321047
1038	0.965742	0.321356	0.897439	0.321356	0.874203	0.321356	0.757115	0.321356
1039	0.965641	0.321666	0.897249	0.321666	0.874151	0.321666	0.756886	0.321666
1040	0.965578	0.321976	0.897079	0.321976	0.873964	0.321976	0.756678	0.321976
1041	0.965495	0.322285	0.896851	0.322285	0.873816	0.322285	0.756297	0.322285
1042	0.965433	0.322595	0.896643	0.322595	0.873822	0.322595	0.75607	0.322595
1043	0.96537	0.322904	0.896416	0.322904	0.873655	0.322904	0.755786	0.322904
1044	0.965345	0.323214	0.896286	0.323214	0.873336	0.323214	0.755445	0.323214
1045	0.965321	0.323524	0.896155	0.323524	0.873036	0.323524	0.755143	0.323524
1046	0.965335	0.323833	0.895968	0.323833	0.87289	0.323833	0.754861	0.323833
1047	0.965235	0.324143	0.895647	0.324143	0.872533	0.324143	0.754656	0.324143
1048	0.965192	0.324452	0.895441	0.324452	0.872216	0.324452	0.754394	0.324452
1049	0.96511	0.324762	0.895274	0.324762	0.872033	0.324762	0.75419	0.324762
1050	0.965067	0.325072	0.895202	0.325072	0.871698	0.325072	0.753967	0.325072
1051	0.965063	0.325381	0.894997	0.325381	0.871496	0.325381	0.753687	0.325381
1052	0.965001	0.325691	0.894812	0.325691	0.871257	0.325691	0.753389	0.325691
1053	0.964958	0.326	0.894627	0.326	0.871019	0.326	0.753034	0.326
1054	0.964896	0.32631	0.894518	0.32631	0.87078	0.32631	0.752775	0.32631
1055	0.964816	0.326619	0.894334	0.326619	0.870524	0.326619	0.752554	0.326619
1056	0.964698	0.326929	0.894074	0.326929	0.87023	0.326929	0.752277	0.326929
1057	0.964599	0.327239	0.893966	0.327239	0.869917	0.327239	0.752001	0.327239
1058	0.964519	0.327548	0.893764	0.327548	0.869605	0.327548	0.751819	0.327548
1059	0.964382	0.327858	0.893656	0.327858	0.869294	0.327858	0.751638	0.327858
1060	0.964303	0.328167	0.89353	0.328167	0.869021	0.328167	0.751363	0.328167
1061	0.964185	0.328477	0.89331	0.328477	0.868749	0.328477	0.751107	0.328477
1062	0.964106	0.328787	0.893128	0.328787	0.868308	0.328787	0.750777	0.328787
1063	0.964083	0.329096	0.893097	0.329096	0.868093	0.329096	0.750522	0.329096
1064	0.964042	0.329406	0.892934	0.329406	0.867803	0.329406	0.750343	0.329406
1065	0.964019	0.329715	0.892734	0.329715	0.867495	0.329715	0.750221	0.329715
1066	0.963959	0.330025	0.892572	0.330025	0.867263	0.330025	0.749948	0.330025
1067	0.963899	0.330334	0.892373	0.330334	0.867088	0.330334	0.749658	0.330334
1068	0.963858	0.330644	0.892137	0.330644	0.86695	0.330644	0.749405	0.330644
1069	0.96378	0.330954	0.89192	0.330954	0.866607	0.330954	0.74921	0.330954
1070	0.96372	0.331263	0.891834	0.331263	0.866358	0.331263	0.748921	0.331263
1071	0.963698	0.331573	0.891767	0.331573	0.866053	0.331573	0.748651	0.331573
1072	0.963583	0.331882	0.891588	0.331882	0.865861	0.331882	0.748419	0.331882
1073	0.963505	0.332192	0.891447	0.332192	0.865743	0.332192	0.74815	0.332192
1074	0.963464	0.332502	0.891324	0.332502	0.865552	0.332502	0.747863	0.332502
1075	0.963368	0.332811	0.891165	0.332811	0.865286	0.332811	0.74754	0.332811
1076	0.963384	0.333121	0.89108	0.333121	0.865021	0.333121	0.747347	0.333121
1077	0.963325	0.33343	0.890884	0.33343	0.864756	0.33343	0.747136	0.33343
1078	0.963303	0.33374	0.890633	0.33374	0.864474	0.33374	0.746869	0.33374
1079	0.963189	0.33405	0.890419	0.33405	0.864173	0.33405	0.746603	0.33405
1080	0.963167	0.334359	0.89015	0.334359	0.863928	0.334359	0.746357	0.334359
1081	0.963072	0.334669	0.889956	0.334669	0.863666	0.334669	0.746036	0.334669
1082	0.963014	0.334978	0.889854	0.334978	0.863293	0.334978	0.74592	0.334978
1083	0.962955	0.335288	0.889771	0.335288	0.863123	0.335288	0.745563	0.335288
1084	0.962787	0.335597	0.889541	0.335597	0.862807	0.335597	0.745208	0.335597
1085	0.962637	0.335907	0.889292	0.335907	0.862528	0.335907	0.744853	0.335907
1086	0.962579	0.336217	0.889155	0.336217	0.862378	0.336217	0.744664	0.336217
1087	0.962485	0.336526	0.888962	0.336526	0.862155	0.336526	0.744531	0.336526
1088	0.96239	0.336836	0.888881	0.336836	0.861914	0.336836	0.74438	0.336836
1089	0.962315	0.337145	0.888615	0.337145	0.861619	0.337145	0.744027	0.337145
1090	0.962184	0.337455	0.888351	0.337455	0.861214	0.337455	0.743711	0.337455
1091	0.962072	0.337765	0.88816	0.337765	0.860956	0.337765	0.743488	0.337765
1092	0.961997	0.338074	0.888024	0.338074	0.860644	0.338074	0.743173	0.338074
1093	0.961867	0.338384	0.887907	0.338384	0.860423	0.338384	0.743042	0.338384
1094	0.961719	0.338693	0.887717	0.338693	0.860149	0.338693	0.74271	0.338693
1095	0.961608	0.339003	0.887582	0.339003	0.859893	0.339003	0.742489	0.339003
1096	0.961552	0.339312	0.887356	0.339312	0.859583	0.339312	0.742194	0.339312
1097	0.961459	0.339622	0.887204	0.339622	0.8592	0.339622	0.741901	0.339622
1098	0.961403	0.339932	0.886978	0.339932	0.858964	0.339932	0.741608	0.339932
1099	0.961256	0.340241	0.886899	0.340241	0.85882	0.340241	0.741406	0.340241
1100	0.961128	0.340551	0.886766	0.340551	0.858457	0.340551	0.741187	0.340551
1101	0.960963	0.34086	0.886451	0.34086	0.858295	0.34086	0.740949	0.34086
1102	0.960926	0.34117	0.886372	0.34117	0.858115	0.34117	0.740731	0.34117
1103	0.960799	0.34148	0.886167	0.34148	0.857881	0.34148	0.740367	0.34148
1104	0.960653	0.341789	0.885998	0.341789	0.857684	0.341789	0.740295	0.341789
1105	0.96058	0.342099	0.885776	0.342099	0.857541	0.342099	0.740059	0.342099
1106	0.960543	0.342408	0.885644	0.342408	0.85729	0.342408	0.73986	0.342408
1107	0.96047	0.342718	0.885494	0.342718	0.857112	0.342718	0.739661	0.342718
1108	0.960434	0.343028	0.885363	0.343028	0.856988	0.343028	0.739445	0.343028
1109	0.960289	0.343337	0.885106	0.343337	0.856666	0.343337	0.739355	0.343337
1110	0.960181	0.343647	0.884921	0.343647	0.856399	0.343647	0.73923	0.343647
1111	0.960073	0.343956	0.884773	0.343956	0.856042	0.343956	0.739105	0.343956
1112	0.960001	0.344266	0.884606	0.344266	0.855902	0.344266	0.738818	0.344266
1113	0.959947	0.344575	0.884476	0.344575	0.855672	0.344575	0.738585	0.344575
1114	0.959947	0.344885	0.884311	0.344885	0.855442	0.344885	0.738425	0.344885
1115	0.959875	0.345195	0.884038	0.345195	0.855267	0.345195	0.738193	0.345195
1116	0.95975	0.345504	0.883855	0.345504	0.855074	0.345504	0.738015	0.345504
1117	0.959661	0.345814	0.883708	0.345814	0.854918	0.345814	0.737838	0.345814
1118	0.959589	0.346123	0.883473	0.346123	0.8546	0.346123	0.737554	0.346123
1119	0.959536	0.346433	0.883255	0.346433	0.85439	0.346433	0.737324	0.346433
1120	0.959447	0.346743	0.883109	0.346743	0.854074	0.346743	0.737165	0.346743
1121	0.959412	0.347052	0.882875	0.347052	0.853865	0.347052	0.736865	0.347052
1122	0.959323	0.347362	0.882694	0.347362	0.853585	0.347362	0.736636	0.347362
1123	0.959253	0.347671	0.882513	0.347671	0.853431	0.347671	0.736318	0.347671
1124	0.959164	0.347981	0.882351	0.347981	0.853099	0.347981	0.736197	0.347981
1125	0.959041	0.34829	0.882135	0.34829	0.852927	0.34829	0.73588	0.34829
1126	0.958971	0.3486	0.881974	0.3486	0.852614	0.3486	0.735546	0.3486
1127	0.9589	0.34891	0.881777	0.34891	0.852478	0.34891	0.73532	0.34891
1128	0.958777	0.349219	0.881616	0.349219	0.852219	0.349219	0.7352	0.349219
1129	0.958619	0.349529	0.881384	0.349529	0.851978	0.349529	0.73485	0.349529
1130	0.958496	0.349838	0.881135	0.349838	0.851684	0.349838	0.734624	0.349838
1131	0.958409	0.350148	0.880992	0.350148	0.851373	0.350148	0.734417	0.350148
1132	0.95834	0.350458	0.880744	0.350458	0.851045	0.350458	0.734139	0.350458
1133	0.958253	0.350767	0.880496	0.350767	0.850823	0.350767	0.733897	0.350767
1134	0.958202	0.351077	0.880372	0.351077	0.850602	0.351077	0.733585	0.351077
1135	0.958098	0.351386	0.880266	0.351386	0.850311	0.351386	0.733414	0.351386
1136	0.958047	0.351696	0.880161	0.351696	0.850073	0.351696	0.733244	0.351696
1137	0.95796	0.352005	0.879932	0.352005	0.849695	0.352005	0.732986	0.352005
1138	0.957927	0.352315	0.879809	0.352315	0.849475	0.352315	0.732694	0.352315
1139	0.957823	0.352625	0.879704	0.352625	0.849291	0.352625	0.732507	0.352625
1140	0.957667	0.352934	0.879476	0.352934	0.84909	0.352934	0.732303	0.352934
1141	0.957529	0.353244	0.879389	0.353244	0.848819	0.353244	0.732029	0.353244
1142	0.957374	0.353553	0.879214	0.353553	0.848549	0.353553	0.731774	0.353553
1143	0.957289	0.353863	0.87897	0.353863	0.848262	0.353863	0.731553	0.353863
1144	0.957273	0.354173	0.878761	0.354173	0.847922	0.354173	0.731351	0.354173
1145	0.957136	0.354482	0.87864	0.354482	0.847671	0.354482	0.730992	0.354482
1146	0.956982	0.354792	0.878449	0.354792	0.84742	0.354792	0.730825	0.354792
1147	0.95688	0.355101	0.87838	0.355101	0.847204	0.355101	0.730659	0.355101
1148	0.956778	0.355411	0.878277	0.355411	0.846971	0.355411	0.730388	0.355411
1149	0.956711	0.355721	0.878105	0.355721	0.846669	0.355721	0.730135	0.355721
1150	0.956662	0.35603	0.877933	0.35603	0.846507	0.35603	0.729935	0.35603
1151	0.956526	0.35634	0.877622	0.35634	0.84631	0.35634	0.729648	0.35634
1152	0.956459	0.356649	0.877363	0.356649	0.846027	0.356649	0.729414	0.356649
1153	0.956375	0.356959	0.877261	0.356959	0.845831	0.356959	0.72925	0.356959
1154	0.956344	0.357268	0.877021	0.357268	0.845687	0.357268	0.728965	0.357268
1155	0.956191	0.357578	0.876712	0.357578	0.845457	0.357578	0.728715	0.357578
1156	0.956143	0.357888	0.876507	0.357888	0.84521	0.357888	0.728534	0.357888
1157	0.956111	0.358197	0.876355	0.358197	0.844981	0.358197	0.728216	0.358197
1158	0.956028	0.358507	0.876168	0.358507	0.844735	0.358507	0.72807	0.358507
1159	0.955997	0.358816	0.875895	0.358816	0.844403	0.358816	0.727822	0.358816
1160	0.955949	0.359126	0.875675	0.359126	0.844106	0.359126	0.727625	0.359126
1161	0.955866	0.359436	0.875506	0.359436	0.843948	0.359436	0.727481	0.359436
1162	0.955749	0.359745	0.875338	0.359745	0.843652	0.359745	0.727337	0.359745
1163	0.95565	0.360055	0.875118	0.360055	0.843373	0.360055	0.72709	0.360055
1164	0.955602	0.360364	0.874848	0.360364	0.843267	0.360364	0.726826	0.360364
1165	0.955486	0.360674	0.874715	0.360674	0.842973	0.360674	0.72658	0.360674
1166	0.95537	0.360983	0.87453	0.360983	0.842696	0.360983	0.726334	0.360983
1167	0.955288	0.361293	0.874329	0.361293	0.842488	0.361293	0.726191	0.361293
1168	0.955189	0.361603	0.874214	0.361603	0.842331	0.361603	0.725929	0.361603
1169	0.955073	0.361912	0.873997	0.361912	0.84209	0.361912	0.72577	0.361912
1170	0.955078	0.362222	0.873831	0.362222	0.841729	0.362222	0.72556	0.362222
1171	0.954911	0.362531	0.873717	0.362531	0.841472	0.362531	0.725351	0.362531
1172	0.954881	0.362841	0.8735	0.362841	0.841231	0.362841	0.725141	0.362841
1173	0.954852	0.363151	0.87337	0.363151	0.841009	0.363151	0.724847	0.363151
1174	0.954686	0.36346	0.873188	0.36346	0.840786	0.36346	0.724638	0.36346
1175	0.954571	0.36377	0.873092	0.36377	0.840632	0.36377	0.724379	0.36377
1176	0.954542	0.364079	0.872944	0.364079	0.840377	0.364079	0.724171	0.364079
1177	0.954461	0.364389	0.872831	0.364389	0.840173	0.364389	0.723947	0.364389
1178	0.954296	0.364699	0.872617	0.364699	0.839918	0.364699	0.723689	0.364699
1179	0.954284	0.365008	0.872436	0.365008	0.83968	0.365008	0.723431	0.365008
1180	0.954187	0.365318	0.872358	0.365318	0.83946	0.365318	0.723293	0.365318
1181	0.95404	0.365627	0.872127	0.365627	0.83919	0.365627	0.723036	0.365627
1182	0.953994	0.365937	0.87188	0.365937	0.838954	0.365937	0.722813	0.365937
1183	0.953864	0.366246	0.871769	0.366246	0.838735	0.366246	0.722507	0.366246
1184	0.953818	0.366556	0.871607	0.366556	0.838415	0.366556	0.722268	0.366556
1185	0.953756	0.366866	0.871378	0.366866	0.838231	0.366866	0.722013	0.366866
1186	0.953626	0.367175	0.871166	0.367175	0.837945	0.367175	0.721792	0.367175
1187	0.953497	0.367485	0.87092	0.367485	0.837745	0.367485	0.721521	0.367485
1188	0.953469	0.367794	0.870692	0.367794	0.837528	0.367794	0.721284	0.367794
1189	0.953357	0.368104	0.870414	0.368104	0.837227	0.368104	0.721115	0.368104
1190	0.953261	0.368414	0.870305	0.368414	0.837078	0.368414	0.720828	0.368414
1191	0.953065	0.368723	0.870078	0.368723	0.836795	0.368723	0.720576	0.368723
1192	0.952971	0.369033	0.869935	0.369033	0.836664	0.369033	0.720424	0.369033
1193	0.952859	0.369342	0.869726	0.369342	0.836465	0.369342	0.720239	0.369342
1194	0.952765	0.369652	0.869533	0.369652	0.83615	0.369652	0.720021	0.369652
1195	0.952704	0.369961	0.869458	0.369961	0.835835	0.369961	0.719737	0.369961
1196	0.952643	0.370271	0.869149	0.370271	0.835571	0.370271	0.719436	0.370271
1197	0.952582	0.370581	0.869025	0.370581	0.835358	0.370581	0.719236	0.370581
1198	0.952438	0.37089	0.8688	0.37089	0.834961	0.37089	0.71902	0.37089
1199	0.952261	0.3712	0.868643	0.3712	0.834748	0.3712	0.718804	0.3712
1200	0.952217	0.371509	0.868569	0.371509	0.834503	0.371509	0.718571	0.371509
1201	0.952041	0.371819	0.868528	0.371819	0.834341	0.371819	0.718339	0.371819
1202	0.951948	0.372129	0.868288	0.372129	0.834013	0.372129	0.718108	0.372129
1203	0.951821	0.372438	0.868115	0.372438	0.833785	0.372438	0.717993	0.372438
1204	0.951728	0.372748	0.867876	0.372748	0.833491	0.372748	0.717729	0.372748
1205	0.951602	0.373057	0.86767	0.373057	0.833165	0.373057	0.717615	0.373057
1206	0.951477	0.373367	0.867465	0.373367	0.833004	0.373367	0.717335	0.373367
1207	0.951351	0.373677	0.867326	0.373677	0.832845	0.373677	0.717105	0.373677
1208	0.951259	0.373986	0.867088	0.373986	0.832519	0.373986	0.716842	0.373986
1209	0.9512	0.374296	0.866801	0.374296	0.832277	0.374296	0.71663	0.374296
1210	0.951042	0.374605	0.86663	0.374605	0.831904	0.374605	0.716418	0.374605
1211	0.950851	0.374915	0.866361	0.374915	0.831663	0.374915	0.716091	0.374915
1212	0.950776	0.375224	0.86619	0.375224	0.831405	0.375224	0.715846	0.375224
1213	0.950669	0.375534	0.866086	0.375534	0.831099	0.375534	0.715586	0.375534
1214	0.950479	0.375844	0.865933	0.375844	0.830942	0.375844	0.715309	0.375844
1215	0.950404	0.376153	0.865731	0.376153	0.830604	0.376153	0.715083	0.376153
1216	0.950297	0.376463	0.865578	0.376463	0.830332	0.376463	0.714922	0.376463
1217	0.950124	0.376772	0.865376	0.376772	0.830126	0.376772	0.714713	0.376772
1218	0.950001	0.377082	0.865224	0.377082	0.829806	0.377082	0.714504	0.377082
1219	0.949878	0.377392	0.865088	0.377392	0.829502	0.377392	0.714279	0.377392
1220	0.949837	0.377701	0.864953	0.377701	0.829249	0.377701	0.714119	0.377701
1221	0.949731	0.378011	0.864867	0.378011	0.82893	0.378011	0.713911	0.378011
1222	0.949657	0.37832	0.864552	0.37832	0.828644	0.37832	0.713671	0.37832
1223	0.949551	0.37863	0.864254	0.37863	0.828327	0.37863	0.713512	0.37863
1224	0.949494	0.378939	0.864005	0.378939	0.828042	0.378939	0.713256	0.378939
1225	0.949372	0.379249	0.863888	0.379249	0.827742	0.379249	0.713017	0.379249
1226	0.949316	0.379559	0.863754	0.379559	0.827458	0.379559	0.712762	0.379559
1227	0.949243	0.379868	0.86367	0.379868	0.82724	0.379868	0.712588	0.379868
1228	0.949138	0.380178	0.86352	0.380178	0.827022	0.380178	0.71235	0.380178
1229	0.948951	0.380487	0.863241	0.380487	0.826935	0.380487	0.712047	0.380487
1230	0.94883	0.380797	0.863108	0.380797	0.826572	0.380797	0.711777	0.380797
1231	0.948742	0.381107	0.863008	0.381107	0.826372	0.381107	0.711573	0.381107
1232	0.94867	0.381416	0.862762	0.381416	0.826237	0.381416	0.71132	0.381416
1233	0.948614	0.381726	0.862598	0.381726	0.826021	0.381726	0.710986	0.381726
1234	0.948607	0.382035	0.862417	0.382035	0.825773	0.382035	0.71075	0.382035
1235	0.948535	0.382345	0.862286	0.382345	0.825477	0.382345	0.710531	0.382345
1236	0.948431	0.382655	0.862025	0.382655	0.825197	0.382655	0.710458	0.382655
1237	0.948408	0.382964	0.861732	0.382964	0.825047	0.382964	0.710304	0.382964
1238	0.948353	0.383274	0.861634	0.383274	0.824752	0.383274	0.710005	0.383274
1239	0.948298	0.383583	0.861423	0.383583	0.824426	0.383583	0.709771	0.383583
1240	0.948243	0.383893	0.861244	0.383893	0.824083	0.383893	0.709456	0.383893
1241	0.948139	0.384202	0.861034	0.384202	0.823629	0.384202	0.709159	0.384202
1242	0.948036	0.384512	0.860791	0.384512	0.823433	0.384512	0.70891	0.384512
1243	0.947933	0.384822	0.860694	0.384822	0.82314	0.384822	0.708742	0.384822
1244	0.947782	0.385131	0.860468	0.385131	0.822849	0.385131	0.708445	0.385131
1245	0.947696	0.385441	0.860211	0.385441	0.822541	0.385441	0.708246	0.385441
1246	0.947657	0.38575	0.860018	0.38575	0.822298	0.38575	0.707998	0.38575
1247	0.947523	0.38606	0.859842	0.38606	0.822008	0.38606	0.707655	0.38606
1248	0.947389	0.38637	0.85965	0.38637	0.821782	0.38637	0.70736	0.38637
1249	0.947303	0.386679	0.859554	0.386679	0.821556	0.386679	0.707146	0.386679
1250	0.947313	0.386989	0.85941	0.386989	0.821347	0.386989	0.706885	0.386989
1251	0.947147	0.387298	0.859235	0.387298	0.821138	0.387298	0.706543	0.387298
1252	0.947062	0.387608	0.859044	0.387608	0.820865	0.387608	0.706299	0.387608
1253	0.946992	0.387917	0.858917	0.387917	0.820657	0.387917	0.706086	0.387917
1254	0.946875	0.388227	0.858726	0.388227	0.820433	0.388227	0.705858	0.388227
1255	0.946726	0.388537	0.858425	0.388537	0.820146	0.388537	0.705566	0.388537
1256	0.946545	0.388846	0.858139	0.388846	0.819923	0.388846	0.705259	0.388846
1257	0.946381	0.389156	0.858077	0.389156	0.819621	0.389156	0.705017	0.389156
1258	0.946265	0.389465	0.857935	0.389465	0.819462	0.389465	0.70479	0.389465
1259	0.946149	0.389775	0.85781	0.389775	0.81924	0.389775	0.704596	0.389775
1260	0.946017	0.390085	0.857574	0.390085	0.819019	0.390085	0.70437	0.390085
1261	0.945949	0.390394	0.857338	0.390394	0.818829	0.390394	0.704128	0.390394
1262	0.945817	0.390704	0.85715	0.390704	0.818656	0.390704	0.703887	0.390704
1263	0.945717	0.391013	0.857025	0.391013	0.818404	0.391013	0.703583	0.391013
1264	0.94557	0.391323	0.856885	0.391323	0.818152	0.391323	0.703359	0.391323
1265	0.945566	0.391633	0.856777	0.391633	0.817916	0.391633	0.703183	0.391633
1266	0.945514	0.391942	0.856558	0.391942	0.817665	0.391942	0.703022	0.391942
1267	0.945431	0.392252	0.856324	0.392252	0.817383	0.392252	0.702767	0.392252
1268	0.945316	0.392561	0.856138	0.392561	0.817195	0.392561	0.702497	0.392561
1269	0.94517	0.392871	0.85592	0.392871	0.817008	0.392871	0.702211	0.392871
1270	0.94504	0.39318	0.85575	0.39318	0.816853	0.39318	0.701957	0.39318
1271	0.945005	0.39349	0.855628	0.39349	0.816651	0.39349	0.701688	0.39349
1272	0.944844	0.3938	0.855427	0.3938	0.816418	0.3938	0.701388	0.3938
1273	0.944793	0.394109	0.855273	0.394109	0.816201	0.394109	0.701167	0.394109
1274	0.944695	0.394419	0.855026	0.394419	0.815984	0.394419	0.700931	0.394419
1275	0.944597	0.394728	0.854857	0.394728	0.815736	0.394728	0.700726	0.394728
1276	0.944499	0.395038	0.854704	0.395038	0.815489	0.395038	0.700459	0.395038
1277	0.944433	0.395348	0.854536	0.395348	0.81521	0.395348	0.700271	0.395348
1278	0.944336	0.395657	0.854368	0.395657	0.814917	0.395657	0.700036	0.395657
1279	0.944301	0.395967	0.85417	0.395967	0.814702	0.395967	0.699801	0.395967
1280	0.944266	0.396276	0.853987	0.396276	0.814456	0.396276	0.699552	0.396276
1281	0.944201	0.396586	0.853742	0.396586	0.814195	0.396586	0.699224	0.396586
1282	0.944073	0.396895	0.853622	0.396895	0.813934	0.396895	0.698959	0.396895
1283	0.943929	0.397205	0.85333	0.397205	0.813736	0.397205	0.698742	0.397205
1284	0.943801	0.397515	0.853086	0.397515	0.813476	0.397515	0.698431	0.397515
1285	0.943705	0.397824	0.852905	0.397824	0.813155	0.397824	0.69823	0.397824
1286	0.943718	0.398134	0.852662	0.398134	0.812849	0.398134	0.697983	0.398134
1287	0.943684	0.398443	0.852543	0.398443	0.812621	0.398443	0.697782	0.398443
1288	0.943588	0.398753	0.852394	0.398753	0.812425	0.398753	0.697567	0.398753
1289	0.943476	0.399063	0.852167	0.399063	0.812198	0.399063	0.697383	0.399063
1290	0.943334	0.399372	0.851971	0.399372	0.811956	0.399372	0.697167	0.399372
1291	0.94313	0.399682	0.85173	0.399682	0.811746	0.399682	0.696922	0.399682
1292	0.943035	0.399991	0.851535	0.399991	0.811427	0.399991	0.696707	0.399991
1293	0.942909	0.400301	0.851356	0.400301	0.811124	0.400301	0.696493	0.400301
1294	0.942721	0.400611	0.851177	0.400611	0.810807	0.400611	0.696357	0.400611
1295	0.942595	0.40092	0.850875	0.40092	0.810489	0.40092	0.696175	0.40092
1296	0.94247	0.40123	0.850743	0.40123	0.810219	0.40123	0.695961	0.40123
1297	0.942329	0.401539	0.850519	0.401539	0.810026	0.401539	0.695749	0.401539
1298	0.942204	0.401849	0.850341	0.401849	0.809695	0.401849	0.695536	0.401849
1299	0.942126	0.402158	0.850164	0.402158	0.809518	0.402158	0.695201	0.402158
1300	0.94197	0.402468	0.849972	0.402468	0.809264	0.402468	0.694943	0.402468
1301	0.941861	0.402778	0.849749	0.402778	0.808996	0.402778	0.694701	0.402778
1302	0.941752	0.403087	0.849603	0.403087	0.808743	0.403087	0.694475	0.403087
1303	0.941674	0.403397	0.849396	0.403397	0.808537	0.403397	0.694264	0.403397
1304	0.941581	0.403706	0.849205	0.403706	0.808316	0.403706	0.694038	0.403706
1305	0.941442	0.404016	0.849152	0.404016	0.808095	0.404016	0.693844	0.404016
1306	0.941303	0.404326	0.84893	0.404326	0.807813	0.404326	0.69368	0.404326
1307	0.94121	0.404635	0.848679	0.404635	0.807516	0.404635	0.693409	0.404635
1308	0.941087	0.404945	0.848534	0.404945	0.80722	0.404945	0.69317	0.404945
1309	0.940902	0.405254	0.848345	0.405254	0.806985	0.405254	0.692946	0.405254
1310	0.94081	0.405564	0.848216	0.405564	0.806766	0.405564	0.692661	0.405564
1311	0.940703	0.405873	0.848103	0.405873	0.806456	0.405873	0.692499	0.405873
1312	0.94058	0.406183	0.847899	0.406183	0.806268	0.406183	0.692276	0.406183
1313	0.940443	0.406493	0.847679	0.406493	0.805989	0.406493	0.692053	0.406493
1314	0.940275	0.406802	0.847521	0.406802	0.80565	0.406802	0.691831	0.406802
1315	0.940077	0.407112	0.847364	0.407112	0.805448	0.407112	0.691564	0.407112
1316	0.93991	0.407421	0.84713	0.407421	0.805125	0.407421	0.691281	0.407421
1317	0.939834	0.407731	0.846942	0.407731	0.804938	0.407731	0.691075	0.407731
1318	0.939697	0.408041	0.846785	0.408041	0.804722	0.408041	0.690854	0.408041
1319	0.939592	0.40835	0.846553	0.40835	0.804552	0.40835	0.690588	0.40835
1320	0.939486	0.40866	0.846305	0.40866	0.804261	0.40866	0.690293	0.40866
1321	0.939365	0.408969	0.846149	0.408969	0.80397	0.408969	0.690179	0.408969
1322	0.939199	0.409279	0.846008	0.409279	0.803649	0.409279	0.689869	0.409279
1323	0.939079	0.409588	0.845853	0.409588	0.803344	0.409588	0.689513	0.409588
1324	0.938989	0.409898	0.845743	0.409898	0.803115	0.409898	0.689265	0.409898
1325	0.938929	0.410208	0.845587	0.410208	0.802916	0.410208	0.689137	0.410208
1326	0.938824	0.410517	0.845342	0.410517	0.802733	0.410517	0.688873	0.410517
1327	0.93869	0.410827	0.845112	0.410827	0.80255	0.410827	0.688595	0.410827
1328	0.93851	0.411136	0.844852	0.411136	0.802292	0.411136	0.688408	0.411136
1329	0.938391	0.411446	0.844683	0.411446	0.802095	0.411446	0.688161	0.411446
1330	0.938287	0.411756	0.844514	0.411756	0.801838	0.411756	0.687899	0.411756
1331	0.938183	0.412065	0.844255	0.412065	0.801656	0.412065	0.687593	0.412065
1332	0.937989	0.412375	0.844056	0.412375	0.801504	0.412375	0.687272	0.412375
1333	0.93784	0.412684	0.843828	0.412684	0.801188	0.412684	0.686951	0.412684
1334	0.937737	0.412994	0.843541	0.412994	0.800903	0.412994	0.686841	0.412994
1335	0.937634	0.413304	0.843403	0.413304	0.800602	0.413304	0.686596	0.413304
1336	0.937546	0.413613	0.843296	0.413613	0.800422	0.413613	0.686322	0.413613
1337	0.937458	0.413923	0.843084	0.413923	0.800153	0.413923	0.686093	0.413923
1338	0.937221	0.414232	0.842857	0.414232	0.799958	0.414232	0.685879	0.414232
1339	0.937178	0.414542	0.842691	0.414542	0.799659	0.414542	0.685516	0.414542
1340	0.937076	0.414851	0.842465	0.414851	0.799466	0.414851	0.685288	0.414851
1341	0.936929	0.415161	0.842284	0.415161	0.799198	0.415161	0.685105	0.415161
1342	0.936856	0.415471	0.842148	0.415471	0.7989	0.415471	0.684848	0.415471
1343	0.936799	0.41578	0.841953	0.41578	0.798633	0.41578	0.684591	0.41578
1344	0.936682	0.41609	0.841773	0.41609	0.79844	0.41609	0.68435	0.41609
1345	0.93664	0.416399	0.841683	0.416399	0.798219	0.416399	0.683975	0.416399
1346	0.936465	0.416709	0.841473	0.416709	0.797952	0.416709	0.68366	0.416709
1347	0.936408	0.417019	0.841324	0.417019	0.797791	0.417019	0.68339	0.417019
1348	0.936321	0.417328	0.841189	0.417328	0.797496	0.417328	0.683002	0.417328
1349	0.93622	0.417638	0.840951	0.417638	0.797334	0.417638	0.682866	0.417638
1350	0.93606	0.417947	0.840773	0.417947	0.797114	0.417947	0.682657	0.417947
1351	0.936004	0.418257	0.840595	0.418257	0.796672	0.418257	0.682373	0.418257
1352	0.935829	0.418566	0.840372	0.418566	0.796453	0.418566	0.682061	0.418566
1353	0.93564	0.418876	0.840239	0.418876	0.79616	0.418876	0.681852	0.418876
1354	0.935496	0.419186	0.840032	0.419186	0.795867	0.419186	0.681659	0.419186
1355	0.935352	0.419495	0.83987	0.419495	0.795664	0.419495	0.681392	0.419495
1356	0.935222	0.419805	0.839634	0.419805	0.795342	0.419805	0.681081	0.419805
1357	0.935093	0.420114	0.839398	0.420114	0.795139	0.420114	0.680889	0.420114
1358	0.934979	0.420424	0.839222	0.420424	0.794893	0.420424	0.680653	0.420424
1359	0.934791	0.420734	0.839134	0.420734	0.794661	0.420734	0.680505	0.420734
1360	0.934692	0.421043	0.839017	0.421043	0.7944	0.421043	0.680211	0.421043
1361	0.934564	0.421353	0.838797	0.421353	0.794081	0.421353	0.679961	0.421353
1362	0.934406	0.421662	0.838651	0.421662	0.793777	0.421662	0.679755	0.421662
1363	0.934293	0.421972	0.838491	0.421972	0.793429	0.421972	0.679491	0.421972
1364	0.934165	0.422282	0.838228	0.422282	0.793185	0.422282	0.679198	0.422282
1365	0.93395	0.422591	0.838039	0.422591	0.792926	0.422591	0.678964	0.422591
1366	0.933896	0.422901	0.837777	0.422901	0.792682	0.422901	0.678687	0.422901
1367	0.933754	0.42321	0.837632	0.42321	0.792454	0.42321	0.678366	0.42321
1368	0.9337	0.42352	0.837444	0.42352	0.792298	0.42352	0.67809	0.42352
1369	0.933558	0.423829	0.837227	0.423829	0.792114	0.423829	0.677857	0.423829
1370	0.933432	0.424139	0.837039	0.424139	0.791842	0.424139	0.677581	0.424139
1371	0.933291	0.424449	0.837012	0.424449	0.791571	0.424449	0.677335	0.424449
1372	0.933208	0.424758	0.836941	0.424758	0.791315	0.424758	0.677104	0.424758
1373	0.933038	0.425068	0.836856	0.425068	0.791103	0.425068	0.676917	0.425068
1374	0.932956	0.425377	0.836742	0.425377	0.790818	0.425377	0.676657	0.425377
1375	0.932859	0.425687	0.836628	0.425687	0.790607	0.425687	0.676383	0.425687
1376	0.932806	0.425997	0.836456	0.425997	0.790352	0.425997	0.676109	0.425997
1377	0.932666	0.426306	0.836226	0.426306	0.790112	0.426306	0.67588	0.426306
1378	0.932526	0.426616	0.836026	0.426616	0.789858	0.426616	0.675665	0.426616
1379	0.932459	0.426925	0.835782	0.426925	0.789691	0.426925	0.675378	0.426925
1380	0.932262	0.427235	0.835553	0.427235	0.789539	0.427235	0.675092	0.427235
1381	0.932123	0.427544	0.835412	0.427544	0.789373	0.427544	0.674878	0.427544
1382	0.932027	0.427854	0.835212	0.427854	0.789135	0.427854	0.674549	0.427854
1383	0.931932	0.428164	0.834984	0.428164	0.788926	0.428164	0.674292	0.428164
1384	0.931807	0.428473	0.834757	0.428473	0.78863	0.428473	0.674065	0.428473
1385	0.931611	0.428783	0.834602	0.428783	0.788393	0.428783	0.673853	0.428783
1386	0.931401	0.429092	0.834476	0.429092	0.788243	0.429092	0.673627	0.429092
1387	0.931277	0.429402	0.834292	0.429402	0.788107	0.429402	0.673372	0.429402
1388	0.931125	0.429712	0.834109	0.429712	0.787842	0.429712	0.673146	0.429712
1389	0.930987	0.430021	0.833868	0.430021	0.787634	0.430021	0.672906	0.430021
1390	0.93085	0.430331	0.8337	0.430331	0.787413	0.430331	0.672566	0.430331
1391	0.930713	0.43064	0.833503	0.43064	0.787135	0.43064	0.672327	0.43064
1392	0.930561	0.43095	0.833264	0.43095	0.786885	0.43095	0.672031	0.43095
1393	0.930396	0.43126	0.833053	0.43126	0.786536	0.43126	0.671778	0.43126
1394	0.930274	0.431569	0.832857	0.431569	0.786316	0.431569	0.671482	0.431569
1395	0.930166	0.431879	0.832691	0.431879	0.786053	0.431879	0.671159	0.431879
1396	0.929987	0.432188	0.83251	0.432188	0.785791	0.432188	0.670936	0.432188
1397	0.929836	0.432498	0.832357	0.432498	0.785501	0.432498	0.670685	0.432498
1398	0.929715	0.432807	0.832177	0.432807	0.785196	0.432807	0.670505	0.432807
1399	0.929608	0.433117	0.831868	0.433117	0.784892	0.433117	0.670269	0.433117
1400	0.929458	0.433427	0.831774	0.433427	0.78466	0.433427	0.66999	0.433427
1401	0.929323	0.433736	0.831551	0.433736	0.784371	0.433736	0.669783	0.433736
1402	0.929202	0.434046	0.8314	0.434046	0.78414	0.434046	0.669634	0.434046
1403	0.929153	0.434355	0.831235	0.434355	0.783938	0.434355	0.669385	0.434355
1404	0.929061	0.434665	0.831128	0.434665	0.783664	0.434665	0.669136	0.434665
1405	0.928912	0.434975	0.830892	0.434975	0.783348	0.434975	0.668916	0.434975
1406	0.928792	0.435284	0.830699	0.435284	0.783005	0.435284	0.668653	0.435284
1407	0.928672	0.435594	0.830479	0.435594	0.782732	0.435594	0.66842	0.435594
1408	0.928495	0.435903	0.830301	0.435903	0.782375	0.435903	0.668172	0.435903
1409	0.928418	0.436213	0.83001	0.436213	0.782118	0.436213	0.667868	0.436213
1410	0.928299	0.436522	0.82979	0.436522	0.781805	0.436522	0.667551	0.436522
1411	0.928165	0.436832	0.82957	0.436832	0.781591	0.436832	0.667347	0.436832
1412	0.928061	0.437142	0.829365	0.437142	0.781377	0.437142	0.667129	0.437142
1413	0.927885	0.437451	0.829146	0.437451	0.781093	0.437451	0.666799	0.437451
1414	0.927696	0.437761	0.828857	0.437761	0.780894	0.437761	0.666511	0.437761
1415	0.927563	0.43807	0.828723	0.43807	0.780738	0.43807	0.666337	0.43807
1416	0.92736	0.43838	0.828576	0.43838	0.780469	0.43838	0.666022	0.43838
1417	0.927256	0.43869	0.828386	0.43869	0.780229	0.43869	0.665721	0.43869
1418	0.927166	0.438999	0.828169	0.438999	0.780116	0.438999	0.665463	0.438999
1419	0.92702	0.439309	0.827952	0.439309	0.779989	0.439309	0.665262	0.439309
1420	0.926902	0.439618	0.827707	0.439618	0.779806	0.439618	0.665061	0.439618
1421	0.926686	0.439928	0.827617	0.439928	0.779623	0.439928	0.664875	0.439928
1422	0.926626	0.440238	0.827316	0.440238	0.779398	0.440238	0.664716	0.440238
1423	0.926382	0.440547	0.827184	0.440547	0.779146	0.440547	0.66446	0.440547
1424	0.926167	0.440857	0.827011	0.440857	0.778851	0.440857	0.664204	0.440857
1425	0.925994	0.441166	0.82688	0.441166	0.778586	0.441166	0.663864	0.441166
1426	0.925793	0.441476	0.826706	0.441476	0.778306	0.441476	0.663581	0.441476
1427	0.925663	0.441785	0.826604	0.441785	0.778069	0.441785	0.663284	0.441785
1428	0.925491	0.442095	0.826417	0.442095	0.777846	0.442095	0.662946	0.442095
1429	0.925305	0.442405	0.826217	0.442405	0.777554	0.442405	0.662608	0.442405
1430	0.925134	0.442714	0.826002	0.442714	0.777332	0.442714	0.662452	0.442714
1431	0.925019	0.443024	0.825872	0.443024	0.777166	0.443024	0.662269	0.443024
1432	0.924931	0.443333	0.825645	0.443333	0.777028	0.443333	0.661946	0.443333
1433	0.924732	0.443643	0.825515	0.443643	0.776737	0.443643	0.661749	0.443643
1434	0.924659	0.443953	0.82533	0.443953	0.776544	0.443953	0.661511	0.443953
1435	0.924475	0.444262	0.825048	0.444262	0.776324	0.444262	0.661329	0.444262
1436	0.924388	0.444572	0.824877	0.444572	0.776103	0.444572	0.661119	0.444572
1437	0.924302	0.444881	0.824707	0.444881	0.775967	0.444881	0.660895	0.444881
1438	0.924146	0.445191	0.824509	0.445191	0.775705	0.445191	0.660686	0.445191
1439	0.924004	0.4455	0.824311	0.4455	0.775444	0.4455	0.660477	0.4455
1440	0.923862	0.44581	0.8241	0.44581	0.775184	0.44581	0.660241	0.44581
1441	0.923721	0.44612	0.823819	0.44612	0.774965	0.44612	0.659991	0.44612
1442	0.923566	0.446429	0.823636	0.446429	0.774705	0.446429	0.659713	0.446429
1443	0.923327	0.446739	0.823523	0.446739	0.774528	0.446739	0.659547	0.446739
1444	0.923159	0.447048	0.82341	0.447048	0.774297	0.447048	0.659312	0.447048
1445	0.922991	0.447358	0.823255	0.447358	0.774107	0.447358	0.65905	0.447358
1446	0.922836	0.447668	0.823073	0.447668	0.773862	0.447668	0.658871	0.447668
1447	0.922655	0.447977	0.822919	0.447977	0.77359	0.447977	0.658636	0.447977
1448	0.922391	0.448287	0.822737	0.448287	0.773429	0.448287	0.658361	0.448287
1449	0.922223	0.448596	0.822542	0.448596	0.773171	0.448596	0.658141	0.448596
1450	0.922056	0.448906	0.822278	0.448906	0.772817	0.448906	0.657908	0.448906
1451	0.921821	0.449216	0.822098	0.449216	0.772656	0.449216	0.657717	0.449216
1452	0.921695	0.449525	0.821931	0.449525	0.772414	0.449525	0.657443	0.449525
1453	0.921543	0.449835	0.821737	0.449835	0.772102	0.449835	0.657224	0.449835
1454	0.921404	0.450144	0.821543	0.450144	0.771888	0.450144	0.656979	0.450144
1455	0.921266	0.450454	0.82135	0.450454	0.771605	0.450454	0.656788	0.450454
1456	0.921182	0.450763	0.821074	0.450763	0.771322	0.450763	0.656681	0.450763
1457	0.920989	0.451073	0.82084	0.451073	0.771053	0.451073	0.656422	0.451073
1458	0.920893	0.451383	0.820606	0.451383	0.770703	0.451383	0.656178	0.451383
1459	0.920714	0.451692	0.820318	0.451692	0.770421	0.451692	0.655906	0.451692
1460	0.920659	0.452002	0.820126	0.452002	0.770181	0.452002	0.655649	0.452002
1461	0.920535	0.452311	0.819934	0.452311	0.769914	0.452311	0.655364	0.452311
1462	0.920439	0.452621	0.819756	0.452621	0.769552	0.452621	0.65508	0.452621
1463	0.920261	0.452931	0.819469	0.452931	0.769258	0.452931	0.65481	0.452931
1464	0.920042	0.45324	0.819374	0.45324	0.769074	0.45324	0.654636	0.45324
1465	0.919878	0.45355	0.819183	0.45355	0.768809	0.45355	0.654489	0.45355
1466	0.919646	0.453859	0.818993	0.453859	0.768612	0.453859	0.654234	0.453859
1467	0.919551	0.454169	0.818898	0.454169	0.768374	0.454169	0.653952	0.454169
1468	0.919361	0.454478	0.818763	0.454478	0.768205	0.454478	0.653615	0.454478
1469	0.919211	0.454788	0.818587	0.454788	0.7679	0.454788	0.653388	0.454788
1470	0.919049	0.455098	0.81837	0.455098	0.767772	0.455098	0.65308	0.455098
1471	0.918941	0.455407	0.818153	0.455407	0.767603	0.455407	0.652948	0.455407
1472	0.918792	0.455717	0.81806	0.455717	0.767313	0.455717	0.652776	0.455717
1473	0.91863	0.456026	0.817993	0.456026	0.767118	0.456026	0.652483	0.456026
1474	0.918441	0.456336	0.817859	0.456336	0.766896	0.456336	0.652162	0.456336
1475	0.918238	0.456646	0.817643	0.456646	0.766688	0.456646	0.651883	0.456646
1476	0.918118	0.456955	0.817401	0.456955	0.766426	0.456955	0.651644	0.456955
1477	0.918038	0.457265	0.817186	0.457265	0.766164	0.457265	0.651433	0.457265
1478	0.917863	0.457574	0.816998	0.457574	0.76593	0.457574	0.651196	0.457574
1479	0.917702	0.457884	0.81673	0.457884	0.765723	0.457884	0.650958	0.457884
1480	0.917515	0.458194	0.816421	0.458194	0.765544	0.458194	0.650707	0.458194
1481	0.917449	0.458503	0.816181	0.458503	0.765283	0.458503	0.65043	0.458503
1482	0.917316	0.458813	0.815954	0.458813	0.76501	0.458813	0.65014	0.458813
1483	0.917088	0.459122	0.81566	0.459122	0.764804	0.459122	0.64989	0.459122
1484	0.916874	0.459432	0.815501	0.459432	0.764612	0.459432	0.649722	0.459432
1485	0.916769	0.459741	0.815289	0.459741	0.764353	0.459741	0.649473	0.459741
1486	0.916596	0.460051	0.815157	0.460051	0.764189	0.460051	0.649211	0.460051
1487	0.916477	0.460361	0.814999	0.460361	0.764011	0.460361	0.648882	0.460361
1488	0.916278	0.46067	0.814787	0.46067	0.763807	0.46067	0.648674	0.46067
1489	0.916186	0.46098	0.814589	0.46098	0.763589	0.46098	0.64848	0.46098
1490	0.916068	0.461289	0.814432	0.461289	0.763413	0.461289	0.648219	0.461289
1491	0.915897	0.461599	0.814181	0.461599	0.763102	0.461599	0.647999	0.461599
1492	0.915712	0.461909	0.814024	0.461909	0.762778	0.461909	0.647699	0.461909
1493	0.915634	0.462218	0.8138	0.462218	0.762495	0.462218	0.647413	0.462218
1494	0.915517	0.462528	0.813523	0.462528	0.762279	0.462528	0.64714	0.462528
1495	0.915453	0.462837	0.8133	0.462837	0.76217	0.462837	0.646868	0.462837
1496	0.915242	0.463147	0.813091	0.463147	0.761968	0.463147	0.646662	0.463147
1497	0.915138	0.463456	0.812882	0.463456	0.76178	0.463456	0.646458	0.463456
1498	0.914954	0.463766	0.812699	0.463766	0.761579	0.463766	0.646146	0.463766
1499	0.914784	0.464076	0.812544	0.464076	0.761377	0.464076	0.645862	0.464076
1500	0.914601	0.464385	0.812349	0.464385	0.761163	0.464385	0.645618	0.464385
1501	0.914445	0.464695	0.812114	0.464695	0.760936	0.464695	0.645281	0.464695
1502	0.914275	0.465004	0.811907	0.465004	0.760709	0.465004	0.645051	0.465004
1503	0.914146	0.465314	0.811712	0.465314	0.760522	0.465314	0.644808	0.465314
1504	0.914017	0.465624	0.811439	0.465624	0.760296	0.465624	0.644513	0.465624
1505	0.913888	0.465933	0.811298	0.465933	0.76003	0.465933	0.644257	0.465933
1506	0.913773	0.466243	0.810985	0.466243	0.759831	0.466243	0.644095	0.466243
1507	0.913525	0.466552	0.810752	0.466552	0.759512	0.466552	0.643867	0.466552
1508	0.913304	0.466862	0.810652	0.466862	0.75926	0.466862	0.643586	0.466862
1509	0.913122	0.467171	0.8105	0.467171	0.758969	0.467171	0.643265	0.467171
1510	0.913048	0.467481	0.810254	0.467481	0.758745	0.467481	0.642985	0.467481
1511	0.912933	0.467791	0.810075	0.467791	0.758547	0.467791	0.642758	0.467791
1512	0.9127	0.4681	0.809923	0.4681	0.75831	0.4681	0.642452	0.4681
1513	0.912453	0.46841	0.809718	0.46841	0.758113	0.46841	0.64212	0.46841
1514	0.912273	0.468719	0.809567	0.468719	0.757863	0.468719	0.641933	0.468719
1515	0.912094	0.469029	0.809375	0.469029	0.757587	0.469029	0.641668	0.469029
1516	0.911888	0.469339	0.809145	0.469339	0.757365	0.469339	0.641403	0.469339
1517	0.911695	0.469648	0.808981	0.469648	0.75709	0.469648	0.641152	0.469648
1518	0.911595	0.469958	0.80879	0.469958	0.756881	0.469958	0.640887	0.469958
1519	0.911496	0.470267	0.80864	0.470267	0.756712	0.470267	0.640584	0.470267
1520	0.911356	0.470577	0.808384	0.470577	0.756464	0.470577	0.640334	0.470577
1521	0.911165	0.470887	0.8083	0.470887	0.756229	0.470887	0.64007	0.470887
1522	0.911	0.471196	0.808097	0.471196	0.755969	0.471196	0.639781	0.471196
1523	0.910822	0.471506	0.807869	0.471506	0.755775	0.471506	0.639532	0.471506
1524	0.91067	0.471815	0.807601	0.471815	0.755607	0.471815	0.639217	0.471815
1525	0.910532	0.472125	0.807452	0.472125	0.755256	0.472125	0.638929	0.472125
1526	0.910368	0.472434	0.807303	0.472434	0.75497	0.472434	0.638707	0.472434
1527	0.910178	0.472744	0.807088	0.472744	0.754803	0.472744	0.638446	0.472744
1528	0.91004	0.473054	0.806874	0.473054	0.754493	0.473054	0.638133	0.473054
1529	0.909877	0.473363	0.806739	0.473363	0.754274	0.473363	0.637833	0.473363
1530	0.909753	0.473673	0.806604	0.473673	0.754029	0.473673	0.637639	0.473673
1531	0.90959	0.473982	0.806351	0.473982	0.753811	0.473982	0.637405	0.473982
1532	0.909453	0.474292	0.806177	0.474292	0.753515	0.474292	0.637185	0.474292
1533	0.909329	0.474602	0.805991	0.474602	0.753258	0.474602	0.636952	0.474602
1534	0.909232	0.474911	0.805791	0.474911	0.752976	0.474911	0.636693	0.474911
1535	0.909109	0.475221	0.805631	0.475221	0.752733	0.475221	0.636513	0.475221
1536	0.908986	0.47553	0.805354	0.47553	0.752438	0.47553	0.636268	0.47553
1537	0.908863	0.47584	0.805064	0.47584	0.752235	0.47584	0.635997	0.47584
1538	0.908701	0.476149	0.804788	0.476149	0.751967	0.476149	0.635765	0.476149
1539	0.908461	0.476459	0.80459	0.476459	0.751738	0.476459	0.635508	0.476459
1540	0.908222	0.476769	0.80447	0.476769	0.751549	0.476769	0.635316	0.476769
1541	0.908126	0.477078	0.80426	0.477078	0.751269	0.477078	0.635099	0.477078
1542	0.907978	0.477388	0.804179	0.477388	0.750924	0.477388	0.634778	0.477388
1543	0.907817	0.477697	0.803956	0.477697	0.750684	0.477697	0.634522	0.477697
1544	0.907657	0.478007	0.803772	0.478007	0.750495	0.478007	0.634266	0.478007
1545	0.907432	0.478317	0.803549	0.478317	0.750282	0.478317	0.63405	0.478317
1546	0.907233	0.478626	0.803366	0.478626	0.750042	0.478626	0.633756	0.478626
1547	0.907073	0.478936	0.803209	0.478936	0.749867	0.478936	0.633489	0.478936
1548	0.906913	0.479245	0.803052	0.479245	0.749603	0.479245	0.633286	0.479245
1549	0.906754	0.479555	0.802959	0.479555	0.749312	0.479555	0.63302	0.479555
1550	0.906582	0.479865	0.802764	0.479865	0.749035	0.479865	0.632727	0.479865
1551	0.906487	0.480174	0.80262	0.480174	0.748707	0.480174	0.632526	0.480174
1552	0.90629	0.480484	0.802451	0.480484	0.748418	0.480484	0.632286	0.480484
1553	0.906067	0.480793	0.802282	0.480793	0.748155	0.480793	0.632085	0.480793
1554	0.90596	0.481103	0.802062	0.481103	0.747944	0.481103	0.631807	0.481103
1555	0.90584	0.481412	0.801906	0.481412	0.747682	0.481412	0.63158	0.481412
1556	0.905682	0.481722	0.801725	0.481722	0.747394	0.481722	0.631341	0.481722
1557	0.905525	0.482032	0.801583	0.482032	0.747068	0.482032	0.63109	0.482032
1558	0.905367	0.482341	0.801376	0.482341	0.746833	0.482341	0.630762	0.482341
1559	0.90521	0.482651	0.801196	0.482651	0.746661	0.482651	0.630473	0.482651
1560	0.905104	0.48296	0.800964	0.48296	0.746388	0.48296	0.630146	0.48296
1561	0.904934	0.48327	0.800835	0.48327	0.746089	0.48327	0.629921	0.48327
1562	0.904764	0.48358	0.800617	0.48358	0.745816	0.48358	0.629621	0.48358
1563	0.904672	0.483889	0.800438	0.483889	0.745595	0.483889	0.629359	0.483889
1564	0.904528	0.484199	0.800348	0.484199	0.745374	0.484199	0.629122	0.484199
1565	0.904385	0.484508	0.800194	0.484508	0.745102	0.484508	0.628874	0.484508
1566	0.904241	0.484818	0.799977	0.484818	0.744933	0.484818	0.628574	0.484818
1567	0.904098	0.485127	0.799747	0.485127	0.744662	0.485127	0.628263	0.485127
1568	0.903917	0.485437	0.799492	0.485437	0.744455	0.485437	0.628002	0.485437
1569	0.903736	0.485747	0.79925	0.485747	0.744184	0.485747	0.627691	0.485747
1570	0.903504	0.486056	0.799073	0.486056	0.743952	0.486056	0.627457	0.486056
1571	0.903349	0.486366	0.798971	0.486366	0.743759	0.486366	0.627198	0.486366
1572	0.903207	0.486675	0.798705	0.486675	0.74354	0.486675	0.626977	0.486675
1573	0.903078	0.486985	0.798502	0.486985	0.743284	0.486985	0.626705	0.486985
1574	0.903013	0.487295	0.798389	0.487295	0.743053	0.487295	0.626447	0.487295
1575	0.90282	0.487604	0.798237	0.487604	0.74286	0.487604	0.626227	0.487604
1576	0.902679	0.487914	0.798061	0.487914	0.742668	0.487914	0.62602	0.487914
1577	0.902576	0.488223	0.79777	0.488223	0.742464	0.488223	0.625763	0.488223
1578	0.902422	0.488533	0.797582	0.488533	0.742234	0.488533	0.625543	0.488533
1579	0.902205	0.488843	0.797419	0.488843	0.742093	0.488843	0.625274	0.488843
1580	0.901989	0.489152	0.797256	0.489152	0.741902	0.489152	0.625043	0.489152
1581	0.901886	0.489462	0.797131	0.489462	0.741686	0.489462	0.624837	0.489462
1582	0.901695	0.489771	0.796867	0.489771	0.741444	0.489771	0.624556	0.489771
1583	0.901593	0.490081	0.796692	0.490081	0.741241	0.490081	0.624288	0.490081
1584	0.901378	0.49039	0.796505	0.49039	0.741013	0.49039	0.624083	0.49039
1585	0.901314	0.4907	0.796318	0.4907	0.740836	0.4907	0.623879	0.4907
1586	0.901073	0.49101	0.796093	0.49101	0.740583	0.49101	0.623599	0.49101
1587	0.900858	0.491319	0.795919	0.491319	0.740318	0.491319	0.62337	0.491319
1588	0.900694	0.491629	0.795758	0.491629	0.740054	0.491629	0.62309	0.491629
1589	0.90053	0.491938	0.795572	0.491938	0.739764	0.491938	0.622887	0.491938
1590	0.900303	0.492248	0.795437	0.492248	0.739513	0.492248	0.622634	0.492248
1591	0.900165	0.492558	0.795263	0.492558	0.739337	0.492558	0.622381	0.492558
1592	0.900077	0.492867	0.795116	0.492867	0.739086	0.492867	0.622103	0.492867
1593	0.899913	0.493177	0.794843	0.493177	0.738848	0.493177	0.621825	0.493177
1594	0.899763	0.493486	0.794708	0.493486	0.738573	0.493486	0.621573	0.493486
1595	0.899613	0.493796	0.794498	0.493796	0.738323	0.493796	0.621346	0.493796
1596	0.899475	0.494105	0.794226	0.494105	0.738036	0.494105	0.62112	0.494105
1597	0.899287	0.494415	0.793979	0.494415	0.737774	0.494415	0.620831	0.494415
1598	0.899163	0.494725	0.793732	0.494725	0.737513	0.494725	0.620656	0.494725
1599	0.899026	0.495034	0.793574	0.495034	0.737252	0.495034	0.62038	0.495034
1600	0.898851	0.495344	0.79329	0.495344	0.736991	0.495344	0.620155	0.495344
1601	0.898777	0.495653	0.793032	0.495653	0.736743	0.495653	0.619942	0.495653
1602	0.898578	0.495963	0.792737	0.495963	0.73652	0.495963	0.619793	0.495963
1603	0.898492	0.496273	0.792529	0.496273	0.736248	0.496273	0.619531	0.496273
1604	0.898368	0.496582	0.792359	0.496582	0.735963	0.496582	0.619282	0.496582
1605	0.898169	0.496892	0.792202	0.496892	0.735692	0.496892	0.61907	0.496892
1606	0.897971	0.497201	0.791945	0.497201	0.735433	0.497201	0.618809	0.497201
1607	0.897798	0.497511	0.791751	0.497511	0.735137	0.497511	0.618586	0.497511
1608	0.897626	0.497821	0.791557	0.497821	0.734916	0.497821	0.618363	0.497821
1609	0.897416	0.49813	0.791351	0.49813	0.734658	0.49813	0.618091	0.49813
1610	0.897256	0.49844	0.791121	0.49844	0.734388	0.49844	0.617881	0.49844
1611	0.897133	0.498749	0.790927	0.498749	0.734193	0.498749	0.617596	0.498749
1612	0.897048	0.499059	0.790697	0.499059	0.733949	0.499059	0.617399	0.499059
1613	0.896852	0.499368	0.790455	0.499368	0.733816	0.499368	0.617128	0.499368
1614	0.896631	0.499678	0.790201	0.499678	0.733547	0.499678	0.616882	0.499678
1615	0.896373	0.499988	0.790034	0.499988	0.733341	0.499988	0.616599	0.499988
1616	0.896189	0.500297	0.789854	0.500297	0.733073	0.500297	0.616379	0.500297
1617	0.895957	0.500607	0.789588	0.500607	0.732805	0.500607	0.616096	0.500607
1618	0.895836	0.500916	0.789323	0.500916	0.732587	0.500916	0.615839	0.500916
1619	0.89569	0.501226	0.789169	0.501226	0.732369	0.501226	0.615619	0.501226
1620	0.89547	0.501536	0.788929	0.501536	0.732053	0.501536	0.61535	0.501536
1621	0.895325	0.501845	0.788775	0.501845	0.731836	0.501845	0.61507	0.501845
1622	0.895094	0.502155	0.788523	0.502155	0.731631	0.502155	0.614826	0.502155
1623	0.894986	0.502464	0.78837	0.502464	0.731353	0.502464	0.614595	0.502464
1624	0.894903	0.502774	0.788205	0.502774	0.731124	0.502774	0.614389	0.502774
1625	0.89466	0.503083	0.788015	0.503083	0.730846	0.503083	0.614208	0.503083
1626	0.894479	0.503393	0.787776	0.503393	0.730631	0.503393	0.613928	0.503393
1627	0.894334	0.503703	0.787587	0.503703	0.730366	0.503703	0.613637	0.503703
1628	0.894203	0.504012	0.787374	0.504012	0.730151	0.504012	0.613383	0.504012
1629	0.894071	0.504322	0.787136	0.504322	0.729936	0.504322	0.613154	0.504322
1630	0.893854	0.504631	0.786886	0.504631	0.729611	0.504631	0.612913	0.504631
1631	0.893625	0.504941	0.786759	0.504941	0.729409	0.504941	0.612696	0.504941
1632	0.893396	0.505251	0.786498	0.505251	0.729219	0.505251	0.612443	0.505251
1633	0.893143	0.50556	0.786322	0.50556	0.728919	0.50556	0.612179	0.50556
1634	0.892963	0.50587	0.786172	0.50587	0.728767	0.50587	0.611865	0.50587
1635	0.892858	0.506179	0.785972	0.506179	0.728468	0.506179	0.611577	0.506179
1636	0.892691	0.506489	0.785785	0.506489	0.728182	0.506489	0.611288	0.506489
1637	0.892536	0.506799	0.785549	0.506799	0.727932	0.506799	0.611	0.506799
1638	0.89226	0.507108	0.785363	0.507108	0.727696	0.507108	0.61075	0.507108
1639	0.892106	0.507418	0.78514	0.507418	0.727471	0.507418	0.610487	0.507418
1640	0.891831	0.507727	0.784905	0.507727	0.727284	0.507727	0.610261	0.507727
1641	0.891665	0.508037	0.784695	0.508037	0.727011	0.508037	0.609999	0.508037
1642	0.891524	0.508346	0.784546	0.508346	0.726739	0.508346	0.609737	0.508346
1643	0.891334	0.508656	0.784336	0.508656	0.72654	0.508656	0.609427	0.508656
1644	0.891206	0.508966	0.784151	0.508966	0.726305	0.508966	0.609165	0.508966
1645	0.891041	0.509275	0.783905	0.509275	0.726009	0.509275	0.608892	0.509275
1646	0.890828	0.509585	0.783672	0.509585	0.725824	0.509585	0.60862	0.509585
1647	0.890639	0.509894	0.783463	0.509894	0.725468	0.509894	0.608347	0.509894
1648	0.89039	0.510204	0.783231	0.510204	0.725222	0.510204	0.608112	0.510204
1649	0.890238	0.510514	0.783023	0.510514	0.725	0.510514	0.60784	0.510514
1650	0.89005	0.510823	0.782766	0.510823	0.724791	0.510823	0.607605	0.510823
1651	0.889862	0.511133	0.782547	0.511133	0.724522	0.511133	0.607382	0.511133
1652	0.889674	0.511442	0.782363	0.511442	0.72435	0.511442	0.607196	0.511442
1653	0.889487	0.511752	0.782156	0.511752	0.724129	0.511752	0.606913	0.511752
1654	0.889312	0.512061	0.781962	0.512061	0.7238	0.512061	0.606692	0.512061
1655	0.889149	0.512371	0.781767	0.512371	0.723556	0.512371	0.606398	0.512371
1656	0.888951	0.512681	0.781549	0.512681	0.723373	0.512681	0.606116	0.512681
1657	0.888764	0.51299	0.781379	0.51299	0.723129	0.51299	0.605847	0.51299
1658	0.88853	0.5133	0.781197	0.5133	0.722826	0.5133	0.605626	0.5133
1659	0.888344	0.513609	0.781051	0.513609	0.722607	0.513609	0.605357	0.513609
1660	0.888194	0.513919	0.780858	0.513919	0.72228	0.513919	0.605125	0.513919
1661	0.888009	0.514229	0.780653	0.514229	0.722026	0.514229	0.604833	0.514229
1662	0.887835	0.514538	0.7804	0.514538	0.721796	0.514538	0.604578	0.514538
1663	0.88765	0.514848	0.780243	0.514848	0.721555	0.514848	0.604334	0.514848
1664	0.887525	0.515157	0.780063	0.515157	0.721301	0.515157	0.604103	0.515157
1665	0.887293	0.515467	0.779871	0.515467	0.721048	0.515467	0.603933	0.515467
1666	0.88712	0.515777	0.779679	0.515777	0.720796	0.515777	0.603654	0.515777
1667	0.886948	0.516086	0.779487	0.516086	0.720519	0.516086	0.603484	0.516086
1668	0.886824	0.516396	0.779367	0.516396	0.720279	0.516396	0.603218	0.516396
1669	0.8867	0.516705	0.779188	0.516705	0.720003	0.516705	0.603025	0.516705
1670	0.886552	0.517015	0.778997	0.517015	0.719788	0.517015	0.602795	0.517015
1671	0.886488	0.517324	0.77877	0.517324	0.719596	0.517324	0.602542	0.517324
1672	0.886329	0.517634	0.778603	0.517634	0.719357	0.517634	0.602289	0.517634
1673	0.886122	0.517944	0.778401	0.517944	0.719202	0.517944	0.602049	0.517944
1674	0.885963	0.518253	0.778127	0.518253	0.718952	0.518253	0.601881	0.518253
1675	0.88578	0.518563	0.777949	0.518563	0.718738	0.518563	0.601629	0.518563
1676	0.885634	0.518872	0.777723	0.518872	0.718512	0.518872	0.601365	0.518872
1677	0.885452	0.519182	0.777558	0.519182	0.718298	0.519182	0.601102	0.519182
1678	0.885317	0.519492	0.777428	0.519492	0.718108	0.519492	0.600851	0.519492
1679	0.885159	0.519801	0.777263	0.519801	0.717871	0.519801	0.600577	0.519801
1680	0.885001	0.520111	0.777074	0.520111	0.717622	0.520111	0.600338	0.520111
1681	0.884784	0.52042	0.776885	0.52042	0.717422	0.52042	0.600076	0.52042
1682	0.884591	0.52073	0.776661	0.52073	0.717162	0.52073	0.599815	0.52073
1683	0.884422	0.521039	0.776426	0.521039	0.716902	0.521039	0.599565	0.521039
1684	0.884218	0.521349	0.77625	0.521349	0.71669	0.521349	0.599268	0.521349
1685	0.884001	0.521659	0.776086	0.521659	0.716431	0.521659	0.599031	0.521659
1686	0.883845	0.521968	0.775875	0.521968	0.716172	0.521968	0.598783	0.521968
1687	0.883653	0.522278	0.775687	0.522278	0.715866	0.522278	0.598511	0.522278
1688	0.88352	0.522587	0.775512	0.522587	0.715608	0.522587	0.598228	0.522587
1689	0.883341	0.522897	0.775349	0.522897	0.71535	0.522897	0.597992	0.522897
1690	0.883126	0.523207	0.77521	0.523207	0.715139	0.523207	0.597709	0.523207
1691	0.882935	0.523516	0.774941	0.523516	0.714858	0.523516	0.597474	0.523516
1692	0.882696	0.523826	0.774719	0.523826	0.714625	0.523826	0.597168	0.523826
1693	0.882506	0.524135	0.774533	0.524135	0.714345	0.524135	0.596886	0.524135
1694	0.882351	0.524445	0.774288	0.524445	0.714088	0.524445	0.596664	0.524445
1695	0.882184	0.524754	0.774091	0.524754	0.713856	0.524754	0.596418	0.524754
1696	0.881959	0.525064	0.773835	0.525064	0.713541	0.525064	0.596231	0.525064
1697	0.881757	0.525374	0.773603	0.525374	0.713309	0.525374	0.595951	0.525374
1698	0.881533	0.525683	0.773418	0.525683	0.713066	0.525683	0.595753	0.525683
1699	0.881426	0.525993	0.773305	0.525993	0.712776	0.525993	0.595532	0.525993
1700	0.881237	0.526302	0.773109	0.526302	0.712603	0.526302	0.59524	0.526302
1701	0.881048	0.526612	0.772889	0.526612	0.712384	0.526612	0.594949	0.526612
1702	0.880836	0.526922	0.772682	0.526922	0.712142	0.526922	0.594658	0.526922
1703	0.880671	0.527231	0.772498	0.527231	0.711935	0.527231	0.594344	0.527231
1704	0.880518	0.527541	0.772291	0.527541	0.711658	0.527541	0.594124	0.527541
1705	0.880353	0.52785	0.772097	0.52785	0.711452	0.52785	0.593917	0.52785
1706	0.88013	0.52816	0.771925	0.52816	0.711176	0.52816	0.593592	0.52816
1707	0.879966	0.52847	0.771649	0.52847	0.7109	0.52847	0.593338	0.52847
1708	0.879744	0.528779	0.771455	0.528779	0.710683	0.528779	0.593096	0.528779
1709	0.879592	0.529089	0.771249	0.529089	0.710442	0.529089	0.592819	0.529089
1710	0.879393	0.529398	0.77109	0.529398	0.710191	0.529398	0.592543	0.529398
1711	0.879242	0.529708	0.770944	0.529708	0.709974	0.529708	0.592267	0.529708
1712	0.87902	0.530017	0.770762	0.530017	0.709816	0.530017	0.592002	0.530017
1713	0.878811	0.530327	0.770604	0.530327	0.709542	0.530327	0.591762	0.530327
1714	0.87852	0.530637	0.770341	0.530637	0.709245	0.530637	0.591498	0.530637
1715	0.878322	0.530946	0.770195	0.530946	0.709018	0.530946	0.591305	0.530946
1716	0.878172	0.531256	0.769933	0.531256	0.70878	0.531256	0.591042	0.531256
1717	0.878079	0.531565	0.769729	0.531565	0.708483	0.531565	0.590814	0.531565
1718	0.877883	0.531875	0.769537	0.531875	0.708257	0.531875	0.590494	0.531875
1719	0.877698	0.532185	0.769334	0.532185	0.708043	0.532185	0.590278	0.532185
1720	0.877501	0.532494	0.769142	0.532494	0.707748	0.532494	0.590005	0.532494
1721	0.877294	0.532804	0.768939	0.532804	0.707464	0.532804	0.589778	0.532804
1722	0.877017	0.533113	0.768679	0.533113	0.707251	0.533113	0.589482	0.533113
1723	0.876902	0.533423	0.768418	0.533423	0.707096	0.533423	0.589291	0.533423
1724	0.876695	0.533732	0.768263	0.533732	0.706871	0.533732	0.588995	0.533732
1725	0.876581	0.534042	0.768107	0.534042	0.706577	0.534042	0.588724	0.534042
1726	0.876456	0.534352	0.767871	0.534352	0.706353	0.534352	0.588487	0.534352
1727	0.876307	0.534661	0.767669	0.534661	0.706141	0.534661	0.58825	0.534661
1728	0.876147	0.534971	0.767468	0.534971	0.705918	0.534971	0.587945	0.534971
1729	0.876011	0.53528	0.767279	0.53528	0.705637	0.53528	0.58772	0.53528
1730	0.875805	0.53559	0.767043	0.53559	0.705402	0.53559	0.587473	0.53559
1731	0.875611	0.5359	0.766866	0.5359	0.705203	0.5359	0.587249	0.5359
1732	0.875417	0.536209	0.766666	0.536209	0.705003	0.536209	0.587002	0.536209
1733	0.875189	0.536519	0.766489	0.536519	0.704735	0.536519	0.586768	0.536519
1734	0.875065	0.536828	0.766369	0.536828	0.704559	0.536828	0.586498	0.536828
1735	0.874883	0.537138	0.766112	0.537138	0.704315	0.537138	0.586299	0.537138
1736	0.874713	0.537448	0.765947	0.537448	0.70407	0.537448	0.586076	0.537448
1737	0.874463	0.537757	0.765714	0.537757	0.703792	0.537757	0.585785	0.537757
1738	0.874213	0.538067	0.765503	0.538067	0.703502	0.538067	0.58554	0.538067
1739	0.874067	0.538376	0.765282	0.538376	0.703293	0.538376	0.585261	0.538376
1740	0.873898	0.538686	0.76498	0.538686	0.703118	0.538686	0.584993	0.538686
1741	0.873775	0.538995	0.76469	0.538995	0.702944	0.538995	0.584738	0.538995
1742	0.873595	0.539305	0.764469	0.539305	0.702747	0.539305	0.584505	0.539305
1743	0.873415	0.539615	0.764283	0.539615	0.702528	0.539615	0.584296	0.539615
1744	0.873247	0.539924	0.764005	0.539924	0.702263	0.539924	0.58411	0.539924
1745	0.873067	0.540234	0.763819	0.540234	0.702044	0.540234	0.583902	0.540234
1746	0.872888	0.540543	0.7636	0.540543	0.701825	0.540543	0.583647	0.540543
1747	0.872663	0.540853	0.76346	0.540853	0.701549	0.540853	0.583451	0.540853
1748	0.872507	0.541163	0.763321	0.541163	0.701308	0.541163	0.58322	0.541163
1749	0.872317	0.541472	0.763124	0.541472	0.701124	0.541472	0.583001	0.541472
1750	0.872139	0.541782	0.762917	0.541782	0.700895	0.541782	0.582805	0.541782
1751	0.871926	0.542091	0.76271	0.542091	0.700643	0.542091	0.582598	0.542091
1752	0.871782	0.542401	0.762491	0.542401	0.700483	0.542401	0.582368	0.542401
1753	0.871593	0.54271	0.762273	0.54271	0.700232	0.54271	0.582081	0.54271
1754	0.871358	0.54302	0.762055	0.54302	0.699969	0.54302	0.581829	0.54302
1755	0.87117	0.54333	0.761894	0.54333	0.699776	0.54333	0.581623	0.54333
1756	0.871072	0.543639	0.761666	0.543639	0.699468	0.543639	0.581394	0.543639
1757	0.870941	0.543949	0.761494	0.543949	0.699195	0.543949	0.58112	0.543949
1758	0.870718	0.544258	0.761266	0.544258	0.69898	0.544258	0.580847	0.544258
1759	0.870542	0.544568	0.761049	0.544568	0.698787	0.544568	0.580641	0.544568
1760	0.870308	0.544878	0.760935	0.544878	0.698549	0.544878	0.580368	0.544878
1761	0.870075	0.545187	0.760809	0.545187	0.698323	0.545187	0.580118	0.545187
1762	0.869888	0.545497	0.760616	0.545497	0.698119	0.545497	0.579857	0.545497
1763	0.869701	0.545806	0.760422	0.545806	0.697871	0.545806	0.579619	0.545806
1764	0.869514	0.546116	0.760173	0.546116	0.697611	0.546116	0.579415	0.546116
1765	0.86935	0.546426	0.760025	0.546426	0.697341	0.546426	0.5792	0.546426
1766	0.869129	0.546735	0.759833	0.546735	0.697104	0.546735	0.579008	0.546735
1767	0.868898	0.547045	0.759629	0.547045	0.696834	0.547045	0.578828	0.547045
1768	0.868644	0.547354	0.759448	0.547354	0.696644	0.547354	0.578557	0.547354
1769	0.868436	0.547664	0.759234	0.547664	0.696397	0.547664	0.578354	0.547664
1770	0.86825	0.547973	0.759054	0.547973	0.696173	0.547973	0.578106	0.547973
1771	0.868065	0.548283	0.758794	0.548283	0.695927	0.548283	0.57787	0.548283
1772	0.867834	0.548593	0.758626	0.548593	0.695681	0.548593	0.577668	0.548593
1773	0.867604	0.548902	0.758423	0.548902	0.695457	0.548902	0.577455	0.548902
1774	0.86742	0.549212	0.758199	0.549212	0.69528	0.549212	0.577152	0.549212
1775	0.86719	0.549521	0.758008	0.549521	0.695091	0.549521	0.576884	0.549521
1776	0.867017	0.549831	0.757728	0.549831	0.694902	0.549831	0.576694	0.549831
1777	0.866811	0.550141	0.757538	0.550141	0.69459	0.550141	0.576482	0.550141
1778	0.866627	0.55045	0.757326	0.55045	0.694345	0.55045	0.576214	0.55045
1779	0.866477	0.55076	0.75708	0.55076	0.694034	0.55076	0.575969	0.55076
1780	0.866327	0.551069	0.756857	0.551069	0.69379	0.551069	0.575713	0.551069
1781	0.866133	0.551379	0.756746	0.551379	0.693558	0.551379	0.57549	0.551379
1782	0.86595	0.551688	0.756557	0.551688	0.693348	0.551688	0.575246	0.551688
1783	0.86579	0.551998	0.756312	0.551998	0.693116	0.551998	0.57498	0.551998
1784	0.865495	0.552308	0.75609	0.552308	0.692929	0.552308	0.574803	0.552308
1785	0.865301	0.552617	0.755857	0.552617	0.692631	0.552617	0.574627	0.552617
1786	0.865119	0.552927	0.755736	0.552927	0.692355	0.552927	0.574394	0.552927
1787	0.864926	0.553236	0.75556	0.553236	0.692057	0.553236	0.574196	0.553236
1788	0.864767	0.553546	0.755361	0.553546	0.691804	0.553546	0.57392	0.553546
1789	0.864619	0.553856	0.755207	0.553856	0.691563	0.553856	0.573688	0.553856
1790	0.864482	0.554165	0.755098	0.554165	0.691344	0.554165	0.573468	0.554165
1791	0.864312	0.554475	0.754844	0.554475	0.691126	0.554475	0.573204	0.554475
1792	0.864142	0.554784	0.754612	0.554784	0.690863	0.554784	0.572918	0.554784
1793	0.863939	0.555094	0.754437	0.555094	0.690656	0.555094	0.572699	0.555094
1794	0.863837	0.555404	0.754172	0.555404	0.690416	0.555404	0.572446	0.555404
1795	0.863667	0.555713	0.753941	0.555713	0.690165	0.555713	0.572183	0.555713
1796	0.863465	0.556023	0.753744	0.556023	0.689914	0.556023	0.571987	0.556023
1797	0.863207	0.556332	0.753603	0.556332	0.689709	0.556332	0.571791	0.556332
1798	0.863049	0.556642	0.753384	0.556642	0.689514	0.556642	0.57154	0.556642
1799	0.862859	0.556951	0.753143	0.556951	0.689275	0.556951	0.5713	0.556951
1800	0.862702	0.557261	0.753003	0.557261	0.68907	0.557261	0.571016	0.557261
1801	0.862511	0.557571	0.752796	0.557571	0.688821	0.557571	0.570743	0.557571
1802	0.862266	0.55788	0.752644	0.55788	0.688561	0.55788	0.570482	0.55788
1803	0.862054	0.55819	0.752426	0.55819	0.688356	0.55819	0.570265	0.55819
1804	0.861875	0.558499	0.752275	0.558499	0.688152	0.558499	0.570005	0.558499
1805	0.861686	0.558809	0.752047	0.558809	0.687915	0.558809	0.5698	0.558809
1806	0.86153	0.559119	0.751841	0.559119	0.687645	0.559119	0.569551	0.559119
1807	0.861296	0.559428	0.751657	0.559428	0.687375	0.559428	0.569269	0.559428
1808	0.861196	0.559738	0.75143	0.559738	0.687138	0.559738	0.569042	0.559738
1809	0.860941	0.560047	0.751247	0.560047	0.68688	0.560047	0.568805	0.560047
1810	0.860753	0.560357	0.751052	0.560357	0.6866	0.560357	0.568568	0.560357
1811	0.860587	0.560666	0.750781	0.560666	0.686365	0.560666	0.568321	0.560666
1812	0.860399	0.560976	0.750544	0.560976	0.686118	0.560976	0.568095	0.560976
1813	0.860211	0.561286	0.75035	0.561286	0.685828	0.561286	0.567782	0.561286
1814	0.859979	0.561595	0.750179	0.561595	0.685604	0.561595	0.567546	0.561595
1815	0.859814	0.561905	0.749953	0.561905	0.68537	0.561905	0.5673	0.561905
1816	0.859583	0.562214	0.74976	0.562214	0.685092	0.562214	0.567064	0.562214
1817	0.85944	0.562524	0.749513	0.562524	0.684869	0.562524	0.566818	0.562524
1818	0.859154	0.562834	0.749332	0.562834	0.684624	0.562834	0.56655	0.562834
1819	0.85899	0.563143	0.74914	0.563143	0.68438	0.563143	0.566272	0.563143
1820	0.858859	0.563453	0.748904	0.563453	0.684179	0.563453	0.566016	0.563453
1821	0.85876	0.563762	0.74869	0.563762	0.683891	0.563762	0.56576	0.563762
1822	0.858553	0.564072	0.748466	0.564072	0.683626	0.564072	0.565504	0.564072
1823	0.858356	0.564382	0.748297	0.564382	0.683383	0.564382	0.565315	0.564382
1824	0.858203	0.564691	0.748051	0.564691	0.683074	0.564691	0.56506	0.564691
1825	0.858007	0.565001	0.747849	0.565001	0.682809	0.565001	0.564838	0.565001
1826	0.857833	0.56531	0.747648	0.56531	0.682556	0.56531	0.564572	0.56531
1827	0.857648	0.56562	0.747469	0.56562	0.68228	0.56562	0.56434	0.56562
1828	0.857387	0.565929	0.747257	0.565929	0.682017	0.565929	0.564119	0.565929
1829	0.85718	0.566239	0.747023	0.566239	0.681753	0.566239	0.563876	0.566239
1830	0.856941	0.566549	0.746812	0.566549	0.681501	0.566549	0.563688	0.566549
1831	0.856779	0.566858	0.746589	0.566858	0.681249	0.566858	0.563435	0.566858
1832	0.856563	0.567168	0.746444	0.567168	0.681062	0.567168	0.563225	0.567168
1833	0.856335	0.567477	0.746233	0.567477	0.680811	0.567477	0.563005	0.567477
1834	0.856119	0.567787	0.74599	0.567787	0.680549	0.567787	0.562764	0.567787
1835	0.855903	0.568097	0.745834	0.568097	0.68033	0.568097	0.562512	0.568097
1836	0.855721	0.568406	0.745602	0.568406	0.680069	0.568406	0.56226	0.568406
1837	0.855538	0.568716	0.745381	0.568716	0.679884	0.568716	0.562095	0.568716
1838	0.855399	0.569025	0.745215	0.569025	0.679644	0.569025	0.561844	0.569025
1839	0.855173	0.569335	0.745016	0.569335	0.679384	0.569335	0.561614	0.569335
1840	0.854947	0.569644	0.744796	0.569644	0.679156	0.569644	0.561353	0.569644
1841	0.854765	0.569954	0.744609	0.569954	0.678874	0.569954	0.561124	0.569954
1842	0.854573	0.570264	0.7444	0.570264	0.678646	0.570264	0.560895	0.570264
1843	0.854402	0.570573	0.744202	0.570573	0.678419	0.570573	0.560678	0.570573
1844	0.854156	0.570883	0.743907	0.570883	0.678192	0.570883	0.560439	0.570883
1845	0.853909	0.571192	0.743667	0.571192	0.677933	0.571192	0.560222	0.571192
1846	0.853729	0.571502	0.743416	0.571502	0.677717	0.571502	0.560005	0.571502
1847	0.853472	0.571812	0.743197	0.571812	0.67748	0.571812	0.559788	0.571812
1848	0.853248	0.572121	0.743011	0.572121	0.677265	0.572121	0.55955	0.572121
1849	0.85309	0.572431	0.742772	0.572431	0.677051	0.572431	0.559323	0.572431
1850	0.852866	0.57274	0.742522	0.57274	0.676836	0.57274	0.559053	0.57274
1851	0.852622	0.57305	0.742315	0.57305	0.676611	0.57305	0.558795	0.57305
1852	0.852377	0.57336	0.742119	0.57336	0.676397	0.57336	0.558568	0.57336
1853	0.852187	0.573669	0.741924	0.573669	0.676118	0.573669	0.558386	0.573669
1854	0.851933	0.573979	0.741653	0.573979	0.675861	0.573979	0.55816	0.573979
1855	0.851808	0.574288	0.741361	0.574288	0.675669	0.574288	0.557902	0.574288
1856	0.85165	0.574598	0.741156	0.574598	0.675413	0.574598	0.557623	0.574598
1857	0.851429	0.574907	0.74094	0.574907	0.675189	0.574907	0.557366	0.574907
1858	0.851218	0.575217	0.740767	0.575217	0.674977	0.575217	0.557174	0.575217
1859	0.850975	0.575527	0.740584	0.575527	0.674753	0.575527	0.556917	0.575527
1860	0.850787	0.575836	0.740465	0.575836	0.674477	0.575836	0.55665	0.575836
1861	0.850577	0.576146	0.74025	0.576146	0.674265	0.576146	0.556448	0.576146
1862	0.850378	0.576455	0.740035	0.576455	0.674074	0.576455	0.556245	0.576455
1863	0.850147	0.576765	0.739852	0.576765	0.673798	0.576765	0.556	0.576765
1864	0.849905	0.577075	0.73967	0.577075	0.673544	0.577075	0.555777	0.577075
1865	0.849707	0.577384	0.739413	0.577384	0.673333	0.577384	0.555522	0.577384
1866	0.849487	0.577694	0.739124	0.577694	0.673133	0.577694	0.555267	0.577694
1867	0.849311	0.578003	0.73891	0.578003	0.672912	0.578003	0.555024	0.578003
1868	0.849092	0.578313	0.738697	0.578313	0.672669	0.578313	0.554833	0.578313
1869	0.848915	0.578622	0.738505	0.578622	0.672427	0.578622	0.554633	0.578622
1870	0.848675	0.578932	0.738345	0.578932	0.672175	0.578932	0.554358	0.578932
1871	0.848489	0.579242	0.738154	0.579242	0.67189	0.579242	0.554083	0.579242
1872	0.848282	0.579551	0.737962	0.579551	0.671681	0.579551	0.553862	0.579551
1873	0.848053	0.579861	0.737814	0.579861	0.671418	0.579861	0.553662	0.579861
1874	0.847835	0.58017	0.737602	0.58017	0.671231	0.58017	0.553484	0.58017
1875	0.847596	0.58048	0.737421	0.58048	0.671022	0.58048	0.553231	0.58048
1876	0.847454	0.58079	0.737135	0.58079	0.670739	0.58079	0.553022	0.58079
1877	0.847247	0.581099	0.736902	0.581099	0.670531	0.581099	0.55278	0.581099
1878	0.846977	0.581409	0.736669	0.581409	0.67027	0.581409	0.552497	0.581409
1879	0.846729	0.581718	0.736448	0.581718	0.67003	0.581718	0.552256	0.581718
1880	0.846523	0.582028	0.736205	0.582028	0.669769	0.582028	0.552005	0.582028
1881	0.846339	0.582337	0.735952	0.582337	0.669552	0.582337	0.551775	0.582337
1882	0.846123	0.582647	0.735752	0.582647	0.669377	0.582647	0.551535	0.582647
1883	0.845833	0.582957	0.735478	0.582957	0.66917	0.582957	0.551295	0.582957
1884	0.845639	0.583266	0.735236	0.583266	0.668857	0.583266	0.551077	0.583266
1885	0.845381	0.583576	0.735048	0.583576	0.668661	0.583576	0.550827	0.583576
1886	0.845198	0.583885	0.734838	0.583885	0.668445	0.583885	0.550577	0.583885
1887	0.844972	0.584195	0.734629	0.584195	0.668196	0.584195	0.550339	0.584195
1888	0.8448	0.584505	0.73442	0.584505	0.667959	0.584505	0.550079	0.584505
1889	0.844565	0.584814	0.734222	0.584814	0.667669	0.584814	0.549851	0.584814
1890	0.844393	0.585124	0.734035	0.585124	0.667411	0.585124	0.549624	0.585124
1891	0.844126	0.585433	0.733868	0.585433	0.667153	0.585433	0.549386	0.585433
1892	0.843923	0.585743	0.733639	0.585743	0.666896	0.585743	0.549191	0.585743
1893	0.843647	0.586053	0.733421	0.586053	0.66666	0.586053	0.548943	0.586053
1894	0.84337	0.586362	0.733213	0.586362	0.666371	0.586362	0.548748	0.586362
1895	0.843094	0.586672	0.732963	0.586672	0.666146	0.586672	0.548511	0.586672
1896	0.842818	0.586981	0.732767	0.586981	0.665879	0.586981	0.548275	0.586981
1897	0.842606	0.587291	0.732528	0.587291	0.665633	0.587291	0.548007	0.587291
1898	0.842362	0.5876	0.732289	0.5876	0.66543	0.5876	0.547771	0.5876
1899	0.842171	0.58791	0.732041	0.58791	0.665206	0.58791	0.547482	0.58791
1900	0.841949	0.58822	0.731866	0.58822	0.664972	0.58822	0.547226	0.58822
1901	0.841696	0.588529	0.73166	0.588529	0.664717	0.588529	0.54698	0.588529
1902	0.841453	0.588839	0.731391	0.588839	0.664504	0.588839	0.546745	0.588839
1903	0.841231	0.589148	0.731133	0.589148	0.664228	0.589148	0.546531	0.589148
1904	0.841042	0.589458	0.730885	0.589458	0.664027	0.589458	0.546276	0.589458
1905	0.8408	0.589768	0.730711	0.589768	0.663794	0.589768	0.546042	0.589768
1906	0.840558	0.590077	0.730486	0.590077	0.66355	0.590077	0.54586	0.590077
1907	0.840295	0.590387	0.73026	0.590387	0.663286	0.590387	0.545605	0.590387
1908	0.840054	0.590696	0.729982	0.590696	0.663106	0.590696	0.545424	0.590696
1909	0.839845	0.591006	0.729809	0.591006	0.662906	0.591006	0.545191	0.591006
1910	0.839583	0.591315	0.729605	0.591315	0.662663	0.591315	0.544926	0.591315
1911	0.8393	0.591625	0.729359	0.591625	0.662421	0.591625	0.544735	0.591625
1912	0.839008	0.591935	0.729124	0.591935	0.662148	0.591935	0.544513	0.591935
1913	0.838799	0.592244	0.728931	0.592244	0.661917	0.592244	0.544249	0.592244
1914	0.838591	0.592554	0.728686	0.592554	0.661696	0.592554	0.543996	0.592554
1915	0.838352	0.592863	0.728462	0.592863	0.661549	0.592863	0.543785	0.592863
1916	0.838112	0.593173	0.728249	0.593173	0.661381	0.593173	0.543554	0.593173
1917	0.837946	0.593483	0.728005	0.593483	0.661141	0.593483	0.543322	0.593483
1918	0.837718	0.593792	0.727761	0.593792	0.660879	0.593792	0.543091	0.593792
1919	0.8375	0.594102	0.727569	0.594102	0.660691	0.594102	0.54286	0.594102
1920	0.837252	0.594411	0.727263	0.594411	0.660462	0.594411	0.542619	0.594411
1921	0.836993	0.594721	0.727082	0.594721	0.660212	0.594721	0.54241	0.594721
1922	0.836797	0.595031	0.726871	0.595031	0.660004	0.595031	0.542169	0.595031
1923	0.836559	0.59534	0.72668	0.59534	0.659764	0.59534	0.542002	0.59534
1924	0.836343	0.59565	0.726469	0.59565	0.659598	0.59565	0.541782	0.59565
1925	0.836147	0.595959	0.726226	0.595959	0.659349	0.595959	0.541594	0.595959
1926	0.83591	0.596269	0.725984	0.596269	0.6591	0.596269	0.541355	0.596269
1927	0.835694	0.596578	0.725732	0.596578	0.658903	0.596578	0.541157	0.596578
1928	0.835458	0.596888	0.725553	0.596888	0.658676	0.596888	0.540907	0.596888
1929	0.83517	0.597198	0.725353	0.597198	0.658417	0.597198	0.540658	0.597198
1930	0.834872	0.597507	0.725163	0.597507	0.65819	0.597507	0.540388	0.597507
1931	0.834616	0.597817	0.724871	0.597817	0.657911	0.597817	0.54016	0.597817
1932	0.834318	0.598126	0.72463	0.598126	0.657664	0.598126	0.539901	0.598126
1933	0.834073	0.598436	0.7244	0.598436	0.657489	0.598436	0.539684	0.598436
1934	0.833942	0.598746	0.724191	0.598746	0.657273	0.598746	0.539426	0.598746
1935	0.833686	0.599055	0.723993	0.599055	0.657058	0.599055	0.539209	0.599055
1936	0.833442	0.599365	0.723722	0.599365	0.656853	0.599365	0.538982	0.599365
1937	0.833166	0.599674	0.723451	0.599674	0.656576	0.599674	0.538745	0.599674
1938	0.832891	0.599984	0.723212	0.599984	0.656319	0.599984	0.538508	0.599984
1939	0.83273	0.600293	0.723046	0.600293	0.656074	0.600293	0.538282	0.600293
1940	0.832497	0.600603	0.722807	0.600603	0.655818	0.600603	0.538056	0.600603
1941	0.832315	0.600913	0.722569	0.600913	0.655645	0.600913	0.537841	0.600913
1942	0.832072	0.601222	0.72233	0.601222	0.6554	0.601222	0.537595	0.601222
1943	0.831808	0.601532	0.722092	0.601532	0.655176	0.601532	0.537359	0.601532
1944	0.831586	0.601841	0.721844	0.601841	0.654983	0.601841	0.537124	0.601841
1945	0.831333	0.602151	0.721638	0.602151	0.654739	0.602151	0.53691	0.602151
1946	0.831122	0.602461	0.721411	0.602461	0.654454	0.602461	0.536685	0.602461
1947	0.83089	0.60277	0.721174	0.60277	0.654169	0.60277	0.53643	0.60277
1948	0.830638	0.60308	0.720958	0.60308	0.653905	0.60308	0.536196	0.60308
1949	0.830366	0.603389	0.720752	0.603389	0.653682	0.603389	0.535992	0.603389
1950	0.830104	0.603699	0.720567	0.603699	0.65345	0.603699	0.535769	0.603699
1951	0.829894	0.604009	0.720321	0.604009	0.653238	0.604009	0.535535	0.604009
1952	0.829684	0.604318	0.720136	0.604318	0.652985	0.604318	0.535333	0.604318
1953	0.829515	0.604628	0.719911	0.604628	0.652681	0.604628	0.53512	0.604628
1954	0.829306	0.604937	0.719706	0.604937	0.652429	0.604937	0.534877	0.604937
1955	0.829004	0.605247	0.719481	0.605247	0.652177	0.605247	0.534675	0.605247
1956	0.828765	0.605556	0.719246	0.605556	0.651926	0.605556	0.534463	0.605556
1957	0.828494	0.605866	0.719063	0.605866	0.651705	0.605866	0.534241	0.605866
1958	0.828235	0.606176	0.718859	0.606176	0.651485	0.606176	0.533999	0.606176
1959	0.827996	0.606485	0.718676	0.606485	0.651224	0.606485	0.533787	0.606485
1960	0.827726	0.606795	0.718493	0.606795	0.650963	0.606795	0.533566	0.606795
1961	0.827508	0.607104	0.718269	0.607104	0.650774	0.607104	0.533314	0.607104
1962	0.827249	0.607414	0.718097	0.607414	0.650544	0.607414	0.533083	0.607414
1963	0.827103	0.607724	0.717873	0.607724	0.650365	0.607724	0.532842	0.607724
1964	0.826875	0.608033	0.717661	0.608033	0.650177	0.608033	0.532581	0.608033
1965	0.826628	0.608343	0.717469	0.608343	0.649937	0.608343	0.532381	0.608343
1966	0.826401	0.608652	0.717266	0.608652	0.649719	0.608652	0.532151	0.608652
1967	0.826123	0.608962	0.717054	0.608962	0.649449	0.608962	0.531962	0.608962
1968	0.825927	0.609271	0.716812	0.609271	0.649211	0.609271	0.531722	0.609271
1969	0.8257	0.609581	0.71658	0.609581	0.648932	0.609581	0.531513	0.609581
1970	0.825454	0.609891	0.716409	0.609891	0.648663	0.609891	0.531274	0.609891
1971	0.825197	0.6102	0.716167	0.6102	0.648446	0.6102	0.531045	0.6102
1972	0.824921	0.61051	0.715987	0.61051	0.648208	0.61051	0.530816	0.61051
1973	0.824685	0.610819	0.715796	0.610819	0.647941	0.610819	0.530598	0.610819
1974	0.824439	0.611129	0.715585	0.611129	0.647704	0.611129	0.530349	0.611129
1975	0.824174	0.611439	0.715385	0.611439	0.647467	0.611439	0.530121	0.611439
1976	0.823969	0.611748	0.715205	0.611748	0.647261	0.611748	0.529853	0.611748
1977	0.823745	0.612058	0.715026	0.612058	0.647034	0.612058	0.529595	0.612058
1978	0.82348	0.612367	0.714836	0.612367	0.646798	0.612367	0.529358	0.612367
1979	0.823246	0.612677	0.714616	0.612677	0.646583	0.612677	0.529131	0.612677
1980	0.822931	0.612987	0.714397	0.612987	0.646387	0.612987	0.528914	0.612987
1981	0.822697	0.613296	0.714218	0.613296	0.646122	0.613296	0.528677	0.613296
1982	0.822434	0.613606	0.714009	0.613606	0.645907	0.613606	0.528501	0.613606
1983	0.82218	0.613915	0.71377	0.613915	0.645682	0.613915	0.528285	0.613915
1984	0.821937	0.614225	0.713571	0.614225	0.645447	0.614225	0.528079	0.614225
1985	0.821684	0.614534	0.713343	0.614534	0.645273	0.614534	0.527844	0.614534
1986	0.821402	0.614844	0.713095	0.614844	0.645019	0.614844	0.527618	0.614844
1987	0.821129	0.615154	0.712867	0.615154	0.644825	0.615154	0.527383	0.615154
1988	0.820877	0.615463	0.712598	0.615463	0.644561	0.615463	0.527138	0.615463
1989	0.820625	0.615773	0.712361	0.615773	0.644368	0.615773	0.526933	0.615773
1990	0.820394	0.616082	0.712123	0.616082	0.644144	0.616082	0.526698	0.616082
1991	0.820092	0.616392	0.711866	0.616392	0.643901	0.616392	0.526464	0.616392
1992	0.819861	0.616702	0.71167	0.616702	0.643648	0.616702	0.52622	0.616702
1993	0.81962	0.617011	0.711443	0.617011	0.643426	0.617011	0.525966	0.617011
1994	0.81935	0.617321	0.711217	0.617321	0.643213	0.617321	0.525712	0.617321
1995	0.81908	0.61763	0.71096	0.61763	0.642971	0.61763	0.525468	0.61763
1996	0.818819	0.61794	0.710744	0.61794	0.642769	0.61794	0.525275	0.61794
1997	0.81859	0.618249	0.710519	0.618249	0.642527	0.618249	0.525052	0.618249
1998	0.81834	0.618559	0.710263	0.618559	0.642356	0.618559	0.52484	0.618559
[truncated: 1,232 more rows]

## Sheet: ricebean
	Casanovo_bm_precision	Casanovo_bm_coverage	PointNovo_precision	PointNovo_coverage	DeepNovo_precision	DeepNovo_coverage	Novor_precision	Novor_coverage
0	1	2.77123e-05	1	2.77123e-05	1	2.77123e-05	1	2.77123e-05
1	0.980392	0.00141333	1	0.00141333	0.941176	0.00141333	0.941176	0.00141333
2	0.970297	0.00279895	0.990099	0.00279895	0.970297	0.00279895	0.950495	0.00279895
3	0.966887	0.00418456	0.993377	0.00418456	0.953642	0.00418456	0.94702	0.00418456
4	0.960199	0.00557018	0.995025	0.00557018	0.960199	0.00557018	0.910448	0.00557018
5	0.968127	0.0069558	0.996016	0.0069558	0.964143	0.0069558	0.924303	0.0069558
6	0.9701	0.00834142	0.996678	0.00834142	0.963455	0.00834142	0.92691	0.00834142
7	0.974359	0.00972703	0.994302	0.00972703	0.965812	0.00972703	0.920228	0.00972703
8	0.975062	0.0111127	0.995012	0.0111127	0.965087	0.0111127	0.910224	0.0111127
9	0.97561	0.0124983	0.995565	0.0124983	0.953437	0.0124983	0.915743	0.0124983
10	0.974052	0.0138839	0.996008	0.0138839	0.954092	0.0138839	0.92016	0.0138839
11	0.970962	0.0152695	0.994555	0.0152695	0.952813	0.0152695	0.92559	0.0152695
12	0.971714	0.0166551	0.995008	0.0166551	0.956739	0.0166551	0.93178	0.0166551
13	0.97235	0.0180407	0.995392	0.0180407	0.960061	0.0180407	0.932412	0.0180407
14	0.970043	0.0194264	0.99572	0.0194264	0.96291	0.0194264	0.935806	0.0194264
15	0.970706	0.020812	0.996005	0.020812	0.962716	0.020812	0.938748	0.020812
16	0.972534	0.0221976	0.993758	0.0221976	0.963795	0.0221976	0.941323	0.0221976
17	0.974148	0.0235832	0.992949	0.0235832	0.961222	0.0235832	0.941246	0.0235832
18	0.975583	0.0249688	0.992231	0.0249688	0.963374	0.0249688	0.943396	0.0249688
19	0.974763	0.0263544	0.991588	0.0263544	0.964248	0.0263544	0.944269	0.0263544
20	0.975025	0.0277401	0.992008	0.0277401	0.966034	0.0277401	0.944056	0.0277401
21	0.975262	0.0291257	0.991437	0.0291257	0.965747	0.0291257	0.944814	0.0291257
22	0.976385	0.0305113	0.991826	0.0305113	0.965486	0.0305113	0.947321	0.0305113
23	0.977411	0.0318969	0.992181	0.0318969	0.966116	0.0318969	0.949609	0.0318969
24	0.977519	0.0332825	0.992506	0.0332825	0.966694	0.0332825	0.951707	0.0332825
25	0.978417	0.0346681	0.992806	0.0346681	0.964828	0.0346681	0.952838	0.0346681
26	0.979247	0.0360538	0.991545	0.0360538	0.965411	0.0360538	0.95465	0.0360538
27	0.980015	0.0374394	0.991858	0.0374394	0.965951	0.0374394	0.954108	0.0374394
28	0.980014	0.038825	0.992148	0.038825	0.967166	0.038825	0.955032	0.038825
29	0.980014	0.0402106	0.991041	0.0402106	0.968298	0.0402106	0.955892	0.0402106
30	0.98068	0.0415962	0.991339	0.0415962	0.969354	0.0415962	0.956696	0.0415962
31	0.981302	0.0429818	0.990974	0.0429818	0.969052	0.0429818	0.956802	0.0429818
32	0.981262	0.0443675	0.991255	0.0443675	0.96877	0.0443675	0.955028	0.0443675
33	0.981829	0.0457531	0.990915	0.0457531	0.96911	0.0457531	0.954573	0.0457531
34	0.982363	0.0471387	0.991182	0.0471387	0.968842	0.0471387	0.953557	0.0471387
35	0.982296	0.0485243	0.990862	0.0485243	0.969732	0.0485243	0.952599	0.0485243
36	0.982787	0.0499099	0.990006	0.0499099	0.970017	0.0499099	0.952249	0.0499099
37	0.982712	0.0512956	0.990276	0.0512956	0.970827	0.0512956	0.951378	0.0512956
38	0.982115	0.0526812	0.990005	0.0526812	0.971594	0.0526812	0.950026	0.0526812
39	0.98206	0.0540668	0.989749	0.0540668	0.972322	0.0540668	0.949257	0.0540668
40	0.982509	0.0554524	0.990005	0.0554524	0.972014	0.0554524	0.949025	0.0554524
41	0.982935	0.056838	0.989761	0.056838	0.972209	0.056838	0.947343	0.056838
42	0.982389	0.0582236	0.989529	0.0582236	0.97287	0.0582236	0.94574	0.0582236
43	0.982334	0.0596093	0.989772	0.0596093	0.972571	0.0596093	0.945142	0.0596093
44	0.981826	0.0609949	0.989096	0.0609949	0.97274	0.0609949	0.944116	0.0609949
45	0.981786	0.0623805	0.988894	0.0623805	0.973345	0.0623805	0.944025	0.0623805
46	0.982182	0.0637661	0.989135	0.0637661	0.973924	0.0637661	0.943068	0.0637661
47	0.982561	0.0651517	0.989366	0.0651517	0.973203	0.0651517	0.942578	0.0651517
48	0.982507	0.0665373	0.989588	0.0665373	0.972095	0.0665373	0.943773	0.0665373
49	0.982864	0.067923	0.989392	0.067923	0.972256	0.067923	0.944512	0.067923
50	0.982407	0.0693086	0.989204	0.0693086	0.972811	0.0693086	0.943623	0.0693086
51	0.982752	0.0706942	0.989024	0.0706942	0.972952	0.0706942	0.943552	0.0706942
52	0.982699	0.0720798	0.989235	0.0720798	0.973472	0.0720798	0.943868	0.0720798
53	0.982648	0.0734654	0.989061	0.0734654	0.973595	0.0734654	0.944172	0.0734654
54	0.982969	0.074851	0.988153	0.074851	0.974084	0.074851	0.944465	0.074851
55	0.983279	0.0762367	0.987641	0.0762367	0.973101	0.0762367	0.944747	0.0762367
56	0.98322	0.0776223	0.987861	0.0776223	0.97251	0.0776223	0.944306	0.0776223
57	0.983515	0.0790079	0.987022	0.0790079	0.970537	0.0790079	0.94423	0.0790079
58	0.983799	0.0803935	0.987246	0.0803935	0.9707	0.0803935	0.944157	0.0803935
59	0.983734	0.0817791	0.986784	0.0817791	0.971196	0.0817791	0.944087	0.0817791
60	0.983672	0.0831647	0.986671	0.0831647	0.97101	0.0831647	0.943685	0.0831647
61	0.983612	0.0845504	0.986562	0.0845504	0.970501	0.0845504	0.94297	0.0845504
62	0.983554	0.085936	0.986778	0.085936	0.970977	0.085936	0.943244	0.085936
63	0.98318	0.0873216	0.986988	0.0873216	0.97112	0.0873216	0.942558	0.0873216
64	0.983443	0.0887072	0.986567	0.0887072	0.971571	0.0887072	0.941581	0.0887072
65	0.98339	0.0900928	0.986773	0.0900928	0.972009	0.0900928	0.942479	0.0900928
66	0.983641	0.0914785	0.986671	0.0914785	0.972433	0.0914785	0.940624	0.0914785
67	0.983587	0.0928641	0.986273	0.0928641	0.972844	0.0928641	0.939719	0.0928641
68	0.983534	0.0942497	0.985592	0.0942497	0.972949	0.0942497	0.93943	0.0942497
69	0.983773	0.0956353	0.984352	0.0956353	0.973341	0.0956353	0.938858	0.0956353
70	0.984005	0.0970209	0.983148	0.0970209	0.973436	0.0970209	0.937446	0.0970209
71	0.983948	0.0984065	0.982822	0.0984065	0.972684	0.0984065	0.937764	0.0984065
72	0.983893	0.0997922	0.98306	0.0997922	0.971675	0.0997922	0.936962	0.0997922
73	0.984114	0.101178	0.982744	0.101178	0.970967	0.101178	0.937004	0.101178
74	0.983788	0.102563	0.982437	0.102563	0.970549	0.102563	0.937314	0.102563
75	0.984004	0.103949	0.982405	0.103949	0.970941	0.103949	0.93655	0.103949
76	0.983689	0.105335	0.981847	0.105335	0.97106	0.105335	0.936596	0.105335
77	0.9839	0.10672	0.982083	0.10672	0.970397	0.10672	0.935861	0.10672
78	0.983594	0.108106	0.982056	0.108106	0.96847	0.108106	0.93617	0.108106
79	0.983802	0.109491	0.98203	0.109491	0.968362	0.109491	0.936472	0.109491
80	0.983504	0.110877	0.981755	0.110877	0.967508	0.110877	0.936516	0.110877
81	0.983461	0.112263	0.981733	0.112263	0.967909	0.112263	0.935818	0.112263
82	0.983175	0.113648	0.981468	0.113648	0.968057	0.113648	0.935382	0.113648
83	0.983137	0.115034	0.98145	0.115034	0.9682	0.115034	0.934474	0.115034
84	0.983099	0.11642	0.981433	0.11642	0.967865	0.11642	0.934777	0.11642
85	0.983298	0.117805	0.981416	0.117805	0.967302	0.117805	0.935074	0.117805
86	0.983492	0.119191	0.981632	0.119191	0.966054	0.119191	0.934201	0.119191
87	0.983452	0.120576	0.981154	0.120576	0.966215	0.120576	0.933578	0.120576
88	0.98364	0.121962	0.980686	0.121962	0.96569	0.121962	0.93297	0.121962
89	0.983599	0.123348	0.980454	0.123348	0.966075	0.123348	0.932824	0.123348
90	0.983781	0.124733	0.980449	0.124733	0.966452	0.124733	0.932904	0.124733
91	0.98374	0.126119	0.980444	0.126119	0.965942	0.126119	0.933201	0.126119
92	0.983482	0.127505	0.980439	0.127505	0.96566	0.127505	0.933058	0.127505
93	0.983444	0.12889	0.980434	0.12889	0.964739	0.12889	0.932488	0.12889
94	0.983621	0.130276	0.980217	0.130276	0.964901	0.130276	0.932355	0.130276
95	0.982951	0.131661	0.979794	0.131661	0.964429	0.131661	0.932014	0.131661
96	0.982712	0.133047	0.979588	0.133047	0.964591	0.133047	0.932306	0.133047
97	0.982478	0.134433	0.979386	0.134433	0.96475	0.134433	0.931767	0.134433
98	0.98184	0.135818	0.979392	0.135818	0.964293	0.135818	0.931239	0.135818
99	0.98162	0.137204	0.979196	0.137204	0.964654	0.137204	0.930317	0.137204
100	0.981804	0.138589	0.978804	0.138589	0.964607	0.138589	0.929814	0.138589
101	0.981786	0.139975	0.978222	0.139975	0.964759	0.139975	0.928529	0.139975
102	0.981768	0.141361	0.977847	0.141361	0.964125	0.141361	0.927857	0.141361
103	0.981751	0.142746	0.977674	0.142746	0.963114	0.142746	0.927587	0.142746
104	0.981927	0.144132	0.977504	0.144132	0.963276	0.144132	0.927898	0.144132
105	0.981337	0.145518	0.977528	0.145518	0.963626	0.145518	0.927252	0.145518
106	0.981324	0.146903	0.977174	0.146903	0.963403	0.146903	0.926052	0.146903
107	0.981312	0.148289	0.97664	0.148289	0.962998	0.148289	0.924874	0.148289
108	0.9813	0.149674	0.976671	0.149674	0.963155	0.149674	0.924088	0.149674
109	0.981288	0.15106	0.976702	0.15106	0.963309	0.15106	0.922216	0.15106
110	0.981094	0.152446	0.976368	0.152446	0.963643	0.152446	0.921469	0.152446
111	0.981265	0.153831	0.976221	0.153831	0.96361	0.153831	0.920375	0.153831
112	0.981075	0.155217	0.975719	0.155217	0.963221	0.155217	0.918943	0.155217
113	0.980888	0.156602	0.975403	0.156602	0.963192	0.156602	0.918245	0.156602
114	0.980705	0.157988	0.975267	0.157988	0.962814	0.157988	0.916857	0.157988
115	0.980525	0.159374	0.975135	0.159374	0.962441	0.159374	0.916362	0.159374
116	0.980693	0.160759	0.975004	0.160759	0.962076	0.160759	0.915359	0.160759
117	0.980687	0.162145	0.974534	0.162145	0.961887	0.162145	0.91369	0.162145
118	0.980851	0.163531	0.974411	0.163531	0.96204	0.163531	0.912727	0.163531
119	0.980844	0.164916	0.97429	0.164916	0.962023	0.164916	0.911107	0.164916
120	0.980837	0.166302	0.973838	0.166302	0.962173	0.166302	0.910682	0.166302
121	0.98083	0.167687	0.973393	0.167687	0.961494	0.167687	0.908941	0.167687
122	0.980331	0.169073	0.973283	0.169073	0.961154	0.169073	0.907884	0.169073
123	0.980328	0.170459	0.973175	0.170459	0.96147	0.170459	0.906682	0.170459
124	0.980326	0.171844	0.972908	0.171844	0.96178	0.171844	0.905822	0.171844
125	0.980483	0.17323	0.972964	0.17323	0.961766	0.17323	0.904495	0.17323
126	0.980321	0.174615	0.972385	0.174615	0.961752	0.174615	0.90319	0.174615
127	0.980161	0.176001	0.972288	0.176001	0.961738	0.176001	0.902063	0.176001
128	0.980003	0.177387	0.971879	0.177387	0.961881	0.177387	0.900953	0.177387
129	0.980158	0.178772	0.970702	0.178772	0.961866	0.178772	0.899705	0.178772
130	0.97908	0.180158	0.970312	0.180158	0.961544	0.180158	0.899246	0.180158
131	0.979087	0.181544	0.969928	0.181544	0.961533	0.181544	0.898336	0.181544
132	0.978791	0.182929	0.96955	0.182929	0.961369	0.182929	0.89744	0.182929
133	0.97865	0.184315	0.968576	0.184315	0.960908	0.184315	0.897008	0.184315
134	0.97866	0.1857	0.968512	0.1857	0.960454	0.1857	0.895687	0.1857
135	0.978374	0.187086	0.968301	0.187086	0.960006	0.187086	0.893645	0.187086
136	0.978091	0.188472	0.968093	0.188472	0.960153	0.188472	0.891487	0.188472
137	0.978251	0.189857	0.967596	0.189857	0.959714	0.189857	0.889505	0.189857
138	0.978119	0.191243	0.967396	0.191243	0.959136	0.191243	0.888567	0.191243
139	0.977989	0.192629	0.966911	0.192629	0.958136	0.192629	0.886923	0.192629
140	0.978003	0.194014	0.966862	0.194014	0.957863	0.194014	0.885159	0.194014
141	0.977875	0.1954	0.966671	0.1954	0.957169	0.1954	0.883137	0.1954
142	0.977327	0.196785	0.966343	0.196785	0.956063	0.196785	0.882129	0.196785
143	0.976647	0.198171	0.966019	0.198171	0.955531	0.198171	0.880017	0.198171
144	0.976531	0.199557	0.965699	0.199557	0.955006	0.199557	0.878628	0.199557
145	0.976693	0.200942	0.965522	0.200942	0.954351	0.200942	0.876845	0.200942
146	0.976716	0.202328	0.965073	0.202328	0.95439	0.202328	0.875633	0.202328
147	0.976738	0.203713	0.964631	0.203713	0.95402	0.203713	0.873623	0.203713
148	0.976625	0.205099	0.964059	0.205099	0.953655	0.205099	0.87326	0.205099
149	0.976379	0.206485	0.963629	0.206485	0.953295	0.206485	0.871427	0.206485
150	0.97587	0.20787	0.963338	0.20787	0.952806	0.20787	0.870551	0.20787
151	0.9755	0.209256	0.963051	0.209256	0.952059	0.209256	0.869819	0.209256
152	0.975266	0.210642	0.963031	0.210642	0.952243	0.210642	0.868833	0.210642
153	0.975036	0.212027	0.963142	0.212027	0.952032	0.212027	0.86786	0.212027
154	0.974808	0.213413	0.962862	0.213413	0.951565	0.213413	0.866251	0.213413
155	0.974326	0.214798	0.962198	0.214798	0.951232	0.214798	0.86505	0.214798
156	0.97385	0.216184	0.961543	0.216184	0.950776	0.216184	0.864248	0.216184
157	0.973379	0.21757	0.961279	0.21757	0.95007	0.21757	0.862693	0.21757
158	0.973168	0.218955	0.960891	0.218955	0.9495	0.218955	0.861157	0.218955
159	0.972959	0.220341	0.96076	0.220341	0.949189	0.220341	0.859515	0.220341
160	0.972878	0.221726	0.96013	0.221726	0.948881	0.221726	0.857643	0.221726
161	0.972426	0.223112	0.959632	0.223112	0.948454	0.223112	0.85567	0.223112
162	0.972226	0.224498	0.959635	0.224498	0.947784	0.224498	0.854956	0.224498
163	0.972273	0.225883	0.959514	0.225883	0.947123	0.225883	0.853638	0.225883
164	0.971955	0.227269	0.959395	0.227269	0.946714	0.227269	0.852335	0.227269
165	0.97164	0.228655	0.959035	0.228655	0.946673	0.228655	0.851776	0.228655
166	0.971449	0.23004	0.958559	0.23004	0.946512	0.23004	0.8505	0.23004
167	0.97162	0.231426	0.957849	0.231426	0.946473	0.231426	0.84912	0.231426
168	0.970956	0.232811	0.957505	0.232811	0.945721	0.232811	0.847518	0.232811
169	0.970773	0.234197	0.957165	0.234197	0.944859	0.234197	0.846409	0.234197
170	0.970474	0.235583	0.95577	0.235583	0.944595	0.235583	0.845548	0.235583
171	0.970296	0.236968	0.954976	0.236968	0.943866	0.236968	0.844346	0.236968
172	0.970352	0.238354	0.95454	0.238354	0.943495	0.238354	0.84339	0.238354
173	0.970061	0.23974	0.954341	0.23974	0.942897	0.23974	0.841868	0.23974
174	0.969889	0.241125	0.953683	0.241125	0.942305	0.241125	0.840593	0.241125
175	0.969489	0.242511	0.952805	0.242511	0.941492	0.242511	0.83899	0.242511
176	0.969435	0.243896	0.952846	0.243896	0.940461	0.243896	0.837291	0.243896
177	0.969495	0.245282	0.951757	0.245282	0.939894	0.245282	0.836177	0.245282
178	0.969217	0.246668	0.950792	0.246668	0.939333	0.246668	0.834962	0.246668
179	0.968942	0.248053	0.950508	0.248053	0.938778	0.248053	0.833985	0.248053
180	0.968892	0.249439	0.950117	0.249439	0.937785	0.249439	0.833574	0.249439
181	0.968733	0.250824	0.94995	0.250824	0.937465	0.250824	0.831842	0.250824
182	0.968465	0.25221	0.949236	0.25221	0.93671	0.25221	0.830458	0.25221
183	0.968309	0.253596	0.948639	0.253596	0.935963	0.253596	0.829199	0.253596
184	0.967938	0.254981	0.948049	0.254981	0.935333	0.254981	0.827953	0.254981
185	0.967679	0.256367	0.947141	0.256367	0.93471	0.256367	0.826505	0.256367
186	0.967208	0.257753	0.946672	0.257753	0.934201	0.257753	0.825288	0.257753
187	0.966742	0.259138	0.946851	0.259138	0.933697	0.259138	0.824083	0.259138
188	0.966387	0.260524	0.946708	0.260524	0.933199	0.260524	0.823529	0.260524
189	0.966035	0.261909	0.946249	0.261909	0.932811	0.261909	0.822453	0.261909
190	0.965898	0.263295	0.945585	0.263295	0.932218	0.263295	0.821808	0.263295
191	0.965239	0.264681	0.945032	0.264681	0.931944	0.264681	0.821066	0.264681
192	0.965316	0.266066	0.944589	0.266066	0.931153	0.266066	0.820019	0.266066
193	0.965185	0.267452	0.944254	0.267452	0.930577	0.267452	0.818982	0.267452
194	0.964746	0.268837	0.943717	0.268837	0.929801	0.268837	0.817751	0.268837
195	0.964106	0.270223	0.943185	0.270223	0.929751	0.270223	0.816532	0.270223
196	0.964085	0.271609	0.942557	0.271609	0.929599	0.271609	0.815325	0.271609
197	0.963862	0.272994	0.942036	0.272994	0.92955	0.272994	0.813724	0.272994
198	0.963741	0.27438	0.941622	0.27438	0.928694	0.27438	0.812746	0.27438
199	0.963722	0.275766	0.941513	0.275766	0.927545	0.275766	0.811979	0.275766
200	0.963604	0.277151	0.941206	0.277151	0.926707	0.277151	0.811319	0.277151
201	0.963586	0.278537	0.940603	0.278537	0.925878	0.278537	0.809969	0.278537
202	0.963568	0.279922	0.940006	0.279922	0.925255	0.279922	0.809425	0.279922
203	0.963452	0.281308	0.939513	0.281308	0.924835	0.281308	0.808689	0.281308
204	0.963239	0.282694	0.939124	0.282694	0.924027	0.282694	0.807666	0.282694
205	0.963028	0.284079	0.938347	0.284079	0.923715	0.284079	0.806458	0.284079
206	0.962819	0.285465	0.937676	0.285465	0.923211	0.285465	0.804776	0.285465
207	0.962516	0.28685	0.937108	0.28685	0.92194	0.28685	0.803787	0.28685
208	0.962311	0.288236	0.936256	0.288236	0.920585	0.288236	0.802327	0.288236
209	0.961918	0.289622	0.935987	0.289622	0.919816	0.289622	0.800593	0.289622
210	0.962004	0.291007	0.935244	0.291007	0.919246	0.291007	0.799257	0.291007
211	0.96171	0.292393	0.934793	0.292393	0.918586	0.292393	0.798313	0.292393
212	0.961513	0.293779	0.934157	0.293779	0.917932	0.293779	0.797189	0.293779
213	0.96113	0.295164	0.933621	0.295164	0.917003	0.295164	0.796263	0.295164
214	0.960097	0.29655	0.932717	0.29655	0.915615	0.29655	0.794505	0.29655
215	0.959818	0.297935	0.932006	0.297935	0.914334	0.297935	0.793229	0.297935
216	0.959541	0.299321	0.931488	0.299321	0.913434	0.299321	0.792056	0.299321
217	0.959451	0.300707	0.930513	0.300707	0.912911	0.300707	0.791079	0.300707
218	0.95927	0.302092	0.930098	0.302092	0.912485	0.302092	0.790478	0.302092
219	0.958908	0.303478	0.929595	0.303478	0.911972	0.303478	0.7897	0.303478
220	0.958822	0.304864	0.929097	0.304864	0.911281	0.304864	0.788474	0.304864
221	0.958375	0.306249	0.928332	0.306249	0.910596	0.306249	0.787621	0.306249
222	0.958472	0.307635	0.927394	0.307635	0.910188	0.307635	0.786776	0.307635
223	0.9583	0.30902	0.926733	0.30902	0.909515	0.30902	0.785311	0.30902
224	0.958039	0.310406	0.925989	0.310406	0.908758	0.310406	0.784751	0.310406
225	0.957782	0.311792	0.925695	0.311792	0.90863	0.311792	0.783308	0.311792
226	0.957703	0.313177	0.925051	0.313177	0.90815	0.313177	0.782143	0.313177
227	0.957272	0.314563	0.924324	0.314563	0.907321	0.314563	0.780636	0.314563
228	0.957021	0.315948	0.923691	0.315948	0.90685	0.315948	0.779668	0.315948
229	0.956947	0.317334	0.923063	0.317334	0.906209	0.317334	0.778622	0.317334
230	0.95696	0.31872	0.922789	0.31872	0.904878	0.31872	0.777585	0.31872
231	0.956714	0.320105	0.921998	0.320105	0.903904	0.320105	0.776729	0.320105
232	0.956728	0.321491	0.921472	0.321491	0.902939	0.321491	0.775537	0.321491
233	0.95657	0.322877	0.921294	0.322877	0.902068	0.322877	0.774354	0.322877
234	0.956585	0.324262	0.920947	0.324262	0.900607	0.324262	0.773011	0.324262
235	0.956429	0.325648	0.919752	0.325648	0.899072	0.325648	0.771764	0.325648
236	0.95619	0.327033	0.918905	0.327033	0.898229	0.327033	0.770952	0.327033
237	0.956206	0.328419	0.918235	0.328419	0.897899	0.328419	0.770062	0.328419
238	0.956222	0.329805	0.917738	0.329805	0.896815	0.329805	0.769767	0.329805
239	0.956154	0.33119	0.917245	0.33119	0.896076	0.33119	0.76822	0.33119
240	0.956004	0.332576	0.917257	0.332576	0.895425	0.332576	0.767436	0.332576
241	0.955688	0.333961	0.916355	0.333961	0.894366	0.333961	0.766575	0.333961
242	0.955624	0.335347	0.915709	0.335347	0.894141	0.335347	0.764978	0.335347
243	0.955395	0.336733	0.914904	0.336733	0.893178	0.336733	0.763559	0.336733
244	0.955332	0.338118	0.914515	0.338118	0.891894	0.338118	0.761987	0.338118
245	0.955106	0.339504	0.914211	0.339504	0.890703	0.339504	0.760754	0.339504
246	0.954638	0.34089	0.913584	0.34089	0.889928	0.34089	0.759857	0.34089
247	0.95385	0.342275	0.913286	0.342275	0.889159	0.342275	0.758967	0.342275
248	0.953552	0.343661	0.912507	0.343661	0.888235	0.343661	0.757923	0.343661
249	0.953257	0.345046	0.912216	0.345046	0.887559	0.345046	0.756646	0.345046
250	0.952724	0.346432	0.911527	0.346432	0.886409	0.346432	0.75546	0.346432
251	0.952195	0.347818	0.911003	0.347818	0.885666	0.347818	0.754203	0.347818
252	0.951988	0.349203	0.909928	0.349203	0.88493	0.349203	0.752401	0.349203
253	0.951941	0.350589	0.909335	0.350589	0.883725	0.350589	0.751166	0.350589
254	0.951736	0.351975	0.908275	0.351975	0.882529	0.351975	0.750335	0.351975
255	0.951612	0.35336	0.907772	0.35336	0.881029	0.35336	0.748726	0.35336
256	0.951332	0.354746	0.907351	0.354746	0.879931	0.354746	0.748223	0.354746
257	0.951132	0.356131	0.906622	0.356131	0.878375	0.356131	0.747101	0.356131
258	0.951012	0.357517	0.905976	0.357517	0.877374	0.357517	0.745834	0.357517
259	0.950892	0.358903	0.905104	0.358903	0.875994	0.358903	0.744498	0.358903
260	0.950312	0.360288	0.904623	0.360288	0.875087	0.360288	0.743251	0.360288
261	0.950119	0.361674	0.903686	0.361674	0.874109	0.361674	0.742472	0.361674
262	0.949775	0.363059	0.902908	0.363059	0.872681	0.363059	0.741623	0.363059
263	0.949281	0.364445	0.902289	0.364445	0.871341	0.364445	0.740628	0.364445
264	0.948716	0.365831	0.901826	0.365831	0.870086	0.365831	0.739338	0.365831
265	0.948532	0.367216	0.900838	0.367216	0.869519	0.367216	0.737907	0.367216
266	0.948199	0.368602	0.900008	0.368602	0.869032	0.368602	0.736561	0.368602
267	0.947794	0.369988	0.899109	0.369988	0.868175	0.369988	0.7359	0.369988
268	0.947541	0.371373	0.898142	0.371373	0.867174	0.371373	0.734647	0.371373
269	0.947365	0.372759	0.897257	0.372759	0.866404	0.372759	0.733551	0.372759
270	0.947189	0.374144	0.8966	0.374144	0.864899	0.374144	0.732316	0.374144
271	0.94672	0.37553	0.895949	0.37553	0.863995	0.37553	0.731016	0.37553
272	0.946548	0.376916	0.894934	0.376916	0.862804	0.376916	0.729873	0.376916
273	0.946158	0.378301	0.894293	0.378301	0.861768	0.378301	0.728665	0.378301
274	0.945843	0.379687	0.892855	0.379687	0.861178	0.379687	0.727684	0.379687
275	0.94524	0.381072	0.892299	0.381072	0.860156	0.381072	0.726202	0.381072
276	0.944932	0.382458	0.891457	0.382458	0.859141	0.382458	0.72473	0.382458
277	0.944914	0.383844	0.89091	0.383844	0.858133	0.383844	0.72363	0.383844
278	0.944536	0.385229	0.889864	0.385229	0.856917	0.385229	0.723185	0.385229
279	0.944162	0.386615	0.888897	0.386615	0.855423	0.386615	0.722027	0.386615
280	0.943933	0.388001	0.888294	0.388001	0.854582	0.388001	0.720949	0.388001
281	0.943919	0.389386	0.88741	0.389386	0.853391	0.389386	0.720091	0.389386
282	0.943976	0.390772	0.886604	0.390772	0.852067	0.390772	0.718602	0.390772
283	0.943538	0.392157	0.885732	0.392157	0.850753	0.392157	0.717476	0.392157
284	0.943243	0.393543	0.885149	0.393543	0.849729	0.393543	0.716499	0.393543
285	0.942881	0.394929	0.884078	0.394929	0.848502	0.394929	0.715459	0.394929
286	0.942801	0.396314	0.883435	0.396314	0.847144	0.396314	0.714356	0.396314
287	0.942513	0.3977	0.883005	0.3977	0.846004	0.3977	0.712842	0.3977
288	0.942157	0.399085	0.882092	0.399085	0.845289	0.399085	0.711617	0.399085
289	0.941942	0.400471	0.881254	0.400471	0.844578	0.400471	0.710401	0.400471
290	0.941176	0.401857	0.880767	0.401857	0.843666	0.401857	0.709606	0.401857
291	0.941035	0.403242	0.879802	0.403242	0.842897	0.403242	0.708336	0.403242
292	0.940689	0.404628	0.878707	0.404628	0.841792	0.404628	0.707143	0.404628
293	0.940072	0.406014	0.878302	0.406014	0.840693	0.406014	0.70589	0.406014
294	0.9398	0.407399	0.877763	0.407399	0.839535	0.407399	0.70451	0.407399
295	0.939326	0.408785	0.876619	0.408785	0.838655	0.408785	0.703207	0.408785
296	0.939126	0.41017	0.875819	0.41017	0.837106	0.41017	0.701912	0.41017
297	0.938792	0.411556	0.875025	0.411556	0.836375	0.411556	0.700896	0.411556
298	0.938326	0.412942	0.874102	0.412942	0.835649	0.412942	0.699483	0.412942
299	0.938064	0.414327	0.873855	0.414327	0.834927	0.414327	0.698682	0.414327
300	0.937671	0.415713	0.873275	0.415713	0.834011	0.415713	0.697553	0.415713
301	0.937346	0.417099	0.872301	0.417099	0.832835	0.417099	0.696698	0.417099
302	0.936759	0.418484	0.871664	0.418484	0.831402	0.418484	0.695716	0.418484
303	0.936506	0.41987	0.8709	0.41987	0.830242	0.41987	0.69474	0.41987
304	0.935925	0.421255	0.869811	0.421255	0.82909	0.421255	0.69377	0.421255
305	0.935742	0.422641	0.869254	0.422641	0.828011	0.422641	0.692676	0.422641
306	0.935168	0.424027	0.868767	0.424027	0.826874	0.424027	0.691719	0.424027
307	0.934662	0.425412	0.868087	0.425412	0.825744	0.425412	0.690639	0.425412
308	0.93442	0.426798	0.867281	0.426798	0.824882	0.426798	0.68976	0.426798
309	0.93405	0.428183	0.866287	0.428183	0.823895	0.428183	0.688758	0.428183
310	0.933682	0.429569	0.865815	0.429569	0.822528	0.429569	0.687569	0.429569
311	0.933509	0.430955	0.864382	0.430955	0.821233	0.430955	0.686322	0.430955
312	0.933338	0.43234	0.863406	0.43234	0.820204	0.43234	0.685277	0.43234
313	0.932976	0.433726	0.862309	0.433726	0.819436	0.433726	0.68379	0.433726
314	0.932616	0.435112	0.861601	0.435112	0.818419	0.435112	0.682632	0.435112
315	0.932068	0.436497	0.860961	0.436497	0.817281	0.436497	0.681354	0.436497
316	0.93184	0.437883	0.860199	0.437883	0.816024	0.437883	0.679894	0.437883
317	0.93155	0.439268	0.859567	0.439268	0.815027	0.439268	0.678822	0.439268
318	0.930948	0.440654	0.85894	0.440654	0.813785	0.440654	0.67763	0.440654
319	0.930663	0.44204	0.857877	0.44204	0.812112	0.44204	0.676321	0.44204
320	0.930379	0.443425	0.857571	0.443425	0.810637	0.443425	0.674895	0.443425
321	0.929786	0.444811	0.856831	0.444811	0.809233	0.444811	0.67379	0.444811
322	0.929135	0.446196	0.855972	0.446196	0.807962	0.446196	0.672629	0.446196
323	0.928735	0.447582	0.855241	0.447582	0.80639	0.447582	0.671352	0.447582
324	0.928276	0.448968	0.854021	0.448968	0.805135	0.448968	0.670452	0.448968
325	0.927881	0.450353	0.853178	0.450353	0.803889	0.450353	0.669497	0.450353
326	0.927366	0.451739	0.852831	0.451739	0.80265	0.451739	0.668241	0.451739
327	0.926793	0.453125	0.852364	0.453125	0.801541	0.453125	0.667115	0.453125
328	0.926285	0.45451	0.851411	0.45451	0.801049	0.45451	0.665813	0.45451
329	0.92578	0.455896	0.850526	0.455896	0.799769	0.455896	0.664397	0.455896
330	0.925035	0.457281	0.849827	0.457281	0.798618	0.457281	0.663051	0.457281
331	0.924355	0.458667	0.849073	0.458667	0.797293	0.458667	0.661954	0.458667
332	0.923679	0.460053	0.84784	0.460053	0.796157	0.460053	0.660743	0.460053
333	0.922948	0.461438	0.847276	0.461438	0.794847	0.461438	0.65978	0.461438
334	0.92246	0.462824	0.846177	0.462824	0.793845	0.462824	0.659062	0.462824
335	0.921915	0.46421	0.845681	0.46421	0.792609	0.46421	0.657931	0.46421
336	0.921255	0.465595	0.844533	0.465595	0.791381	0.465595	0.656449	0.465595
337	0.920836	0.466981	0.84357	0.466981	0.79028	0.466981	0.655213	0.466981
338	0.920419	0.468366	0.842731	0.468366	0.788947	0.468366	0.654044	0.468366
339	0.920005	0.469752	0.841838	0.469752	0.787623	0.469752	0.653	0.469752
340	0.91924	0.471138	0.841009	0.471138	0.786542	0.471138	0.651491	0.471138
341	0.91889	0.472523	0.840361	0.472523	0.785291	0.472523	0.65005	0.472523
342	0.918835	0.473909	0.840009	0.473909	0.783755	0.473909	0.648676	0.473909
343	0.918255	0.475294	0.839193	0.475294	0.782345	0.475294	0.647368	0.475294
344	0.917795	0.47668	0.83873	0.47668	0.781001	0.47668	0.646416	0.47668
345	0.917454	0.478066	0.838096	0.478066	0.779955	0.478066	0.645354	0.478066
346	0.916883	0.479451	0.83735	0.479451	0.77903	0.479451	0.644067	0.479451
347	0.916431	0.480837	0.836494	0.480837	0.778168	0.480837	0.642845	0.480837
348	0.916154	0.482223	0.835929	0.482223	0.777024	0.482223	0.641515	0.482223
349	0.91565	0.483608	0.83531	0.483608	0.775715	0.483608	0.640193	0.483608
350	0.915491	0.484994	0.834752	0.484994	0.774413	0.484994	0.639106	0.484994
351	0.915275	0.486379	0.833856	0.486379	0.773346	0.486379	0.637912	0.486379
352	0.914891	0.487765	0.833078	0.487765	0.771945	0.487765	0.636725	0.487765
353	0.914169	0.489151	0.832247	0.489151	0.770778	0.489151	0.635715	0.489151
354	0.913621	0.490536	0.831309	0.490536	0.769392	0.490536	0.63454	0.490536
355	0.913188	0.491922	0.830657	0.491922	0.768407	0.491922	0.633316	0.491922
356	0.912645	0.493307	0.829841	0.493307	0.766699	0.493307	0.632212	0.493307
357	0.91205	0.494693	0.828861	0.494693	0.765615	0.494693	0.630889	0.494693
358	0.911625	0.496079	0.827887	0.496079	0.764427	0.496079	0.62963	0.496079
359	0.911091	0.497464	0.826806	0.497464	0.7633	0.497464	0.628656	0.497464
360	0.910449	0.49885	0.82601	0.49885	0.762458	0.49885	0.627354	0.49885
361	0.909866	0.500236	0.825273	0.500236	0.761343	0.500236	0.626115	0.500236
362	0.909618	0.501621	0.82454	0.501621	0.760455	0.501621	0.624772	0.501621
363	0.909151	0.503007	0.823866	0.503007	0.759132	0.503007	0.623767	0.503007
364	0.908576	0.504392	0.822977	0.504392	0.757651	0.504392	0.622603	0.504392
365	0.90795	0.505778	0.821873	0.505778	0.756287	0.505778	0.621445	0.505778
366	0.907437	0.507164	0.821157	0.507164	0.75515	0.507164	0.620021	0.507164
367	0.906872	0.508549	0.820337	0.508549	0.754019	0.508549	0.618985	0.508549
368	0.906364	0.509935	0.819412	0.509935	0.753003	0.509935	0.617847	0.509935
369	0.905696	0.51132	0.818817	0.51132	0.751612	0.51132	0.616823	0.51132
370	0.905032	0.512706	0.81774	0.512706	0.750122	0.512706	0.615696	0.512706
371	0.904803	0.514092	0.816883	0.514092	0.749232	0.514092	0.61436	0.514092
372	0.904252	0.515477	0.816139	0.515477	0.747863	0.515477	0.613085	0.515477
373	0.903651	0.516863	0.815291	0.516863	0.746716	0.516863	0.611817	0.516863
374	0.903321	0.518249	0.814448	0.518249	0.745522	0.518249	0.610716	0.518249
375	0.902672	0.519634	0.81377	0.519634	0.744334	0.519634	0.609407	0.519634
376	0.902292	0.52102	0.81267	0.52102	0.743046	0.52102	0.608159	0.52102
377	0.901491	0.522405	0.811893	0.522405	0.74187	0.522405	0.606917	0.522405
378	0.900905	0.523791	0.811068	0.523791	0.74086	0.523791	0.605682	0.523791
379	0.900322	0.525177	0.8103	0.525177	0.739486	0.525177	0.604506	0.525177
380	0.8999	0.526562	0.809799	0.526562	0.738435	0.526562	0.603389	0.526562
381	0.899428	0.527948	0.808724	0.527948	0.737652	0.527948	0.602226	0.527948
382	0.898906	0.529334	0.807759	0.529334	0.736454	0.529334	0.601016	0.529334
383	0.89823	0.530719	0.806538	0.530719	0.735053	0.530719	0.599916	0.530719
384	0.897609	0.532105	0.805739	0.532105	0.73392	0.532105	0.598563	0.532105
385	0.897044	0.53349	0.804841	0.53349	0.732897	0.53349	0.597268	0.53349
386	0.896637	0.534876	0.803741	0.534876	0.731776	0.534876	0.596187	0.534876
387	0.896284	0.536262	0.802853	0.536262	0.730402	0.536262	0.595163	0.536262
388	0.895882	0.537647	0.802072	0.537647	0.729189	0.537647	0.593938	0.537647
389	0.895172	0.539033	0.801141	0.539033	0.728035	0.539033	0.59272	0.539033
390	0.894621	0.540418	0.800062	0.540418	0.727091	0.540418	0.591611	0.540418
391	0.894021	0.541804	0.799192	0.541804	0.725999	0.541804	0.590507	0.541804
392	0.893628	0.54319	0.798225	0.54319	0.724759	0.54319	0.589256	0.54319
393	0.892881	0.544575	0.797415	0.544575	0.723933	0.544575	0.588011	0.544575
394	0.89229	0.545961	0.796457	0.545961	0.723009	0.545961	0.586772	0.545961
395	0.891398	0.547347	0.795605	0.547347	0.721786	0.547347	0.585692	0.547347
396	0.890612	0.548732	0.794657	0.548732	0.72062	0.548732	0.584516	0.548732
397	0.890333	0.550118	0.793663	0.550118	0.719309	0.550118	0.583195	0.550118
398	0.889654	0.551503	0.792875	0.551503	0.718255	0.551503	0.582282	0.551503
399	0.889279	0.552889	0.79204	0.552889	0.717207	0.552889	0.581174	0.552889
400	0.888606	0.554275	0.79121	0.554275	0.716114	0.554275	0.579971	0.554275
401	0.887886	0.55566	0.790335	0.55566	0.715176	0.55566	0.578774	0.55566
402	0.887021	0.557046	0.789513	0.557046	0.713945	0.557046	0.577583	0.557046
403	0.886408	0.558431	0.788596	0.558431	0.712868	0.558431	0.576398	0.558431
404	0.885847	0.559817	0.787585	0.559817	0.711796	0.559817	0.57512	0.559817
405	0.885339	0.561203	0.786381	0.561203	0.710533	0.561203	0.573996	0.561203
406	0.884538	0.562588	0.785528	0.562588	0.709374	0.562588	0.572829	0.562588
407	0.883642	0.563974	0.784335	0.563974	0.708319	0.563974	0.571766	0.563974
408	0.882947	0.56536	0.783687	0.56536	0.707171	0.56536	0.57056	0.56536
409	0.882304	0.566745	0.7827	0.566745	0.70598	0.566745	0.569557	0.566745
410	0.881469	0.568131	0.78162	0.568131	0.705136	0.568131	0.568558	0.568131
411	0.880638	0.569516	0.780887	0.569516	0.703907	0.569516	0.567564	0.569516
412	0.879957	0.570902	0.779865	0.570902	0.702393	0.570902	0.566477	0.570902
413	0.879473	0.572288	0.779187	0.572288	0.70137	0.572288	0.5653	0.572288
414	0.878846	0.573673	0.77832	0.573673	0.700256	0.573673	0.564127	0.573673
415	0.878223	0.575059	0.777746	0.575059	0.699195	0.575059	0.563009	0.575059
416	0.877602	0.576445	0.77679	0.576445	0.697995	0.576445	0.5618	0.576445
417	0.877032	0.57783	0.775694	0.57783	0.696897	0.57783	0.560788	0.57783
418	0.876465	0.579216	0.774556	0.579216	0.695948	0.579216	0.559686	0.579216
419	0.875853	0.580601	0.773615	0.580601	0.694764	0.580601	0.558589	0.580601
420	0.875625	0.581987	0.772677	0.581987	0.693443	0.581987	0.557688	0.581987
421	0.874875	0.583373	0.771602	0.583373	0.692224	0.583373	0.556411	0.583373
422	0.874224	0.584758	0.770864	0.584758	0.69101	0.584758	0.555377	0.584758
423	0.873528	0.586144	0.769609	0.586144	0.689849	0.586144	0.554205	0.586144
424	0.872978	0.587529	0.768926	0.587529	0.688788	0.587529	0.552993	0.587529
425	0.872335	0.588915	0.767776	0.588915	0.687591	0.588915	0.551833	0.588915
426	0.871368	0.590301	0.767006	0.590301	0.686587	0.590301	0.550678	0.590301
427	0.870685	0.591686	0.766053	0.591686	0.685542	0.591686	0.549623	0.591686
428	0.869726	0.593072	0.765104	0.593072	0.684361	0.593072	0.548572	0.593072
429	0.86905	0.594458	0.764253	0.594458	0.683185	0.594458	0.547527	0.594458
430	0.868099	0.595843	0.763313	0.595843	0.682154	0.595843	0.5463	0.595843
431	0.867292	0.597229	0.762192	0.597229	0.681128	0.597229	0.545265	0.597229
432	0.866627	0.598614	0.761076	0.598614	0.679969	0.598614	0.544188	0.598614
433	0.865826	0.6	0.760011	0.6	0.678952	0.6	0.543116	0.6
434	0.865029	0.601386	0.758997	0.601386	0.677849	0.601386	0.541957	0.601386
435	0.864282	0.602771	0.75808	0.602771	0.676705	0.602771	0.540895	0.602771
436	0.863355	0.604157	0.757075	0.604157	0.675978	0.604157	0.539792	0.604157
437	0.862569	0.605542	0.755801	0.605542	0.674797	0.605542	0.538694	0.605542
438	0.861741	0.606928	0.754897	0.606928	0.673759	0.606928	0.537738	0.606928
439	0.860735	0.608314	0.753998	0.608314	0.672635	0.608314	0.536832	0.608314
440	0.859552	0.609699	0.752966	0.609699	0.671742	0.609699	0.535703	0.609699
441	0.858827	0.611085	0.751893	0.611085	0.670627	0.611085	0.534806	0.611085
442	0.858151	0.612471	0.750871	0.612471	0.669472	0.612471	0.533912	0.612471
443	0.857433	0.613856	0.749853	0.613856	0.668367	0.613856	0.532798	0.613856
444	0.856583	0.615242	0.748795	0.615242	0.667312	0.615242	0.531688	0.615242
445	0.855872	0.616627	0.747876	0.616627	0.666307	0.616627	0.530493	0.616627
446	0.855343	0.618013	0.746603	0.618013	0.665082	0.618013	0.529438	0.618013
447	0.854861	0.619399	0.745604	0.619399	0.664131	0.619399	0.528299	0.619399
448	0.854203	0.620784	0.74461	0.620784	0.662872	0.620784	0.527298	0.620784
449	0.853548	0.62217	0.743842	0.62217	0.661708	0.62217	0.526213	0.62217
450	0.852718	0.623555	0.742811	0.623555	0.660771	0.623555	0.525221	0.623555
451	0.851758	0.624941	0.741785	0.624941	0.65966	0.624941	0.524145	0.624941
452	0.850892	0.626327	0.740852	0.626327	0.658466	0.626327	0.523118	0.626327
453	0.850249	0.627712	0.739614	0.627712	0.657322	0.627712	0.522096	0.627712
454	0.849082	0.629098	0.738558	0.629098	0.656447	0.629098	0.521078	0.629098
455	0.848095	0.630484	0.737286	0.630484	0.655224	0.630484	0.519977	0.630484
456	0.847112	0.631869	0.736064	0.631869	0.654094	0.631869	0.518925	0.631869
457	0.846309	0.633255	0.735241	0.633255	0.653188	0.633255	0.517833	0.633255
458	0.845684	0.63464	0.734291	0.63464	0.652024	0.63464	0.516746	0.63464
459	0.844495	0.636026	0.733301	0.636026	0.650821	0.636026	0.515707	0.636026
460	0.843659	0.637412	0.73249	0.637412	0.649841	0.637412	0.514673	0.637412
461	0.842783	0.638797	0.731639	0.638797	0.648605	0.638797	0.513687	0.638797
462	0.841998	0.640183	0.730834	0.640183	0.647591	0.640183	0.512705	0.640183
463	0.841	0.641569	0.730033	0.641569	0.646408	0.641569	0.511684	0.641569
464	0.840093	0.642954	0.728891	0.642954	0.645489	0.642954	0.510625	0.642954
465	0.838975	0.64434	0.727883	0.64434	0.644273	0.64434	0.509569	0.64434
466	0.83799	0.645725	0.726879	0.645725	0.643063	0.645725	0.508519	0.645725
467	0.836838	0.647111	0.725708	0.647111	0.642028	0.647111	0.507516	0.647111
468	0.835776	0.648497	0.724713	0.648497	0.641126	0.648497	0.506431	0.648497
469	0.834804	0.649882	0.723466	0.649882	0.640101	0.649882	0.505437	0.649882
470	0.833922	0.651268	0.72248	0.651268	0.639122	0.651268	0.504362	0.651268
471	0.832958	0.652653	0.72154	0.652653	0.638147	0.652653	0.503333	0.652653
472	0.831702	0.654039	0.720732	0.654039	0.637346	0.654039	0.502309	0.654039
473	0.830578	0.655425	0.719843	0.655425	0.636379	0.655425	0.501501	0.655425
474	0.829416	0.65681	0.718957	0.65681	0.635374	0.65681	0.500612	0.65681
475	0.828428	0.658196	0.718075	0.658196	0.634205	0.658196	0.499642	0.658196
476	0.827528	0.659582	0.717113	0.659582	0.633167	0.659582	0.498677	0.659582
477	0.826255	0.660967	0.716196	0.660967	0.632175	0.660967	0.497673	0.660967
478	0.825196	0.662353	0.715284	0.662353	0.631061	0.662353	0.496674	0.662353
479	0.824099	0.663738	0.714166	0.663738	0.630078	0.663738	0.495679	0.663738
480	0.822882	0.665124	0.713179	0.665124	0.628932	0.665124	0.494688	0.665124
481	0.821837	0.66651	0.71207	0.66651	0.628124	0.66651	0.493701	0.66651
482	0.820505	0.667895	0.711257	0.667895	0.626945	0.667895	0.492801	0.667895
483	0.819345	0.669281	0.710281	0.669281	0.625895	0.669281	0.491864	0.669281
484	0.818024	0.670666	0.709351	0.670666	0.624892	0.670666	0.490847	0.670666
485	0.816709	0.672052	0.708424	0.672052	0.623727	0.672052	0.489959	0.672052
486	0.815522	0.673438	0.707296	0.673438	0.622773	0.673438	0.488951	0.673438
487	0.814135	0.674823	0.706213	0.674823	0.62174	0.674823	0.487947	0.674823
488	0.812877	0.676209	0.704971	0.676209	0.620712	0.676209	0.486947	0.676209
489	0.811623	0.677595	0.703898	0.677595	0.619729	0.677595	0.485992	0.677595
490	0.810212	0.67898	0.702747	0.67898	0.618628	0.67898	0.485041	0.67898
491	0.808888	0.680366	0.701764	0.680366	0.617694	0.680366	0.484176	0.680366
492	0.807691	0.681751	0.700703	0.681751	0.616845	0.681751	0.483232	0.681751
493	0.806215	0.683137	0.699647	0.683137	0.615837	0.683137	0.482333	0.683137
494	0.804826	0.684523	0.698676	0.684523	0.614793	0.684523	0.481438	0.684523
495	0.803483	0.685908	0.697588	0.685908	0.613753	0.685908	0.480465	0.685908
496	0.802064	0.687294	0.696665	0.687294	0.612798	0.687294	0.479537	0.687294
497	0.800612	0.68868	0.695706	0.68868	0.611726	0.68868	0.478693	0.68868
498	0.799125	0.690065	0.694591	0.690065	0.610658	0.690065	0.477732	0.690065
499	0.797643	0.691451	0.69368	0.691451	0.609555	0.691451	0.476774	0.691451
500	0.796208	0.692836	0.692532	0.692836	0.608536	0.692836	0.475821	0.692836
501	0.794619	0.694222	0.691589	0.694222	0.607481	0.694222	0.474911	0.694222
502	0.793076	0.695608	0.690769	0.695608	0.60643	0.695608	0.474045	0.695608
503	0.791499	0.696993	0.689595	0.696993	0.605344	0.696993	0.473142	0.696993
504	0.789969	0.698379	0.688584	0.698379	0.604301	0.698379	0.472243	0.698379
505	0.788404	0.699764	0.687814	0.699764	0.603303	0.699764	0.471348	0.699764
506	0.786846	0.70115	0.686613	0.70115	0.602269	0.70115	0.470456	0.70115
507	0.785294	0.702536	0.685575	0.702536	0.601318	0.702536	0.469607	0.702536
508	0.783749	0.703921	0.684619	0.703921	0.600252	0.703921	0.468722	0.703921
509	0.782209	0.705307	0.683509	0.705307	0.599151	0.705307	0.467879	0.705307
510	0.780675	0.706693	0.682483	0.706693	0.598251	0.706693	0.467001	0.706693
511	0.779148	0.708078	0.681617	0.708078	0.597237	0.708078	0.466166	0.708078
512	0.777626	0.709464	0.680755	0.709464	0.596227	0.709464	0.465294	0.709464
513	0.77611	0.710849	0.679662	0.710849	0.595259	0.710849	0.464426	0.710849
514	0.7746	0.712235	0.678573	0.712235	0.594257	0.712235	0.463523	0.712235
515	0.773096	0.713621	0.677449	0.713621	0.593297	0.713621	0.462623	0.713621
516	0.771598	0.715006	0.676447	0.715006	0.59238	0.715006	0.461726	0.715006
517	0.770106	0.716392	0.675409	0.716392	0.59135	0.716392	0.460872	0.716392
518	0.768619	0.717777	0.674491	0.717777	0.590402	0.717777	0.459982	0.717777
519	0.767138	0.719163	0.6735	0.719163	0.589457	0.719163	0.459096	0.719163
520	0.765663	0.720549	0.672513	0.720549	0.5884	0.720549	0.458213	0.720549
521	0.764193	0.721934	0.671491	0.721934	0.587501	0.721934	0.457334	0.721934
522	0.762729	0.72332	0.670587	0.72332	0.586683	0.72332	0.456496	0.72332
523	0.761271	0.724706	0.669879	0.724706	0.585675	0.724706	0.455623	0.724706
524	0.759818	0.726091	0.668753	0.726091	0.584787	0.726091	0.45483	0.726091
525	0.758371	0.727477	0.667746	0.727477	0.583787	0.727477	0.453964	0.727477
526	0.756929	0.728862	0.666705	0.728862	0.582792	0.728862	0.453215	0.728862
527	0.755493	0.730248	0.665743	0.730248	0.582027	0.730248	0.452355	0.730248
528	0.754062	0.731634	0.664748	0.731634	0.581076	0.731634	0.451498	0.731634
529	0.752637	0.733019	0.663756	0.733019	0.580167	0.733019	0.450645	0.733019
530	0.751217	0.734405	0.662654	0.734405	0.57911	0.734405	0.44987	0.734405
531	0.749802	0.73579	0.661745	0.73579	0.578208	0.73579	0.449136	0.73579
532	0.748393	0.737176	0.660652	0.737176	0.577572	0.737176	0.448329	0.737176
533	0.746989	0.738562	0.65975	0.738562	0.576639	0.738562	0.447563	0.738562
534	0.74559	0.739947	0.658739	0.739947	0.575634	0.739947	0.446725	0.739947
535	0.744196	0.741333	0.657695	0.741333	0.574707	0.741333	0.445927	0.741333
536	0.742808	0.742719	0.656692	0.742719	0.573785	0.742719	0.445133	0.742719
537	0.741425	0.744104	0.65573	0.744104	0.572865	0.744104	0.444304	0.744104
538	0.740047	0.74549	0.654734	0.74549	0.572135	0.74549	0.443478	0.74549
539	0.738674	0.746875	0.653779	0.746875	0.571333	0.746875	0.442692	0.746875
540	0.737306	0.748261	0.652791	0.748261	0.570646	0.748261	0.441873	0.748261
541	0.735943	0.749647	0.651991	0.749647	0.569702	0.749647	0.44113	0.749647
542	0.734585	0.751032	0.651194	0.751032	0.568835	0.751032	0.440353	0.751032
543	0.733233	0.752418	0.650142	0.752418	0.568082	0.752418	0.439615	0.752418
544	0.731885	0.753804	0.649057	0.753804	0.567295	0.753804	0.438807	0.753804
545	0.730542	0.755189	0.648123	0.755189	0.566511	0.755189	0.438039	0.755189
546	0.729204	0.756575	0.647192	0.756575	0.565584	0.756575	0.437237	0.756575
547	0.727871	0.75796	0.646192	0.75796	0.564696	0.75796	0.436437	0.75796
548	0.726543	0.759346	0.645195	0.759346	0.563739	0.759346	0.435678	0.759346
549	0.725219	0.760732	0.644166	0.760732	0.562821	0.760732	0.434957	0.760732
550	0.723901	0.762117	0.643104	0.762117	0.561907	0.762117	0.434239	0.762117
551	0.722587	0.763503	0.642118	0.763503	0.560996	0.763503	0.433451	0.763503
552	0.721278	0.764888	0.641172	0.764888	0.560016	0.764888	0.432702	0.764888
553	0.719974	0.766274	0.640266	0.766274	0.559076	0.766274	0.431955	0.766274
554	0.718674	0.76766	0.639147	0.76766	0.558103	0.76766	0.431176	0.76766
555	0.71738	0.769045	0.638139	0.769045	0.557385	0.769045	0.430399	0.769045
556	0.716089	0.770431	0.637171	0.770431	0.556491	0.770431	0.429625	0.770431
557	0.714804	0.771817	0.636315	0.771817	0.555564	0.771817	0.428854	0.771817
558	0.713523	0.773202	0.635318	0.773202	0.554568	0.773202	0.428157	0.773202
559	0.712246	0.774588	0.63436	0.774588	0.553647	0.774588	0.427391	0.774588
560	0.710975	0.775973	0.633442	0.775973	0.552802	0.775973	0.426628	0.775973
561	0.709707	0.777359	0.63242	0.777359	0.551888	0.777359	0.425867	0.777359
562	0.708445	0.778745	0.63133	0.778745	0.551048	0.778745	0.425109	0.778745
563	0.707186	0.78013	0.630386	0.78013	0.550211	0.78013	0.424354	0.78013
564	0.705932	0.781516	0.629375	0.781516	0.549378	0.781516	0.423637	0.781516
565	0.704683	0.782901	0.628332	0.782901	0.548582	0.782901	0.422923	0.782901
566	0.703438	0.784287	0.627328	0.784287	0.54786	0.784287	0.422211	0.784287
567	0.702197	0.785673	0.626398	0.785673	0.547	0.785673	0.421502	0.785673
568	0.700961	0.787058	0.625401	0.787058	0.546108	0.787058	0.42076	0.787058
569	0.699729	0.788444	0.624337	0.788444	0.545288	0.788444	0.42002	0.788444
570	0.698502	0.78983	0.623417	0.78983	0.544437	0.78983	0.419284	0.78983
571	0.697279	0.791215	0.622535	0.791215	0.543589	0.791215	0.418584	0.791215
572	0.69606	0.792601	0.621517	0.792601	0.542778	0.792601	0.417887	0.792601
573	0.694845	0.793986	0.620572	0.793986	0.541901	0.793986	0.417158	0.793986
574	0.693634	0.795372	0.61956	0.795372	0.541096	0.795372	0.416466	0.795372
575	0.692428	0.796758	0.618518	0.796758	0.540294	0.796758	0.415777	0.796758
576	0.691226	0.798143	0.617583	0.798143	0.53953	0.798143	0.41509	0.798143
577	0.690028	0.799529	0.616547	0.799529	0.538733	0.799529	0.414405	0.799529
578	0.688834	0.800915	0.615584	0.800915	0.538078	0.800915	0.413688	0.800915
579	0.687645	0.8023	0.614694	0.8023	0.537218	0.8023	0.412974	0.8023
580	0.686459	0.803686	0.613737	0.803686	0.53643	0.803686	0.412262	0.803686
581	0.685278	0.805071	0.612784	0.805071	0.535644	0.805071	0.411552	0.805071
582	0.6841	0.806457	0.611869	0.806457	0.534793	0.806457	0.410879	0.806457
583	0.682927	0.807843	0.610922	0.807843	0.533978	0.807843	0.410175	0.807843
584	0.681757	0.809228	0.610048	0.809228	0.533167	0.809228	0.409472	0.809228
585	0.680592	0.810614	0.609039	0.810614	0.532392	0.810614	0.408772	0.810614
586	0.679431	0.811999	0.608204	0.811999	0.531722	0.811999	0.408075	0.811999
587	0.678273	0.813385	0.607271	0.813385	0.530851	0.813385	0.40738	0.813385
588	0.67712	0.814771	0.606374	0.814771	0.530152	0.814771	0.406687	0.814771
589	0.67597	0.816156	0.605446	0.816156	0.529286	0.816156	0.405996	0.816156
590	0.674825	0.817542	0.604624	0.817542	0.528491	0.817542	0.405342	0.817542
591	0.673683	0.818928	0.603668	0.818928	0.527664	0.818928	0.404656	0.818928
592	0.672545	0.820313	0.602716	0.820313	0.526807	0.820313	0.403973	0.820313
593	0.671411	0.821699	0.601835	0.821699	0.525986	0.821699	0.403292	0.821699
594	0.67028	0.823084	0.600956	0.823084	0.5251	0.823084	0.402613	0.823084
595	0.669154	0.82447	0.600047	0.82447	0.524352	0.82447	0.401936	0.82447
596	0.668031	0.825856	0.599141	0.825856	0.52364	0.825856	0.401262	0.825856
597	0.666912	0.827241	0.598171	0.827241	0.522763	0.827241	0.400623	0.827241
598	0.665797	0.828627	0.597204	0.828627	0.521956	0.828627	0.399953	0.828627
599	0.664686	0.830012	0.596374	0.830012	0.521084	0.830012	0.399285	0.830012
600	0.663578	0.831398	0.595447	0.831398	0.520349	0.831398	0.39862	0.831398
601	0.662474	0.832784	0.594523	0.832784	0.519583	0.832784	0.397957	0.832784
602	0.661373	0.834169	0.593602	0.834169	0.518787	0.834169	0.397296	0.834169
603	0.660277	0.835555	0.592683	0.835555	0.518026	0.835555	0.396637	0.835555
604	0.659183	0.836941	0.591735	0.836941	0.517201	0.836941	0.39598	0.836941
605	0.658094	0.838326	0.59079	0.838326	0.51638	0.838326	0.395326	0.838326
606	0.657008	0.839712	0.589882	0.839712	0.515561	0.839712	0.394673	0.839712
607	0.655926	0.841097	0.589042	0.841097	0.514744	0.841097	0.394023	0.841097
608	0.654847	0.842483	0.588139	0.842483	0.51393	0.842483	0.393408	0.842483
609	0.653772	0.843869	0.587271	0.843869	0.513152	0.843869	0.392762	0.843869
610	0.6527	0.845254	0.58644	0.845254	0.512344	0.845254	0.392118	0.845254
611	0.651632	0.84664	0.585545	0.84664	0.511571	0.84664	0.391509	0.84664
612	0.650567	0.848025	0.584621	0.848025	0.5108	0.848025	0.39087	0.848025
613	0.649506	0.849411	0.583766	0.849411	0.509967	0.849411	0.390232	0.849411
614	0.648448	0.850797	0.582978	0.850797	0.509169	0.850797	0.389596	0.850797
615	0.647394	0.852182	0.582095	0.852182	0.508374	0.852182	0.388963	0.852182
616	0.646343	0.853568	0.581215	0.853568	0.507646	0.853568	0.388332	0.853568
617	0.645295	0.854954	0.580305	0.854954	0.50692	0.854954	0.387702	0.854954
618	0.644251	0.856339	0.579399	0.856339	0.506132	0.856339	0.387075	0.856339
619	0.64321	0.857725	0.578495	0.857725	0.505412	0.857725	0.38645	0.857725
620	0.642173	0.85911	0.577594	0.85911	0.504629	0.85911	0.385826	0.85911
621	0.641139	0.860496	0.576729	0.860496	0.503881	0.860496	0.385205	0.860496
622	0.640108	0.861882	0.575866	0.861882	0.503071	0.861882	0.38465	0.861882
623	0.639081	0.863267	0.574941	0.863267	0.502327	0.863267	0.384033	0.863267
624	0.638056	0.864653	0.574052	0.864653	0.501522	0.864653	0.383449	0.864653
625	0.637036	0.866039	0.573198	0.866039	0.500784	0.866039	0.382836	0.866039
626	0.636018	0.867424	0.572282	0.867424	0.500048	0.867424	0.382224	0.867424
627	0.635004	0.86881	0.571369	0.86881	0.499314	0.86881	0.381647	0.86881
628	0.633993	0.870195	0.57046	0.870195	0.498583	0.870195	0.381071	0.870195
629	0.632985	0.871581	0.569584	0.871581	0.497854	0.871581	0.380465	0.871581
630	0.63198	0.872967	0.56868	0.872967	0.497127	0.872967	0.379861	0.872967
631	0.630978	0.874352	0.567906	0.874352	0.496403	0.874352	0.379259	0.874352
632	0.62998	0.875738	0.567071	0.875738	0.495649	0.875738	0.378659	0.875738
633	0.628985	0.877123	0.566238	0.877123	0.495024	0.877123	0.378061	0.877123
634	0.627993	0.878509	0.565376	0.878509	0.494338	0.878509	0.377496	0.878509
635	0.627004	0.879895	0.564486	0.879895	0.493559	0.879895	0.376902	0.879895
636	0.626018	0.88128	0.563599	0.88128	0.492783	0.88128	0.376309	0.88128
637	0.625035	0.882666	0.562777	0.882666	0.49201	0.882666	0.37575	0.882666
638	0.624056	0.884052	0.561957	0.884052	0.49127	0.884052	0.375161	0.884052
639	0.623079	0.885437	0.561078	0.885437	0.490532	0.885437	0.374574	0.885437
640	0.622106	0.886823	0.560264	0.886823	0.489828	0.886823	0.373988	0.886823
641	0.621135	0.888208	0.55939	0.888208	0.489127	0.888208	0.373405	0.888208
642	0.620168	0.889594	0.558518	0.889594	0.488365	0.889594	0.372823	0.889594
643	0.619203	0.89098	0.557712	0.89098	0.487699	0.89098	0.372243	0.89098
644	0.618242	0.892365	0.556846	0.892365	0.486972	0.892365	0.371665	0.892365
645	0.617283	0.893751	0.555983	0.893751	0.486248	0.893751	0.371089	0.893751
646	0.616328	0.895136	0.555153	0.895136	0.485527	0.895136	0.370515	0.895136
647	0.615375	0.896522	0.554295	0.896522	0.484807	0.896522	0.369942	0.896522
648	0.614425	0.897908	0.553471	0.897908	0.484059	0.897908	0.369371	0.897908
649	0.613479	0.899293	0.552649	0.899293	0.483313	0.899293	0.368802	0.899293
650	0.612535	0.900679	0.551829	0.900679	0.48257	0.900679	0.368235	0.900679
651	0.611594	0.902065	0.550982	0.902065	0.481859	0.902065	0.367669	0.902065
652	0.610656	0.90345	0.550136	0.90345	0.481151	0.90345	0.367105	0.90345
653	0.609721	0.904836	0.549294	0.904836	0.480537	0.904836	0.366543	0.904836
654	0.608789	0.906221	0.548546	0.906221	0.479832	0.906221	0.366013	0.906221
655	0.607859	0.907607	0.547739	0.907607	0.4791	0.907607	0.365454	0.907607
656	0.606933	0.908993	0.546904	0.908993	0.47837	0.908993	0.364897	0.908993
657	0.606009	0.910378	0.546102	0.910378	0.477702	0.910378	0.364342	0.910378
658	0.605088	0.911764	0.545272	0.911764	0.477007	0.911764	0.363788	0.911764
659	0.60417	0.91315	0.544445	0.91315	0.476344	0.91315	0.363236	0.91315
660	0.603254	0.914535	0.54362	0.914535	0.475622	0.914535	0.362686	0.914535
661	0.602342	0.915921	0.542797	0.915921	0.474933	0.915921	0.362137	0.915921
662	0.601432	0.917306	0.541978	0.917306	0.474215	0.917306	0.36159	0.917306
663	0.600525	0.918692	0.54116	0.918692	0.47353	0.918692	0.361045	0.918692
664	0.59962	0.920078	0.540405	0.920078	0.472877	0.920078	0.360531	0.920078
665	0.598719	0.921463	0.539593	0.921463	0.472166	0.921463	0.359989	0.921463
666	0.59782	0.922849	0.538813	0.922849	0.471457	0.922849	0.359449	0.922849
667	0.596924	0.924234	0.538005	0.924234	0.470751	0.924234	0.35891	0.924234
668	0.59603	0.92562	0.537199	0.92562	0.470076	0.92562	0.358373	0.92562
669	0.595139	0.927006	0.536397	0.927006	0.469403	0.927006	0.357837	0.927006
670	0.594251	0.928391	0.535596	0.928391	0.468732	0.928391	0.357303	0.928391
671	0.593365	0.929777	0.534798	0.929777	0.468123	0.929777	0.35677	0.929777
672	0.592482	0.931163	0.534002	0.931163	0.467456	0.931163	0.356239	0.931163
673	0.591602	0.932548	0.533238	0.932548	0.466821	0.932548	0.35571	0.932548
674	0.590724	0.933934	0.532477	0.933934	0.466188	0.933934	0.355182	0.933934
675	0.589849	0.935319	0.531688	0.935319	0.465527	0.935319	0.354656	0.935319
676	0.588977	0.936705	0.530901	0.936705	0.464838	0.936705	0.354132	0.936705
677	0.588107	0.938091	0.530117	0.938091	0.464181	0.938091	0.353608	0.938091
678	0.587239	0.939476	0.529335	0.939476	0.463497	0.939476	0.353087	0.939476
679	0.586374	0.940862	0.528556	0.940862	0.462814	0.940862	0.352567	0.940862
680	0.585512	0.942247	0.527808	0.942247	0.462163	0.942247	0.352078	0.942247
681	0.584652	0.943633	0.527062	0.943633	0.461572	0.943633	0.351561	0.943633
682	0.583795	0.945019	0.52629	0.945019	0.460896	0.945019	0.351045	0.945019
683	0.58294	0.946404	0.525548	0.946404	0.460221	0.946404	0.350531	0.946404
684	0.582088	0.94779	0.52478	0.94779	0.459548	0.94779	0.350019	0.94779
685	0.581239	0.949176	0.524014	0.949176	0.458906	0.949176	0.349508	0.949176
686	0.580391	0.950561	0.52325	0.950561	0.458267	0.950561	0.348999	0.950561
687	0.579546	0.951947	0.522488	0.951947	0.457599	0.951947	0.348491	0.951947
688	0.578704	0.953332	0.521729	0.953332	0.456934	0.953332	0.347984	0.953332
689	0.577864	0.954718	0.520972	0.954718	0.456271	0.954718	0.347479	0.954718
690	0.577027	0.956104	0.520217	0.956104	0.455639	0.956104	0.346975	0.956104
691	0.576192	0.957489	0.519464	0.957489	0.455009	0.957489	0.346473	0.957489
692	0.575359	0.958875	0.518742	0.958875	0.45438	0.958875	0.345973	0.958875
693	0.574529	0.96026	0.517994	0.96026	0.453724	0.96026	0.345473	0.96026
694	0.573701	0.961646	0.517247	0.961646	0.453128	0.961646	0.344976	0.961646
695	0.572876	0.963032	0.516503	0.963032	0.452505	0.963032	0.344479	0.963032
696	0.572053	0.964417	0.515761	0.964417	0.451884	0.964417	0.343984	0.964417
697	0.571232	0.965803	0.515021	0.965803	0.451293	0.965803	0.343491	0.965803
698	0.570413	0.967189	0.514283	0.967189	0.450646	0.967189	0.342999	0.967189
699	0.569597	0.968574	0.513548	0.968574	0.450001	0.968574	0.342508	0.968574
700	0.568784	0.96996	0.512814	0.96996	0.449387	0.96996	0.342019	0.96996
701	0.567972	0.971345	0.512111	0.971345	0.448775	0.971345	0.341531	0.971345
702	0.567163	0.972731	0.511381	0.972731	0.448135	0.972731	0.341044	0.972731
703	0.566357	0.974117	0.510654	0.974117	0.447498	0.974117	0.340559	0.974117
704	0.565552	0.975502	0.509929	0.975502	0.446891	0.975502	0.340076	0.975502
705	0.56475	0.976888	0.509205	0.976888	0.446257	0.976888	0.339593	0.976888
706	0.56395	0.978274	0.508484	0.978274	0.445625	0.978274	0.339112	0.978274
707	0.563152	0.979659	0.507765	0.979659	0.444994	0.979659	0.338633	0.979659
708	0.562357	0.981045	0.507048	0.981045	0.444422	0.981045	0.338154	0.981045
709	0.561564	0.98243	0.506333	0.98243	0.443824	0.98243	0.337677	0.98243
710	0.560773	0.983816	0.50562	0.983816	0.443199	0.983816	0.337202	0.983816
711	0.559984	0.985202	0.504908	0.985202	0.442604	0.985202	0.336728	0.985202
712	0.559198	0.986587	0.504199	0.986587	0.441982	0.986587	0.336255	0.986587
713	0.558414	0.987973	0.503492	0.987973	0.441362	0.987973	0.335783	0.987973
714	0.557631	0.989358	0.502787	0.989358	0.440744	0.989358	0.335313	0.989358
715	0.556852	0.990744	0.502084	0.990744	0.440156	0.990744	0.334844	0.990744
716	0.556074	0.99213	0.501383	0.99213	0.439569	0.99213	0.334376	0.99213
717	0.555298	0.993515	0.500683	0.993515	0.438956	0.993515	0.33391	0.993515
718	0.554525	0.994901	0.499986	0.994901	0.438372	0.994901	0.333445	0.994901
719	0.553754	0.996287	0.499291	0.996287	0.437763	0.996287	0.332981	0.996287
720	0.552985	0.997672	0.498597	0.997672	0.437182	0.997672	0.332519	0.997672
721	0.552218	0.999058	0.497906	0.999058	0.436576	0.999058	0.332057	0.999058

## Sheet: tomato
	Casanovo_bm_precision	Casanovo_bm_coverage	PointNovo_precision	PointNovo_coverage	DeepNovo_precision	DeepNovo_coverage	Novor_precision	Novor_coverage
0	1	3.58734e-06	1	3.58734e-06	1	3.58734e-06	1	3.58734e-06
1	0.980392	0.000182954	1	0.000182954	1	0.000182954	0.823529	0.000182954
2	0.970297	0.000362321	1	0.000362321	0.980198	0.000362321	0.891089	0.000362321
3	0.966887	0.000541688	1	0.000541688	0.986755	0.000541688	0.900662	0.000541688
4	0.975124	0.000721056	1	0.000721056	0.99005	0.000721056	0.915423	0.000721056
5	0.976096	0.000900423	1	0.000900423	0.992032	0.000900423	0.920319	0.000900423
6	0.976744	0.00107979	0.996678	0.00107979	0.993355	0.00107979	0.92691	0.00107979
7	0.980057	0.00125916	0.994302	0.00125916	0.988604	0.00125916	0.928775	0.00125916
8	0.975062	0.00143852	0.995012	0.00143852	0.987531	0.00143852	0.932668	0.00143852
9	0.977827	0.00161789	0.993348	0.00161789	0.986696	0.00161789	0.931264	0.00161789
10	0.978044	0.00179726	0.994012	0.00179726	0.986028	0.00179726	0.928144	0.00179726
11	0.978221	0.00197662	0.994555	0.00197662	0.985481	0.00197662	0.92922	0.00197662
12	0.976705	0.00215599	0.995008	0.00215599	0.986689	0.00215599	0.933444	0.00215599
13	0.978495	0.00233536	0.99232	0.00233536	0.987711	0.00233536	0.93702	0.00233536
14	0.980029	0.00251473	0.992867	0.00251473	0.987161	0.00251473	0.934379	0.00251473
15	0.980027	0.00269409	0.992011	0.00269409	0.986684	0.00269409	0.936085	0.00269409
16	0.981273	0.00287346	0.992509	0.00287346	0.986267	0.00287346	0.93633	0.00287346
17	0.981199	0.00305283	0.992949	0.00305283	0.987074	0.00305283	0.936545	0.00305283
18	0.982242	0.00323219	0.993341	0.00323219	0.984462	0.00323219	0.937847	0.00323219
19	0.983176	0.00341156	0.993691	0.00341156	0.985279	0.00341156	0.934805	0.00341156
20	0.983017	0.00359093	0.994006	0.00359093	0.985015	0.00359093	0.936064	0.00359093
21	0.983825	0.0037703	0.994291	0.0037703	0.984776	0.0037703	0.936251	0.0037703
22	0.982743	0.00394966	0.99455	0.00394966	0.984559	0.00394966	0.938238	0.00394966
23	0.983493	0.00412903	0.994787	0.00412903	0.983493	0.00412903	0.939183	0.00412903
24	0.983347	0.0043084	0.995004	0.0043084	0.981682	0.0043084	0.939217	0.0043084
25	0.982414	0.00448776	0.995204	0.00448776	0.981615	0.00448776	0.939249	0.00448776
26	0.98309	0.00466713	0.99462	0.00466713	0.980784	0.00466713	0.939277	0.00466713
27	0.983716	0.0048465	0.994819	0.0048465	0.980755	0.0048465	0.940785	0.0048465
28	0.984297	0.00502586	0.995004	0.00502586	0.980014	0.00502586	0.940757	0.00502586
29	0.984149	0.00520523	0.995176	0.00520523	0.980014	0.00520523	0.937974	0.00520523
30	0.984677	0.0053846	0.995336	0.0053846	0.980013	0.0053846	0.938708	0.0053846
31	0.983237	0.00556397	0.994842	0.00556397	0.980658	0.00556397	0.940683	0.00556397
32	0.983136	0.00574333	0.994379	0.00574333	0.980637	0.00574333	0.938788	0.00574333
33	0.983041	0.0059227	0.994549	0.0059227	0.981224	0.0059227	0.940642	0.0059227
34	0.982951	0.00610207	0.994709	0.00610207	0.981775	0.00610207	0.940623	0.00610207
35	0.982296	0.00628143	0.99486	0.00628143	0.982296	0.00628143	0.940605	0.00628143
36	0.982787	0.0064608	0.995003	0.0064608	0.982232	0.0064608	0.941699	0.0064608
37	0.983252	0.00664017	0.994057	0.00664017	0.982172	0.00664017	0.943274	0.00664017
38	0.983167	0.00681954	0.994214	0.00681954	0.982641	0.00681954	0.94424	0.00681954
39	0.983598	0.0069989	0.993849	0.0069989	0.982573	0.0069989	0.945156	0.0069989
40	0.983008	0.00717827	0.994003	0.00717827	0.983008	0.00717827	0.944528	0.00717827
41	0.983423	0.00735764	0.994149	0.00735764	0.983423	0.00735764	0.944417	0.00735764
42	0.982389	0.007537	0.994288	0.007537	0.982865	0.007537	0.944312	0.007537
43	0.982799	0.00771637	0.993491	0.00771637	0.982799	0.00771637	0.944677	0.00771637
44	0.982735	0.00789574	0.993639	0.00789574	0.982281	0.00789574	0.945025	0.00789574
45	0.983119	0.0080751	0.993781	0.0080751	0.98223	0.0080751	0.945802	0.0080751
46	0.983485	0.00825447	0.993916	0.00825447	0.982616	0.00825447	0.945241	0.00825447
47	0.983411	0.00843384	0.994045	0.00843384	0.982135	0.00843384	0.945555	0.00843384
48	0.98334	0.00861321	0.994169	0.00861321	0.982507	0.00861321	0.946272	0.00861321
49	0.98368	0.00879257	0.994288	0.00879257	0.982864	0.00879257	0.946552	0.00879257
50	0.984006	0.00897194	0.993603	0.00897194	0.982807	0.00897194	0.946022	0.00897194
51	0.983928	0.00915131	0.993336	0.00915131	0.98236	0.00915131	0.946688	0.00915131
52	0.984237	0.00933067	0.993464	0.00933067	0.982699	0.00933067	0.946175	0.00933067
53	0.98378	0.00951004	0.993587	0.00951004	0.983025	0.00951004	0.94719	0.00951004
54	0.982969	0.00968941	0.993336	0.00968941	0.98334	0.00968941	0.946686	0.00968941
55	0.983279	0.00986878	0.993457	0.00986878	0.983279	0.00986878	0.947655	0.00986878
56	0.98322	0.0100481	0.993574	0.0100481	0.983577	0.0100481	0.947876	0.0100481
57	0.983515	0.0102275	0.993686	0.0102275	0.983164	0.0102275	0.948439	0.0102275
58	0.983109	0.0104069	0.993795	0.0104069	0.983454	0.0104069	0.948983	0.0104069
59	0.983057	0.0105862	0.993562	0.0105862	0.983734	0.0105862	0.947475	0.0105862
60	0.983006	0.0107656	0.993336	0.0107656	0.983006	0.0107656	0.947018	0.0107656
61	0.983284	0.010945	0.993445	0.010945	0.982956	0.010945	0.946247	0.010945
62	0.983231	0.0111243	0.99355	0.0111243	0.983231	0.0111243	0.946469	0.0111243
63	0.983497	0.0113037	0.993653	0.0113037	0.983497	0.0113037	0.946049	0.0113037
64	0.983755	0.0114831	0.993752	0.0114831	0.98313	0.0114831	0.945954	0.0114831
65	0.983697	0.0116624	0.993848	0.0116624	0.98339	0.0116624	0.945555	0.0116624
66	0.983338	0.0118418	0.993941	0.0118418	0.983641	0.0118418	0.944259	0.0118418
67	0.983289	0.0120212	0.994032	0.0120212	0.983587	0.0120212	0.944196	0.0120212
68	0.98324	0.0122005	0.993825	0.0122005	0.982946	0.0122005	0.944134	0.0122005
69	0.983193	0.0123799	0.993915	0.0123799	0.982904	0.0123799	0.943205	0.0123799
70	0.983148	0.0125593	0.99343	0.0125593	0.982576	0.0125593	0.942873	0.0125593
71	0.983103	0.0127386	0.993523	0.0127386	0.982822	0.0127386	0.943115	0.0127386
72	0.983338	0.012918	0.993613	0.012918	0.98306	0.012918	0.941961	0.012918
73	0.983018	0.0130974	0.993426	0.0130974	0.982744	0.0130974	0.942208	0.0130974
74	0.982978	0.0132767	0.992975	0.0132767	0.982707	0.0132767	0.942178	0.0132767
75	0.982938	0.0134561	0.993069	0.0134561	0.982138	0.0134561	0.941882	0.0134561
76	0.982373	0.0136355	0.99316	0.0136355	0.982373	0.0136355	0.942384	0.0136355
77	0.982602	0.0138149	0.993249	0.0138149	0.982602	0.0138149	0.942353	0.0138149
78	0.982569	0.0139942	0.993335	0.0139942	0.982825	0.0139942	0.942835	0.0139942
79	0.982536	0.0141736	0.993419	0.0141736	0.983042	0.0141736	0.942293	0.0141736
80	0.982504	0.014353	0.993502	0.014353	0.983254	0.014353	0.942264	0.014353
81	0.98272	0.0145323	0.993335	0.0145323	0.983461	0.0145323	0.942483	0.0145323
82	0.982443	0.0147117	0.993416	0.0147117	0.983175	0.0147117	0.941965	0.0147117
83	0.982655	0.0148911	0.993496	0.0148911	0.983377	0.0148911	0.941942	0.0148911
84	0.982385	0.0150704	0.993573	0.0150704	0.983099	0.0150704	0.942395	0.0150704
85	0.982592	0.0152498	0.993413	0.0152498	0.983298	0.0152498	0.941661	0.0152498
86	0.982795	0.0154292	0.99349	0.0154292	0.982795	0.0154292	0.941874	0.0154292
87	0.982763	0.0156085	0.993565	0.0156085	0.982992	0.0156085	0.942312	0.0156085
88	0.982731	0.0157879	0.993638	0.0157879	0.982504	0.0157879	0.942059	0.0157879
89	0.982925	0.0159673	0.993709	0.0159673	0.982701	0.0159673	0.942035	0.0159673
90	0.983115	0.0161466	0.993779	0.0161466	0.982448	0.0161466	0.942457	0.0161466
91	0.983081	0.016326	0.993848	0.016326	0.982421	0.016326	0.942211	0.016326
92	0.983265	0.0165054	0.993914	0.0165054	0.982612	0.0165054	0.942186	0.0165054
93	0.983229	0.0166847	0.99398	0.0166847	0.982799	0.0166847	0.942378	0.0166847
94	0.98277	0.0168641	0.994044	0.0168641	0.98277	0.0168641	0.94214	0.0168641
95	0.98253	0.0170435	0.993686	0.0170435	0.98274	0.0170435	0.942117	0.0170435
96	0.982712	0.0172228	0.993751	0.0172228	0.982712	0.0172228	0.94272	0.0172228
97	0.982272	0.0174022	0.993816	0.0174022	0.982478	0.0174022	0.942898	0.0174022
98	0.982249	0.0175816	0.993879	0.0175816	0.982249	0.0175816	0.942869	0.0175816
99	0.982428	0.0177609	0.993941	0.0177609	0.982428	0.0177609	0.943042	0.0177609
100	0.982204	0.0179403	0.993801	0.0179403	0.982404	0.0179403	0.942811	0.0179403
101	0.98238	0.0181197	0.993863	0.0181197	0.98238	0.0181197	0.94318	0.0181197
102	0.98216	0.018299	0.993923	0.018299	0.982552	0.018299	0.942952	0.018299
103	0.982334	0.0184784	0.993982	0.0184784	0.982528	0.0184784	0.943312	0.0184784
104	0.982503	0.0186578	0.99404	0.0186578	0.982696	0.0186578	0.943665	0.0186578
105	0.982099	0.0188371	0.994096	0.0188371	0.98286	0.0188371	0.94363	0.0188371
106	0.982079	0.0190165	0.994152	0.0190165	0.983022	0.0190165	0.944161	0.0190165
107	0.982059	0.0191959	0.994207	0.0191959	0.98262	0.0191959	0.944683	0.0191959
108	0.98204	0.0193752	0.993705	0.0193752	0.982411	0.0193752	0.94427	0.0193752
109	0.982205	0.0195546	0.993396	0.0195546	0.982572	0.0195546	0.944414	0.0195546
110	0.982185	0.019734	0.993456	0.019734	0.982367	0.019734	0.944556	0.019734
111	0.982165	0.0199133	0.993154	0.0199133	0.982346	0.0199133	0.944515	0.0199133
112	0.982325	0.0200927	0.993215	0.0200927	0.982146	0.0200927	0.944653	0.0200927
113	0.982481	0.0202721	0.993276	0.0202721	0.982127	0.0202721	0.944612	0.0202721
114	0.982635	0.0204514	0.993335	0.0204514	0.982108	0.0204514	0.944571	0.0204514
115	0.982786	0.0206308	0.993219	0.0206308	0.982264	0.0206308	0.944705	0.0206308
116	0.982934	0.0208102	0.993277	0.0208102	0.982417	0.0208102	0.94432	0.0208102
117	0.982909	0.0209895	0.993334	0.0209895	0.982396	0.0209895	0.944454	0.0209895
118	0.983054	0.0211689	0.993391	0.0211689	0.982545	0.0211689	0.944755	0.0211689
119	0.983196	0.0213483	0.99311	0.0213483	0.982692	0.0213483	0.944883	0.0213483
120	0.983336	0.0215276	0.993168	0.0215276	0.982836	0.0215276	0.945176	0.0215276
121	0.983474	0.021707	0.993224	0.021707	0.982813	0.021707	0.945298	0.021707
122	0.983445	0.0218864	0.993116	0.0218864	0.98279	0.0218864	0.945091	0.0218864
123	0.983255	0.0220657	0.993172	0.0220657	0.982767	0.0220657	0.945537	0.0220657
124	0.98339	0.0222451	0.993227	0.0222451	0.982745	0.0222451	0.945331	0.0222451
125	0.983523	0.0224245	0.993121	0.0224245	0.982883	0.0224245	0.945449	0.0224245
126	0.983653	0.0226038	0.993176	0.0226038	0.983019	0.0226038	0.945564	0.0226038
127	0.983625	0.0227832	0.993229	0.0227832	0.983152	0.0227832	0.945363	0.0227832
128	0.983596	0.0229626	0.993126	0.0229626	0.983128	0.0229626	0.945633	0.0229626
129	0.983723	0.0231419	0.993179	0.0231419	0.983258	0.0231419	0.945745	0.0231419
130	0.983695	0.0233213	0.993232	0.0233213	0.983387	0.0233213	0.945854	0.0233213
131	0.983819	0.0235007	0.993283	0.0235007	0.983514	0.0235007	0.945505	0.0235007
132	0.98379	0.02368	0.993334	0.02368	0.983336	0.02368	0.945463	0.02368
133	0.983611	0.0238594	0.993384	0.0238594	0.98316	0.0238594	0.945722	0.0238594
134	0.983585	0.0240388	0.993434	0.0240388	0.983286	0.0240388	0.945829	0.0240388
135	0.98341	0.0242181	0.993482	0.0242181	0.98341	0.0242181	0.945786	0.0242181
136	0.983532	0.0243975	0.993383	0.0243975	0.983532	0.0243975	0.945743	0.0243975
137	0.983506	0.0245769	0.993432	0.0245769	0.983652	0.0245769	0.945409	0.0245769
138	0.983481	0.0247562	0.993334	0.0247562	0.98377	0.0247562	0.94508	0.0247562
139	0.983599	0.0249356	0.993382	0.0249356	0.983743	0.0249356	0.9449	0.0249356
140	0.983717	0.025115	0.993287	0.025115	0.983717	0.025115	0.945008	0.025115
141	0.983832	0.0252943	0.993334	0.0252943	0.98369	0.0252943	0.945256	0.0252943
142	0.983946	0.0254737	0.99324	0.0254737	0.983805	0.0254737	0.945219	0.0254737
143	0.984058	0.0256531	0.993288	0.0256531	0.983778	0.0256531	0.945322	0.0256531
144	0.983891	0.0258324	0.993195	0.0258324	0.983891	0.0258324	0.945285	0.0258324
145	0.984002	0.0260118	0.993242	0.0260118	0.983864	0.0260118	0.945111	0.0260118
146	0.984112	0.0261912	0.993289	0.0261912	0.983838	0.0261912	0.945076	0.0261912
147	0.98422	0.0263705	0.993334	0.0263705	0.983948	0.0263705	0.945178	0.0263705
148	0.984326	0.0265499	0.993379	0.0265499	0.983921	0.0265499	0.945278	0.0265499
149	0.984163	0.0267293	0.993424	0.0267293	0.984029	0.0267293	0.945511	0.0267293
150	0.984135	0.0269086	0.993334	0.0269086	0.984002	0.0269086	0.945874	0.0269086
151	0.98424	0.027088	0.993378	0.027088	0.983976	0.027088	0.945703	0.027088
152	0.984213	0.0272674	0.99329	0.0272674	0.983949	0.0272674	0.94606	0.0272674
153	0.984316	0.0274467	0.993334	0.0274467	0.983924	0.0274467	0.945759	0.0274467
154	0.984418	0.0276261	0.993248	0.0276261	0.983638	0.0276261	0.945591	0.0276261
155	0.98426	0.0278055	0.993291	0.0278055	0.983486	0.0278055	0.945813	0.0278055
156	0.984233	0.0279848	0.993206	0.0279848	0.983592	0.0279848	0.945392	0.0279848
157	0.984206	0.0281642	0.993122	0.0281642	0.983569	0.0281642	0.945357	0.0281642
158	0.984053	0.0283436	0.993165	0.0283436	0.983673	0.0283436	0.944691	0.0283436
159	0.984153	0.0285229	0.993083	0.0285229	0.983776	0.0285229	0.944787	0.0285229
160	0.984127	0.0287023	0.993001	0.0287023	0.983877	0.0287023	0.945007	0.0287023
161	0.984101	0.0288817	0.99292	0.0288817	0.983977	0.0288817	0.944976	0.0288817
162	0.984199	0.029061	0.99284	0.029061	0.983953	0.029061	0.944822	0.029061
163	0.984296	0.0292404	0.992762	0.0292404	0.984051	0.0292404	0.944669	0.0292404
164	0.984148	0.0294198	0.992806	0.0294198	0.984148	0.0294198	0.944641	0.0294198
165	0.984244	0.0295992	0.992849	0.0295992	0.984244	0.0295992	0.944613	0.0295992
166	0.984339	0.0297785	0.992892	0.0297785	0.984339	0.0297785	0.944585	0.0297785
167	0.984433	0.0299579	0.992935	0.0299579	0.984313	0.0299579	0.944438	0.0299579
168	0.984288	0.0301373	0.99262	0.0301373	0.984288	0.0301373	0.944649	0.0301373
169	0.984144	0.0303166	0.992664	0.0303166	0.984262	0.0303166	0.944149	0.0303166
170	0.98412	0.030496	0.992707	0.030496	0.984355	0.030496	0.944124	0.030496
171	0.984212	0.0306754	0.992749	0.0306754	0.984446	0.0306754	0.944334	0.0306754
172	0.984304	0.0308547	0.992675	0.0308547	0.984537	0.0308547	0.944425	0.0308547
173	0.984395	0.0310341	0.992718	0.0310341	0.98451	0.0310341	0.944515	0.0310341
174	0.98437	0.0312135	0.992645	0.0312135	0.984485	0.0312135	0.944604	0.0312135
175	0.984459	0.0313928	0.992687	0.0313928	0.984459	0.0313928	0.944578	0.0313928
176	0.98432	0.0315722	0.992614	0.0315722	0.984547	0.0315722	0.944665	0.0315722
177	0.984409	0.0317516	0.992656	0.0317516	0.984635	0.0317516	0.944752	0.0317516
178	0.984047	0.0319309	0.992697	0.0319309	0.984271	0.0319309	0.944388	0.0319309
179	0.984024	0.0321103	0.992627	0.0321103	0.984248	0.0321103	0.944587	0.0321103
180	0.983891	0.0322897	0.992667	0.0322897	0.984224	0.0322897	0.944562	0.0322897
181	0.98398	0.032469	0.992598	0.032469	0.984311	0.032469	0.944537	0.032469
182	0.984068	0.0326484	0.992638	0.0326484	0.984397	0.0326484	0.944292	0.0326484
183	0.984045	0.0328278	0.992678	0.0328278	0.984483	0.0328278	0.944487	0.0328278
184	0.984132	0.0330071	0.992718	0.0330071	0.984567	0.0330071	0.944571	0.0330071
185	0.983894	0.0331865	0.992758	0.0331865	0.98465	0.0331865	0.944763	0.0331865
186	0.983765	0.0333659	0.992796	0.0333659	0.984518	0.0333659	0.944415	0.0333659
187	0.983852	0.0335452	0.992835	0.0335452	0.984494	0.0335452	0.944391	0.0335452
188	0.983832	0.0337246	0.992873	0.0337246	0.98447	0.0337246	0.94458	0.0337246
189	0.983811	0.033904	0.992911	0.033904	0.984446	0.033904	0.944662	0.033904
190	0.983686	0.0340833	0.992948	0.0340833	0.984528	0.0340833	0.944532	0.0340833
191	0.983771	0.0342627	0.99288	0.0342627	0.9844	0.0342627	0.944404	0.0342627
192	0.983856	0.0344421	0.992917	0.0344421	0.984272	0.0344421	0.944068	0.0344421
193	0.983939	0.0346214	0.992954	0.0346214	0.98425	0.0346214	0.943944	0.0346214
194	0.984022	0.0348008	0.992887	0.0348008	0.984332	0.0348008	0.944026	0.0348008
195	0.984104	0.0349802	0.992924	0.0349802	0.984309	0.0349802	0.943801	0.0349802
196	0.983981	0.0351595	0.99296	0.0351595	0.984389	0.0351595	0.943883	0.0351595
197	0.984063	0.0353389	0.992996	0.0353389	0.984367	0.0353389	0.943965	0.0353389
198	0.98384	0.0355183	0.99293	0.0355183	0.984345	0.0355183	0.943743	0.0355183
199	0.983921	0.0356976	0.992966	0.0356976	0.984223	0.0356976	0.943624	0.0356976
200	0.983802	0.035877	0.992801	0.035877	0.984302	0.035877	0.943706	0.035877
201	0.983783	0.0360564	0.992837	0.0360564	0.98438	0.0360564	0.943787	0.0360564
202	0.983863	0.0362357	0.992674	0.0362357	0.984259	0.0362357	0.943867	0.0362357
203	0.983942	0.0364151	0.992612	0.0364151	0.984337	0.0364151	0.943946	0.0364151
204	0.983923	0.0365945	0.992648	0.0365945	0.984413	0.0365945	0.943927	0.0365945
205	0.983904	0.0367738	0.992684	0.0367738	0.984392	0.0367738	0.94381	0.0367738
206	0.983982	0.0369532	0.992719	0.0369532	0.984273	0.0369532	0.943792	0.0369532
207	0.98377	0.0371326	0.992561	0.0371326	0.984253	0.0371326	0.943677	0.0371326
208	0.983848	0.0373119	0.992501	0.0373119	0.984328	0.0373119	0.943948	0.0373119
209	0.983829	0.0374913	0.992537	0.0374913	0.984308	0.0374913	0.943833	0.0374913
210	0.983906	0.0376707	0.992572	0.0376707	0.984382	0.0376707	0.944101	0.0376707
211	0.983983	0.03785	0.992513	0.03785	0.984456	0.03785	0.943892	0.03785
212	0.983964	0.0380294	0.992548	0.0380294	0.98453	0.0380294	0.943968	0.0380294
213	0.983757	0.0382088	0.992489	0.0382088	0.984602	0.0382088	0.944137	0.0382088
214	0.983833	0.0383881	0.992431	0.0383881	0.984581	0.0383881	0.94393	0.0383881
215	0.983815	0.0385675	0.99228	0.0385675	0.984653	0.0385675	0.943912	0.0385675
216	0.98389	0.0387469	0.992223	0.0387469	0.984538	0.0387469	0.943709	0.0387469
217	0.983872	0.0389262	0.992259	0.0389262	0.984518	0.0389262	0.943508	0.0389262
218	0.983763	0.0391056	0.992294	0.0391056	0.984589	0.0391056	0.943583	0.0391056
219	0.983837	0.039285	0.992147	0.039285	0.984659	0.039285	0.943749	0.039285
220	0.98382	0.0394643	0.992183	0.0394643	0.984729	0.0394643	0.943732	0.0394643
221	0.983802	0.0396437	0.992218	0.0396437	0.984798	0.0396437	0.943987	0.0396437
222	0.983695	0.0398231	0.992253	0.0398231	0.984866	0.0398231	0.943969	0.0398231
223	0.983589	0.0400024	0.992288	0.0400024	0.984934	0.0400024	0.944131	0.0400024
224	0.983662	0.0401818	0.992233	0.0401818	0.984912	0.0401818	0.944112	0.0401818
225	0.983646	0.0403612	0.99209	0.0403612	0.98489	0.0403612	0.944005	0.0403612
226	0.98363	0.0405405	0.992125	0.0405405	0.984957	0.0405405	0.943633	0.0405405
227	0.983702	0.0407199	0.992071	0.0407199	0.984935	0.0407199	0.943353	0.0407199
228	0.983686	0.0408993	0.992018	0.0408993	0.984914	0.0408993	0.943163	0.0408993
229	0.98367	0.0410786	0.992053	0.0410786	0.984979	0.0410786	0.943236	0.0410786
230	0.983567	0.041258	0.992001	0.041258	0.984958	0.041258	0.943483	0.041258
231	0.983378	0.0414374	0.992035	0.0414374	0.984936	0.0414374	0.943641	0.0414374
232	0.98345	0.0416167	0.991983	0.0416167	0.984915	0.0416167	0.943712	0.0416167
233	0.983435	0.0417961	0.992018	0.0417961	0.984894	0.0417961	0.943782	0.0417961
234	0.98342	0.0419755	0.992052	0.0419755	0.984959	0.0419755	0.943851	0.0419755
235	0.983321	0.0421548	0.991916	0.0421548	0.985023	0.0421548	0.943835	0.0421548
236	0.983391	0.0423342	0.991865	0.0423342	0.985001	0.0423342	0.943818	0.0423342
237	0.983461	0.0425136	0.991899	0.0425136	0.985065	0.0425136	0.943971	0.0425136
238	0.983531	0.0426929	0.991933	0.0426929	0.984959	0.0426929	0.944038	0.0426929
239	0.9836	0.0428723	0.991967	0.0428723	0.985022	0.0428723	0.943938	0.0428723
240	0.983585	0.0430517	0.992001	0.0430517	0.985001	0.0430517	0.943838	0.0430517
241	0.98357	0.043231	0.991951	0.043231	0.98498	0.043231	0.943905	0.043231
242	0.983638	0.0434104	0.991984	0.0434104	0.985043	0.0434104	0.943972	0.0434104
243	0.983623	0.0435898	0.992017	0.0435898	0.985104	0.0435898	0.943873	0.0435898
244	0.983608	0.0437691	0.99205	0.0437691	0.985165	0.0437691	0.943529	0.0437691
245	0.983593	0.0439485	0.992082	0.0439485	0.985226	0.0439485	0.943188	0.0439485
246	0.983579	0.0441279	0.992114	0.0441279	0.985123	0.0441279	0.943013	0.0441279
247	0.983564	0.0443072	0.992146	0.0443072	0.985021	0.0443072	0.943162	0.0443072
248	0.983469	0.0444866	0.992097	0.0444866	0.985082	0.0444866	0.943311	0.0444866
249	0.983535	0.044666	0.992129	0.044666	0.985142	0.044666	0.943217	0.044666
250	0.983441	0.0448453	0.992161	0.0448453	0.985201	0.0448453	0.943445	0.0448453
251	0.983507	0.0450247	0.992192	0.0450247	0.98526	0.0450247	0.943351	0.0450247
252	0.983493	0.0452041	0.992064	0.0452041	0.985319	0.0452041	0.943497	0.0452041
253	0.983559	0.0453835	0.992095	0.0453835	0.985298	0.0453835	0.943246	0.0453835
254	0.983545	0.0455628	0.992048	0.0455628	0.985277	0.0455628	0.943233	0.0455628
255	0.983531	0.0457422	0.992079	0.0457422	0.985334	0.0457422	0.94322	0.0457422
256	0.983439	0.0459216	0.992032	0.0459216	0.985392	0.0459216	0.943286	0.0459216
257	0.983503	0.0461009	0.992063	0.0461009	0.985449	0.0461009	0.943351	0.0461009
258	0.983567	0.0462803	0.992094	0.0462803	0.985505	0.0462803	0.94326	0.0462803
259	0.983631	0.0464597	0.992124	0.0464597	0.985561	0.0464597	0.943325	0.0464597
260	0.983617	0.046639	0.992154	0.046639	0.985616	0.046639	0.943466	0.046639
261	0.983603	0.0468184	0.992185	0.0468184	0.985595	0.0468184	0.943376	0.0468184
262	0.983589	0.0469978	0.992214	0.0469978	0.985574	0.0469978	0.943287	0.0469978
263	0.983651	0.0471771	0.992092	0.0471771	0.985324	0.0471771	0.943122	0.0471771
264	0.983713	0.0473565	0.992046	0.0473565	0.98538	0.0473565	0.94311	0.0473565
265	0.983397	0.0475359	0.992076	0.0475359	0.98536	0.0475359	0.943023	0.0475359
266	0.983385	0.0477152	0.99188	0.0477152	0.985339	0.0477152	0.943012	0.0477152
267	0.983372	0.0478946	0.991761	0.0478946	0.985394	0.0478946	0.942926	0.0478946
268	0.983359	0.048074	0.991717	0.048074	0.985449	0.048074	0.942765	0.048074
269	0.983421	0.0482533	0.991748	0.0482533	0.985429	0.0482533	0.942606	0.0482533
270	0.983483	0.0484327	0.991778	0.0484327	0.985483	0.0484327	0.942449	0.0484327
271	0.983544	0.0486121	0.991809	0.0486121	0.985462	0.0486121	0.94244	0.0486121
272	0.983604	0.0487914	0.991839	0.0487914	0.985516	0.0487914	0.942284	0.0487914
273	0.983591	0.0489708	0.991722	0.0489708	0.985569	0.0489708	0.942202	0.0489708
274	0.983578	0.0491502	0.991679	0.0491502	0.985549	0.0491502	0.942194	0.0491502
275	0.983492	0.0493295	0.991637	0.0493295	0.985601	0.0493295	0.942259	0.0493295
276	0.983552	0.0495089	0.991595	0.0495089	0.985653	0.0495089	0.942323	0.0495089
277	0.983611	0.0496883	0.991553	0.0496883	0.985705	0.0496883	0.94217	0.0496883
278	0.983598	0.0498676	0.991511	0.0498676	0.985613	0.0498676	0.942162	0.0498676
279	0.983585	0.050047	0.991542	0.050047	0.985664	0.050047	0.942011	0.050047
280	0.983644	0.0502264	0.991429	0.0502264	0.985644	0.0502264	0.942076	0.0502264
281	0.983631	0.0504057	0.99146	0.0504057	0.985624	0.0504057	0.942139	0.0504057
282	0.983547	0.0505851	0.99149	0.0505851	0.985675	0.0505851	0.94199	0.0505851
283	0.983535	0.0507645	0.99152	0.0507645	0.985655	0.0507645	0.942124	0.0507645
284	0.983522	0.0509438	0.99155	0.0509438	0.985635	0.0509438	0.942046	0.0509438
285	0.98351	0.0511232	0.99158	0.0511232	0.985615	0.0511232	0.941969	0.0511232
286	0.983568	0.0513026	0.991609	0.0513026	0.985665	0.0513026	0.941822	0.0513026
287	0.983625	0.0514819	0.991638	0.0514819	0.985646	0.0514819	0.941816	0.0514819
288	0.983612	0.0516613	0.991667	0.0516613	0.985695	0.0516613	0.941671	0.0516613
289	0.983531	0.0518407	0.991696	0.0518407	0.985745	0.0518407	0.94125	0.0518407
290	0.983587	0.05202	0.991725	0.05202	0.985794	0.05202	0.941383	0.05202
291	0.983575	0.0521994	0.991684	0.0521994	0.985774	0.0521994	0.941447	0.0521994
292	0.983563	0.0523788	0.991713	0.0523788	0.985823	0.0523788	0.941442	0.0523788
293	0.983551	0.0525581	0.991673	0.0525581	0.985871	0.0525581	0.941301	0.0525581
294	0.983607	0.0527375	0.991701	0.0527375	0.985919	0.0527375	0.94116	0.0527375
295	0.983594	0.0529169	0.991662	0.0529169	0.985831	0.0529169	0.941224	0.0529169
296	0.983582	0.0530962	0.99169	0.0530962	0.985812	0.0530962	0.941153	0.0530962
297	0.983637	0.0532756	0.991718	0.0532756	0.98586	0.0532756	0.941216	0.0532756
298	0.983625	0.053455	0.991678	0.053455	0.985907	0.053455	0.941346	0.053455
299	0.983613	0.0536343	0.991706	0.0536343	0.985954	0.0536343	0.941342	0.0536343
300	0.983601	0.0538137	0.991734	0.0538137	0.986001	0.0538137	0.941271	0.0538137
301	0.983523	0.0539931	0.991695	0.0539931	0.985981	0.0539931	0.941399	0.0539931
302	0.983511	0.0541724	0.991656	0.0541724	0.985961	0.0541724	0.941395	0.0541724
303	0.983499	0.0543518	0.991684	0.0543518	0.986008	0.0543518	0.941324	0.0543518
304	0.983554	0.0545312	0.99158	0.0545312	0.986054	0.0545312	0.94132	0.0545312
305	0.983608	0.0547105	0.991607	0.0547105	0.986034	0.0547105	0.940987	0.0547105
306	0.983661	0.0548899	0.991569	0.0548899	0.986014	0.0548899	0.940984	0.0548899
307	0.983584	0.0550693	0.991597	0.0550693	0.985994	0.0550693	0.941176	0.0550693
308	0.983572	0.0552486	0.991559	0.0552486	0.985975	0.0552486	0.941108	0.0552486
309	0.983561	0.055428	0.991586	0.055428	0.985891	0.055428	0.941104	0.055428
310	0.983485	0.0556074	0.991549	0.0556074	0.985936	0.0556074	0.941101	0.0556074
311	0.983538	0.0557867	0.991576	0.0557867	0.985917	0.0557867	0.940904	0.0557867
312	0.983463	0.0559661	0.991603	0.0559661	0.985962	0.0559661	0.940581	0.0559661
313	0.983452	0.0561455	0.991438	0.0561455	0.986007	0.0561455	0.940259	0.0561455
314	0.983441	0.0563248	0.991466	0.0563248	0.986052	0.0563248	0.940131	0.0563248
315	0.98343	0.0565042	0.991302	0.0565042	0.986096	0.0565042	0.940131	0.0565042
316	0.983355	0.0566836	0.991266	0.0566836	0.98614	0.0566836	0.940194	0.0566836
317	0.983219	0.0568629	0.991294	0.0568629	0.986121	0.0568629	0.939941	0.0568629
318	0.983146	0.0570423	0.991258	0.0570423	0.986102	0.0570423	0.939689	0.0570423
319	0.983199	0.0572217	0.991286	0.0572217	0.98602	0.0572217	0.93944	0.0572217
320	0.983251	0.057401	0.991126	0.057401	0.986001	0.057401	0.939191	0.057401
321	0.983241	0.0575804	0.991153	0.0575804	0.986044	0.0575804	0.939069	0.0575804
322	0.983293	0.0577598	0.991119	0.0577598	0.986088	0.0577598	0.938948	0.0577598
323	0.983221	0.0579391	0.991146	0.0579391	0.986069	0.0579391	0.938765	0.0579391
324	0.983211	0.0581185	0.991173	0.0581185	0.98605	0.0581185	0.938707	0.0581185
325	0.983201	0.0582979	0.991139	0.0582979	0.986093	0.0582979	0.938773	0.0582979
326	0.983191	0.0584772	0.991105	0.0584772	0.986074	0.0584772	0.938715	0.0584772
327	0.983243	0.0586566	0.990887	0.0586566	0.986117	0.0586566	0.938658	0.0586566
328	0.983294	0.058836	0.990915	0.058836	0.986098	0.058836	0.938479	0.058836
329	0.983284	0.0590153	0.990882	0.0590153	0.986141	0.0590153	0.938423	0.0590153
330	0.983334	0.0591947	0.990849	0.0591947	0.986183	0.0591947	0.938246	0.0591947
331	0.983385	0.0593741	0.990816	0.0593741	0.986224	0.0593741	0.93807	0.0593741
332	0.983314	0.0595534	0.990784	0.0595534	0.986266	0.0595534	0.938136	0.0595534
333	0.983244	0.0597328	0.990751	0.0597328	0.986187	0.0597328	0.938142	0.0597328
334	0.983235	0.0599122	0.990719	0.0599122	0.986168	0.0599122	0.938088	0.0599122
335	0.983165	0.0600915	0.990687	0.0600915	0.98615	0.0600915	0.937914	0.0600915
336	0.983037	0.0602709	0.990715	0.0602709	0.986191	0.0602709	0.937861	0.0602709
337	0.983087	0.0604503	0.990742	0.0604503	0.986232	0.0604503	0.937689	0.0604503
338	0.983137	0.0606297	0.990711	0.0606297	0.986155	0.0606297	0.937459	0.0606297
339	0.983187	0.060809	0.990738	0.060809	0.986019	0.060809	0.937526	0.060809
340	0.983119	0.0609884	0.990706	0.0609884	0.98606	0.0609884	0.937298	0.0609884
341	0.983168	0.0611678	0.990734	0.0611678	0.986042	0.0611678	0.93713	0.0611678
342	0.983217	0.0613471	0.990702	0.0613471	0.985966	0.0613471	0.937197	0.0613471
343	0.983208	0.0615265	0.990729	0.0615265	0.985948	0.0615265	0.937321	0.0615265
344	0.983257	0.0617059	0.990756	0.0617059	0.985989	0.0617059	0.937329	0.0617059
345	0.983247	0.0618852	0.990725	0.0618852	0.985972	0.0618852	0.937337	0.0618852
346	0.98318	0.0620646	0.990752	0.0620646	0.986012	0.0620646	0.937229	0.0620646
347	0.983229	0.062244	0.990663	0.062244	0.986053	0.062244	0.937237	0.062244
348	0.983277	0.0624233	0.990633	0.0624233	0.986093	0.0624233	0.937245	0.0624233
349	0.983325	0.0626027	0.990602	0.0626027	0.986133	0.0626027	0.937196	0.0626027
350	0.983258	0.0627821	0.990572	0.0627821	0.986172	0.0627821	0.937146	0.0627821
351	0.983306	0.0629614	0.990542	0.0629614	0.986212	0.0629614	0.937098	0.0629614
352	0.98324	0.0631408	0.990512	0.0631408	0.986137	0.0631408	0.936879	0.0631408
353	0.983287	0.0633202	0.990482	0.0633202	0.986176	0.0633202	0.936774	0.0633202
354	0.983334	0.0634995	0.990509	0.0634995	0.986215	0.0634995	0.936501	0.0634995
355	0.983212	0.0636789	0.990536	0.0636789	0.986198	0.0636789	0.936623	0.0636789
356	0.983147	0.0638583	0.990506	0.0638583	0.986237	0.0638583	0.936464	0.0638583
357	0.983082	0.0640376	0.990533	0.0640376	0.986219	0.0640376	0.936306	0.0640376
358	0.983074	0.064217	0.990503	0.064217	0.986258	0.064217	0.936428	0.064217
359	0.983065	0.0643964	0.99053	0.0643964	0.986296	0.0643964	0.936438	0.0643964
360	0.983112	0.0645757	0.990556	0.0645757	0.986223	0.0645757	0.93617	0.0645757
361	0.983103	0.0647551	0.990582	0.0647551	0.986095	0.0647551	0.936181	0.0647551
362	0.983095	0.0649345	0.990498	0.0649345	0.986078	0.0649345	0.936357	0.0649345
363	0.983141	0.0651138	0.990414	0.0651138	0.986116	0.0651138	0.936477	0.0651138
364	0.983133	0.0652932	0.99044	0.0652932	0.986155	0.0652932	0.936322	0.0652932
365	0.983179	0.0654726	0.990466	0.0654726	0.986193	0.0654726	0.936113	0.0654726
366	0.983225	0.0656519	0.990383	0.0656519	0.986176	0.0656519	0.93585	0.0656519
367	0.983216	0.0658313	0.990355	0.0658313	0.986159	0.0658313	0.935807	0.0658313
368	0.983262	0.0660107	0.990327	0.0660107	0.986142	0.0660107	0.935819	0.0660107
369	0.983307	0.06619	0.990299	0.06619	0.986071	0.06619	0.935722	0.06619
370	0.983298	0.0663694	0.990217	0.0663694	0.986055	0.0663694	0.935733	0.0663694
371	0.983289	0.0665488	0.990189	0.0665488	0.986092	0.0665488	0.935691	0.0665488
372	0.983119	0.0667281	0.990162	0.0667281	0.986076	0.0667281	0.935595	0.0667281
373	0.983164	0.0669075	0.990188	0.0669075	0.986113	0.0669075	0.935553	0.0669075
374	0.983103	0.0670869	0.990107	0.0670869	0.98615	0.0670869	0.935511	0.0670869
375	0.983148	0.0672662	0.990134	0.0672662	0.986134	0.0672662	0.935097	0.0672662
376	0.983033	0.0674456	0.99016	0.0674456	0.986118	0.0674456	0.93495	0.0674456
377	0.983078	0.067625	0.990133	0.067625	0.986155	0.067625	0.934911	0.067625
378	0.983123	0.0678043	0.990159	0.0678043	0.986191	0.0678043	0.934818	0.0678043
379	0.983167	0.0679837	0.990132	0.0679837	0.986175	0.0679837	0.934779	0.0679837
380	0.983159	0.0681631	0.990106	0.0681631	0.986159	0.0681631	0.934635	0.0681631
381	0.98315	0.0683424	0.990132	0.0683424	0.986195	0.0683424	0.934492	0.0683424
382	0.983195	0.0685218	0.990158	0.0685218	0.986231	0.0685218	0.934297	0.0685218
383	0.983238	0.0687012	0.990131	0.0687012	0.986267	0.0687012	0.934259	0.0687012
384	0.983282	0.0688805	0.990105	0.0688805	0.986303	0.0688805	0.934066	0.0688805
385	0.983326	0.0690599	0.99013	0.0690599	0.986286	0.0690599	0.934081	0.0690599
386	0.983317	0.0692393	0.990156	0.0692393	0.986322	0.0692393	0.934045	0.0692393
387	0.983308	0.0694186	0.990181	0.0694186	0.986357	0.0694186	0.93406	0.0694186
388	0.983197	0.069598	0.990155	0.069598	0.986392	0.069598	0.934076	0.069598
389	0.98324	0.0697774	0.99018	0.0697774	0.986427	0.0697774	0.934245	0.0697774
390	0.98318	0.0699567	0.990154	0.0699567	0.986462	0.0699567	0.93426	0.0699567
391	0.983172	0.0701361	0.990128	0.0701361	0.986446	0.0701361	0.934326	0.0701361
392	0.983164	0.0703155	0.990154	0.0703155	0.98648	0.0703155	0.934238	0.0703155
393	0.983156	0.0704948	0.990128	0.0704948	0.986515	0.0704948	0.934151	0.0704948
394	0.983148	0.0706742	0.990153	0.0706742	0.986498	0.0706742	0.934166	0.0706742
395	0.98314	0.0708536	0.990127	0.0708536	0.986532	0.0708536	0.934181	0.0708536
396	0.983132	0.0710329	0.990051	0.0710329	0.986516	0.0710329	0.934195	0.0710329
397	0.983124	0.0712123	0.990076	0.0712123	0.98655	0.0712123	0.93421	0.0712123
398	0.983116	0.0713917	0.990001	0.0713917	0.986584	0.0713917	0.934224	0.0713917
399	0.983159	0.071571	0.989975	0.071571	0.986617	0.071571	0.934289	0.071571
400	0.983151	0.0717504	0.989951	0.0717504	0.986651	0.0717504	0.934203	0.0717504
401	0.983193	0.0719298	0.989876	0.0719298	0.986684	0.0719298	0.934168	0.0719298
402	0.983235	0.0721091	0.989901	0.0721091	0.986717	0.0721091	0.934182	0.0721091
403	0.983276	0.0722885	0.989926	0.0722885	0.9867	0.0722885	0.934246	0.0722885
404	0.983318	0.0724679	0.989901	0.0724679	0.986733	0.0724679	0.93431	0.0724679
405	0.983309	0.0726472	0.989926	0.0726472	0.986717	0.0726472	0.934374	0.0726472
406	0.983301	0.0728266	0.989902	0.0728266	0.986749	0.0728266	0.934141	0.0728266
407	0.983342	0.073006	0.989927	0.073006	0.986733	0.073006	0.934303	0.073006
408	0.983334	0.0731853	0.989951	0.0731853	0.986716	0.0731853	0.934317	0.0731853
409	0.983277	0.0733647	0.989927	0.0733647	0.986749	0.0733647	0.934331	0.0733647
410	0.983318	0.0735441	0.989952	0.0735441	0.986781	0.0735441	0.934296	0.0735441
411	0.98331	0.0737234	0.98983	0.0737234	0.986813	0.0737234	0.934212	0.0737234
412	0.983302	0.0739028	0.989855	0.0739028	0.986748	0.0739028	0.934032	0.0739028
413	0.983342	0.0740822	0.989783	0.0740822	0.986732	0.0740822	0.933708	0.0740822
414	0.983382	0.0742615	0.989807	0.0742615	0.986764	0.0742615	0.933675	0.0742615
415	0.983374	0.0744409	0.989687	0.0744409	0.986699	0.0744409	0.933594	0.0744409
416	0.983414	0.0746203	0.989568	0.0746203	0.986683	0.0746203	0.933705	0.0746203
417	0.983454	0.0747996	0.989449	0.0747996	0.986619	0.0747996	0.93372	0.0747996
418	0.983494	0.074979	0.989474	0.074979	0.986604	0.074979	0.933735	0.074979
419	0.983533	0.0751584	0.989499	0.0751584	0.986635	0.0751584	0.933607	0.0751584
420	0.983572	0.0753377	0.989524	0.0753377	0.986667	0.0753377	0.933479	0.0753377
421	0.983611	0.0755171	0.989454	0.0755171	0.986604	0.0755171	0.933352	0.0755171
422	0.98365	0.0756965	0.989479	0.0756965	0.986636	0.0756965	0.933321	0.0756965
423	0.9835	0.0758758	0.989457	0.0758758	0.98662	0.0758758	0.933431	0.0758758
424	0.983539	0.0760552	0.989434	0.0760552	0.986604	0.0760552	0.933258	0.0760552
425	0.98353	0.0762346	0.989459	0.0762346	0.986589	0.0762346	0.933274	0.0762346
426	0.983522	0.076414	0.989484	0.076414	0.986573	0.076414	0.933196	0.076414
427	0.98356	0.0765933	0.989462	0.0765933	0.986605	0.0765933	0.933165	0.0765933
428	0.983552	0.0767727	0.98944	0.0767727	0.986543	0.0767727	0.933087	0.0767727
429	0.983544	0.0769521	0.989418	0.0769521	0.986527	0.0769521	0.933057	0.0769521
430	0.983536	0.0771314	0.989442	0.0771314	0.986559	0.0771314	0.933026	0.0771314
431	0.983481	0.0773108	0.989328	0.0773108	0.986544	0.0773108	0.933043	0.0773108
432	0.98338	0.0774902	0.989352	0.0774902	0.986528	0.0774902	0.933012	0.0774902
433	0.983419	0.0776695	0.989377	0.0776695	0.986513	0.0776695	0.932844	0.0776695
434	0.983457	0.0778489	0.989401	0.0778489	0.986544	0.0778489	0.932814	0.0778489
435	0.983495	0.0780283	0.989426	0.0780283	0.986575	0.0780283	0.932693	0.0780283
436	0.983487	0.0782076	0.98945	0.0782076	0.986606	0.0782076	0.932618	0.0782076
437	0.983479	0.078387	0.989428	0.078387	0.986591	0.078387	0.932543	0.078387
438	0.983471	0.0785664	0.989453	0.0785664	0.986576	0.0785664	0.932332	0.0785664
439	0.983463	0.0787457	0.989477	0.0787457	0.986607	0.0787457	0.932213	0.0787457
440	0.983501	0.0789251	0.9895	0.0789251	0.986637	0.0789251	0.932139	0.0789251
441	0.983402	0.0791045	0.989479	0.0791045	0.986667	0.0791045	0.932157	0.0791045
442	0.983259	0.0792838	0.989457	0.0792838	0.986697	0.0792838	0.932085	0.0792838
443	0.983296	0.0794632	0.989346	0.0794632	0.986727	0.0794632	0.932057	0.0794632
444	0.983289	0.0796426	0.98928	0.0796426	0.986622	0.0796426	0.932075	0.0796426
445	0.983237	0.0798219	0.989259	0.0798219	0.986652	0.0798219	0.932048	0.0798219
446	0.983274	0.0800013	0.989238	0.0800013	0.986682	0.0800013	0.931976	0.0800013
447	0.983222	0.0801807	0.989262	0.0801807	0.986667	0.0801807	0.931994	0.0801807
448	0.98326	0.08036	0.989242	0.08036	0.986608	0.08036	0.931923	0.08036
449	0.983297	0.0805394	0.989266	0.0805394	0.986548	0.0805394	0.931941	0.0805394
450	0.98329	0.0807188	0.989289	0.0807188	0.986578	0.0807188	0.93187	0.0807188
451	0.983327	0.0808981	0.989224	0.0808981	0.986564	0.0808981	0.931888	0.0808981
452	0.983319	0.0810775	0.989204	0.0810775	0.986505	0.0810775	0.931994	0.0810775
453	0.983312	0.0812569	0.989184	0.0812569	0.986491	0.0812569	0.931924	0.0812569
454	0.983305	0.0814362	0.989119	0.0814362	0.986476	0.0814362	0.931897	0.0814362
455	0.983341	0.0816156	0.989143	0.0816156	0.986462	0.0816156	0.931871	0.0816156
456	0.983334	0.081795	0.989167	0.081795	0.986448	0.081795	0.931801	0.081795
457	0.983371	0.0819743	0.98906	0.0819743	0.98639	0.0819743	0.931819	0.0819743
458	0.983407	0.0821537	0.98904	0.0821537	0.986332	0.0821537	0.931706	0.0821537
459	0.983356	0.0823331	0.989064	0.0823331	0.986232	0.0823331	0.931593	0.0823331
460	0.983305	0.0825124	0.988957	0.0825124	0.986218	0.0825124	0.931568	0.0825124
461	0.983341	0.0826918	0.988807	0.0826918	0.986161	0.0826918	0.931586	0.0826918
462	0.983204	0.0828712	0.988832	0.0828712	0.986191	0.0828712	0.931561	0.0828712
463	0.98324	0.0830505	0.988813	0.0830505	0.986178	0.0830505	0.931493	0.0830505
464	0.983277	0.0832299	0.988837	0.0832299	0.986164	0.0832299	0.931425	0.0832299
465	0.98327	0.0834093	0.988818	0.0834093	0.986022	0.0834093	0.931272	0.0834093
466	0.983305	0.0835886	0.988842	0.0835886	0.985966	0.0835886	0.931119	0.0835886
467	0.983298	0.083768	0.988866	0.083768	0.985825	0.083768	0.931009	0.083768
468	0.983291	0.0839474	0.988847	0.0839474	0.985855	0.0839474	0.931029	0.0839474
469	0.983327	0.0841267	0.98887	0.0841267	0.985843	0.0841267	0.93109	0.0841267
470	0.98332	0.0843061	0.988852	0.0843061	0.985788	0.0843061	0.931152	0.0843061
471	0.983313	0.0844855	0.988875	0.0844855	0.985818	0.0844855	0.930916	0.0844855
472	0.983221	0.0846648	0.988899	0.0846648	0.985806	0.0846648	0.930596	0.0846648
473	0.983214	0.0848442	0.98888	0.0848442	0.985793	0.0848442	0.930489	0.0848442
474	0.98325	0.0850236	0.988861	0.0850236	0.985739	0.0850236	0.930256	0.0850236
475	0.983201	0.0852029	0.988843	0.0852029	0.985727	0.0852029	0.930192	0.0852029
476	0.983236	0.0853823	0.988824	0.0853823	0.985715	0.0853823	0.930171	0.0853823
477	0.983271	0.0855617	0.988847	0.0855617	0.985745	0.0855617	0.930066	0.0855617
478	0.983264	0.085741	0.988871	0.085741	0.985607	0.085741	0.929961	0.085741
479	0.983299	0.0859204	0.988852	0.0859204	0.985637	0.0859204	0.930066	0.0859204
480	0.983334	0.0860998	0.988834	0.0860998	0.985542	0.0860998	0.92992	0.0860998
481	0.983244	0.0862791	0.988857	0.0862791	0.985489	0.0862791	0.929816	0.0862791
482	0.983237	0.0864585	0.988797	0.0864585	0.985436	0.0864585	0.929837	0.0864585
483	0.983189	0.0866379	0.98882	0.0866379	0.985466	0.0866379	0.929651	0.0866379
484	0.983183	0.0868172	0.988719	0.0868172	0.985455	0.0868172	0.92959	0.0868172
485	0.983093	0.0869966	0.988701	0.0869966	0.985444	0.0869966	0.92957	0.0869966
486	0.983046	0.087176	0.988725	0.087176	0.985474	0.087176	0.92955	0.087176
487	0.982999	0.0873553	0.988707	0.0873553	0.985463	0.0873553	0.929613	0.0873553
488	0.983033	0.0875347	0.988689	0.0875347	0.985451	0.0875347	0.929593	0.0875347
489	0.983027	0.0877141	0.988671	0.0877141	0.985481	0.0877141	0.929451	0.0877141
490	0.98298	0.0878934	0.988654	0.0878934	0.98547	0.0878934	0.929391	0.0878934
491	0.982933	0.0880728	0.988636	0.0880728	0.9855	0.0880728	0.929209	0.0880728
492	0.982928	0.0882522	0.988618	0.0882522	0.985448	0.0882522	0.92919	0.0882522
493	0.982922	0.0884315	0.98856	0.0884315	0.985477	0.0884315	0.92905	0.0884315
494	0.982956	0.0886109	0.988462	0.0886109	0.985466	0.0886109	0.92891	0.0886109
495	0.982869	0.0887903	0.988485	0.0887903	0.985496	0.0887903	0.928973	0.0887903
496	0.982864	0.0889696	0.988468	0.0889696	0.985484	0.0889696	0.928995	0.0889696
497	0.982898	0.089149	0.988411	0.089149	0.985393	0.089149	0.929017	0.089149
498	0.982932	0.0893284	0.988434	0.0893284	0.985382	0.0893284	0.928758	0.0893284
499	0.982927	0.0895077	0.988417	0.0895077	0.985411	0.0895077	0.92874	0.0895077
500	0.982961	0.0896871	0.98836	0.0896871	0.985281	0.0896871	0.928683	0.0896871
501	0.982915	0.0898665	0.988384	0.0898665	0.98531	0.0898665	0.928705	0.0898665
502	0.982869	0.0900458	0.988327	0.0900458	0.985299	0.0900458	0.928529	0.0900458
503	0.982824	0.0902252	0.988311	0.0902252	0.985329	0.0902252	0.928432	0.0902252
504	0.982858	0.0904046	0.988294	0.0904046	0.985239	0.0904046	0.928416	0.0904046
505	0.982813	0.0905839	0.988317	0.0905839	0.985268	0.0905839	0.92824	0.0905839
506	0.982847	0.0907633	0.988261	0.0907633	0.985099	0.0907633	0.928224	0.0907633
507	0.98288	0.0909427	0.988206	0.0909427	0.985089	0.0909427	0.92809	0.0909427
508	0.982835	0.091122	0.988189	0.091122	0.985079	0.091122	0.927916	0.091122
509	0.982869	0.0913014	0.988134	0.0913014	0.98503	0.0913014	0.927822	0.0913014
510	0.982863	0.0914808	0.98804	0.0914808	0.985059	0.0914808	0.927924	0.0914808
511	0.982858	0.0916601	0.987946	0.0916601	0.98505	0.0916601	0.927948	0.0916601
512	0.982891	0.0918395	0.987891	0.0918395	0.984883	0.0918395	0.927854	0.0918395
513	0.982886	0.0920189	0.987915	0.0920189	0.984913	0.0920189	0.927839	0.0920189
514	0.982919	0.0921983	0.987938	0.0921983	0.984864	0.0921983	0.927746	0.0921983
515	0.982913	0.0923776	0.987923	0.0923776	0.984855	0.0923776	0.927692	0.0923776
516	0.982908	0.092557	0.987907	0.092557	0.984846	0.092557	0.927561	0.092557
517	0.982941	0.0927364	0.987892	0.0927364	0.984836	0.0927364	0.927392	0.0927364
518	0.982974	0.0929157	0.987877	0.0929157	0.984827	0.0929157	0.927455	0.0929157
519	0.982891	0.0930951	0.987862	0.0930951	0.984663	0.0930951	0.927363	0.0930951
520	0.982924	0.0932745	0.987808	0.0932745	0.984654	0.0932745	0.927349	0.0932745
521	0.982957	0.0934538	0.987755	0.0934538	0.984646	0.0934538	0.927258	0.0934538
522	0.982951	0.0936332	0.987702	0.0936332	0.984598	0.0936332	0.927282	0.0936332
523	0.982983	0.0938126	0.987687	0.0938126	0.984628	0.0938126	0.927077	0.0938126
524	0.982978	0.0939919	0.98771	0.0939919	0.984504	0.0939919	0.927064	0.0939919
525	0.982972	0.0941713	0.987696	0.0941713	0.984534	0.0941713	0.92686	0.0941713
526	0.983004	0.0943507	0.987605	0.0943507	0.984563	0.0943507	0.926847	0.0943507
527	0.982999	0.09453	0.987591	0.09453	0.984593	0.09453	0.92672	0.09453
528	0.983031	0.0947094	0.987576	0.0947094	0.984546	0.0947094	0.926707	0.0947094
529	0.983063	0.0948888	0.987562	0.0948888	0.984575	0.0948888	0.926657	0.0948888
530	0.983095	0.0950681	0.987585	0.0950681	0.984416	0.0950681	0.926644	0.0950681
531	0.983051	0.0952475	0.987533	0.0952475	0.984332	0.0952475	0.926594	0.0952475
532	0.983083	0.0954269	0.987519	0.0954269	0.984324	0.0954269	0.926582	0.0954269
533	0.98304	0.0956062	0.987543	0.0956062	0.984278	0.0956062	0.926532	0.0956062
534	0.983034	0.0957856	0.987566	0.0957856	0.98427	0.0957856	0.926557	0.0957856
535	0.983066	0.095965	0.987514	0.095965	0.984262	0.095965	0.926433	0.095965
536	0.983098	0.0961443	0.987538	0.0961443	0.984254	0.0961443	0.926458	0.0961443
537	0.983129	0.0963237	0.987561	0.0963237	0.984246	0.0963237	0.92626	0.0963237
538	0.983123	0.0965031	0.98751	0.0965031	0.984276	0.0965031	0.926062	0.0965031
539	0.983155	0.0966824	0.987533	0.0966824	0.984268	0.0966824	0.926051	0.0966824
540	0.983186	0.0968618	0.987519	0.0968618	0.984186	0.0968618	0.925966	0.0968618
541	0.983143	0.0970412	0.987505	0.0970412	0.984178	0.0970412	0.925955	0.0970412
542	0.9831	0.0972205	0.987491	0.0972205	0.984133	0.0972205	0.925907	0.0972205
543	0.983095	0.0973999	0.987441	0.0973999	0.984163	0.0973999	0.925749	0.0973999
544	0.983089	0.0975793	0.98739	0.0975793	0.984155	0.0975793	0.925738	0.0975793
545	0.983083	0.0977586	0.987377	0.0977586	0.984037	0.0977586	0.925801	0.0977586
546	0.983004	0.097938	0.987363	0.097938	0.983957	0.097938	0.92568	0.097938
547	0.983035	0.0981174	0.98735	0.0981174	0.983949	0.0981174	0.925633	0.0981174
548	0.98303	0.0982967	0.987373	0.0982967	0.983942	0.0982967	0.925514	0.0982967
549	0.983024	0.0984761	0.987359	0.0984761	0.983899	0.0984761	0.925249	0.0984761
550	0.983055	0.0986555	0.987382	0.0986555	0.983891	0.0986555	0.925239	0.0986555
551	0.98305	0.0988348	0.987405	0.0988348	0.983884	0.0988348	0.925121	0.0988348
552	0.983044	0.0990142	0.987356	0.0990142	0.983769	0.0990142	0.925148	0.0990142
553	0.98293	0.0991936	0.987342	0.0991936	0.983726	0.0991936	0.925211	0.0991936
554	0.982853	0.0993729	0.987329	0.0993729	0.983755	0.0993729	0.925129	0.0993729
555	0.982847	0.0995523	0.987352	0.0995523	0.983784	0.0995523	0.925084	0.0995523
556	0.982878	0.0997317	0.987339	0.0997317	0.983778	0.0997317	0.925003	0.0997317
557	0.982909	0.099911	0.987361	0.099911	0.983771	0.099911	0.924922	0.099911
558	0.98294	0.10009	0.987384	0.10009	0.983621	0.10009	0.924913	0.10009
559	0.98297	0.10027	0.987335	0.10027	0.983614	0.10027	0.924797	0.10027
560	0.983001	0.100449	0.987322	0.100449	0.983643	0.100449	0.92486	0.100449
561	0.983031	0.100629	0.987344	0.100629	0.983673	0.100629	0.92478	0.100629
562	0.983026	0.100808	0.987331	0.100808	0.98363	0.100808	0.9247	0.100808
563	0.98302	0.100987	0.987318	0.100987	0.983589	0.100987	0.924585	0.100987
564	0.983015	0.101167	0.987199	0.101167	0.983582	0.101167	0.924577	0.101167
565	0.983009	0.101346	0.987222	0.101346	0.983576	0.101346	0.92464	0.101346
566	0.983039	0.101525	0.987138	0.101525	0.983463	0.101525	0.924702	0.101525
567	0.983034	0.101705	0.98709	0.101705	0.983457	0.101705	0.924729	0.101705
568	0.983029	0.101884	0.987078	0.101884	0.983451	0.101884	0.92458	0.101884
569	0.982988	0.102063	0.98703	0.102063	0.98348	0.102063	0.924467	0.102063
570	0.983018	0.102243	0.987053	0.102243	0.983509	0.102243	0.924283	0.102243
571	0.982978	0.102422	0.987041	0.102422	0.983538	0.102422	0.924136	0.102422
572	0.982973	0.102602	0.987063	0.102602	0.983532	0.102602	0.924094	0.102602
573	0.983002	0.102781	0.987016	0.102781	0.983456	0.102781	0.924052	0.102781
574	0.983032	0.10296	0.987039	0.10296	0.983346	0.10296	0.924044	0.10296
575	0.982992	0.10314	0.986992	0.10314	0.98327	0.10314	0.924072	0.10314
576	0.983021	0.103319	0.98698	0.103319	0.983299	0.103319	0.92403	0.103319
577	0.983051	0.103498	0.986968	0.103498	0.983293	0.103498	0.924023	0.103498
578	0.983046	0.103678	0.98699	0.103678	0.983322	0.103678	0.924016	0.103678
579	0.983075	0.103857	0.986978	0.103857	0.983248	0.103857	0.924079	0.103857
580	0.98307	0.104036	0.987	0.104036	0.983276	0.104036	0.924175	0.104036
581	0.983064	0.104216	0.987023	0.104216	0.983271	0.104216	0.924168	0.104216
582	0.983025	0.104395	0.987045	0.104395	0.983196	0.104395	0.924092	0.104395
583	0.982985	0.104575	0.987033	0.104575	0.983191	0.104575	0.924119	0.104575
584	0.982946	0.104754	0.986953	0.104754	0.983151	0.104754	0.924181	0.104754
585	0.982907	0.104933	0.986941	0.104933	0.983146	0.104933	0.923968	0.104933
586	0.982936	0.105113	0.986929	0.105113	0.983141	0.105113	0.923928	0.105113
587	0.982931	0.105292	0.986883	0.105292	0.983067	0.105292	0.923955	0.105292
588	0.98296	0.105471	0.986871	0.105471	0.983062	0.105471	0.92405	0.105471
589	0.982921	0.105651	0.986893	0.105651	0.983023	0.105651	0.923975	0.105651
590	0.98295	0.10583	0.986882	0.10583	0.983051	0.10583	0.924036	0.10583
591	0.982945	0.10601	0.98687	0.10601	0.982911	0.10601	0.923962	0.10601
592	0.982974	0.106189	0.986859	0.106189	0.982906	0.106189	0.923955	0.106189
593	0.983002	0.106368	0.986847	0.106368	0.982935	0.106368	0.923915	0.106368
594	0.983031	0.106548	0.986768	0.106548	0.982964	0.106548	0.92374	0.106548
595	0.982992	0.106727	0.986723	0.106727	0.982891	0.106727	0.923666	0.106727
596	0.982987	0.106906	0.986712	0.106906	0.982886	0.106906	0.92366	0.106906
597	0.983016	0.107086	0.986667	0.107086	0.982882	0.107086	0.923487	0.107086
598	0.983044	0.107265	0.986689	0.107265	0.98291	0.107265	0.92338	0.107265
599	0.983006	0.107444	0.986611	0.107444	0.982805	0.107444	0.923308	0.107444
600	0.982967	0.107624	0.986567	0.107624	0.982767	0.107624	0.923269	0.107624
601	0.982929	0.107803	0.986523	0.107803	0.982729	0.107803	0.923097	0.107803
602	0.982957	0.107983	0.986479	0.107983	0.982692	0.107983	0.923092	0.107983
603	0.982986	0.108162	0.986435	0.108162	0.982554	0.108162	0.922921	0.108162
604	0.982981	0.108341	0.986424	0.108341	0.982517	0.108341	0.922916	0.108341
605	0.98291	0.108521	0.986381	0.108521	0.98248	0.108521	0.922779	0.108521
606	0.982938	0.1087	0.986403	0.1087	0.982443	0.1087	0.922709	0.1087
607	0.982966	0.108879	0.986393	0.108879	0.982274	0.108879	0.922507	0.108879
608	0.982961	0.109059	0.986349	0.109059	0.982303	0.109059	0.922503	0.109059
609	0.982989	0.109238	0.986339	0.109238	0.982299	0.109238	0.922301	0.109238
610	0.983017	0.109417	0.986263	0.109417	0.982328	0.109417	0.922232	0.109417
611	0.983012	0.109597	0.986252	0.109597	0.982325	0.109597	0.92213	0.109597
612	0.982974	0.109776	0.986177	0.109776	0.982321	0.109776	0.922192	0.109776
613	0.982937	0.109956	0.986167	0.109956	0.982284	0.109956	0.922091	0.109956
614	0.982965	0.110135	0.986157	0.110135	0.982216	0.110135	0.921924	0.110135
615	0.982895	0.110314	0.986147	0.110314	0.982147	0.110314	0.921824	0.110314
616	0.982858	0.110494	0.986104	0.110494	0.982046	0.110494	0.921788	0.110494
617	0.982821	0.110673	0.986062	0.110673	0.982043	0.110673	0.921656	0.110673
618	0.982848	0.110852	0.98602	0.110852	0.98191	0.110852	0.921621	0.110852
619	0.982876	0.111032	0.98601	0.111032	0.981842	0.111032	0.921489	0.111032
620	0.982872	0.111211	0.986033	0.111211	0.981807	0.111211	0.921519	0.111211
621	0.982867	0.111391	0.986023	0.111391	0.981772	0.111391	0.921516	0.111391
622	0.982862	0.11157	0.985917	0.11157	0.981769	0.11157	0.921353	0.11157
623	0.982858	0.111749	0.985875	0.111749	0.981702	0.111749	0.921351	0.111749
624	0.982885	0.111929	0.985898	0.111929	0.981699	0.111929	0.921285	0.111929
625	0.982881	0.112108	0.985888	0.112108	0.981665	0.112108	0.921283	0.112108
626	0.982908	0.112287	0.985879	0.112287	0.98163	0.112287	0.921249	0.112287
627	0.982935	0.112467	0.985902	0.112467	0.981595	0.112467	0.921119	0.112467
628	0.982962	0.112646	0.98586	0.112646	0.981529	0.112646	0.921085	0.112646
629	0.982958	0.112825	0.985851	0.112825	0.981495	0.112825	0.920925	0.112825
630	0.982953	0.113005	0.985842	0.113005	0.981461	0.113005	0.920637	0.113005
631	0.982948	0.113184	0.985864	0.113184	0.981364	0.113184	0.920446	0.113184
632	0.982944	0.113364	0.985887	0.113364	0.981298	0.113364	0.920351	0.113364
633	0.982939	0.113543	0.985877	0.113543	0.981233	0.113543	0.920318	0.113543
634	0.982934	0.113722	0.985868	0.113722	0.981231	0.113722	0.920223	0.113722
635	0.982961	0.113902	0.985796	0.113902	0.981229	0.113902	0.92016	0.113902
636	0.982957	0.114081	0.985818	0.114081	0.981258	0.114081	0.920065	0.114081
637	0.982952	0.11426	0.98584	0.11426	0.981225	0.11426	0.920065	0.11426
638	0.982979	0.11444	0.985737	0.11444	0.981192	0.11444	0.920159	0.11444
639	0.983005	0.114619	0.985759	0.114619	0.98119	0.114619	0.920096	0.114619
640	0.983001	0.114798	0.985688	0.114798	0.981157	0.114798	0.920065	0.114798
641	0.982965	0.114978	0.98571	0.114978	0.981155	0.114978	0.919971	0.114978
642	0.98296	0.115157	0.985701	0.115157	0.98106	0.115157	0.919878	0.115157
643	0.982955	0.115337	0.98563	0.115337	0.981089	0.115337	0.919816	0.115337
644	0.982982	0.115516	0.985622	0.115516	0.981056	0.115516	0.919847	0.115516
645	0.982977	0.115695	0.985582	0.115695	0.980993	0.115695	0.919723	0.115695
646	0.982942	0.115875	0.985542	0.115875	0.980898	0.115875	0.919631	0.115875
647	0.982906	0.116054	0.985472	0.116054	0.980897	0.116054	0.919508	0.116054
648	0.982933	0.116233	0.985463	0.116233	0.980927	0.116233	0.919509	0.116233
649	0.982928	0.116413	0.985455	0.116413	0.980925	0.116413	0.919509	0.116413
650	0.982924	0.116592	0.985477	0.116592	0.980924	0.116592	0.919449	0.116592
651	0.982919	0.116772	0.985438	0.116772	0.980861	0.116772	0.919419	0.116772
652	0.982884	0.116951	0.98543	0.116951	0.980859	0.116951	0.919328	0.116951
653	0.982849	0.11713	0.985391	0.11713	0.980889	0.11713	0.919298	0.11713
654	0.982783	0.11731	0.985352	0.11731	0.980887	0.11731	0.919269	0.11731
655	0.982779	0.117489	0.985374	0.117489	0.980917	0.117489	0.919331	0.117489
656	0.982775	0.117668	0.985336	0.117668	0.980915	0.117668	0.91924	0.117668
657	0.982801	0.117848	0.985358	0.117848	0.980853	0.117848	0.919272	0.117848
658	0.982797	0.118027	0.98532	0.118027	0.980852	0.118027	0.919182	0.118027
659	0.982823	0.118206	0.985281	0.118206	0.980881	0.118206	0.919062	0.118206
660	0.982788	0.118386	0.985273	0.118386	0.980879	0.118386	0.919063	0.118386
661	0.982784	0.118565	0.985235	0.118565	0.980848	0.118565	0.919064	0.118565
662	0.98278	0.118745	0.985227	0.118745	0.980877	0.118745	0.918945	0.118745
663	0.982806	0.118924	0.985249	0.118924	0.980845	0.118924	0.918856	0.118924
664	0.982772	0.119103	0.985181	0.119103	0.980814	0.119103	0.918737	0.119103
665	0.982767	0.119283	0.985203	0.119283	0.980752	0.119283	0.918589	0.119283
666	0.982793	0.119462	0.985196	0.119462	0.980751	0.119462	0.918531	0.119462
667	0.982759	0.119641	0.985128	0.119641	0.98072	0.119641	0.918413	0.119641
668	0.982725	0.119821	0.98515	0.119821	0.980659	0.119821	0.918446	0.119821
669	0.982721	0.12	0.985142	0.12	0.980688	0.12	0.918448	0.12
670	0.982747	0.12018	0.985045	0.12018	0.980627	0.12018	0.91848	0.12018
671	0.982683	0.120359	0.984948	0.120359	0.980537	0.120359	0.918423	0.120359
672	0.982649	0.120538	0.984971	0.120538	0.980536	0.120538	0.918366	0.120538
673	0.982616	0.120718	0.984963	0.120718	0.980506	0.120718	0.918309	0.120718
674	0.982612	0.120897	0.984986	0.120897	0.980535	0.120897	0.918311	0.120897
675	0.982638	0.121076	0.984919	0.121076	0.980504	0.121076	0.918195	0.121076
676	0.982663	0.121256	0.984941	0.121256	0.980504	0.121256	0.918109	0.121256
677	0.982689	0.121435	0.984934	0.121435	0.980444	0.121435	0.918082	0.121435
678	0.982685	0.121614	0.984956	0.121614	0.980443	0.121614	0.917997	0.121614
679	0.982651	0.121794	0.984978	0.121794	0.980472	0.121794	0.917852	0.121794
680	0.982618	0.121973	0.984942	0.121973	0.980471	0.121973	0.917738	0.121973
681	0.982644	0.122153	0.984876	0.122153	0.98047	0.122153	0.917594	0.122153
682	0.98261	0.122332	0.984868	0.122332	0.980499	0.122332	0.91751	0.122332
683	0.982607	0.122511	0.984832	0.122511	0.980469	0.122511	0.917426	0.122511
684	0.982544	0.122691	0.984796	0.122691	0.98041	0.122691	0.917283	0.122691
685	0.982511	0.12287	0.984789	0.12287	0.980439	0.12287	0.917229	0.12287
686	0.982508	0.123049	0.984811	0.123049	0.980467	0.123049	0.917058	0.123049
687	0.982504	0.123229	0.984804	0.123229	0.980495	0.123229	0.916887	0.123229
688	0.982471	0.123408	0.984797	0.123408	0.980437	0.123408	0.916834	0.123408
689	0.982497	0.123587	0.984761	0.123587	0.980407	0.123587	0.916693	0.123587
690	0.982493	0.123767	0.984754	0.123767	0.980435	0.123767	0.916524	0.123767
691	0.982519	0.123946	0.984747	0.123946	0.980435	0.123946	0.916529	0.123946
692	0.982486	0.124126	0.984769	0.124126	0.980376	0.124126	0.916476	0.124126
693	0.982482	0.124305	0.984762	0.124305	0.980347	0.124305	0.916539	0.124305
694	0.98245	0.124484	0.984727	0.124484	0.98026	0.124484	0.916544	0.124484
695	0.982447	0.124664	0.984749	0.124664	0.980231	0.124664	0.916377	0.124664
696	0.982386	0.124843	0.984742	0.124843	0.980173	0.124843	0.916324	0.124843
697	0.982411	0.125022	0.984764	0.125022	0.980173	0.125022	0.916272	0.125022
698	0.982436	0.125202	0.984671	0.125202	0.980172	0.125202	0.916192	0.125202
699	0.982433	0.125381	0.984693	0.125381	0.980201	0.125381	0.916083	0.125381
700	0.982458	0.125561	0.984658	0.125561	0.980201	0.125561	0.916088	0.125561
701	0.982454	0.12574	0.984651	0.12574	0.980172	0.12574	0.916094	0.12574
702	0.982422	0.125919	0.984644	0.125919	0.980143	0.125919	0.915871	0.125919
703	0.982447	0.126099	0.984666	0.126099	0.980114	0.126099	0.915735	0.126099
704	0.982444	0.126278	0.98466	0.126278	0.980114	0.126278	0.915542	0.126278
705	0.98244	0.126457	0.984653	0.126457	0.980114	0.126457	0.915605	0.126457
706	0.982465	0.126637	0.984646	0.126637	0.980114	0.126637	0.915555	0.126637
707	0.98249	0.126816	0.984583	0.126816	0.980114	0.126816	0.915448	0.126816
708	0.982486	0.126995	0.984577	0.126995	0.980085	0.126995	0.915454	0.126995
709	0.982455	0.127175	0.984598	0.127175	0.980057	0.127175	0.915376	0.127175
710	0.982479	0.127354	0.984536	0.127354	0.980057	0.127354	0.915326	0.127354
711	0.982476	0.127534	0.98436	0.127534	0.979972	0.127534	0.915277	0.127534
712	0.982444	0.127713	0.984382	0.127713	0.979972	0.127713	0.915255	0.127713
713	0.982441	0.127892	0.98432	0.127892	0.979973	0.127892	0.915178	0.127892
714	0.982465	0.128072	0.984258	0.128072	0.979945	0.128072	0.9151	0.128072
715	0.98249	0.128251	0.984168	0.128251	0.979917	0.128251	0.915135	0.128251
716	0.982514	0.12843	0.984162	0.12843	0.979945	0.12843	0.915086	0.12843
717	0.982511	0.12861	0.984101	0.12861	0.979889	0.12861	0.915009	0.12861
718	0.982452	0.128789	0.984095	0.128789	0.979917	0.128789	0.915072	0.128789
719	0.982448	0.128968	0.984034	0.128968	0.979917	0.128968	0.914884	0.128968
720	0.982417	0.129148	0.983945	0.129148	0.979917	0.129148	0.914725	0.129148
721	0.982414	0.129327	0.983967	0.129327	0.97989	0.129327	0.914621	0.129327
722	0.982383	0.129507	0.983989	0.129507	0.979834	0.129507	0.91449	0.129507
723	0.982379	0.129686	0.983929	0.129686	0.979835	0.129686	0.914498	0.129686
724	0.982404	0.129865	0.983923	0.129865	0.97978	0.129865	0.914284	0.129865
725	0.982428	0.130045	0.983945	0.130045	0.979752	0.130045	0.914292	0.130045
726	0.982425	0.130224	0.983912	0.130224	0.979698	0.130224	0.914162	0.130224
727	0.982421	0.130403	0.983797	0.130403	0.97967	0.130403	0.91417	0.130403
728	0.982446	0.130583	0.983819	0.130583	0.979671	0.130583	0.914123	0.130583
729	0.982415	0.130762	0.983814	0.130762	0.979562	0.130762	0.914104	0.130762
730	0.982411	0.130942	0.983754	0.130942	0.979507	0.130942	0.914057	0.130942
731	0.982436	0.131121	0.983749	0.131121	0.979481	0.131121	0.914038	0.131121
732	0.982378	0.1313	0.983771	0.1313	0.979481	0.1313	0.913991	0.1313
733	0.982374	0.13148	0.983711	0.13148	0.979482	0.13148	0.913918	0.13148
734	0.982344	0.131659	0.983679	0.131659	0.979456	0.131659	0.913817	0.131659
735	0.982341	0.131838	0.983674	0.131838	0.979484	0.131838	0.913771	0.131838
736	0.982365	0.132018	0.983615	0.132018	0.979484	0.132018	0.91378	0.132018
737	0.98228	0.132197	0.983555	0.132197	0.979485	0.132197	0.913679	0.132197
738	0.982277	0.132376	0.983523	0.132376	0.979486	0.132376	0.913661	0.132376
739	0.982301	0.132556	0.983519	0.132556	0.979486	0.132556	0.913588	0.132556
740	0.982325	0.132735	0.98346	0.132735	0.979514	0.132735	0.913462	0.132735
741	0.982322	0.132915	0.983455	0.132915	0.979542	0.132915	0.913417	0.132915
742	0.982345	0.133094	0.983451	0.133094	0.979542	0.133094	0.913183	0.133094
743	0.982369	0.133273	0.983446	0.133273	0.979543	0.133273	0.913219	0.133273
744	0.982312	0.133453	0.983414	0.133453	0.979517	0.133453	0.913174	0.133453
745	0.982336	0.133632	0.98341	0.133632	0.979517	0.133632	0.913157	0.133632
746	0.982306	0.133811	0.983378	0.133811	0.979518	0.133811	0.913085	0.133811
747	0.98233	0.133991	0.98332	0.133991	0.979519	0.133991	0.913014	0.133991
748	0.9823	0.13417	0.983289	0.13417	0.979466	0.13417	0.912944	0.13417
749	0.982297	0.13435	0.983285	0.13435	0.979413	0.13435	0.912873	0.13435
750	0.982294	0.134529	0.98328	0.134529	0.979361	0.134529	0.912802	0.134529
751	0.982317	0.134708	0.983249	0.134708	0.979361	0.134708	0.912732	0.134708
752	0.982341	0.134888	0.983272	0.134888	0.979336	0.134888	0.912795	0.134888
753	0.982311	0.135067	0.983214	0.135067	0.979283	0.135067	0.912698	0.135067
754	0.982335	0.135246	0.983183	0.135246	0.979231	0.135246	0.912681	0.135246
755	0.982332	0.135426	0.983126	0.135426	0.979206	0.135426	0.912532	0.135426
756	0.982329	0.135605	0.983016	0.135605	0.979207	0.135605	0.91241	0.135605
757	0.982352	0.135784	0.982959	0.135784	0.979208	0.135784	0.912288	0.135784
758	0.982375	0.135964	0.982982	0.135964	0.979077	0.135964	0.912192	0.135964
759	0.982346	0.136143	0.982978	0.136143	0.979078	0.136143	0.912203	0.136143
760	0.982316	0.136323	0.982974	0.136323	0.979079	0.136323	0.912187	0.136323
761	0.982339	0.136502	0.982944	0.136502	0.979054	0.136502	0.912197	0.136502
762	0.982363	0.136681	0.982914	0.136681	0.979029	0.136681	0.912128	0.136681
763	0.982307	0.136861	0.982884	0.136861	0.979031	0.136861	0.912086	0.136861
764	0.98233	0.13704	0.98288	0.13704	0.978927	0.13704	0.91207	0.13704
765	0.982301	0.137219	0.98285	0.137219	0.978903	0.137219	0.912028	0.137219
766	0.982324	0.137399	0.982846	0.137399	0.978852	0.137399	0.912039	0.137399
767	0.982347	0.137578	0.982791	0.137578	0.978853	0.137578	0.911919	0.137578
768	0.982344	0.137757	0.982787	0.137757	0.978829	0.137757	0.911851	0.137757
769	0.982367	0.137937	0.982757	0.137937	0.978778	0.137937	0.911914	0.137937
770	0.982364	0.138116	0.982728	0.138116	0.978806	0.138116	0.911769	0.138116
771	0.982387	0.138296	0.982698	0.138296	0.978781	0.138296	0.91165	0.138296
772	0.982332	0.138475	0.982669	0.138475	0.978731	0.138475	0.911557	0.138475
773	0.982355	0.138654	0.982588	0.138654	0.978759	0.138654	0.911593	0.138654
774	0.982378	0.138834	0.982533	0.138834	0.978734	0.138834	0.911501	0.138834
775	0.982271	0.139013	0.982555	0.139013	0.978736	0.139013	0.911538	0.139013
776	0.982294	0.139192	0.982578	0.139192	0.978712	0.139192	0.911549	0.139192
777	0.982291	0.139372	0.9826	0.139372	0.978688	0.139372	0.911534	0.139372
778	0.982288	0.139551	0.982545	0.139551	0.978715	0.139551	0.911442	0.139551
779	0.982311	0.139731	0.982516	0.139731	0.97864	0.139731	0.911299	0.139731
780	0.982334	0.13991	0.982488	0.13991	0.978642	0.13991	0.911233	0.13991
781	0.982331	0.140089	0.982382	0.140089	0.978592	0.140089	0.911219	0.140089
782	0.982353	0.140269	0.982379	0.140269	0.978619	0.140269	0.911179	0.140269
783	0.98235	0.140448	0.98235	0.140448	0.978596	0.140448	0.911062	0.140448
784	0.982373	0.140627	0.982271	0.140627	0.978623	0.140627	0.910997	0.140627
785	0.982395	0.140807	0.982166	0.140807	0.978599	0.140807	0.910907	0.140807
786	0.982392	0.140986	0.982087	0.140986	0.978525	0.140986	0.910766	0.140986
787	0.982389	0.141165	0.982059	0.141165	0.978476	0.141165	0.91065	0.141165
788	0.982412	0.141345	0.982056	0.141345	0.978452	0.141345	0.910561	0.141345
789	0.982409	0.141524	0.982079	0.141524	0.978454	0.141524	0.910446	0.141524
790	0.98238	0.141704	0.982026	0.141704	0.978431	0.141704	0.910483	0.141704
791	0.982327	0.141883	0.982023	0.141883	0.978433	0.141883	0.910394	0.141883
792	0.982349	0.142062	0.981995	0.142062	0.97846	0.142062	0.910255	0.142062
793	0.982321	0.142242	0.981968	0.142242	0.978462	0.142242	0.910217	0.142242
794	0.982318	0.142421	0.98194	0.142421	0.978439	0.142421	0.910153	0.142421
795	0.982315	0.1426	0.981938	0.1426	0.978315	0.1426	0.91004	0.1426
796	0.982337	0.14278	0.98196	0.14278	0.978192	0.14278	0.909952	0.14278
797	0.982359	0.142959	0.981933	0.142959	0.978194	0.142959	0.909864	0.142959
798	0.982331	0.143138	0.98188	0.143138	0.978221	0.143138	0.909852	0.143138
799	0.982328	0.143318	0.981828	0.143318	0.978223	0.143318	0.909865	0.143318
800	0.98235	0.143497	0.981775	0.143497	0.978201	0.143497	0.909777	0.143497
801	0.982348	0.143677	0.981748	0.143677	0.978203	0.143677	0.909615	0.143677
802	0.98232	0.143856	0.981721	0.143856	0.978205	0.143856	0.909429	0.143856
803	0.982342	0.144035	0.981719	0.144035	0.978207	0.144035	0.909392	0.144035
804	0.982339	0.144215	0.981717	0.144215	0.978234	0.144215	0.909355	0.144215
805	0.982336	0.144394	0.981591	0.144394	0.978212	0.144394	0.909418	0.144394
806	0.982358	0.144573	0.981539	0.144573	0.978164	0.144573	0.909332	0.144573
807	0.98238	0.144753	0.981512	0.144753	0.978117	0.144753	0.909246	0.144753
808	0.982401	0.144932	0.981461	0.144932	0.97807	0.144932	0.909185	0.144932
809	0.982324	0.145112	0.981484	0.145112	0.978023	0.145112	0.909174	0.145112
810	0.982321	0.145291	0.981457	0.145291	0.977926	0.145291	0.909187	0.145291
811	0.982269	0.14547	0.981381	0.14547	0.977904	0.14547	0.909102	0.14547
812	0.982266	0.14565	0.981331	0.14565	0.977858	0.14565	0.908992	0.14565
813	0.982264	0.145829	0.981329	0.145829	0.977885	0.145829	0.908908	0.145829
814	0.982261	0.146008	0.981278	0.146008	0.977912	0.146008	0.908725	0.146008
815	0.982258	0.146188	0.981277	0.146188	0.977915	0.146188	0.908665	0.146188
816	0.982182	0.146367	0.981201	0.146367	0.977868	0.146367	0.908654	0.146367
817	0.982155	0.146546	0.9812	0.146546	0.977871	0.146546	0.908448	0.146546
818	0.982152	0.146726	0.981174	0.146726	0.977898	0.146726	0.908389	0.146726
819	0.982125	0.146905	0.981124	0.146905	0.977925	0.146905	0.908232	0.146905
820	0.982122	0.147085	0.981049	0.147085	0.977903	0.147085	0.908027	0.147085
821	0.982095	0.147264	0.980975	0.147264	0.97793	0.147264	0.907944	0.147264
822	0.982093	0.147443	0.980925	0.147443	0.977932	0.147443	0.907812	0.147443
823	0.982066	0.147623	0.980924	0.147623	0.977935	0.147623	0.90773	0.147623
824	0.981966	0.147802	0.980947	0.147802	0.977889	0.147802	0.907575	0.147802
825	0.981964	0.147981	0.980922	0.147981	0.977867	0.147981	0.907469	0.147981
826	0.981962	0.148161	0.980921	0.148161	0.977846	0.148161	0.907387	0.148161
827	0.981959	0.14834	0.980895	0.14834	0.977824	0.14834	0.907282	0.14834
828	0.981957	0.14852	0.980894	0.14852	0.977802	0.14852	0.907297	0.14852
829	0.981979	0.148699	0.980893	0.148699	0.977757	0.148699	0.907192	0.148699
830	0.981976	0.148878	0.980868	0.148878	0.977735	0.148878	0.907087	0.148878
831	0.981974	0.149058	0.980867	0.149058	0.97769	0.149058	0.907006	0.149058
832	0.981948	0.149237	0.980842	0.149237	0.977717	0.149237	0.906949	0.149237
833	0.981945	0.149416	0.980841	0.149416	0.977696	0.149416	0.906821	0.149416
834	0.981919	0.149596	0.980696	0.149596	0.977674	0.149596	0.906741	0.149596
835	0.981893	0.149775	0.980671	0.149775	0.977605	0.149775	0.906637	0.149775
836	0.981866	0.149954	0.980599	0.149954	0.977608	0.149954	0.906581	0.149954
837	0.98184	0.150134	0.980574	0.150134	0.977635	0.150134	0.906573	0.150134
838	0.981814	0.150313	0.980597	0.150313	0.977638	0.150313	0.906422	0.150313
839	0.981836	0.150493	0.980549	0.150493	0.977617	0.150493	0.906295	0.150493
840	0.981786	0.150672	0.980524	0.150672	0.97762	0.150672	0.90624	0.150672
841	0.981784	0.150851	0.9805	0.150851	0.977551	0.150851	0.906162	0.150851
842	0.981782	0.151031	0.980476	0.151031	0.977578	0.151031	0.906178	0.151031
843	0.98178	0.15121	0.980428	0.15121	0.977581	0.15121	0.905957	0.15121
844	0.981801	0.151389	0.980403	0.151389	0.977583	0.151389	0.905784	0.151389
845	0.981823	0.151569	0.980379	0.151569	0.977586	0.151569	0.905777	0.151569
846	0.981821	0.151748	0.980355	0.151748	0.977589	0.151748	0.905723	0.151748
847	0.981819	0.151927	0.980307	0.151927	0.977592	0.151927	0.905717	0.151927
848	0.98184	0.152107	0.980283	0.152107	0.977595	0.152107	0.90571	0.152107
849	0.981814	0.152286	0.98026	0.152286	0.977621	0.152286	0.905585	0.152286
850	0.981789	0.152466	0.980212	0.152466	0.977577	0.152466	0.905508	0.152466
851	0.981763	0.152645	0.980235	0.152645	0.97758	0.152645	0.905431	0.152645
852	0.981784	0.152824	0.980165	0.152824	0.977606	0.152824	0.905354	0.152824
853	0.981759	0.153004	0.980141	0.153004	0.977609	0.153004	0.905254	0.153004
854	0.98178	0.153183	0.980047	0.153183	0.977588	0.153183	0.905225	0.153183
855	0.981802	0.153362	0.980047	0.153362	0.977521	0.153362	0.905102	0.153362
856	0.981776	0.153542	0.979977	0.153542	0.977547	0.153542	0.905142	0.153542
857	0.981704	0.153721	0.97993	0.153721	0.977503	0.153721	0.90502	0.153721
858	0.981725	0.153901	0.979884	0.153901	0.977506	0.153901	0.904944	0.153901
859	0.981747	0.15408	0.979907	0.15408	0.977486	0.15408	0.904868	0.15408
860	0.981745	0.154259	0.979861	0.154259	0.977466	0.154259	0.904746	0.154259
861	0.981766	0.154439	0.979791	0.154439	0.977376	0.154439	0.904694	0.154439
862	0.981741	0.154618	0.979745	0.154618	0.977402	0.154618	0.90455	0.154618
863	0.981739	0.154797	0.979746	0.154797	0.977428	0.154797	0.904521	0.154797
864	0.98176	0.154977	0.979676	0.154977	0.977362	0.154977	0.904377	0.154977
865	0.981781	0.155156	0.979584	0.155156	0.977295	0.155156	0.904395	0.155156
866	0.981802	0.155335	0.979585	0.155335	0.977275	0.155335	0.90439	0.155335
867	0.981823	0.155515	0.979539	0.155515	0.977255	0.155515	0.904339	0.155515
868	0.981798	0.155694	0.979494	0.155694	0.977236	0.155694	0.904288	0.155694
869	0.98175	0.155874	0.979471	0.155874	0.977239	0.155874	0.904306	0.155874
870	0.981748	0.156053	0.979403	0.156053	0.977242	0.156053	0.904163	0.156053
871	0.981723	0.156232	0.97938	0.156232	0.977245	0.156232	0.904089	0.156232
872	0.981721	0.156412	0.979358	0.156412	0.977225	0.156412	0.903924	0.156412
873	0.981696	0.156591	0.979336	0.156591	0.977251	0.156591	0.903782	0.156591
874	0.981694	0.15677	0.979314	0.15677	0.977209	0.15677	0.903778	0.15677
875	0.981715	0.15695	0.979315	0.15695	0.977143	0.15695	0.903682	0.15695
876	0.981736	0.157129	0.979293	0.157129	0.977124	0.157129	0.90361	0.157129
877	0.981756	0.157308	0.979248	0.157308	0.97715	0.157308	0.903514	0.157308
878	0.981732	0.157488	0.979158	0.157488	0.97713	0.157488	0.903396	0.157488
879	0.981752	0.157667	0.979136	0.157667	0.977111	0.157667	0.903233	0.157667
880	0.981773	0.157847	0.979091	0.157847	0.977114	0.157847	0.903161	0.157847
881	0.981771	0.158026	0.979047	0.158026	0.977117	0.158026	0.903067	0.158026
882	0.981746	0.158205	0.979025	0.158205	0.977121	0.158205	0.903086	0.158205
883	0.981767	0.158385	0.978959	0.158385	0.977124	0.158385	0.902992	0.158385
884	0.981765	0.158564	0.978937	0.158564	0.977105	0.158564	0.902921	0.158564
885	0.981741	0.158743	0.978961	0.158743	0.977063	0.158743	0.90285	0.158743
886	0.981693	0.158923	0.978849	0.158923	0.977043	0.158923	0.902756	0.158923
887	0.981646	0.159102	0.97876	0.159102	0.977069	0.159102	0.902663	0.159102
888	0.981622	0.159282	0.978739	0.159282	0.97705	0.159282	0.902547	0.159282
889	0.98162	0.159461	0.978741	0.159461	0.977076	0.159461	0.902522	0.159461
890	0.981573	0.15964	0.97872	0.15964	0.977079	0.15964	0.902317	0.15964
891	0.981594	0.15982	0.978699	0.15982	0.97706	0.15982	0.902247	0.15982
892	0.98157	0.159999	0.978678	0.159999	0.977063	0.159999	0.902244	0.159999
893	0.981568	0.160178	0.97859	0.160178	0.977067	0.160178	0.902085	0.160178
894	0.981544	0.160358	0.978524	0.160358	0.977003	0.160358	0.901904	0.160358
895	0.98152	0.160537	0.978526	0.160537	0.977028	0.160537	0.901902	0.160537
896	0.981518	0.160716	0.978483	0.160716	0.977054	0.160716	0.901699	0.160716
897	0.981539	0.160896	0.978507	0.160896	0.977035	0.160896	0.901674	0.160896
898	0.981537	0.161075	0.978486	0.161075	0.976972	0.161075	0.901606	0.161075
899	0.981535	0.161255	0.978488	0.161255	0.976953	0.161255	0.901582	0.161255
900	0.981489	0.161434	0.978467	0.161434	0.976978	0.161434	0.901513	0.161434
901	0.981421	0.161613	0.978424	0.161613	0.976982	0.161613	0.901445	0.161613
902	0.981397	0.161793	0.978404	0.161793	0.976963	0.161793	0.901399	0.161793
903	0.981418	0.161972	0.978384	0.161972	0.976966	0.161972	0.901265	0.161972
904	0.981328	0.162151	0.978341	0.162151	0.976947	0.162151	0.901175	0.162151
905	0.981326	0.162331	0.978321	0.162331	0.976951	0.162331	0.901019	0.162331
906	0.981347	0.16251	0.978279	0.16251	0.976932	0.16251	0.900863	0.16251
907	0.981346	0.16269	0.978258	0.16269	0.976935	0.16269	0.900774	0.16269
908	0.981344	0.162869	0.97826	0.162869	0.976873	0.162869	0.900597	0.162869
909	0.981299	0.163048	0.978262	0.163048	0.976832	0.163048	0.900442	0.163048
910	0.981275	0.163228	0.97822	0.163228	0.976792	0.163228	0.900332	0.163228
911	0.981296	0.163407	0.9782	0.163407	0.976707	0.163407	0.900244	0.163407
912	0.981272	0.163586	0.978202	0.163586	0.976579	0.163586	0.900134	0.163586
913	0.981293	0.163766	0.978182	0.163766	0.976539	0.163766	0.900024	0.163766
914	0.981313	0.163945	0.978141	0.163945	0.976456	0.163945	0.900046	0.163945
915	0.981268	0.164124	0.978121	0.164124	0.976372	0.164124	0.900046	0.164124
916	0.981245	0.164304	0.978101	0.164304	0.976376	0.164304	0.900068	0.164304
917	0.981265	0.164483	0.978016	0.164483	0.976315	0.164483	0.900024	0.164483
918	0.981264	0.164663	0.977974	0.164663	0.97634	0.164663	0.89985	0.164663
919	0.981284	0.164842	0.977955	0.164842	0.976323	0.164842	0.899763	0.164842
920	0.98124	0.165021	0.977827	0.165021	0.976283	0.165021	0.899654	0.165021
921	0.98126	0.165201	0.977807	0.165201	0.976222	0.165201	0.899459	0.165201
922	0.981259	0.16538	0.977788	0.16538	0.976204	0.16538	0.899373	0.16538
923	0.981257	0.165559	0.977747	0.165559	0.976144	0.165559	0.899244	0.165559
924	0.981256	0.165739	0.977663	0.165739	0.976083	0.165739	0.899115	0.165739
925	0.981233	0.165918	0.977644	0.165918	0.976022	0.165918	0.899029	0.165918
926	0.981253	0.166097	0.97756	0.166097	0.975897	0.166097	0.898922	0.166097
927	0.981252	0.166277	0.977519	0.166277	0.975901	0.166277	0.898816	0.166277
928	0.981272	0.166456	0.977479	0.166456	0.975798	0.166456	0.898795	0.166456
929	0.981271	0.166636	0.977417	0.166636	0.975738	0.166636	0.89871	0.166636
930	0.981291	0.166815	0.977441	0.166815	0.975656	0.166815	0.898561	0.166815
931	0.981225	0.166994	0.977423	0.166994	0.975683	0.166994	0.898477	0.166994
932	0.981245	0.167174	0.977297	0.167174	0.975623	0.167174	0.898436	0.167174
933	0.981244	0.167353	0.9773	0.167353	0.975585	0.167353	0.89833	0.167353
934	0.981264	0.167532	0.977238	0.167532	0.975504	0.167532	0.898203	0.167532
935	0.98122	0.167712	0.977198	0.167712	0.975444	0.167712	0.898098	0.167712
936	0.981218	0.167891	0.977201	0.167891	0.975428	0.167891	0.898036	0.167891
937	0.981217	0.168071	0.977162	0.168071	0.975369	0.168071	0.897868	0.168071
938	0.981237	0.16825	0.977186	0.16825	0.975374	0.16825	0.897827	0.16825
939	0.981236	0.168429	0.977189	0.168429	0.975336	0.168429	0.897638	0.168429
940	0.981234	0.168609	0.977086	0.168609	0.975256	0.168609	0.897577	0.168609
941	0.981233	0.168788	0.977067	0.168788	0.975218	0.168788	0.897473	0.168788
942	0.981232	0.168967	0.977028	0.168967	0.975181	0.168967	0.897306	0.168967
943	0.981231	0.169147	0.976968	0.169147	0.975122	0.169147	0.897266	0.169147
944	0.98125	0.169326	0.97695	0.169326	0.975043	0.169326	0.897206	0.169326
945	0.981249	0.169505	0.976953	0.169505	0.974985	0.169505	0.897124	0.169505
946	0.981269	0.169685	0.976935	0.169685	0.974884	0.169685	0.897021	0.169685
947	0.981268	0.169864	0.976875	0.169864	0.974763	0.169864	0.896961	0.169864
948	0.981266	0.170044	0.976752	0.170044	0.974726	0.170044	0.896943	0.170044
949	0.981265	0.170223	0.976692	0.170223	0.974669	0.170223	0.896799	0.170223
950	0.981243	0.170402	0.97659	0.170402	0.974611	0.170402	0.896739	0.170402
951	0.981241	0.170582	0.976573	0.170582	0.974512	0.170582	0.896658	0.170582
952	0.981219	0.170761	0.976555	0.170761	0.974496	0.170761	0.896557	0.170761
953	0.981239	0.17094	0.976538	0.17094	0.974439	0.17094	0.896393	0.17094
954	0.981258	0.17112	0.976478	0.17112	0.974403	0.17112	0.896354	0.17112
955	0.981236	0.171299	0.97644	0.171299	0.974346	0.171299	0.896316	0.171299
956	0.981235	0.171478	0.976423	0.171478	0.97431	0.171478	0.896236	0.171478
957	0.981254	0.171658	0.976385	0.171658	0.974295	0.171658	0.896136	0.171658
958	0.981232	0.171837	0.976368	0.171837	0.97428	0.171837	0.895973	0.171837
959	0.981252	0.172017	0.976309	0.172017	0.974286	0.172017	0.895915	0.172017
960	0.981271	0.172196	0.976313	0.172196	0.97423	0.172196	0.895773	0.172196
961	0.98127	0.172375	0.976296	0.172375	0.974194	0.172375	0.89559	0.172375
962	0.981269	0.172555	0.976321	0.172555	0.974138	0.172555	0.895532	0.172555
963	0.981288	0.172734	0.976324	0.172734	0.974061	0.172734	0.895516	0.172734
964	0.981287	0.172913	0.976225	0.172913	0.974005	0.172913	0.895521	0.172913
965	0.981306	0.173093	0.976166	0.173093	0.973949	0.173093	0.895401	0.173093
966	0.981263	0.173272	0.976129	0.173272	0.973914	0.173272	0.895364	0.173272
967	0.981241	0.173452	0.976112	0.173452	0.973816	0.173452	0.895328	0.173452
968	0.981261	0.173631	0.976096	0.173631	0.973802	0.173631	0.895167	0.173631
969	0.98128	0.17381	0.976038	0.17381	0.973767	0.17381	0.89509	0.17381
970	0.981279	0.17399	0.976021	0.17399	0.97365	0.17399	0.895033	0.17399
971	0.981257	0.174169	0.976025	0.174169	0.973595	0.174169	0.894832	0.174169
972	0.981214	0.174348	0.975968	0.174348	0.973457	0.174348	0.894714	0.174348
973	0.981193	0.174528	0.97591	0.174528	0.973423	0.174528	0.894473	0.174528
974	0.981212	0.174707	0.975853	0.174707	0.973368	0.174707	0.894335	0.174707
975	0.981231	0.174886	0.975816	0.174886	0.973313	0.174886	0.894197	0.174886
976	0.98123	0.175066	0.975779	0.175066	0.973259	0.175066	0.89408	0.175066
977	0.981229	0.175245	0.975763	0.175245	0.973204	0.175245	0.893984	0.175245
978	0.981227	0.175425	0.975706	0.175425	0.97317	0.175425	0.894051	0.175425
979	0.981226	0.175604	0.97569	0.175604	0.973157	0.175604	0.893976	0.175604
980	0.981164	0.175783	0.975654	0.175783	0.973123	0.175783	0.893859	0.175783
981	0.981183	0.175963	0.975638	0.175963	0.973028	0.175963	0.893804	0.175963
982	0.981161	0.176142	0.975662	0.176142	0.972974	0.176142	0.893648	0.176142
983	0.98114	0.176321	0.975667	0.176321	0.9729	0.176321	0.893349	0.176321
984	0.981098	0.176501	0.975631	0.176501	0.972846	0.176501	0.893234	0.176501
985	0.981117	0.17668	0.975574	0.17668	0.972772	0.17668	0.893058	0.17668
986	0.981055	0.176859	0.975518	0.176859	0.972719	0.176859	0.892903	0.176859
987	0.981054	0.177039	0.975482	0.177039	0.972645	0.177039	0.892728	0.177039
988	0.981053	0.177218	0.975405	0.177218	0.972652	0.177218	0.892654	0.177218
989	0.981052	0.177398	0.97537	0.177398	0.972599	0.177398	0.892601	0.177398
990	0.98101	0.177577	0.975374	0.177577	0.972526	0.177577	0.892507	0.177577
991	0.980969	0.177756	0.975318	0.177756	0.972473	0.177756	0.892414	0.177756
992	0.980948	0.177936	0.975283	0.177936	0.97246	0.177936	0.89228	0.177936
993	0.980967	0.178115	0.975267	0.178115	0.972468	0.178115	0.892187	0.178115
994	0.980926	0.178294	0.975232	0.178294	0.972435	0.178294	0.892054	0.178294
995	0.980885	0.178474	0.975217	0.178474	0.972443	0.178474	0.891882	0.178474
996	0.980884	0.178653	0.975201	0.178653	0.97241	0.178653	0.891749	0.178653
997	0.980863	0.178833	0.975126	0.178833	0.972318	0.178833	0.891677	0.178833
998	0.980862	0.179012	0.975031	0.179012	0.972245	0.179012	0.891545	0.179012
999	0.980841	0.179191	0.974975	0.179191	0.972213	0.179191	0.891394	0.179191
1000	0.98082	0.179371	0.974981	0.179371	0.972141	0.179371	0.891342	0.179371
1001	0.98084	0.17955	0.974966	0.17955	0.972068	0.17955	0.891191	0.17955
1002	0.980839	0.179729	0.974931	0.179729	0.972056	0.179729	0.891	0.179729
1003	0.980818	0.179909	0.974856	0.179909	0.972005	0.179909	0.890909	0.179909
1004	0.980797	0.180088	0.974821	0.180088	0.971973	0.180088	0.890739	0.180088
1005	0.980796	0.180267	0.974787	0.180267	0.971921	0.180267	0.890669	0.180267
1006	0.980796	0.180447	0.974792	0.180447	0.971929	0.180447	0.890559	0.180447
1007	0.980815	0.180626	0.974698	0.180626	0.971937	0.180626	0.890409	0.180626
1008	0.980794	0.180806	0.974663	0.180806	0.971866	0.180806	0.890181	0.180806
1009	0.980773	0.180985	0.974609	0.180985	0.971854	0.180985	0.889992	0.180985
1010	0.980792	0.181164	0.974515	0.181164	0.971822	0.181164	0.889943	0.181164
1011	0.980792	0.181344	0.974481	0.181344	0.971811	0.181344	0.889814	0.181344
1012	0.980811	0.181523	0.974487	0.181523	0.97172	0.181523	0.889607	0.181523
1013	0.980751	0.181702	0.974472	0.181702	0.97159	0.181702	0.889538	0.181702
1014	0.98073	0.181882	0.974478	0.181882	0.971578	0.181882	0.889371	0.181882
1015	0.98071	0.182061	0.974424	0.182061	0.971488	0.182061	0.889204	0.182061
1016	0.980709	0.182241	0.97439	0.182241	0.971477	0.182241	0.889156	0.182241
1017	0.980669	0.18242	0.974396	0.18242	0.971426	0.18242	0.889068	0.18242
1018	0.980688	0.182599	0.974323	0.182599	0.971376	0.182599	0.888981	0.182599
1019	0.980609	0.182779	0.974309	0.182779	0.971365	0.182779	0.888874	0.182779
1020	0.980628	0.182958	0.974255	0.182958	0.971334	0.182958	0.888669	0.182958
1021	0.980627	0.183137	0.974222	0.183137	0.971323	0.183137	0.888621	0.183137
1022	0.980627	0.183317	0.974188	0.183317	0.971273	0.183317	0.888476	0.183317
1023	0.980626	0.183496	0.974155	0.183496	0.971222	0.183496	0.88837	0.183496
1024	0.980606	0.183675	0.974102	0.183675	0.971172	0.183675	0.888264	0.183675
1025	0.980605	0.183855	0.974049	0.183855	0.971142	0.183855	0.8881	0.183855
1026	0.980605	0.184034	0.973997	0.184034	0.971151	0.184034	0.888053	0.184034
1027	0.980604	0.184214	0.973964	0.184214	0.97112	0.184214	0.887909	0.184214
1028	0.980623	0.184393	0.97393	0.184393	0.971071	0.184393	0.887862	0.184393
1029	0.980603	0.184572	0.973917	0.184572	0.97106	0.184572	0.887757	0.184572
1030	0.980622	0.184752	0.973845	0.184752	0.971049	0.184752	0.887478	0.184752
1031	0.980621	0.184931	0.973812	0.184931	0.97098	0.184931	0.887354	0.184931
1032	0.980621	0.18511	0.973799	0.18511	0.970911	0.18511	0.887173	0.18511
1033	0.980601	0.18529	0.973747	0.18529	0.97092	0.18529	0.887088	0.18529
1034	0.9806	0.185469	0.973734	0.185469	0.970755	0.185469	0.886927	0.185469
1035	0.980561	0.185648	0.973682	0.185648	0.970706	0.185648	0.886804	0.185648
1036	0.98056	0.185828	0.973611	0.185828	0.970599	0.185828	0.886682	0.185828
1037	0.980579	0.186007	0.973578	0.186007	0.97057	0.186007	0.886598	0.186007
1038	0.980578	0.186187	0.973546	0.186187	0.970482	0.186187	0.886457	0.186187
1039	0.980559	0.186366	0.973552	0.186366	0.970318	0.186366	0.886374	0.186366
1040	0.980558	0.186545	0.973481	0.186545	0.970289	0.186545	0.886291	0.186545
1041	0.980577	0.186725	0.97343	0.186725	0.970222	0.186725	0.886131	0.186725
1042	0.980595	0.186904	0.973398	0.186904	0.970154	0.186904	0.886048	0.186904
1043	0.980595	0.187083	0.973327	0.187083	0.970087	0.187083	0.885889	0.187083
1044	0.980575	0.187263	0.973276	0.187263	0.969981	0.187263	0.885788	0.187263
1045	0.980555	0.187442	0.973283	0.187442	0.969914	0.187442	0.885801	0.187442
1046	0.980555	0.187622	0.97327	0.187622	0.96979	0.187622	0.8857	0.187622
1047	0.980554	0.187801	0.973219	0.187801	0.969762	0.187801	0.885695	0.187801
1048	0.980573	0.18798	0.973226	0.18798	0.969714	0.18798	0.885594	0.18798
1049	0.980553	0.18816	0.973175	0.18816	0.969705	0.18816	0.885474	0.18816
1050	0.980553	0.188339	0.973143	0.188339	0.969639	0.188339	0.885297	0.188339
1051	0.980571	0.188518	0.973055	0.188518	0.969591	0.188518	0.885007	0.188518
1052	0.980571	0.188698	0.972966	0.188698	0.969525	0.188698	0.884869	0.188698
1053	0.98057	0.188877	0.972954	0.188877	0.969497	0.188877	0.884826	0.188877
1054	0.980494	0.189056	0.972885	0.189056	0.969488	0.189056	0.884727	0.189056
1055	0.980512	0.189236	0.972854	0.189236	0.969403	0.189236	0.884609	0.189236
1056	0.980512	0.189415	0.972804	0.189415	0.969395	0.189415	0.884396	0.189415
1057	0.980492	0.189595	0.972773	0.189595	0.969329	0.189595	0.88426	0.189595
1058	0.980454	0.189774	0.972723	0.189774	0.969301	0.189774	0.884199	0.189774
1059	0.980454	0.189953	0.972673	0.189953	0.969217	0.189953	0.884063	0.189953
1060	0.980453	0.190133	0.972642	0.190133	0.969189	0.190133	0.883946	0.190133
1061	0.980453	0.190312	0.972649	0.190312	0.969199	0.190312	0.883923	0.190312
1062	0.980396	0.190491	0.972524	0.190491	0.969153	0.190491	0.883769	0.190491
1063	0.980414	0.190671	0.972475	0.190671	0.969069	0.190671	0.883671	0.190671
1064	0.980376	0.19085	0.972444	0.19085	0.968986	0.19085	0.88348	0.19085
1065	0.980376	0.191029	0.972451	0.191029	0.968921	0.191029	0.883307	0.191029
1066	0.980376	0.191209	0.972402	0.191209	0.968894	0.191209	0.883154	0.191209
1067	0.980375	0.191388	0.972353	0.191388	0.96881	0.191388	0.88287	0.191388
1068	0.980337	0.191568	0.972341	0.191568	0.968708	0.191568	0.882755	0.191568
1069	0.980356	0.191747	0.972274	0.191747	0.968644	0.191747	0.882696	0.191747
1070	0.980374	0.191926	0.972262	0.191926	0.96858	0.191926	0.882619	0.191926
1071	0.980393	0.192106	0.972195	0.192106	0.968479	0.192106	0.882505	0.192106
1072	0.980392	0.192285	0.972127	0.192285	0.968415	0.192285	0.882409	0.192285
1073	0.980336	0.192464	0.972079	0.192464	0.96837	0.192464	0.882407	0.192464
1074	0.980298	0.192644	0.971993	0.192644	0.968343	0.192644	0.882349	0.192644
1075	0.980298	0.192823	0.971889	0.192823	0.968317	0.192823	0.88216	0.192823
1076	0.980279	0.193003	0.971822	0.193003	0.968198	0.193003	0.882047	0.193003
1077	0.98026	0.193182	0.971755	0.193182	0.968116	0.193182	0.881841	0.193182
1078	0.98026	0.193361	0.971707	0.193361	0.968108	0.193361	0.881746	0.193361
1079	0.980241	0.193541	0.971678	0.193541	0.968101	0.193541	0.881707	0.193541
1080	0.980223	0.19372	0.971612	0.19372	0.968075	0.19372	0.881687	0.19372
1081	0.980222	0.193899	0.971601	0.193899	0.968049	0.193899	0.881501	0.193899
1082	0.980222	0.194079	0.971553	0.194079	0.968004	0.194079	0.881315	0.194079
1083	0.980204	0.194258	0.971561	0.194258	0.967923	0.194258	0.881221	0.194258
1084	0.980222	0.194437	0.971495	0.194437	0.96786	0.194437	0.881035	0.194437
1085	0.980203	0.194617	0.971411	0.194617	0.967853	0.194617	0.880942	0.194617
1086	0.980203	0.194796	0.9714	0.194796	0.967754	0.194796	0.880813	0.194796
1087	0.980203	0.194976	0.971334	0.194976	0.967691	0.194976	0.880665	0.194976
1088	0.980184	0.195155	0.971306	0.195155	0.967611	0.195155	0.88048	0.195155
1089	0.980166	0.195334	0.971332	0.195334	0.967567	0.195334	0.880259	0.195334
1090	0.980166	0.195514	0.971303	0.195514	0.967542	0.195514	0.880112	0.195514
1091	0.980184	0.195693	0.97122	0.195693	0.967572	0.195693	0.879984	0.195693
1092	0.980165	0.195872	0.971191	0.195872	0.967528	0.195872	0.879966	0.195872
1093	0.980165	0.196052	0.971144	0.196052	0.967539	0.196052	0.879746	0.196052
1094	0.980147	0.196231	0.971097	0.196231	0.967533	0.196231	0.879637	0.196231
1095	0.980128	0.196411	0.971087	0.196411	0.967471	0.196411	0.879491	0.196411
1096	0.98011	0.19659	0.971059	0.19659	0.967446	0.19659	0.879327	0.19659
1097	0.98011	0.196769	0.971012	0.196769	0.967384	0.196769	0.879273	0.196769
1098	0.980037	0.196949	0.970948	0.196949	0.967359	0.196949	0.879164	0.196949
1099	0.980019	0.197128	0.970901	0.197128	0.967335	0.197128	0.879074	0.197128
1100	0.980037	0.197307	0.97091	0.197307	0.967273	0.197307	0.878948	0.197307
1101	0.980019	0.197487	0.970863	0.197487	0.96723	0.197487	0.878821	0.197487
1102	0.980037	0.197666	0.970817	0.197666	0.967242	0.197666	0.878641	0.197666
1103	0.980055	0.197845	0.970753	0.197845	0.967235	0.197845	0.878533	0.197845
1104	0.980037	0.198025	0.970725	0.198025	0.967175	0.198025	0.878408	0.198025
1105	0.980037	0.198204	0.970661	0.198204	0.967114	0.198204	0.878192	0.198204
1106	0.98	0.198384	0.970633	0.198384	0.967071	0.198384	0.878122	0.198384
1107	0.98	0.198563	0.970624	0.198563	0.967047	0.198563	0.878033	0.198563
1108	0.980018	0.198742	0.97056	0.198742	0.967004	0.198742	0.877944	0.198742
1109	0.980018	0.198922	0.970533	0.198922	0.966998	0.198922	0.877874	0.198922
1110	0.98	0.199101	0.970361	0.199101	0.96701	0.199101	0.877768	0.199101
1111	0.979982	0.19928	0.970334	0.19928	0.966949	0.19928	0.877608	0.19928
1112	0.979982	0.19946	0.970288	0.19946	0.966925	0.19946	0.877394	0.19946
1113	0.979982	0.199639	0.970225	0.199639	0.966919	0.199639	0.877271	0.199639
1114	0.98	0.199818	0.970144	0.199818	0.966931	0.199818	0.877094	0.199818
1115	0.979947	0.199998	0.970081	0.199998	0.966835	0.199998	0.876953	0.199998
1116	0.979965	0.200177	0.970001	0.200177	0.966775	0.200177	0.876884	0.200177
1117	0.979965	0.200357	0.969884	0.200357	0.966769	0.200357	0.876708	0.200357
1118	0.979947	0.200536	0.96984	0.200536	0.966763	0.200536	0.876568	0.200536
1119	0.979893	0.200715	0.969724	0.200715	0.966757	0.200715	0.87641	0.200715
1120	0.979875	0.200895	0.969679	0.200895	0.966679	0.200895	0.876288	0.200895
1121	0.979858	0.201074	0.96967	0.201074	0.966673	0.201074	0.876202	0.201074
1122	0.979858	0.201253	0.969644	0.201253	0.966632	0.201253	0.876063	0.201253
1123	0.979858	0.201433	0.969635	0.201433	0.966608	0.201433	0.875995	0.201433
1124	0.979858	0.201612	0.969609	0.201612	0.966584	0.201612	0.875821	0.201612
1125	0.979876	0.201792	0.969583	0.201792	0.966561	0.201792	0.875593	0.201792
1126	0.979841	0.201971	0.969574	0.201971	0.966555	0.201971	0.875473	0.201971
1127	0.979858	0.20215	0.969566	0.20215	0.966496	0.20215	0.875317	0.20215
1128	0.979876	0.20233	0.969593	0.20233	0.966472	0.20233	0.875109	0.20233
1129	0.979859	0.202509	0.969531	0.202509	0.966449	0.202509	0.875042	0.202509
1130	0.979859	0.202688	0.969434	0.202688	0.966443	0.202688	0.874887	0.202688
1131	0.979859	0.202868	0.969444	0.202868	0.966384	0.202868	0.874786	0.202868
1132	0.979877	0.203047	0.969364	0.203047	0.966379	0.203047	0.874578	0.203047
1133	0.979841	0.203226	0.969356	0.203226	0.966355	0.203226	0.87453	0.203226
1134	0.979842	0.203406	0.969295	0.203406	0.966297	0.203406	0.874323	0.203406
1135	0.979824	0.203585	0.969252	0.203585	0.966256	0.203585	0.87424	0.203585
1136	0.979807	0.203765	0.969226	0.203765	0.966233	0.203765	0.87414	0.203765
1137	0.979807	0.203944	0.969147	0.203944	0.966228	0.203944	0.873916	0.203944
1138	0.979807	0.204123	0.969104	0.204123	0.966187	0.204123	0.873798	0.204123
1139	0.97979	0.204303	0.969026	0.204303	0.966094	0.204303	0.873734	0.204303
1140	0.979772	0.204482	0.968948	0.204482	0.966088	0.204482	0.873564	0.204482
1141	0.979772	0.204661	0.968958	0.204661	0.966065	0.204661	0.873359	0.204661
1142	0.979773	0.204841	0.968897	0.204841	0.966043	0.204841	0.873172	0.204841
1143	0.97979	0.20502	0.968819	0.20502	0.966072	0.20502	0.873056	0.20502
1144	0.979773	0.205199	0.968794	0.205199	0.966067	0.205199	0.872957	0.205199
1145	0.979703	0.205379	0.968699	0.205379	0.965939	0.205379	0.872893	0.205379
1146	0.979704	0.205558	0.968674	0.205558	0.965917	0.205558	0.872812	0.205558
1147	0.979704	0.205738	0.968667	0.205738	0.965877	0.205738	0.872574	0.205738
1148	0.979687	0.205917	0.968642	0.205917	0.965819	0.205917	0.872494	0.205917
1149	0.979652	0.206096	0.968599	0.206096	0.965762	0.206096	0.872309	0.206096
1150	0.979635	0.206276	0.968488	0.206276	0.965722	0.206276	0.872107	0.206276
1151	0.979635	0.206455	0.968463	0.206455	0.9657	0.206455	0.872027	0.206455
1152	0.979618	0.206634	0.968438	0.206634	0.965678	0.206634	0.871912	0.206634
1153	0.979636	0.206814	0.968361	0.206814	0.965655	0.206814	0.871676	0.206814
1154	0.979636	0.206993	0.968302	0.206993	0.965633	0.206993	0.871475	0.206993
1155	0.979619	0.207173	0.968226	0.207173	0.965646	0.207173	0.871344	0.207173
1156	0.979602	0.207352	0.968253	0.207352	0.965658	0.207352	0.871265	0.207352
1157	0.97962	0.207531	0.968211	0.207531	0.965653	0.207531	0.871083	0.207531
1158	0.97962	0.207711	0.968222	0.207711	0.965631	0.207711	0.870918	0.207711
1159	0.979638	0.20789	0.968146	0.20789	0.965609	0.20789	0.870667	0.20789
1160	0.979604	0.208069	0.968087	0.208069	0.965604	0.208069	0.870537	0.208069
1161	0.979604	0.208249	0.968028	0.208249	0.965565	0.208249	0.870442	0.208249
1162	0.97957	0.208428	0.967935	0.208428	0.965508	0.208428	0.870243	0.208428
1163	0.979553	0.208607	0.967894	0.208607	0.965486	0.208607	0.870114	0.208607
1164	0.979554	0.208787	0.967853	0.208787	0.965447	0.208787	0.869985	0.208787
1165	0.979571	0.208966	0.967743	0.208966	0.965408	0.208966	0.869839	0.208966
1166	0.979589	0.209146	0.967685	0.209146	0.965301	0.209146	0.869693	0.209146
1167	0.979589	0.209325	0.967678	0.209325	0.965313	0.209325	0.869565	0.209325
1168	0.979572	0.209504	0.967672	0.209504	0.965223	0.209504	0.869317	0.209504
1169	0.979573	0.209684	0.967665	0.209684	0.965185	0.209684	0.869172	0.209684
1170	0.979556	0.209863	0.967624	0.209863	0.965112	0.209863	0.868977	0.209863
1171	0.979539	0.210042	0.96755	0.210042	0.965107	0.210042	0.868901	0.210042
1172	0.979557	0.210222	0.967509	0.210222	0.964984	0.210222	0.868722	0.210222
1173	0.979574	0.210401	0.967486	0.210401	0.964945	0.210401	0.868493	0.210401
1174	0.97954	0.210581	0.967462	0.210581	0.964924	0.210581	0.868333	0.210581
1175	0.979541	0.21076	0.967388	0.21076	0.964886	0.21076	0.868172	0.21076
1176	0.979524	0.210939	0.967382	0.210939	0.964899	0.210939	0.867978	0.210939
1177	0.979508	0.211119	0.967324	0.211119	0.964826	0.211119	0.867887	0.211119
1178	0.979525	0.211298	0.967199	0.211298	0.964737	0.211298	0.867693	0.211298
1179	0.979525	0.211477	0.967108	0.211477	0.96453	0.211477	0.867517	0.211477
1180	0.979543	0.211657	0.967051	0.211657	0.964458	0.211657	0.867307	0.211657
1181	0.97956	0.211836	0.966995	0.211836	0.964387	0.211836	0.867166	0.211836
1182	0.979577	0.212015	0.966921	0.212015	0.964163	0.212015	0.867024	0.212015
1183	0.979544	0.212195	0.966831	0.212195	0.964109	0.212195	0.866832	0.212195
1184	0.979544	0.212374	0.96669	0.212374	0.964055	0.212374	0.866691	0.212374
1185	0.979545	0.212554	0.966549	0.212554	0.963984	0.212554	0.866568	0.212554
1186	0.979545	0.212733	0.966544	0.212733	0.963913	0.212733	0.866393	0.212733
1187	0.979545	0.212912	0.966521	0.212912	0.963792	0.212912	0.866102	0.212912
1188	0.979495	0.213092	0.966465	0.213092	0.963704	0.213092	0.866063	0.213092
1189	0.979479	0.213271	0.966409	0.213271	0.9636	0.213271	0.865923	0.213271
1190	0.979479	0.21345	0.96637	0.21345	0.96353	0.21345	0.865918	0.21345
1191	0.979497	0.21363	0.966365	0.21363	0.96341	0.21363	0.865812	0.21363
1192	0.979497	0.213809	0.96636	0.213809	0.963323	0.213809	0.865707	0.213809
1193	0.979497	0.213988	0.966321	0.213988	0.963203	0.213988	0.865602	0.213988
1194	0.979515	0.214168	0.966282	0.214168	0.963116	0.214168	0.865547	0.214168
1195	0.979465	0.214347	0.966243	0.214347	0.962929	0.214347	0.865458	0.214347
1196	0.979465	0.214527	0.966221	0.214527	0.962894	0.214527	0.865353	0.214527
1197	0.979482	0.214706	0.966166	0.214706	0.962808	0.214706	0.865165	0.214706
1198	0.9795	0.214885	0.966094	0.214885	0.962722	0.214885	0.865027	0.214885
1199	0.979467	0.215065	0.966022	0.215065	0.962586	0.215065	0.864906	0.215065
1200	0.979467	0.215244	0.965984	0.215244	0.962501	0.215244	0.864802	0.215244
1201	0.979434	0.215423	0.965929	0.215423	0.962415	0.215423	0.864615	0.215423
1202	0.979435	0.215603	0.965857	0.215603	0.962264	0.215603	0.864511	0.215603
1203	0.979418	0.215782	0.965803	0.215782	0.962145	0.215782	0.864341	0.215782
1204	0.979369	0.215962	0.965748	0.215962	0.962077	0.215962	0.864255	0.215962
1205	0.97937	0.216141	0.96566	0.216141	0.961976	0.216141	0.864118	0.216141
1206	0.97937	0.21632	0.965639	0.21632	0.961908	0.21632	0.863966	0.21632
1207	0.979321	0.2165	0.965518	0.2165	0.96189	0.2165	0.863797	0.2165
1208	0.979288	0.216679	0.965464	0.216679	0.961855	0.216679	0.863645	0.216679
1209	0.979289	0.216858	0.96536	0.216858	0.961738	0.216858	0.863493	0.216858
1210	0.97929	0.217038	0.965339	0.217038	0.96172	0.217038	0.863358	0.217038
1211	0.97929	0.217217	0.965302	0.217217	0.961619	0.217217	0.86319	0.217217
1212	0.979307	0.217396	0.965248	0.217396	0.961519	0.217396	0.862973	0.217396
1213	0.979308	0.217576	0.965211	0.217576	0.961518	0.217576	0.862888	0.217576
1214	0.979292	0.217755	0.965157	0.217755	0.961401	0.217755	0.862671	0.217755
1215	0.979276	0.217935	0.965169	0.217935	0.961285	0.217935	0.862488	0.217935
1216	0.979277	0.218114	0.965149	0.218114	0.961267	0.218114	0.862354	0.218114
1217	0.979277	0.218293	0.965128	0.218293	0.961184	0.218293	0.862188	0.218293
1218	0.979261	0.218473	0.965124	0.218473	0.961052	0.218473	0.862071	0.218473
1219	0.979262	0.218652	0.965103	0.218652	0.960903	0.218652	0.86202	0.218652
1220	0.979263	0.218831	0.965017	0.218831	0.960902	0.218831	0.861871	0.218831
1221	0.97928	0.219011	0.964947	0.219011	0.960836	0.219011	0.861722	0.219011
1222	0.979264	0.21919	0.964943	0.21919	0.96077	0.21919	0.861573	0.21919
1223	0.979232	0.219369	0.964956	0.219369	0.960687	0.219369	0.861441	0.219369
1224	0.979216	0.219549	0.96487	0.219549	0.960622	0.219549	0.861228	0.219549
1225	0.9792	0.219728	0.96485	0.219728	0.960572	0.219728	0.861096	0.219728
1226	0.979185	0.219908	0.964764	0.219908	0.960506	0.219908	0.860818	0.219908
1227	0.979185	0.220087	0.964695	0.220087	0.960376	0.220087	0.860654	0.220087
1228	0.97917	0.220266	0.964675	0.220266	0.96031	0.220266	0.860507	0.220266
1229	0.979154	0.220446	0.964606	0.220446	0.960245	0.220446	0.860377	0.220446
1230	0.979122	0.220625	0.964586	0.220625	0.960212	0.220625	0.860327	0.220625
1231	0.979139	0.220804	0.964485	0.220804	0.960131	0.220804	0.860148	0.220804
1232	0.97914	0.220984	0.964481	0.220984	0.960049	0.220984	0.8601	0.220984
1233	0.979108	0.221163	0.964413	0.221163	0.959952	0.221163	0.860002	0.221163
1234	0.979109	0.221343	0.964393	0.221343	0.959839	0.221343	0.859889	0.221343
1235	0.979093	0.221522	0.964373	0.221522	0.959774	0.221522	0.859808	0.221522
1236	0.978997	0.221701	0.964386	0.221701	0.959677	0.221701	0.859598	0.221701
1237	0.978998	0.221881	0.964253	0.221881	0.959629	0.221881	0.859485	0.221881
1238	0.978999	0.22206	0.964185	0.22206	0.959532	0.22206	0.859291	0.22206
1239	0.979	0.222239	0.964149	0.222239	0.959403	0.222239	0.859179	0.222239
1240	0.978968	0.222419	0.964081	0.222419	0.959339	0.222419	0.859067	0.222419
1241	0.978969	0.222598	0.964013	0.222598	0.959195	0.222598	0.858955	0.222598
1242	0.978986	0.222777	0.963962	0.222777	0.959179	0.222777	0.85873	0.222777
1243	0.978954	0.222957	0.963927	0.222957	0.959164	0.222957	0.858538	0.222957
1244	0.978955	0.223136	0.963859	0.223136	0.959084	0.223136	0.858411	0.223136
1245	0.978924	0.223316	0.963792	0.223316	0.959037	0.223316	0.858219	0.223316
1246	0.978925	0.223495	0.963805	0.223495	0.958925	0.223495	0.858108	0.223495
1247	0.978942	0.223674	0.96377	0.223674	0.958878	0.223674	0.857933	0.223674
1248	0.978943	0.223854	0.963654	0.223854	0.958767	0.223854	0.857807	0.223854
1249	0.978911	0.224033	0.963652	0.224033	0.958624	0.224033	0.857568	0.224033
1250	0.978896	0.224212	0.963601	0.224212	0.958545	0.224212	0.857538	0.224212
1251	0.978913	0.224392	0.96355	0.224392	0.958434	0.224392	0.857252	0.224392
1252	0.978898	0.224571	0.963435	0.224571	0.958323	0.224571	0.857063	0.224571
1253	0.978867	0.224751	0.963369	0.224751	0.958261	0.224751	0.856874	0.224751
1254	0.978868	0.22493	0.963238	0.22493	0.958167	0.22493	0.856765	0.22493
1255	0.978885	0.225109	0.963204	0.225109	0.958041	0.225109	0.856656	0.225109
1256	0.978854	0.225289	0.963153	0.225289	0.957883	0.225289	0.856531	0.225289
1257	0.978855	0.225468	0.963135	0.225468	0.957837	0.225468	0.856391	0.225468
1258	0.97884	0.225647	0.963101	0.225647	0.957839	0.225647	0.856155	0.225647
1259	0.978841	0.225827	0.963035	0.225827	0.957761	0.225827	0.855999	0.225827
1260	0.978794	0.226006	0.963001	0.226006	0.957667	0.226006	0.855828	0.226006
1261	0.978795	0.226185	0.962919	0.226185	0.957622	0.226185	0.855704	0.226185
1262	0.978796	0.226365	0.962869	0.226365	0.957513	0.226365	0.855644	0.226365
1263	0.978749	0.226544	0.962819	0.226544	0.957483	0.226544	0.855568	0.226544
1264	0.978719	0.226724	0.962754	0.226724	0.957469	0.226724	0.855382	0.226724
1265	0.978704	0.226903	0.962736	0.226903	0.957408	0.226903	0.855291	0.226903
1266	0.978689	0.227082	0.962686	0.227082	0.957283	0.227082	0.85501	0.227082
1267	0.978659	0.227262	0.962605	0.227262	0.957222	0.227262	0.854872	0.227262
1268	0.978565	0.227441	0.96254	0.227441	0.957114	0.227441	0.85486	0.227441
1269	0.978487	0.22762	0.962475	0.22762	0.95699	0.22762	0.854738	0.22762
1270	0.978473	0.2278	0.962426	0.2278	0.956946	0.2278	0.854632	0.2278
1271	0.978458	0.227979	0.962377	0.227979	0.956885	0.227979	0.854495	0.227979
1272	0.978459	0.228158	0.962312	0.228158	0.95684	0.228158	0.85431	0.228158
1273	0.978445	0.228338	0.962247	0.228338	0.95678	0.228338	0.854158	0.228338
1274	0.978415	0.228517	0.962214	0.228517	0.956673	0.228517	0.854021	0.228517
1275	0.978416	0.228697	0.96215	0.228697	0.956597	0.228697	0.853853	0.228697
1276	0.978386	0.228876	0.96207	0.228876	0.956427	0.228876	0.853733	0.228876
1277	0.978356	0.229055	0.962005	0.229055	0.95632	0.229055	0.853534	0.229055
1278	0.978357	0.229235	0.962004	0.229235	0.956292	0.229235	0.853492	0.229235
1279	0.978374	0.229414	0.96194	0.229414	0.956154	0.229414	0.853278	0.229414
1280	0.978375	0.229593	0.961876	0.229593	0.956079	0.229593	0.853143	0.229593
1281	0.978392	0.229773	0.961843	0.229773	0.955973	0.229773	0.852992	0.229773
1282	0.978378	0.229952	0.96181	0.229952	0.955898	0.229952	0.852842	0.229952
1283	0.978364	0.230132	0.961747	0.230132	0.955854	0.230132	0.852676	0.230132
1284	0.978287	0.230311	0.96173	0.230311	0.95578	0.230311	0.852495	0.230311
1285	0.97821	0.23049	0.961728	0.23049	0.955798	0.23049	0.852407	0.23049
1286	0.978227	0.23067	0.961634	0.23067	0.955739	0.23067	0.85232	0.23067
1287	0.978213	0.230849	0.961586	0.230849	0.955712	0.230849	0.852217	0.230849
1288	0.978199	0.231028	0.961507	0.231028	0.95556	0.231028	0.852099	0.231028
1289	0.9782	0.231208	0.961475	0.231208	0.955486	0.231208	0.851981	0.231208
1290	0.978186	0.231387	0.961442	0.231387	0.955412	0.231387	0.851863	0.231387
1291	0.978203	0.231566	0.961379	0.231566	0.955307	0.231566	0.851776	0.231566
1292	0.978205	0.231746	0.961301	0.231746	0.955279	0.231746	0.851628	0.231746
1293	0.978206	0.231925	0.961284	0.231925	0.955237	0.231925	0.851464	0.231925
1294	0.978192	0.232105	0.961206	0.232105	0.955225	0.232105	0.851316	0.232105
1295	0.978209	0.232284	0.961128	0.232284	0.955136	0.232284	0.851153	0.232284
1296	0.978226	0.232463	0.961081	0.232463	0.95514	0.232463	0.851083	0.232463
1297	0.978227	0.232643	0.960987	0.232643	0.955082	0.232643	0.85092	0.232643
1298	0.978198	0.232822	0.960894	0.232822	0.955008	0.232822	0.850726	0.232822
1299	0.978214	0.233001	0.960786	0.233001	0.954951	0.233001	0.85058	0.233001
1300	0.978216	0.233181	0.960708	0.233181	0.954847	0.233181	0.85031	0.233181
1301	0.978217	0.23336	0.960662	0.23336	0.954789	0.23336	0.850194	0.23336
1302	0.978157	0.233539	0.9606	0.233539	0.954732	0.233539	0.850002	0.233539
1303	0.978128	0.233719	0.960584	0.233719	0.95469	0.233719	0.849734	0.233719
1304	0.978145	0.233898	0.960476	0.233898	0.954648	0.233898	0.849527	0.233898
1305	0.978146	0.234078	0.960491	0.234078	0.954483	0.234078	0.849351	0.234078
1306	0.978132	0.234257	0.960445	0.234257	0.954426	0.234257	0.849283	0.234257
1307	0.978088	0.234436	0.960383	0.234436	0.954339	0.234436	0.849214	0.234436
1308	0.978089	0.234616	0.960368	0.234616	0.954297	0.234616	0.849131	0.234616
1309	0.97806	0.234795	0.96026	0.234795	0.954302	0.234795	0.848986	0.234795
1310	0.978016	0.234974	0.960275	0.234974	0.95423	0.234974	0.848781	0.234974
1311	0.978017	0.235154	0.960184	0.235154	0.954097	0.235154	0.848622	0.235154
1312	0.978034	0.235333	0.960138	0.235333	0.95401	0.235333	0.848569	0.235333
1313	0.97802	0.235513	0.960077	0.235513	0.953953	0.235513	0.848426	0.235513
1314	0.977961	0.235692	0.960031	0.235692	0.953867	0.235692	0.848282	0.235692
1315	0.977962	0.235871	0.95997	0.235871	0.953826	0.235871	0.84817	0.235871
1316	0.977979	0.236051	0.959955	0.236051	0.9538	0.236051	0.848011	0.236051
1317	0.97795	0.23623	0.959879	0.23623	0.953699	0.23623	0.847899	0.23623
1318	0.977967	0.236409	0.959834	0.236409	0.953658	0.236409	0.847741	0.236409
1319	0.977984	0.236589	0.959713	0.236589	0.953632	0.236589	0.847553	0.236589
1320	0.97797	0.236768	0.959682	0.236768	0.953607	0.236768	0.847427	0.236768
1321	0.977956	0.236947	0.959637	0.236947	0.953596	0.236947	0.847345	0.236947
1322	0.977958	0.237127	0.959577	0.237127	0.953526	0.237127	0.847219	0.237127
1323	0.977914	0.237306	0.959532	0.237306	0.953425	0.237306	0.847122	0.237306
1324	0.977886	0.237486	0.959457	0.237486	0.953369	0.237486	0.846996	0.237486
1325	0.977872	0.237665	0.959367	0.237665	0.953314	0.237665	0.8469	0.237665
1326	0.977843	0.237844	0.959337	0.237844	0.953213	0.237844	0.846744	0.237844
1327	0.97783	0.238024	0.959232	0.238024	0.953173	0.238024	0.846664	0.238024
1328	0.977832	0.238203	0.959217	0.238203	0.953148	0.238203	0.846463	0.238203
1329	0.977818	0.238382	0.959188	0.238382	0.953033	0.238382	0.846263	0.238382
1330	0.977805	0.238562	0.959143	0.238562	0.952933	0.238562	0.846123	0.238562
1331	0.977791	0.238741	0.959114	0.238741	0.952938	0.238741	0.846028	0.238741
1332	0.977793	0.23892	0.959055	0.23892	0.952914	0.23892	0.845903	0.23892
1333	0.97778	0.2391	0.95901	0.2391	0.952829	0.2391	0.845809	0.2391
1334	0.977676	0.239279	0.958966	0.239279	0.952774	0.239279	0.845759	0.239279
1335	0.977663	0.239459	0.958937	0.239459	0.95269	0.239459	0.84559	0.239459
1336	0.977665	0.239638	0.958863	0.239638	0.952635	0.239638	0.845481	0.239638
1337	0.977637	0.239817	0.958789	0.239817	0.952596	0.239817	0.845343	0.239817
1338	0.977609	0.239997	0.958625	0.239997	0.952512	0.239997	0.845189	0.239997
1339	0.977581	0.240176	0.958567	0.240176	0.952473	0.240176	0.845081	0.240176
1340	0.977553	0.240355	0.958478	0.240355	0.952389	0.240355	0.844913	0.240355
1341	0.977539	0.240535	0.958315	0.240535	0.952305	0.240535	0.844805	0.240535
1342	0.977541	0.240714	0.958227	0.240714	0.952191	0.240714	0.844637	0.240714
1343	0.977528	0.240894	0.958184	0.240894	0.952108	0.240894	0.844485	0.240894
1344	0.97753	0.241073	0.958036	0.241073	0.952069	0.241073	0.844303	0.241073
1345	0.977532	0.241252	0.957978	0.241252	0.951986	0.241252	0.844225	0.241252
1346	0.977504	0.241432	0.957906	0.241432	0.951947	0.241432	0.844163	0.241432
1347	0.977506	0.241611	0.957833	0.241611	0.951894	0.241611	0.844041	0.241611
1348	0.977493	0.24179	0.957701	0.24179	0.951766	0.24179	0.843875	0.24179
1349	0.977495	0.24197	0.957629	0.24197	0.951713	0.24197	0.843798	0.24197
1350	0.977482	0.242149	0.957556	0.242149	0.951675	0.242149	0.843676	0.242149
1351	0.977454	0.242328	0.957454	0.242328	0.951592	0.242328	0.84354	0.242328
1352	0.977471	0.242508	0.957367	0.242508	0.951554	0.242508	0.843375	0.242508
1353	0.977428	0.242687	0.957266	0.242687	0.951531	0.242687	0.84324	0.242687
1354	0.97743	0.242867	0.957135	0.242867	0.951419	0.242867	0.843089	0.242867
1355	0.977403	0.243046	0.957049	0.243046	0.951307	0.243046	0.842895	0.243046
1356	0.977419	0.243225	0.956977	0.243225	0.951195	0.243225	0.842746	0.243225
1357	0.977421	0.243405	0.956906	0.243405	0.951143	0.243405	0.842758	0.243405
1358	0.977438	0.243584	0.956893	0.243584	0.951032	0.243584	0.84255	0.243584
1359	0.977425	0.243763	0.956837	0.243763	0.950906	0.243763	0.84246	0.243763
1360	0.977383	0.243943	0.956736	0.243943	0.950765	0.243943	0.842311	0.243943
1361	0.977355	0.244122	0.956709	0.244122	0.950699	0.244122	0.842162	0.244122
1362	0.977342	0.244302	0.956682	0.244302	0.950588	0.244302	0.84197	0.244302
1363	0.9773	0.244481	0.956596	0.244481	0.950507	0.244481	0.841822	0.244481
1364	0.977317	0.24466	0.956482	0.24466	0.950485	0.24466	0.841703	0.24466
1365	0.977319	0.24484	0.95647	0.24484	0.950345	0.24484	0.84157	0.24484
1366	0.977277	0.245019	0.956443	0.245019	0.950264	0.245019	0.841349	0.245019
1367	0.977279	0.245198	0.956402	0.245198	0.950198	0.245198	0.841187	0.245198
1368	0.977266	0.245378	0.956331	0.245378	0.950162	0.245378	0.841055	0.245378
1369	0.977239	0.245557	0.956261	0.245557	0.950023	0.245557	0.840952	0.245557
1370	0.977212	0.245736	0.956176	0.245736	0.949972	0.245736	0.840776	0.245736
1371	0.977199	0.245916	0.956164	0.245916	0.949906	0.245916	0.840688	0.245916
1372	0.977201	0.246095	0.956138	0.246095	0.949826	0.246095	0.840658	0.246095
1373	0.977204	0.246275	0.956068	0.246275	0.949731	0.246275	0.84057	0.246275
1374	0.97722	0.246454	0.955969	0.246454	0.94971	0.246454	0.840381	0.246454
1375	0.977222	0.246633	0.955841	0.246633	0.949688	0.246633	0.840308	0.246633
1376	0.977195	0.246813	0.955742	0.246813	0.94955	0.246813	0.840119	0.246813
1377	0.977154	0.246992	0.955658	0.246992	0.9495	0.246992	0.84006	0.246992
1378	0.977098	0.247171	0.955632	0.247171	0.949478	0.247171	0.839886	0.247171
1379	0.977071	0.247351	0.955606	0.247351	0.949399	0.247351	0.83977	0.247351
1380	0.977058	0.24753	0.955537	0.24753	0.949247	0.24753	0.839683	0.24753
1381	0.977046	0.247709	0.955468	0.247709	0.949182	0.247709	0.839438	0.247709
1382	0.977063	0.247889	0.955399	0.247889	0.949103	0.247889	0.839279	0.247889
1383	0.977065	0.248068	0.955359	0.248068	0.94901	0.248068	0.83912	0.248068
1384	0.977067	0.248248	0.95529	0.248248	0.948902	0.248248	0.838962	0.248248
1385	0.977069	0.248427	0.955149	0.248427	0.948723	0.248427	0.838804	0.248427
1386	0.977042	0.248606	0.955094	0.248606	0.948659	0.248606	0.838603	0.248606
1387	0.97703	0.248786	0.955011	0.248786	0.948609	0.248786	0.838459	0.248786
1388	0.977018	0.248965	0.954857	0.248965	0.948488	0.248965	0.83836	0.248965
1389	0.976977	0.249144	0.954731	0.249144	0.948453	0.249144	0.838174	0.249144
1390	0.97695	0.249324	0.954663	0.249324	0.94836	0.249324	0.838089	0.249324
1391	0.976923	0.249503	0.954508	0.249503	0.948225	0.249503	0.837975	0.249503
1392	0.976911	0.249683	0.954397	0.249683	0.948176	0.249683	0.837818	0.249683
1393	0.976856	0.249862	0.954272	0.249862	0.948041	0.249862	0.837719	0.249862
1394	0.976858	0.250041	0.954219	0.250041	0.947892	0.250041	0.837635	0.250041
1395	0.976861	0.250221	0.954151	0.250221	0.947814	0.250221	0.837493	0.250221
1396	0.976863	0.2504	0.954069	0.2504	0.947766	0.2504	0.837338	0.2504
1397	0.976851	0.250579	0.953988	0.250579	0.947717	0.250579	0.837211	0.250579
1398	0.976839	0.250759	0.953892	0.250759	0.947669	0.250759	0.837055	0.250759
1399	0.976812	0.250938	0.953782	0.250938	0.947549	0.250938	0.836872	0.250938
1400	0.976815	0.251117	0.953744	0.251117	0.947372	0.251117	0.836731	0.251117
1401	0.976774	0.251297	0.953705	0.251297	0.947281	0.251297	0.836605	0.251297
1402	0.976776	0.251476	0.95361	0.251476	0.947248	0.251476	0.83645	0.251476
1403	0.976793	0.251656	0.953515	0.251656	0.947128	0.251656	0.83641	0.251656
1404	0.976781	0.251835	0.953448	0.251835	0.947052	0.251835	0.836284	0.251835
1405	0.976755	0.252014	0.953353	0.252014	0.94699	0.252014	0.836145	0.252014
1406	0.976757	0.252194	0.953272	0.252194	0.946957	0.252194	0.836091	0.252194
1407	0.976759	0.252373	0.953277	0.252373	0.946881	0.252373	0.835894	0.252373
1408	0.976733	0.252552	0.953168	0.252552	0.946791	0.252552	0.835798	0.252552
1409	0.976721	0.252732	0.953116	0.252732	0.946715	0.252732	0.835673	0.252732
1410	0.97671	0.252911	0.953064	0.252911	0.94671	0.252911	0.835548	0.252911
1411	0.976669	0.25309	0.952999	0.25309	0.946677	0.25309	0.835424	0.25309
1412	0.976672	0.25327	0.95289	0.25327	0.946587	0.25327	0.835201	0.25327
1413	0.976646	0.253449	0.952824	0.253449	0.946526	0.253449	0.835062	0.253449
1414	0.976634	0.253629	0.952773	0.253629	0.946465	0.253629	0.834925	0.253629
1415	0.976636	0.253808	0.952693	0.253808	0.946389	0.253808	0.834744	0.253808
1416	0.976625	0.253987	0.952656	0.253987	0.946371	0.253987	0.834649	0.253987
1417	0.976641	0.254167	0.952577	0.254167	0.946324	0.254167	0.83447	0.254167
1418	0.976615	0.254346	0.952455	0.254346	0.946235	0.254346	0.834248	0.254346
1419	0.976618	0.254525	0.952432	0.254525	0.946132	0.254525	0.834111	0.254525
1420	0.976592	0.254705	0.952353	0.254705	0.946015	0.254705	0.834016	0.254705
1421	0.976594	0.254884	0.952288	0.254884	0.945912	0.254884	0.83388	0.254884
1422	0.976583	0.255064	0.952237	0.255064	0.945767	0.255064	0.833758	0.255064
1423	0.976585	0.255243	0.9522	0.255243	0.945749	0.255243	0.83365	0.255243
1424	0.976587	0.255422	0.952136	0.255422	0.945633	0.255422	0.833514	0.255422
1425	0.97659	0.255602	0.952099	0.255602	0.945545	0.255602	0.83335	0.255602
1426	0.976564	0.255781	0.952034	0.255781	0.945471	0.255781	0.833172	0.255781
1427	0.976539	0.25596	0.95197	0.25596	0.945369	0.25596	0.833079	0.25596
1428	0.976513	0.25614	0.951919	0.25614	0.945253	0.25614	0.832986	0.25614
1429	0.976487	0.256319	0.951855	0.256319	0.945123	0.256319	0.832906	0.256319
1430	0.976476	0.256498	0.951777	0.256498	0.94505	0.256498	0.832702	0.256498
1431	0.97645	0.256678	0.951741	0.256678	0.945018	0.256678	0.832525	0.256678
1432	0.976453	0.256857	0.951719	0.256857	0.944931	0.256857	0.832391	0.256857
1433	0.976427	0.257037	0.951571	0.257037	0.944844	0.257037	0.83227	0.257037
1434	0.976374	0.257216	0.951535	0.257216	0.944715	0.257216	0.832192	0.257216
1435	0.976349	0.257395	0.951457	0.257395	0.944712	0.257395	0.832002	0.257395
1436	0.976337	0.257575	0.951421	0.257575	0.944541	0.257575	0.831869	0.257575
1437	0.976312	0.257754	0.951302	0.257754	0.944413	0.257754	0.831819	0.257754
1438	0.976287	0.257933	0.951252	0.257933	0.944312	0.257933	0.831644	0.257933
1439	0.976262	0.258113	0.951175	0.258113	0.94424	0.258113	0.831427	0.258113
1440	0.976223	0.258292	0.951153	0.258292	0.944181	0.258292	0.831238	0.258292
1441	0.976197	0.258472	0.951062	0.258472	0.944206	0.258472	0.831064	0.258472
1442	0.976186	0.258651	0.950985	0.258651	0.944134	0.258651	0.830932	0.258651
1443	0.976189	0.25883	0.950853	0.25883	0.944034	0.25883	0.830827	0.25883
1444	0.976164	0.25901	0.950818	0.25901	0.94392	0.25901	0.830723	0.25901
1445	0.976125	0.259189	0.950713	0.259189	0.943807	0.259189	0.830646	0.259189
1446	0.9761	0.259368	0.950637	0.259368	0.94368	0.259368	0.830445	0.259368
1447	0.97602	0.259548	0.950602	0.259548	0.943525	0.259548	0.830286	0.259548
1448	0.975981	0.259727	0.950526	0.259727	0.943454	0.259727	0.830127	0.259727
1449	0.975984	0.259906	0.950408	0.259906	0.943341	0.259906	0.830009	0.259906
1450	0.975987	0.260086	0.95029	0.260086	0.943311	0.260086	0.829961	0.260086
1451	0.975962	0.260265	0.950201	0.260265	0.943226	0.260265	0.829816	0.260265
1452	0.975965	0.260445	0.950111	0.260445	0.943169	0.260445	0.829699	0.260445
1453	0.975981	0.260624	0.950008	0.260624	0.94307	0.260624	0.829527	0.260624
1454	0.97597	0.260803	0.949959	0.260803	0.943082	0.260803	0.829383	0.260803
1455	0.975959	0.260983	0.949925	0.260983	0.943039	0.260983	0.829212	0.260983
1456	0.975921	0.261162	0.949808	0.261162	0.94294	0.261162	0.829055	0.261162
1457	0.97591	0.261341	0.94976	0.261341	0.942842	0.261341	0.828897	0.261341
1458	0.975885	0.261521	0.949671	0.261521	0.942758	0.261521	0.82885	0.261521
1459	0.975874	0.2617	0.949583	0.2617	0.942715	0.2617	0.828693	0.2617
1460	0.975836	0.261879	0.949521	0.261879	0.942645	0.261879	0.82855	0.261879
1461	0.975839	0.262059	0.949405	0.262059	0.942561	0.262059	0.828366	0.262059
1462	0.975801	0.262238	0.949317	0.262238	0.942449	0.262238	0.828251	0.262238
1463	0.975762	0.262418	0.949215	0.262418	0.942325	0.262418	0.828054	0.262418
1464	0.975765	0.262597	0.949167	0.262597	0.942173	0.262597	0.827994	0.262597
1465	0.975768	0.262776	0.949079	0.262776	0.942076	0.262776	0.827893	0.262776
1466	0.97573	0.262956	0.948937	0.262956	0.941979	0.262956	0.827806	0.262956
1467	0.975719	0.263135	0.948903	0.263135	0.941937	0.263135	0.82761	0.263135
1468	0.975709	0.263314	0.948843	0.263314	0.941854	0.263314	0.827523	0.263314
1469	0.975712	0.263494	0.948796	0.263494	0.941716	0.263494	0.827368	0.263494
1470	0.975701	0.263673	0.948681	0.263673	0.941661	0.263673	0.827145	0.263673
1471	0.975663	0.263853	0.948607	0.263853	0.941537	0.263853	0.826977	0.263853
1472	0.975612	0.264032	0.948547	0.264032	0.941414	0.264032	0.826796	0.264032
1473	0.975601	0.264211	0.948446	0.264211	0.941318	0.264211	0.826696	0.264211
1474	0.975604	0.264391	0.948372	0.264391	0.941222	0.264391	0.826434	0.264391
1475	0.975594	0.26457	0.948285	0.26457	0.941058	0.26457	0.826253	0.26457
1476	0.975569	0.264749	0.948199	0.264749	0.941031	0.264749	0.8261	0.264749
1477	0.975572	0.264929	0.948112	0.264929	0.940908	0.264929	0.82596	0.264929
1478	0.975535	0.265108	0.947984	0.265108	0.940853	0.265108	0.825821	0.265108
1479	0.975524	0.265287	0.947884	0.265287	0.94069	0.265287	0.825655	0.265287
1480	0.9755	0.265467	0.947825	0.265467	0.940622	0.265467	0.825516	0.265467
1481	0.97549	0.265646	0.947806	0.265646	0.940554	0.265646	0.825364	0.265646
1482	0.975466	0.265826	0.947666	0.265826	0.940433	0.265826	0.825239	0.265826
1483	0.975482	0.266005	0.94758	0.266005	0.940378	0.266005	0.825127	0.266005
1484	0.975486	0.266184	0.947467	0.266184	0.940257	0.266184	0.824908	0.266184
1485	0.975489	0.266364	0.947381	0.266364	0.940109	0.266364	0.82477	0.266364
1486	0.975465	0.266543	0.947322	0.266543	0.939974	0.266543	0.824632	0.266543
1487	0.975427	0.266722	0.947264	0.266722	0.939853	0.266722	0.824548	0.266722
1488	0.975417	0.266902	0.947218	0.266902	0.939759	0.266902	0.824344	0.266902
1489	0.97542	0.267081	0.946985	0.267081	0.939652	0.267081	0.824247	0.267081
1490	0.975437	0.26726	0.946913	0.26726	0.939464	0.26726	0.824069	0.26726
1491	0.975426	0.26744	0.946815	0.26744	0.93937	0.26744	0.823959	0.26744
1492	0.975389	0.267619	0.946743	0.267619	0.939304	0.267619	0.823756	0.267619
1493	0.975339	0.267799	0.946645	0.267799	0.939264	0.267799	0.8237	0.267799
1494	0.975315	0.267978	0.946627	0.267978	0.939131	0.267978	0.823563	0.267978
1495	0.975278	0.268157	0.946543	0.268157	0.939064	0.268157	0.823507	0.268157
1496	0.975281	0.268337	0.946458	0.268337	0.938918	0.268337	0.823358	0.268337
1497	0.975284	0.268516	0.946387	0.268516	0.938772	0.268516	0.823235	0.268516
1498	0.975287	0.268695	0.946316	0.268695	0.938746	0.268695	0.82314	0.268695
1499	0.975264	0.268875	0.946192	0.268875	0.93868	0.268875	0.822991	0.268875
1500	0.97528	0.269054	0.946054	0.269054	0.938587	0.269054	0.822909	0.269054
1501	0.97527	0.269234	0.945983	0.269234	0.938562	0.269234	0.822787	0.269234
1502	0.975207	0.269413	0.945939	0.269413	0.938509	0.269413	0.822639	0.269413
1503	0.975183	0.269592	0.945829	0.269592	0.938457	0.269592	0.822557	0.269592
1504	0.975173	0.269772	0.945759	0.269772	0.938392	0.269772	0.822409	0.269772
1505	0.975163	0.269951	0.945702	0.269951	0.938366	0.269951	0.822288	0.269951
1506	0.975153	0.27013	0.945632	0.27013	0.938328	0.27013	0.822154	0.27013
1507	0.975156	0.27031	0.945561	0.27031	0.938209	0.27031	0.822046	0.27031
1508	0.975133	0.270489	0.945465	0.270489	0.938131	0.270489	0.821859	0.270489
1509	0.975123	0.270668	0.945302	0.270668	0.938106	0.270668	0.821659	0.270668
1510	0.9751	0.270848	0.945166	0.270848	0.938014	0.270848	0.821486	0.270848
1511	0.975116	0.271027	0.945136	0.271027	0.937857	0.271027	0.821286	0.271027
1512	0.975106	0.271207	0.94504	0.271207	0.937726	0.271207	0.821113	0.271207
1513	0.975083	0.271386	0.944945	0.271386	0.937595	0.271386	0.820914	0.271386
1514	0.975047	0.271565	0.944875	0.271565	0.937504	0.271565	0.820808	0.271565
1515	0.975023	0.271745	0.944806	0.271745	0.937321	0.271745	0.820689	0.271745
1516	0.975014	0.271924	0.944803	0.271924	0.937178	0.271924	0.820583	0.271924
1517	0.974964	0.272103	0.944734	0.272103	0.937061	0.272103	0.820424	0.272103
1518	0.974902	0.272283	0.944665	0.272283	0.936971	0.272283	0.820213	0.272283
1519	0.974865	0.272462	0.944543	0.272462	0.936854	0.272462	0.820121	0.272462
1520	0.974856	0.272642	0.944501	0.272642	0.936738	0.272642	0.819976	0.272642
1521	0.97482	0.272821	0.944393	0.272821	0.936661	0.272821	0.819845	0.272821
1522	0.97481	0.273	0.944363	0.273	0.936597	0.273	0.819661	0.273
1523	0.974761	0.27318	0.944216	0.27318	0.936495	0.27318	0.819556	0.27318
1524	0.974712	0.273359	0.944108	0.273359	0.936379	0.273359	0.819438	0.273359
1525	0.974689	0.273538	0.944001	0.273538	0.936224	0.273538	0.819373	0.273538
1526	0.974692	0.273718	0.943933	0.273718	0.936056	0.273718	0.81919	0.273718
1527	0.97467	0.273897	0.943865	0.273897	0.935954	0.273897	0.819059	0.273897
1528	0.974673	0.274076	0.94381	0.274076	0.935904	0.274076	0.818929	0.274076
1529	0.974637	0.274256	0.943781	0.274256	0.935815	0.274256	0.818851	0.274256
1530	0.974654	0.274435	0.9437	0.274435	0.935583	0.274435	0.81863	0.274435
1531	0.974631	0.274615	0.943645	0.274615	0.935455	0.274615	0.818409	0.274615
1532	0.974635	0.274794	0.943591	0.274794	0.935262	0.274794	0.818318	0.274794
1533	0.974625	0.274973	0.943536	0.274973	0.935148	0.274973	0.818202	0.274973
1534	0.974564	0.275153	0.943521	0.275153	0.935073	0.275153	0.818151	0.275153
1535	0.974541	0.275332	0.943388	0.275332	0.934959	0.275332	0.818061	0.275332
1536	0.974506	0.275511	0.943321	0.275511	0.934871	0.275511	0.817997	0.275511
1537	0.974509	0.275691	0.943267	0.275691	0.934744	0.275691	0.817868	0.275691
1538	0.974474	0.27587	0.9432	0.27587	0.934578	0.27587	0.817779	0.27587
1539	0.974451	0.276049	0.943068	0.276049	0.934452	0.276049	0.817637	0.276049
1540	0.974416	0.276229	0.943027	0.276229	0.934339	0.276229	0.817535	0.276229
1541	0.974368	0.276408	0.942934	0.276408	0.934277	0.276408	0.817381	0.276408
1542	0.974345	0.276588	0.942763	0.276588	0.934203	0.276588	0.817369	0.276588
1543	0.97431	0.276767	0.942684	0.276767	0.934142	0.276767	0.817229	0.276767
1544	0.974314	0.276946	0.942566	0.276946	0.934016	0.276946	0.817088	0.276946
1545	0.974253	0.277126	0.942421	0.277126	0.933878	0.277126	0.817038	0.277126
1546	0.974244	0.277305	0.942316	0.277305	0.933817	0.277305	0.816859	0.277305
1547	0.974208	0.277484	0.942276	0.277484	0.933679	0.277484	0.816757	0.277484
1548	0.974173	0.277664	0.942184	0.277664	0.933606	0.277664	0.816643	0.277664
1549	0.974138	0.277843	0.942157	0.277843	0.933442	0.277843	0.816568	0.277843
1550	0.974129	0.278023	0.942052	0.278023	0.933369	0.278023	0.816389	0.278023
1551	0.974082	0.278202	0.941909	0.278202	0.933231	0.278202	0.816224	0.278202
1552	0.974085	0.278381	0.941856	0.278381	0.933029	0.278381	0.816072	0.278381
1553	0.974038	0.278561	0.941726	0.278561	0.932918	0.278561	0.815933	0.278561
1554	0.974029	0.27874	0.941622	0.27874	0.932768	0.27874	0.815768	0.27874
1555	0.974045	0.278919	0.94148	0.278919	0.932695	0.278919	0.815694	0.278919
1556	0.974049	0.279099	0.941415	0.279099	0.932533	0.279099	0.815619	0.279099
1557	0.97404	0.279278	0.941324	0.279278	0.932422	0.279278	0.815442	0.279278
1558	0.97398	0.279457	0.941233	0.279457	0.932312	0.279457	0.815343	0.279457
1559	0.973971	0.279637	0.94104	0.279637	0.932227	0.279637	0.815204	0.279637
1560	0.973936	0.279816	0.940949	0.279816	0.932103	0.279816	0.815028	0.279816
1561	0.973927	0.279996	0.940872	0.279996	0.932057	0.279996	0.814929	0.279996
1562	0.973906	0.280175	0.940756	0.280175	0.931921	0.280175	0.814817	0.280175
1563	0.973897	0.280354	0.940756	0.280354	0.931811	0.280354	0.814654	0.280354
1564	0.973875	0.280534	0.940666	0.280534	0.931689	0.280534	0.814529	0.280534
1565	0.973853	0.280713	0.94055	0.280713	0.931566	0.280713	0.81429	0.280713
1566	0.973845	0.280892	0.940461	0.280892	0.931482	0.280892	0.81414	0.280892
1567	0.973823	0.281072	0.940307	0.281072	0.931424	0.281072	0.813953	0.281072
1568	0.973776	0.281251	0.940243	0.281251	0.931327	0.281251	0.813829	0.281251
1569	0.97378	0.28143	0.940115	0.28143	0.931154	0.28143	0.813642	0.28143
1570	0.973758	0.28161	0.939988	0.28161	0.931007	0.28161	0.813467	0.28161
1571	0.97375	0.281789	0.93995	0.281789	0.930937	0.281789	0.813382	0.281789
1572	0.973728	0.281969	0.93981	0.281969	0.930866	0.281969	0.813208	0.281969
1573	0.973707	0.282148	0.939696	0.282148	0.930757	0.282148	0.81306	0.282148
1574	0.973647	0.282327	0.939594	0.282327	0.930662	0.282327	0.813001	0.282327
1575	0.973651	0.282507	0.939506	0.282507	0.930617	0.282507	0.812879	0.282507
1576	0.973604	0.282686	0.93943	0.282686	0.930547	0.282686	0.812756	0.282686
1577	0.973545	0.282865	0.939392	0.282865	0.930388	0.282865	0.812609	0.282865
1578	0.973511	0.283045	0.939316	0.283045	0.930254	0.283045	0.812537	0.283045
1579	0.973439	0.283224	0.939215	0.283224	0.930147	0.283224	0.812466	0.283224
1580	0.973431	0.283404	0.939153	0.283404	0.930014	0.283404	0.812369	0.283404
1581	0.97341	0.283583	0.939103	0.283583	0.929893	0.283583	0.81221	0.283583
1582	0.973401	0.283762	0.93904	0.283762	0.929811	0.283762	0.812114	0.283762
1583	0.973329	0.283942	0.939015	0.283942	0.929729	0.283942	0.812005	0.283942
1584	0.973321	0.284121	0.938978	0.284121	0.929597	0.284121	0.811934	0.284121
1585	0.973287	0.2843	0.938903	0.2843	0.929515	0.2843	0.811838	0.2843
1586	0.973304	0.28448	0.938778	0.28448	0.929408	0.28448	0.81178	0.28448
1587	0.973296	0.284659	0.938678	0.284659	0.929339	0.284659	0.811634	0.284659
1588	0.9733	0.284838	0.938628	0.284838	0.929296	0.284838	0.811551	0.284838
1589	0.973279	0.285018	0.938528	0.285018	0.929176	0.285018	0.811406	0.285018
1590	0.973283	0.285197	0.938454	0.285197	0.929095	0.285197	0.811273	0.285197
1591	0.973225	0.285377	0.938367	0.285377	0.928964	0.285377	0.811102	0.285377
1592	0.973216	0.285556	0.938305	0.285556	0.92887	0.285556	0.810957	0.285556
1593	0.973183	0.285735	0.938256	0.285735	0.928752	0.285735	0.810812	0.285735
1594	0.97315	0.285915	0.938219	0.285915	0.928646	0.285915	0.810642	0.285915
1595	0.973129	0.286094	0.938183	0.286094	0.92849	0.286094	0.810485	0.286094
1596	0.973108	0.286273	0.938058	0.286273	0.928422	0.286273	0.810316	0.286273
1597	0.9731	0.286453	0.93801	0.286453	0.928316	0.286453	0.810209	0.286453
1598	0.973104	0.286632	0.937911	0.286632	0.928249	0.286632	0.810103	0.286632
1599	0.973071	0.286811	0.937837	0.286811	0.928106	0.286811	0.809946	0.286811
1600	0.97305	0.286991	0.937826	0.286991	0.927963	0.286991	0.80984	0.286991
1601	0.973017	0.28717	0.937715	0.28717	0.927883	0.28717	0.809721	0.28717
1602	0.973022	0.28735	0.937641	0.28735	0.927779	0.28735	0.809615	0.28735
1603	0.972988	0.287529	0.937568	0.287529	0.927674	0.287529	0.809547	0.287529
1604	0.972955	0.287708	0.937457	0.287708	0.927594	0.287708	0.809379	0.287708
1605	0.972947	0.287888	0.937371	0.287888	0.927527	0.287888	0.809248	0.287888
1606	0.972927	0.288067	0.937261	0.288067	0.927348	0.288067	0.809081	0.288067
1607	0.972906	0.288246	0.937163	0.288246	0.927232	0.288246	0.808926	0.288246
1608	0.972836	0.288426	0.937016	0.288426	0.927153	0.288426	0.808821	0.288426
1609	0.972853	0.288605	0.936968	0.288605	0.927061	0.288605	0.808703	0.288605
1610	0.97282	0.288785	0.936821	0.288785	0.926982	0.288785	0.808537	0.288785
1611	0.972812	0.288964	0.936736	0.288964	0.926903	0.288964	0.80842	0.288964
1612	0.972792	0.289143	0.936626	0.289143	0.926837	0.289143	0.808241	0.289143
1613	0.972722	0.289323	0.936504	0.289323	0.926672	0.289323	0.808	0.289323
1614	0.972689	0.289502	0.936444	0.289502	0.926618	0.289502	0.807859	0.289502
1615	0.972657	0.289681	0.936385	0.289681	0.926515	0.289681	0.807767	0.289681
1616	0.972636	0.289861	0.936276	0.289861	0.926486	0.289861	0.807663	0.289861
1617	0.972616	0.29004	0.936204	0.29004	0.926408	0.29004	0.807547	0.29004
1618	0.972608	0.290219	0.936132	0.290219	0.926268	0.290219	0.807357	0.290219
1619	0.972539	0.290399	0.936023	0.290399	0.926128	0.290399	0.807241	0.290399
1620	0.972531	0.290578	0.935951	0.290578	0.925989	0.290578	0.807126	0.290578
1621	0.972548	0.290758	0.935868	0.290758	0.925874	0.290758	0.806973	0.290758
1622	0.97254	0.290937	0.935821	0.290937	0.925772	0.290937	0.806796	0.290937
1623	0.972533	0.291116	0.935725	0.291116	0.925595	0.291116	0.806718	0.291116
1624	0.972537	0.291296	0.935654	0.291296	0.925469	0.291296	0.806603	0.291296
1625	0.97253	0.291475	0.935533	0.291475	0.925392	0.291475	0.806525	0.291475
1626	0.972522	0.291654	0.935388	0.291654	0.925327	0.291654	0.806435	0.291654
1627	0.97249	0.291834	0.935354	0.291834	0.925311	0.291834	0.806321	0.291834
1628	0.972433	0.292013	0.935296	0.292013	0.92521	0.292013	0.806292	0.292013
1629	0.972376	0.292193	0.935249	0.292193	0.925121	0.292193	0.80608	0.292193
1630	0.972344	0.292372	0.935093	0.292372	0.925019	0.292372	0.806027	0.292372
1631	0.972336	0.292551	0.935084	0.292551	0.92493	0.292551	0.805913	0.292551
1632	0.972317	0.292731	0.934964	0.292731	0.924817	0.292731	0.805836	0.292731
1633	0.972309	0.29291	0.934918	0.29291	0.924692	0.29291	0.805661	0.29291
1634	0.972277	0.293089	0.934811	0.293089	0.924603	0.293089	0.805461	0.293089
1635	0.972269	0.293269	0.934741	0.293269	0.924502	0.293269	0.805336	0.293269
1636	0.972238	0.293448	0.934646	0.293448	0.924402	0.293448	0.80521	0.293448
1637	0.97223	0.293627	0.93454	0.293627	0.92424	0.293627	0.805158	0.293627
1638	0.972235	0.293807	0.934457	0.293807	0.924152	0.293807	0.804984	0.293807
1639	0.972227	0.293986	0.934412	0.293986	0.924064	0.293986	0.804871	0.293986
1640	0.972244	0.294166	0.934293	0.294166	0.923977	0.294166	0.804758	0.294166
1641	0.972188	0.294345	0.934236	0.294345	0.923889	0.294345	0.804573	0.294345
1642	0.972181	0.294524	0.934154	0.294524	0.923777	0.294524	0.804375	0.294524
1643	0.972137	0.294704	0.93406	0.294704	0.923641	0.294704	0.804239	0.294704
1644	0.972141	0.294883	0.933979	0.294883	0.923565	0.294883	0.804187	0.294883
1645	0.97211	0.295062	0.933934	0.295062	0.923478	0.295062	0.804124	0.295062
1646	0.972042	0.295242	0.933877	0.295242	0.923355	0.295242	0.803988	0.295242
1647	0.972022	0.295421	0.933832	0.295421	0.923255	0.295421	0.803888	0.295421
1648	0.972015	0.2956	0.933787	0.2956	0.92312	0.2956	0.803728	0.2956
1649	0.971995	0.29578	0.933755	0.29578	0.923009	0.29578	0.803592	0.29578
1650	0.971964	0.295959	0.933674	0.295959	0.922898	0.295959	0.803457	0.295959
1651	0.971933	0.296139	0.933568	0.296139	0.922775	0.296139	0.803309	0.296139
1652	0.971949	0.296318	0.9335	0.296318	0.922652	0.296318	0.803199	0.296318
1653	0.971918	0.296497	0.933419	0.296497	0.922566	0.296497	0.803051	0.296497
1654	0.971899	0.296677	0.933302	0.296677	0.922444	0.296677	0.802892	0.296677
1655	0.971892	0.296856	0.933149	0.296856	0.922382	0.296856	0.802758	0.296856
1656	0.971872	0.297035	0.933068	0.297035	0.922247	0.297035	0.802696	0.297035
1657	0.971877	0.297215	0.932904	0.297215	0.922137	0.297215	0.802585	0.297215
1658	0.97187	0.297394	0.932848	0.297394	0.922027	0.297394	0.802403	0.297394
1659	0.971851	0.297574	0.932755	0.297574	0.92193	0.297574	0.802281	0.297574
1660	0.971796	0.297753	0.932567	0.297753	0.921772	0.297753	0.802183	0.297753
1661	0.971752	0.297932	0.932499	0.297932	0.921614	0.297932	0.802001	0.297932
1662	0.971721	0.298112	0.932432	0.298112	0.921445	0.298112	0.801795	0.298112
1663	0.971714	0.298291	0.932388	0.298291	0.921324	0.298291	0.801698	0.298291
1664	0.971635	0.29847	0.932309	0.29847	0.921215	0.29847	0.801589	0.29847
1665	0.971628	0.29865	0.932181	0.29865	0.92107	0.29865	0.801408	0.29865
1666	0.971621	0.298829	0.932126	0.298829	0.920949	0.298829	0.801299	0.298829
1667	0.971626	0.299008	0.93207	0.299008	0.920805	0.299008	0.801238	0.299008
1668	0.971607	0.299188	0.931979	0.299188	0.92072	0.299188	0.801129	0.299188
1669	0.971564	0.299367	0.931948	0.299367	0.92066	0.299367	0.801033	0.299367
1670	0.971497	0.299547	0.931833	0.299547	0.920504	0.299547	0.800889	0.299547
1671	0.971455	0.299726	0.931742	0.299726	0.920372	0.299726	0.800804	0.299726
1672	0.971448	0.299905	0.931687	0.299905	0.920324	0.299905	0.80072	0.299905
1673	0.971453	0.300085	0.931621	0.300085	0.920192	0.300085	0.800636	0.300085
1674	0.97141	0.300264	0.931542	0.300264	0.920108	0.300264	0.80048	0.300264
1675	0.971379	0.300443	0.93144	0.300443	0.919977	0.300443	0.800301	0.300443
1676	0.971349	0.300623	0.931373	0.300623	0.919846	0.300623	0.800158	0.300623
1677	0.971318	0.300802	0.931271	0.300802	0.919762	0.300802	0.800038	0.300802
1678	0.971323	0.300981	0.931169	0.300981	0.919679	0.300981	0.799943	0.300981
1679	0.971317	0.301161	0.931138	0.301161	0.919596	0.301161	0.799788	0.301161
1680	0.971274	0.30134	0.931037	0.30134	0.919513	0.30134	0.799669	0.30134
1681	0.971244	0.30152	0.930947	0.30152	0.919347	0.30152	0.799562	0.30152
1682	0.971225	0.301699	0.930869	0.301699	0.919228	0.301699	0.799491	0.301699
1683	0.971135	0.301878	0.93072	0.301878	0.919145	0.301878	0.799384	0.301878
1684	0.971117	0.302058	0.930607	0.302058	0.919015	0.302058	0.799266	0.302058
1685	0.971086	0.302237	0.930493	0.302237	0.918921	0.302237	0.799172	0.302237
1686	0.971068	0.302416	0.930452	0.302416	0.918779	0.302416	0.79903	0.302416
1687	0.971014	0.302596	0.930315	0.302596	0.918649	0.302596	0.798864	0.302596
1688	0.970984	0.302775	0.930261	0.302775	0.918544	0.302775	0.798782	0.302775
1689	0.970942	0.302955	0.930196	0.302955	0.918402	0.302955	0.7987	0.302955
1690	0.970912	0.303134	0.929989	0.303134	0.918261	0.303134	0.798559	0.303134
1691	0.970893	0.303313	0.929924	0.303313	0.918073	0.303313	0.798465	0.303313
1692	0.970875	0.303493	0.929824	0.303493	0.918015	0.303493	0.798277	0.303493
1693	0.970821	0.303672	0.929735	0.303672	0.917969	0.303672	0.798148	0.303672
1694	0.970827	0.303851	0.929623	0.303851	0.917899	0.303851	0.797948	0.303851
1695	0.97082	0.304031	0.929558	0.304031	0.917747	0.304031	0.797855	0.304031
1696	0.97079	0.30421	0.929435	0.30421	0.917572	0.30421	0.797691	0.30421
1697	0.970761	0.304389	0.929359	0.304389	0.917455	0.304389	0.797563	0.304389
1698	0.970731	0.304569	0.929282	0.304569	0.91741	0.304569	0.797446	0.304569
1699	0.970701	0.304748	0.929194	0.304748	0.917258	0.304748	0.797295	0.304748
1700	0.970683	0.304928	0.929095	0.304928	0.917189	0.304928	0.797144	0.304928
1701	0.970641	0.305107	0.929078	0.305107	0.917085	0.305107	0.797016	0.305107
1702	0.970635	0.305286	0.928955	0.305286	0.916946	0.305286	0.796877	0.305286
1703	0.97064	0.305466	0.928903	0.305466	0.916854	0.305466	0.796667	0.305466
1704	0.970622	0.305645	0.928804	0.305645	0.916785	0.305645	0.796528	0.305645
1705	0.970604	0.305824	0.928705	0.305824	0.916681	0.305824	0.796472	0.305824
1706	0.97061	0.306004	0.928559	0.306004	0.916578	0.306004	0.796286	0.306004
1707	0.970615	0.306183	0.928484	0.306183	0.916381	0.306183	0.796101	0.306183
1708	0.970621	0.306363	0.928397	0.306363	0.916242	0.306363	0.795963	0.306363
1709	0.970591	0.306542	0.928368	0.306542	0.916162	0.306542	0.795848	0.306542
1710	0.970585	0.306721	0.928258	0.306721	0.916059	0.306721	0.795768	0.306721
1711	0.970579	0.306901	0.928242	0.306901	0.915863	0.306901	0.795654	0.306901
1712	0.970584	0.30708	0.928167	0.30708	0.915784	0.30708	0.79554	0.30708
1713	0.970567	0.307259	0.928115	0.307259	0.915634	0.307259	0.795426	0.307259
1714	0.970549	0.307439	0.928006	0.307439	0.915532	0.307439	0.795253	0.307439
1715	0.970519	0.307618	0.927943	0.307618	0.915348	0.307618	0.795139	0.307618
1716	0.970478	0.307797	0.927821	0.307797	0.915129	0.307797	0.795014	0.307797
1717	0.970426	0.307977	0.927735	0.307977	0.915027	0.307977	0.794877	0.307977
1718	0.970385	0.308156	0.927696	0.308156	0.914925	0.308156	0.79474	0.308156
1719	0.970378	0.308336	0.92768	0.308336	0.914835	0.308336	0.794674	0.308336
1720	0.970361	0.308515	0.927629	0.308515	0.914734	0.308515	0.794514	0.308515
1721	0.97032	0.308694	0.927555	0.308694	0.914586	0.308694	0.794378	0.308694
1722	0.970326	0.308874	0.927422	0.308874	0.914461	0.308874	0.794276	0.308874
1723	0.970262	0.309053	0.927337	0.309053	0.914348	0.309053	0.794129	0.309053
1724	0.970244	0.309232	0.927205	0.309232	0.914224	0.309232	0.79404	0.309232
1725	0.970226	0.309412	0.927096	0.309412	0.914088	0.309412	0.79395	0.309412
1726	0.970221	0.309591	0.927	0.309591	0.91401	0.309591	0.793861	0.309591
1727	0.970191	0.30977	0.926868	0.30977	0.913956	0.30977	0.793726	0.30977
1728	0.970174	0.30995	0.92676	0.30995	0.913797	0.30995	0.793579	0.30995
1729	0.970157	0.310129	0.926664	0.310129	0.913627	0.310129	0.79349	0.310129
1730	0.970128	0.310309	0.926579	0.310309	0.913515	0.310309	0.793401	0.310309
1731	0.97011	0.310488	0.926494	0.310488	0.913357	0.310488	0.793255	0.310488
1732	0.970127	0.310667	0.926456	0.310667	0.913211	0.310667	0.793086	0.310667
1733	0.970075	0.310847	0.926406	0.310847	0.913088	0.310847	0.792939	0.310847
1734	0.970023	0.311026	0.926287	0.311026	0.913	0.311026	0.792805	0.311026
1735	0.970006	0.311205	0.926168	0.311205	0.912819	0.311205	0.792683	0.311205
1736	0.969977	0.311385	0.926049	0.311385	0.912743	0.311385	0.79256	0.311385
1737	0.969949	0.311564	0.926011	0.311564	0.912563	0.311564	0.792449	0.311564
1738	0.969908	0.311744	0.925927	0.311744	0.912498	0.311744	0.79235	0.311744
1739	0.96988	0.311923	0.925797	0.311923	0.912445	0.311923	0.792228	0.311923
1740	0.969839	0.312102	0.925713	0.312102	0.912369	0.312102	0.792025	0.312102
1741	0.969811	0.312282	0.925641	0.312282	0.912293	0.312282	0.791904	0.312282
1742	0.969782	0.312461	0.925592	0.312461	0.912194	0.312461	0.791839	0.312461
1743	0.969754	0.31264	0.925509	0.31264	0.912026	0.31264	0.79166	0.31264
1744	0.969702	0.31282	0.925402	0.31282	0.911939	0.31282	0.791551	0.31282
1745	0.969651	0.312999	0.925319	0.312999	0.911818	0.312999	0.791406	0.312999
1746	0.969657	0.313178	0.925224	0.313178	0.911708	0.313178	0.791331	0.313178
1747	0.969617	0.313358	0.925141	0.313358	0.911644	0.313358	0.79121	0.313358
1748	0.9696	0.313537	0.925081	0.313537	0.911557	0.313537	0.791124	0.313537
1749	0.969549	0.313717	0.924987	0.313717	0.911425	0.313717	0.790946	0.313717
1750	0.969543	0.313896	0.924881	0.313896	0.911304	0.313896	0.790825	0.313896
1751	0.969549	0.314075	0.924832	0.314075	0.911138	0.314075	0.790682	0.314075
1752	0.969521	0.314255	0.924761	0.314255	0.91104	0.314255	0.790493	0.314255
1753	0.969515	0.314434	0.924713	0.314434	0.910908	0.314434	0.790339	0.314434
1754	0.96951	0.314613	0.924619	0.314613	0.910788	0.314613	0.790276	0.314613
1755	0.969505	0.314793	0.924491	0.314793	0.910668	0.314793	0.790133	0.314793
1756	0.969431	0.314972	0.924431	0.314972	0.910514	0.314972	0.790048	0.314972
1757	0.969391	0.315151	0.924338	0.315151	0.910394	0.315151	0.78994	0.315151
1758	0.969363	0.315331	0.924244	0.315331	0.910274	0.315331	0.789854	0.315331
1759	0.969358	0.31551	0.924196	0.31551	0.910234	0.31551	0.789735	0.31551
1760	0.969307	0.31569	0.924069	0.31569	0.910149	0.31569	0.789571	0.31569
1761	0.969268	0.315869	0.923987	0.315869	0.910098	0.315869	0.789395	0.315869
1762	0.969206	0.316048	0.92386	0.316048	0.909944	0.316048	0.78931	0.316048
1763	0.969133	0.316228	0.923835	0.316228	0.909768	0.316228	0.789214	0.316228
1764	0.969105	0.316407	0.923754	0.316407	0.909627	0.316407	0.789141	0.316407
1765	0.969088	0.316586	0.923638	0.316586	0.909508	0.316586	0.789	0.316586
1766	0.969094	0.316766	0.92358	0.316766	0.909457	0.316766	0.788904	0.316766
1767	0.969055	0.316945	0.923476	0.316945	0.909373	0.316945	0.788808	0.316945
1768	0.969061	0.317125	0.923361	0.317125	0.909232	0.317125	0.788747	0.317125
1769	0.969045	0.317304	0.923268	0.317304	0.90908	0.317304	0.788595	0.317304
1770	0.968995	0.317483	0.923165	0.317483	0.909018	0.317483	0.788454	0.317483
1771	0.968944	0.317663	0.923027	0.317663	0.908877	0.317663	0.788337	0.317663
1772	0.968883	0.317842	0.922924	0.317842	0.908737	0.317842	0.788185	0.317842
1773	0.968867	0.318021	0.922844	0.318021	0.908676	0.318021	0.788	0.318021
1774	0.968828	0.318201	0.922763	0.318201	0.908569	0.318201	0.78786	0.318201
1775	0.968823	0.31838	0.922705	0.31838	0.908474	0.31838	0.787698	0.31838
1776	0.968807	0.318559	0.922625	0.318559	0.908368	0.318559	0.787581	0.318559
1777	0.968745	0.318739	0.922488	0.318739	0.908262	0.318739	0.787397	0.318739
1778	0.968684	0.318918	0.922386	0.318918	0.908134	0.318918	0.78728	0.318918
1779	0.968623	0.319098	0.922294	0.319098	0.907938	0.319098	0.787164	0.319098
1780	0.96863	0.319277	0.922214	0.319277	0.907821	0.319277	0.787025	0.319277
1781	0.968557	0.319456	0.922135	0.319456	0.907705	0.319456	0.786897	0.319456
1782	0.968474	0.319636	0.922077	0.319636	0.907577	0.319636	0.786781	0.319636
1783	0.968424	0.319815	0.921941	0.319815	0.907393	0.319815	0.786677	0.319815
1784	0.968397	0.319994	0.921839	0.319994	0.90721	0.319994	0.786516	0.319994
1785	0.968359	0.320174	0.921726	0.320174	0.907082	0.320174	0.7864	0.320174
1786	0.968343	0.320353	0.921613	0.320353	0.90691	0.320353	0.786329	0.320353
1787	0.968338	0.320533	0.921523	0.320533	0.906783	0.320533	0.786225	0.320533
1788	0.968255	0.320712	0.921455	0.320712	0.906645	0.320712	0.786121	0.320712
1789	0.968262	0.320891	0.921354	0.320891	0.906496	0.320891	0.786039	0.320891
1790	0.968257	0.321071	0.92133	0.321071	0.90637	0.321071	0.785913	0.321071
1791	0.968242	0.32125	0.921229	0.32125	0.906299	0.32125	0.785809	0.32125
1792	0.968192	0.321429	0.921128	0.321429	0.906117	0.321429	0.785583	0.321429
1793	0.968165	0.321609	0.921005	0.321609	0.906002	0.321609	0.785423	0.321609
1794	0.968083	0.321788	0.920915	0.321788	0.905854	0.321788	0.785287	0.321788
1795	0.968023	0.321967	0.920848	0.321967	0.905728	0.321967	0.785139	0.321967
1796	0.967951	0.322147	0.920736	0.322147	0.905625	0.322147	0.785114	0.322147
1797	0.967902	0.322326	0.920613	0.322326	0.905499	0.322326	0.784955	0.322326
1798	0.96792	0.322506	0.920568	0.322506	0.905396	0.322506	0.784852	0.322506
1799	0.967894	0.322685	0.920446	0.322685	0.905215	0.322685	0.784672	0.322685
1800	0.967856	0.322864	0.920401	0.322864	0.905112	0.322864	0.784591	0.322864
1801	0.967852	0.323044	0.920323	0.323044	0.905009	0.323044	0.784422	0.323044
1802	0.967858	0.323223	0.920278	0.323223	0.904896	0.323223	0.784342	0.323223
1803	0.967843	0.323402	0.920189	0.323402	0.904738	0.323402	0.784206	0.323402
1804	0.967794	0.323582	0.920078	0.323582	0.904635	0.323582	0.784082	0.323582
1805	0.967768	0.323761	0.919934	0.323761	0.904489	0.323761	0.783958	0.323761
1806	0.967741	0.32394	0.919901	0.32394	0.904386	0.32394	0.783867	0.32394
1807	0.967715	0.32412	0.919802	0.32412	0.904207	0.32412	0.783721	0.32412
1808	0.967677	0.324299	0.919713	0.324299	0.904083	0.324299	0.783586	0.324299
1809	0.967607	0.324479	0.919581	0.324479	0.90397	0.324479	0.783551	0.324479
1810	0.967569	0.324658	0.919548	0.324658	0.903902	0.324658	0.783428	0.324658
1811	0.967521	0.324837	0.919526	0.324837	0.9038	0.324837	0.783315	0.324837
1812	0.967495	0.325017	0.919427	0.325017	0.903654	0.325017	0.783203	0.325017
1813	0.967458	0.325196	0.919262	0.325196	0.903564	0.325196	0.783113	0.325196
1814	0.967442	0.325375	0.919174	0.325375	0.90343	0.325375	0.783034	0.325375
1815	0.967394	0.325555	0.919119	0.325555	0.903285	0.325555	0.782956	0.325555
1816	0.967346	0.325734	0.918966	0.325734	0.903162	0.325734	0.782855	0.325734
1817	0.96732	0.325914	0.918834	0.325914	0.903006	0.325914	0.782765	0.325914
1818	0.967305	0.326093	0.918681	0.326093	0.902894	0.326093	0.782621	0.326093
1819	0.967279	0.326272	0.918659	0.326272	0.902805	0.326272	0.782487	0.326272
1820	0.967209	0.326452	0.918583	0.326452	0.902682	0.326452	0.782376	0.326452
1821	0.967172	0.326631	0.918474	0.326631	0.902571	0.326631	0.782177	0.326631
1822	0.967168	0.32681	0.918354	0.32681	0.902405	0.32681	0.782011	0.32681
1823	0.96711	0.32699	0.918278	0.32699	0.902294	0.32699	0.781867	0.32699
1824	0.967051	0.327169	0.918181	0.327169	0.902194	0.327169	0.781724	0.327169
1825	0.967036	0.327348	0.918149	0.327348	0.902061	0.327348	0.781537	0.327348
1826	0.967032	0.327528	0.918095	0.327528	0.901995	0.327528	0.781382	0.327528
1827	0.967006	0.327707	0.918052	0.327707	0.901862	0.327707	0.781305	0.327707
1828	0.96697	0.327887	0.917988	0.327887	0.901774	0.327887	0.781261	0.327887
1829	0.966944	0.328066	0.917912	0.328066	0.901641	0.328066	0.781118	0.328066
1830	0.966907	0.328245	0.917815	0.328245	0.901531	0.328245	0.780942	0.328245
1831	0.966849	0.328425	0.917762	0.328425	0.901388	0.328425	0.7808	0.328425
1832	0.966813	0.328604	0.917676	0.328604	0.901311	0.328604	0.780657	0.328604
1833	0.966754	0.328783	0.917622	0.328783	0.90119	0.328783	0.780493	0.328783
1834	0.96674	0.328963	0.917515	0.328963	0.901146	0.328963	0.780362	0.328963
1835	0.966725	0.329142	0.917429	0.329142	0.901069	0.329142	0.780242	0.329142
1836	0.966678	0.329321	0.91731	0.329321	0.900938	0.329321	0.780155	0.329321
1837	0.966696	0.329501	0.917257	0.329501	0.900763	0.329501	0.77997	0.329501
1838	0.966703	0.32968	0.917117	0.32968	0.900578	0.32968	0.77985	0.32968
1839	0.966678	0.32986	0.917054	0.32986	0.900512	0.32986	0.779698	0.32986
1840	0.966653	0.330039	0.916979	0.330039	0.900414	0.330039	0.779589	0.330039
1841	0.966627	0.330218	0.91685	0.330218	0.900251	0.330218	0.779427	0.330218
1842	0.966613	0.330398	0.916809	0.330398	0.90011	0.330398	0.77934	0.330398
1843	0.966577	0.330577	0.916724	0.330577	0.899903	0.330577	0.779221	0.330577
1844	0.96654	0.330756	0.916617	0.330756	0.899741	0.330756	0.779102	0.330756
1845	0.966494	0.330936	0.916521	0.330936	0.899578	0.330936	0.778951	0.330936
1846	0.966458	0.331115	0.916458	0.331115	0.899514	0.331115	0.778821	0.331115
1847	0.966389	0.331295	0.916363	0.331295	0.899395	0.331295	0.778714	0.331295
1848	0.966321	0.331474	0.916267	0.331474	0.899308	0.331474	0.778585	0.331474
1849	0.966274	0.331653	0.916215	0.331653	0.89919	0.331653	0.778488	0.331653
1850	0.966238	0.331833	0.916163	0.331833	0.899061	0.331833	0.778392	0.331833
1851	0.966181	0.332012	0.916068	0.332012	0.898931	0.332012	0.778263	0.332012
1852	0.966145	0.332191	0.915919	0.332191	0.898813	0.332191	0.778177	0.332191
1853	0.966099	0.332371	0.915889	0.332371	0.898706	0.332371	0.778081	0.332371
1854	0.966063	0.33255	0.915783	0.33255	0.898556	0.33255	0.777931	0.33255
1855	0.96606	0.332729	0.915645	0.332729	0.898416	0.332729	0.777868	0.332729
1856	0.966003	0.332909	0.915594	0.332909	0.898342	0.332909	0.777739	0.332909
1857	0.965945	0.333088	0.915488	0.333088	0.898213	0.333088	0.777547	0.333088
1858	0.965888	0.333268	0.915405	0.333268	0.898074	0.333268	0.777441	0.333268
1859	0.965864	0.333447	0.915332	0.333447	0.897957	0.333447	0.777313	0.333447
1860	0.965818	0.333626	0.915237	0.333626	0.89784	0.333626	0.777131	0.333626
1861	0.965739	0.333806	0.915111	0.333806	0.897734	0.333806	0.777026	0.333806
1862	0.965704	0.333985	0.91506	0.333985	0.89766	0.333985	0.77692	0.333985
1863	0.965658	0.334164	0.91502	0.334164	0.897553	0.334164	0.77675	0.334164
1864	0.965612	0.334344	0.914915	0.334344	0.897415	0.334344	0.776612	0.334344
1865	0.965545	0.334523	0.914832	0.334523	0.897299	0.334523	0.776431	0.334523
1866	0.96552	0.334703	0.91477	0.334703	0.897193	0.334703	0.776251	0.334703
1867	0.965496	0.334882	0.91472	0.334882	0.89713	0.334882	0.776157	0.334882
1868	0.965461	0.335061	0.914626	0.335061	0.896971	0.335061	0.77603	0.335061
1869	0.965394	0.335241	0.914554	0.335241	0.896866	0.335241	0.775947	0.335241
1870	0.96538	0.33542	0.91445	0.33542	0.896782	0.33542	0.775821	0.33542
1871	0.965377	0.335599	0.914325	0.335599	0.896698	0.335599	0.775716	0.335599
1872	0.965332	0.335779	0.9142	0.335779	0.896582	0.335779	0.775537	0.335779
1873	0.965307	0.335958	0.914107	0.335958	0.896488	0.335958	0.775422	0.335958
1874	0.965315	0.336137	0.913992	0.336137	0.896351	0.336137	0.775296	0.336137
1875	0.96527	0.336317	0.913868	0.336317	0.896161	0.336317	0.775213	0.336317
1876	0.965246	0.336496	0.913764	0.336496	0.896078	0.336496	0.775088	0.336496
1877	0.9652	0.336676	0.913672	0.336676	0.895984	0.336676	0.774984	0.336676
1878	0.965197	0.336855	0.913569	0.336855	0.895912	0.336855	0.77488	0.336855
1879	0.965205	0.337034	0.913497	0.337034	0.895807	0.337034	0.774723	0.337034
1880	0.965181	0.337214	0.913426	0.337214	0.895639	0.337214	0.774556	0.337214
1881	0.965136	0.337393	0.913281	0.337393	0.895504	0.337393	0.774452	0.337393
1882	0.965133	0.337572	0.9132	0.337572	0.89541	0.337572	0.774285	0.337572
1883	0.96513	0.337752	0.913118	0.337752	0.895285	0.337752	0.774203	0.337752
1884	0.965075	0.337931	0.912995	0.337931	0.89516	0.337931	0.774058	0.337931
1885	0.965061	0.33811	0.912935	0.33811	0.895089	0.33811	0.773902	0.33811
1886	0.965027	0.33829	0.912864	0.33829	0.894964	0.33829	0.773703	0.33829
1887	0.964992	0.338469	0.912783	0.338469	0.894818	0.338469	0.77359	0.338469
1888	0.964979	0.338649	0.912681	0.338649	0.894705	0.338649	0.773477	0.338649
1889	0.964913	0.338828	0.912558	0.338828	0.894612	0.338828	0.773311	0.338828
1890	0.9649	0.339007	0.912519	0.339007	0.894467	0.339007	0.773251	0.339007
1891	0.964876	0.339187	0.912471	0.339187	0.894332	0.339187	0.773096	0.339187
1892	0.964852	0.339366	0.912411	0.339366	0.894229	0.339366	0.772899	0.339366
1893	0.964755	0.339545	0.912267	0.339545	0.894127	0.339545	0.772744	0.339545
1894	0.964721	0.339725	0.912197	0.339725	0.894045	0.339725	0.772579	0.339725
1895	0.964718	0.339904	0.912106	0.339904	0.893943	0.339904	0.772477	0.339904
1896	0.964684	0.340084	0.911952	0.340084	0.89382	0.340084	0.772365	0.340084
1897	0.964671	0.340263	0.911862	0.340263	0.893707	0.340263	0.772295	0.340263
1898	0.964647	0.340442	0.911834	0.340442	0.893531	0.340442	0.77212	0.340442
1899	0.964655	0.340622	0.911733	0.340622	0.893377	0.340622	0.77204	0.340622
1900	0.964632	0.340801	0.911643	0.340801	0.893306	0.340801	0.771834	0.340801
1901	0.964619	0.34098	0.911521	0.34098	0.893205	0.34098	0.771723	0.34098
1902	0.964596	0.34116	0.911463	0.34116	0.893093	0.34116	0.771611	0.34116
1903	0.964562	0.341339	0.911351	0.341339	0.893054	0.341339	0.771521	0.341339
1904	0.964528	0.341518	0.911324	0.341518	0.892921	0.341518	0.771452	0.341518
1905	0.964494	0.341698	0.911224	0.341698	0.892831	0.341698	0.77132	0.341698
1906	0.964428	0.341877	0.911134	0.341877	0.89274	0.341877	0.771241	0.341877
1907	0.964384	0.342057	0.911013	0.342057	0.892544	0.342057	0.771088	0.342057
1908	0.96433	0.342236	0.910871	0.342236	0.892349	0.342236	0.770935	0.342236
1909	0.964306	0.342415	0.910802	0.342415	0.892238	0.342415	0.770888	0.342415
1910	0.964252	0.342595	0.910692	0.342595	0.892127	0.342595	0.770767	0.342595
1911	0.964176	0.342774	0.910561	0.342774	0.892005	0.342774	0.770636	0.342774
1912	0.964111	0.342953	0.910461	0.342953	0.891853	0.342953	0.770546	0.342953
1913	0.964078	0.343133	0.910362	0.343133	0.891679	0.343133	0.770478	0.343133
1914	0.964055	0.343312	0.910304	0.343312	0.891537	0.343312	0.770295	0.343312
1915	0.964011	0.343491	0.910215	0.343491	0.891427	0.343491	0.770185	0.343491
1916	0.964019	0.343671	0.910199	0.343671	0.891327	0.343671	0.770086	0.343671
1917	0.963975	0.34385	0.910121	0.34385	0.891237	0.34385	0.769966	0.34385
1918	0.963952	0.34403	0.910074	0.34403	0.891096	0.34403	0.769825	0.34403
1919	0.963919	0.344209	0.910006	0.344209	0.890892	0.344209	0.769685	0.344209
1920	0.963875	0.344388	0.909907	0.344388	0.890762	0.344388	0.769554	0.344388
1921	0.963884	0.344568	0.909819	0.344568	0.890579	0.344568	0.769383	0.344568
1922	0.96383	0.344747	0.90972	0.344747	0.890511	0.344747	0.769274	0.344747
1923	0.963807	0.344926	0.909642	0.344926	0.89037	0.344926	0.769186	0.344926
1924	0.963753	0.345106	0.909564	0.345106	0.890219	0.345106	0.769015	0.345106
1925	0.963709	0.345285	0.909476	0.345285	0.890058	0.345285	0.768906	0.345285
1926	0.963697	0.345465	0.909347	0.345465	0.889928	0.345465	0.768756	0.345465
1927	0.963685	0.345644	0.909165	0.345644	0.88982	0.345644	0.768617	0.345644
1928	0.963673	0.345823	0.909078	0.345823	0.889648	0.345823	0.768529	0.345823
1929	0.96364	0.346003	0.909052	0.346003	0.889488	0.346003	0.76839	0.346003
1930	0.963596	0.346182	0.908985	0.346182	0.889328	0.346182	0.768293	0.346182
1931	0.963553	0.346361	0.90897	0.346361	0.889178	0.346361	0.768123	0.346361
1932	0.96351	0.346541	0.908935	0.346541	0.889028	0.346541	0.768004	0.346541
1933	0.963466	0.34672	0.908847	0.34672	0.888868	0.34672	0.767866	0.34672
1934	0.963444	0.346899	0.908781	0.346899	0.888729	0.346899	0.767779	0.346899
1935	0.963422	0.347079	0.908652	0.347079	0.888601	0.347079	0.767672	0.347079
1936	0.963389	0.347258	0.908544	0.347258	0.888493	0.347258	0.767533	0.347258
1937	0.963335	0.347438	0.908416	0.347438	0.888344	0.347438	0.767375	0.347438
1938	0.963313	0.347617	0.908329	0.347617	0.888205	0.347617	0.767309	0.347617
1939	0.96326	0.347796	0.908284	0.347796	0.888077	0.347796	0.767212	0.347796
1940	0.963186	0.347976	0.908269	0.347976	0.887898	0.347976	0.767085	0.347976
1941	0.963143	0.348155	0.908172	0.348155	0.887729	0.348155	0.766896	0.348155
1942	0.963111	0.348334	0.908085	0.348334	0.887612	0.348334	0.76681	0.348334
1943	0.963088	0.348514	0.907978	0.348514	0.887495	0.348514	0.766662	0.348514
1944	0.963066	0.348693	0.907923	0.348693	0.887326	0.348693	0.766607	0.348693
1945	0.963034	0.348872	0.907847	0.348872	0.887199	0.348872	0.766491	0.348872
1946	0.963022	0.349052	0.90774	0.349052	0.887062	0.349052	0.766364	0.349052
1947	0.962969	0.349231	0.907592	0.349231	0.886914	0.349231	0.766186	0.349231
1948	0.962906	0.349411	0.907475	0.349411	0.886788	0.349411	0.765998	0.349411
1949	0.962874	0.34959	0.907389	0.34959	0.886651	0.34959	0.76578	0.34959
1950	0.962841	0.349769	0.907304	0.349769	0.886483	0.349769	0.765643	0.349769
1951	0.962819	0.349949	0.907187	0.349949	0.886418	0.349949	0.765518	0.349949
1952	0.962787	0.350128	0.90706	0.350128	0.886282	0.350128	0.765392	0.350128
1953	0.962786	0.350307	0.906934	0.350307	0.886156	0.350307	0.765328	0.350307
1954	0.962743	0.350487	0.906808	0.350487	0.88603	0.350487	0.765222	0.350487
1955	0.962732	0.350666	0.906691	0.350666	0.885894	0.350666	0.765097	0.350666
1956	0.96272	0.350846	0.906606	0.350846	0.885748	0.350846	0.764931	0.350846
1957	0.962688	0.351025	0.906501	0.351025	0.885591	0.351025	0.764826	0.351025
1958	0.962677	0.351204	0.906446	0.351204	0.885466	0.351204	0.764742	0.351204
1959	0.962655	0.351384	0.906321	0.351384	0.885361	0.351384	0.764699	0.351384
1960	0.962602	0.351563	0.906195	0.351563	0.885277	0.351563	0.764502	0.351563
1961	0.96253	0.351742	0.906151	0.351742	0.885213	0.351742	0.764408	0.351742
1962	0.962498	0.351922	0.906076	0.351922	0.885088	0.351922	0.764284	0.351922
1963	0.962435	0.352101	0.905992	0.352101	0.884943	0.352101	0.764108	0.352101
1964	0.962393	0.35228	0.905928	0.35228	0.884828	0.35228	0.764004	0.35228
1965	0.962321	0.35246	0.905813	0.35246	0.884683	0.35246	0.76388	0.35246
1966	0.962259	0.352639	0.905728	0.352639	0.884518	0.352639	0.763807	0.352639
1967	0.962207	0.352819	0.905644	0.352819	0.884353	0.352819	0.763663	0.352819
1968	0.962155	0.352998	0.90556	0.352998	0.884219	0.352998	0.763569	0.352998
1969	0.962103	0.353177	0.905435	0.353177	0.884095	0.353177	0.763395	0.353177
1970	0.962051	0.353357	0.905372	0.353357	0.88395	0.353357	0.763322	0.353357
1971	0.96202	0.353536	0.905277	0.353536	0.883786	0.353536	0.763229	0.353536
1972	0.961988	0.353715	0.905173	0.353715	0.883683	0.353715	0.763157	0.353715
1973	0.961947	0.353895	0.905069	0.353895	0.883509	0.353895	0.763054	0.353895
1974	0.961925	0.354074	0.905006	0.354074	0.883355	0.354074	0.762941	0.354074
1975	0.961924	0.354254	0.904953	0.354254	0.883211	0.354254	0.762848	0.354254
1976	0.961923	0.354433	0.904859	0.354433	0.883068	0.354433	0.762735	0.354433
1977	0.961902	0.354612	0.904746	0.354612	0.882955	0.354612	0.762623	0.354612
1978	0.961831	0.354792	0.904652	0.354792	0.882873	0.354792	0.762439	0.354792
1979	0.961749	0.354971	0.904569	0.354971	0.88272	0.354971	0.762276	0.354971
1980	0.961687	0.35515	0.904516	0.35515	0.882627	0.35515	0.762204	0.35515
1981	0.961666	0.35533	0.904413	0.35533	0.882495	0.35533	0.762042	0.35533
1982	0.961645	0.355509	0.90433	0.355509	0.882352	0.355509	0.761889	0.355509
1983	0.961584	0.355688	0.904227	0.355688	0.88222	0.355688	0.761757	0.355688
1984	0.961523	0.355868	0.904094	0.355868	0.882058	0.355868	0.761615	0.355868
1985	0.961481	0.356047	0.903961	0.356047	0.881936	0.356047	0.761534	0.356047
1986	0.96143	0.356227	0.903858	0.356227	0.881774	0.356227	0.761442	0.356227
1987	0.961399	0.356406	0.903745	0.356406	0.881672	0.356406	0.761281	0.356406
1988	0.961308	0.356585	0.903643	0.356585	0.88154	0.356585	0.761099	0.356585
1989	0.961257	0.356765	0.903591	0.356765	0.881399	0.356765	0.761088	0.356765
1990	0.961237	0.356944	0.903498	0.356944	0.881298	0.356944	0.760927	0.356944
1991	0.961186	0.357123	0.903386	0.357123	0.881156	0.357123	0.760786	0.357123
1992	0.961145	0.357303	0.903284	0.357303	0.881035	0.357303	0.760695	0.357303
1993	0.961124	0.357482	0.903152	0.357482	0.880955	0.357482	0.760534	0.357482
1994	0.961134	0.357661	0.90306	0.357661	0.880864	0.357661	0.760454	0.357661
1995	0.961073	0.357841	0.902998	0.357841	0.880743	0.357841	0.760353	0.357841
1996	0.961012	0.35802	0.902887	0.35802	0.880652	0.35802	0.760263	0.35802
1997	0.960972	0.3582	0.902785	0.3582	0.880542	0.3582	0.760093	0.3582
1998	0.960971	0.358379	0.902654	0.358379	0.880452	0.358379	0.759942	0.358379
[truncated: 3,577 more rows]

## Sheet: bacillus
	Casanovo_bm_precision	Casanovo_bm_coverage	PointNovo_precision	PointNovo_coverage	DeepNovo_precision	DeepNovo_coverage	Novor_precision	Novor_coverage
0	1	3.60097e-06	1	3.60097e-06	1	3.60097e-06	0	3.60097e-06
1	1	0.000183649	0.980392	0.000183649	1	0.000183649	0.921569	0.000183649
2	0.990099	0.000363698	0.990099	0.000363698	0.990099	0.000363698	0.950495	0.000363698
3	0.993377	0.000543746	0.97351	0.000543746	0.986755	0.000543746	0.94702	0.000543746
4	0.99005	0.000723795	0.9801	0.000723795	0.985075	0.000723795	0.950249	0.000723795
5	0.992032	0.000903843	0.984064	0.000903843	0.984064	0.000903843	0.944223	0.000903843
6	0.990033	0.00108389	0.980066	0.00108389	0.983389	0.00108389	0.946844	0.00108389
7	0.991453	0.00126394	0.982906	0.00126394	0.985755	0.00126394	0.948718	0.00126394
8	0.992519	0.00144399	0.985037	0.00144399	0.987531	0.00144399	0.947631	0.00144399
9	0.988914	0.00162404	0.986696	0.00162404	0.986696	0.00162404	0.94235	0.00162404
10	0.988024	0.00180409	0.988024	0.00180409	0.988024	0.00180409	0.942116	0.00180409
11	0.987296	0.00198413	0.989111	0.00198413	0.987296	0.00198413	0.941924	0.00198413
12	0.985025	0.00216418	0.990017	0.00216418	0.986689	0.00216418	0.9401	0.00216418
13	0.984639	0.00234423	0.990783	0.00234423	0.987711	0.00234423	0.938556	0.00234423
14	0.985735	0.00252428	0.991441	0.00252428	0.987161	0.00252428	0.940086	0.00252428
15	0.986684	0.00270433	0.992011	0.00270433	0.986684	0.00270433	0.94008	0.00270433
16	0.986267	0.00288438	0.992509	0.00288438	0.987516	0.00288438	0.938826	0.00288438
17	0.987074	0.00306442	0.992949	0.00306442	0.988249	0.00306442	0.936545	0.00306442
18	0.985572	0.00324447	0.993341	0.00324447	0.987791	0.00324447	0.934517	0.00324447
19	0.98633	0.00342452	0.991588	0.00342452	0.988433	0.00342452	0.935857	0.00342452
20	0.984016	0.00360457	0.991009	0.00360457	0.988012	0.00360457	0.937063	0.00360457
21	0.984776	0.00378462	0.990485	0.00378462	0.987631	0.00378462	0.937203	0.00378462
22	0.983651	0.00396467	0.990009	0.00396467	0.987284	0.00396467	0.93733	0.00396467
23	0.984361	0.00414472	0.990443	0.00414472	0.986968	0.00414472	0.937446	0.00414472
24	0.985012	0.00432476	0.990008	0.00432476	0.98751	0.00432476	0.938385	0.00432476
25	0.984812	0.00450481	0.990408	0.00450481	0.98801	0.00450481	0.93765	0.00450481
26	0.984627	0.00468486	0.990776	0.00468486	0.987702	0.00468486	0.936203	0.00468486
27	0.985196	0.00486491	0.990377	0.00486491	0.988157	0.00486491	0.936343	0.00486491
28	0.984297	0.00504496	0.990721	0.00504496	0.987866	0.00504496	0.937188	0.00504496
29	0.984838	0.00522501	0.990351	0.00522501	0.986216	0.00522501	0.937285	0.00522501
30	0.984677	0.00540506	0.990673	0.00540506	0.986676	0.00540506	0.936709	0.00540506
31	0.984526	0.0055851	0.990974	0.0055851	0.987105	0.0055851	0.93617	0.0055851
32	0.98376	0.00576515	0.990631	0.00576515	0.987508	0.00576515	0.937539	0.00576515
33	0.984252	0.0059452	0.990915	0.0059452	0.987886	0.0059452	0.936402	0.0059452
34	0.984715	0.00612525	0.991182	0.00612525	0.987654	0.00612525	0.937684	0.00612525
35	0.985151	0.0063053	0.991433	0.0063053	0.987436	0.0063053	0.938321	0.0063053
36	0.985564	0.00648535	0.991116	0.00648535	0.987785	0.00648535	0.940033	0.00648535
37	0.985954	0.00666539	0.991356	0.00666539	0.987574	0.00666539	0.941113	0.00666539
38	0.985797	0.00684544	0.991057	0.00684544	0.987375	0.00684544	0.94161	0.00684544
39	0.985648	0.00702549	0.991287	0.00702549	0.987699	0.00702549	0.941056	0.00702549
40	0.986007	0.00720554	0.991504	0.00720554	0.988006	0.00720554	0.94053	0.00720554
41	0.985861	0.00738559	0.991711	0.00738559	0.987323	0.00738559	0.94198	0.00738559
42	0.985245	0.00756564	0.990957	0.00756564	0.987625	0.00756564	0.942884	0.00756564
43	0.985588	0.00774569	0.991167	0.00774569	0.987448	0.00774569	0.941887	0.00774569
44	0.985915	0.00792573	0.991368	0.00792573	0.987733	0.00792573	0.942299	0.00792573
45	0.986228	0.00810578	0.991559	0.00810578	0.988005	0.00810578	0.942692	0.00810578
46	0.986528	0.00828583	0.991743	0.00828583	0.988266	0.00828583	0.943937	0.00828583
47	0.986389	0.00846588	0.991918	0.00846588	0.98809	0.00846588	0.943003	0.00846588
48	0.986672	0.00864593	0.99167	0.00864593	0.987922	0.00864593	0.941274	0.00864593
49	0.986128	0.00882598	0.99184	0.00882598	0.988168	0.00882598	0.941656	0.00882598
50	0.986006	0.00900602	0.992003	0.00900602	0.988405	0.00900602	0.942023	0.00900602
51	0.98628	0.00918607	0.99216	0.00918607	0.988632	0.00918607	0.941984	0.00918607
52	0.986159	0.00936612	0.991926	0.00936612	0.988466	0.00936612	0.942714	0.00936612
53	0.98642	0.00954617	0.991324	0.00954617	0.987929	0.00954617	0.943418	0.00954617
54	0.986301	0.00972622	0.991114	0.00972622	0.988153	0.00972622	0.942984	0.00972622
55	0.98655	0.00990627	0.991276	0.00990627	0.988368	0.00990627	0.943657	0.00990627
56	0.986433	0.0100863	0.991075	0.0100863	0.988576	0.0100863	0.942878	0.0100863
57	0.98597	0.0102664	0.99088	0.0102664	0.988776	0.0102664	0.942476	0.0102664
58	0.985867	0.0104464	0.991038	0.0104464	0.988969	0.0104464	0.942778	0.0104464
59	0.985768	0.0106265	0.991189	0.0106265	0.989156	0.0106265	0.943409	0.0106265
60	0.985005	0.0108065	0.991336	0.0108065	0.989337	0.0108065	0.943685	0.0108065
61	0.985251	0.0109866	0.991478	0.0109866	0.989184	0.0109866	0.94297	0.0109866
62	0.985489	0.0111666	0.991616	0.0111666	0.989036	0.0111666	0.942599	0.0111666
63	0.985719	0.0113467	0.991431	0.0113467	0.988575	0.0113467	0.942558	0.0113467
64	0.985629	0.0115267	0.991565	0.0115267	0.988441	0.0115267	0.94283	0.0115267
65	0.985235	0.0117068	0.991387	0.0117068	0.988311	0.0117068	0.94371	0.0117068
66	0.985156	0.0118868	0.991518	0.0118868	0.988488	0.0118868	0.944562	0.0118868
67	0.984781	0.0120668	0.991644	0.0120668	0.98866	0.0120668	0.944196	0.0120668
68	0.98471	0.0122469	0.991767	0.0122469	0.988533	0.0122469	0.944428	0.0122469
69	0.984642	0.0124269	0.991597	0.0124269	0.988699	0.0124269	0.944943	0.0124269
70	0.984861	0.012607	0.991717	0.012607	0.98886	0.012607	0.945444	0.012607
71	0.984511	0.012787	0.991833	0.012787	0.988736	0.012787	0.945931	0.012787
72	0.984726	0.0129671	0.991114	0.0129671	0.988337	0.0129671	0.945571	0.0129671
73	0.984662	0.0131471	0.991235	0.0131471	0.988222	0.0131471	0.944399	0.0131471
74	0.984599	0.0133272	0.991083	0.0133272	0.988382	0.0133272	0.944339	0.0133272
75	0.984537	0.0135072	0.990936	0.0135072	0.988536	0.0135072	0.942949	0.0135072
76	0.984741	0.0136873	0.991055	0.0136873	0.988687	0.0136873	0.94291	0.0136873
77	0.984679	0.0138673	0.991171	0.0138673	0.988574	0.0138673	0.943391	0.0138673
78	0.984619	0.0140474	0.991028	0.0140474	0.988464	0.0140474	0.943092	0.0140474
79	0.984814	0.0142274	0.990888	0.0142274	0.988357	0.0142274	0.943052	0.0142274
80	0.985004	0.0144075	0.991002	0.0144075	0.988003	0.0144075	0.943264	0.0144075
81	0.984942	0.0145875	0.991113	0.0145875	0.988151	0.0145875	0.942977	0.0145875
82	0.985126	0.0147676	0.991222	0.0147676	0.988052	0.0147676	0.942941	0.0147676
83	0.984823	0.0149476	0.991327	0.0149476	0.987955	0.0149476	0.942183	0.0149476
84	0.985004	0.0151277	0.991431	0.0151277	0.988098	0.0151277	0.942633	0.0151277
85	0.984709	0.0153077	0.991531	0.0153077	0.988238	0.0153077	0.943072	0.0153077
86	0.984887	0.0154878	0.99163	0.0154878	0.988375	0.0154878	0.942804	0.0154878
87	0.984371	0.0156678	0.991726	0.0156678	0.988279	0.0156678	0.942312	0.0156678
88	0.984322	0.0158479	0.99182	0.0158479	0.988185	0.0158479	0.942059	0.0158479
89	0.984273	0.0160279	0.991912	0.0160279	0.988317	0.0160279	0.942035	0.0160279
90	0.984226	0.016208	0.991557	0.016208	0.988225	0.016208	0.941791	0.016208
91	0.98396	0.016388	0.99165	0.016388	0.987915	0.016388	0.941332	0.016388
92	0.984134	0.0165681	0.991741	0.0165681	0.988046	0.0165681	0.941752	0.0165681
93	0.984304	0.0167481	0.991615	0.0167481	0.98796	0.0167481	0.941733	0.0167481
94	0.984259	0.0169282	0.991491	0.0169282	0.987875	0.0169282	0.941289	0.0169282
95	0.984424	0.0171082	0.99116	0.0171082	0.988003	0.0171082	0.941276	0.0171082
96	0.984587	0.0172883	0.991044	0.0172883	0.988127	0.0172883	0.941887	0.0172883
97	0.984745	0.0174683	0.991136	0.0174683	0.98825	0.0174683	0.941249	0.0174683
98	0.984697	0.0176484	0.991226	0.0176484	0.98837	0.0176484	0.941032	0.0176484
99	0.98465	0.0178284	0.991113	0.0178284	0.988487	0.0178284	0.941022	0.0178284
100	0.984803	0.0180084	0.991202	0.0180084	0.988002	0.0180084	0.941412	0.0180084
101	0.984558	0.0181885	0.990893	0.0181885	0.987923	0.0181885	0.941596	0.0181885
102	0.984513	0.0183685	0.990982	0.0183685	0.987649	0.0183685	0.942168	0.0183685
103	0.984275	0.0185486	0.99107	0.0185486	0.987769	0.0185486	0.942341	0.0185486
104	0.984234	0.0187286	0.991156	0.0187286	0.987887	0.0187286	0.941934	0.0187286
105	0.984384	0.0189087	0.991049	0.0189087	0.988002	0.0189087	0.942106	0.0189087
106	0.984343	0.0190887	0.991134	0.0190887	0.988115	0.0190887	0.942086	0.0190887
107	0.984489	0.0192688	0.991217	0.0192688	0.987853	0.0192688	0.942254	0.0192688
108	0.984632	0.0194488	0.991113	0.0194488	0.987595	0.0194488	0.942048	0.0194488
109	0.984773	0.0196289	0.991011	0.0196289	0.987342	0.0196289	0.942029	0.0196289
110	0.984912	0.0198089	0.990911	0.0198089	0.987093	0.0198089	0.942011	0.0198089
111	0.985048	0.019989	0.990993	0.019989	0.987029	0.019989	0.942353	0.019989
112	0.984824	0.020169	0.991073	0.020169	0.986788	0.020169	0.941975	0.020169
113	0.984958	0.0203491	0.991152	0.0203491	0.986905	0.0203491	0.942311	0.0203491
114	0.98509	0.0205291	0.99123	0.0205291	0.98702	0.0205291	0.941589	0.0205291
115	0.98522	0.0207092	0.991132	0.0207092	0.986611	0.0207092	0.941749	0.0207092
116	0.985347	0.0208892	0.991208	0.0208892	0.986554	0.0208892	0.941907	0.0208892
117	0.985302	0.0210693	0.991113	0.0210693	0.986156	0.0210693	0.94189	0.0210693
118	0.985426	0.0212493	0.991018	0.0212493	0.986274	0.0212493	0.942044	0.0212493
119	0.985549	0.0214294	0.991094	0.0214294	0.986389	0.0214294	0.942027	0.0214294
120	0.985502	0.0216094	0.991168	0.0216094	0.986502	0.0216094	0.941843	0.0216094
121	0.985457	0.0217895	0.991076	0.0217895	0.986449	0.0217895	0.941167	0.0217895
122	0.985084	0.0219695	0.991149	0.0219695	0.98656	0.0219695	0.940829	0.0219695
123	0.985043	0.0221496	0.991221	0.0221496	0.986669	0.0221496	0.940497	0.0221496
124	0.985002	0.0223296	0.991292	0.0223296	0.986776	0.0223296	0.940493	0.0223296
125	0.984962	0.0225097	0.991361	0.0225097	0.986882	0.0225097	0.94001	0.0225097
126	0.984923	0.0226897	0.99143	0.0226897	0.986827	0.0226897	0.939851	0.0226897
127	0.984884	0.0228698	0.991497	0.0228698	0.986774	0.0228698	0.939537	0.0228698
128	0.984846	0.0230498	0.991564	0.0230498	0.986877	0.0230498	0.939697	0.0230498
129	0.984809	0.0232299	0.991474	0.0232299	0.986979	0.0232299	0.939234	0.0232299
130	0.984772	0.0234099	0.99154	0.0234099	0.987079	0.0234099	0.939548	0.0234099
131	0.984735	0.02359	0.991299	0.02359	0.987178	0.02359	0.939551	0.02359
132	0.984548	0.02377	0.991365	0.02377	0.98682	0.02377	0.9391	0.02377
133	0.984664	0.02395	0.99143	0.02395	0.986769	0.02395	0.939257	0.02395
134	0.98448	0.0241301	0.991494	0.0241301	0.986718	0.0241301	0.939561	0.0241301
135	0.984447	0.0243101	0.991557	0.0243101	0.986669	0.0243101	0.939268	0.0243101
136	0.984414	0.0244902	0.991472	0.0244902	0.98662	0.0244902	0.939421	0.0244902
137	0.984236	0.0246702	0.991534	0.0246702	0.986571	0.0246702	0.939133	0.0246702
138	0.98435	0.0248503	0.991595	0.0248503	0.986379	0.0248503	0.939139	0.0248503
139	0.984319	0.0250303	0.991512	0.0250303	0.986477	0.0250303	0.938858	0.0250303
140	0.984145	0.0252104	0.991573	0.0252104	0.986431	0.0252104	0.938437	0.0252104
141	0.984258	0.0253904	0.991632	0.0253904	0.986243	0.0253904	0.938307	0.0253904
142	0.983946	0.0255705	0.991691	0.0255705	0.98634	0.0255705	0.938319	0.0255705
143	0.983778	0.0257505	0.991749	0.0257505	0.986435	0.0257505	0.93833	0.0257505
144	0.983613	0.0259306	0.991668	0.0259306	0.98653	0.0259306	0.938342	0.0259306
145	0.983588	0.0261106	0.991449	0.0261106	0.986209	0.0261106	0.938353	0.0261106
146	0.983701	0.0262907	0.991508	0.0262907	0.986303	0.0262907	0.93768	0.0262907
147	0.983676	0.0264707	0.991566	0.0264707	0.986396	0.0264707	0.937287	0.0264707
148	0.983786	0.0266508	0.991623	0.0266508	0.986218	0.0266508	0.937171	0.0266508
149	0.983761	0.0268308	0.991679	0.0268308	0.986176	0.0268308	0.937324	0.0268308
150	0.983736	0.0270109	0.991601	0.0270109	0.986135	0.0270109	0.936808	0.0270109
151	0.983843	0.0271909	0.991657	0.0271909	0.986095	0.0271909	0.936962	0.0271909
152	0.983818	0.027371	0.991712	0.027371	0.986186	0.027371	0.936982	0.027371
153	0.983924	0.027551	0.991766	0.027551	0.986146	0.027551	0.937132	0.027551
154	0.983898	0.0277311	0.99156	0.0277311	0.986236	0.0277311	0.937021	0.0277311
155	0.984002	0.0279111	0.991614	0.0279111	0.986324	0.0279111	0.937169	0.0279111
156	0.983976	0.0280912	0.99154	0.0280912	0.986412	0.0280912	0.937444	0.0280912
157	0.983951	0.0282712	0.991593	0.0282712	0.986499	0.0282712	0.937333	0.0282712
158	0.984053	0.0284513	0.99152	0.0284513	0.986584	0.0284513	0.937729	0.0284513
159	0.984027	0.0286313	0.991322	0.0286313	0.986668	0.0286313	0.937366	0.0286313
160	0.984002	0.0288114	0.991251	0.0288114	0.986627	0.0288114	0.937133	0.0288114
161	0.984101	0.0289914	0.991181	0.0289914	0.98671	0.0289914	0.936902	0.0289914
162	0.984199	0.0291715	0.991236	0.0291715	0.986792	0.0291715	0.937045	0.0291715
163	0.984174	0.0293515	0.991167	0.0293515	0.98675	0.0293515	0.936818	0.0293515
164	0.98427	0.0295315	0.990977	0.0295315	0.986831	0.0295315	0.936349	0.0295315
165	0.984123	0.0297116	0.991031	0.0297116	0.986911	0.0297116	0.936371	0.0297116
166	0.984098	0.0298916	0.991085	0.0298916	0.98699	0.0298916	0.936273	0.0298916
167	0.983954	0.0300717	0.991019	0.0300717	0.986828	0.0300717	0.936175	0.0300717
168	0.983692	0.0302517	0.991072	0.0302517	0.986787	0.0302517	0.936198	0.0302517
169	0.983671	0.0304318	0.99077	0.0304318	0.986865	0.0304318	0.936102	0.0304318
170	0.983767	0.0306118	0.990825	0.0306118	0.986707	0.0306118	0.935772	0.0306118
171	0.983511	0.0307919	0.990644	0.0307919	0.986668	0.0307919	0.93568	0.0307919
172	0.983374	0.0309719	0.990699	0.0309719	0.986746	0.0309719	0.935589	0.0309719
173	0.983355	0.031152	0.990406	0.031152	0.986822	0.031152	0.93573	0.031152
174	0.98345	0.031332	0.990461	0.031332	0.986783	0.031332	0.935869	0.031332
175	0.98343	0.0315121	0.990515	0.0315121	0.986859	0.0315121	0.935893	0.0315121
176	0.983411	0.0316921	0.990569	0.0316921	0.98682	0.0316921	0.93603	0.0316921
177	0.983279	0.0318722	0.990623	0.0318722	0.986894	0.0318722	0.936052	0.0318722
178	0.983148	0.0320522	0.990675	0.0320522	0.986743	0.0320522	0.935401	0.0320522
179	0.98313	0.0322323	0.990727	0.0322323	0.986817	0.0322323	0.935203	0.0322323
180	0.983002	0.0324123	0.990779	0.0324123	0.986668	0.0324123	0.934563	0.0324123
181	0.982985	0.0325924	0.990719	0.0325924	0.986742	0.0325924	0.934482	0.0325924
182	0.982859	0.0327724	0.99077	0.0327724	0.986705	0.0327724	0.934403	0.0327724
183	0.982953	0.0329525	0.990821	0.0329525	0.986668	0.0329525	0.934215	0.0329525
184	0.982937	0.0331325	0.990762	0.0331325	0.986415	0.0331325	0.933812	0.0331325
185	0.982488	0.0333126	0.990812	0.0333126	0.98638	0.0333126	0.933737	0.0333126
186	0.982475	0.0334926	0.990861	0.0334926	0.986131	0.0334926	0.933341	0.0334926
187	0.982462	0.0336727	0.99091	0.0336727	0.985991	0.0336727	0.933376	0.0336727
188	0.982449	0.0338527	0.990852	0.0338527	0.986065	0.0338527	0.933305	0.0338527
189	0.98233	0.0340328	0.9909	0.0340328	0.986033	0.0340328	0.932811	0.0340328
190	0.982318	0.0342128	0.990843	0.0342128	0.986001	0.0342128	0.932849	0.0342128
191	0.982306	0.0343929	0.990682	0.0343929	0.98597	0.0343929	0.933096	0.0343929
192	0.982294	0.0345729	0.990626	0.0345729	0.985939	0.0345729	0.932715	0.0345729
193	0.982385	0.034753	0.990571	0.034753	0.985805	0.034753	0.93296	0.034753
194	0.982373	0.034933	0.99062	0.034933	0.985672	0.034933	0.932894	0.034933
195	0.982361	0.0351131	0.990668	0.0351131	0.985642	0.0351131	0.932725	0.0351131
196	0.982451	0.0352931	0.990715	0.0352931	0.985614	0.0352931	0.93266	0.0352931
197	0.982438	0.0354731	0.990762	0.0354731	0.985585	0.0354731	0.932393	0.0354731
198	0.982426	0.0356532	0.990809	0.0356532	0.985658	0.0356532	0.932633	0.0356532
199	0.982514	0.0358332	0.990453	0.0358332	0.98563	0.0358332	0.93267	0.0358332
200	0.982602	0.0360133	0.990501	0.0360133	0.985701	0.0360133	0.932607	0.0360133
201	0.982489	0.0361933	0.990548	0.0361933	0.985673	0.0361933	0.932644	0.0361933
202	0.982477	0.0363734	0.990595	0.0363734	0.985645	0.0363734	0.932482	0.0363734
203	0.982366	0.0365534	0.990641	0.0365534	0.985519	0.0365534	0.932716	0.0365534
204	0.982453	0.0367335	0.990687	0.0367335	0.98559	0.0367335	0.932654	0.0367335
205	0.982538	0.0369135	0.990635	0.0369135	0.985562	0.0369135	0.932202	0.0369135
206	0.982526	0.0370936	0.990681	0.0370936	0.985535	0.0370936	0.931948	0.0370936
207	0.98261	0.0372736	0.990726	0.0372736	0.985509	0.0372736	0.931504	0.0372736
208	0.982694	0.0374537	0.99077	0.0374537	0.985578	0.0374537	0.931641	0.0374537
209	0.982681	0.0376337	0.990814	0.0376337	0.985456	0.0376337	0.931298	0.0376337
210	0.982764	0.0378138	0.990858	0.0378138	0.985525	0.0378138	0.93134	0.0378138
211	0.98275	0.0379938	0.990901	0.0379938	0.985594	0.0379938	0.931191	0.0379938
212	0.982737	0.0381739	0.990756	0.0381739	0.985662	0.0381739	0.931139	0.0381739
213	0.982819	0.0383539	0.990799	0.0383539	0.985635	0.0383539	0.931086	0.0383539
214	0.982899	0.038534	0.990749	0.038534	0.985702	0.038534	0.931221	0.038534
215	0.982699	0.038714	0.990792	0.038714	0.985769	0.038714	0.931076	0.038714
216	0.982594	0.0388941	0.990834	0.0388941	0.985835	0.0388941	0.931117	0.0388941
217	0.982674	0.0390741	0.990784	0.0390741	0.985808	0.0390741	0.931343	0.0390741
218	0.982662	0.0392542	0.990735	0.0392542	0.985781	0.0392542	0.931291	0.0392542
219	0.982741	0.0394342	0.990686	0.0394342	0.985755	0.0394342	0.931239	0.0394342
220	0.982729	0.0396143	0.990637	0.0396143	0.985729	0.0396143	0.931188	0.0396143
221	0.982716	0.0397943	0.99068	0.0397943	0.985793	0.0397943	0.931047	0.0397943
222	0.982704	0.0399744	0.990722	0.0399744	0.985767	0.0399744	0.931358	0.0399744
223	0.982602	0.0401544	0.990763	0.0401544	0.985741	0.0401544	0.931307	0.0401544
224	0.982412	0.0403345	0.990715	0.0403345	0.985716	0.0403345	0.931345	0.0403345
225	0.982313	0.0405145	0.990756	0.0405145	0.985601	0.0405145	0.931206	0.0405145
226	0.982302	0.0406946	0.990709	0.0406946	0.985488	0.0406946	0.930891	0.0406946
227	0.982116	0.0408746	0.99075	0.0408746	0.985552	0.0408746	0.930843	0.0408746
228	0.982195	0.0410547	0.99079	0.0410547	0.985528	0.0410547	0.930971	0.0410547
229	0.982185	0.0412347	0.99083	0.0412347	0.985591	0.0412347	0.930574	0.0412347
230	0.982262	0.0414147	0.990783	0.0414147	0.985653	0.0414147	0.930702	0.0414147
231	0.982253	0.0415948	0.990823	0.0415948	0.985716	0.0415948	0.930482	0.0415948
232	0.982243	0.0417748	0.990777	0.0417748	0.985691	0.0417748	0.930178	0.0417748
233	0.982319	0.0419549	0.990816	0.0419549	0.985666	0.0419549	0.930135	0.0419549
234	0.982224	0.0421349	0.99077	0.0421349	0.985642	0.0421349	0.930006	0.0421349
235	0.982129	0.042315	0.990724	0.042315	0.985533	0.042315	0.929538	0.042315
236	0.98212	0.042495	0.990763	0.042495	0.98551	0.042495	0.929498	0.042495
237	0.982027	0.0426751	0.990802	0.0426751	0.985571	0.0426751	0.929457	0.0426751
238	0.981934	0.0428551	0.990841	0.0428551	0.985463	0.0428551	0.929334	0.0428551
239	0.98201	0.0430352	0.990712	0.0430352	0.985441	0.0430352	0.929462	0.0430352
240	0.982085	0.0432152	0.990751	0.0432152	0.985501	0.0432152	0.929423	0.0432152
241	0.982159	0.0433953	0.990789	0.0433953	0.985561	0.0433953	0.929466	0.0433953
242	0.982233	0.0435753	0.990827	0.0435753	0.985621	0.0435753	0.929179	0.0435753
243	0.982306	0.0437554	0.990865	0.0437554	0.98568	0.0437554	0.929059	0.0437554
244	0.982297	0.0439354	0.990902	0.0439354	0.985739	0.0439354	0.928858	0.0439354
245	0.982369	0.0441155	0.99094	0.0441155	0.985797	0.0441155	0.929067	0.0441155
246	0.98244	0.0442955	0.990976	0.0442955	0.985855	0.0442955	0.929193	0.0442955
247	0.982431	0.0444756	0.990932	0.0444756	0.985912	0.0444756	0.929075	0.0444756
248	0.98234	0.0446556	0.990968	0.0446556	0.985888	0.0446556	0.928635	0.0446556
249	0.982331	0.0448357	0.991005	0.0448357	0.985945	0.0448357	0.9286	0.0448357
250	0.982241	0.0450157	0.990961	0.0450157	0.986001	0.0450157	0.928566	0.0450157
251	0.982232	0.0451958	0.990997	0.0451958	0.985977	0.0451958	0.928691	0.0451958
252	0.982144	0.0453758	0.991032	0.0453758	0.986033	0.0453758	0.928736	0.0453758
253	0.982215	0.0455559	0.991068	0.0455559	0.986088	0.0455559	0.928859	0.0455559
254	0.982206	0.0457359	0.991103	0.0457359	0.985985	0.0457359	0.928746	0.0457359
255	0.982276	0.045916	0.99106	0.045916	0.985962	0.045916	0.92879	0.045916
256	0.982189	0.046096	0.991094	0.046096	0.986017	0.046096	0.928599	0.046096
257	0.98218	0.0462761	0.991051	0.0462761	0.985993	0.0462761	0.928566	0.0462761
258	0.982249	0.0464561	0.991086	0.0464561	0.986048	0.0464561	0.928455	0.0464561
259	0.982318	0.0466362	0.99112	0.0466362	0.986024	0.0466362	0.928423	0.0466362
260	0.982386	0.0468162	0.991155	0.0468162	0.986001	0.0468162	0.928313	0.0468162
261	0.982453	0.0469963	0.991188	0.0469963	0.986055	0.0469963	0.927898	0.0469963
262	0.982444	0.0471763	0.991146	0.0471763	0.986108	0.0471763	0.927868	0.0471763
263	0.982435	0.0473563	0.991027	0.0473563	0.986161	0.0473563	0.927686	0.0473563
264	0.982501	0.0475364	0.990986	0.0475364	0.986213	0.0475364	0.927657	0.0475364
265	0.982567	0.0477164	0.990869	0.0477164	0.98619	0.0477164	0.927553	0.0477164
266	0.982633	0.0478965	0.990753	0.0478965	0.986166	0.0478965	0.927224	0.0478965
267	0.982623	0.0480765	0.990563	0.0480765	0.986218	0.0480765	0.926822	0.0480765
268	0.982688	0.0482566	0.990598	0.0482566	0.986195	0.0482566	0.92702	0.0482566
269	0.982752	0.0484366	0.990633	0.0484366	0.986246	0.0484366	0.926846	0.0484366
270	0.982816	0.0486167	0.990667	0.0486167	0.986297	0.0486167	0.926746	0.0486167
271	0.982879	0.0487967	0.99048	0.0487967	0.986274	0.0487967	0.926574	0.0487967
272	0.982942	0.0489768	0.990442	0.0489768	0.986325	0.0489768	0.926623	0.0489768
273	0.982932	0.0491568	0.99033	0.0491568	0.986301	0.0491568	0.926599	0.0491568
274	0.982994	0.0493369	0.990366	0.0493369	0.986351	0.0493369	0.926429	0.0493369
275	0.982838	0.0495169	0.990401	0.0495169	0.986328	0.0495169	0.926478	0.0495169
276	0.9829	0.049697	0.990363	0.049697	0.986305	0.049697	0.926237	0.049697
277	0.982962	0.049877	0.990398	0.049877	0.98621	0.049877	0.926215	0.049877
278	0.982951	0.0500571	0.99036	0.0500571	0.98626	0.0500571	0.925977	0.0500571
279	0.983012	0.0502371	0.990395	0.0502371	0.986166	0.0502371	0.92574	0.0502371
280	0.983001	0.0504172	0.990358	0.0504172	0.986072	0.0504172	0.925791	0.0504172
281	0.983062	0.0505972	0.990392	0.0505972	0.985908	0.0505972	0.925842	0.0505972
282	0.983051	0.0507773	0.990426	0.0507773	0.985958	0.0507773	0.925679	0.0507773
283	0.98304	0.0509573	0.99046	0.0509573	0.986008	0.0509573	0.925376	0.0509573
284	0.9831	0.0511374	0.990494	0.0511374	0.985987	0.0511374	0.925498	0.0511374
285	0.983089	0.0513174	0.990527	0.0513174	0.985896	0.0513174	0.925479	0.0513174
286	0.983148	0.0514975	0.99056	0.0514975	0.985805	0.0514975	0.92546	0.0514975
287	0.983067	0.0516775	0.990593	0.0516775	0.985785	0.0516775	0.925162	0.0516775
288	0.983057	0.0518576	0.990556	0.0518576	0.985626	0.0518576	0.925005	0.0518576
289	0.983046	0.0520376	0.99052	0.0520376	0.985607	0.0520376	0.924849	0.0520376
290	0.983036	0.0522177	0.990552	0.0522177	0.985587	0.0522177	0.924626	0.0522177
291	0.983025	0.0523977	0.990516	0.0523977	0.985499	0.0523977	0.924335	0.0523977
292	0.983015	0.0525778	0.990549	0.0525778	0.985412	0.0525778	0.924115	0.0525778
293	0.983005	0.0527578	0.990581	0.0527578	0.985462	0.0527578	0.923828	0.0527578
294	0.982994	0.0529379	0.990613	0.0529379	0.985443	0.0529379	0.923883	0.0529379
295	0.982984	0.0531179	0.990645	0.0531179	0.985493	0.0531179	0.923937	0.0531179
296	0.983042	0.0532979	0.990676	0.0532979	0.985542	0.0532979	0.923789	0.0532979
297	0.983099	0.053478	0.990506	0.053478	0.98559	0.053478	0.923642	0.053478
298	0.983088	0.053658	0.990403	0.053658	0.985639	0.053658	0.923696	0.053658
299	0.983145	0.0538381	0.990435	0.0538381	0.98562	0.0538381	0.923617	0.0538381
300	0.983134	0.0540181	0.990401	0.0540181	0.985668	0.0540181	0.923738	0.0540181
301	0.98319	0.0541982	0.990433	0.0541982	0.985649	0.0541982	0.923527	0.0541982
302	0.98318	0.0543782	0.990464	0.0543782	0.985696	0.0543782	0.923383	0.0543782
303	0.983103	0.0545583	0.99043	0.0545583	0.985612	0.0545583	0.923371	0.0545583
304	0.983159	0.0547383	0.990395	0.0547383	0.985659	0.0547383	0.923163	0.0547383
305	0.983214	0.0549184	0.990361	0.0549184	0.985706	0.0549184	0.923284	0.0549184
306	0.983269	0.0550984	0.990327	0.0550984	0.985753	0.0550984	0.923208	0.0550984
307	0.983324	0.0552785	0.990294	0.0552785	0.985734	0.0552785	0.923132	0.0552785
308	0.983378	0.0554585	0.990325	0.0554585	0.98578	0.0554585	0.923122	0.0554585
309	0.983431	0.0556386	0.990227	0.0556386	0.985697	0.0556386	0.922723	0.0556386
310	0.983485	0.0558186	0.990065	0.0558186	0.985743	0.0558186	0.922715	0.0558186
311	0.983538	0.0559987	0.990033	0.0559987	0.985789	0.0559987	0.922642	0.0559987
312	0.983463	0.0561787	0.990065	0.0561787	0.985642	0.0561787	0.922569	0.0561787
313	0.983452	0.0563588	0.990033	0.0563588	0.985688	0.0563588	0.922433	0.0563588
314	0.983504	0.0565388	0.989873	0.0565388	0.985733	0.0565388	0.922234	0.0565388
315	0.98343	0.0567189	0.989842	0.0567189	0.985779	0.0567189	0.9221	0.0567189
316	0.983419	0.0568989	0.989811	0.0568989	0.985824	0.0568989	0.92203	0.0568989
317	0.983471	0.057079	0.989717	0.057079	0.985868	0.057079	0.922024	0.057079
318	0.983523	0.057259	0.989623	0.057259	0.985787	0.057259	0.922017	0.057259
319	0.983512	0.0574391	0.989656	0.0574391	0.985769	0.0574391	0.922199	0.0574391
320	0.983564	0.0576191	0.989688	0.0576191	0.985813	0.0576191	0.922192	0.0576191
321	0.98349	0.0577992	0.989658	0.0577992	0.985671	0.0577992	0.922061	0.0577992
322	0.983479	0.0579792	0.989628	0.0579792	0.985467	0.0579792	0.921992	0.0579792
323	0.98353	0.0581593	0.989598	0.0581593	0.98545	0.0581593	0.922048	0.0581593
324	0.98352	0.0583393	0.989569	0.0583393	0.985495	0.0583393	0.921918	0.0583393
325	0.983509	0.0585194	0.989355	0.0585194	0.985539	0.0585194	0.921789	0.0585194
326	0.983559	0.0586994	0.989387	0.0586994	0.985584	0.0586994	0.921661	0.0586994
327	0.98361	0.0588795	0.98942	0.0588795	0.985628	0.0588795	0.921534	0.0588795
328	0.983538	0.0590595	0.989391	0.0590595	0.985611	0.0590595	0.92159	0.0590595
329	0.983527	0.0592395	0.989362	0.0592395	0.985654	0.0592395	0.921525	0.0592395
330	0.983516	0.0594196	0.989395	0.0594196	0.985516	0.0594196	0.921338	0.0594196
331	0.983566	0.0595996	0.989427	0.0595996	0.98556	0.0595996	0.921394	0.0595996
332	0.983555	0.0597797	0.989458	0.0597797	0.985603	0.0597797	0.921511	0.0597797
333	0.983545	0.0599597	0.98943	0.0599597	0.985586	0.0599597	0.921326	0.0599597
334	0.983534	0.0601398	0.989342	0.0601398	0.98551	0.0601398	0.921202	0.0601398
335	0.983583	0.0603198	0.989314	0.0603198	0.985553	0.0603198	0.92096	0.0603198
336	0.983632	0.0604999	0.989346	0.0604999	0.985537	0.0604999	0.921076	0.0604999
337	0.98368	0.0606799	0.989377	0.0606799	0.985461	0.0606799	0.920836	0.0606799
338	0.983729	0.06086	0.989231	0.06086	0.985445	0.06086	0.920596	0.06086
339	0.983777	0.06104	0.989204	0.06104	0.985488	0.06104	0.920595	0.06104
340	0.983766	0.0612201	0.989177	0.0612201	0.985471	0.0612201	0.920416	0.0612201
341	0.983755	0.0614001	0.98915	0.0614001	0.985514	0.0614001	0.920239	0.0614001
342	0.983802	0.0615802	0.989123	0.0615802	0.985556	0.0615802	0.920063	0.0615802
343	0.983791	0.0617602	0.989155	0.0617602	0.985599	0.0617602	0.919888	0.0617602
344	0.983722	0.0619403	0.989129	0.0619403	0.985582	0.0619403	0.91983	0.0619403
345	0.983769	0.0621203	0.989102	0.0621203	0.985624	0.0621203	0.920005	0.0621203
346	0.983816	0.0623004	0.989076	0.0623004	0.985608	0.0623004	0.919947	0.0623004
347	0.983863	0.0624804	0.989107	0.0624804	0.985592	0.0624804	0.920005	0.0624804
348	0.983909	0.0626605	0.989081	0.0626605	0.985576	0.0626605	0.91966	0.0626605
349	0.983898	0.0628405	0.989055	0.0628405	0.985617	0.0628405	0.919374	0.0628405
350	0.983944	0.0630206	0.989086	0.0630206	0.985658	0.0630206	0.919205	0.0630206
351	0.983933	0.0632006	0.989117	0.0632006	0.985699	0.0632006	0.919093	0.0632006
352	0.983978	0.0633807	0.989092	0.0633807	0.985739	0.0633807	0.918925	0.0633807
353	0.984024	0.0635607	0.989009	0.0635607	0.985667	0.0635607	0.918871	0.0635607
354	0.984012	0.0637408	0.988984	0.0637408	0.985538	0.0637408	0.918705	0.0637408
355	0.983945	0.0639208	0.989015	0.0639208	0.985522	0.0639208	0.918427	0.0639208
356	0.98399	0.0641009	0.989046	0.0641009	0.985506	0.0641009	0.917982	0.0641009
357	0.983978	0.0642809	0.98902	0.0642809	0.985435	0.0642809	0.917988	0.0642809
358	0.983967	0.064461	0.988995	0.064461	0.98542	0.064461	0.917882	0.064461
359	0.983956	0.064641	0.989026	0.064641	0.985349	0.064641	0.917498	0.064641
360	0.98389	0.064821	0.988945	0.064821	0.985334	0.064821	0.917505	0.064821
361	0.983879	0.0650011	0.98892	0.0650011	0.985375	0.0650011	0.917401	0.0650011
362	0.983868	0.0651811	0.98884	0.0651811	0.98536	0.0651811	0.917297	0.0651811
363	0.983858	0.0653612	0.988871	0.0653612	0.9854	0.0653612	0.91725	0.0653612
364	0.983792	0.0655412	0.988902	0.0655412	0.98544	0.0655412	0.917038	0.0655412
365	0.983837	0.0657213	0.988932	0.0657213	0.985316	0.0657213	0.917046	0.0657213
366	0.983771	0.0659013	0.988908	0.0659013	0.985301	0.0659013	0.917163	0.0659013
367	0.983761	0.0660814	0.988938	0.0660814	0.985341	0.0660814	0.917225	0.0660814
368	0.983805	0.0662614	0.988914	0.0662614	0.985327	0.0662614	0.917124	0.0662614
369	0.983849	0.0664415	0.988944	0.0664415	0.985312	0.0664415	0.917078	0.0664415
370	0.983839	0.0666215	0.988865	0.0666215	0.985298	0.0666215	0.916923	0.0666215
371	0.983882	0.0668016	0.988788	0.0668016	0.985338	0.0668016	0.916824	0.0668016
372	0.983872	0.0669816	0.988818	0.0669816	0.985377	0.0669816	0.916832	0.0669816
373	0.983915	0.0671617	0.988794	0.0671617	0.985416	0.0671617	0.916787	0.0671617
374	0.983958	0.0673417	0.988664	0.0673417	0.985455	0.0673417	0.916422	0.0673417
375	0.983948	0.0675218	0.988641	0.0675218	0.985441	0.0675218	0.916378	0.0675218
376	0.983831	0.0677018	0.988618	0.0677018	0.985479	0.0677018	0.916121	0.0677018
377	0.983874	0.0678819	0.988595	0.0678819	0.985518	0.0678819	0.916132	0.0678819
378	0.983863	0.0680619	0.988625	0.0680619	0.985345	0.0680619	0.916248	0.0680619
379	0.983853	0.068242	0.988602	0.068242	0.985383	0.068242	0.916099	0.068242
380	0.98379	0.068422	0.988632	0.068422	0.985369	0.068422	0.915952	0.068422
381	0.98378	0.0686021	0.988505	0.0686021	0.985408	0.0686021	0.916015	0.0686021
382	0.98377	0.0687821	0.988535	0.0687821	0.985341	0.0687821	0.915868	0.0687821
383	0.983761	0.0689622	0.988565	0.0689622	0.985379	0.0689622	0.915879	0.0689622
384	0.983751	0.0691422	0.988594	0.0691422	0.985417	0.0691422	0.915629	0.0691422
385	0.983741	0.0693223	0.988624	0.0693223	0.985403	0.0693223	0.915589	0.0693223
386	0.98368	0.0695023	0.988653	0.0695023	0.985441	0.0695023	0.915445	0.0695023
387	0.983618	0.0696824	0.988631	0.0696824	0.985427	0.0696824	0.915405	0.0696824
388	0.983609	0.0698624	0.988609	0.0698624	0.985413	0.0698624	0.915365	0.0698624
389	0.9836	0.0700425	0.988638	0.0700425	0.985451	0.0700425	0.915274	0.0700425
390	0.983642	0.0702225	0.988616	0.0702225	0.985488	0.0702225	0.915081	0.0702225
391	0.983684	0.0704026	0.988645	0.0704026	0.985525	0.0704026	0.914992	0.0704026
392	0.983623	0.0705826	0.988674	0.0705826	0.985511	0.0705826	0.914851	0.0705826
393	0.983614	0.0707626	0.988703	0.0707626	0.985548	0.0707626	0.914813	0.0707626
394	0.983656	0.0709427	0.988681	0.0709427	0.985584	0.0709427	0.914877	0.0709427
395	0.983697	0.0711227	0.988659	0.0711227	0.98557	0.0711227	0.914738	0.0711227
396	0.983738	0.0713028	0.988687	0.0713028	0.985607	0.0713028	0.914499	0.0713028
397	0.983779	0.0714828	0.988716	0.0714828	0.985643	0.0714828	0.914312	0.0714828
398	0.983719	0.0716629	0.988644	0.0716629	0.985679	0.0716629	0.913974	0.0716629
399	0.98376	0.0718429	0.988622	0.0718429	0.985665	0.0718429	0.913739	0.0718429
400	0.983801	0.072023	0.988601	0.072023	0.985701	0.072023	0.913704	0.072023
401	0.983741	0.072203	0.988579	0.072203	0.985736	0.072203	0.91362	0.072203
402	0.983732	0.0723831	0.988558	0.0723831	0.985772	0.0723831	0.913487	0.0723831
403	0.983773	0.0725631	0.988487	0.0725631	0.985807	0.0725631	0.913453	0.0725631
404	0.983763	0.0727432	0.988466	0.0727432	0.985793	0.0727432	0.913321	0.0727432
405	0.983655	0.0729232	0.988494	0.0729232	0.985828	0.0729232	0.913041	0.0729232
406	0.983646	0.0731033	0.988523	0.0731033	0.985764	0.0731033	0.913108	0.0731033
407	0.983686	0.0732833	0.988453	0.0732833	0.985799	0.0732833	0.912928	0.0732833
408	0.983677	0.0734634	0.988432	0.0734634	0.985834	0.0734634	0.9127	0.0734634
409	0.983717	0.0736434	0.988362	0.0736434	0.98582	0.0736434	0.912523	0.0736434
410	0.983757	0.0738235	0.988342	0.0738235	0.985806	0.0738235	0.912395	0.0738235
411	0.983699	0.0740035	0.98837	0.0740035	0.985791	0.0740035	0.912218	0.0740035
412	0.98369	0.0741836	0.988399	0.0741836	0.98568	0.0741836	0.912383	0.0741836
413	0.98373	0.0743636	0.988427	0.0743636	0.985667	0.0743636	0.912208	0.0743636
414	0.983672	0.0745437	0.988358	0.0745437	0.985653	0.0745437	0.911985	0.0745437
415	0.983663	0.0747237	0.988386	0.0747237	0.985687	0.0747237	0.911811	0.0747237
416	0.983607	0.0749038	0.988414	0.0749038	0.985722	0.0749038	0.911591	0.0749038
417	0.983646	0.0750838	0.988442	0.0750838	0.98566	0.0750838	0.911563	0.0750838
418	0.983637	0.0752639	0.988422	0.0752639	0.985551	0.0752639	0.911487	0.0752639
419	0.983676	0.0754439	0.988402	0.0754439	0.985585	0.0754439	0.911317	0.0754439
420	0.983667	0.075624	0.988382	0.075624	0.98562	0.075624	0.911099	0.075624
421	0.983706	0.075804	0.988409	0.075804	0.985654	0.075804	0.911073	0.075804
422	0.983745	0.0759841	0.988389	0.0759841	0.98564	0.0759841	0.910857	0.0759841
423	0.983783	0.0761641	0.988369	0.0761641	0.985627	0.0761641	0.910832	0.0761641
424	0.983774	0.0763442	0.988397	0.0763442	0.985661	0.0763442	0.910806	0.0763442
425	0.983813	0.0765242	0.988377	0.0765242	0.985648	0.0765242	0.910592	0.0765242
426	0.983804	0.0767042	0.988404	0.0767042	0.985634	0.0767042	0.910474	0.0767042
427	0.983795	0.0768843	0.988338	0.0768843	0.985668	0.0768843	0.910355	0.0768843
428	0.983833	0.0770643	0.988318	0.0770643	0.985702	0.0770643	0.910331	0.0770643
429	0.983777	0.0772444	0.988346	0.0772444	0.985735	0.0772444	0.910214	0.0772444
430	0.983815	0.0774244	0.988373	0.0774244	0.985722	0.0774244	0.910144	0.0774244
431	0.983852	0.0776045	0.9884	0.0776045	0.985708	0.0776045	0.909749	0.0776045
432	0.983843	0.0777845	0.98838	0.0777845	0.985695	0.0777845	0.909726	0.0777845
433	0.983788	0.0779646	0.988315	0.0779646	0.985636	0.0779646	0.909704	0.0779646
434	0.983733	0.0781446	0.988249	0.0781446	0.985623	0.0781446	0.909405	0.0781446
435	0.983725	0.0783247	0.98823	0.0783247	0.98561	0.0783247	0.909292	0.0783247
436	0.983716	0.0785047	0.988166	0.0785047	0.985551	0.0785047	0.909041	0.0785047
437	0.983754	0.0786848	0.988193	0.0786848	0.985584	0.0786848	0.908929	0.0786848
438	0.983699	0.0788648	0.988174	0.0788648	0.985617	0.0788648	0.908954	0.0788648
439	0.983645	0.0790449	0.988155	0.0790449	0.985604	0.0790449	0.908934	0.0790449
[truncated: 5,115 more rows]

## Sheet: honeybee
	Casanovo_bm_precision	Casanovo_bm_coverage	PointNovo_precision	PointNovo_coverage	DeepNovo_precision	DeepNovo_coverage	Novor_precision	Novor_coverage
[truncated: 6,072 more rows]

[truncated: 4 more sheets: clambacteria, yeast, human, mouse]
