# Supplementary material for: Sequence-to-sequence translation from mass spectra to peptides with a transformer model
Source: Nat Commun. 2024 Jul 30;15:6427. doi: 10.1038/s41467-024-49731-x (PMC11289372; doi:10.1038/s41467-024-49731-x)
Supplement: Supplementary file 4 — Source data [file 41467_2024_49731_MOESM4_ESM.zip › source_data/Figure_S11.xlsx]

## Sheet: Fig_S11
Casanovo_unique_peptides	Casanovo_and_Tide_unique_peptides	Tide_unique_peptides
1148	1311	188
