# Supplementary material for: Sequence-to-sequence translation from mass spectra to peptides with a transformer model
Source: Nat Commun. 2024 Jul 30;15:6427. doi: 10.1038/s41467-024-49731-x (PMC11289372; doi:10.1038/s41467-024-49731-x)
Supplement: Supplementary file 4 — Source data [file 41467_2024_49731_MOESM4_ESM.zip › source_data/Figure_S6.xlsx]

## Sheet: Figure S6
	Casanovo_precision	Casanovo_coverage	Casanovo_bm_precision	Casanovo_bm_coverage
0	1	3.54849e-07	1	4.50429e-07
1	1	1.80973e-05	1	2.29719e-05
2	0.970297	3.58398e-05	0.990099	4.54933e-05
3	0.980132	5.35822e-05	0.980132	6.80148e-05
4	0.9801	7.13247e-05	0.975124	9.05363e-05
5	0.98008	8.90671e-05	0.98008	0.000113058
6	0.983389	0.00010681	0.983389	0.000135579
7	0.985755	0.000124552	0.97151	0.000158101
8	0.987531	0.000142295	0.970075	0.000180622
9	0.988914	0.000160037	0.971175	0.000203144
10	0.99002	0.000177779	0.964072	0.000225665
11	0.990926	0.000195522	0.967332	0.000248186
12	0.991681	0.000213264	0.97005	0.000270708
13	0.990783	0.000231007	0.970814	0.000293229
14	0.991441	0.000248749	0.970043	0.000315751
15	0.992011	0.000266492	0.970706	0.000338272
16	0.992509	0.000284234	0.970037	0.000360794
17	0.992949	0.000301977	0.970623	0.000383315
18	0.993341	0.000319719	0.970033	0.000405837
19	0.992639	0.000337462	0.971609	0.000428358
20	0.992008	0.000355204	0.969031	0.00045088
21	0.991437	0.000372946	0.969553	0.000473401
22	0.991826	0.000390689	0.969119	0.000495922
23	0.991312	0.000408431	0.966985	0.000518444
24	0.991674	0.000426174	0.966694	0.000540965
25	0.992006	0.000443916	0.968026	0.000563487
26	0.990776	0.000461659	0.968486	0.000586008
27	0.989637	0.000479401	0.967432	0.00060853
28	0.990007	0.000497144	0.965739	0.000631051
29	0.990351	0.000514886	0.965541	0.000653573
30	0.98934	0.000532629	0.966023	0.000676094
31	0.989684	0.000550371	0.965828	0.000698616
32	0.990006	0.000568113	0.966896	0.000721137
33	0.990309	0.000585856	0.965475	0.000743659
34	0.990006	0.000603598	0.96649	0.00076618
35	0.990291	0.000621341	0.966305	0.000788701
36	0.990006	0.000639083	0.965019	0.000811223
37	0.990276	0.000656826	0.965424	0.000833744
38	0.990005	0.000674568	0.965281	0.000856266
39	0.989236	0.000692311	0.965659	0.000878787
40	0.989505	0.000710053	0.964018	0.000901309
41	0.989274	0.000727796	0.964408	0.00092383
42	0.989529	0.000745538	0.961447	0.000946352
43	0.989307	0.00076328	0.961878	0.000968873
44	0.98955	0.000781023	0.960927	0.000991395
45	0.989338	0.000798765	0.961795	0.00101392
46	0.98957	0.000816508	0.961756	0.00103644
47	0.989792	0.00083425	0.960868	0.00105896
48	0.990004	0.000851993	0.959184	0.00108148
49	0.9898	0.000869735	0.959608	0.001104
50	0.989604	0.000887478	0.960016	0.00112652
51	0.989416	0.00090522	0.9608	0.00114904
52	0.98885	0.000922963	0.959631	0.00117157
53	0.989061	0.000940705	0.959261	0.00119409
54	0.988523	0.000958448	0.959645	0.00121661
55	0.988368	0.00097619	0.959288	0.00123913
56	0.988576	0.000993932	0.959657	0.00126165
57	0.988425	0.00101167	0.959663	0.00128417
58	0.988625	0.00102942	0.960014	0.00130669
59	0.988817	0.00104716	0.960014	0.00132922
60	0.989004	0.0010649	0.959347	0.00135174
61	0.988856	0.00108264	0.959685	0.00137426
62	0.988713	0.00110039	0.959368	0.00139678
63	0.988892	0.00111813	0.959695	0.0014193
64	0.989066	0.00113587	0.960012	0.00144182
65	0.988926	0.00115361	0.960627	0.00146435
66	0.988791	0.00117136	0.961224	0.00148687
67	0.988959	0.0011891	0.96031	0.00150939
68	0.988827	0.00120684	0.9606	0.00153191
69	0.988989	0.00122458	0.960301	0.00155443
70	0.989146	0.00124233	0.960011	0.00157695
71	0.989299	0.00126007	0.960293	0.00159947
72	0.989447	0.00127781	0.960567	0.001622
73	0.989318	0.00129555	0.960559	0.00164452
74	0.989462	0.0013133	0.960821	0.00166704
75	0.989336	0.00133104	0.96081	0.00168956
76	0.989476	0.00134878	0.9608	0.00171208
77	0.989094	0.00136652	0.960789	0.0017346
78	0.989234	0.00138427	0.960779	0.00175712
79	0.98937	0.00140201	0.961276	0.00177965
80	0.989253	0.00141975	0.96176	0.00180217
81	0.989385	0.00143749	0.961738	0.00182469
82	0.989515	0.00145524	0.96196	0.00184721
83	0.9894	0.00147298	0.962178	0.00186973
84	0.989526	0.00149072	0.96239	0.00189225
85	0.989414	0.00150846	0.962597	0.00191477
86	0.989305	0.00152621	0.962799	0.0019373
87	0.989428	0.00154395	0.962997	0.00195982
88	0.989321	0.00156169	0.96319	0.00198234
89	0.989216	0.00157943	0.963604	0.00200486
90	0.989336	0.00159718	0.963786	0.00202738
91	0.989453	0.00161492	0.963525	0.0020499
92	0.98935	0.00163266	0.963921	0.00207242
93	0.989465	0.0016504	0.964309	0.00209495
94	0.989577	0.00166815	0.964476	0.00211747
95	0.989686	0.00168589	0.96485	0.00213999
96	0.989586	0.00170363	0.965216	0.00216251
97	0.989693	0.00172137	0.965574	0.00218503
98	0.989798	0.00173912	0.965721	0.00220755
99	0.989497	0.00175686	0.966067	0.00223007
100	0.989202	0.0017746	0.966407	0.0022526
101	0.989309	0.00179234	0.966541	0.00227512
102	0.989218	0.00181009	0.966673	0.00229764
103	0.989128	0.00182783	0.966997	0.00232016
104	0.989041	0.00184557	0.967122	0.00234268
105	0.989145	0.00186331	0.967435	0.0023652
106	0.989059	0.00188106	0.967553	0.00238772
107	0.989161	0.0018988	0.967856	0.00241025
108	0.989261	0.00191654	0.968154	0.00243277
109	0.98936	0.00193428	0.968446	0.00245529
110	0.989275	0.00195203	0.968551	0.00247781
111	0.989371	0.00196977	0.968654	0.00250033
112	0.989466	0.00198751	0.968577	0.00252285
113	0.989559	0.00200525	0.968855	0.00254538
114	0.989651	0.00202299	0.968602	0.0025679
115	0.989567	0.00204074	0.968701	0.00259042
116	0.989485	0.00205848	0.968971	0.00261294
117	0.989574	0.00207622	0.969236	0.00263546
118	0.989493	0.00209396	0.969158	0.00265798
119	0.989414	0.00211171	0.969249	0.0026805
120	0.989168	0.00212945	0.969505	0.00270303
121	0.988762	0.00214719	0.969592	0.00272555
122	0.988854	0.00216493	0.969677	0.00274807
123	0.988782	0.00218268	0.969598	0.00277059
124	0.988873	0.00220042	0.969844	0.00279311
125	0.988962	0.00221816	0.970085	0.00281563
126	0.988891	0.0022359	0.970163	0.00283815
127	0.988978	0.00225365	0.970241	0.00286068
128	0.988908	0.00227139	0.970473	0.0028832
129	0.988994	0.00228913	0.970702	0.00290572
130	0.989079	0.00230687	0.97062	0.00292824
131	0.989009	0.00232462	0.970844	0.00295076
132	0.988941	0.00234236	0.971065	0.00297328
133	0.988874	0.0023601	0.971283	0.0029958
134	0.988957	0.00237784	0.971497	0.00301833
135	0.988891	0.00239559	0.971708	0.00304085
136	0.988825	0.00241333	0.971475	0.00306337
137	0.988761	0.00243107	0.971537	0.00308589
138	0.988842	0.00244881	0.971743	0.00310841
139	0.988922	0.00246656	0.971946	0.00313093
140	0.988859	0.0024843	0.972147	0.00315345
141	0.988938	0.00250204	0.972203	0.00317598
142	0.989016	0.00251978	0.972398	0.0031985
143	0.989092	0.00253753	0.972312	0.00322102
144	0.989168	0.00255527	0.972504	0.00324354
145	0.989243	0.00257301	0.972693	0.00326606
146	0.989317	0.00259075	0.97288	0.00328858
147	0.989389	0.0026085	0.972929	0.0033111
148	0.989326	0.00262624	0.972977	0.00333363
149	0.989397	0.00264398	0.973024	0.00335615
150	0.989468	0.00266172	0.97307	0.00337867
151	0.989538	0.00267947	0.973116	0.00340119
152	0.989475	0.00269721	0.973293	0.00342371
153	0.989544	0.00271495	0.973468	0.00344623
154	0.989612	0.00273269	0.97325	0.00346875
155	0.989679	0.00275044	0.973423	0.00349128
156	0.989745	0.00276818	0.973593	0.0035138
157	0.98981	0.00278592	0.973507	0.00353632
158	0.989875	0.00280366	0.973548	0.00355884
159	0.989813	0.00282141	0.973714	0.00358136
160	0.989626	0.00283915	0.973753	0.00360388
161	0.989567	0.00285689	0.973792	0.00362641
162	0.989631	0.00287463	0.97383	0.00364893
163	0.989572	0.00289238	0.973868	0.00367145
164	0.989513	0.00291012	0.973906	0.00369397
165	0.989456	0.00292786	0.973943	0.00371649
166	0.989519	0.0029456	0.9741	0.00373901
167	0.989462	0.00296335	0.974255	0.00376153
168	0.989406	0.00298109	0.974289	0.00378406
169	0.98935	0.00299883	0.974204	0.00380658
170	0.989413	0.00301657	0.974121	0.0038291
171	0.989241	0.00303431	0.974155	0.00385162
172	0.989304	0.00305206	0.974189	0.00387414
173	0.989365	0.0030698	0.974338	0.00389666
174	0.989312	0.00308754	0.974486	0.00391918
175	0.98903	0.00310528	0.974517	0.00394171
176	0.989092	0.00312303	0.974548	0.00396423
177	0.989041	0.00314077	0.974692	0.00398675
178	0.989102	0.00315851	0.974834	0.00400927
179	0.989163	0.00317625	0.974975	0.00403179
180	0.989223	0.003194	0.974892	0.00405431
181	0.989172	0.00321174	0.97503	0.00407683
182	0.989232	0.00322948	0.975168	0.00409936
183	0.989291	0.00324722	0.975303	0.00412188
184	0.989349	0.00326497	0.975329	0.0041444
185	0.989082	0.00328271	0.975354	0.00416692
186	0.989033	0.00330045	0.975487	0.00418944
187	0.988878	0.00331819	0.975618	0.00421196
188	0.988831	0.00333594	0.975747	0.00423448
189	0.98889	0.00335368	0.97577	0.00425701
190	0.988738	0.00337142	0.975897	0.00427953
191	0.988797	0.00338916	0.975814	0.00430205
192	0.988855	0.00340691	0.975732	0.00432457
193	0.988913	0.00342465	0.975857	0.00434709
194	0.98897	0.00344239	0.975673	0.00436961
195	0.988924	0.00346013	0.975797	0.00439213
196	0.988981	0.00347788	0.975921	0.00441466
197	0.989037	0.00349562	0.97584	0.00443718
198	0.988991	0.00351336	0.97576	0.0044597
199	0.989046	0.0035311	0.975882	0.00448222
200	0.989001	0.00354885	0.976002	0.00450474
201	0.988956	0.00356659	0.976122	0.00452726
202	0.989011	0.00358433	0.976042	0.00454978
203	0.989065	0.00360207	0.97616	0.00457231
204	0.988923	0.00361982	0.976277	0.00459483
205	0.988879	0.00363756	0.976393	0.00461735
206	0.988933	0.0036553	0.97641	0.00463987
207	0.98889	0.00367304	0.976524	0.00466239
208	0.988943	0.00369079	0.976541	0.00468491
209	0.988901	0.00370853	0.976653	0.00470744
210	0.988953	0.00372627	0.976669	0.00472996
211	0.988911	0.00374401	0.97659	0.00475248
212	0.988869	0.00376176	0.976606	0.004775
213	0.988921	0.0037795	0.976528	0.00479752
214	0.988786	0.00379724	0.976544	0.00482004
215	0.988838	0.00381498	0.976653	0.00484256
216	0.98889	0.00383273	0.976576	0.00486509
217	0.988757	0.00385047	0.9765	0.00488761
218	0.988717	0.00386821	0.976516	0.00491013
219	0.988677	0.00388595	0.976441	0.00493265
220	0.988637	0.0039037	0.976457	0.00495517
221	0.988508	0.00392144	0.976473	0.00497769
222	0.98847	0.00393918	0.976489	0.00500021
223	0.988342	0.00395692	0.976594	0.00502274
224	0.988305	0.00397467	0.97652	0.00504526
225	0.988357	0.00399241	0.976535	0.00506778
226	0.988408	0.00401015	0.976551	0.0050903
227	0.988371	0.00402789	0.976478	0.00511282
228	0.988247	0.00404564	0.976581	0.00513534
229	0.988298	0.00406338	0.976596	0.00515786
230	0.988262	0.00408112	0.976698	0.00518039
231	0.988313	0.00409886	0.976799	0.00520291
232	0.988191	0.0041166	0.976812	0.00522543
233	0.988156	0.00413435	0.976912	0.00524795
234	0.988121	0.00415209	0.977011	0.00527047
235	0.987916	0.00416983	0.977108	0.00529299
236	0.987882	0.00418757	0.977205	0.00531551
237	0.987934	0.00420532	0.977217	0.00533804
238	0.9879	0.00422306	0.977313	0.00536056
239	0.987951	0.0042408	0.977408	0.00538308
240	0.987918	0.00425854	0.977502	0.0054056
241	0.987802	0.00427629	0.977595	0.00542812
242	0.98777	0.00429403	0.977688	0.00545064
243	0.98782	0.00431177	0.97778	0.00547316
244	0.98787	0.00432951	0.977707	0.00549569
245	0.987919	0.00434726	0.977716	0.00551821
246	0.987968	0.004365	0.977807	0.00554073
247	0.987936	0.00438274	0.977897	0.00556325
248	0.987904	0.00440048	0.977905	0.00558577
249	0.987953	0.00441823	0.977994	0.00560829
250	0.988001	0.00443597	0.978082	0.00563081
251	0.987969	0.00445371	0.978169	0.00565334
252	0.987937	0.00447145	0.978097	0.00567586
253	0.987985	0.0044892	0.978184	0.00569838
254	0.988032	0.00450694	0.978269	0.0057209
255	0.988079	0.00452468	0.978198	0.00574342
256	0.988126	0.00454242	0.978205	0.00576594
257	0.988172	0.00456017	0.978212	0.00578846
258	0.988218	0.00457791	0.978296	0.00581099
259	0.988186	0.00459565	0.978226	0.00583351
260	0.988232	0.00461339	0.978232	0.00585603
261	0.988277	0.00463114	0.978239	0.00587855
262	0.988245	0.00464888	0.97817	0.00590107
263	0.98829	0.00466662	0.978101	0.00592359
264	0.988334	0.00468436	0.978183	0.00594612
265	0.988378	0.00470211	0.97819	0.00596864
266	0.988272	0.00471985	0.978272	0.00599116
267	0.988241	0.00473759	0.978279	0.00601368
268	0.988135	0.00475533	0.97836	0.0060362
269	0.987956	0.00477308	0.97844	0.00605872
270	0.988001	0.00479082	0.97852	0.00608124
271	0.987971	0.00480856	0.978599	0.00610377
272	0.988016	0.0048263	0.978678	0.00612629
273	0.988059	0.00484405	0.978683	0.00614881
274	0.98803	0.00486179	0.978761	0.00617133
275	0.988074	0.00487953	0.978765	0.00619385
276	0.988117	0.00489727	0.978697	0.00621637
277	0.988088	0.00491502	0.978702	0.00623889
278	0.98813	0.00493276	0.978707	0.00626142
279	0.988173	0.0049505	0.978783	0.00628394
280	0.988144	0.00496824	0.978859	0.00630646
281	0.988115	0.00498599	0.978934	0.00632898
282	0.988157	0.00500373	0.978867	0.0063515
283	0.988199	0.00502147	0.978941	0.00637402
284	0.98824	0.00503921	0.978875	0.00639654
285	0.988282	0.00505696	0.978949	0.00641907
286	0.988253	0.0050747	0.978883	0.00644159
287	0.988293	0.00509244	0.978886	0.00646411
288	0.988334	0.00511018	0.97889	0.00648663
289	0.988305	0.00512792	0.978963	0.00650915
290	0.988346	0.00514567	0.978898	0.00653167
291	0.988386	0.00516341	0.978902	0.00655419
292	0.988357	0.00518115	0.978906	0.00657672
293	0.988397	0.00519889	0.978841	0.00659924
294	0.988368	0.00521664	0.978845	0.00662176
295	0.988408	0.00523438	0.978781	0.00664428
296	0.988447	0.00525212	0.978785	0.0066668
297	0.988486	0.00526986	0.978857	0.00668932
298	0.988524	0.00528761	0.978793	0.00671184
299	0.988563	0.00530535	0.978864	0.00673437
300	0.988467	0.00532309	0.978868	0.00675689
301	0.988506	0.00534083	0.978872	0.00677941
302	0.988478	0.00535858	0.978942	0.00680193
303	0.98845	0.00537632	0.978945	0.00682445
304	0.988356	0.00539406	0.978883	0.00684697
305	0.988394	0.0054118	0.978952	0.00686949
306	0.988367	0.00542955	0.978956	0.00689202
307	0.988405	0.00544729	0.979024	0.00691454
308	0.988377	0.00546503	0.979027	0.00693706
309	0.988415	0.00548277	0.97903	0.00695958
310	0.988452	0.00550052	0.979098	0.0069821
311	0.988489	0.00551826	0.979165	0.00700462
312	0.988462	0.005536	0.979232	0.00702715
313	0.988435	0.00555374	0.979298	0.00704967
314	0.988408	0.00557149	0.979364	0.00707219
315	0.988445	0.00558923	0.97943	0.00709471
316	0.988418	0.00560697	0.979368	0.00711723
317	0.988455	0.00562471	0.97937	0.00713975
318	0.988491	0.00564246	0.979372	0.00716227
319	0.988527	0.0056602	0.979437	0.0071848
320	0.988501	0.00567794	0.979439	0.00720732
321	0.988474	0.00569568	0.979441	0.00722984
322	0.988448	0.00571343	0.979442	0.00725236
323	0.988422	0.00573117	0.979382	0.00727488
324	0.988458	0.00574891	0.979384	0.0072974
325	0.988493	0.00576665	0.979386	0.00731992
326	0.988528	0.0057844	0.979449	0.00734245
327	0.988563	0.00580214	0.979512	0.00736497
328	0.988598	0.00581988	0.979513	0.00738749
329	0.988633	0.00583762	0.979515	0.00741001
330	0.988667	0.00585537	0.979456	0.00743253
331	0.988702	0.00587311	0.979337	0.00745505
332	0.988736	0.00589085	0.979278	0.00747757
333	0.988709	0.00590859	0.97898	0.0075001
334	0.988743	0.00592634	0.979043	0.00752262
335	0.988777	0.00594408	0.979046	0.00754514
336	0.98881	0.00596182	0.979108	0.00756766
337	0.988843	0.00597956	0.979052	0.00759018
338	0.988758	0.00599731	0.979054	0.0076127
339	0.988732	0.00601505	0.978998	0.00763522
340	0.988765	0.00603279	0.97906	0.00765775
341	0.98874	0.00605053	0.979121	0.00768027
342	0.988714	0.00606828	0.979124	0.00770279
343	0.988747	0.00608602	0.979185	0.00772531
344	0.98878	0.00610376	0.979187	0.00774783
345	0.988754	0.0061215	0.979132	0.00777035
346	0.988787	0.00613924	0.979192	0.00779287
347	0.988819	0.00615699	0.979194	0.0078154
348	0.988851	0.00617473	0.979254	0.00783792
349	0.988883	0.00619247	0.979314	0.00786044
350	0.988915	0.00621021	0.979258	0.00788296
351	0.98889	0.00622796	0.979317	0.00790548
352	0.988864	0.0062457	0.979376	0.007928
353	0.988783	0.00626344	0.979378	0.00795052
354	0.988701	0.00628118	0.97938	0.00797305
355	0.98862	0.00629893	0.979325	0.00799557
356	0.98854	0.00631667	0.979383	0.00801809
357	0.98846	0.00633441	0.979441	0.00804061
358	0.988492	0.00635215	0.979442	0.00806313
359	0.988469	0.0063699	0.979444	0.00808565
360	0.988501	0.00638764	0.979501	0.00810818
361	0.988477	0.00640538	0.979503	0.0081307
362	0.988454	0.00642312	0.979559	0.00815322
363	0.988485	0.00644087	0.979615	0.00817574
364	0.988517	0.00645861	0.979507	0.00819826
365	0.988494	0.00647635	0.979508	0.00822078
366	0.988525	0.00649409	0.979455	0.0082433
367	0.988556	0.00651184	0.979511	0.00826583
368	0.988533	0.00652958	0.979512	0.00828835
369	0.988564	0.00654732	0.979568	0.00831087
370	0.988595	0.00656506	0.979515	0.00833339
371	0.988626	0.00658281	0.97957	0.00835591
372	0.988657	0.00660055	0.979625	0.00837843
373	0.988687	0.00661829	0.979626	0.00840095
374	0.988664	0.00663603	0.97968	0.00842348
375	0.988641	0.00665378	0.979628	0.008446
376	0.988618	0.00667152	0.979629	0.00846852
377	0.988648	0.00668926	0.97963	0.00849104
378	0.988625	0.006707	0.979631	0.00851356
379	0.988602	0.00672475	0.979684	0.00853608
380	0.988632	0.00674249	0.97958	0.0085586
381	0.988662	0.00676023	0.979529	0.00858113
382	0.988587	0.00677797	0.979425	0.00860365
383	0.988617	0.00679572	0.979374	0.00862617
384	0.988542	0.00681346	0.979376	0.00864869
385	0.988572	0.0068312	0.97943	0.00867121
386	0.988602	0.00684894	0.979483	0.00869373
387	0.988631	0.00686669	0.979484	0.00871625
388	0.988609	0.00688443	0.979537	0.00873878
389	0.988535	0.00690217	0.97959	0.0087613
390	0.988565	0.00691991	0.97954	0.00878382
391	0.988594	0.00693766	0.979592	0.00880634
392	0.988623	0.0069554	0.979644	0.00882886
393	0.988652	0.00697314	0.979645	0.00885138
394	0.98863	0.00699088	0.979696	0.0088739
395	0.988659	0.00700863	0.979748	0.00889643
396	0.988687	0.00702637	0.979748	0.00891895
397	0.988666	0.00704411	0.9798	0.00894147
398	0.988644	0.00706185	0.9798	0.00896399
399	0.988622	0.0070796	0.979801	0.00898651
400	0.988601	0.00709734	0.979851	0.00900903
401	0.988629	0.00711508	0.979901	0.00903155
402	0.988657	0.00713282	0.979951	0.00905408
403	0.988586	0.00715056	0.979951	0.0090766
404	0.988515	0.00716831	0.980001	0.00909912
405	0.988494	0.00718605	0.98005	0.00912164
406	0.988523	0.00720379	0.980001	0.00914416
407	0.988453	0.00722153	0.979903	0.00916668
408	0.988481	0.00723928	0.979854	0.00918921
409	0.988509	0.00725702	0.979903	0.00921173
410	0.988488	0.00727476	0.979952	0.00923425
411	0.988419	0.0072925	0.979952	0.00925677
412	0.988447	0.00731025	0.979952	0.00927929
413	0.988427	0.00732799	0.980001	0.00930181
414	0.988455	0.00734573	0.980049	0.00932433
415	0.988482	0.00736347	0.980001	0.00934686
416	0.988462	0.00738122	0.980001	0.00936938
417	0.988442	0.00739896	0.979905	0.0093919
418	0.988469	0.0074167	0.979905	0.00941442
419	0.988497	0.00743444	0.979953	0.00943694
420	0.988477	0.00745219	0.979906	0.00945946
421	0.988504	0.00746993	0.979906	0.00948198
422	0.988531	0.00748767	0.979906	0.00950451
423	0.988464	0.00750541	0.979954	0.00952703
424	0.988444	0.00752316	0.979954	0.00954955
425	0.988424	0.0075409	0.980001	0.00957207
426	0.988451	0.00755864	0.980048	0.00959459
427	0.988431	0.00757638	0.980048	0.00961711
428	0.988458	0.00759413	0.980094	0.00963963
429	0.988485	0.00761187	0.980141	0.00966216
430	0.988512	0.00762961	0.980187	0.00968468
431	0.988492	0.00764735	0.980233	0.0097072
432	0.988519	0.0076651	0.980232	0.00972972
433	0.988453	0.00768284	0.980232	0.00975224
434	0.988434	0.00770058	0.980139	0.00977476
435	0.98846	0.00771832	0.980093	0.00979728
436	0.988441	0.00773607	0.980047	0.00981981
437	0.988376	0.00775381	0.980001	0.00984233
438	0.988402	0.00777155	0.979955	0.00986485
439	0.988429	0.00778929	0.979955	0.00988737
440	0.98841	0.00780704	0.97991	0.00990989
441	0.988436	0.00782478	0.979956	0.00993241
442	0.988462	0.00784252	0.980001	0.00995493
443	0.988488	0.00786026	0.980046	0.00997746
444	0.988514	0.00787801	0.980091	0.00999998
445	0.98854	0.00789575	0.980136	0.0100225
446	0.988431	0.00791349	0.980091	0.010045
447	0.988412	0.00793123	0.980135	0.0100675
448	0.988393	0.00794898	0.980179	0.0100901
449	0.988419	0.00796672	0.980224	0.0101126
450	0.988356	0.00798446	0.980268	0.0101351
451	0.988293	0.0080022	0.980178	0.0101576
452	0.988319	0.00801995	0.980222	0.0101801
453	0.988345	0.00803769	0.980222	0.0102027
454	0.988327	0.00805543	0.980265	0.0102252
455	0.988352	0.00807317	0.980309	0.0102477
456	0.988378	0.00809092	0.980308	0.0102702
457	0.988403	0.00810866	0.980263	0.0102928
458	0.988428	0.0081264	0.980176	0.0103153
459	0.988454	0.00814414	0.980219	0.0103378
460	0.988479	0.00816189	0.980262	0.0103603
461	0.988504	0.00817963	0.980305	0.0103828
462	0.988529	0.00819737	0.980304	0.0104054
463	0.988424	0.00821511	0.980303	0.0104279
464	0.988319	0.00823285	0.980303	0.0104504
465	0.988259	0.0082506	0.980302	0.0104729
466	0.988284	0.00826834	0.980215	0.0104954
467	0.988309	0.00828608	0.980172	0.010518
468	0.988334	0.00830382	0.980215	0.0105405
469	0.988359	0.00832157	0.980257	0.010563
470	0.988341	0.00833931	0.980256	0.0105855
471	0.988366	0.00835705	0.980256	0.0106081
472	0.98839	0.00837479	0.980213	0.0106306
473	0.988415	0.00839254	0.980212	0.0106531
474	0.988439	0.00841028	0.980212	0.0106756
475	0.988422	0.00842802	0.980253	0.0106981
476	0.988446	0.00844576	0.980295	0.0107207
477	0.98847	0.00846351	0.980336	0.0107432
478	0.988494	0.00848125	0.980294	0.0107657
479	0.988518	0.00849899	0.980293	0.0107882
480	0.988542	0.00851673	0.980334	0.0108107
481	0.988524	0.00853448	0.980292	0.0108333
482	0.988548	0.00855222	0.980333	0.0108558
483	0.98853	0.00856996	0.980373	0.0108783
484	0.988472	0.0085877	0.980414	0.0109008
485	0.988495	0.00860545	0.980413	0.0109234
486	0.988519	0.00862319	0.980453	0.0109459
487	0.988501	0.00864093	0.980494	0.0109684
488	0.988525	0.00865867	0.980534	0.0109909
489	0.988549	0.00867642	0.980532	0.0110134
490	0.98849	0.00869416	0.980409	0.011036
491	0.988473	0.0087119	0.980449	0.0110585
492	0.988496	0.00872964	0.980489	0.011081
493	0.98852	0.00874739	0.980528	0.0111035
494	0.988543	0.00876513	0.980568	0.0111261
495	0.988526	0.00878287	0.980566	0.0111486
496	0.988549	0.00880061	0.980485	0.0111711
497	0.988572	0.00881836	0.980524	0.0111936
498	0.988555	0.0088361	0.980563	0.0112161
499	0.988578	0.00885384	0.980602	0.0112387
500	0.98852	0.00887158	0.980561	0.0112612
501	0.988543	0.00888933	0.9806	0.0112837
502	0.988526	0.00890707	0.980638	0.0113062
503	0.988549	0.00892481	0.980677	0.0113287
504	0.988453	0.00894255	0.980636	0.0113513
505	0.988476	0.0089603	0.980674	0.0113738
506	0.988498	0.00897804	0.980712	0.0113963
507	0.988442	0.00899578	0.980671	0.0114188
508	0.988386	0.00901352	0.980591	0.0114414
509	0.98837	0.00903127	0.980629	0.0114639
510	0.988393	0.00904901	0.980667	0.0114864
511	0.988376	0.00906675	0.980705	0.0115089
512	0.988399	0.00908449	0.980704	0.0115314
513	0.988383	0.00910224	0.980664	0.011554
514	0.988405	0.00911998	0.980584	0.0115765
515	0.988428	0.00913772	0.980622	0.011599
516	0.98845	0.00915546	0.98066	0.0116215
517	0.988472	0.00917321	0.980697	0.011644
518	0.988456	0.00919095	0.980696	0.0116666
519	0.988478	0.00920869	0.980656	0.0116891
520	0.9885	0.00922643	0.980693	0.0117116
521	0.988446	0.00924417	0.980692	0.0117341
522	0.988468	0.00926192	0.980729	0.0117567
523	0.98849	0.00927966	0.980766	0.0117792
524	0.988512	0.0092974	0.980688	0.0118017
525	0.988534	0.00931514	0.980725	0.0118242
526	0.988518	0.00933289	0.980647	0.0118467
527	0.988501	0.00935063	0.980684	0.0118693
528	0.988523	0.00936837	0.980607	0.0118918
529	0.988469	0.00938611	0.980606	0.0119143
530	0.988491	0.00940386	0.980529	0.0119368
531	0.988475	0.0094216	0.980528	0.0119593
532	0.988459	0.00943934	0.980527	0.0119819
533	0.988481	0.00945708	0.980489	0.0120044
534	0.988502	0.00947483	0.980488	0.0120269
535	0.988524	0.00949257	0.980487	0.0120494
536	0.988545	0.00951031	0.980486	0.012072
537	0.988567	0.00952805	0.980485	0.0120945
538	0.988588	0.0095458	0.980484	0.012117
539	0.988572	0.00956354	0.98052	0.0121395
540	0.988519	0.00958128	0.980556	0.012162
541	0.988503	0.00959902	0.980518	0.0121846
542	0.988524	0.00961677	0.980517	0.0122071
543	0.988472	0.00963451	0.980516	0.0122296
544	0.988493	0.00965225	0.980515	0.0122521
545	0.988514	0.00966999	0.980514	0.0122746
546	0.988535	0.00968774	0.98055	0.0122972
547	0.98852	0.00970548	0.980586	0.0123197
548	0.988504	0.00972322	0.980621	0.0123422
549	0.988525	0.00974096	0.980656	0.0123647
550	0.988437	0.00975871	0.980583	0.0123873
551	0.988458	0.00977645	0.980581	0.0124098
552	0.988479	0.00979419	0.980617	0.0124323
553	0.9885	0.00981193	0.980616	0.0124548
554	0.98852	0.00982968	0.980542	0.0124773
555	0.988541	0.00984742	0.980541	0.0124999
556	0.988526	0.00986516	0.98054	0.0125224
557	0.988474	0.0098829	0.980539	0.0125449
558	0.988495	0.00990065	0.980574	0.0125674
559	0.988516	0.00991839	0.980573	0.0125899
560	0.988536	0.00993613	0.980608	0.0126125
561	0.988557	0.00995387	0.980571	0.012635
562	0.988577	0.00997162	0.980606	0.0126575
563	0.988597	0.00998936	0.980569	0.01268
564	0.988617	0.0100071	0.980604	0.0127026
565	0.988638	0.0100248	0.980638	0.0127251
566	0.988622	0.0100426	0.980637	0.0127476
567	0.988572	0.0100603	0.980636	0.0127701
568	0.988592	0.0100781	0.980634	0.0127926
569	0.988612	0.0100958	0.980633	0.0128152
570	0.988562	0.0101136	0.980667	0.0128377
571	0.988547	0.0101313	0.980561	0.0128602
572	0.988532	0.010149	0.98056	0.0128827
573	0.988482	0.0101668	0.980559	0.0129052
574	0.988502	0.0101845	0.980558	0.0129278
575	0.988522	0.0102023	0.980592	0.0129503
576	0.988473	0.01022	0.980591	0.0129728
577	0.988493	0.0102378	0.98059	0.0129953
578	0.988478	0.0102555	0.980554	0.0130179
579	0.988463	0.0102732	0.980519	0.0130404
580	0.988449	0.010291	0.980552	0.0130629
581	0.988469	0.0103087	0.980551	0.0130854
582	0.988385	0.0103265	0.98055	0.0131079
583	0.988371	0.0103442	0.980584	0.0131305
584	0.988288	0.0103619	0.980549	0.013153
585	0.988274	0.0103797	0.980582	0.0131755
586	0.98826	0.0103974	0.980581	0.013198
587	0.98828	0.0104152	0.980546	0.0132205
588	0.988266	0.0104329	0.980511	0.0132431
589	0.988286	0.0104507	0.98051	0.0132656
590	0.988204	0.0104684	0.980509	0.0132881
591	0.988224	0.0104861	0.980542	0.0133106
592	0.98821	0.0105039	0.980507	0.0133332
593	0.98823	0.0105216	0.98054	0.0133557
594	0.988216	0.0105394	0.980539	0.0133782
595	0.988236	0.0105571	0.980538	0.0134007
596	0.988255	0.0105749	0.980538	0.0134232
597	0.988242	0.0105926	0.98057	0.0134458
598	0.988261	0.0106103	0.980603	0.0134683
599	0.988281	0.0106281	0.980635	0.0134908
600	0.988267	0.0106458	0.980567	0.0135133
601	0.988253	0.0106636	0.9806	0.0135358
602	0.988273	0.0106813	0.980565	0.0135584
603	0.988292	0.0106991	0.980598	0.0135809
604	0.988312	0.0107168	0.980597	0.0136034
605	0.988298	0.0107345	0.980629	0.0136259
606	0.988317	0.0107523	0.980562	0.0136485
607	0.988336	0.01077	0.980594	0.013671
608	0.98829	0.0107878	0.980626	0.0136935
609	0.988309	0.0108055	0.980625	0.013716
610	0.988263	0.0108233	0.980624	0.0137385
611	0.988282	0.010841	0.980623	0.0137611
612	0.988236	0.0108587	0.980654	0.0137836
613	0.988255	0.0108765	0.980686	0.0138061
614	0.988241	0.0108942	0.980652	0.0138286
615	0.988261	0.010912	0.980619	0.0138511
616	0.98828	0.0109297	0.980585	0.0138737
617	0.988266	0.0109475	0.980552	0.0138962
618	0.988253	0.0109652	0.980583	0.0139187
619	0.988239	0.0109829	0.980615	0.0139412
620	0.988194	0.0110007	0.980614	0.0139638
621	0.988181	0.0110184	0.980645	0.0139863
622	0.988168	0.0110362	0.980612	0.0140088
623	0.988187	0.0110539	0.980643	0.0140313
624	0.988206	0.0110716	0.980674	0.0140538
625	0.988224	0.0110894	0.980673	0.0140764
626	0.988243	0.0111071	0.980703	0.0140989
627	0.98823	0.0111249	0.98067	0.0141214
628	0.988185	0.0111426	0.980669	0.0141439
629	0.98814	0.0111604	0.9807	0.0141664
630	0.988127	0.0111781	0.980731	0.014189
631	0.988114	0.0111958	0.980761	0.0142115
632	0.988102	0.0112136	0.980792	0.014234
633	0.988089	0.0112313	0.98079	0.0142565
634	0.988108	0.0112491	0.980789	0.0142791
635	0.988063	0.0112668	0.98082	0.0143016
636	0.988082	0.0112846	0.980818	0.0143241
637	0.988069	0.0113023	0.980817	0.0143466
638	0.988057	0.01132	0.980816	0.0143691
639	0.988075	0.0113378	0.980814	0.0143917
640	0.988032	0.0113555	0.980844	0.0144142
641	0.98805	0.0113733	0.980812	0.0144367
642	0.988038	0.011391	0.980842	0.0144592
643	0.988025	0.0114088	0.98084	0.0144817
644	0.988044	0.0114265	0.980839	0.0145043
645	0.988062	0.0114442	0.980869	0.0145268
646	0.987988	0.011462	0.980837	0.0145493
647	0.987976	0.0114797	0.980835	0.0145718
648	0.987932	0.0114975	0.980865	0.0145944
649	0.98792	0.0115152	0.980802	0.0146169
650	0.987877	0.011533	0.980801	0.0146394
651	0.987865	0.0115507	0.98083	0.0146619
652	0.987884	0.0115684	0.980829	0.0146844
653	0.987841	0.0115862	0.980858	0.014707
654	0.98786	0.0116039	0.980826	0.0147295
655	0.987878	0.0116217	0.980856	0.014752
656	0.987897	0.0116394	0.980824	0.0147745
657	0.987885	0.0116571	0.980792	0.014797
658	0.987903	0.0116749	0.980791	0.0148196
659	0.987921	0.0116926	0.98082	0.0148421
660	0.98794	0.0117104	0.980819	0.0148646
661	0.987867	0.0117281	0.980848	0.0148871
662	0.987886	0.0117459	0.980847	0.0149097
663	0.987874	0.0117636	0.980875	0.0149322
664	0.987862	0.0117813	0.980874	0.0149547
665	0.98782	0.0117991	0.980873	0.0149772
666	0.987838	0.0118168	0.980901	0.0149997
667	0.987856	0.0118346	0.98087	0.0150223
668	0.987845	0.0118523	0.980869	0.0150448
669	0.987833	0.0118701	0.980838	0.0150673
670	0.987851	0.0118878	0.980866	0.0150898
671	0.987839	0.0119055	0.980776	0.0151123
672	0.987828	0.0119233	0.980774	0.0151349
673	0.987846	0.011941	0.980803	0.0151574
674	0.987834	0.0119588	0.980831	0.0151799
675	0.987823	0.0119765	0.98086	0.0152024
676	0.987841	0.0119943	0.980859	0.015225
677	0.987859	0.012012	0.980769	0.0152475
678	0.987876	0.0120297	0.980738	0.01527
679	0.987894	0.0120475	0.980766	0.0152925
680	0.987883	0.0120652	0.980706	0.015315
681	0.987901	0.012083	0.980735	0.0153376
682	0.987918	0.0121007	0.980763	0.0153601
683	0.987907	0.0121185	0.980733	0.0153826
684	0.987924	0.0121362	0.980732	0.0154051
685	0.987942	0.0121539	0.98076	0.0154276
686	0.987901	0.0121717	0.980788	0.0154502
687	0.987919	0.0121894	0.980787	0.0154727
688	0.987936	0.0122072	0.980785	0.0154952
689	0.987925	0.0122249	0.980784	0.0155177
690	0.987942	0.0122427	0.980812	0.0155403
691	0.98796	0.0122604	0.980811	0.0155628
692	0.987948	0.0122781	0.980839	0.0155853
693	0.987966	0.0122959	0.980866	0.0156078
694	0.987983	0.0123136	0.980865	0.0156303
695	0.987972	0.0123314	0.980893	0.0156529
696	0.987989	0.0123491	0.980863	0.0156754
697	0.987949	0.0123668	0.98089	0.0156979
698	0.987909	0.0123846	0.980917	0.0157204
699	0.987897	0.0124023	0.980945	0.0157429
700	0.987886	0.0124201	0.980943	0.0157655
701	0.987875	0.0124378	0.980942	0.015788
702	0.987892	0.0124556	0.980941	0.0158105
703	0.987909	0.0124733	0.980939	0.015833
704	0.987926	0.012491	0.980966	0.0158556
705	0.987944	0.0125088	0.980965	0.0158781
706	0.987961	0.0125265	0.980964	0.0159006
707	0.987921	0.0125443	0.980991	0.0159231
708	0.987938	0.012562	0.981017	0.0159456
709	0.987955	0.0125798	0.981016	0.0159682
710	0.987972	0.0125975	0.981015	0.0159907
711	0.987989	0.0126152	0.981013	0.0160132
712	0.988006	0.012633	0.981012	0.0160357
713	0.987967	0.0126507	0.981038	0.0160582
714	0.987956	0.0126685	0.981009	0.0160808
715	0.987916	0.0126862	0.981008	0.0161033
716	0.987877	0.012704	0.981006	0.0161258
717	0.987894	0.0127217	0.981033	0.0161483
718	0.987855	0.0127394	0.981003	0.0161709
719	0.987845	0.0127572	0.981002	0.0161934
720	0.987861	0.0127749	0.980973	0.0162159
721	0.987851	0.0127927	0.980999	0.0162384
722	0.98784	0.0128104	0.981025	0.0162609
723	0.987856	0.0128282	0.981052	0.0162835
724	0.987846	0.0128459	0.981078	0.016306
725	0.987835	0.0128636	0.981104	0.0163285
726	0.987824	0.0128814	0.981075	0.016351
727	0.987841	0.0128991	0.981046	0.0163735
728	0.98783	0.0129169	0.981072	0.0163961
729	0.987764	0.0129346	0.981098	0.0164186
730	0.987754	0.0129523	0.981069	0.0164411
731	0.987771	0.0129701	0.981095	0.0164636
732	0.98776	0.0129878	0.981066	0.0164862
733	0.987749	0.0130056	0.981092	0.0165087
734	0.987739	0.0130233	0.981036	0.0165312
735	0.987755	0.0130411	0.981035	0.0165537
736	0.987745	0.0130588	0.981033	0.0165762
737	0.987734	0.0130765	0.981032	0.0165988
738	0.987697	0.0130943	0.981057	0.0166213
739	0.987713	0.013112	0.981056	0.0166438
740	0.987676	0.0131298	0.981055	0.0166663
741	0.987666	0.0131475	0.981053	0.0166889
742	0.987628	0.0131653	0.980998	0.0167114
743	0.987591	0.013183	0.980996	0.0167339
744	0.987608	0.0132007	0.981022	0.0167564
745	0.987624	0.0132185	0.981047	0.0167789
746	0.987614	0.0132362	0.981019	0.0168015
747	0.987631	0.013254	0.981045	0.016824
748	0.987647	0.0132717	0.98107	0.0168465
749	0.987664	0.0132895	0.981069	0.016869
750	0.98768	0.0133072	0.981041	0.0168915
751	0.987697	0.0133249	0.981012	0.0169141
752	0.987713	0.0133427	0.981011	0.0169366
753	0.987729	0.0133604	0.980983	0.0169591
754	0.987746	0.0133782	0.981008	0.0169816
755	0.987762	0.0133959	0.981007	0.0170042
756	0.987699	0.0134137	0.980979	0.0170267
757	0.987689	0.0134314	0.980978	0.0170492
758	0.987705	0.0134491	0.980977	0.0170717
759	0.987668	0.0134669	0.980975	0.0170942
760	0.987685	0.0134846	0.980948	0.0171168
761	0.987701	0.0135024	0.980947	0.0171393
762	0.987717	0.0135201	0.980945	0.0171618
763	0.987733	0.0135378	0.980918	0.0171843
764	0.987749	0.0135556	0.980943	0.0172068
765	0.987765	0.0135733	0.980942	0.0172294
766	0.987781	0.0135911	0.980914	0.0172519
767	0.987797	0.0136088	0.980913	0.0172744
768	0.987813	0.0136266	0.980938	0.0172969
769	0.987803	0.0136443	0.980911	0.0173195
770	0.987818	0.013662	0.980884	0.017342
771	0.987834	0.0136798	0.980908	0.0173645
772	0.98785	0.0136975	0.980933	0.017387
773	0.987866	0.0137153	0.980932	0.0174095
774	0.987856	0.013733	0.980957	0.0174321
775	0.987845	0.0137508	0.980981	0.0174546
776	0.987861	0.0137685	0.98098	0.0174771
777	0.987877	0.0137862	0.980979	0.0174996
778	0.987892	0.013804	0.981003	0.0175221
779	0.987908	0.0138217	0.981027	0.0175447
780	0.987923	0.0138395	0.981052	0.0175672
781	0.987939	0.0138572	0.981076	0.0175897
782	0.987954	0.013875	0.981049	0.0176122
783	0.98797	0.0138927	0.981073	0.0176348
784	0.987934	0.0139104	0.981097	0.0176573
785	0.987949	0.0139282	0.981122	0.0176798
786	0.987914	0.0139459	0.981146	0.0177023
787	0.987904	0.0139637	0.981169	0.0177248
788	0.987868	0.0139814	0.981168	0.0177474
789	0.987858	0.0139992	0.981167	0.0177699
790	0.987874	0.0140169	0.981165	0.0177924
791	0.987864	0.0140346	0.981164	0.0178149
792	0.987854	0.0140524	0.981137	0.0178374
793	0.987844	0.0140701	0.981135	0.01786
794	0.987834	0.0140879	0.981109	0.0178825
795	0.987849	0.0141056	0.981082	0.017905
796	0.987865	0.0141234	0.981081	0.0179275
797	0.98783	0.0141411	0.98108	0.0179501
798	0.987795	0.0141588	0.981103	0.0179726
799	0.98781	0.0141766	0.981127	0.0179951
800	0.987825	0.0141943	0.98105	0.0180176
801	0.987816	0.0142121	0.981049	0.0180401
802	0.987831	0.0142298	0.981073	0.0180627
803	0.987846	0.0142475	0.981096	0.0180852
804	0.987836	0.0142653	0.981095	0.0181077
805	0.987826	0.014283	0.981094	0.0181302
806	0.987817	0.0143008	0.981092	0.0181527
807	0.987807	0.0143185	0.981091	0.0181753
808	0.987797	0.0143363	0.981065	0.0181978
809	0.987738	0.014354	0.981088	0.0182203
810	0.987753	0.0143717	0.981062	0.0182428
811	0.987768	0.0143895	0.981061	0.0182654
812	0.987784	0.0144072	0.981035	0.0182879
813	0.987799	0.014425	0.981009	0.0183104
814	0.987814	0.0144427	0.981032	0.0183329
815	0.987804	0.0144605	0.981007	0.0183554
816	0.98777	0.0144782	0.981005	0.018378
817	0.98776	0.0144959	0.981004	0.0184005
818	0.987751	0.0145137	0.981003	0.018423
819	0.987766	0.0145314	0.981026	0.0184455
820	0.987781	0.0145492	0.981049	0.018468
821	0.987796	0.0145669	0.981072	0.0184906
822	0.987762	0.0145847	0.981071	0.0185131
823	0.987752	0.0146024	0.98107	0.0185356
824	0.987767	0.0146201	0.981068	0.0185581
825	0.987782	0.0146379	0.981091	0.0185807
826	0.987797	0.0146556	0.981114	0.0186032
827	0.987787	0.0146734	0.981137	0.0186257
828	0.987778	0.0146911	0.981112	0.0186482
829	0.987793	0.0147089	0.981134	0.0186707
830	0.987808	0.0147266	0.981157	0.0186933
831	0.987822	0.0147443	0.98118	0.0187158
832	0.987813	0.0147621	0.981202	0.0187383
833	0.987803	0.0147798	0.981225	0.0187608
834	0.987794	0.0147976	0.981223	0.0187833
835	0.987809	0.0148153	0.981222	0.0188059
836	0.987799	0.014833	0.981197	0.0188284
837	0.987766	0.0148508	0.981219	0.0188509
838	0.987757	0.0148685	0.981218	0.0188734
839	0.987748	0.0148863	0.981216	0.018896
840	0.987762	0.014904	0.981191	0.0189185
841	0.987729	0.0149218	0.981213	0.018941
842	0.98772	0.0149395	0.981236	0.0189635
843	0.987735	0.0149572	0.981258	0.018986
844	0.987749	0.014975	0.98128	0.0190086
845	0.98774	0.0149927	0.981231	0.0190311
846	0.987754	0.0150105	0.981253	0.0190536
847	0.987769	0.0150282	0.981228	0.0190761
848	0.987783	0.015046	0.981227	0.0190986
849	0.987798	0.0150637	0.981225	0.0191212
850	0.987789	0.0150814	0.981248	0.0191437
851	0.987779	0.0150992	0.98127	0.0191662
852	0.98777	0.0151169	0.981268	0.0191887
853	0.987761	0.0151347	0.981267	0.0192113
854	0.987775	0.0151524	0.981218	0.0192338
855	0.98772	0.0151702	0.981217	0.0192563
856	0.987734	0.0151879	0.981192	0.0192788
857	0.987725	0.0152056	0.981214	0.0193013
858	0.987693	0.0152234	0.981213	0.0193239
859	0.987707	0.0152411	0.981211	0.0193464
860	0.987698	0.0152589	0.98121	0.0193689
861	0.987712	0.0152766	0.981185	0.0193914
862	0.987703	0.0152944	0.981207	0.0194139
863	0.987718	0.0153121	0.981182	0.0194365
864	0.987732	0.0153298	0.981181	0.019459
865	0.987723	0.0153476	0.981203	0.0194815
866	0.987737	0.0153653	0.981178	0.019504
867	0.987751	0.0153831	0.9812	0.0195266
868	0.987765	0.0154008	0.981222	0.0195491
869	0.987779	0.0154185	0.981243	0.0195716
870	0.987747	0.0154363	0.981242	0.0195941
871	0.987761	0.015454	0.981263	0.0196166
872	0.987776	0.0154718	0.981285	0.0196392
873	0.987767	0.0154895	0.981306	0.0196617
874	0.987781	0.0155073	0.981282	0.0196842
875	0.987795	0.015525	0.98128	0.0197067
876	0.987808	0.0155427	0.981279	0.0197292
877	0.9878	0.0155605	0.981278	0.0197518
878	0.987813	0.0155782	0.981299	0.0197743
879	0.987827	0.015596	0.981275	0.0197968
880	0.987796	0.0156137	0.98125	0.0198193
881	0.98781	0.0156315	0.981226	0.0198419
882	0.987823	0.0156492	0.981225	0.0198644
883	0.987837	0.0156669	0.981246	0.0198869
884	0.987806	0.0156847	0.981245	0.0199094
885	0.987819	0.0157024	0.981243	0.0199319
886	0.987811	0.0157202	0.981265	0.0199545
887	0.987779	0.0157379	0.981263	0.019977
888	0.987771	0.0157557	0.981284	0.0199995
889	0.987762	0.0157734	0.981283	0.020022
890	0.987776	0.0157911	0.981214	0.0200445
891	0.987789	0.0158089	0.981213	0.0200671
892	0.987803	0.0158266	0.981211	0.0200896
893	0.987817	0.0158444	0.98121	0.0201121
894	0.987786	0.0158621	0.981231	0.0201346
895	0.987799	0.0158799	0.981229	0.0201572
896	0.987813	0.0158976	0.981206	0.0201797
897	0.987782	0.0159153	0.981182	0.0202022
898	0.987795	0.0159331	0.981181	0.0202247
899	0.987787	0.0159508	0.981202	0.0202472
900	0.9878	0.0159686	0.981223	0.0202698
901	0.987792	0.0159863	0.981243	0.0202923
902	0.987761	0.0160041	0.981198	0.0203148
903	0.98773	0.0160218	0.981196	0.0203373
904	0.987744	0.0160395	0.981195	0.0203598
905	0.987735	0.0160573	0.981194	0.0203824
906	0.987749	0.016075	0.981215	0.0204049
907	0.98774	0.0160928	0.981235	0.0204274
908	0.987732	0.0161105	0.981212	0.0204499
909	0.987745	0.0161282	0.981233	0.0204725
910	0.987737	0.016146	0.981187	0.020495
911	0.98775	0.0161637	0.981186	0.0205175
912	0.987763	0.0161815	0.981207	0.02054
913	0.987777	0.0161992	0.981227	0.0205625
914	0.987768	0.016217	0.981248	0.0205851
915	0.987782	0.0162347	0.981246	0.0206076
916	0.98773	0.0162524	0.981245	0.0206301
917	0.987677	0.0162702	0.981265	0.0206526
918	0.987669	0.0162879	0.981264	0.0206751
919	0.987661	0.0163057	0.981284	0.0206977
920	0.987652	0.0163234	0.981283	0.0207202
921	0.987666	0.0163412	0.981303	0.0207427
922	0.987679	0.0163589	0.981302	0.0207652
923	0.987693	0.0163766	0.981279	0.0207878
924	0.987706	0.0163944	0.981277	0.0208103
925	0.987719	0.0164121	0.981276	0.0208328
926	0.987732	0.0164299	0.981275	0.0208553
927	0.987746	0.0164476	0.981252	0.0208778
928	0.987737	0.0164654	0.981272	0.0209004
929	0.987729	0.0164831	0.981271	0.0209229
930	0.987721	0.0165008	0.981291	0.0209454
931	0.987734	0.0165186	0.981311	0.0209679
932	0.987704	0.0165363	0.981309	0.0209904
933	0.987717	0.0165541	0.981329	0.021013
934	0.987666	0.0165718	0.981285	0.0210355
935	0.987679	0.0165896	0.981284	0.021058
936	0.987671	0.0166073	0.981304	0.0210805
937	0.987663	0.016625	0.981302	0.0211031
938	0.987612	0.0166428	0.981258	0.0211256
939	0.987625	0.0166605	0.981278	0.0211481
940	0.987639	0.0166783	0.981277	0.0211706
941	0.98763	0.016696	0.981297	0.0211931
942	0.987601	0.0167137	0.981296	0.0212157
943	0.987614	0.0167315	0.981315	0.0212382
944	0.987627	0.0167492	0.981314	0.0212607
945	0.98764	0.016767	0.981334	0.0212832
946	0.987632	0.0167847	0.981332	0.0213057
947	0.987624	0.0168025	0.981352	0.0213283
948	0.987616	0.0168202	0.981351	0.0213508
949	0.987545	0.0168379	0.98137	0.0213733
950	0.987558	0.0168557	0.98139	0.0213958
951	0.987571	0.0168734	0.981367	0.0214184
952	0.987584	0.0168912	0.981366	0.0214409
953	0.987576	0.0169089	0.981344	0.0214634
954	0.987547	0.0169267	0.981321	0.0214859
955	0.98756	0.0169444	0.981299	0.0215084
956	0.987532	0.0169621	0.981318	0.021531
957	0.987503	0.0169799	0.981317	0.0215535
958	0.987495	0.0169976	0.981316	0.021576
959	0.987466	0.0170154	0.981335	0.0215985
960	0.987479	0.0170331	0.981355	0.021621
961	0.987492	0.0170509	0.981374	0.0216436
962	0.987485	0.0170686	0.981393	0.0216661
963	0.987498	0.0170863	0.981392	0.0216886
964	0.987511	0.0171041	0.98139	0.0217111
965	0.987524	0.0171218	0.98141	0.0217337
966	0.987536	0.0171396	0.981429	0.0217562
967	0.987549	0.0171573	0.981448	0.0217787
968	0.987542	0.0171751	0.981467	0.0218012
969	0.987534	0.0171928	0.981466	0.0218237
970	0.987526	0.0172105	0.981485	0.0218463
971	0.987518	0.0172283	0.981504	0.0218688
972	0.987531	0.017246	0.981502	0.0218913
973	0.987544	0.0172638	0.981521	0.0219138
974	0.987557	0.0172815	0.98152	0.0219363
975	0.987549	0.0172993	0.981539	0.0219589
976	0.987562	0.017317	0.981517	0.0219814
977	0.987574	0.0173347	0.981536	0.0220039
978	0.987546	0.0173525	0.981473	0.0220264
979	0.987539	0.0173702	0.98141	0.022049
980	0.987551	0.017388	0.981429	0.0220715
981	0.987523	0.0174057	0.981427	0.022094
982	0.987536	0.0174234	0.981446	0.0221165
983	0.987528	0.0174412	0.981465	0.022139
984	0.987541	0.0174589	0.981484	0.0221616
985	0.987533	0.0174767	0.981483	0.0221841
986	0.987546	0.0174944	0.981441	0.0222066
987	0.987559	0.0175122	0.981459	0.0222291
988	0.987551	0.0175299	0.981478	0.0222517
989	0.987563	0.0175476	0.981477	0.0222742
990	0.987576	0.0175654	0.981495	0.0222967
991	0.987589	0.0175831	0.981494	0.0223192
992	0.987601	0.0176009	0.981472	0.0223417
993	0.987614	0.0176186	0.981491	0.0223643
994	0.987626	0.0176364	0.981509	0.0223868
995	0.987618	0.0176541	0.981488	0.0224093
996	0.987631	0.0176718	0.981486	0.0224318
997	0.987583	0.0176896	0.981505	0.0224543
998	0.987595	0.0177073	0.981523	0.0224769
999	0.987608	0.0177251	0.981542	0.0224994
1000	0.98762	0.0177428	0.98156	0.0225219
1001	0.987633	0.0177606	0.981539	0.0225444
1002	0.987645	0.0177783	0.981517	0.022567
1003	0.987637	0.017796	0.981516	0.0225895
1004	0.98765	0.0178138	0.981514	0.022612
1005	0.987662	0.0178315	0.981473	0.0226345
1006	0.987674	0.0178493	0.981491	0.022657
1007	0.987686	0.017867	0.98149	0.0226796
1008	0.987699	0.0178848	0.981488	0.0227021
1009	0.987711	0.0179025	0.981487	0.0227246
1010	0.987703	0.0179202	0.981505	0.0227471
1011	0.987715	0.017938	0.981484	0.0227696
1012	0.987688	0.0179557	0.981483	0.0227922
1013	0.9877	0.0179735	0.981501	0.0228147
1014	0.987712	0.0179912	0.981499	0.0228372
1015	0.987724	0.0180089	0.981518	0.0228597
1016	0.987717	0.0180267	0.981477	0.0228823
1017	0.987709	0.0180444	0.981475	0.0229048
1018	0.987721	0.0180622	0.981474	0.0229273
1019	0.987733	0.0180799	0.981472	0.0229498
1020	0.987745	0.0180977	0.981491	0.0229723
1021	0.987757	0.0181154	0.981509	0.0229949
1022	0.987769	0.0181331	0.981507	0.0230174
1023	0.987781	0.0181509	0.981525	0.0230399
1024	0.987754	0.0181686	0.981543	0.0230624
1025	0.987766	0.0181864	0.981542	0.0230849
1026	0.987759	0.0182041	0.98156	0.0231075
1027	0.98777	0.0182219	0.981578	0.02313
1028	0.987782	0.0182396	0.981518	0.0231525
1029	0.987794	0.0182573	0.981497	0.023175
1030	0.987806	0.0182751	0.981496	0.0231976
1031	0.987798	0.0182928	0.981475	0.0232201
1032	0.987791	0.0183106	0.981454	0.0232426
1033	0.987803	0.0183283	0.981452	0.0232651
1034	0.987776	0.0183461	0.981432	0.0232876
1035	0.987768	0.0183638	0.98143	0.0233102
1036	0.98778	0.0183815	0.981448	0.0233327
1037	0.987792	0.0183993	0.981466	0.0233552
1038	0.987784	0.018417	0.981484	0.0233777
1039	0.987796	0.0184348	0.981483	0.0234002
1040	0.987769	0.0184525	0.981481	0.0234228
1041	0.987781	0.0184703	0.981499	0.0234453
1042	0.987793	0.018488	0.981497	0.0234678
1043	0.987805	0.0185057	0.981515	0.0234903
1044	0.987816	0.0185235	0.981514	0.0235129
1045	0.987828	0.0185412	0.981493	0.0235354
1046	0.98784	0.018559	0.981511	0.0235579
1047	0.987851	0.0185767	0.981509	0.0235804
1048	0.987863	0.0185944	0.981527	0.0236029
1049	0.987855	0.0186122	0.981507	0.0236255
1050	0.987848	0.0186299	0.981524	0.023648
1051	0.98784	0.0186477	0.981542	0.0236705
1052	0.987852	0.0186654	0.98154	0.023693
1053	0.987844	0.0186832	0.981539	0.0237155
1054	0.987856	0.0187009	0.981518	0.0237381
1055	0.987868	0.0187186	0.981536	0.0237606
1056	0.987841	0.0187364	0.981553	0.0237831
1057	0.987853	0.0187541	0.981552	0.0238056
1058	0.987864	0.0187719	0.981569	0.0238282
1059	0.987876	0.0187896	0.981568	0.0238507
1060	0.987849	0.0188074	0.981566	0.0238732
1061	0.987861	0.0188251	0.981584	0.0238957
1062	0.987853	0.0188428	0.981582	0.0239182
1063	0.987865	0.0188606	0.981543	0.0239408
1064	0.987876	0.0188783	0.98156	0.0239633
1065	0.987888	0.0188961	0.981578	0.0239858
1066	0.987899	0.0189138	0.981558	0.0240083
1067	0.98791	0.0189316	0.981537	0.0240308
1068	0.987922	0.0189493	0.981517	0.0240534
1069	0.987877	0.018967	0.981497	0.0240759
1070	0.987851	0.0189848	0.981514	0.0240984
1071	0.987862	0.0190025	0.981476	0.0241209
1072	0.987873	0.0190203	0.981474	0.0241435
1073	0.987829	0.019038	0.981473	0.024166
1074	0.987821	0.0190558	0.981471	0.0241885
1075	0.987833	0.0190735	0.981489	0.024211
1076	0.987844	0.0190912	0.981469	0.0242335
1077	0.987837	0.019109	0.981467	0.0242561
1078	0.98783	0.0191267	0.981447	0.0242786
1079	0.987841	0.0191445	0.981465	0.0243011
1080	0.987834	0.0191622	0.981463	0.0243236
1081	0.987826	0.01918	0.981425	0.0243461
1082	0.987838	0.0191977	0.981405	0.0243687
1083	0.98783	0.0192154	0.981404	0.0243912
1084	0.987842	0.0192332	0.981421	0.0244137
1085	0.987853	0.0192509	0.98142	0.0244362
1086	0.987827	0.0192687	0.981437	0.0244588
1087	0.987838	0.0192864	0.981417	0.0244813
1088	0.987831	0.0193041	0.981434	0.0245038
1089	0.987842	0.0193219	0.981414	0.0245263
1090	0.987835	0.0193396	0.981432	0.0245488
1091	0.987846	0.0193574	0.98143	0.0245714
1092	0.987839	0.0193751	0.981447	0.0245939
1093	0.98785	0.0193929	0.981409	0.0246164
1094	0.987861	0.0194106	0.98139	0.0246389
1095	0.987818	0.0194283	0.981388	0.0246614
1096	0.987829	0.0194461	0.981405	0.024684
1097	0.987822	0.0194638	0.981422	0.0247065
1098	0.987814	0.0194816	0.981403	0.024729
1099	0.987826	0.0194993	0.981402	0.0247515
1100	0.987818	0.0195171	0.9814	0.0247741
1101	0.987829	0.0195348	0.981399	0.0247966
1102	0.987841	0.0195525	0.981398	0.0248191
1103	0.987833	0.0195703	0.981415	0.0248416
1104	0.987808	0.019588	0.981431	0.0248641
1105	0.987801	0.0196058	0.98143	0.0248867
1106	0.987776	0.0196235	0.981447	0.0249092
1107	0.987751	0.0196413	0.981464	0.0249317
1108	0.987726	0.019659	0.981444	0.0249542
1109	0.987719	0.0196767	0.981461	0.0249767
1110	0.98773	0.0196945	0.981442	0.0249993
1111	0.987705	0.0197122	0.981422	0.0250218
1112	0.987698	0.01973	0.981367	0.0250443
1113	0.987709	0.0197477	0.981366	0.0250668
1114	0.98772	0.0197655	0.981347	0.0250894
1115	0.987713	0.0197832	0.981346	0.0251119
1116	0.987706	0.0198009	0.981362	0.0251344
1117	0.987717	0.0198187	0.981361	0.0251569
1118	0.987693	0.0198364	0.981342	0.0251794
1119	0.987704	0.0198542	0.981359	0.025202
1120	0.987715	0.0198719	0.981375	0.0252245
1121	0.987708	0.0198896	0.981374	0.025247
1122	0.987719	0.0199074	0.981391	0.0252695
1123	0.987712	0.0199251	0.981407	0.025292
1124	0.987723	0.0199429	0.981406	0.0253146
1125	0.987716	0.0199606	0.981405	0.0253371
1126	0.987691	0.0199784	0.981421	0.0253596
1127	0.987684	0.0199961	0.981402	0.0253821
1128	0.98766	0.0200138	0.981383	0.0254047
1129	0.987671	0.0200316	0.9814	0.0254272
1130	0.987682	0.0200493	0.981416	0.0254497
1131	0.987675	0.0200671	0.981415	0.0254722
1132	0.987686	0.0200848	0.981414	0.0254947
1133	0.987697	0.0201026	0.98143	0.0255173
1134	0.987707	0.0201203	0.981447	0.0255398
1135	0.987701	0.020138	0.981445	0.0255623
1136	0.987694	0.0201558	0.981462	0.0255848
1137	0.98767	0.0201735	0.981443	0.0256073
1138	0.987663	0.0201913	0.981441	0.0256299
1139	0.987674	0.020209	0.98144	0.0256524
1140	0.987684	0.0202268	0.981439	0.0256749
1141	0.987695	0.0202445	0.981438	0.0256974
1142	0.987706	0.0202622	0.981454	0.02572
1143	0.987699	0.02028	0.98147	0.0257425
1144	0.987693	0.0202977	0.981486	0.025765
1145	0.987703	0.0203155	0.98145	0.0257875
1146	0.987714	0.0203332	0.981449	0.02581
1147	0.987707	0.020351	0.981465	0.0258326
1148	0.987718	0.0203687	0.981446	0.0258551
1149	0.987711	0.0203864	0.98141	0.0258776
1150	0.987722	0.0204042	0.981409	0.0259001
1151	0.987733	0.0204219	0.981408	0.0259226
1152	0.987743	0.0204397	0.981424	0.0259452
1153	0.987754	0.0204574	0.981388	0.0259677
1154	0.987765	0.0204752	0.981387	0.0259902
1155	0.987775	0.0204929	0.981386	0.0260127
1156	0.987786	0.0205106	0.981402	0.0260353
1157	0.987779	0.0205284	0.9814	0.0260578
1158	0.987772	0.0205461	0.981382	0.0260803
1159	0.987783	0.0205639	0.981398	0.0261028
1160	0.987793	0.0205816	0.981397	0.0261253
1161	0.987804	0.0205993	0.981396	0.0261479
1162	0.98778	0.0206171	0.981412	0.0261704
1163	0.98779	0.0206348	0.981376	0.0261929
1164	0.987801	0.0206526	0.981358	0.0262154
1165	0.987811	0.0206703	0.981357	0.0262379
1166	0.987822	0.0206881	0.981338	0.0262605
1167	0.987815	0.0207058	0.981337	0.026283
1168	0.987808	0.0207235	0.981336	0.0263055
1169	0.987819	0.0207413	0.981352	0.026328
1170	0.987829	0.020759	0.981368	0.0263506
1171	0.98784	0.0207768	0.98135	0.0263731
1172	0.987833	0.0207945	0.981366	0.0263956
1173	0.987843	0.0208123	0.981381	0.0264181
1174	0.98782	0.02083	0.981397	0.0264406
1175	0.987813	0.0208477	0.981413	0.0264632
1176	0.987823	0.0208655	0.981412	0.0264857
1177	0.9878	0.0208832	0.981394	0.0265082
1178	0.987776	0.020901	0.981409	0.0265307
1179	0.987753	0.0209187	0.981425	0.0265532
1180	0.987763	0.0209365	0.98139	0.0265758
1181	0.987773	0.0209542	0.981372	0.0265983
1182	0.987784	0.0209719	0.981354	0.0266208
1183	0.987794	0.0209897	0.981353	0.0266433
1184	0.987754	0.0210074	0.981352	0.0266659
1185	0.987764	0.0210252	0.981367	0.0266884
1186	0.987774	0.0210429	0.981333	0.0267109
1187	0.987785	0.0210607	0.981315	0.0267334
1188	0.987727	0.0210784	0.98133	0.0267559
1189	0.987738	0.0210961	0.981312	0.0267785
1190	0.987748	0.0211139	0.981294	0.026801
1191	0.987742	0.0211316	0.981277	0.0268235
1192	0.987752	0.0211494	0.981292	0.026846
1193	0.987729	0.0211671	0.981308	0.0268685
1194	0.987739	0.0211848	0.981324	0.0268911
1195	0.987732	0.0212026	0.981322	0.0269136
1196	0.987743	0.0212203	0.981338	0.0269361
1197	0.987753	0.0212381	0.981354	0.0269586
1198	0.987713	0.0212558	0.981353	0.0269812
1199	0.987707	0.0212736	0.981335	0.0270037
1200	0.9877	0.0212913	0.9813	0.0270262
1201	0.98771	0.021309	0.981283	0.0270487
1202	0.987671	0.0213268	0.981282	0.0270712
1203	0.987648	0.0213445	0.981297	0.0270938
1204	0.987625	0.0213623	0.981313	0.0271163
1205	0.987635	0.02138	0.981312	0.0271388
1206	0.987645	0.0213978	0.98131	0.0271613
1207	0.987639	0.0214155	0.981326	0.0271838
1208	0.987649	0.0214332	0.981292	0.0272064
1209	0.987626	0.021451	0.981307	0.0272289
1210	0.987637	0.0214687	0.981306	0.0272514
1211	0.987647	0.0214865	0.981289	0.0272739
1212	0.987624	0.0215042	0.981287	0.0272965
1213	0.987618	0.021522	0.981286	0.027319
1214	0.987611	0.0215397	0.981285	0.0273415
1215	0.987605	0.0215574	0.981251	0.027364
1216	0.987615	0.0215752	0.98125	0.0273865
1217	0.987626	0.0215929	0.981266	0.0274091
1218	0.987636	0.0216107	0.981281	0.0274316
1219	0.987629	0.0216284	0.981247	0.0274541
1220	0.98764	0.0216462	0.981263	0.0274766
1221	0.98765	0.0216639	0.981278	0.0274991
1222	0.98766	0.0216816	0.981293	0.0275217
1223	0.987654	0.0216994	0.981292	0.0275442
1224	0.987664	0.0217171	0.981307	0.0275667
1225	0.987657	0.0217349	0.98129	0.0275892
1226	0.987667	0.0217526	0.981289	0.0276118
1227	0.987677	0.0217703	0.981288	0.0276343
1228	0.987687	0.0217881	0.981303	0.0276568
1229	0.987698	0.0218058	0.981318	0.0276793
1230	0.987708	0.0218236	0.981301	0.0277018
1231	0.987701	0.0218413	0.981316	0.0277244
1232	0.987695	0.0218591	0.981331	0.0277469
1233	0.987705	0.0218768	0.981314	0.0277694
1234	0.987699	0.0218945	0.981248	0.0277919
1235	0.987709	0.0219123	0.981263	0.0278145
1236	0.987702	0.02193	0.981279	0.027837
1237	0.987712	0.0219478	0.981261	0.0278595
1238	0.98769	0.0219655	0.981277	0.027882
1239	0.987684	0.0219833	0.981243	0.0279045
1240	0.987694	0.022001	0.981258	0.0279271
1241	0.987704	0.0220187	0.981257	0.0279496
1242	0.987681	0.0220365	0.981256	0.0279721
1243	0.987691	0.0220542	0.981271	0.0279946
1244	0.987685	0.022072	0.98127	0.0280171
1245	0.987695	0.0220897	0.981285	0.0280397
1246	0.987705	0.0221075	0.981284	0.0280622
1247	0.987715	0.0221252	0.981283	0.0280847
1248	0.987709	0.0221429	0.981282	0.0281072
1249	0.987718	0.0221607	0.981281	0.0281298
1250	0.987728	0.0221784	0.981264	0.0281523
1251	0.987738	0.0221962	0.981263	0.0281748
1252	0.987748	0.0222139	0.981262	0.0281973
1253	0.987758	0.0222317	0.981261	0.0282198
1254	0.987751	0.0222494	0.98126	0.0282424
1255	0.987745	0.0222671	0.981275	0.0282649
1256	0.987755	0.0222849	0.981274	0.0282874
1257	0.987765	0.0223026	0.981289	0.0283099
1258	0.987759	0.0223204	0.981304	0.0283324
1259	0.987752	0.0223381	0.981319	0.028355
1260	0.987762	0.0223559	0.981302	0.0283775
1261	0.987724	0.0223736	0.981301	0.0284
1262	0.987734	0.0223913	0.981252	0.0284225
1263	0.987728	0.0224091	0.981235	0.0284451
1264	0.987738	0.0224268	0.98125	0.0284676
1265	0.987747	0.0224446	0.981233	0.0284901
1266	0.987757	0.0224623	0.981201	0.0285126
1267	0.987751	0.02248	0.981216	0.0285351
1268	0.98776	0.0224978	0.981231	0.0285577
1269	0.987754	0.0225155	0.98123	0.0285802
1270	0.987764	0.0225333	0.981197	0.0286027
1271	0.987758	0.022551	0.981196	0.0286252
1272	0.987752	0.0225688	0.981195	0.0286477
1273	0.98773	0.0225865	0.981179	0.0286703
1274	0.987724	0.0226042	0.981178	0.0286928
1275	0.987734	0.022622	0.981192	0.0287153
1276	0.987727	0.0226397	0.981192	0.0287378
1277	0.987737	0.0226575	0.981191	0.0287604
1278	0.987747	0.0226752	0.98119	0.0287829
1279	0.987725	0.022693	0.981189	0.0288054
1280	0.987719	0.0227107	0.981188	0.0288279
1281	0.987729	0.0227284	0.981187	0.0288504
1282	0.987738	0.0227462	0.98117	0.028873
1283	0.987748	0.0227639	0.981185	0.0288955
1284	0.987757	0.0227817	0.9812	0.028918
1285	0.987767	0.0227994	0.981183	0.0289405
1286	0.98773	0.0228172	0.981198	0.028963
1287	0.987724	0.0228349	0.981212	0.0289856
1288	0.987718	0.0228526	0.981211	0.0290081
1289	0.987727	0.0228704	0.981195	0.0290306
1290	0.987721	0.0228881	0.98121	0.0290531
1291	0.987731	0.0229059	0.981224	0.0290757
1292	0.987725	0.0229236	0.981223	0.0290982
1293	0.987734	0.0229414	0.981207	0.0291207
1294	0.987728	0.0229591	0.981221	0.0291432
1295	0.987738	0.0229768	0.981236	0.0291657
1296	0.987747	0.0229946	0.981235	0.0291883
1297	0.987757	0.0230123	0.981249	0.0292108
1298	0.987766	0.0230301	0.981264	0.0292333
1299	0.987775	0.0230478	0.981247	0.0292558
1300	0.987785	0.0230655	0.981231	0.0292783
1301	0.987779	0.0230833	0.981245	0.0293009
1302	0.987773	0.023101	0.98126	0.0293234
1303	0.987767	0.0231188	0.981259	0.0293459
1304	0.987776	0.0231365	0.981258	0.0293684
1305	0.98777	0.0231543	0.981272	0.029391
1306	0.987764	0.023172	0.981256	0.0294135
1307	0.987774	0.0231897	0.981224	0.029436
1308	0.987752	0.0232075	0.981224	0.0294585
1309	0.987762	0.0232252	0.981223	0.029481
1310	0.987771	0.023243	0.981222	0.0295036
1311	0.987781	0.0232607	0.981236	0.0295261
1312	0.98779	0.0232785	0.981205	0.0295486
1313	0.987799	0.0232962	0.981219	0.0295711
1314	0.987808	0.0233139	0.981218	0.0295936
1315	0.987802	0.0233317	0.981171	0.0296162
1316	0.987797	0.0233494	0.981186	0.0296387
1317	0.987806	0.0233672	0.981185	0.0296612
1318	0.9878	0.0233849	0.981154	0.0296837
1319	0.987809	0.0234027	0.981153	0.0297063
1320	0.987803	0.0234204	0.981167	0.0297288
1321	0.987797	0.0234381	0.981181	0.0297513
1322	0.987807	0.0234559	0.981165	0.0297738
1323	0.987816	0.0234736	0.981134	0.0297963
1324	0.98781	0.0234914	0.981148	0.0298189
1325	0.987819	0.0235091	0.981147	0.0298414
1326	0.987813	0.0235269	0.981116	0.0298639
1327	0.987822	0.0235446	0.981101	0.0298864
1328	0.987816	0.0235623	0.9811	0.0299089
1329	0.987826	0.0235801	0.981099	0.0299315
1330	0.987835	0.0235978	0.981098	0.029954
1331	0.987829	0.0236156	0.981082	0.0299765
1332	0.987838	0.0236333	0.981081	0.029999
1333	0.987847	0.023651	0.981096	0.0300216
1334	0.987841	0.0236688	0.98111	0.0300441
1335	0.987835	0.0236865	0.981109	0.0300666
1336	0.987844	0.0237043	0.981123	0.0300891
1337	0.987854	0.023722	0.981137	0.0301116
1338	0.987863	0.0237398	0.981121	0.0301342
1339	0.987872	0.0237575	0.981091	0.0301567
1340	0.987881	0.0237752	0.98109	0.0301792
1341	0.98786	0.023793	0.981104	0.0302017
1342	0.987854	0.0238107	0.981073	0.0302242
1343	0.987848	0.0238285	0.981087	0.0302468
1344	0.987857	0.0238462	0.981087	0.0302693
1345	0.987851	0.023864	0.981056	0.0302918
1346	0.987861	0.0238817	0.981055	0.0303143
1347	0.987855	0.0238994	0.981069	0.0303369
1348	0.987864	0.0239172	0.981054	0.0303594
1349	0.987858	0.0239349	0.981053	0.0303819
1350	0.987867	0.0239527	0.981037	0.0304044
1351	0.987861	0.0239704	0.980992	0.0304269
1352	0.987811	0.0239882	0.981006	0.0304495
1353	0.98782	0.0240059	0.981005	0.030472
1354	0.987814	0.0240236	0.981019	0.0304945
1355	0.987823	0.0240414	0.981033	0.030517
1356	0.987817	0.0240591	0.981033	0.0305395
1357	0.987826	0.0240769	0.981017	0.0305621
1358	0.987821	0.0240946	0.981031	0.0305846
1359	0.9878	0.0241124	0.98103	0.0306071
1360	0.98778	0.0241301	0.981044	0.0306296
1361	0.987789	0.0241478	0.981044	0.0306522
1362	0.987798	0.0241656	0.981043	0.0306747
1363	0.987806	0.0241833	0.981042	0.0306972
1364	0.987786	0.0242011	0.981056	0.0307197
1365	0.987766	0.0242188	0.98107	0.0307422
1366	0.987775	0.0242366	0.981054	0.0307648
1367	0.987784	0.0242543	0.981054	0.0307873
1368	0.987793	0.024272	0.981024	0.0308098
1369	0.987787	0.0242898	0.981023	0.0308323
1370	0.987781	0.0243075	0.981008	0.0308548
1371	0.98779	0.0243253	0.981007	0.0308774
1372	0.987784	0.024343	0.981006	0.0308999
1373	0.987779	0.0243607	0.981005	0.0309224
1374	0.987788	0.0243785	0.98099	0.0309449
1375	0.987797	0.0243962	0.981004	0.0309675
1376	0.987805	0.024414	0.980989	0.03099
1377	0.987814	0.0244317	0.981002	0.0310125
1378	0.987823	0.0244495	0.981016	0.031035
1379	0.987817	0.0244672	0.981001	0.0310575
1380	0.987826	0.0244849	0.981015	0.0310801
1381	0.987806	0.0245027	0.981014	0.0311026
1382	0.987786	0.0245204	0.981013	0.0311251
1383	0.987795	0.0245382	0.981013	0.0311476
1384	0.987804	0.0245559	0.980997	0.0311701
1385	0.987812	0.0245737	0.980997	0.0311927
1386	0.987821	0.0245914	0.980996	0.0312152
1387	0.987801	0.0246091	0.98101	0.0312377
1388	0.987796	0.0246269	0.981009	0.0312602
1389	0.987804	0.0246446	0.981008	0.0312828
1390	0.987813	0.0246624	0.980993	0.0313053
1391	0.987793	0.0246801	0.980992	0.0313278
1392	0.987802	0.0246979	0.980992	0.0313503
1393	0.987811	0.0247156	0.980991	0.0313728
1394	0.987791	0.0247333	0.980962	0.0313954
1395	0.987799	0.0247511	0.980961	0.0314179
1396	0.987794	0.0247688	0.980946	0.0314404
1397	0.987788	0.0247866	0.980945	0.0314629
1398	0.987768	0.0248043	0.980959	0.0314854
1399	0.987777	0.0248221	0.980972	0.031508
1400	0.987786	0.0248398	0.980972	0.0315305
1401	0.98778	0.0248575	0.980957	0.031553
1402	0.987775	0.0248753	0.98097	0.0315755
1403	0.987783	0.024893	0.980984	0.0315981
1404	0.987792	0.0249108	0.980955	0.0316206
1405	0.987772	0.0249285	0.980968	0.0316431
1406	0.987781	0.0249462	0.980982	0.0316656
1407	0.987776	0.024964	0.980981	0.0316881
1408	0.987784	0.0249817	0.98098	0.0317107
1409	0.987765	0.0249995	0.98098	0.0317332
1410	0.987745	0.0250172	0.980993	0.0317557
1411	0.987739	0.025035	0.981007	0.0317782
1412	0.98772	0.0250527	0.98102	0.0318007
1413	0.987714	0.0250704	0.980991	0.0318233
1414	0.987723	0.0250882	0.98099	0.0318458
1415	0.987732	0.0251059	0.981004	0.0318683
1416	0.98774	0.0251237	0.981017	0.0318908
1417	0.987749	0.0251414	0.981016	0.0319134
1418	0.987729	0.0251592	0.980988	0.0319359
1419	0.987738	0.0251769	0.980987	0.0319584
1420	0.987733	0.0251946	0.980958	0.0319809
1421	0.987741	0.0252124	0.980971	0.0320034
1422	0.987736	0.0252301	0.980943	0.032026
1423	0.98773	0.0252479	0.9809	0.0320485
1424	0.987725	0.0252656	0.980871	0.032071
1425	0.987719	0.0252834	0.98087	0.0320935
1426	0.9877	0.0253011	0.980856	0.032116
1427	0.987709	0.0253188	0.980855	0.0321386
1428	0.987717	0.0253366	0.980855	0.0321611
1429	0.987726	0.0253543	0.980854	0.0321836
1430	0.98772	0.0253721	0.980867	0.0322061
1431	0.987729	0.0253898	0.980867	0.0322287
1432	0.987724	0.0254076	0.980852	0.0322512
1433	0.987732	0.0254253	0.980852	0.0322737
1434	0.987741	0.025443	0.980865	0.0322962
1435	0.987749	0.0254608	0.980864	0.0323187
1436	0.987744	0.0254785	0.980864	0.0323413
1437	0.987739	0.0254963	0.980863	0.0323638
1438	0.987747	0.025514	0.980863	0.0323863
1439	0.987742	0.0255318	0.980862	0.0324088
1440	0.98775	0.0255495	0.980847	0.0324313
1441	0.987731	0.0255672	0.980861	0.0324539
1442	0.987739	0.025585	0.980819	0.0324764
1443	0.987734	0.0256027	0.980804	0.0324989
1444	0.987743	0.0256205	0.980776	0.0325214
1445	0.987751	0.0256382	0.980789	0.032544
1446	0.987746	0.0256559	0.980789	0.0325665
1447	0.987754	0.0256737	0.980788	0.032589
1448	0.987763	0.0256914	0.980788	0.0326115
1449	0.987771	0.0257092	0.980773	0.032634
1450	0.987779	0.0257269	0.980786	0.0326566
1451	0.987788	0.0257447	0.980772	0.0326791
1452	0.987796	0.0257624	0.980772	0.0327016
1453	0.987805	0.0257801	0.980771	0.0327241
1454	0.987813	0.0257979	0.980757	0.0327466
1455	0.987821	0.0258156	0.980715	0.0327692
1456	0.98783	0.0258334	0.980701	0.0327917
1457	0.987811	0.0258511	0.9807	0.0328142
1458	0.987805	0.0258689	0.980686	0.0328367
1459	0.987786	0.0258866	0.980699	0.0328593
1460	0.987795	0.0259043	0.980713	0.0328818
1461	0.987803	0.0259221	0.980726	0.0329043
1462	0.987811	0.0259398	0.980739	0.0329268
1463	0.98782	0.0259576	0.980725	0.0329493
1464	0.987814	0.0259753	0.980724	0.0329719
1465	0.987823	0.0259931	0.980697	0.0329944
1466	0.987831	0.0260108	0.98071	0.0330169
1467	0.987826	0.0260285	0.980723	0.0330394
1468	0.987807	0.0260463	0.980709	0.0330619
1469	0.987815	0.026064	0.980722	0.0330845
1470	0.987823	0.0260818	0.980721	0.033107
1471	0.987804	0.0260995	0.980721	0.0331295
1472	0.987813	0.0261173	0.980707	0.033152
1473	0.987821	0.026135	0.980706	0.0331746
1474	0.987829	0.0261527	0.980719	0.0331971
1475	0.987837	0.0261705	0.980719	0.0332196
1476	0.987846	0.0261882	0.980718	0.0332421
1477	0.987854	0.026206	0.980704	0.0332646
1478	0.987862	0.0262237	0.98069	0.0332872
1479	0.987843	0.0262414	0.98069	0.0333097
1480	0.987852	0.0262592	0.980703	0.0333322
1481	0.98786	0.0262769	0.980716	0.0333547
1482	0.987868	0.0262947	0.980716	0.0333773
1483	0.987863	0.0263124	0.980729	0.0333998
1484	0.987871	0.0263302	0.980741	0.0334223
1485	0.987879	0.0263479	0.980754	0.0334448
1486	0.987874	0.0263656	0.980714	0.0334673
1487	0.987882	0.0263834	0.980713	0.0334899
1488	0.98789	0.0264011	0.980713	0.0335124
1489	0.987885	0.0264189	0.980699	0.0335349
1490	0.987866	0.0264366	0.980712	0.0335574
1491	0.987861	0.0264544	0.980711	0.0335799
1492	0.987869	0.0264721	0.980711	0.0336025
1493	0.987864	0.0264898	0.980724	0.033625
1494	0.987858	0.0265076	0.980737	0.0336475
1495	0.987866	0.0265253	0.980749	0.03367
1496	0.987848	0.0265431	0.980736	0.0336926
1497	0.987856	0.0265608	0.980695	0.0337151
1498	0.987864	0.0265786	0.980681	0.0337376
1499	0.987872	0.0265963	0.980694	0.0337601
1500	0.98788	0.026614	0.980707	0.0337826
1501	0.987888	0.0266318	0.980706	0.0338052
1502	0.987896	0.0266495	0.980706	0.0338277
1503	0.987904	0.0266673	0.980706	0.0338502
1504	0.987899	0.026685	0.980665	0.0338727
1505	0.987867	0.0267028	0.980678	0.0338952
1506	0.987875	0.0267205	0.980691	0.0339178
1507	0.987883	0.0267382	0.980704	0.0339403
1508	0.987878	0.026756	0.980703	0.0339628
1509	0.98786	0.0267737	0.980716	0.0339853
1510	0.987868	0.0267915	0.980715	0.0340079
1511	0.987876	0.0268092	0.980715	0.0340304
1512	0.987871	0.0268269	0.980728	0.0340529
1513	0.987879	0.0268447	0.980741	0.0340754
1514	0.987873	0.0268624	0.98074	0.0340979
1515	0.987881	0.0268802	0.98074	0.0341205
1516	0.987876	0.0268979	0.980739	0.034143
1517	0.987871	0.0269157	0.980752	0.0341655
1518	0.987879	0.0269334	0.980751	0.034188
1519	0.987874	0.0269511	0.980764	0.0342105
1520	0.987882	0.0269689	0.980763	0.0342331
1521	0.987877	0.0269866	0.98075	0.0342556
1522	0.987885	0.0270044	0.980736	0.0342781
1523	0.987866	0.0270221	0.980709	0.0343006
1524	0.987861	0.0270399	0.980696	0.0343232
1525	0.987869	0.0270576	0.980695	0.0343457
1526	0.987877	0.0270753	0.980695	0.0343682
1527	0.987872	0.0270931	0.980708	0.0343907
1528	0.987854	0.0271108	0.980694	0.0344132
1529	0.987862	0.0271286	0.980694	0.0344358
1530	0.987869	0.0271463	0.98068	0.0344583
1531	0.987864	0.0271641	0.980693	0.0344808
1532	0.987872	0.0271818	0.980705	0.0345033
1533	0.987867	0.0271995	0.980718	0.0345258
1534	0.987875	0.0272173	0.980717	0.0345484
1535	0.98787	0.027235	0.98073	0.0345709
1536	0.987878	0.0272528	0.980742	0.0345934
1537	0.987873	0.0272705	0.980755	0.0346159
1538	0.987868	0.0272883	0.980767	0.0346385
1539	0.987862	0.027306	0.980754	0.034661
1540	0.98787	0.0273237	0.980753	0.0346835
1541	0.987865	0.0273415	0.980766	0.034706
1542	0.98786	0.0273592	0.980778	0.0347285
1543	0.987855	0.027377	0.980752	0.0347511
1544	0.987863	0.0273947	0.980713	0.0347736
1545	0.987858	0.0274125	0.980712	0.0347961
1546	0.987853	0.0274302	0.980699	0.0348186
1547	0.987861	0.0274479	0.980711	0.0348411
1548	0.987868	0.0274657	0.980711	0.0348637
1549	0.987863	0.0274834	0.980697	0.0348862
1550	0.987858	0.0275012	0.98071	0.0349087
1551	0.987853	0.0275189	0.980709	0.0349312
1552	0.987861	0.0275366	0.980709	0.0349538
1553	0.987869	0.0275544	0.980709	0.0349763
1554	0.987851	0.0275721	0.980708	0.0349988
1555	0.987846	0.0275899	0.980721	0.0350213
1556	0.987828	0.0276076	0.98072	0.0350438
1557	0.987823	0.0276254	0.980732	0.0350664
1558	0.987831	0.0276431	0.980732	0.0350889
1559	0.987839	0.0276608	0.980731	0.0351114
1560	0.987833	0.0276786	0.980705	0.0351339
1561	0.987841	0.0276963	0.980692	0.0351564
1562	0.987836	0.0277141	0.980692	0.035179
1563	0.987818	0.0277318	0.980691	0.0352015
1564	0.987813	0.0277496	0.980665	0.035224
1565	0.987821	0.0277673	0.980665	0.0352465
1566	0.987829	0.027785	0.980664	0.0352691
1567	0.987837	0.0278028	0.980651	0.0352916
1568	0.987832	0.0278205	0.980638	0.0353141
1569	0.987827	0.0278383	0.980625	0.0353366
1570	0.987822	0.027856	0.980624	0.0353591
1571	0.987791	0.0278738	0.980637	0.0353817
1572	0.987799	0.0278915	0.980624	0.0354042
1573	0.987781	0.0279092	0.980636	0.0354267
1574	0.987789	0.027927	0.980636	0.0354492
1575	0.987797	0.0279447	0.980635	0.0354717
1576	0.987805	0.0279625	0.980622	0.0354943
1577	0.987812	0.0279802	0.980634	0.0355168
1578	0.98782	0.027998	0.980621	0.0355393
1579	0.987828	0.0280157	0.980621	0.0355618
1580	0.987836	0.0280334	0.980633	0.0355844
1581	0.987843	0.0280512	0.980633	0.0356069
1582	0.987851	0.0280689	0.980632	0.0356294
1583	0.987859	0.0280867	0.980645	0.0356519
1584	0.987866	0.0281044	0.980644	0.0356744
1585	0.987849	0.0281221	0.980619	0.035697
1586	0.987856	0.0281399	0.980618	0.0357195
1587	0.987864	0.0281576	0.98063	0.035742
1588	0.987872	0.0281754	0.98063	0.0357645
1589	0.987879	0.0281931	0.980642	0.035787
1590	0.987862	0.0282109	0.980642	0.0358096
1591	0.987869	0.0282286	0.980654	0.0358321
1592	0.987839	0.0282463	0.980666	0.0358546
1593	0.987822	0.0282641	0.980653	0.0358771
1594	0.98783	0.0282818	0.980653	0.0358997
1595	0.987837	0.0282996	0.98064	0.0359222
1596	0.987845	0.0283173	0.980614	0.0359447
1597	0.98784	0.0283351	0.980614	0.0359672
1598	0.987847	0.0283528	0.980614	0.0359897
1599	0.987855	0.0283705	0.980626	0.0360123
1600	0.987863	0.0283883	0.980625	0.0360348
1601	0.98787	0.028406	0.980625	0.0360573
1602	0.987878	0.0284238	0.980637	0.0360798
1603	0.987885	0.0284415	0.980637	0.0361023
1604	0.987893	0.0284593	0.980636	0.0361249
1605	0.987888	0.028477	0.980636	0.0361474
1606	0.987883	0.0284947	0.980648	0.0361699
1607	0.987878	0.0285125	0.980647	0.0361924
1608	0.987873	0.0285302	0.980635	0.036215
1609	0.987868	0.028548	0.980647	0.0362375
1610	0.987876	0.0285657	0.980646	0.03626
1611	0.987871	0.0285835	0.980609	0.0362825
1612	0.987866	0.0286012	0.980608	0.036305
1613	0.987861	0.0286189	0.98062	0.0363276
1614	0.987869	0.0286367	0.980583	0.0363501
1615	0.987864	0.0286544	0.98057	0.0363726
1616	0.987871	0.0286722	0.980582	0.0363951
1617	0.987867	0.0286899	0.980594	0.0364176
1618	0.987862	0.0287077	0.980581	0.0364402
1619	0.987869	0.0287254	0.980581	0.0364627
1620	0.987864	0.0287431	0.980543	0.0364852
1621	0.987859	0.0287609	0.980531	0.0365077
1622	0.987867	0.0287786	0.980493	0.0365303
1623	0.987862	0.0287964	0.980481	0.0365528
1624	0.987857	0.0288141	0.980493	0.0365753
1625	0.987865	0.0288318	0.980505	0.0365978
1626	0.987872	0.0288496	0.980517	0.0366203
1627	0.98788	0.0288673	0.980517	0.0366429
1628	0.987875	0.0288851	0.980504	0.0366654
1629	0.98787	0.0289028	0.980479	0.0366879
1630	0.987865	0.0289206	0.980466	0.0367104
1631	0.987873	0.0289383	0.980466	0.0367329
1632	0.98788	0.028956	0.980478	0.0367555
1633	0.987887	0.0289738	0.980466	0.036778
1634	0.987895	0.0289915	0.980465	0.0368005
1635	0.98789	0.0290093	0.980465	0.036823
1636	0.987861	0.029027	0.980477	0.0368456
1637	0.987868	0.0290448	0.980477	0.0368681
1638	0.987863	0.0290625	0.980489	0.0368906
1639	0.987871	0.0290802	0.980488	0.0369131
1640	0.987878	0.029098	0.980476	0.0369356
1641	0.987886	0.0291157	0.980488	0.0369582
1642	0.987893	0.0291335	0.980487	0.0369807
1643	0.987888	0.0291512	0.980487	0.0370032
1644	0.987883	0.029169	0.980475	0.0370257
1645	0.987891	0.0291867	0.980462	0.0370482
1646	0.987898	0.0292044	0.98045	0.0370708
1647	0.987905	0.0292222	0.980437	0.0370933
1648	0.987901	0.0292399	0.980437	0.0371158
1649	0.987908	0.0292577	0.980437	0.0371383
1650	0.987903	0.0292754	0.980437	0.0371609
1651	0.987874	0.0292932	0.980424	0.0371834
1652	0.987869	0.0293109	0.980412	0.0372059
1653	0.987877	0.0293286	0.980387	0.0372284
1654	0.987884	0.0293464	0.980375	0.0372509
1655	0.987891	0.0293641	0.980363	0.0372735
1656	0.987899	0.0293819	0.980363	0.037296
1657	0.987894	0.0293996	0.98035	0.0373185
1658	0.987865	0.0294173	0.980362	0.037341
1659	0.987872	0.0294351	0.980338	0.0373635
1660	0.987868	0.0294528	0.980326	0.0373861
1661	0.987839	0.0294706	0.980325	0.0374086
1662	0.987834	0.0294883	0.980325	0.0374311
1663	0.987829	0.0295061	0.980337	0.0374536
1664	0.987837	0.0295238	0.980325	0.0374762
1665	0.987844	0.0295415	0.980313	0.0374987
1666	0.987851	0.0295593	0.980288	0.0375212
1667	0.987847	0.029577	0.980276	0.0375437
1668	0.987854	0.0295948	0.980288	0.0375662
1669	0.987849	0.0296125	0.980288	0.0375888
1670	0.987832	0.0296303	0.980276	0.0376113
1671	0.987828	0.029648	0.980287	0.0376338
1672	0.987835	0.0296657	0.980299	0.0376563
1673	0.98783	0.0296835	0.980311	0.0376788
1674	0.987838	0.0297012	0.980323	0.0377014
1675	0.987833	0.029719	0.980323	0.0377239
1676	0.987828	0.0297367	0.98031	0.0377464
1677	0.987824	0.0297545	0.980275	0.0377689
1678	0.987819	0.0297722	0.980286	0.0377915
1679	0.987826	0.0297899	0.98025	0.037814
1680	0.987833	0.0298077	0.980238	0.0378365
1681	0.987841	0.0298254	0.980226	0.037859
1682	0.987836	0.0298432	0.980238	0.0378815
1683	0.987831	0.0298609	0.980226	0.0379041
1684	0.987815	0.0298787	0.980238	0.0379266
1685	0.98781	0.0298964	0.980249	0.0379491
1686	0.987794	0.0299141	0.980261	0.0379716
1687	0.987801	0.0299319	0.980261	0.0379941
1688	0.987796	0.0299496	0.980261	0.0380167
1689	0.987792	0.0299674	0.980225	0.0380392
1690	0.987799	0.0299851	0.980201	0.0380617
1691	0.987806	0.0300028	0.980213	0.0380842
1692	0.987813	0.0300206	0.980213	0.0381068
1693	0.987821	0.0300383	0.980213	0.0381293
1694	0.987828	0.0300561	0.980225	0.0381518
1695	0.987835	0.0300738	0.980213	0.0381743
1696	0.987842	0.0300916	0.980224	0.0381968
1697	0.987838	0.0301093	0.980236	0.0382194
1698	0.987845	0.030127	0.980236	0.0382419
1699	0.987852	0.0301448	0.980247	0.0382644
1700	0.987859	0.0301625	0.980224	0.0382869
1701	0.987854	0.0301803	0.980224	0.0383094
1702	0.987861	0.030198	0.980235	0.038332
1703	0.987869	0.0302158	0.980235	0.0383545
1704	0.987864	0.0302335	0.980235	0.038377
1705	0.987859	0.0302512	0.980211	0.0383995
1706	0.987866	0.030269	0.9802	0.0384221
1707	0.987874	0.0302867	0.980199	0.0384446
1708	0.987881	0.0303045	0.980199	0.0384671
1709	0.987888	0.0303222	0.980187	0.0384896
1710	0.98786	0.03034	0.980187	0.0385121
1711	0.987855	0.0303577	0.980187	0.0385347
1712	0.987851	0.0303754	0.980199	0.0385572
1713	0.987858	0.0303932	0.980187	0.0385797
1714	0.987853	0.0304109	0.980199	0.0386022
1715	0.987849	0.0304287	0.980187	0.0386247
1716	0.987844	0.0304464	0.980187	0.0386473
1717	0.987851	0.0304642	0.980187	0.0386698
1718	0.987846	0.0304819	0.980175	0.0386923
1719	0.987842	0.0304996	0.980163	0.0387148
1720	0.987837	0.0305174	0.980151	0.0387374
1721	0.987844	0.0305351	0.98014	0.0387599
1722	0.98784	0.0305529	0.980116	0.0387824
1723	0.987847	0.0305706	0.980081	0.0388049
1724	0.987854	0.0305884	0.980081	0.0388274
1725	0.987849	0.0306061	0.980081	0.03885
1726	0.987845	0.0306238	0.980058	0.0388725
1727	0.98784	0.0306416	0.98007	0.038895
1728	0.987847	0.0306593	0.98007	0.0389175
1729	0.987854	0.0306771	0.98007	0.0389401
1730	0.987838	0.0306948	0.980035	0.0389626
1731	0.987811	0.0307125	0.98	0.0389851
1732	0.987818	0.0307303	0.98	0.0390076
1733	0.987825	0.030748	0.979989	0.0390301
1734	0.98782	0.0307658	0.979989	0.0390527
1735	0.987827	0.0307835	0.98	0.0390752
1736	0.987811	0.0308013	0.98	0.0390977
1737	0.987818	0.030819	0.98	0.0391202
1738	0.987825	0.0308367	0.98	0.0391427
1739	0.987832	0.0308545	0.980012	0.0391653
1740	0.987839	0.0308722	0.980023	0.0391878
1741	0.987835	0.03089	0.980023	0.0392103
1742	0.987842	0.0309077	0.980012	0.0392328
1743	0.987849	0.0309255	0.980023	0.0392554
1744	0.987833	0.0309432	0.980023	0.0392779
1745	0.98784	0.0309609	0.980012	0.0393004
1746	0.987835	0.0309787	0.979989	0.0393229
1747	0.987842	0.0309964	0.979989	0.0393454
1748	0.987849	0.0310142	0.979989	0.039368
1749	0.987856	0.0310319	0.979989	0.0393905
1750	0.987863	0.0310497	0.979989	0.039413
1751	0.98787	0.0310674	0.979966	0.0394355
1752	0.987877	0.0310851	0.979943	0.039458
1753	0.987884	0.0311029	0.979943	0.0394806
1754	0.987891	0.0311206	0.979943	0.0395031
1755	0.987898	0.0311384	0.979943	0.0395256
1756	0.987893	0.0311561	0.979932	0.0395481
1757	0.9879	0.0311739	0.979943	0.0395707
1758	0.987895	0.0311916	0.979932	0.0395932
1759	0.987902	0.0312093	0.979932	0.0396157
1760	0.987898	0.0312271	0.979921	0.0396382
1761	0.987905	0.0312448	0.979898	0.0396607
1762	0.987912	0.0312626	0.979898	0.0396833
1763	0.987918	0.0312803	0.979909	0.0397058
1764	0.987925	0.031298	0.97991	0.0397283
1765	0.987932	0.0313158	0.979921	0.0397508
1766	0.987928	0.0313335	0.979932	0.0397733
1767	0.987934	0.0313513	0.979921	0.0397959
1768	0.98793	0.031369	0.979921	0.0398184
1769	0.987926	0.0313868	0.979921	0.0398409
1770	0.987921	0.0314045	0.97991	0.0398634
1771	0.987928	0.0314222	0.979921	0.039886
1772	0.987923	0.03144	0.979933	0.0399085
1773	0.98793	0.0314577	0.979933	0.039931
1774	0.987937	0.0314755	0.979899	0.0399535
1775	0.987944	0.0314932	0.979888	0.039976
1776	0.987939	0.031511	0.979865	0.0399986
1777	0.987946	0.0315287	0.979876	0.0400211
1778	0.987953	0.0315464	0.979865	0.0400436
1779	0.98796	0.0315642	0.979854	0.0400661
1780	0.987955	0.0315819	0.979854	0.0400886
1781	0.987962	0.0315997	0.979865	0.0401112
1782	0.987969	0.0316174	0.979877	0.0401337
1783	0.987975	0.0316352	0.979854	0.0401562
1784	0.987971	0.0316529	0.979854	0.0401787
1785	0.987978	0.0316706	0.979855	0.0402013
1786	0.987984	0.0316884	0.979855	0.0402238
1787	0.987991	0.0317061	0.979866	0.0402463
1788	0.987976	0.0317239	0.979866	0.0402688
1789	0.987982	0.0317416	0.979877	0.0402913
1790	0.987978	0.0317594	0.979888	0.0403139
1791	0.987985	0.0317771	0.9799	0.0403364
1792	0.98798	0.0317948	0.979889	0.0403589
1793	0.987987	0.0318126	0.9799	0.0403814
1794	0.987993	0.0318303	0.9799	0.0404039
1795	0.988	0.0318481	0.9799	0.0404265
1796	0.988007	0.0318658	0.979911	0.040449
1797	0.988013	0.0318835	0.979889	0.0404715
1798	0.98802	0.0319013	0.979867	0.040494
1799	0.988027	0.031919	0.979856	0.0405166
1800	0.988033	0.0319368	0.979834	0.0405391
1801	0.98804	0.0319545	0.979845	0.0405616
1802	0.988047	0.0319723	0.979845	0.0405841
1803	0.988042	0.03199	0.979823	0.0406066
1804	0.988049	0.0320077	0.979823	0.0406292
1805	0.988056	0.0320255	0.979823	0.0406517
1806	0.988062	0.0320432	0.979812	0.0406742
1807	0.988069	0.032061	0.979812	0.0406967
1808	0.988075	0.0320787	0.979812	0.0407192
1809	0.988082	0.0320965	0.979812	0.0407418
1810	0.988089	0.0321142	0.979812	0.0407643
1811	0.988095	0.0321319	0.979824	0.0407868
1812	0.988091	0.0321497	0.979835	0.0408093
1813	0.988086	0.0321674	0.979835	0.0408319
1814	0.988093	0.0321852	0.979835	0.0408544
1815	0.988099	0.0322029	0.979835	0.0408769
1816	0.988095	0.0322207	0.979835	0.0408994
1817	0.988101	0.0322384	0.979846	0.0409219
1818	0.988108	0.0322561	0.979857	0.0409445
1819	0.988114	0.0322739	0.979857	0.040967
1820	0.988121	0.0322916	0.979868	0.0409895
1821	0.988128	0.0323094	0.979857	0.041012
1822	0.988134	0.0323271	0.979858	0.0410345
1823	0.98813	0.0323449	0.979847	0.0410571
1824	0.988136	0.0323626	0.979847	0.0410796
1825	0.988132	0.0323803	0.979858	0.0411021
1826	0.988138	0.0323981	0.979858	0.0411246
1827	0.988134	0.0324158	0.979869	0.0411472
1828	0.98814	0.0324336	0.979858	0.0411697
1829	0.988147	0.0324513	0.979825	0.0411922
1830	0.988153	0.0324691	0.979814	0.0412147
1831	0.98816	0.0324868	0.979793	0.0412372
1832	0.988166	0.0325045	0.979771	0.0412598
1833	0.988151	0.0325223	0.979749	0.0412823
1834	0.988157	0.03254	0.979749	0.0413048
1835	0.988164	0.0325578	0.97975	0.0413273
1836	0.988159	0.0325755	0.979728	0.0413498
1837	0.988122	0.0325932	0.979717	0.0413724
1838	0.988129	0.032611	0.979728	0.0413949
1839	0.988124	0.0326287	0.979728	0.0414174
1840	0.988131	0.0326465	0.979728	0.0414399
1841	0.988137	0.0326642	0.979729	0.0414625
1842	0.988143	0.032682	0.979718	0.041485
1843	0.98815	0.0326997	0.979707	0.0415075
1844	0.988156	0.0327174	0.979686	0.04153
1845	0.988141	0.0327352	0.979664	0.0415525
1846	0.988147	0.0327529	0.979654	0.0415751
1847	0.988143	0.0327707	0.979654	0.0415976
1848	0.988139	0.0327884	0.979632	0.0416201
1849	0.988145	0.0328062	0.979643	0.0416426
1850	0.98813	0.0328239	0.979622	0.0416651
1851	0.988136	0.0328416	0.979633	0.0416877
1852	0.988143	0.0328594	0.979633	0.0417102
1853	0.988138	0.0328771	0.979633	0.0417327
1854	0.988134	0.0328949	0.979623	0.0417552
1855	0.98813	0.0329126	0.979623	0.0417778
1856	0.988136	0.0329304	0.979634	0.0418003
1857	0.988142	0.0329481	0.979645	0.0418228
1858	0.988149	0.0329658	0.979623	0.0418453
1859	0.988155	0.0329836	0.979624	0.0418678
1860	0.988161	0.0330013	0.979613	0.0418904
1861	0.988168	0.0330191	0.979624	0.0419129
1862	0.988174	0.0330368	0.979624	0.0419354
1863	0.98818	0.0330546	0.979624	0.0419579
1864	0.988187	0.0330723	0.979625	0.0419804
1865	0.988182	0.03309	0.979614	0.042003
1866	0.988189	0.0331078	0.979625	0.0420255
1867	0.988195	0.0331255	0.979636	0.042048
1868	0.988201	0.0331433	0.979636	0.0420705
1869	0.988208	0.033161	0.979636	0.0420931
1870	0.988203	0.0331787	0.979626	0.0421156
1871	0.98821	0.0331965	0.979615	0.0421381
1872	0.988205	0.0332142	0.979616	0.0421606
1873	0.988212	0.033232	0.979626	0.0421831
1874	0.988218	0.0332497	0.979627	0.0422057
1875	0.988224	0.0332675	0.979638	0.0422282
1876	0.98822	0.0332852	0.979627	0.0422507
1877	0.988215	0.0333029	0.979627	0.0422732
1878	0.988222	0.0333207	0.979638	0.0422957
1879	0.988228	0.0333384	0.979628	0.0423183
1880	0.988234	0.0333562	0.979607	0.0423408
1881	0.98824	0.0333739	0.979617	0.0423633
1882	0.988247	0.0333917	0.979618	0.0423858
1883	0.988232	0.0334094	0.979607	0.0424084
1884	0.988238	0.0334271	0.979576	0.0424309
1885	0.988244	0.0334449	0.979576	0.0424534
1886	0.98825	0.0334626	0.979565	0.0424759
1887	0.988257	0.0334804	0.979566	0.0424984
1888	0.988263	0.0334981	0.979555	0.042521
1889	0.988269	0.0335159	0.979556	0.0425435
1890	0.988254	0.0335336	0.979556	0.042566
1891	0.98825	0.0335513	0.979556	0.0425885
1892	0.988245	0.0335691	0.979546	0.042611
1893	0.988252	0.0335868	0.979546	0.0426336
1894	0.988258	0.0336046	0.979525	0.0426561
1895	0.988264	0.0336223	0.979536	0.0426786
1896	0.98827	0.0336401	0.979536	0.0427011
1897	0.988255	0.0336578	0.979526	0.0427237
1898	0.988251	0.0336755	0.979537	0.0427462
1899	0.988236	0.0336933	0.979547	0.0427687
1900	0.988232	0.033711	0.979495	0.0427912
1901	0.988227	0.0337288	0.979506	0.0428137
1902	0.988223	0.0337465	0.979506	0.0428363
1903	0.988219	0.0337643	0.979475	0.0428588
1904	0.988225	0.033782	0.979486	0.0428813
1905	0.988231	0.0337997	0.979486	0.0429038
1906	0.988216	0.0338175	0.979486	0.0429263
1907	0.988222	0.0338352	0.979465	0.0429489
1908	0.988229	0.033853	0.979466	0.0429714
1909	0.988235	0.0338707	0.979445	0.0429939
1910	0.988241	0.0338884	0.979456	0.0430164
1911	0.988237	0.0339062	0.979446	0.043039
1912	0.988243	0.0339239	0.979456	0.0430615
1913	0.988249	0.0339417	0.979457	0.043084
1914	0.988255	0.0339594	0.979446	0.0431065
1915	0.988261	0.0339772	0.979436	0.043129
1916	0.988267	0.0339949	0.979437	0.0431516
1917	0.988263	0.0340126	0.979416	0.0431741
1918	0.988248	0.0340304	0.979406	0.0431966
1919	0.988254	0.0340481	0.979406	0.0432191
1920	0.988261	0.0340659	0.979417	0.0432416
1921	0.988256	0.0340836	0.979407	0.0432642
1922	0.988252	0.0341014	0.979407	0.0432867
1923	0.988248	0.0341191	0.979407	0.0433092
1924	0.988212	0.0341368	0.979377	0.0433317
1925	0.988208	0.0341546	0.979377	0.0433543
1926	0.988214	0.0341723	0.979388	0.0433768
1927	0.98822	0.0341901	0.979377	0.0433993
1928	0.988216	0.0342078	0.979367	0.0434218
1929	0.988222	0.0342256	0.979368	0.0434443
1930	0.988218	0.0342433	0.979358	0.0434669
1931	0.988213	0.034261	0.979358	0.0434894
1932	0.988209	0.0342788	0.979348	0.0435119
1933	0.988205	0.0342965	0.979348	0.0435344
1934	0.988211	0.0343143	0.979349	0.0435569
1935	0.988207	0.034332	0.979349	0.0435795
1936	0.988213	0.0343498	0.979318	0.043602
1937	0.988209	0.0343675	0.979298	0.0436245
1938	0.988215	0.0343852	0.979298	0.043647
1939	0.988221	0.034403	0.979299	0.0436696
1940	0.988217	0.0344207	0.979289	0.0436921
1941	0.988212	0.0344385	0.979289	0.0437146
1942	0.988218	0.0344562	0.979269	0.0437371
1943	0.988225	0.0344739	0.979269	0.0437596
1944	0.988231	0.0344917	0.97927	0.0437822
1945	0.988226	0.0345094	0.97926	0.0438047
1946	0.988222	0.0345272	0.97926	0.0438272
1947	0.988228	0.0345449	0.979261	0.0438497
1948	0.988234	0.0345627	0.979261	0.0438722
1949	0.98822	0.0345804	0.979241	0.0438948
1950	0.988216	0.0345981	0.979241	0.0439173
1951	0.988222	0.0346159	0.979231	0.0439398
1952	0.988217	0.0346336	0.979232	0.0439623
1953	0.988223	0.0346514	0.979232	0.0439849
1954	0.988229	0.0346691	0.979243	0.0440074
1955	0.988215	0.0346869	0.979233	0.0440299
1956	0.988221	0.0347046	0.979244	0.0440524
1957	0.988217	0.0347223	0.979234	0.0440749
1958	0.988223	0.0347401	0.979224	0.0440975
1959	0.988219	0.0347578	0.979224	0.04412
1960	0.988225	0.0347756	0.979214	0.0441425
1961	0.988231	0.0347933	0.979205	0.044165
1962	0.988237	0.0348111	0.979215	0.0441875
1963	0.988222	0.0348288	0.979216	0.0442101
1964	0.988228	0.0348465	0.979206	0.0442326
1965	0.988234	0.0348643	0.979216	0.0442551
1966	0.98823	0.034882	0.979197	0.0442776
1967	0.988236	0.0348998	0.979187	0.0443002
1968	0.988242	0.0349175	0.979157	0.0443227
1969	0.988248	0.0349353	0.979157	0.0443452
1970	0.988234	0.034953	0.979137	0.0443677
1971	0.988229	0.0349707	0.979138	0.0443902
1972	0.988215	0.0349885	0.979138	0.0444128
1973	0.988211	0.0350062	0.979149	0.0444353
1974	0.988207	0.035024	0.979139	0.0444578
1975	0.988213	0.0350417	0.979139	0.0444803
1976	0.988209	0.0350594	0.97914	0.0445029
1977	0.988215	0.0350772	0.97914	0.0445254
1978	0.988221	0.0350949	0.979141	0.0445479
1979	0.988226	0.0351127	0.979141	0.0445704
1980	0.988222	0.0351304	0.979142	0.0445929
1981	0.988228	0.0351482	0.979152	0.0446155
1982	0.988224	0.0351659	0.979142	0.044638
1983	0.98822	0.0351836	0.979143	0.0446605
1984	0.988226	0.0352014	0.979143	0.044683
1985	0.988222	0.0352191	0.979154	0.0447055
1986	0.988228	0.0352369	0.979144	0.0447281
1987	0.988214	0.0352546	0.979125	0.0447506
1988	0.988219	0.0352724	0.979115	0.0447731
1989	0.988205	0.0352901	0.979115	0.0447956
1990	0.988211	0.0353078	0.979106	0.0448182
1991	0.988217	0.0353256	0.979096	0.0448407
1992	0.988223	0.0353433	0.979087	0.0448632
1993	0.988229	0.0353611	0.979087	0.0448857
1994	0.988235	0.0353788	0.979067	0.0449082
1995	0.988241	0.0353966	0.979068	0.0449308
1996	0.988247	0.0354143	0.979078	0.0449533
1997	0.988242	0.035432	0.979059	0.0449758
1998	0.988238	0.0354498	0.979069	0.0449983
[truncated: 54,363 more rows]
