# Supplementary material for: Sequence-to-sequence translation from mass spectra to peptides with a transformer model
Source: Nat Commun. 2024 Jul 30;15:6427. doi: 10.1038/s41467-024-49731-x (PMC11289372; doi:10.1038/s41467-024-49731-x)
Supplement: Supplementary file 4 — Source data [file 41467_2024_49731_MOESM4_ESM.zip › source_data/Figure_2.xlsx]

## Sheet: Figure 2A
	Casanovo_bm_precision	Casanovo_bm_coverage	PointNovo_precision	PointNovo_coverage	DeepNovo_precision	DeepNovo_coverage	Novor_precision	Novor_coverage	Casanovo_bm_mz_filter_precision	Casanovo_bm_mz_filter_coverage
0	1	6.87696e-07	1	6.87696e-07	1	6.87696e-07	1	6.87696e-07	0.720352	0.681374
1	0.960784	3.50725e-05	1	3.50725e-05	0.980392	3.50725e-05	0.921569	3.50725e-05
2	0.980198	6.94573e-05	1	6.94573e-05	0.990099	6.94573e-05	0.871287	6.94573e-05
3	0.986755	0.000103842	1	0.000103842	0.97351	0.000103842	0.887417	0.000103842
4	0.985075	0.000138227	1	0.000138227	0.975124	0.000138227	0.885572	0.000138227
5	0.988048	0.000172612	1	0.000172612	0.98008	0.000172612	0.888446	0.000172612
6	0.986711	0.000206997	1	0.000206997	0.983389	0.000206997	0.89701	0.000206997
7	0.988604	0.000241381	1	0.000241381	0.982906	0.000241381	0.905983	0.000241381
8	0.990025	0.000275766	1	0.000275766	0.985037	0.000275766	0.905237	0.000275766
9	0.988914	0.000310151	1	0.000310151	0.982262	0.000310151	0.915743	0.000310151
10	0.99002	0.000344536	0.998004	0.000344536	0.982036	0.000344536	0.918164	0.000344536
11	0.989111	0.000378921	0.99637	0.000378921	0.980036	0.000378921	0.92196	0.000378921
12	0.990017	0.000413306	0.993344	0.000413306	0.976705	0.000413306	0.925125	0.000413306
13	0.989247	0.00044769	0.993856	0.00044769	0.976959	0.00044769	0.927803	0.00044769
14	0.990014	0.000482075	0.994294	0.000482075	0.978602	0.000482075	0.931526	0.000482075
15	0.989348	0.00051646	0.994674	0.00051646	0.978695	0.00051646	0.934754	0.00051646
16	0.988764	0.000550845	0.993758	0.000550845	0.978777	0.000550845	0.93633	0.000550845
17	0.989424	0.00058523	0.994125	0.00058523	0.980024	0.00058523	0.936545	0.00058523
18	0.990011	0.000619614	0.994451	0.000619614	0.978912	0.000619614	0.936737	0.000619614
19	0.990536	0.000653999	0.994742	0.000653999	0.977918	0.000653999	0.935857	0.000653999
20	0.99001	0.000688384	0.995005	0.000688384	0.978022	0.000688384	0.939061	0.000688384
21	0.988582	0.000722769	0.995243	0.000722769	0.977165	0.000722769	0.939106	0.000722769
22	0.989101	0.000757154	0.995459	0.000757154	0.978202	0.000757154	0.938238	0.000757154
23	0.988705	0.000791539	0.995656	0.000791539	0.979149	0.000791539	0.940052	0.000791539
24	0.988343	0.000825923	0.995004	0.000825923	0.979184	0.000825923	0.940883	0.000825923
25	0.988809	0.000860308	0.994404	0.000860308	0.978417	0.000860308	0.941647	0.000860308
26	0.98847	0.000894693	0.99462	0.000894693	0.977709	0.000894693	0.941583	0.000894693
27	0.987417	0.000929078	0.993338	0.000929078	0.978534	0.000929078	0.941525	0.000929078
28	0.987152	0.000963463	0.993576	0.000963463	0.9793	0.000963463	0.94147	0.000963463
29	0.987595	0.000997848	0.993797	0.000997848	0.978635	0.000997848	0.942109	0.000997848
30	0.988008	0.00103223	0.994004	0.00103223	0.979347	0.00103223	0.942039	0.00103223
31	0.98775	0.00106662	0.994197	0.00106662	0.980013	0.00106662	0.943262	0.00106662
32	0.988132	0.001101	0.993129	0.001101	0.980637	0.001101	0.943785	0.001101
33	0.988492	0.00113539	0.993337	0.00113539	0.981224	0.00113539	0.944276	0.00113539
34	0.987654	0.00116977	0.993533	0.00116977	0.981775	0.00116977	0.942387	0.00116977
35	0.988007	0.00120416	0.993718	0.00120416	0.982296	0.00120416	0.941748	0.00120416
36	0.98834	0.00123854	0.993892	0.00123854	0.982232	0.00123854	0.941144	0.00123854
37	0.988655	0.00127293	0.994057	0.00127293	0.982712	0.00127293	0.941653	0.00127293
38	0.988953	0.00130731	0.994214	0.00130731	0.983167	0.00130731	0.94161	0.00130731
39	0.989236	0.0013417	0.994362	0.0013417	0.983598	0.0013417	0.941056	0.0013417
40	0.989505	0.00137608	0.994503	0.00137608	0.983508	0.00137608	0.941529	0.00137608
41	0.989761	0.00141047	0.994149	0.00141047	0.983423	0.00141047	0.942955	0.00141047
42	0.990005	0.00144485	0.994288	0.00144485	0.982389	0.00144485	0.941932	0.00144485
43	0.989772	0.00147924	0.994421	0.00147924	0.982799	0.00147924	0.941423	0.00147924
44	0.988642	0.00151362	0.994548	0.00151362	0.983189	0.00151362	0.942299	0.00151362
45	0.988894	0.001548	0.994669	0.001548	0.982674	0.001548	0.942692	0.001548
46	0.989135	0.00158239	0.994785	0.00158239	0.983051	0.00158239	0.941764	0.00158239
47	0.988941	0.00161677	0.994045	0.00161677	0.982561	0.00161677	0.942152	0.00161677
48	0.988338	0.00165116	0.994169	0.00165116	0.982507	0.00165116	0.942524	0.00165116
49	0.988576	0.00168554	0.994288	0.00168554	0.982864	0.00168554	0.942064	0.00168554
50	0.988005	0.00171993	0.994402	0.00171993	0.983207	0.00171993	0.941623	0.00171993
51	0.987064	0.00175431	0.994512	0.00175431	0.983536	0.00175431	0.941592	0.00175431
52	0.986928	0.0017887	0.994617	0.0017887	0.983852	0.0017887	0.941945	0.0017887
53	0.986797	0.00182308	0.994719	0.00182308	0.98378	0.00182308	0.942663	0.00182308
54	0.986672	0.00185747	0.994817	0.00185747	0.98371	0.00185747	0.942614	0.00185747
55	0.98655	0.00189185	0.994911	0.00189185	0.982915	0.00189185	0.94293	0.00189185
56	0.986433	0.00192624	0.995002	0.00192624	0.982863	0.00192624	0.942521	0.00192624
57	0.986671	0.00196062	0.994739	0.00196062	0.983164	0.00196062	0.943178	0.00196062
58	0.986901	0.00199501	0.994485	0.00199501	0.983109	0.00199501	0.943123	0.00199501
59	0.986784	0.00202939	0.994578	0.00202939	0.983057	0.00202939	0.943748	0.00202939
60	0.986671	0.00206378	0.994335	0.00206378	0.983006	0.00206378	0.943352	0.00206378
61	0.98689	0.00209816	0.994428	0.00209816	0.982956	0.00209816	0.943625	0.00209816
62	0.987101	0.00213255	0.994195	0.00213255	0.983231	0.00213255	0.943244	0.00213255
63	0.987306	0.00216693	0.994288	0.00216693	0.98318	0.00216693	0.943827	0.00216693
64	0.987192	0.00220132	0.994377	0.00220132	0.983443	0.00220132	0.94408	0.00220132
65	0.987388	0.0022357	0.994463	0.0022357	0.983697	0.0022357	0.944632	0.0022357
66	0.987277	0.00227009	0.994244	0.00227009	0.983944	0.00227009	0.944865	0.00227009
67	0.987168	0.00230447	0.993435	0.00230447	0.984184	0.00230447	0.943599	0.00230447
68	0.987357	0.00233886	0.992943	0.00233886	0.984122	0.00233886	0.942958	0.00233886
69	0.98754	0.00237324	0.993045	0.00237324	0.984352	0.00237324	0.941756	0.00237324
70	0.986861	0.00240763	0.992859	0.00240763	0.98429	0.00240763	0.942017	0.00240763
71	0.987046	0.00244201	0.99296	0.00244201	0.984511	0.00244201	0.94227	0.00244201
72	0.986948	0.00247639	0.993057	0.00247639	0.984726	0.00247639	0.941683	0.00247639
73	0.986853	0.00251078	0.992605	0.00251078	0.984114	0.00251078	0.941934	0.00251078
74	0.987031	0.00254516	0.992434	0.00254516	0.984058	0.00254516	0.941637	0.00254516
75	0.98667	0.00257955	0.992002	0.00257955	0.984004	0.00257955	0.941349	0.00257955
76	0.986056	0.00261393	0.991844	0.00261393	0.984215	0.00261393	0.941331	0.00261393
77	0.985718	0.00264832	0.99195	0.00264832	0.98416	0.00264832	0.941574	0.00264832
78	0.985645	0.0026827	0.992053	0.0026827	0.98385	0.0026827	0.942066	0.0026827
79	0.985573	0.00271709	0.991648	0.00271709	0.984055	0.00271709	0.942546	0.00271709
80	0.985254	0.00275147	0.991502	0.00275147	0.984004	0.00275147	0.943014	0.00275147
81	0.985436	0.00278586	0.991607	0.00278586	0.983955	0.00278586	0.942977	0.00278586
82	0.985369	0.00282024	0.991709	0.00282024	0.98415	0.00282024	0.942697	0.00282024
83	0.984823	0.00285463	0.991086	0.00285463	0.984341	0.00285463	0.942424	0.00285463
84	0.984766	0.00288901	0.991193	0.00288901	0.984289	0.00288901	0.942633	0.00288901
85	0.984945	0.0029234	0.991296	0.0029234	0.984474	0.0029234	0.943307	0.0029234
86	0.984655	0.00295778	0.991165	0.00295778	0.984422	0.00295778	0.943734	0.00295778
87	0.984831	0.00299217	0.991266	0.00299217	0.984142	0.00299217	0.944151	0.00299217
88	0.984776	0.00302655	0.991366	0.00302655	0.984322	0.00302655	0.944785	0.00302655
89	0.984498	0.00306094	0.991463	0.00306094	0.984498	0.00306094	0.944956	0.00306094
90	0.984226	0.00309532	0.991557	0.00309532	0.98467	0.00309532	0.944901	0.00309532
91	0.984179	0.00312971	0.990991	0.00312971	0.984619	0.00312971	0.944628	0.00312971
92	0.984134	0.00316409	0.991089	0.00316409	0.984569	0.00316409	0.945012	0.00316409
93	0.983874	0.00319848	0.99097	0.00319848	0.984304	0.00319848	0.945173	0.00319848
94	0.983833	0.00323286	0.99064	0.00323286	0.984046	0.00323286	0.945118	0.00323286
95	0.984003	0.00326725	0.990739	0.00326725	0.984003	0.00326725	0.945485	0.00326725
96	0.983962	0.00330163	0.990627	0.00330163	0.98417	0.00330163	0.945636	0.00330163
97	0.984127	0.00333602	0.990724	0.00333602	0.984333	0.00333602	0.945784	0.00333602
98	0.984085	0.0033704	0.990818	0.0033704	0.983677	0.0033704	0.945521	0.0033704
99	0.984044	0.00340478	0.990911	0.00340478	0.983438	0.00340478	0.945668	0.00340478
100	0.984003	0.00343917	0.991002	0.00343917	0.983403	0.00343917	0.946211	0.00343917
101	0.984162	0.00347355	0.991091	0.00347355	0.98337	0.00347355	0.945753	0.00347355
102	0.984121	0.00350794	0.990982	0.00350794	0.983337	0.00350794	0.945501	0.00350794
103	0.983498	0.00354232	0.99107	0.00354232	0.983304	0.00354232	0.945836	0.00354232
104	0.983272	0.00357671	0.990963	0.00357671	0.983272	0.00357671	0.945203	0.00357671
105	0.98286	0.00361109	0.990859	0.00361109	0.983241	0.00361109	0.944963	0.00361109
106	0.983022	0.00364548	0.990945	0.00364548	0.983399	0.00364548	0.945293	0.00364548
107	0.983181	0.00367986	0.99103	0.00367986	0.983368	0.00367986	0.945431	0.00367986
108	0.983151	0.00371425	0.990928	0.00371425	0.983522	0.00371425	0.945936	0.00371425
109	0.983122	0.00374863	0.991011	0.00374863	0.983489	0.00374863	0.945881	0.00374863
110	0.983276	0.00378302	0.990911	0.00378302	0.983276	0.00378302	0.945101	0.00378302
111	0.982706	0.0038174	0.990993	0.0038174	0.983426	0.0038174	0.945235	0.0038174
112	0.982325	0.00385179	0.991073	0.00385179	0.983574	0.00385179	0.94501	0.00385179
113	0.982481	0.00388617	0.990975	0.00388617	0.98372	0.00388617	0.945142	0.00388617
114	0.982108	0.00392056	0.990879	0.00392056	0.983687	0.00392056	0.944922	0.00392056
115	0.982264	0.00395494	0.990958	0.00395494	0.983655	0.00395494	0.945227	0.00395494
116	0.982072	0.00398933	0.991036	0.00398933	0.983624	0.00398933	0.945354	0.00398933
117	0.982054	0.00402371	0.991113	0.00402371	0.983763	0.00402371	0.944625	0.00402371
118	0.982037	0.0040581	0.991188	0.0040581	0.983732	0.0040581	0.944925	0.0040581
119	0.981516	0.00409248	0.991094	0.00409248	0.983868	0.00409248	0.945051	0.00409248
120	0.981003	0.00412687	0.991168	0.00412687	0.983836	0.00412687	0.945176	0.00412687
121	0.98083	0.00416125	0.991076	0.00416125	0.983639	0.00416125	0.945298	0.00416125
122	0.980003	0.00419564	0.991149	0.00419564	0.983609	0.00419564	0.945255	0.00419564
123	0.980003	0.00423002	0.991058	0.00423002	0.983742	0.00423002	0.944887	0.00423002
124	0.979842	0.00426441	0.99113	0.00426441	0.983874	0.00426441	0.944525	0.00426441
125	0.980003	0.00429879	0.991041	0.00429879	0.984003	0.00429879	0.943689	0.00429879
126	0.980003	0.00433318	0.991113	0.00433318	0.98413	0.00433318	0.943818	0.00433318
127	0.979688	0.00436756	0.991182	0.00436756	0.984254	0.00436756	0.943631	0.00436756
128	0.979378	0.00440194	0.991095	0.00440194	0.984377	0.00440194	0.943446	0.00440194
129	0.979383	0.00443633	0.991164	0.00443633	0.984344	0.00443633	0.943265	0.00443633
130	0.979234	0.00447071	0.990924	0.00447071	0.984156	0.00447071	0.942932	0.00447071
131	0.978935	0.0045051	0.990841	0.0045051	0.984277	0.0045051	0.942604	0.0045051
132	0.978943	0.00453948	0.99091	0.00453948	0.983942	0.00453948	0.942887	0.00453948
133	0.9788	0.00457387	0.990828	0.00457387	0.983912	0.00457387	0.943166	0.00457387
134	0.978511	0.00460825	0.990897	0.00460825	0.983883	0.00460825	0.942994	0.00460825
135	0.977929	0.00464264	0.990816	0.00464264	0.983854	0.00464264	0.94312	0.00464264
136	0.97765	0.00467702	0.990884	0.00467702	0.983532	0.00467702	0.943391	0.00467702
137	0.977522	0.00471141	0.990804	0.00471141	0.98336	0.00471141	0.943366	0.00471141
138	0.97725	0.00474579	0.990871	0.00474579	0.982901	0.00474579	0.943342	0.00474579
139	0.977126	0.00478018	0.990937	0.00478018	0.98288	0.00478018	0.943749	0.00478018
140	0.97686	0.00481456	0.991001	0.00481456	0.982574	0.00481456	0.943865	0.00481456
141	0.976883	0.00484895	0.990923	0.00484895	0.982556	0.00484895	0.94398	0.00484895
142	0.976764	0.00488333	0.990987	0.00488333	0.982538	0.00488333	0.944233	0.00488333
143	0.976647	0.00491772	0.99105	0.00491772	0.98252	0.00491772	0.944064	0.00491772
144	0.976531	0.0049521	0.990973	0.0049521	0.982641	0.0049521	0.944313	0.0049521
145	0.976693	0.00498649	0.991036	0.00498649	0.982761	0.00498649	0.944284	0.00498649
146	0.976579	0.00502087	0.991097	0.00502087	0.982879	0.00502087	0.944665	0.00502087
147	0.976058	0.00505526	0.991158	0.00505526	0.982723	0.00505526	0.944905	0.00505526
148	0.975679	0.00508964	0.991217	0.00508964	0.98257	0.00508964	0.945007	0.00508964
149	0.975037	0.00512403	0.991276	0.00512403	0.982687	0.00512403	0.94484	0.00512403
150	0.974803	0.00515841	0.991334	0.00515841	0.982536	0.00515841	0.945074	0.00515841
151	0.974705	0.0051928	0.991392	0.0051928	0.982386	0.0051928	0.944776	0.0051928
152	0.974477	0.00522718	0.991448	0.00522718	0.982371	0.00522718	0.944876	0.00522718
153	0.974252	0.00526157	0.991504	0.00526157	0.982486	0.00526157	0.945105	0.00526157
154	0.97377	0.00529595	0.99156	0.00529595	0.98247	0.00529595	0.945462	0.00529595
155	0.973423	0.00533033	0.991485	0.00533033	0.982454	0.00533033	0.945684	0.00533033
156	0.973337	0.00536472	0.99154	0.00536472	0.982566	0.00536472	0.945904	0.00536472
157	0.972997	0.0053991	0.991593	0.0053991	0.98255	0.0053991	0.946249	0.0053991
158	0.972662	0.00543349	0.991647	0.00543349	0.982534	0.00543349	0.945956	0.00543349
159	0.972331	0.00546787	0.991699	0.00546787	0.982644	0.00546787	0.945793	0.00546787
160	0.972003	0.00550226	0.991751	0.00550226	0.982627	0.00550226	0.945882	0.00550226
161	0.972053	0.00553664	0.991802	0.00553664	0.982611	0.00553664	0.946094	0.00553664
162	0.971485	0.00557103	0.991853	0.00557103	0.982718	0.00557103	0.946056	0.00557103
163	0.971046	0.00560541	0.991903	0.00560541	0.982702	0.00560541	0.945774	0.00560541
164	0.970491	0.0056398	0.991952	0.0056398	0.982685	0.0056398	0.945738	0.0056398
165	0.970185	0.00567418	0.992001	0.00567418	0.982669	0.00567418	0.946067	0.00567418
166	0.969763	0.00570857	0.991929	0.00570857	0.982773	0.00570857	0.946272	0.00570857
167	0.969225	0.00574295	0.991977	0.00574295	0.982757	0.00574295	0.945875	0.00574295
168	0.968694	0.00577734	0.991787	0.00577734	0.982859	0.00577734	0.945959	0.00577734
169	0.968051	0.00581172	0.991835	0.00581172	0.982961	0.00581172	0.945924	0.00581172
170	0.968239	0.00584611	0.991883	0.00584611	0.982826	0.00584611	0.946006	0.00584611
171	0.96784	0.00588049	0.991814	0.00588049	0.982926	0.00588049	0.945737	0.00588049
172	0.967678	0.00591488	0.991861	0.00591488	0.983025	0.00591488	0.945704	0.00591488
173	0.967634	0.00594926	0.991908	0.00594926	0.983123	0.00594926	0.945555	0.00594926
174	0.967245	0.00598365	0.991955	0.00598365	0.98322	0.00598365	0.945868	0.00598365
175	0.967318	0.00601803	0.992001	0.00601803	0.983202	0.00601803	0.946063	0.00601803
176	0.967049	0.00605242	0.992046	0.00605242	0.983184	0.00605242	0.946256	0.00605242
177	0.96667	0.0060868	0.992091	0.0060868	0.983166	0.0060868	0.945769	0.0060868
178	0.966408	0.00612119	0.992023	0.00612119	0.98326	0.00612119	0.945849	0.00612119
179	0.966372	0.00615557	0.992068	0.00615557	0.983354	0.00615557	0.945928	0.00615557
180	0.966115	0.00618996	0.992112	0.00618996	0.983224	0.00618996	0.945784	0.00618996
181	0.96575	0.00622434	0.992045	0.00622434	0.982985	0.00622434	0.945641	0.00622434
182	0.965608	0.00625873	0.992089	0.00625873	0.982969	0.00625873	0.94572	0.00625873
183	0.96525	0.00629311	0.991804	0.00629311	0.982625	0.00629311	0.94558	0.00629311
184	0.965004	0.00632749	0.991849	0.00632749	0.982719	0.00632749	0.945441	0.00632749
185	0.965085	0.00636188	0.991893	0.00636188	0.982596	0.00636188	0.945519	0.00636188
186	0.965165	0.00639626	0.991829	0.00639626	0.982583	0.00639626	0.944952	0.00639626
187	0.965244	0.00643065	0.991873	0.00643065	0.982462	0.00643065	0.94514	0.00643065
188	0.965004	0.00646503	0.991809	0.00646503	0.982449	0.00646503	0.945325	0.00646503
189	0.964871	0.00649942	0.991853	0.00649942	0.982542	0.00649942	0.945191	0.00649942
190	0.964846	0.0065338	0.99179	0.0065338	0.982633	0.0065338	0.944953	0.0065338
191	0.964925	0.00656819	0.991729	0.00656819	0.982724	0.00656819	0.944823	0.00656819
192	0.965004	0.00660257	0.991772	0.00660257	0.982814	0.00660257	0.944902	0.00660257
193	0.965185	0.00663696	0.991814	0.00663696	0.982696	0.00663696	0.944876	0.00663696
194	0.965261	0.00667134	0.991857	0.00667134	0.982476	0.00667134	0.944645	0.00667134
195	0.965234	0.00670573	0.991796	0.00670573	0.982463	0.00670573	0.944724	0.00670573
196	0.964902	0.00674011	0.991736	0.00674011	0.982349	0.00674011	0.944597	0.00674011
197	0.964877	0.0067745	0.991777	0.0067745	0.982337	0.0067745	0.944574	0.0067745
198	0.965054	0.00680888	0.991819	0.00680888	0.982325	0.00680888	0.94445	0.00680888
199	0.965129	0.00684327	0.99176	0.00684327	0.982414	0.00684327	0.944327	0.00684327
200	0.965203	0.00687765	0.991801	0.00687765	0.982302	0.00687765	0.944306	0.00687765
201	0.965277	0.00691204	0.991842	0.00691204	0.982191	0.00691204	0.944483	0.00691204
202	0.965449	0.00694642	0.991882	0.00694642	0.982279	0.00694642	0.944065	0.00694642
203	0.965127	0.00698081	0.991922	0.00698081	0.982366	0.00698081	0.944045	0.00698081
204	0.965101	0.00701519	0.991962	0.00701519	0.982257	0.00701519	0.943927	0.00701519
205	0.965272	0.00704958	0.992001	0.00704958	0.982343	0.00704958	0.943908	0.00704958
206	0.965343	0.00708396	0.99204	0.00708396	0.982429	0.00708396	0.943792	0.00708396
207	0.965317	0.00711835	0.992078	0.00711835	0.982514	0.00711835	0.943774	0.00711835
208	0.965292	0.00715273	0.992116	0.00715273	0.982598	0.00715273	0.943948	0.00715273
209	0.965266	0.00718712	0.992154	0.00718712	0.982681	0.00718712	0.94412	0.00718712
210	0.965146	0.0072215	0.992096	0.0072215	0.982573	0.0072215	0.944196	0.0072215
211	0.965311	0.00725588	0.992133	0.00725588	0.982656	0.00725588	0.944365	0.00725588
212	0.965286	0.00729027	0.992171	0.00729027	0.982737	0.00729027	0.944628	0.00729027
213	0.965261	0.00732465	0.992207	0.00732465	0.982725	0.00732465	0.944888	0.00732465
214	0.96533	0.00735904	0.992244	0.00735904	0.982805	0.00735904	0.944865	0.00735904
215	0.965399	0.00739342	0.99228	0.00739342	0.982885	0.00739342	0.944563	0.00739342
216	0.965281	0.00742781	0.992223	0.00742781	0.982965	0.00742781	0.944727	0.00742781
217	0.965441	0.00746219	0.992259	0.00746219	0.983043	0.00746219	0.94489	0.00746219
218	0.965324	0.00749658	0.992294	0.00749658	0.983121	0.00749658	0.945143	0.00749658
219	0.9653	0.00753096	0.992329	0.00753096	0.983198	0.00753096	0.94521	0.00753096
220	0.965367	0.00756535	0.992273	0.00756535	0.983274	0.00756535	0.945187	0.00756535
221	0.965343	0.00759973	0.992308	0.00759973	0.98335	0.00759973	0.945163	0.00759973
222	0.965409	0.00763412	0.992343	0.00763412	0.983335	0.00763412	0.94541	0.00763412
223	0.965384	0.0076685	0.992377	0.0076685	0.98332	0.0076685	0.945386	0.0076685
224	0.965539	0.00770289	0.992411	0.00770289	0.983394	0.00770289	0.945362	0.00770289
225	0.965603	0.00773727	0.992445	0.00773727	0.983379	0.00773727	0.945249	0.00773727
226	0.965578	0.00777166	0.992479	0.00777166	0.983453	0.00777166	0.945403	0.00777166
227	0.965642	0.00780604	0.992512	0.00780604	0.983526	0.00780604	0.945467	0.00780604
228	0.965792	0.00784043	0.992545	0.00784043	0.983598	0.00784043	0.945443	0.00784043
229	0.96568	0.00787481	0.99249	0.00787481	0.98367	0.00787481	0.945245	0.00787481
230	0.965829	0.0079092	0.992522	0.0079092	0.983654	0.0079092	0.945222	0.0079092
231	0.96589	0.00794358	0.992555	0.00794358	0.983724	0.00794358	0.9452	0.00794358
232	0.966037	0.00797797	0.992587	0.00797797	0.983795	0.00797797	0.94535	0.00797797
233	0.966097	0.00801235	0.992619	0.00801235	0.983864	0.00801235	0.945241	0.00801235
234	0.966071	0.00804674	0.992565	0.00804674	0.983848	0.00804674	0.945047	0.00804674
235	0.966216	0.00808112	0.992596	0.00808112	0.983916	0.00808112	0.945196	0.00808112
236	0.966189	0.00811551	0.992458	0.00811551	0.9839	0.00811551	0.945344	0.00811551
237	0.966248	0.00814989	0.99249	0.00814989	0.983968	0.00814989	0.945405	0.00814989
238	0.966137	0.00818428	0.992522	0.00818428	0.983867	0.00818428	0.945383	0.00818428
239	0.966279	0.00821866	0.992469	0.00821866	0.983934	0.00821866	0.945528	0.00821866
240	0.966336	0.00825304	0.992501	0.00825304	0.984001	0.00825304	0.945588	0.00825304
241	0.966393	0.00828743	0.992532	0.00828743	0.984068	0.00828743	0.945731	0.00828743
242	0.966366	0.00832181	0.992563	0.00832181	0.984134	0.00832181	0.945872	0.00832181
243	0.966505	0.0083562	0.992511	0.0083562	0.984199	0.0083562	0.945848	0.0083562
244	0.966396	0.00839058	0.99246	0.00839058	0.984264	0.00839058	0.945824	0.00839058
245	0.966533	0.00842497	0.99249	0.00842497	0.984328	0.00842497	0.945719	0.00842497
246	0.966507	0.00845935	0.992521	0.00845935	0.98431	0.00845935	0.945777	0.00845935
247	0.966642	0.00849374	0.99247	0.00849374	0.984293	0.00849374	0.945753	0.00849374
248	0.966696	0.00852812	0.992501	0.00852812	0.984275	0.00852812	0.94565	0.00852812
249	0.966669	0.00856251	0.99237	0.00856251	0.984339	0.00856251	0.945707	0.00856251
250	0.966723	0.00859689	0.992401	0.00859689	0.984401	0.00859689	0.945684	0.00859689
251	0.966776	0.00863128	0.992431	0.00863128	0.984463	0.00863128	0.945502	0.00863128
252	0.966749	0.00866566	0.992461	0.00866566	0.984446	0.00866566	0.945481	0.00866566
253	0.966801	0.00870005	0.992491	0.00870005	0.984507	0.00870005	0.945538	0.00870005
254	0.966853	0.00873443	0.99252	0.00873443	0.984332	0.00873443	0.945516	0.00873443
255	0.966748	0.00876882	0.99255	0.00876882	0.984315	0.00876882	0.945651	0.00876882
256	0.966721	0.0088032	0.992579	0.0088032	0.984298	0.0088032	0.945707	0.0088032
257	0.966773	0.00883759	0.992608	0.00883759	0.984281	0.00883759	0.945763	0.00883759
258	0.966902	0.00887197	0.992636	0.00887197	0.984187	0.00887197	0.945741	0.00887197
259	0.96703	0.00890636	0.992665	0.00890636	0.984094	0.00890636	0.945796	0.00890636
260	0.967079	0.00894074	0.992693	0.00894074	0.984155	0.00894074	0.945927	0.00894074
261	0.966899	0.00897513	0.992721	0.00897513	0.984139	0.00897513	0.945981	0.00897513
262	0.967025	0.00900951	0.992672	0.00900951	0.984123	0.00900951	0.945806	0.00900951
263	0.966999	0.0090439	0.992624	0.0090439	0.984108	0.0090439	0.94586	0.0090439
264	0.967048	0.00907828	0.992652	0.00907828	0.984168	0.00907828	0.945913	0.00907828
265	0.967097	0.00911267	0.992604	0.00911267	0.984228	0.00911267	0.945815	0.00911267
266	0.967221	0.00914705	0.992557	0.00914705	0.984287	0.00914705	0.945944	0.00914705
267	0.967343	0.00918143	0.99251	0.00918143	0.984121	0.00918143	0.945922	0.00918143
268	0.967465	0.00921582	0.992538	0.00921582	0.984106	0.00921582	0.9459	0.00921582
269	0.967512	0.0092502	0.992566	0.0092502	0.984165	0.0092502	0.945952	0.0092502
270	0.967558	0.00928459	0.992519	0.00928459	0.984149	0.00928459	0.946078	0.00928459
271	0.967604	0.00931897	0.992547	0.00931897	0.984134	0.00931897	0.946056	0.00931897
272	0.967649	0.00935336	0.992574	0.00935336	0.984192	0.00935336	0.946033	0.00935336
273	0.967768	0.00938774	0.992601	0.00938774	0.984177	0.00938774	0.946011	0.00938774
274	0.96774	0.00942213	0.992555	0.00942213	0.984235	0.00942213	0.945916	0.00942213
275	0.967711	0.00945651	0.992582	0.00945651	0.984147	0.00945651	0.945895	0.00945651
276	0.967684	0.0094909	0.992537	0.0094909	0.984132	0.0094909	0.945873	0.0094909
277	0.967728	0.00952528	0.992564	0.00952528	0.984117	0.00952528	0.945636	0.00952528
278	0.9677	0.00955967	0.99259	0.00955967	0.984102	0.00955967	0.945543	0.00955967
279	0.967744	0.00959405	0.992617	0.00959405	0.983944	0.00959405	0.945524	0.00959405
280	0.967788	0.00962844	0.992643	0.00962844	0.98393	0.00962844	0.945575	0.00962844
281	0.96776	0.00966282	0.99267	0.00966282	0.983987	0.00966282	0.945698	0.00966282
282	0.967733	0.00969721	0.992696	0.00969721	0.984044	0.00969721	0.945749	0.00969721
283	0.967847	0.00973159	0.992721	0.00973159	0.9841	0.00973159	0.94587	0.00973159
284	0.96789	0.00976598	0.992747	0.00976598	0.984156	0.00976598	0.94606	0.00976598
285	0.967932	0.00980036	0.992632	0.00980036	0.984212	0.00980036	0.945899	0.00980036
286	0.967904	0.00983475	0.992658	0.00983475	0.984197	0.00983475	0.946088	0.00983475
287	0.967877	0.00986913	0.992614	0.00986913	0.984113	0.00986913	0.945997	0.00986913
288	0.967919	0.00990352	0.992639	0.00990352	0.984168	0.00990352	0.946045	0.00990352
289	0.967891	0.0099379	0.992665	0.0099379	0.984223	0.0099379	0.946024	0.0099379
290	0.967864	0.00997229	0.99269	0.00997229	0.984208	0.00997229	0.946211	0.00997229
291	0.967769	0.0100067	0.992715	0.0100067	0.984125	0.0100067	0.946258	0.0100067
292	0.96781	0.0100411	0.99274	0.0100411	0.984179	0.0100411	0.946237	0.0100411
293	0.967784	0.0100754	0.992697	0.0100754	0.984233	0.0100754	0.946147	0.0100754
294	0.967893	0.0101098	0.992722	0.0101098	0.984287	0.0101098	0.946058	0.0101098
295	0.967867	0.0101442	0.992678	0.0101442	0.98434	0.0101442	0.946105	0.0101442
296	0.967908	0.0101786	0.992703	0.0101786	0.98419	0.0101786	0.946085	0.0101786
297	0.968016	0.010213	0.992728	0.010213	0.984243	0.010213	0.946132	0.010213
298	0.968123	0.0102474	0.992752	0.0102474	0.984162	0.0102474	0.946178	0.0102474
299	0.968096	0.0102817	0.992776	0.0102817	0.984215	0.0102817	0.946091	0.0102817
300	0.968202	0.0103161	0.9928	0.0103161	0.984268	0.0103161	0.94607	0.0103161
301	0.968175	0.0103505	0.992824	0.0103505	0.98432	0.0103505	0.946249	0.0103505
302	0.968214	0.0103849	0.992782	0.0103849	0.984372	0.0103849	0.946295	0.0103849
303	0.968319	0.0104193	0.99274	0.0104193	0.984423	0.0104193	0.946208	0.0104193
304	0.968423	0.0104537	0.992764	0.0104537	0.984409	0.0104537	0.946254	0.0104537
305	0.968527	0.0104881	0.992787	0.0104881	0.984394	0.0104881	0.94643	0.0104881
306	0.968564	0.0105224	0.992811	0.0105224	0.984184	0.0105224	0.946409	0.0105224
307	0.968667	0.0105568	0.992834	0.0105568	0.984105	0.0105568	0.946453	0.0105568
308	0.968768	0.0105912	0.992858	0.0105912	0.984092	0.0105912	0.946302	0.0105912
309	0.968869	0.0106256	0.992881	0.0106256	0.984143	0.0106256	0.946217	0.0106256
310	0.968841	0.01066	0.992904	0.01066	0.984195	0.01066	0.946262	0.01066
311	0.968877	0.0106944	0.992926	0.0106944	0.984181	0.0106944	0.946434	0.0106944
312	0.968976	0.0107288	0.992885	0.0107288	0.984168	0.0107288	0.946478	0.0107288
313	0.969075	0.0107631	0.992908	0.0107631	0.984218	0.0107631	0.946457	0.0107631
314	0.969047	0.0107975	0.992803	0.0107975	0.984205	0.0107975	0.9465	0.0107975
315	0.969145	0.0108319	0.992762	0.0108319	0.984255	0.0108319	0.946162	0.0108319
316	0.969179	0.0108663	0.992785	0.0108663	0.984242	0.0108663	0.946333	0.0108663
317	0.969024	0.0109007	0.992808	0.0109007	0.984228	0.0109007	0.946439	0.0109007
318	0.969059	0.0109351	0.992831	0.0109351	0.984215	0.0109351	0.946356	0.0109351
319	0.968967	0.0109694	0.992853	0.0109694	0.984264	0.0109694	0.94621	0.0109694
320	0.968877	0.0110038	0.992875	0.0110038	0.984251	0.0110038	0.946191	0.0110038
321	0.968849	0.0110382	0.992898	0.0110382	0.984175	0.0110382	0.946234	0.0110382
322	0.968946	0.0110726	0.99292	0.0110726	0.984225	0.0110726	0.946152	0.0110726
323	0.969042	0.011107	0.992942	0.011107	0.984273	0.011107	0.946195	0.011107
324	0.969014	0.0111414	0.992963	0.0111414	0.984075	0.0111414	0.946176	0.0111414
325	0.969048	0.0111758	0.992985	0.0111758	0.984124	0.0111758	0.946034	0.0111758
326	0.969143	0.0112101	0.993007	0.0112101	0.984111	0.0112101	0.946016	0.0112101
327	0.969115	0.0112445	0.992967	0.0112445	0.984099	0.0112445	0.946058	0.0112445
328	0.969148	0.0112789	0.992988	0.0112789	0.984147	0.0112789	0.946223	0.0112789
329	0.969181	0.0113133	0.99301	0.0113133	0.984195	0.0113133	0.946265	0.0113133
330	0.969153	0.0113477	0.993031	0.0113477	0.984183	0.0113477	0.946124	0.0113477
331	0.969186	0.0113821	0.993052	0.0113821	0.98417	0.0113821	0.946046	0.0113821
332	0.969279	0.0114164	0.993073	0.0114164	0.984097	0.0114164	0.946088	0.0114164
333	0.969251	0.0114508	0.993094	0.0114508	0.984145	0.0114508	0.946129	0.0114508
334	0.969343	0.0114852	0.993114	0.0114852	0.984133	0.0114852	0.946291	0.0114852
335	0.969435	0.0115196	0.993135	0.0115196	0.98418	0.0115196	0.946272	0.0115196
336	0.969526	0.011554	0.993155	0.011554	0.984108	0.011554	0.946313	0.011554
337	0.969616	0.0115884	0.993175	0.0115884	0.984096	0.0115884	0.946294	0.0115884
338	0.969706	0.0116228	0.993077	0.0116228	0.984143	0.0116228	0.946335	0.0116228
339	0.969795	0.0116571	0.99298	0.0116571	0.984131	0.0116571	0.946257	0.0116571
340	0.969884	0.0116915	0.993	0.0116915	0.984119	0.0116915	0.946297	0.0116915
341	0.969855	0.0117259	0.992904	0.0117259	0.984048	0.0117259	0.946337	0.0117259
342	0.969885	0.0117603	0.992924	0.0117603	0.984036	0.0117603	0.946494	0.0117603
343	0.969973	0.0117947	0.992945	0.0117947	0.983966	0.0117947	0.946417	0.0117947
344	0.970002	0.0118291	0.992907	0.0118291	0.983954	0.0118291	0.946515	0.0118291
345	0.970031	0.0118635	0.99287	0.0118635	0.983943	0.0118635	0.946438	0.0118635
346	0.97006	0.0118978	0.992891	0.0118978	0.983989	0.0118978	0.946419	0.0118978
347	0.969973	0.0119322	0.992911	0.0119322	0.984036	0.0119322	0.946228	0.0119322
348	0.970059	0.0119666	0.992759	0.0119666	0.984024	0.0119666	0.946095	0.0119666
349	0.970088	0.012001	0.99278	0.012001	0.98407	0.012001	0.946192	0.012001
350	0.970059	0.0120354	0.992743	0.0120354	0.984058	0.0120354	0.946117	0.0120354
351	0.970087	0.0120698	0.992764	0.0120698	0.984103	0.0120698	0.946271	0.0120698
352	0.970172	0.0121041	0.992728	0.0121041	0.984149	0.0121041	0.946367	0.0121041
353	0.970257	0.0121385	0.992692	0.0121385	0.98408	0.0121385	0.946292	0.0121385
354	0.970228	0.0121729	0.992712	0.0121729	0.984125	0.0121729	0.946274	0.0121729
355	0.970255	0.0122073	0.992733	0.0122073	0.984057	0.0122073	0.945919	0.0122073
356	0.970339	0.0122417	0.992753	0.0122417	0.984046	0.0122417	0.946014	0.0122417
357	0.970254	0.0122761	0.992774	0.0122761	0.984035	0.0122761	0.946053	0.0122761
358	0.970281	0.0123105	0.992794	0.0123105	0.984023	0.0123105	0.945981	0.0123105
359	0.970252	0.0123448	0.992814	0.0123448	0.984012	0.0123448	0.946075	0.0123448
360	0.970224	0.0123792	0.992778	0.0123792	0.98389	0.0123792	0.946003	0.0123792
361	0.970306	0.0124136	0.992743	0.0124136	0.983934	0.0124136	0.945986	0.0124136
362	0.970388	0.012448	0.992763	0.012448	0.983979	0.012448	0.945915	0.012448
363	0.970415	0.0124824	0.992783	0.0124824	0.983968	0.0124824	0.945898	0.0124824
364	0.970441	0.0125168	0.992803	0.0125168	0.984012	0.0125168	0.945937	0.0125168
365	0.970467	0.0125511	0.992822	0.0125511	0.984001	0.0125511	0.946085	0.0125511
366	0.970493	0.0125855	0.992842	0.0125855	0.984045	0.0125855	0.946069	0.0125855
367	0.970519	0.0126199	0.992861	0.0126199	0.984034	0.0126199	0.945943	0.0126199
368	0.970599	0.0126543	0.992826	0.0126543	0.983968	0.0126543	0.945927	0.0126543
369	0.970571	0.0126887	0.992846	0.0126887	0.983958	0.0126887	0.945857	0.0126887
370	0.970596	0.0127231	0.992865	0.0127231	0.983785	0.0127231	0.945895	0.0127231
371	0.970622	0.0127575	0.992831	0.0127575	0.983828	0.0127575	0.945933	0.0127575
372	0.970647	0.0127918	0.99285	0.0127918	0.983872	0.0127918	0.945917	0.0127918
373	0.970725	0.0128262	0.992869	0.0128262	0.983861	0.0128262	0.945847	0.0128262
374	0.97075	0.0128606	0.992888	0.0128606	0.983905	0.0128606	0.945832	0.0128606
375	0.970722	0.012895	0.992907	0.012895	0.983894	0.012895	0.94571	0.012895
376	0.970587	0.0129294	0.992926	0.0129294	0.983831	0.0129294	0.945748	0.0129294
377	0.970612	0.0129638	0.992945	0.0129638	0.98382	0.0129638	0.945838	0.0129638
378	0.970636	0.0129982	0.99291	0.0129982	0.983863	0.0129982	0.945823	0.0129982
379	0.970608	0.0130325	0.992876	0.0130325	0.983906	0.0130325	0.945808	0.0130325
380	0.970686	0.0130669	0.992895	0.0130669	0.983948	0.0130669	0.94574	0.0130669
381	0.97071	0.0131013	0.992914	0.0131013	0.983938	0.0131013	0.945672	0.0131013
382	0.970787	0.0131357	0.99288	0.0131357	0.98398	0.0131357	0.945814	0.0131357
383	0.970811	0.0131701	0.992846	0.0131701	0.984022	0.0131701	0.945904	0.0131701
384	0.970783	0.0132045	0.992865	0.0132045	0.984063	0.0132045	0.945836	0.0132045
385	0.970755	0.0132388	0.992883	0.0132388	0.984001	0.0132388	0.945977	0.0132388
386	0.970779	0.0132732	0.992902	0.0132732	0.984042	0.0132732	0.945961	0.0132732
387	0.970803	0.0133076	0.99292	0.0133076	0.984084	0.0133076	0.945894	0.0133076
388	0.970878	0.013342	0.992939	0.013342	0.984021	0.013342	0.945982	0.013342
389	0.970953	0.0133764	0.992957	0.0133764	0.984011	0.0133764	0.946121	0.0133764
390	0.971027	0.0134108	0.992975	0.0134108	0.984052	0.0134108	0.946259	0.0134108
391	0.97105	0.0134452	0.992993	0.0134452	0.983991	0.0134452	0.946345	0.0134452
392	0.971124	0.0134795	0.993011	0.0134795	0.98398	0.0134795	0.946329	0.0134795
393	0.971147	0.0135139	0.993028	0.0135139	0.984021	0.0135139	0.946262	0.0135139
394	0.97122	0.0135483	0.993046	0.0135483	0.984062	0.0135483	0.946145	0.0135483
395	0.971191	0.0135827	0.993013	0.0135827	0.984102	0.0135827	0.946079	0.0135827
396	0.971214	0.0136171	0.993031	0.0136171	0.984092	0.0136171	0.946063	0.0136171
397	0.971286	0.0136515	0.992998	0.0136515	0.984132	0.0136515	0.946199	0.0136515
398	0.971207	0.0136858	0.992915	0.0136858	0.984121	0.0136858	0.946083	0.0136858
399	0.97123	0.0137202	0.992933	0.0137202	0.984161	0.0137202	0.946018	0.0137202
400	0.971301	0.0137546	0.99285	0.0137546	0.984151	0.0137546	0.945953	0.0137546
401	0.971223	0.013789	0.992768	0.013789	0.98414	0.013789	0.945888	0.013789
402	0.971195	0.0138234	0.992687	0.0138234	0.98413	0.0138234	0.945973	0.0138234
403	0.971267	0.0138578	0.992705	0.0138578	0.98412	0.0138578	0.946008	0.0138578
404	0.971338	0.0138922	0.992723	0.0138922	0.984159	0.0138922	0.945894	0.0138922
405	0.971261	0.0139265	0.992741	0.0139265	0.98405	0.0139265	0.945978	0.0139265
406	0.971282	0.0139609	0.992759	0.0139609	0.983892	0.0139609	0.945914	0.0139609
407	0.971254	0.0139953	0.992777	0.0139953	0.983883	0.0139953	0.945998	0.0139953
408	0.971325	0.0140297	0.992794	0.0140297	0.983873	0.0140297	0.946081	0.0140297
409	0.971395	0.0140641	0.992714	0.0140641	0.983864	0.0140641	0.946017	0.0140641
410	0.971367	0.0140985	0.992635	0.0140985	0.983854	0.0140985	0.945759	0.0140985
411	0.971388	0.0141328	0.992652	0.0141328	0.983796	0.0141328	0.945745	0.0141328
412	0.971458	0.0141672	0.992573	0.0141672	0.98369	0.0141672	0.945634	0.0141672
413	0.971527	0.0142016	0.992591	0.0142016	0.983633	0.0142016	0.945572	0.0142016
414	0.971499	0.014236	0.992561	0.014236	0.983624	0.014236	0.94551	0.014236
415	0.971568	0.0142704	0.992482	0.0142704	0.983663	0.0142704	0.945352	0.0142704
416	0.97154	0.0143048	0.992452	0.0143048	0.983703	0.0143048	0.945435	0.0143048
417	0.97156	0.0143392	0.992422	0.0143392	0.983694	0.0143392	0.94547	0.0143392
418	0.971532	0.0143735	0.992441	0.0143735	0.983685	0.0143735	0.945361	0.0143735
419	0.971553	0.0144079	0.992411	0.0144079	0.983724	0.0144079	0.945396	0.0144079
420	0.971525	0.0144423	0.992429	0.0144423	0.983667	0.0144423	0.945384	0.0144423
421	0.971593	0.0144767	0.992399	0.0144767	0.983706	0.0144767	0.945418	0.0144767
422	0.97166	0.0145111	0.992323	0.0145111	0.983745	0.0145111	0.945216	0.0145111
423	0.971727	0.0145455	0.992246	0.0145455	0.983783	0.0145455	0.945298	0.0145455
424	0.971747	0.0145799	0.992217	0.0145799	0.983774	0.0145799	0.945286	0.0145799
425	0.971766	0.0146142	0.992142	0.0146142	0.983718	0.0146142	0.94532	0.0146142
426	0.971832	0.0146486	0.992066	0.0146486	0.983569	0.0146486	0.94512	0.0146486
427	0.971898	0.014683	0.992085	0.014683	0.98356	0.014683	0.945155	0.014683
428	0.97187	0.0147174	0.992056	0.0147174	0.983459	0.0147174	0.945189	0.0147174
429	0.971889	0.0147518	0.992075	0.0147518	0.983404	0.0147518	0.945131	0.0147518
430	0.971908	0.0147862	0.992	0.0147862	0.983396	0.0147862	0.945212	0.0147862
431	0.971973	0.0148205	0.992019	0.0148205	0.983435	0.0148205	0.9452	0.0148205
432	0.971946	0.0148549	0.992037	0.0148549	0.98338	0.0148549	0.945188	0.0148549
433	0.971964	0.0148893	0.992056	0.0148893	0.983326	0.0148893	0.945176	0.0148893
434	0.972029	0.0149237	0.992074	0.0149237	0.983365	0.0149237	0.945072	0.0149237
435	0.972047	0.0149581	0.992046	0.0149581	0.983357	0.0149581	0.945106	0.0149581
436	0.972111	0.0149925	0.992019	0.0149925	0.983349	0.0149925	0.94514	0.0149925
437	0.972129	0.0150269	0.992037	0.0150269	0.983342	0.0150269	0.944945	0.0150269
438	0.972147	0.0150612	0.992009	0.0150612	0.983334	0.0150612	0.94498	0.0150612
439	0.972211	0.0150956	0.991982	0.0150956	0.983372	0.0150956	0.944786	0.0150956
440	0.972274	0.01513	0.992	0.01513	0.98341	0.01513	0.94473	0.01513
441	0.972246	0.0151644	0.992019	0.0151644	0.983402	0.0151644	0.944628	0.0151644
442	0.972264	0.0151988	0.992037	0.0151988	0.98344	0.0151988	0.944708	0.0151988
443	0.972281	0.0152332	0.992055	0.0152332	0.983432	0.0152332	0.944653	0.0152332
444	0.972208	0.0152675	0.992072	0.0152675	0.983469	0.0152675	0.944732	0.0152675
445	0.972226	0.0153019	0.99209	0.0153019	0.983506	0.0153019	0.944677	0.0153019
446	0.972288	0.0153363	0.992108	0.0153363	0.983409	0.0153363	0.944576	0.0153363
447	0.972305	0.0153707	0.992126	0.0153707	0.983356	0.0153707	0.944611	0.0153707
448	0.972323	0.0154051	0.992143	0.0154051	0.983349	0.0154051	0.944601	0.0154051
449	0.972384	0.0154395	0.992161	0.0154395	0.983297	0.0154395	0.944457	0.0154395
450	0.972357	0.0154739	0.992178	0.0154739	0.98329	0.0154739	0.944402	0.0154739
451	0.972374	0.0155082	0.992195	0.0155082	0.983282	0.0155082	0.944437	0.0155082
452	0.972435	0.0155426	0.992213	0.0155426	0.983319	0.0155426	0.944383	0.0155426
453	0.972496	0.015577	0.99223	0.015577	0.983356	0.015577	0.944373	0.015577
454	0.972512	0.0156114	0.992247	0.0156114	0.983393	0.0156114	0.944276	0.0156114
455	0.972573	0.0156458	0.992264	0.0156458	0.983385	0.0156458	0.944046	0.0156458
456	0.972633	0.0156802	0.992237	0.0156802	0.983422	0.0156802	0.94395	0.0156802
457	0.972649	0.0157146	0.992254	0.0157146	0.983414	0.0157146	0.943941	0.0157146
458	0.972534	0.0157489	0.992227	0.0157489	0.983363	0.0157489	0.943802	0.0157489
459	0.97255	0.0157833	0.992244	0.0157833	0.983399	0.0157833	0.943793	0.0157833
460	0.972566	0.0158177	0.992261	0.0158177	0.983392	0.0158177	0.943915	0.0158177
461	0.972626	0.0158521	0.992235	0.0158521	0.983428	0.0158521	0.94395	0.0158521
462	0.972642	0.0158865	0.992251	0.0158865	0.983464	0.0158865	0.943942	0.0158865
463	0.972658	0.0159209	0.992225	0.0159209	0.9835	0.0159209	0.943933	0.0159209
464	0.972674	0.0159552	0.992242	0.0159552	0.983535	0.0159552	0.943882	0.0159552
465	0.972689	0.0159896	0.992258	0.0159896	0.983485	0.0159896	0.943916	0.0159896
466	0.972619	0.016024	0.992275	0.016024	0.983391	0.016024	0.943908	0.016024
467	0.972678	0.0160584	0.992292	0.0160584	0.983341	0.0160584	0.943771	0.0160584
468	0.972693	0.0160928	0.992308	0.0160928	0.983334	0.0160928	0.943891	0.0160928
469	0.972709	0.0161272	0.992324	0.0161272	0.983327	0.0161272	0.943968	0.0161272
470	0.972767	0.0161616	0.992298	0.0161616	0.983362	0.0161616	0.944045	0.0161616
471	0.972825	0.0161959	0.992315	0.0161959	0.983355	0.0161959	0.944079	0.0161959
472	0.972798	0.0162303	0.992288	0.0162303	0.983348	0.0162303	0.944155	0.0162303
473	0.972771	0.0162647	0.992262	0.0162647	0.983383	0.0162647	0.944146	0.0162647
474	0.972828	0.0162991	0.992279	0.0162991	0.983418	0.0162991	0.944137	0.0162991
475	0.972843	0.0163335	0.992295	0.0163335	0.983453	0.0163335	0.944002	0.0163335
476	0.9729	0.0163679	0.992269	0.0163679	0.983362	0.0163679	0.943952	0.0163679
477	0.972915	0.0164022	0.992285	0.0164022	0.983397	0.0164022	0.94386	0.0164022
478	0.97293	0.0164366	0.992302	0.0164366	0.983432	0.0164366	0.943935	0.0164366
479	0.972987	0.016471	0.992318	0.016471	0.983341	0.016471	0.943969	0.016471
480	0.973043	0.0165054	0.992292	0.0165054	0.983376	0.0165054	0.944002	0.0165054
481	0.973016	0.0165398	0.992266	0.0165398	0.98341	0.0165398	0.943911	0.0165398
482	0.97303	0.0165742	0.992282	0.0165742	0.983445	0.0165742	0.943986	0.0165742
483	0.972962	0.0166086	0.992298	0.0166086	0.983479	0.0166086	0.943936	0.0166086
484	0.972935	0.0166429	0.992273	0.0166429	0.98343	0.0166429	0.943887	0.0166429
485	0.972908	0.0166773	0.992248	0.0166773	0.983465	0.0166773	0.943631	0.0166773
486	0.972882	0.0167117	0.992264	0.0167117	0.983457	0.0167117	0.943665	0.0167117
487	0.972937	0.0167461	0.99228	0.0167461	0.983409	0.0167461	0.943575	0.0167461
488	0.972952	0.0167805	0.992295	0.0167805	0.983402	0.0167805	0.94365	0.0167805
489	0.972966	0.0168149	0.992311	0.0168149	0.983354	0.0168149	0.94352	0.0168149
490	0.972981	0.0168493	0.992286	0.0168493	0.983348	0.0168493	0.943553	0.0168493
491	0.972914	0.0168836	0.992302	0.0168836	0.983382	0.0168836	0.943465	0.0168836
492	0.972928	0.016918	0.992317	0.016918	0.983415	0.016918	0.943376	0.016918
493	0.972942	0.0169524	0.992333	0.0169524	0.983408	0.0169524	0.943451	0.0169524
494	0.972997	0.0169868	0.992308	0.0169868	0.983442	0.0169868	0.943241	0.0169868
495	0.973052	0.0170212	0.992324	0.0170212	0.983233	0.0170212	0.943356	0.0170212
496	0.973066	0.0170556	0.992339	0.0170556	0.983267	0.0170556	0.943389	0.0170556
497	0.97312	0.0170899	0.992354	0.0170899	0.98318	0.0170899	0.943342	0.0170899
498	0.973174	0.0171243	0.992289	0.0171243	0.983173	0.0171243	0.943336	0.0171243
499	0.973228	0.0171587	0.992265	0.0171587	0.983087	0.0171587	0.943329	0.0171587
500	0.973281	0.0171931	0.99228	0.0171931	0.983121	0.0171931	0.943322	0.0171931
501	0.973334	0.0172275	0.992296	0.0172275	0.983154	0.0172275	0.943276	0.0172275
502	0.973348	0.0172619	0.992271	0.0172619	0.983188	0.0172619	0.943269	0.0172619
503	0.973361	0.0172963	0.992287	0.0172963	0.983142	0.0172963	0.943342	0.0172963
504	0.973414	0.0173306	0.992302	0.0173306	0.983175	0.0173306	0.943415	0.0173306
505	0.973466	0.017365	0.992317	0.017365	0.983209	0.017365	0.943289	0.017365
506	0.973479	0.0173994	0.992332	0.0173994	0.983163	0.0173994	0.943243	0.0173994
507	0.973492	0.0174338	0.992269	0.0174338	0.983196	0.0174338	0.943237	0.0174338
508	0.973505	0.0174682	0.992284	0.0174682	0.983229	0.0174682	0.943191	0.0174682
509	0.973518	0.0175026	0.992299	0.0175026	0.983183	0.0175026	0.943224	0.0175026
510	0.97353	0.0175369	0.992314	0.0175369	0.983216	0.0175369	0.943257	0.0175369
511	0.973582	0.0175713	0.992251	0.0175713	0.98321	0.0175713	0.94329	0.0175713
512	0.973634	0.0176057	0.992227	0.0176057	0.983243	0.0176057	0.943401	0.0176057
513	0.973646	0.0176401	0.992242	0.0176401	0.983276	0.0176401	0.943394	0.0176401
514	0.973659	0.0176745	0.992257	0.0176745	0.98323	0.0176745	0.943349	0.0176745
515	0.973671	0.0177089	0.992233	0.0177089	0.983185	0.0177089	0.943303	0.0177089
516	0.973606	0.0177433	0.992171	0.0177433	0.983218	0.0177433	0.943336	0.0177433
517	0.973618	0.0177776	0.992186	0.0177776	0.983211	0.0177776	0.943213	0.0177776
518	0.973669	0.017812	0.992201	0.017812	0.983205	0.017812	0.943168	0.017812
519	0.97372	0.0178464	0.992178	0.0178464	0.983199	0.0178464	0.943085	0.0178464
520	0.973655	0.0178808	0.992154	0.0178808	0.983193	0.0178808	0.943041	0.0178808
521	0.973705	0.0179152	0.992131	0.0179152	0.983225	0.0179152	0.943035	0.0179152
522	0.973679	0.0179496	0.992146	0.0179496	0.983181	0.0179496	0.943029	0.0179496
523	0.973691	0.0179839	0.992161	0.0179839	0.983175	0.0179839	0.943023	0.0179839
524	0.973665	0.0180183	0.992176	0.0180183	0.983207	0.0180183	0.942979	0.0180183
525	0.973715	0.0180527	0.992153	0.0180527	0.983201	0.0180527	0.943012	0.0180527
526	0.973727	0.0180871	0.992168	0.0180871	0.983157	0.0180871	0.94293	0.0180871
527	0.973777	0.0181215	0.992107	0.0181215	0.983151	0.0181215	0.942962	0.0181215
528	0.973751	0.0181559	0.992084	0.0181559	0.983182	0.0181559	0.942729	0.0181559
529	0.973763	0.0181903	0.992099	0.0181903	0.983214	0.0181903	0.942838	0.0181903
530	0.973812	0.0182246	0.992114	0.0182246	0.983246	0.0182246	0.942681	0.0182246
531	0.973862	0.018259	0.992128	0.018259	0.98324	0.018259	0.942752	0.018259
532	0.973836	0.0182934	0.992106	0.0182934	0.983271	0.0182934	0.942784	0.0182934
533	0.973847	0.0183278	0.99212	0.0183278	0.983303	0.0183278	0.942741	0.0183278
534	0.973896	0.0183622	0.992098	0.0183622	0.983334	0.0183622	0.942624	0.0183622
535	0.973945	0.0183966	0.992112	0.0183966	0.983328	0.0183966	0.942582	0.0183966
536	0.973956	0.018431	0.992127	0.018431	0.983359	0.018431	0.942651	0.018431
537	0.973856	0.0184653	0.992142	0.0184653	0.983278	0.0184653	0.942684	0.0184653
538	0.97383	0.0184997	0.992119	0.0184997	0.983272	0.0184997	0.942716	0.0184997
539	0.973879	0.0185341	0.992134	0.0185341	0.983303	0.0185341	0.942748	0.0185341
540	0.973927	0.0185685	0.992148	0.0185685	0.983334	0.0185685	0.942817	0.0185685
541	0.973938	0.0186029	0.992126	0.0186029	0.983365	0.0186029	0.942849	0.0186029
542	0.973912	0.0186373	0.992141	0.0186373	0.983359	0.0186373	0.942807	0.0186373
543	0.973924	0.0186716	0.992155	0.0186716	0.983352	0.0186716	0.942838	0.0186716
544	0.973972	0.018706	0.992169	0.018706	0.983346	0.018706	0.942723	0.018706
545	0.974019	0.0187404	0.992184	0.0187404	0.983377	0.0187404	0.942681	0.0187404
546	0.97403	0.0187748	0.992161	0.0187748	0.983407	0.0187748	0.942639	0.0187748
547	0.974041	0.0188092	0.992176	0.0188092	0.983401	0.0188092	0.942635	0.0188092
548	0.974089	0.0188436	0.992154	0.0188436	0.983431	0.0188436	0.942593	0.0188436
549	0.974099	0.018878	0.992168	0.018878	0.983389	0.018878	0.942625	0.018878
550	0.97411	0.0189123	0.992182	0.0189123	0.983382	0.0189123	0.94262	0.0189123
551	0.974121	0.0189467	0.992196	0.0189467	0.983376	0.0189467	0.942579	0.0189467
552	0.974168	0.0189811	0.99221	0.0189811	0.983334	0.0189811	0.942575	0.0189811
553	0.974106	0.0190155	0.992188	0.0190155	0.983292	0.0190155	0.942606	0.0190155
554	0.974153	0.0190499	0.992166	0.0190499	0.983286	0.0190499	0.942493	0.0190499
555	0.974199	0.0190843	0.992144	0.0190843	0.98328	0.0190843	0.942453	0.0190843
556	0.974246	0.0191186	0.992123	0.0191186	0.983274	0.0191186	0.942448	0.0191186
557	0.974292	0.019153	0.992137	0.019153	0.983232	0.019153	0.942444	0.019153
558	0.974302	0.0191874	0.992151	0.0191874	0.983262	0.0191874	0.942439	0.0191874
559	0.974241	0.0192218	0.992165	0.0192218	0.983221	0.0192218	0.942399	0.0192218
560	0.974287	0.0192562	0.992143	0.0192562	0.983215	0.0192562	0.942359	0.0192562
561	0.974332	0.0192906	0.992157	0.0192906	0.983209	0.0192906	0.942319	0.0192906
562	0.974378	0.019325	0.992171	0.019325	0.983168	0.019325	0.94228	0.019325
563	0.974424	0.0193593	0.992185	0.0193593	0.983198	0.0193593	0.94224	0.0193593
564	0.974469	0.0193937	0.992199	0.0193937	0.983228	0.0193937	0.942236	0.0193937
565	0.974514	0.0194281	0.992213	0.0194281	0.983222	0.0194281	0.942268	0.0194281
566	0.974524	0.0194625	0.992191	0.0194625	0.983251	0.0194625	0.942299	0.0194625
567	0.974534	0.0194969	0.992134	0.0194969	0.983281	0.0194969	0.94233	0.0194969
568	0.974473	0.0195313	0.992148	0.0195313	0.98331	0.0195313	0.942361	0.0195313
569	0.974518	0.0195657	0.992127	0.0195657	0.983305	0.0195657	0.942322	0.0195657
570	0.974527	0.0196	0.992106	0.0196	0.983334	0.0196	0.942318	0.0196
571	0.974572	0.0196344	0.992119	0.0196344	0.983328	0.0196344	0.942349	0.0196344
572	0.974616	0.0196688	0.992133	0.0196688	0.983357	0.0196688	0.94238	0.0196688
573	0.974661	0.0197032	0.992147	0.0197032	0.983316	0.0197032	0.942375	0.0197032
574	0.974705	0.0197376	0.992161	0.0197376	0.983346	0.0197376	0.942371	0.0197376
575	0.974749	0.019772	0.992139	0.019772	0.98334	0.019772	0.942402	0.019772
576	0.974758	0.0198063	0.992118	0.0198063	0.983369	0.0198063	0.942363	0.0198063
577	0.974767	0.0198407	0.992132	0.0198407	0.983397	0.0198407	0.942463	0.0198407
578	0.974776	0.0198751	0.992146	0.0198751	0.983322	0.0198751	0.942563	0.0198751
579	0.974785	0.0199095	0.992159	0.0199095	0.983351	0.0199095	0.942593	0.0199095
580	0.974794	0.0199439	0.992104	0.0199439	0.98338	0.0199439	0.942519	0.0199439
581	0.974665	0.0199783	0.992083	0.0199783	0.983408	0.0199783	0.94248	0.0199783
582	0.974709	0.0200127	0.992028	0.0200127	0.983437	0.0200127	0.942442	0.0200127
583	0.974752	0.020047	0.992041	0.020047	0.983431	0.020047	0.9423	0.020047
584	0.974727	0.0200814	0.992055	0.0200814	0.983459	0.0200814	0.942228	0.0200814
585	0.974702	0.0201158	0.992034	0.0201158	0.983454	0.0201158	0.942258	0.0201158
586	0.974677	0.0201502	0.992048	0.0201502	0.983482	0.0201502	0.94222	0.0201502
587	0.97472	0.0201846	0.992062	0.0201846	0.98351	0.0201846	0.942217	0.0201846
588	0.974763	0.020219	0.992075	0.020219	0.983538	0.020219	0.942213	0.020219
589	0.974772	0.0202533	0.992055	0.0202533	0.983532	0.0202533	0.942141	0.0202533
590	0.974781	0.0202877	0.992068	0.0202877	0.983526	0.0202877	0.942239	0.0202877
591	0.974789	0.0203221	0.992048	0.0203221	0.98352	0.0203221	0.942168	0.0203221
592	0.974764	0.0203565	0.992061	0.0203565	0.983548	0.0203565	0.942232	0.0203565
593	0.974773	0.0203909	0.992074	0.0203909	0.983542	0.0203909	0.942228	0.0203909
594	0.974782	0.0204253	0.992088	0.0204253	0.98357	0.0204253	0.942292	0.0204253
595	0.974824	0.0204597	0.992067	0.0204597	0.983597	0.0204597	0.942288	0.0204597
596	0.974867	0.020494	0.992081	0.020494	0.983625	0.020494	0.942317	0.020494
597	0.974909	0.0205284	0.992094	0.0205284	0.983652	0.0205284	0.94228	0.0205284
598	0.974951	0.0205628	0.992074	0.0205628	0.983679	0.0205628	0.942243	0.0205628
599	0.974926	0.0205972	0.992087	0.0205972	0.983673	0.0205972	0.942139	0.0205972
600	0.974934	0.0206316	0.9921	0.0206316	0.983601	0.0206316	0.942102	0.0206316
601	0.974943	0.020666	0.992113	0.020666	0.983628	0.020666	0.942065	0.020666
602	0.974951	0.0207004	0.992127	0.0207004	0.983555	0.0207004	0.942128	0.0207004
603	0.974993	0.0207347	0.992106	0.0207347	0.983583	0.0207347	0.942091	0.0207347
604	0.975034	0.0207691	0.992086	0.0207691	0.98361	0.0207691	0.942088	0.0207691
605	0.975075	0.0208035	0.992099	0.0208035	0.983637	0.0208035	0.942085	0.0208035
606	0.97505	0.0208379	0.992112	0.0208379	0.983631	0.0208379	0.942015	0.0208379
607	0.975091	0.0208723	0.992125	0.0208723	0.983658	0.0208723	0.942012	0.0208723
608	0.9751	0.0209067	0.992138	0.0209067	0.983685	0.0209067	0.941976	0.0209067
609	0.975108	0.020941	0.992151	0.020941	0.983712	0.020941	0.94194	0.020941
610	0.975148	0.0209754	0.992164	0.0209754	0.983738	0.0209754	0.942002	0.0209754
611	0.975124	0.0210098	0.992177	0.0210098	0.983732	0.0210098	0.941933	0.0210098
612	0.975099	0.0210442	0.99219	0.0210442	0.983759	0.0210442	0.941897	0.0210442
613	0.975107	0.0210786	0.992203	0.0210786	0.983785	0.0210786	0.941894	0.0210786
614	0.975147	0.021113	0.992215	0.021113	0.983714	0.021113	0.941956	0.021113
615	0.975155	0.0211474	0.992228	0.0211474	0.983643	0.0211474	0.941986	0.0211474
616	0.975163	0.0211817	0.992241	0.0211817	0.983604	0.0211817	0.94195	0.0211817
617	0.975171	0.0212161	0.992221	0.0212161	0.983534	0.0212161	0.94185	0.0212161
618	0.975179	0.0212505	0.992233	0.0212505	0.983528	0.0212505	0.941847	0.0212505
619	0.975122	0.0212849	0.992246	0.0212849	0.983458	0.0212849	0.941876	0.0212849
620	0.97513	0.0213193	0.992226	0.0213193	0.98342	0.0213193	0.941873	0.0213193
621	0.97517	0.0213537	0.992239	0.0213537	0.983447	0.0213537	0.941838	0.0213537
622	0.97521	0.021388	0.992251	0.021388	0.983409	0.021388	0.941931	0.021388
623	0.975217	0.0214224	0.992263	0.0214224	0.983403	0.0214224	0.941928	0.0214224
624	0.975225	0.0214568	0.992276	0.0214568	0.983398	0.0214568	0.941989	0.0214568
625	0.975265	0.0214912	0.992224	0.0214912	0.983425	0.0214912	0.941954	0.0214912
626	0.975304	0.0215256	0.992237	0.0215256	0.983419	0.0215256	0.941919	0.0215256
627	0.97528	0.02156	0.992249	0.02156	0.983414	0.02156	0.941916	0.02156
628	0.975256	0.0215944	0.992261	0.0215944	0.983408	0.0215944	0.941849	0.0215944
629	0.975263	0.0216287	0.992274	0.0216287	0.983371	0.0216287	0.941846	0.0216287
630	0.975302	0.0216631	0.992254	0.0216631	0.983397	0.0216631	0.941843	0.0216631
631	0.975342	0.0216975	0.992266	0.0216975	0.983329	0.0216975	0.941809	0.0216975
632	0.975381	0.0217319	0.992247	0.0217319	0.983323	0.0217319	0.941837	0.0217319
633	0.975388	0.0217663	0.992259	0.0217663	0.98335	0.0217663	0.941834	0.0217663
634	0.975395	0.0218007	0.992208	0.0218007	0.983376	0.0218007	0.941831	0.0218007
635	0.975434	0.021835	0.992221	0.021835	0.983339	0.021835	0.941892	0.021835
636	0.975441	0.0218694	0.992233	0.0218694	0.983271	0.0218694	0.94192	0.0218694
637	0.975354	0.0219038	0.992245	0.0219038	0.983266	0.0219038	0.941917	0.0219038
638	0.97533	0.0219382	0.992257	0.0219382	0.983229	0.0219382	0.941789	0.0219382
639	0.975369	0.0219726	0.992269	0.0219726	0.983256	0.0219726	0.941817	0.0219726
640	0.975376	0.022007	0.992281	0.022007	0.983251	0.022007	0.941752	0.022007
641	0.975414	0.0220414	0.992294	0.0220414	0.983214	0.0220414	0.941749	0.0220414
642	0.975452	0.0220757	0.992274	0.0220757	0.983209	0.0220757	0.941746	0.0220757
643	0.975491	0.0221101	0.992286	0.0221101	0.983235	0.0221101	0.941806	0.0221101
644	0.975529	0.0221445	0.992267	0.0221445	0.983261	0.0221445	0.941741	0.0221445
645	0.975536	0.0221789	0.992248	0.0221789	0.983225	0.0221789	0.941707	0.0221789
646	0.975574	0.0222133	0.992229	0.0222133	0.983251	0.0222133	0.941612	0.0222133
647	0.975549	0.0222477	0.992241	0.0222477	0.983246	0.0222477	0.94164	0.0222477
648	0.975525	0.0222821	0.992253	0.0222821	0.983272	0.0222821	0.941638	0.0222821
649	0.975502	0.0223164	0.992265	0.0223164	0.983205	0.0223164	0.941604	0.0223164
650	0.975508	0.0223508	0.992277	0.0223508	0.983201	0.0223508	0.941571	0.0223508
651	0.975546	0.0223852	0.992258	0.0223852	0.983165	0.0223852	0.941538	0.0223852
652	0.975522	0.0224196	0.99227	0.0224196	0.983191	0.0224196	0.941597	0.0224196
653	0.975529	0.022454	0.992251	0.022454	0.983155	0.022454	0.941472	0.022454
654	0.975566	0.0224884	0.992263	0.0224884	0.98315	0.0224884	0.94147	0.0224884
655	0.975543	0.0225227	0.992275	0.0225227	0.983115	0.0225227	0.941437	0.0225227
656	0.975519	0.0225571	0.992256	0.0225571	0.98311	0.0225571	0.941404	0.0225571
657	0.975556	0.0225915	0.992268	0.0225915	0.983136	0.0225915	0.941463	0.0225915
658	0.975563	0.0226259	0.992249	0.0226259	0.98301	0.0226259	0.94137	0.0226259
659	0.97557	0.0226603	0.992261	0.0226603	0.983005	0.0226603	0.941367	0.0226603
660	0.975607	0.0226947	0.992243	0.0226947	0.983031	0.0226947	0.941365	0.0226947
661	0.975613	0.0227291	0.992254	0.0227291	0.983056	0.0227291	0.941363	0.0227291
662	0.97565	0.0227634	0.992266	0.0227634	0.983052	0.0227634	0.941331	0.0227634
663	0.975627	0.0227978	0.992278	0.0227978	0.983077	0.0227978	0.941178	0.0227978
664	0.975603	0.0228322	0.992289	0.0228322	0.983073	0.0228322	0.941086	0.0228322
665	0.97564	0.0228666	0.992301	0.0228666	0.983098	0.0228666	0.941145	0.0228666
666	0.975676	0.022901	0.992313	0.022901	0.983124	0.022901	0.941173	0.022901
667	0.975713	0.0229354	0.992294	0.0229354	0.983089	0.0229354	0.941141	0.0229354
668	0.975719	0.0229697	0.992246	0.0229697	0.983054	0.0229697	0.941169	0.0229697
669	0.975756	0.0230041	0.992227	0.0230041	0.98305	0.0230041	0.941227	0.0230041
670	0.975762	0.0230385	0.992239	0.0230385	0.983015	0.0230385	0.941226	0.0230385
671	0.975798	0.0230729	0.992251	0.0230729	0.983041	0.0230729	0.941224	0.0230729
672	0.975804	0.0231073	0.992262	0.0231073	0.983066	0.0231073	0.941192	0.0231073
673	0.97584	0.0231417	0.992274	0.0231417	0.983091	0.0231417	0.941072	0.0231417
674	0.975846	0.0231761	0.992226	0.0231761	0.983116	0.0231761	0.941129	0.0231761
675	0.975823	0.0232104	0.992237	0.0232104	0.983082	0.0232104	0.941098	0.0232104
676	0.975859	0.0232448	0.992219	0.0232448	0.983107	0.0232448	0.941096	0.0232448
677	0.975894	0.0232792	0.992231	0.0232792	0.983132	0.0232792	0.941183	0.0232792
678	0.97593	0.0233136	0.992242	0.0233136	0.983157	0.0233136	0.941182	0.0233136
679	0.975965	0.023348	0.992254	0.023348	0.983182	0.023348	0.941092	0.023348
680	0.975971	0.0233824	0.992265	0.0233824	0.983177	0.0233824	0.941149	0.0233824
681	0.975977	0.0234168	0.992276	0.0234168	0.983172	0.0234168	0.941059	0.0234168
682	0.975954	0.0234511	0.992288	0.0234511	0.983197	0.0234511	0.941057	0.0234511
683	0.975989	0.0234855	0.99224	0.0234855	0.983222	0.0234855	0.941027	0.0234855
684	0.976024	0.0235199	0.992252	0.0235199	0.983246	0.0235199	0.941054	0.0235199
685	0.976059	0.0235543	0.992263	0.0235543	0.983183	0.0235543	0.941082	0.0235543
686	0.976094	0.0235887	0.992245	0.0235887	0.983178	0.0235887	0.941139	0.0235887
687	0.9761	0.0236231	0.992256	0.0236231	0.983203	0.0236231	0.94105	0.0236231
688	0.976105	0.0236574	0.992268	0.0236574	0.983198	0.0236574	0.941135	0.0236574
689	0.97614	0.0236918	0.99225	0.0236918	0.983223	0.0236918	0.941047	0.0236918
690	0.976146	0.0237262	0.992261	0.0237262	0.983247	0.0237262	0.941074	0.0237262
691	0.976122	0.0237606	0.992272	0.0237606	0.983271	0.0237606	0.941102	0.0237606
692	0.976128	0.023795	0.992283	0.023795	0.983295	0.023795	0.941129	0.023795
693	0.976133	0.0238294	0.992295	0.0238294	0.983291	0.0238294	0.941098	0.0238294
694	0.97611	0.0238638	0.992306	0.0238638	0.983286	0.0238638	0.941154	0.0238638
695	0.976145	0.0238981	0.992317	0.0238981	0.983281	0.0238981	0.941124	0.0238981
696	0.97615	0.0239325	0.992328	0.0239325	0.983276	0.0239325	0.941065	0.0239325
697	0.976184	0.0239669	0.992339	0.0239669	0.983272	0.0239669	0.941121	0.0239669
698	0.976161	0.0240013	0.99235	0.0240013	0.983296	0.0240013	0.941119	0.0240013
699	0.976167	0.0240357	0.992332	0.0240357	0.983262	0.0240357	0.941089	0.0240357
700	0.976172	0.0240701	0.992343	0.0240701	0.983143	0.0240701	0.941002	0.0240701
701	0.976178	0.0241044	0.992325	0.0241044	0.98311	0.0241044	0.940915	0.0241044
702	0.976155	0.0241388	0.992336	0.0241388	0.983077	0.0241388	0.94097	0.0241388
703	0.976132	0.0241732	0.992347	0.0241732	0.983016	0.0241732	0.940912	0.0241732
704	0.976137	0.0242076	0.992358	0.0242076	0.98304	0.0242076	0.940854	0.0242076
705	0.976171	0.024242	0.992369	0.024242	0.983064	0.024242	0.940824	0.024242
706	0.976205	0.0242764	0.99238	0.0242764	0.983032	0.0242764	0.940823	0.0242764
707	0.97621	0.0243108	0.992362	0.0243108	0.983056	0.0243108	0.94085	0.0243108
708	0.976159	0.0243451	0.992345	0.0243451	0.98308	0.0243451	0.940877	0.0243451
709	0.976192	0.0243795	0.992356	0.0243795	0.983075	0.0243795	0.940904	0.0243795
710	0.976198	0.0244139	0.992366	0.0244139	0.983071	0.0244139	0.940903	0.0244139
711	0.976203	0.0244483	0.992377	0.0244483	0.983067	0.0244483	0.940874	0.0244483
712	0.97618	0.0244827	0.992388	0.0244827	0.98309	0.0244827	0.940872	0.0244827
713	0.976214	0.0245171	0.992342	0.0245171	0.983114	0.0245171	0.940815	0.0245171
714	0.976219	0.0245515	0.992353	0.0245515	0.983138	0.0245515	0.940758	0.0245515
715	0.976224	0.0245858	0.992364	0.0245858	0.983133	0.0245858	0.940701	0.0245858
716	0.97623	0.0246202	0.992375	0.0246202	0.983129	0.0246202	0.940756	0.0246202
717	0.976263	0.0246546	0.992329	0.0246546	0.983125	0.0246546	0.940727	0.0246546
718	0.976296	0.024689	0.99234	0.024689	0.98312	0.024689	0.94067	0.024689
719	0.976329	0.0247234	0.992323	0.0247234	0.983116	0.0247234	0.940641	0.0247234
720	0.976362	0.0247578	0.992334	0.0247578	0.983112	0.0247578	0.940613	0.0247578
721	0.976395	0.0247921	0.992344	0.0247921	0.983135	0.0247921	0.94064	0.0247921
722	0.976344	0.0248265	0.992355	0.0248265	0.983158	0.0248265	0.940639	0.0248265
723	0.976377	0.0248609	0.992365	0.0248609	0.983154	0.0248609	0.940721	0.0248609
724	0.976382	0.0248953	0.992376	0.0248953	0.98315	0.0248953	0.940637	0.0248953
725	0.976414	0.0249297	0.992386	0.0249297	0.983173	0.0249297	0.940636	0.0249297
726	0.976392	0.0249641	0.992397	0.0249641	0.983196	0.0249641	0.940635	0.0249641
727	0.976424	0.0249985	0.992407	0.0249985	0.983192	0.0249985	0.940689	0.0249985
728	0.976457	0.0250328	0.992418	0.0250328	0.983215	0.0250328	0.940743	0.0250328
729	0.976489	0.0250672	0.992428	0.0250672	0.98321	0.0250672	0.940687	0.0250672
730	0.976494	0.0251016	0.992411	0.0251016	0.983233	0.0251016	0.940687	0.0251016
731	0.976499	0.025136	0.992394	0.025136	0.983256	0.025136	0.940713	0.025136
732	0.976476	0.0251704	0.992405	0.0251704	0.983279	0.0251704	0.940685	0.0251704
733	0.976508	0.0252048	0.992388	0.0252048	0.983302	0.0252048	0.940629	0.0252048
734	0.97654	0.0252391	0.992371	0.0252391	0.983325	0.0252391	0.940628	0.0252391
735	0.976545	0.0252735	0.992327	0.0252735	0.983347	0.0252735	0.9406	0.0252735
736	0.97655	0.0253079	0.992337	0.0253079	0.98337	0.0253079	0.940627	0.0253079
737	0.976554	0.0253423	0.992348	0.0253423	0.983393	0.0253423	0.940571	0.0253423
738	0.976532	0.0253767	0.992331	0.0253767	0.983415	0.0253767	0.940544	0.0253767
739	0.976536	0.0254111	0.992314	0.0254111	0.98341	0.0254111	0.940597	0.0254111
740	0.976541	0.0254455	0.992298	0.0254455	0.983433	0.0254455	0.940596	0.0254455
741	0.976573	0.0254798	0.992308	0.0254798	0.983428	0.0254798	0.940595	0.0254798
742	0.97655	0.0255142	0.992237	0.0255142	0.983424	0.0255142	0.940595	0.0255142
743	0.976528	0.0255486	0.992221	0.0255486	0.983419	0.0255486	0.940513	0.0255486
744	0.976533	0.025583	0.992231	0.025583	0.983388	0.025583	0.940566	0.025583
745	0.976538	0.0256174	0.992215	0.0256174	0.98341	0.0256174	0.940485	0.0256174
746	0.976569	0.0256518	0.992199	0.0256518	0.983405	0.0256518	0.940404	0.0256518
747	0.9766	0.0256861	0.992182	0.0256861	0.983401	0.0256861	0.940323	0.0256861
748	0.976632	0.0257205	0.992193	0.0257205	0.983423	0.0257205	0.940242	0.0257205
749	0.976663	0.0257549	0.992203	0.0257549	0.983445	0.0257549	0.940269	0.0257549
750	0.976694	0.0257893	0.99216	0.0257893	0.983467	0.0257893	0.940295	0.0257893
751	0.976645	0.0258237	0.992171	0.0258237	0.983462	0.0258237	0.940295	0.0258237
752	0.97665	0.0258581	0.992181	0.0258581	0.983458	0.0258581	0.940188	0.0258581
753	0.976654	0.0258925	0.992191	0.0258925	0.983453	0.0258925	0.940108	0.0258925
754	0.976685	0.0259268	0.992096	0.0259268	0.983449	0.0259268	0.940108	0.0259268
755	0.976716	0.0259612	0.992053	0.0259612	0.983444	0.0259612	0.940028	0.0259612
756	0.97672	0.0259956	0.992064	0.0259956	0.983413	0.0259956	0.939922	0.0259956
757	0.976725	0.02603	0.992048	0.02603	0.983409	0.02603	0.939843	0.02603
758	0.976729	0.0260644	0.992058	0.0260644	0.983404	0.0260644	0.939843	0.0260644
759	0.976733	0.0260988	0.992042	0.0260988	0.983347	0.0260988	0.939896	0.0260988
760	0.976764	0.0261332	0.992053	0.0261332	0.983343	0.0261332	0.939844	0.0261332
761	0.976794	0.0261675	0.992063	0.0261675	0.983364	0.0261675	0.93987	0.0261675
762	0.976825	0.0262019	0.992047	0.0262019	0.983386	0.0262019	0.939844	0.0262019
763	0.976829	0.0262363	0.992058	0.0262363	0.983408	0.0262363	0.939871	0.0262363
764	0.976833	0.0262707	0.992068	0.0262707	0.98343	0.0262707	0.939871	0.0262707
765	0.976837	0.0263051	0.992052	0.0263051	0.983399	0.0263051	0.939871	0.0263051
766	0.976789	0.0263395	0.992063	0.0263395	0.983421	0.0263395	0.939871	0.0263395
767	0.976767	0.0263738	0.992047	0.0263738	0.983416	0.0263738	0.939793	0.0263738
768	0.976771	0.0264082	0.992031	0.0264082	0.983438	0.0264082	0.939741	0.0264082
769	0.976802	0.0264426	0.99199	0.0264426	0.983407	0.0264426	0.939741	0.0264426
770	0.976806	0.026477	0.991974	0.026477	0.983429	0.026477	0.939716	0.026477
771	0.97681	0.0265114	0.991985	0.0265114	0.983399	0.0265114	0.93969	0.0265114
772	0.97684	0.0265458	0.991995	0.0265458	0.98342	0.0265458	0.939691	0.0265458
773	0.976818	0.0265802	0.992005	0.0265802	0.983416	0.0265802	0.939691	0.0265802
774	0.976822	0.0266145	0.99199	0.0266145	0.983437	0.0266145	0.939717	0.0266145
775	0.976801	0.0266489	0.991974	0.0266489	0.983458	0.0266489	0.939743	0.0266489
776	0.976805	0.0266833	0.991985	0.0266833	0.98348	0.0266833	0.939718	0.0266833
777	0.976809	0.0267177	0.991995	0.0267177	0.983501	0.0267177	0.939744	0.0267177
778	0.976813	0.0267521	0.992005	0.0267521	0.983522	0.0267521	0.939744	0.0267521
779	0.976843	0.0267865	0.991964	0.0267865	0.983543	0.0267865	0.939822	0.0267865
780	0.976847	0.0268208	0.991975	0.0268208	0.983513	0.0268208	0.939873	0.0268208
781	0.976825	0.0268552	0.991985	0.0268552	0.983534	0.0268552	0.939822	0.0268552
782	0.976829	0.0268896	0.99197	0.0268896	0.983555	0.0268896	0.939695	0.0268896
783	0.976859	0.026924	0.99198	0.026924	0.983576	0.026924	0.939669	0.026924
784	0.976888	0.0269584	0.991964	0.0269584	0.983597	0.0269584	0.93967	0.0269584
785	0.976892	0.0269928	0.991975	0.0269928	0.983618	0.0269928	0.93967	0.0269928
786	0.976896	0.0270272	0.991959	0.0270272	0.983614	0.0270272	0.939645	0.0270272
787	0.976926	0.0270615	0.991944	0.0270615	0.983609	0.0270615	0.939646	0.0270615
788	0.97693	0.0270959	0.991955	0.0270959	0.983604	0.0270959	0.939621	0.0270959
789	0.976933	0.0271303	0.991939	0.0271303	0.983625	0.0271303	0.939545	0.0271303
790	0.976937	0.0271647	0.99195	0.0271647	0.983595	0.0271647	0.939521	0.0271647
791	0.976916	0.0271991	0.99196	0.0271991	0.983616	0.0271991	0.939496	0.0271991
792	0.976945	0.0272335	0.99197	0.0272335	0.983637	0.0272335	0.939496	0.0272335
793	0.976949	0.0272679	0.99198	0.0272679	0.983657	0.0272679	0.939497	0.0272679
794	0.976978	0.0273022	0.99199	0.0273022	0.983653	0.0273022	0.939548	0.0273022
795	0.977007	0.0273366	0.992	0.0273366	0.983673	0.0273366	0.939524	0.0273366
796	0.977011	0.027371	0.99201	0.027371	0.983694	0.027371	0.939549	0.027371
797	0.977039	0.0274054	0.991995	0.0274054	0.983714	0.0274054	0.939424	0.0274054
798	0.977068	0.0274398	0.991955	0.0274398	0.98371	0.0274398	0.93935	0.0274398
799	0.977047	0.0274742	0.99194	0.0274742	0.98373	0.0274742	0.939351	0.0274742
800	0.977026	0.0275085	0.991925	0.0275085	0.98375	0.0275085	0.939327	0.0275085
801	0.976954	0.0275429	0.99191	0.0275429	0.983746	0.0275429	0.939302	0.0275429
802	0.976958	0.0275773	0.991871	0.0275773	0.983766	0.0275773	0.939278	0.0275773
803	0.976962	0.0276117	0.991881	0.0276117	0.983687	0.0276117	0.939279	0.0276117
804	0.976966	0.0276461	0.991866	0.0276461	0.983657	0.0276461	0.939305	0.0276461
805	0.976895	0.0276805	0.991826	0.0276805	0.983677	0.0276805	0.939256	0.0276805
806	0.976924	0.0277149	0.991812	0.0277149	0.983648	0.0277149	0.939207	0.0277149
807	0.976952	0.0277492	0.991797	0.0277492	0.983644	0.0277492	0.939159	0.0277492
808	0.976981	0.0277836	0.991782	0.0277836	0.983614	0.0277836	0.93916	0.0277836
809	0.976935	0.027818	0.991793	0.027818	0.983635	0.027818	0.939062	0.027818
810	0.976964	0.0278524	0.991803	0.0278524	0.983655	0.0278524	0.939063	0.0278524
811	0.976992	0.0278868	0.991813	0.0278868	0.983675	0.0278868	0.93904	0.0278868
812	0.97702	0.0279212	0.991823	0.0279212	0.98367	0.0279212	0.939115	0.0279212
813	0.977049	0.0279555	0.991833	0.0279555	0.983666	0.0279555	0.93914	0.0279555
814	0.977003	0.0279899	0.991818	0.0279899	0.983686	0.0279899	0.939166	0.0279899
815	0.977031	0.0280243	0.991804	0.0280243	0.983681	0.0280243	0.939143	0.0280243
816	0.977035	0.0280587	0.991789	0.0280587	0.983652	0.0280587	0.939144	0.0280587
817	0.977063	0.0280931	0.991799	0.0280931	0.983648	0.0280931	0.939071	0.0280931
818	0.977091	0.0281275	0.991785	0.0281275	0.983668	0.0281275	0.939023	0.0281275
819	0.977095	0.0281619	0.991771	0.0281619	0.983688	0.0281619	0.939049	0.0281619
820	0.977123	0.0281962	0.991756	0.0281962	0.983659	0.0281962	0.939099	0.0281962
821	0.977126	0.0282306	0.991742	0.0282306	0.98363	0.0282306	0.939149	0.0282306
822	0.977154	0.028265	0.991752	0.028265	0.98365	0.028265	0.939174	0.028265
823	0.977157	0.0282994	0.991762	0.0282994	0.98367	0.0282994	0.939175	0.0282994
824	0.977185	0.0283338	0.991772	0.0283338	0.98369	0.0283338	0.939128	0.0283338
825	0.977188	0.0283682	0.991758	0.0283682	0.983661	0.0283682	0.93908	0.0283682
826	0.977216	0.0284025	0.991768	0.0284025	0.983681	0.0284025	0.939009	0.0284025
827	0.977244	0.0284369	0.991778	0.0284369	0.983701	0.0284369	0.93901	0.0284369
828	0.977223	0.0284713	0.991788	0.0284713	0.983696	0.0284713	0.938939	0.0284713
829	0.977226	0.0285057	0.991798	0.0285057	0.983692	0.0285057	0.938795	0.0285057
830	0.977254	0.0285401	0.991807	0.0285401	0.983711	0.0285401	0.938821	0.0285401
831	0.977257	0.0285745	0.991793	0.0285745	0.983707	0.0285745	0.93887	0.0285745
832	0.977236	0.0286089	0.991803	0.0286089	0.983726	0.0286089	0.938848	0.0286089
833	0.977263	0.0286432	0.991813	0.0286432	0.983746	0.0286432	0.938873	0.0286432
834	0.977291	0.0286776	0.991775	0.0286776	0.983765	0.0286776	0.938874	0.0286776
835	0.977318	0.028712	0.991785	0.028712	0.983761	0.028712	0.9389	0.028712
836	0.977345	0.0287464	0.991747	0.0287464	0.98378	0.0287464	0.938829	0.0287464
837	0.977372	0.0287808	0.991733	0.0287808	0.983752	0.0287808	0.938759	0.0287808
838	0.977399	0.0288152	0.991719	0.0288152	0.983724	0.0288152	0.938737	0.0288152
839	0.977426	0.0288496	0.991705	0.0288496	0.983624	0.0288496	0.938714	0.0288496
840	0.977453	0.0288839	0.991691	0.0288839	0.983596	0.0288839	0.938668	0.0288839
841	0.977456	0.0289183	0.991701	0.0289183	0.983615	0.0289183	0.93867	0.0289183
842	0.977483	0.0289527	0.99171	0.0289527	0.983635	0.0289527	0.938719	0.0289527
843	0.977462	0.0289871	0.991697	0.0289871	0.983654	0.0289871	0.938744	0.0289871
844	0.977465	0.0290215	0.991706	0.0290215	0.98365	0.0290215	0.938698	0.0290215
845	0.977468	0.0290559	0.991716	0.0290559	0.983669	0.0290559	0.938747	0.0290559
846	0.977471	0.0290902	0.991726	0.0290902	0.983688	0.0290902	0.938654	0.0290902
847	0.977474	0.0291246	0.991736	0.0291246	0.983708	0.0291246	0.938656	0.0291246
848	0.977477	0.029159	0.991745	0.029159	0.983703	0.029159	0.938704	0.029159
849	0.97748	0.0291934	0.991732	0.0291934	0.983722	0.0291934	0.938682	0.0291934
850	0.977506	0.0292278	0.991741	0.0292278	0.983695	0.0292278	0.938637	0.0292278
851	0.977509	0.0292622	0.991751	0.0292622	0.98369	0.0292622	0.938685	0.0292622
852	0.977536	0.0292966	0.991761	0.0292966	0.983615	0.0292966	0.938593	0.0292966
853	0.977539	0.0293309	0.991747	0.0293309	0.983588	0.0293309	0.938595	0.0293309
854	0.977542	0.0293653	0.991757	0.0293653	0.98356	0.0293653	0.938526	0.0293653
855	0.977544	0.0293997	0.991743	0.0293997	0.983579	0.0293997	0.938504	0.0293997
856	0.977571	0.0294341	0.991753	0.0294341	0.983575	0.0294341	0.938529	0.0294341
857	0.977573	0.0294685	0.991739	0.0294685	0.983594	0.0294685	0.938461	0.0294685
858	0.977576	0.0295029	0.991702	0.0295029	0.98359	0.0295029	0.93844	0.0295029
859	0.977533	0.0295372	0.991665	0.0295372	0.983586	0.0295372	0.938395	0.0295372
860	0.977489	0.0295716	0.991628	0.0295716	0.983582	0.0295716	0.93835	0.0295716
861	0.977515	0.029606	0.991638	0.029606	0.983601	0.029606	0.938236	0.029606
862	0.977518	0.0296404	0.991648	0.0296404	0.983597	0.0296404	0.938168	0.0296404
863	0.977544	0.0296748	0.991611	0.0296748	0.983616	0.0296748	0.938147	0.0296748
864	0.97757	0.0297092	0.991597	0.0297092	0.983635	0.0297092	0.938103	0.0297092
865	0.977573	0.0297436	0.991607	0.0297436	0.98363	0.0297436	0.938082	0.0297436
866	0.977599	0.0297779	0.991617	0.0297779	0.983649	0.0297779	0.937969	0.0297779
867	0.977625	0.0298123	0.991626	0.0298123	0.983668	0.0298123	0.937971	0.0298123
868	0.977604	0.0298467	0.991613	0.0298467	0.983687	0.0298467	0.937951	0.0298467
869	0.97763	0.0298811	0.9916	0.0298811	0.983706	0.0298811	0.937907	0.0298811
870	0.977633	0.0299155	0.991586	0.0299155	0.983702	0.0299155	0.937863	0.0299155
871	0.977612	0.0299499	0.991573	0.0299499	0.983674	0.0299499	0.937797	0.0299499
872	0.977592	0.0299843	0.991514	0.0299843	0.98367	0.0299843	0.9378	0.0299843
873	0.977618	0.0300186	0.991501	0.0300186	0.983666	0.0300186	0.937802	0.0300186
874	0.977644	0.030053	0.99151	0.030053	0.983685	0.030053	0.937805	0.030053
875	0.977669	0.0300874	0.991497	0.0300874	0.98368	0.0300874	0.93783	0.0300874
876	0.977672	0.0301218	0.991461	0.0301218	0.983676	0.0301218	0.937764	0.0301218
877	0.977674	0.0301562	0.991471	0.0301562	0.983672	0.0301562	0.937721	0.0301562
878	0.9777	0.0301906	0.991458	0.0301906	0.983645	0.0301906	0.937678	0.0301906
879	0.977702	0.0302249	0.991468	0.0302249	0.983664	0.0302249	0.937681	0.0302249
880	0.977705	0.0302593	0.991477	0.0302593	0.983659	0.0302593	0.93757	0.0302593
881	0.977708	0.0302937	0.991442	0.0302937	0.983655	0.0302937	0.937527	0.0302937
882	0.977688	0.0303281	0.991451	0.0303281	0.983674	0.0303281	0.937484	0.0303281
883	0.977713	0.0303625	0.991461	0.0303625	0.98367	0.0303625	0.937465	0.0303625
884	0.977715	0.0303969	0.991403	0.0303969	0.983688	0.0303969	0.93749	0.0303969
885	0.977741	0.0304313	0.99139	0.0304313	0.983707	0.0304313	0.937538	0.0304313
886	0.977743	0.0304656	0.9914	0.0304656	0.983702	0.0304656	0.937518	0.0304656
887	0.977768	0.0305	0.991409	0.0305	0.983698	0.0305	0.937521	0.0305
888	0.977703	0.0305344	0.991419	0.0305344	0.983717	0.0305344	0.937456	0.0305344
889	0.977706	0.0305688	0.991429	0.0305688	0.983712	0.0305688	0.937437	0.0305688
890	0.977731	0.0306032	0.991371	0.0306032	0.983708	0.0306032	0.93735	0.0306032
891	0.977688	0.0306376	0.991358	0.0306376	0.983704	0.0306376	0.93724	0.0306376
892	0.977714	0.0306719	0.991345	0.0306719	0.983677	0.0306719	0.937199	0.0306719
893	0.977694	0.0307063	0.991355	0.0307063	0.983696	0.0307063	0.937157	0.0307063
894	0.977652	0.0307407	0.991342	0.0307407	0.983714	0.0307407	0.937138	0.0307407
895	0.977676	0.0307751	0.991352	0.0307751	0.983688	0.0307751	0.937029	0.0307751
896	0.977679	0.0308095	0.991339	0.0308095	0.983683	0.0308095	0.937077	0.0308095
897	0.977704	0.0308439	0.991327	0.0308439	0.983679	0.0308439	0.937081	0.0308439
898	0.977729	0.0308783	0.991336	0.0308783	0.983697	0.0308783	0.937062	0.0308783
899	0.977731	0.0309126	0.991302	0.0309126	0.983671	0.0309126	0.937065	0.0309126
900	0.977734	0.030947	0.991311	0.030947	0.983667	0.030947	0.937024	0.030947
901	0.977648	0.0309814	0.991299	0.0309814	0.983663	0.0309814	0.936983	0.0309814
902	0.977628	0.0310158	0.991308	0.0310158	0.983659	0.0310158	0.936875	0.0310158
903	0.977653	0.0310502	0.991318	0.0310502	0.983677	0.0310502	0.936901	0.0310502
904	0.977655	0.0310846	0.991306	0.0310846	0.983651	0.0310846	0.936882	0.0310846
905	0.977658	0.031119	0.991271	0.031119	0.983647	0.031119	0.936819	0.031119
906	0.977661	0.0311533	0.991258	0.0311533	0.983665	0.0311533	0.936734	0.0311533
907	0.977685	0.0311877	0.991268	0.0311877	0.983661	0.0311877	0.93676	0.0311877
908	0.97771	0.0312221	0.991278	0.0312221	0.983657	0.0312221	0.936719	0.0312221
909	0.977734	0.0312565	0.991265	0.0312565	0.983675	0.0312565	0.936635	0.0312565
910	0.977759	0.0312909	0.991275	0.0312909	0.983671	0.0312909	0.936595	0.0312909
911	0.977761	0.0313253	0.991241	0.0313253	0.983645	0.0313253	0.936555	0.0313253
912	0.977786	0.0313596	0.991228	0.0313596	0.983641	0.0313596	0.936515	0.0313596
913	0.977766	0.031394	0.991238	0.031394	0.983659	0.031394	0.936431	0.031394
914	0.977769	0.0314284	0.991247	0.0314284	0.983677	0.0314284	0.936413	0.0314284
915	0.977793	0.0314628	0.991235	0.0314628	0.983672	0.0314628	0.93646	0.0314628
916	0.977817	0.0314972	0.991245	0.0314972	0.983668	0.0314972	0.936486	0.0314972
917	0.977841	0.0315316	0.991254	0.0315316	0.983643	0.0315316	0.936468	0.0315316
918	0.977844	0.031566	0.991264	0.031566	0.983639	0.031566	0.93645	0.031566
919	0.977824	0.0316003	0.991273	0.0316003	0.983591	0.0316003	0.936498	0.0316003
920	0.977827	0.0316347	0.991283	0.0316347	0.983587	0.0316347	0.93648	0.0316347
921	0.977829	0.0316691	0.991292	0.0316691	0.983562	0.0316691	0.93644	0.0316691
922	0.977788	0.0317035	0.991302	0.0317035	0.983558	0.0317035	0.936422	0.0317035
923	0.97779	0.0317379	0.991311	0.0317379	0.983576	0.0317379	0.936361	0.0317379
924	0.977749	0.0317723	0.991299	0.0317723	0.983593	0.0317723	0.936365	0.0317723
925	0.977709	0.0318066	0.991308	0.0318066	0.98359	0.0318066	0.936304	0.0318066
926	0.977733	0.031841	0.991274	0.031841	0.983564	0.031841	0.936286	0.031841
927	0.977757	0.0318754	0.991284	0.0318754	0.983539	0.0318754	0.936247	0.0318754
928	0.977738	0.0319098	0.991272	0.0319098	0.983513	0.0319098	0.936165	0.0319098
929	0.977675	0.0319442	0.991281	0.0319442	0.983531	0.0319442	0.936105	0.0319442
930	0.977699	0.0319786	0.991291	0.0319786	0.983527	0.0319786	0.936152	0.0319786
931	0.977723	0.032013	0.9913	0.032013	0.983523	0.032013	0.936092	0.032013
932	0.977704	0.0320473	0.991288	0.0320473	0.98352	0.0320473	0.936031	0.0320473
933	0.977685	0.0320817	0.991233	0.0320817	0.983537	0.0320817	0.936036	0.0320817
934	0.977709	0.0321161	0.991242	0.0321161	0.983555	0.0321161	0.93604	0.0321161
935	0.977712	0.0321505	0.991252	0.0321505	0.983573	0.0321505	0.936044	0.0321505
936	0.977714	0.0321849	0.991261	0.0321849	0.983569	0.0321849	0.936006	0.0321849
937	0.977738	0.0322193	0.99127	0.0322193	0.983586	0.0322193	0.936031	0.0322193
938	0.97774	0.0322536	0.991258	0.0322536	0.983604	0.0322536	0.936014	0.0322536
939	0.977721	0.032288	0.991267	0.032288	0.983621	0.032288	0.935955	0.032288
940	0.977745	0.0323224	0.991277	0.0323224	0.983617	0.0323224	0.935916	0.0323224
941	0.977769	0.0323568	0.991286	0.0323568	0.983635	0.0323568	0.935814	0.0323568
942	0.977792	0.0323912	0.991295	0.0323912	0.983631	0.0323912	0.935776	0.0323912
943	0.977752	0.0324256	0.991283	0.0324256	0.983627	0.0324256	0.935738	0.0324256
944	0.977712	0.03246	0.991293	0.03246	0.983644	0.03246	0.935701	0.03246
945	0.977694	0.0324943	0.991302	0.0324943	0.983662	0.0324943	0.935726	0.0324943
946	0.977717	0.0325287	0.991269	0.0325287	0.983637	0.0325287	0.935688	0.0325287
947	0.977741	0.0325631	0.991278	0.0325631	0.983633	0.0325631	0.935672	0.0325631
948	0.977764	0.0325975	0.991245	0.0325975	0.98365	0.0325975	0.935698	0.0325975
949	0.977788	0.0326319	0.991254	0.0326319	0.983667	0.0326319	0.935618	0.0326319
950	0.977811	0.0326663	0.991221	0.0326663	0.983685	0.0326663	0.935643	0.0326663
951	0.977813	0.0327007	0.991188	0.0327007	0.983702	0.0327007	0.935648	0.0327007
952	0.977795	0.032735	0.991198	0.032735	0.983698	0.032735	0.935632	0.032735
953	0.977818	0.0327694	0.991207	0.0327694	0.983694	0.0327694	0.935657	0.0327694
954	0.97782	0.0328038	0.991216	0.0328038	0.98369	0.0328038	0.935704	0.0328038
955	0.977822	0.0328382	0.991204	0.0328382	0.983665	0.0328382	0.935687	0.0328382
956	0.977846	0.0328726	0.991214	0.0328726	0.983661	0.0328726	0.935671	0.0328726
957	0.977848	0.032907	0.991202	0.032907	0.983658	0.032907	0.935654	0.032907
958	0.97785	0.0329413	0.991211	0.0329413	0.983675	0.0329413	0.935701	0.0329413
959	0.977832	0.0329757	0.991178	0.0329757	0.983692	0.0329757	0.935726	0.0329757
960	0.977855	0.0330101	0.991188	0.0330101	0.983667	0.0330101	0.935731	0.0330101
961	0.977836	0.0330445	0.991197	0.0330445	0.983684	0.0330445	0.935756	0.0330445
962	0.977859	0.0330789	0.991185	0.0330789	0.983701	0.0330789	0.935719	0.0330789
963	0.977882	0.0331133	0.991194	0.0331133	0.983718	0.0331133	0.935744	0.0331133
964	0.977884	0.0331477	0.991204	0.0331477	0.983735	0.0331477	0.93579	0.0331477
965	0.977907	0.033182	0.991213	0.033182	0.983752	0.033182	0.935753	0.033182
966	0.97793	0.0332164	0.991222	0.0332164	0.983768	0.0332164	0.935716	0.0332164
967	0.977953	0.0332508	0.991189	0.0332508	0.983744	0.0332508	0.93572	0.0332508
968	0.977976	0.0332852	0.991178	0.0332852	0.983761	0.0332852	0.935704	0.0332852
969	0.977936	0.0333196	0.991166	0.0333196	0.983777	0.0333196	0.935605	0.0333196
970	0.977939	0.033354	0.991175	0.033354	0.983732	0.033354	0.935527	0.033354
971	0.977941	0.0333883	0.991185	0.0333883	0.983749	0.0333883	0.93547	0.0333883
972	0.977963	0.0334227	0.991194	0.0334227	0.983766	0.0334227	0.935413	0.0334227
973	0.977945	0.0334571	0.991203	0.0334571	0.983762	0.0334571	0.935418	0.0334571
974	0.977968	0.0334915	0.991212	0.0334915	0.983758	0.0334915	0.93534	0.0334915
975	0.97799	0.0335259	0.991221	0.0335259	0.983775	0.0335259	0.935263	0.0335259
976	0.978013	0.0335603	0.99123	0.0335603	0.983791	0.0335603	0.935247	0.0335603
977	0.978015	0.0335947	0.991177	0.0335947	0.983808	0.0335947	0.935252	0.0335947
978	0.978017	0.033629	0.991186	0.033629	0.983804	0.033629	0.935236	0.033629
979	0.978019	0.0336634	0.991195	0.0336634	0.9838	0.0336634	0.935221	0.0336634
980	0.97798	0.0336978	0.991184	0.0336978	0.983796	0.0336978	0.935165	0.0336978
981	0.977962	0.0337322	0.991193	0.0337322	0.983792	0.0337322	0.935149	0.0337322
982	0.977984	0.0337666	0.991181	0.0337666	0.983809	0.0337666	0.935073	0.0337666
983	0.977966	0.033801	0.99119	0.033801	0.983825	0.033801	0.935098	0.033801
984	0.977988	0.0338354	0.991199	0.0338354	0.983821	0.0338354	0.935083	0.0338354
985	0.978011	0.0338697	0.991208	0.0338697	0.983818	0.0338697	0.935047	0.0338697
986	0.978033	0.0339041	0.991217	0.0339041	0.983814	0.0339041	0.935032	0.0339041
987	0.978035	0.0339385	0.991226	0.0339385	0.98383	0.0339385	0.935037	0.0339385
988	0.978057	0.0339729	0.991235	0.0339729	0.983826	0.0339729	0.935062	0.0339729
989	0.978059	0.0340073	0.991244	0.0340073	0.983843	0.0340073	0.934966	0.0340073
990	0.978081	0.0340417	0.991253	0.0340417	0.983859	0.0340417	0.934931	0.0340417
991	0.978103	0.034076	0.991262	0.034076	0.983875	0.034076	0.934895	0.034076
992	0.978085	0.0341104	0.99125	0.0341104	0.983871	0.0341104	0.93482	0.0341104
993	0.978107	0.0341448	0.991259	0.0341448	0.983888	0.0341448	0.934745	0.0341448
994	0.978109	0.0341792	0.991248	0.0341792	0.983864	0.0341792	0.93473	0.0341792
995	0.978111	0.0342136	0.991256	0.0342136	0.98388	0.0342136	0.934675	0.0342136
996	0.978113	0.034248	0.991225	0.034248	0.983856	0.034248	0.93468	0.034248
997	0.978115	0.0342824	0.991214	0.0342824	0.983852	0.0342824	0.934605	0.0342824
998	0.978137	0.0343167	0.991203	0.0343167	0.983828	0.0343167	0.934611	0.0343167
999	0.978139	0.0343511	0.991211	0.0343511	0.983844	0.0343511	0.934576	0.0343511
1000	0.97816	0.0343855	0.9912	0.0343855	0.98384	0.0343855	0.934561	0.0343855
1001	0.978182	0.0344199	0.991209	0.0344199	0.983817	0.0344199	0.934507	0.0344199
1002	0.978184	0.0344543	0.991198	0.0344543	0.983833	0.0344543	0.934512	0.0344543
1003	0.978206	0.0344887	0.991207	0.0344887	0.983849	0.0344887	0.934498	0.0344887
1004	0.978188	0.034523	0.991215	0.034523	0.983865	0.034523	0.934483	0.034523
1005	0.97817	0.0345574	0.991224	0.0345574	0.983881	0.0345574	0.934449	0.0345574
1006	0.978191	0.0345918	0.991233	0.0345918	0.983877	0.0345918	0.934415	0.0345918
1007	0.978213	0.0346262	0.991202	0.0346262	0.983853	0.0346262	0.93442	0.0346262
1008	0.978235	0.0346606	0.99121	0.0346606	0.98385	0.0346606	0.934426	0.0346606
1009	0.978256	0.034695	0.991199	0.034695	0.983866	0.034695	0.934451	0.034695
1010	0.978278	0.0347294	0.991208	0.0347294	0.983882	0.0347294	0.934437	0.0347294
1011	0.978299	0.0347637	0.991217	0.0347637	0.983897	0.0347637	0.934383	0.0347637
1012	0.978321	0.0347981	0.991206	0.0347981	0.983894	0.0347981	0.934349	0.0347981
1013	0.978322	0.0348325	0.991214	0.0348325	0.983909	0.0348325	0.934276	0.0348325
1014	0.978304	0.0348669	0.991223	0.0348669	0.983906	0.0348669	0.934301	0.0348669
1015	0.978286	0.0349013	0.991212	0.0349013	0.983902	0.0349013	0.934307	0.0349013
1016	0.978288	0.0349357	0.991201	0.0349357	0.983898	0.0349357	0.934273	0.0349357
1017	0.978309	0.0349701	0.99121	0.0349701	0.983914	0.0349701	0.934298	0.0349701
1018	0.97833	0.0350044	0.991218	0.0350044	0.98391	0.0350044	0.934343	0.0350044
1019	0.978312	0.0350388	0.991207	0.0350388	0.983926	0.0350388	0.93429	0.0350388
1020	0.978314	0.0350732	0.991196	0.0350732	0.983922	0.0350732	0.934276	0.0350732
1021	0.978316	0.0351076	0.991205	0.0351076	0.983938	0.0351076	0.934223	0.0351076
1022	0.978337	0.035142	0.991213	0.035142	0.983953	0.035142	0.934228	0.035142
1023	0.978358	0.0351764	0.991222	0.0351764	0.983969	0.0351764	0.934234	0.0351764
1024	0.978321	0.0352107	0.991231	0.0352107	0.983965	0.0352107	0.934201	0.0352107
1025	0.978342	0.0352451	0.991239	0.0352451	0.983981	0.0352451	0.934148	0.0352451
1026	0.978344	0.0352795	0.991189	0.0352795	0.983996	0.0352795	0.934153	0.0352795
1027	0.978365	0.0353139	0.991198	0.0353139	0.984012	0.0353139	0.93412	0.0353139
1028	0.978386	0.0353483	0.991206	0.0353483	0.984008	0.0353483	0.934029	0.0353483
1029	0.978387	0.0353827	0.991215	0.0353827	0.984004	0.0353827	0.933976	0.0353827
1030	0.978389	0.0354171	0.991223	0.0354171	0.983981	0.0354171	0.933943	0.0354171
1031	0.97839	0.0354514	0.991232	0.0354514	0.983996	0.0354514	0.933871	0.0354514
1032	0.978411	0.0354858	0.991221	0.0354858	0.984012	0.0354858	0.933877	0.0354858
1033	0.978432	0.0355202	0.99123	0.0355202	0.983989	0.0355202	0.933844	0.0355202
1034	0.978453	0.0355546	0.991219	0.0355546	0.984004	0.0355546	0.933676	0.0355546
1035	0.978474	0.035589	0.991227	0.035589	0.98402	0.035589	0.933586	0.035589
1036	0.978495	0.0356234	0.991178	0.0356234	0.984035	0.0356234	0.933553	0.0356234
1037	0.978515	0.0356577	0.991186	0.0356577	0.98405	0.0356577	0.93356	0.0356577
1038	0.978517	0.0356921	0.991195	0.0356921	0.984066	0.0356921	0.933527	0.0356921
1039	0.978537	0.0357265	0.991203	0.0357265	0.984043	0.0357265	0.933553	0.0357265
1040	0.978558	0.0357609	0.991192	0.0357609	0.984058	0.0357609	0.933482	0.0357609
1041	0.978579	0.0357953	0.991182	0.0357953	0.984054	0.0357953	0.933411	0.0357953
1042	0.97858	0.0358297	0.99119	0.0358297	0.98405	0.0358297	0.93336	0.0358297
1043	0.978562	0.0358641	0.991199	0.0358641	0.984027	0.0358641	0.933309	0.0358641
1044	0.978564	0.0358984	0.991188	0.0358984	0.984042	0.0358984	0.933296	0.0358984
1045	0.978565	0.0359328	0.991177	0.0359328	0.984039	0.0359328	0.933245	0.0359328
1046	0.978585	0.0359672	0.991186	0.0359672	0.984054	0.0359672	0.93329	0.0359672
1047	0.978568	0.0360016	0.991194	0.0360016	0.984031	0.0360016	0.933316	0.0360016
1048	0.978569	0.036036	0.991202	0.036036	0.984027	0.036036	0.933322	0.036036
1049	0.97859	0.0360704	0.991192	0.0360704	0.984042	0.0360704	0.93329	0.0360704
1050	0.97861	0.0361047	0.9912	0.0361047	0.984057	0.0361047	0.933354	0.0361047
1051	0.978611	0.0361391	0.99117	0.0361391	0.984054	0.0361391	0.933379	0.0361391
1052	0.978632	0.0361735	0.99116	0.0361735	0.98405	0.0361735	0.933423	0.0361735
1053	0.978652	0.0362079	0.99113	0.0362079	0.984046	0.0362079	0.933411	0.0362079
1054	0.978672	0.0362423	0.99112	0.0362423	0.984042	0.0362423	0.933474	0.0362423
1055	0.978673	0.0362767	0.991128	0.0362767	0.984019	0.0362767	0.93348	0.0362767
1056	0.978675	0.0363111	0.991137	0.0363111	0.984015	0.0363111	0.933505	0.0363111
1057	0.978676	0.0363454	0.991126	0.0363454	0.984012	0.0363454	0.933511	0.0363454
1058	0.978696	0.0363798	0.991115	0.0363798	0.983989	0.0363798	0.933536	0.0363798
1059	0.978716	0.0364142	0.991105	0.0364142	0.983947	0.0364142	0.933542	0.0364142
1060	0.978736	0.0364486	0.991113	0.0364486	0.983944	0.0364486	0.933511	0.0364486
1061	0.978756	0.036483	0.991103	0.036483	0.983959	0.036483	0.933498	0.036483
1062	0.978776	0.0365174	0.991092	0.0365174	0.983955	0.0365174	0.933466	0.0365174
1063	0.978796	0.0365518	0.991101	0.0365518	0.98397	0.0365518	0.933378	0.0365518
1064	0.978816	0.0365861	0.991109	0.0365861	0.983985	0.0365861	0.933366	0.0365861
1065	0.978817	0.0366205	0.991099	0.0366205	0.984	0.0366205	0.93341	0.0366205
1066	0.978818	0.0366549	0.991051	0.0366549	0.983978	0.0366549	0.933397	0.0366549
1067	0.978838	0.0366893	0.991022	0.0366893	0.983974	0.0366893	0.933422	0.0366893
1068	0.978802	0.0367237	0.99103	0.0367237	0.983989	0.0367237	0.933409	0.0367237
1069	0.978822	0.0367581	0.991039	0.0367581	0.983985	0.0367581	0.933416	0.0367581
1070	0.978823	0.0367924	0.991047	0.0367924	0.983982	0.0367924	0.93331	0.0367924
1071	0.978805	0.0368268	0.991055	0.0368268	0.983997	0.0368268	0.933297	0.0368268
1072	0.978806	0.0368612	0.991064	0.0368612	0.983993	0.0368612	0.933285	0.0368612
1073	0.978807	0.0368956	0.991072	0.0368956	0.983989	0.0368956	0.933217	0.0368956
1074	0.978809	0.03693	0.991043	0.03693	0.984004	0.03693	0.933241	0.03693
1075	0.97881	0.0369644	0.991033	0.0369644	0.984019	0.0369644	0.933192	0.0369644
1076	0.978829	0.0369988	0.991041	0.0369988	0.984034	0.0369988	0.933143	0.0369988
1077	0.97883	0.0370331	0.991031	0.0370331	0.984049	0.0370331	0.933149	0.0370331
1078	0.978813	0.0370675	0.991039	0.0370675	0.984045	0.0370675	0.933118	0.0370675
1079	0.978833	0.0371019	0.990992	0.0371019	0.98406	0.0371019	0.933143	0.0371019
1080	0.978852	0.0371363	0.991	0.0371363	0.984074	0.0371363	0.933205	0.0371363
1081	0.978872	0.0371707	0.991008	0.0371707	0.984071	0.0371707	0.933248	0.0371707
1082	0.978854	0.0372051	0.990998	0.0372051	0.984085	0.0372051	0.933218	0.0372051
1083	0.978874	0.0372394	0.991007	0.0372394	0.984045	0.0372394	0.933224	0.0372394
1084	0.978856	0.0372738	0.991015	0.0372738	0.984059	0.0372738	0.933212	0.0372738
1085	0.978876	0.0373082	0.991023	0.0373082	0.984074	0.0373082	0.933218	0.0373082
1086	0.978895	0.0373426	0.990976	0.0373426	0.98407	0.0373426	0.933206	0.0373426
1087	0.978896	0.037377	0.990948	0.037377	0.984085	0.037377	0.93323	0.037377
1088	0.978916	0.0374114	0.990901	0.0374114	0.984081	0.0374114	0.933273	0.0374114
1089	0.978917	0.0374458	0.990891	0.0374458	0.984096	0.0374458	0.933243	0.0374458
1090	0.978936	0.0374801	0.990844	0.0374801	0.98411	0.0374801	0.933194	0.0374801
1091	0.978919	0.0375145	0.990834	0.0375145	0.984125	0.0375145	0.933145	0.0375145
1092	0.978901	0.0375489	0.990806	0.0375489	0.984139	0.0375489	0.93317	0.0375489
1093	0.978884	0.0375833	0.990796	0.0375833	0.984154	0.0375833	0.933158	0.0375833
1094	0.978903	0.0376177	0.990805	0.0376177	0.98415	0.0376177	0.933146	0.0376177
1095	0.978923	0.0376521	0.990813	0.0376521	0.984165	0.0376521	0.933134	0.0376521
1096	0.978924	0.0376865	0.990821	0.0376865	0.984161	0.0376865	0.933122	0.0376865
1097	0.978943	0.0377208	0.990793	0.0377208	0.984175	0.0377208	0.933146	0.0377208
1098	0.978962	0.0377552	0.990783	0.0377552	0.98419	0.0377552	0.933152	0.0377552
1099	0.978963	0.0377896	0.990774	0.0377896	0.984204	0.0377896	0.933159	0.0377896
1100	0.978982	0.037824	0.990764	0.037824	0.984218	0.037824	0.933183	0.037824
1101	0.979001	0.0378584	0.990772	0.0378584	0.984233	0.0378584	0.933153	0.0378584
1102	0.97902	0.0378928	0.990781	0.0378928	0.984247	0.0378928	0.933123	0.0378928
1103	0.979003	0.0379271	0.990789	0.0379271	0.984261	0.0379271	0.93302	0.0379271
1104	0.979004	0.0379615	0.990779	0.0379615	0.984258	0.0379615	0.93299	0.0379615
1105	0.978987	0.0379959	0.990769	0.0379959	0.984254	0.0379959	0.932924	0.0379959
1106	0.979006	0.0380303	0.99076	0.0380303	0.98425	0.0380303	0.932858	0.0380303
1107	0.979007	0.0380647	0.99075	0.0380647	0.984264	0.0380647	0.932793	0.0380647
1108	0.979008	0.0380991	0.990758	0.0380991	0.984224	0.0380991	0.932781	0.0380991
1109	0.978972	0.0381335	0.990767	0.0381335	0.984238	0.0381335	0.932769	0.0381335
1110	0.978973	0.0381678	0.990775	0.0381678	0.984235	0.0381678	0.932668	0.0381678
1111	0.978974	0.0382022	0.990747	0.0382022	0.984213	0.0382022	0.932602	0.0382022
1112	0.978975	0.0382366	0.99072	0.0382366	0.984227	0.0382366	0.932501	0.0382366
1113	0.978994	0.038271	0.990728	0.038271	0.984223	0.038271	0.932436	0.038271
1114	0.979013	0.0383054	0.990718	0.0383054	0.984219	0.0383054	0.932407	0.0383054
1115	0.979014	0.0383398	0.990727	0.0383398	0.984216	0.0383398	0.932414	0.0383398
1116	0.979033	0.0383741	0.990699	0.0383741	0.984212	0.0383741	0.932438	0.0383741
1117	0.979051	0.0384085	0.99069	0.0384085	0.984226	0.0384085	0.932427	0.0384085
1118	0.97907	0.0384429	0.990698	0.0384429	0.984204	0.0384429	0.932434	0.0384429
1119	0.979071	0.0384773	0.99067	0.0384773	0.984218	0.0384773	0.932459	0.0384773
1120	0.979072	0.0385117	0.990679	0.0385117	0.984197	0.0385117	0.932412	0.0385117
1121	0.979073	0.0385461	0.990669	0.0385461	0.984193	0.0385461	0.932401	0.0385461
1122	0.979073	0.0385805	0.99066	0.0385805	0.984171	0.0385805	0.932372	0.0385805
1123	0.979092	0.0386148	0.990632	0.0386148	0.984168	0.0386148	0.932343	0.0386148
1124	0.979111	0.0386492	0.990641	0.0386492	0.984182	0.0386492	0.932279	0.0386492
1125	0.979094	0.0386836	0.990631	0.0386836	0.98416	0.0386836	0.932321	0.0386836
1126	0.979077	0.038718	0.990622	0.038718	0.984157	0.038718	0.93231	0.038718
1127	0.979095	0.0387524	0.99063	0.0387524	0.984171	0.0387524	0.932282	0.0387524
1128	0.979096	0.0387868	0.990603	0.0387868	0.984185	0.0387868	0.932235	0.0387868
1129	0.979079	0.0388212	0.990611	0.0388212	0.984181	0.0388212	0.93226	0.0388212
1130	0.979098	0.0388555	0.990602	0.0388555	0.984195	0.0388555	0.932284	0.0388555
1131	0.979116	0.0388899	0.990593	0.0388899	0.984174	0.0388899	0.932238	0.0388899
1132	0.979117	0.0389243	0.990583	0.0389243	0.984188	0.0389243	0.932227	0.0389243
1133	0.979118	0.0389587	0.990592	0.0389587	0.984202	0.0389587	0.932199	0.0389587
1134	0.979101	0.0389931	0.990582	0.0389931	0.984198	0.0389931	0.932135	0.0389931
1135	0.979102	0.0390275	0.99059	0.0390275	0.984194	0.0390275	0.932125	0.0390275
1136	0.97912	0.0390618	0.990599	0.0390618	0.984208	0.0390618	0.932061	0.0390618
1137	0.979103	0.0390962	0.990607	0.0390962	0.984204	0.0390962	0.932103	0.0390962
1138	0.979104	0.0391306	0.990598	0.0391306	0.984218	0.0391306	0.93204	0.0391306
1139	0.979105	0.039165	0.990571	0.039165	0.984215	0.039165	0.931977	0.039165
1140	0.979123	0.0391994	0.990562	0.0391994	0.984228	0.0391994	0.931878	0.0391994
1141	0.979106	0.0392338	0.99057	0.0392338	0.984242	0.0392338	0.931833	0.0392338
1142	0.979125	0.0392682	0.990578	0.0392682	0.984238	0.0392682	0.93184	0.0392682
1143	0.979143	0.0393025	0.990586	0.0393025	0.984252	0.0393025	0.931795	0.0393025
1144	0.979144	0.0393369	0.990577	0.0393369	0.984266	0.0393369	0.931819	0.0393369
1145	0.979162	0.0393713	0.990585	0.0393713	0.98428	0.0393713	0.931827	0.0393713
1146	0.979163	0.0394057	0.990559	0.0394057	0.984259	0.0394057	0.931764	0.0394057
1147	0.979163	0.0394401	0.990567	0.0394401	0.984255	0.0394401	0.931719	0.0394401
1148	0.979182	0.0394745	0.990575	0.0394745	0.984269	0.0394745	0.931726	0.0394745
1149	0.9792	0.0395088	0.990548	0.0395088	0.984265	0.0395088	0.931716	0.0395088
1150	0.979218	0.0395432	0.990557	0.0395432	0.984279	0.0395432	0.931688	0.0395432
1151	0.979236	0.0395776	0.990565	0.0395776	0.984292	0.0395776	0.931695	0.0395776
1152	0.979254	0.039612	0.990538	0.039612	0.984288	0.039612	0.931685	0.039612
1153	0.979237	0.0396464	0.990547	0.0396464	0.984302	0.0396464	0.93164	0.0396464
1154	0.979238	0.0396808	0.990537	0.0396808	0.984316	0.0396808	0.931665	0.0396808
1155	0.979238	0.0397152	0.990546	0.0397152	0.984312	0.0397152	0.931568	0.0397152
1156	0.979239	0.0397495	0.990519	0.0397495	0.984308	0.0397495	0.931576	0.0397495
1157	0.97924	0.0397839	0.990527	0.0397839	0.984322	0.0397839	0.931566	0.0397839
1158	0.97924	0.0398183	0.990536	0.0398183	0.984335	0.0398183	0.931487	0.0398183
1159	0.979241	0.0398527	0.990526	0.0398527	0.984332	0.0398527	0.931511	0.0398527
1160	0.979259	0.0398871	0.990517	0.0398871	0.984345	0.0398871	0.931467	0.0398871
1161	0.97926	0.0399215	0.990526	0.0399215	0.984341	0.0399215	0.931422	0.0399215
1162	0.979243	0.0399558	0.990534	0.0399558	0.984355	0.0399558	0.931361	0.0399558
1163	0.979261	0.0399902	0.990542	0.0399902	0.984351	0.0399902	0.931317	0.0399902
1164	0.979262	0.0400246	0.99055	0.0400246	0.984365	0.0400246	0.931341	0.0400246
1165	0.979279	0.040059	0.990541	0.040059	0.984344	0.040059	0.931314	0.040059
1166	0.979263	0.0400934	0.990549	0.0400934	0.984357	0.0400934	0.931305	0.0400934
1167	0.979281	0.0401278	0.990557	0.0401278	0.984336	0.0401278	0.931209	0.0401278
1168	0.979298	0.0401622	0.990565	0.0401622	0.984332	0.0401622	0.931217	0.0401622
1169	0.979316	0.0401965	0.990573	0.0401965	0.984346	0.0401965	0.931259	0.0401965
1170	0.979317	0.0402309	0.990564	0.0402309	0.984359	0.0402309	0.931283	0.0402309
1171	0.9793	0.0402653	0.990572	0.0402653	0.984373	0.0402653	0.931171	0.0402653
1172	0.979318	0.0402997	0.99058	0.0402997	0.984386	0.0402997	0.931179	0.0402997
1173	0.979301	0.0403341	0.990588	0.0403341	0.984399	0.0403341	0.93122	0.0403341
1174	0.979319	0.0403685	0.990596	0.0403685	0.984378	0.0403685	0.931245	0.0403685
1175	0.97932	0.0404029	0.99057	0.0404029	0.984392	0.0404029	0.931184	0.0404029
1176	0.979337	0.0404372	0.990578	0.0404372	0.984405	0.0404372	0.931158	0.0404372
1177	0.979338	0.0404716	0.990586	0.0404716	0.984418	0.0404716	0.931182	0.0404716
1178	0.979355	0.040506	0.990577	0.040506	0.984398	0.040506	0.931207	0.040506
1179	0.979356	0.0405404	0.990585	0.0405404	0.984411	0.0405404	0.931197	0.0405404
1180	0.979373	0.0405748	0.990543	0.0405748	0.984424	0.0405748	0.931171	0.0405748
1181	0.979357	0.0406092	0.990551	0.0406092	0.984437	0.0406092	0.931178	0.0406092
1182	0.979374	0.0406435	0.990542	0.0406435	0.98445	0.0406435	0.931186	0.0406435
1183	0.979341	0.0406779	0.990533	0.0406779	0.984463	0.0406779	0.931227	0.0406779
1184	0.979358	0.0407123	0.990541	0.0407123	0.98446	0.0407123	0.931217	0.0407123
1185	0.979325	0.0407467	0.990549	0.0407467	0.984473	0.0407467	0.931208	0.0407467
1186	0.979343	0.0407811	0.99054	0.0407811	0.984486	0.0407811	0.931198	0.0407811
1187	0.97936	0.0408155	0.990531	0.0408155	0.984499	0.0408155	0.931223	0.0408155
1188	0.979344	0.0408499	0.990505	0.0408499	0.984495	0.0408499	0.931213	0.0408499
1189	0.979361	0.0408842	0.990513	0.0408842	0.984491	0.0408842	0.931221	0.0408842
1190	0.979378	0.0409186	0.990521	0.0409186	0.984504	0.0409186	0.931262	0.0409186
1191	0.979396	0.040953	0.990529	0.040953	0.984484	0.040953	0.931235	0.040953
1192	0.979396	0.0409874	0.990487	0.0409874	0.984497	0.0409874	0.931159	0.0409874
1193	0.97938	0.0410218	0.990495	0.0410218	0.984476	0.0410218	0.931166	0.0410218
1194	0.979397	0.0410562	0.990486	0.0410562	0.984473	0.0410562	0.931123	0.0410562
1195	0.979364	0.0410905	0.990494	0.0410905	0.984486	0.0410905	0.931097	0.0410905
1196	0.979365	0.0411249	0.990485	0.0411249	0.984499	0.0411249	0.931055	0.0411249
1197	0.979365	0.0411593	0.990493	0.0411593	0.984512	0.0411593	0.930962	0.0411593
1198	0.979349	0.0411937	0.990451	0.0411937	0.984524	0.0411937	0.930953	0.0411937
1199	0.97935	0.0412281	0.990426	0.0412281	0.984504	0.0412281	0.930977	0.0412281
1200	0.979367	0.0412625	0.9904	0.0412625	0.984517	0.0412625	0.930934	0.0412625
1201	0.979368	0.0412969	0.990375	0.0412969	0.98453	0.0412969	0.930942	0.0412969
1202	0.979385	0.0413312	0.990366	0.0413312	0.984543	0.0413312	0.930883	0.0413312
1203	0.979402	0.0413656	0.990341	0.0413656	0.984539	0.0413656	0.930857	0.0413656
1204	0.979402	0.0414	0.990316	0.0414	0.984552	0.0414	0.930882	0.0414
1205	0.979419	0.0414344	0.990307	0.0414344	0.984548	0.0414344	0.930889	0.0414344
1206	0.979403	0.0414688	0.990299	0.0414688	0.984561	0.0414688	0.930897	0.0414688
1207	0.97942	0.0415032	0.99029	0.0415032	0.984574	0.0415032	0.930937	0.0415032
1208	0.979404	0.0415376	0.990282	0.0415376	0.98457	0.0415376	0.930945	0.0415376
1209	0.979405	0.0415719	0.990273	0.0415719	0.984549	0.0415719	0.930919	0.0415719
1210	0.979405	0.0416063	0.990281	0.0416063	0.984546	0.0416063	0.930943	0.0416063
1211	0.979389	0.0416407	0.99024	0.0416407	0.984525	0.0416407	0.930918	0.0416407
1212	0.97939	0.0416751	0.990248	0.0416751	0.984522	0.0416751	0.930942	0.0416751
1213	0.97939	0.0417095	0.990256	0.0417095	0.984518	0.0417095	0.930933	0.0417095
1214	0.979391	0.0417439	0.990247	0.0417439	0.984514	0.0417439	0.930874	0.0417439
1215	0.979408	0.0417782	0.990206	0.0417782	0.984511	0.0417782	0.930832	0.0417782
1216	0.979425	0.0418126	0.990214	0.0418126	0.984523	0.0418126	0.930791	0.0418126
1217	0.979442	0.041847	0.990222	0.041847	0.98452	0.041847	0.930782	0.041847
1218	0.979458	0.0418814	0.990197	0.0418814	0.984532	0.0418814	0.930806	0.0418814
1219	0.979475	0.0419158	0.990205	0.0419158	0.984545	0.0419158	0.930698	0.0419158
1220	0.979492	0.0419502	0.990213	0.0419502	0.984541	0.0419502	0.93069	0.0419502
1221	0.979509	0.0419846	0.990205	0.0419846	0.984505	0.0419846	0.930714	0.0419846
1222	0.979526	0.0420189	0.990213	0.0420189	0.984485	0.0420189	0.930705	0.0420189
1223	0.979542	0.0420533	0.990221	0.0420533	0.984497	0.0420533	0.930729	0.0420533
1224	0.979559	0.0420877	0.990196	0.0420877	0.984477	0.0420877	0.930655	0.0420877
1225	0.979543	0.0421221	0.990188	0.0421221	0.984474	0.0421221	0.930679	0.0421221
1226	0.97956	0.0421565	0.99018	0.0421565	0.98447	0.0421565	0.930621	0.0421565
1227	0.979577	0.0421909	0.990188	0.0421909	0.984466	0.0421909	0.930531	0.0421909
1228	0.979593	0.0422252	0.990163	0.0422252	0.984463	0.0422252	0.93049	0.0422252
1229	0.97961	0.0422596	0.990155	0.0422596	0.984459	0.0422596	0.930497	0.0422596
1230	0.97961	0.042294	0.990147	0.042294	0.984472	0.042294	0.930521	0.042294
1231	0.979627	0.0423284	0.990138	0.0423284	0.984452	0.0423284	0.930545	0.0423284
1232	0.979594	0.0423628	0.990146	0.0423628	0.984465	0.0423628	0.930537	0.0423628
1233	0.979611	0.0423972	0.990154	0.0423972	0.984477	0.0423972	0.930528	0.0423972
1234	0.979628	0.0424316	0.990162	0.0424316	0.98449	0.0424316	0.930504	0.0424316
1235	0.979628	0.0424659	0.99017	0.0424659	0.984502	0.0424659	0.930495	0.0424659
1236	0.979628	0.0425003	0.99013	0.0425003	0.984515	0.0425003	0.93047	0.0425003
1237	0.979645	0.0425347	0.990138	0.0425347	0.984511	0.0425347	0.930413	0.0425347
1238	0.979645	0.0425691	0.990146	0.0425691	0.984524	0.0425691	0.930437	0.0425691
1239	0.979661	0.0426035	0.990137	0.0426035	0.98452	0.0426035	0.930445	0.0426035
1240	0.979662	0.0426379	0.990145	0.0426379	0.984533	0.0426379	0.930356	0.0426379
1241	0.979678	0.0426723	0.990137	0.0426723	0.984529	0.0426723	0.93038	0.0426723
1242	0.979678	0.0427066	0.990129	0.0427066	0.984509	0.0427066	0.930355	0.0427066
1243	0.979695	0.042741	0.990137	0.042741	0.984522	0.042741	0.930347	0.042741
1244	0.979711	0.0427754	0.990129	0.0427754	0.984518	0.0427754	0.930339	0.0427754
1245	0.979711	0.0428098	0.990137	0.0428098	0.98453	0.0428098	0.930363	0.0428098
1246	0.979727	0.0428442	0.990129	0.0428442	0.984543	0.0428442	0.930338	0.0428442
1247	0.979728	0.0428786	0.99012	0.0428786	0.984555	0.0428786	0.930362	0.0428786
1248	0.979744	0.0429129	0.990112	0.0429129	0.984552	0.0429129	0.930338	0.0429129
1249	0.979744	0.0429473	0.990104	0.0429473	0.984564	0.0429473	0.930297	0.0429473
1250	0.979744	0.0429817	0.990112	0.0429817	0.984576	0.0429817	0.930289	0.0429817
1251	0.979761	0.0430161	0.990104	0.0430161	0.984589	0.0430161	0.930217	0.0430161
1252	0.979777	0.0430505	0.990112	0.0430505	0.984601	0.0430505	0.930161	0.0430505
1253	0.979777	0.0430849	0.99012	0.0430849	0.984597	0.0430849	0.930169	0.0430849
1254	0.979793	0.0431193	0.990128	0.0431193	0.984609	0.0431193	0.930129	0.0431193
1255	0.979793	0.0431536	0.990136	0.0431536	0.984606	0.0431536	0.930089	0.0431536
1256	0.979793	0.043188	0.990128	0.043188	0.984586	0.043188	0.930129	0.043188
1257	0.979809	0.0432224	0.990119	0.0432224	0.984583	0.0432224	0.93012	0.0432224
1258	0.97981	0.0432568	0.99008	0.0432568	0.984563	0.0432568	0.930112	0.0432568
1259	0.979826	0.0432912	0.990088	0.0432912	0.984575	0.0432912	0.93012	0.0432912
1260	0.979826	0.0433256	0.99008	0.0433256	0.984524	0.0433256	0.93008	0.0433256
1261	0.979842	0.0433599	0.990087	0.0433599	0.984505	0.0433599	0.930088	0.0433599
1262	0.979858	0.0433943	0.990095	0.0433943	0.984501	0.0433943	0.930049	0.0433943
1263	0.979874	0.0434287	0.990087	0.0434287	0.984513	0.0434287	0.930088	0.0434287
1264	0.979842	0.0434631	0.990095	0.0434631	0.984526	0.0434631	0.930033	0.0434631
1265	0.979842	0.0434975	0.990087	0.0434975	0.984506	0.0434975	0.930025	0.0434975
1266	0.979858	0.0435319	0.990095	0.0435319	0.984471	0.0435319	0.929954	0.0435319
1267	0.979874	0.0435663	0.990087	0.0435663	0.984467	0.0435663	0.929883	0.0435663
1268	0.97989	0.0436006	0.990095	0.0436006	0.984432	0.0436006	0.929828	0.0436006
1269	0.979906	0.043635	0.990103	0.043635	0.984445	0.043635	0.929773	0.043635
1270	0.979922	0.0436694	0.99011	0.0436694	0.984457	0.0436694	0.929765	0.0436694
1271	0.979937	0.0437038	0.990118	0.0437038	0.984453	0.0437038	0.929741	0.0437038
1272	0.979953	0.0437382	0.990126	0.0437382	0.984434	0.0437382	0.929702	0.0437382
1273	0.979937	0.0437726	0.990134	0.0437726	0.984446	0.0437726	0.929632	0.0437726
1274	0.979953	0.0438069	0.990141	0.0438069	0.984459	0.0438069	0.929577	0.0438069
1275	0.979969	0.0438413	0.990118	0.0438413	0.984439	0.0438413	0.92957	0.0438413
1276	0.979938	0.0438757	0.990126	0.0438757	0.984436	0.0438757	0.929594	0.0438757
1277	0.979891	0.0439101	0.990133	0.0439101	0.984448	0.0439101	0.92957	0.0439101
1278	0.979906	0.0439445	0.990125	0.0439445	0.984445	0.0439445	0.929563	0.0439445
1279	0.979922	0.0439789	0.990102	0.0439789	0.984441	0.0439789	0.929587	0.0439789
1280	0.979922	0.0440133	0.99011	0.0440133	0.984438	0.0440133	0.929532	0.0440133
1281	0.979938	0.0440476	0.990117	0.0440476	0.984434	0.0440476	0.929494	0.0440476
1282	0.979938	0.044082	0.990094	0.044082	0.984431	0.044082	0.929533	0.044082
1283	0.979922	0.0441164	0.990101	0.0441164	0.984443	0.0441164	0.929526	0.0441164
1284	0.979938	0.0441508	0.990094	0.0441508	0.984455	0.0441508	0.929425	0.0441508
1285	0.979938	0.0441852	0.990055	0.0441852	0.984452	0.0441852	0.929433	0.0441852
1286	0.979954	0.0442196	0.990047	0.0442196	0.984464	0.0442196	0.929441	0.0442196
1287	0.979954	0.044254	0.990039	0.044254	0.98446	0.044254	0.929372	0.044254
1288	0.979969	0.0442883	0.990031	0.0442883	0.984472	0.0442883	0.929364	0.0442883
1289	0.979954	0.0443227	0.990039	0.0443227	0.984484	0.0443227	0.929357	0.0443227
1290	0.979954	0.0443571	0.990031	0.0443571	0.984496	0.0443571	0.929381	0.0443571
1291	0.979969	0.0443915	0.990008	0.0443915	0.984508	0.0443915	0.929389	0.0443915
1292	0.979969	0.0444259	0.99	0.0444259	0.98452	0.0444259	0.929397	0.0444259
1293	0.979985	0.0444603	0.990008	0.0444603	0.984517	0.0444603	0.92939	0.0444603
1294	0.98	0.0444946	0.990016	0.0444946	0.984513	0.0444946	0.929414	0.0444946
1295	0.980016	0.044529	0.990023	0.044529	0.984494	0.044529	0.929329	0.044529
1296	0.98	0.0445634	0.990031	0.0445634	0.984506	0.0445634	0.92926	0.0445634
1297	0.98	0.0445978	0.990008	0.0445978	0.984503	0.0445978	0.929161	0.0445978
1298	0.980016	0.0446322	0.99	0.0446322	0.984484	0.0446322	0.929107	0.0446322
1299	0.980031	0.0446666	0.990008	0.0446666	0.984496	0.0446666	0.929131	0.0446666
1300	0.980031	0.044701	0.99	0.044701	0.984508	0.044701	0.929093	0.044701
1301	0.980031	0.0447353	0.989992	0.0447353	0.98452	0.0447353	0.929102	0.0447353
1302	0.980046	0.0447697	0.99	0.0447697	0.984516	0.0447697	0.929049	0.0447697
1303	0.980031	0.0448041	0.990008	0.0448041	0.984528	0.0448041	0.929011	0.0448041
1304	0.980046	0.0448385	0.990015	0.0448385	0.98454	0.0448385	0.929004	0.0448385
1305	0.980031	0.0448729	0.990023	0.0448729	0.984537	0.0448729	0.928982	0.0448729
1306	0.980046	0.0449073	0.990031	0.0449073	0.984548	0.0449073	0.928975	0.0449073
1307	0.980062	0.0449416	0.990023	0.0449416	0.98456	0.0449416	0.928938	0.0449416
1308	0.980061	0.044976	0.989985	0.044976	0.984572	0.044976	0.9289	0.044976
1309	0.980077	0.0450104	0.989993	0.0450104	0.984584	0.0450104	0.928893	0.0450104
1310	0.980092	0.0450448	0.989954	0.0450448	0.984596	0.0450448	0.928932	0.0450448
1311	0.980107	0.0450792	0.989932	0.0450792	0.984607	0.0450792	0.928865	0.0450792
1312	0.980107	0.0451136	0.989924	0.0451136	0.984619	0.0451136	0.928904	0.0451136
1313	0.980122	0.045148	0.989916	0.045148	0.984631	0.045148	0.928836	0.045148
1314	0.980137	0.0451823	0.989924	0.0451823	0.984643	0.0451823	0.928814	0.0451823
1315	0.980137	0.0452167	0.989917	0.0452167	0.984654	0.0452167	0.928822	0.0452167
1316	0.980152	0.0452511	0.989909	0.0452511	0.984635	0.0452511	0.92877	0.0452511
1317	0.980122	0.0452855	0.989917	0.0452855	0.984647	0.0452855	0.928779	0.0452855
1318	0.980122	0.0453199	0.989909	0.0453199	0.984644	0.0453199	0.928742	0.0453199
1319	0.980122	0.0453543	0.989917	0.0453543	0.984655	0.0453543	0.928689	0.0453543
1320	0.980122	0.0453887	0.989924	0.0453887	0.984652	0.0453887	0.928637	0.0453887
1321	0.980137	0.045423	0.989932	0.045423	0.984663	0.045423	0.928631	0.045423
1322	0.980152	0.0454574	0.989925	0.0454574	0.984645	0.0454574	0.928609	0.0454574
1323	0.980167	0.0454918	0.989932	0.0454918	0.984656	0.0454918	0.928648	0.0454918
1324	0.980182	0.0455262	0.98994	0.0455262	0.984668	0.0455262	0.928626	0.0455262
1325	0.980166	0.0455606	0.989947	0.0455606	0.984664	0.0455606	0.928575	0.0455606
1326	0.980166	0.045595	0.989955	0.045595	0.984646	0.045595	0.928553	0.045595
1327	0.980181	0.0456293	0.989962	0.0456293	0.984627	0.0456293	0.928532	0.0456293
1328	0.980181	0.0456637	0.98997	0.0456637	0.984624	0.0456637	0.928465	0.0456637
1329	0.980196	0.0456981	0.989978	0.0456981	0.984635	0.0456981	0.928398	0.0456981
1330	0.980211	0.0457325	0.989985	0.0457325	0.984617	0.0457325	0.928362	0.0457325
1331	0.980226	0.0457669	0.989993	0.0457669	0.984613	0.0457669	0.928341	0.0457669
1332	0.980226	0.0458013	0.989955	0.0458013	0.984625	0.0458013	0.928364	0.0458013
1333	0.98021	0.0458357	0.989948	0.0458357	0.984636	0.0458357	0.928358	0.0458357
1334	0.980225	0.04587	0.98994	0.04587	0.984618	0.04587	0.928307	0.04587
1335	0.98024	0.0459044	0.989948	0.0459044	0.984614	0.0459044	0.928316	0.0459044
1336	0.98024	0.0459388	0.98994	0.0459388	0.984611	0.0459388	0.928265	0.0459388
1337	0.980225	0.0459732	0.989933	0.0459732	0.984623	0.0459732	0.928213	0.0459732
1338	0.980239	0.0460076	0.989925	0.0460076	0.984619	0.0460076	0.928222	0.0460076
1339	0.980209	0.046042	0.989933	0.046042	0.984631	0.046042	0.928216	0.046042
1340	0.980194	0.0460763	0.989926	0.0460763	0.984642	0.0460763	0.92821	0.0460763
1341	0.980209	0.0461107	0.989933	0.0461107	0.984639	0.0461107	0.928234	0.0461107
1342	0.980194	0.0461451	0.989926	0.0461451	0.98465	0.0461451	0.928228	0.0461451
1343	0.980209	0.0461795	0.989933	0.0461795	0.984661	0.0461795	0.928207	0.0461795
1344	0.980209	0.0462139	0.989911	0.0462139	0.984658	0.0462139	0.928171	0.0462139
1345	0.980194	0.0462483	0.989889	0.0462483	0.984669	0.0462483	0.928194	0.0462483
1346	0.980179	0.0462827	0.989896	0.0462827	0.984681	0.0462827	0.928188	0.0462827
1347	0.980193	0.046317	0.989904	0.046317	0.984692	0.046317	0.928167	0.046317
1348	0.980193	0.0463514	0.989911	0.0463514	0.984689	0.0463514	0.928191	0.0463514
1349	0.980163	0.0463858	0.989919	0.0463858	0.9847	0.0463858	0.9282	0.0463858
1350	0.980163	0.0464202	0.989926	0.0464202	0.984697	0.0464202	0.928164	0.0464202
1351	0.980163	0.0464546	0.989934	0.0464546	0.984708	0.0464546	0.928143	0.0464546
1352	0.980163	0.046489	0.989941	0.046489	0.984719	0.046489	0.928137	0.046489
1353	0.980163	0.0465234	0.989934	0.0465234	0.984716	0.0465234	0.928131	0.0465234
1354	0.980163	0.0465577	0.989912	0.0465577	0.984712	0.0465577	0.928096	0.0465577
1355	0.980148	0.0465921	0.989919	0.0465921	0.984723	0.0465921	0.92806	0.0465921
1356	0.980148	0.0466265	0.989912	0.0466265	0.984735	0.0466265	0.928039	0.0466265
1357	0.980162	0.0466609	0.989919	0.0466609	0.984746	0.0466609	0.928033	0.0466609
1358	0.980162	0.0466953	0.989912	0.0466953	0.984757	0.0466953	0.927998	0.0466953
1359	0.980162	0.0467297	0.989904	0.0467297	0.984768	0.0467297	0.928007	0.0467297
1360	0.980162	0.046764	0.989912	0.046764	0.98478	0.046764	0.928001	0.046764
1361	0.980162	0.0467984	0.989905	0.0467984	0.984776	0.0467984	0.928025	0.0467984
1362	0.980177	0.0468328	0.989912	0.0468328	0.984773	0.0468328	0.92796	0.0468328
1363	0.980191	0.0468672	0.989919	0.0468672	0.984784	0.0468672	0.927925	0.0468672
1364	0.980191	0.0469016	0.989912	0.0469016	0.984795	0.0469016	0.927919	0.0469016
1365	0.980176	0.046936	0.989905	0.046936	0.984806	0.046936	0.927928	0.046936
1366	0.980176	0.0469704	0.989898	0.0469704	0.984817	0.0469704	0.927893	0.0469704
1367	0.980176	0.0470047	0.989905	0.0470047	0.984828	0.0470047	0.927916	0.0470047
1368	0.98019	0.0470391	0.989912	0.0470391	0.984825	0.0470391	0.92791	0.0470391
1369	0.980176	0.0470735	0.989905	0.0470735	0.984821	0.0470735	0.927905	0.0470735
1370	0.98019	0.0471079	0.989898	0.0471079	0.984803	0.0471079	0.927899	0.0471079
1371	0.980205	0.0471423	0.989891	0.0471423	0.9848	0.0471423	0.92782	0.0471423
1372	0.980219	0.0471767	0.989884	0.0471767	0.984811	0.0471767	0.9278	0.0471767
1373	0.980219	0.047211	0.989876	0.047211	0.984807	0.047211	0.927765	0.047211
1374	0.98019	0.0472454	0.989884	0.0472454	0.984818	0.0472454	0.927658	0.0472454
1375	0.980175	0.0472798	0.989891	0.0472798	0.9848	0.0472798	0.927681	0.0472798
1376	0.980189	0.0473142	0.989884	0.0473142	0.984797	0.0473142	0.92769	0.0473142
1377	0.980204	0.0473486	0.989877	0.0473486	0.984793	0.0473486	0.927684	0.0473486
1378	0.980218	0.047383	0.989855	0.047383	0.98479	0.047383	0.927693	0.047383
1379	0.980232	0.0474174	0.989848	0.0474174	0.984801	0.0474174	0.927702	0.0474174
1380	0.980218	0.0474517	0.989841	0.0474517	0.984812	0.0474517	0.927697	0.0474517
1381	0.980203	0.0474861	0.989848	0.0474861	0.984823	0.0474861	0.927677	0.0474861
1382	0.980217	0.0475205	0.989826	0.0475205	0.984834	0.0475205	0.927715	0.0475205
1383	0.980232	0.0475549	0.989834	0.0475549	0.984845	0.0475549	0.927666	0.0475549
1384	0.980246	0.0475893	0.989812	0.0475893	0.984827	0.0475893	0.927674	0.0475893
1385	0.98026	0.0476237	0.989805	0.0476237	0.984823	0.0476237	0.927669	0.0476237
1386	0.980274	0.047658	0.989813	0.047658	0.984805	0.047658	0.927606	0.047658
1387	0.980274	0.0476924	0.98982	0.0476924	0.984802	0.0476924	0.9276	0.0476924
1388	0.980288	0.0477268	0.989827	0.0477268	0.984813	0.0477268	0.927551	0.0477268
1389	0.980303	0.0477612	0.98982	0.0477612	0.984809	0.0477612	0.927532	0.0477612
1390	0.980302	0.0477956	0.989813	0.0477956	0.984792	0.0477956	0.927512	0.0477956
1391	0.980288	0.04783	0.98982	0.04783	0.984803	0.04783	0.927478	0.04783
1392	0.980288	0.0478644	0.989813	0.0478644	0.984813	0.0478644	0.9274	0.0478644
1393	0.980287	0.0478987	0.989806	0.0478987	0.984824	0.0478987	0.927395	0.0478987
1394	0.980287	0.0479331	0.989814	0.0479331	0.984835	0.0479331	0.927361	0.0479331
1395	0.980287	0.0479675	0.989821	0.0479675	0.984817	0.0479675	0.92737	0.0479675
1396	0.980301	0.0480019	0.9898	0.0480019	0.984828	0.0480019	0.927394	0.0480019
1397	0.980315	0.0480363	0.989807	0.0480363	0.984839	0.0480363	0.927302	0.0480363
1398	0.980315	0.0480707	0.989814	0.0480707	0.984836	0.0480707	0.927283	0.0480707
1399	0.9803	0.0481051	0.989793	0.0481051	0.984832	0.0481051	0.927249	0.0481051
1400	0.980315	0.0481394	0.9898	0.0481394	0.984815	0.0481394	0.927244	0.0481394
1401	0.980329	0.0481738	0.989807	0.0481738	0.984811	0.0481738	0.927239	0.0481738
1402	0.980343	0.0482082	0.989815	0.0482082	0.984808	0.0482082	0.927234	0.0482082
1403	0.980342	0.0482426	0.989808	0.0482426	0.984804	0.0482426	0.927228	0.0482426
1404	0.980342	0.048277	0.989815	0.048277	0.984801	0.048277	0.927238	0.048277
1405	0.980342	0.0483114	0.989822	0.0483114	0.984797	0.0483114	0.927261	0.0483114
1406	0.980313	0.0483457	0.989801	0.0483457	0.98478	0.0483457	0.927284	0.0483457
1407	0.980299	0.0483801	0.989808	0.0483801	0.984791	0.0483801	0.927279	0.0483801
1408	0.980299	0.0484145	0.989815	0.0484145	0.984787	0.0484145	0.92726	0.0484145
1409	0.980298	0.0484489	0.989823	0.0484489	0.984798	0.0484489	0.927269	0.0484489
1410	0.980284	0.0484833	0.98983	0.0484833	0.984795	0.0484833	0.927249	0.0484833
1411	0.980298	0.0485177	0.989809	0.0485177	0.984805	0.0485177	0.927272	0.0485177
1412	0.980298	0.0485521	0.989816	0.0485521	0.984816	0.0485521	0.927253	0.0485521
1413	0.980298	0.0485864	0.989795	0.0485864	0.984827	0.0485864	0.927234	0.0485864
1414	0.980297	0.0486208	0.989788	0.0486208	0.984823	0.0486208	0.927215	0.0486208
1415	0.980311	0.0486552	0.989795	0.0486552	0.984834	0.0486552	0.927195	0.0486552
1416	0.980325	0.0486896	0.989774	0.0486896	0.984845	0.0486896	0.92719	0.0486896
1417	0.980311	0.048724	0.989739	0.048724	0.984856	0.048724	0.927157	0.048724
1418	0.980325	0.0487584	0.989746	0.0487584	0.984866	0.0487584	0.927124	0.0487584
1419	0.980324	0.0487927	0.989697	0.0487927	0.984877	0.0487927	0.927091	0.0487927
1420	0.98031	0.0488271	0.98969	0.0488271	0.984888	0.0488271	0.927086	0.0488271
1421	0.980324	0.0488615	0.989683	0.0488615	0.984898	0.0488615	0.927052	0.0488615
1422	0.980324	0.0488959	0.989677	0.0488959	0.984895	0.0488959	0.927019	0.0488959
1423	0.980309	0.0489303	0.989684	0.0489303	0.984877	0.0489303	0.927	0.0489303
1424	0.980309	0.0489647	0.989677	0.0489647	0.98486	0.0489647	0.926995	0.0489647
1425	0.980281	0.0489991	0.989684	0.0489991	0.984856	0.0489991	0.926906	0.0489991
1426	0.980295	0.0490334	0.989678	0.0490334	0.984853	0.0490334	0.926845	0.0490334
1427	0.980295	0.0490678	0.989643	0.0490678	0.984864	0.0490678	0.926841	0.0490678
1428	0.980308	0.0491022	0.98965	0.0491022	0.984874	0.0491022	0.92678	0.0491022
1429	0.980308	0.0491366	0.989657	0.0491366	0.984871	0.0491366	0.926747	0.0491366
1430	0.980322	0.049171	0.98965	0.049171	0.984881	0.049171	0.926714	0.049171
1431	0.980336	0.0492054	0.98963	0.0492054	0.984878	0.0492054	0.926752	0.0492054
1432	0.980335	0.0492398	0.989637	0.0492398	0.984888	0.0492398	0.926733	0.0492398
1433	0.980321	0.0492741	0.989644	0.0492741	0.984899	0.0492741	0.926686	0.0492741
1434	0.980321	0.0493085	0.989651	0.0493085	0.98491	0.0493085	0.926584	0.0493085
1435	0.980321	0.0493429	0.989617	0.0493429	0.98492	0.0493429	0.92651	0.0493429
1436	0.980335	0.0493773	0.989624	0.0493773	0.984931	0.0493773	0.926519	0.0493773
1437	0.980348	0.0494117	0.989603	0.0494117	0.984941	0.0494117	0.926487	0.0494117
1438	0.980348	0.0494461	0.989611	0.0494461	0.984924	0.0494461	0.926441	0.0494461
1439	0.980348	0.0494804	0.989604	0.0494804	0.984934	0.0494804	0.926325	0.0494804
1440	0.980361	0.0495148	0.989611	0.0495148	0.984931	0.0495148	0.92632	0.0495148
1441	0.980361	0.0495492	0.989605	0.0495492	0.984941	0.0495492	0.926233	0.0495492
1442	0.980361	0.0495836	0.989598	0.0495836	0.984938	0.0495836	0.926215	0.0495836
1443	0.980374	0.049618	0.989605	0.049618	0.984934	0.049618	0.926196	0.049618
1444	0.980388	0.0496524	0.989598	0.0496524	0.984945	0.0496524	0.926109	0.0496524
1445	0.980402	0.0496868	0.989592	0.0496868	0.984941	0.0496868	0.926105	0.0496868
1446	0.980401	0.0497211	0.989571	0.0497211	0.984952	0.0497211	0.926114	0.0497211
1447	0.980401	0.0497555	0.989551	0.0497555	0.984921	0.0497555	0.926096	0.0497555
1448	0.980401	0.0497899	0.989558	0.0497899	0.984917	0.0497899	0.926106	0.0497899
1449	0.980414	0.0498243	0.989552	0.0498243	0.984928	0.0498243	0.926116	0.0498243
1450	0.980428	0.0498587	0.989559	0.0498587	0.984938	0.0498587	0.926084	0.0498587
1451	0.980428	0.0498931	0.989566	0.0498931	0.984949	0.0498931	0.926052	0.0498931
1452	0.980441	0.0499274	0.989573	0.0499274	0.984945	0.0499274	0.926048	0.0499274
1453	0.980441	0.0499618	0.989567	0.0499618	0.984942	0.0499618	0.92603	0.0499618
1454	0.980454	0.0499962	0.98956	0.0499962	0.984952	0.0499962	0.92604	0.0499962
1455	0.980468	0.0500306	0.989567	0.0500306	0.984962	0.0500306	0.926063	0.0500306
1456	0.980467	0.050065	0.989574	0.050065	0.984973	0.050065	0.926045	0.050065
1457	0.980467	0.0500994	0.989554	0.0500994	0.984983	0.0500994	0.926041	0.0500994
1458	0.980453	0.0501338	0.989547	0.0501338	0.984966	0.0501338	0.926037	0.0501338
1459	0.980453	0.0501681	0.989541	0.0501681	0.984963	0.0501681	0.92606	0.0501681
1460	0.980452	0.0502025	0.989534	0.0502025	0.984959	0.0502025	0.926056	0.0502025
1461	0.980452	0.0502369	0.989528	0.0502369	0.984928	0.0502369	0.926011	0.0502369
1462	0.980452	0.0502713	0.989535	0.0502713	0.984939	0.0502713	0.925993	0.0502713
1463	0.980465	0.0503057	0.989515	0.0503057	0.984922	0.0503057	0.925961	0.0503057
1464	0.980465	0.0503401	0.989522	0.0503401	0.984932	0.0503401	0.925903	0.0503401
1465	0.980464	0.0503745	0.989529	0.0503745	0.984942	0.0503745	0.925912	0.0503745
1466	0.98045	0.0504088	0.989536	0.0504088	0.984939	0.0504088	0.925936	0.0504088
1467	0.98045	0.0504432	0.98953	0.0504432	0.984922	0.0504432	0.925918	0.0504432
1468	0.98045	0.0504776	0.989523	0.0504776	0.984932	0.0504776	0.9259	0.0504776
1469	0.98045	0.050512	0.989517	0.050512	0.984942	0.050512	0.925923	0.050512
1470	0.980463	0.0505464	0.989524	0.0505464	0.984939	0.0505464	0.925933	0.0505464
1471	0.980449	0.0505808	0.989517	0.0505808	0.984949	0.0505808	0.925888	0.0505808
1472	0.980462	0.0506151	0.989525	0.0506151	0.984946	0.0506151	0.925857	0.0506151
1473	0.980462	0.0506495	0.989505	0.0506495	0.984956	0.0506495	0.925826	0.0506495
1474	0.980462	0.0506839	0.989498	0.0506839	0.984953	0.0506839	0.925876	0.0506839
1475	0.980475	0.0507183	0.989478	0.0507183	0.984963	0.0507183	0.925859	0.0507183
1476	0.980488	0.0507527	0.989485	0.0507527	0.984973	0.0507527	0.925828	0.0507527
1477	0.980488	0.0507871	0.989492	0.0507871	0.984983	0.0507871	0.925797	0.0507871
1478	0.980501	0.0508215	0.989499	0.0508215	0.984993	0.0508215	0.925752	0.0508215
1479	0.980514	0.0508558	0.989507	0.0508558	0.985004	0.0508558	0.925721	0.0508558
1480	0.980473	0.0508902	0.989514	0.0508902	0.985	0.0508902	0.92569	0.0508902
1481	0.980486	0.0509246	0.989521	0.0509246	0.984997	0.0509246	0.925659	0.0509246
1482	0.980486	0.050959	0.989528	0.050959	0.985007	0.050959	0.925642	0.050959
1483	0.980499	0.0509934	0.989535	0.0509934	0.985004	0.0509934	0.925625	0.0509934
1484	0.980485	0.0510278	0.989488	0.0510278	0.985	0.0510278	0.925607	0.0510278
1485	0.980485	0.0510621	0.989468	0.0510621	0.984997	0.0510621	0.925577	0.0510621
1486	0.980498	0.0510965	0.989475	0.0510965	0.984993	0.0510965	0.925586	0.0510965
1487	0.980511	0.0511309	0.989469	0.0511309	0.985004	0.0511309	0.92561	0.0511309
1488	0.980511	0.0511653	0.989476	0.0511653	0.985	0.0511653	0.925592	0.0511653
1489	0.980524	0.0511997	0.989483	0.0511997	0.98501	0.0511997	0.925616	0.0511997
1490	0.980497	0.0512341	0.98945	0.0512341	0.984993	0.0512341	0.925625	0.0512341
1491	0.98051	0.0512685	0.989457	0.0512685	0.98499	0.0512685	0.925621	0.0512685
1492	0.980523	0.0513028	0.989424	0.0513028	0.985	0.0513028	0.925618	0.0513028
1493	0.980536	0.0513372	0.989431	0.0513372	0.98501	0.0513372	0.9256	0.0513372
1494	0.980536	0.0513716	0.989425	0.0513716	0.985007	0.0513716	0.925543	0.0513716
1495	0.980549	0.051406	0.989432	0.051406	0.985017	0.051406	0.925473	0.051406
1496	0.980562	0.0514404	0.989425	0.0514404	0.985014	0.0514404	0.925429	0.0514404
1497	0.980548	0.0514748	0.989419	0.0514748	0.98501	0.0514748	0.925439	0.0514748
1498	0.980548	0.0515091	0.989426	0.0515091	0.985007	0.0515091	0.925422	0.0515091
1499	0.980547	0.0515435	0.989433	0.0515435	0.985017	0.0515435	0.925431	0.0515435
1500	0.980507	0.0515779	0.989427	0.0515779	0.985	0.0515779	0.925401	0.0515779
1501	0.98052	0.0516123	0.989421	0.0516123	0.984997	0.0516123	0.925357	0.0516123
1502	0.98052	0.0516467	0.989401	0.0516467	0.984994	0.0516467	0.925394	0.0516467
1503	0.980493	0.0516811	0.989408	0.0516811	0.985004	0.0516811	0.925377	0.0516811
1504	0.980492	0.0517155	0.989415	0.0517155	0.985	0.0517155	0.925333	0.0517155
1505	0.980479	0.0517498	0.989382	0.0517498	0.984997	0.0517498	0.925343	0.0517498
1506	0.980478	0.0517842	0.989389	0.0517842	0.985007	0.0517842	0.925353	0.0517842
1507	0.980491	0.0518186	0.989396	0.0518186	0.985017	0.0518186	0.925336	0.0518186
1508	0.980504	0.051853	0.98939	0.051853	0.985013	0.051853	0.925333	0.051853
1509	0.980504	0.0518874	0.989397	0.0518874	0.98501	0.0518874	0.925356	0.0518874
1510	0.980464	0.0519218	0.989391	0.0519218	0.98502	0.0519218	0.925352	0.0519218
1511	0.980464	0.0519562	0.989385	0.0519562	0.98503	0.0519562	0.925322	0.0519562
1512	0.980476	0.0519905	0.989392	0.0519905	0.98504	0.0519905	0.925279	0.0519905
1513	0.980489	0.0520249	0.989372	0.0520249	0.985023	0.0520249	0.925236	0.0520249
1514	0.980476	0.0520593	0.989379	0.0520593	0.985033	0.0520593	0.925193	0.0520593
1515	0.980489	0.0520937	0.989386	0.0520937	0.98503	0.0520937	0.925229	0.0520937
1516	0.980488	0.0521281	0.989367	0.0521281	0.985027	0.0521281	0.925186	0.0521281
1517	0.980501	0.0521625	0.989361	0.0521625	0.985036	0.0521625	0.925143	0.0521625
1518	0.980514	0.0521968	0.989341	0.0521968	0.985046	0.0521968	0.925139	0.0521968
1519	0.980527	0.0522312	0.989322	0.0522312	0.985056	0.0522312	0.92511	0.0522312
1520	0.9805	0.0522656	0.989316	0.0522656	0.985053	0.0522656	0.925093	0.0522656
1521	0.980513	0.0523	0.98927	0.0523	0.98505	0.0523	0.92505	0.0523
1522	0.980526	0.0523344	0.989251	0.0523344	0.985059	0.0523344	0.925021	0.0523344
1523	0.980526	0.0523688	0.989245	0.0523688	0.985056	0.0523688	0.924978	0.0523688
1524	0.980538	0.0524032	0.989252	0.0524032	0.985053	0.0524032	0.925027	0.0524032
1525	0.980525	0.0524375	0.989259	0.0524375	0.985062	0.0524375	0.924985	0.0524375
1526	0.980525	0.0524719	0.989266	0.0524719	0.985072	0.0524719	0.924955	0.0524719
1527	0.980537	0.0525063	0.98926	0.0525063	0.985082	0.0525063	0.924913	0.0525063
1528	0.98055	0.0525407	0.989254	0.0525407	0.985092	0.0525407	0.924883	0.0525407
1529	0.98055	0.0525751	0.989235	0.0525751	0.985102	0.0525751	0.924867	0.0525751
1530	0.98051	0.0526095	0.989229	0.0526095	0.985098	0.0526095	0.924864	0.0526095
1531	0.980523	0.0526438	0.989236	0.0526438	0.985108	0.0526438	0.924821	0.0526438
1532	0.980522	0.0526782	0.989243	0.0526782	0.985092	0.0526782	0.92487	0.0526782
1533	0.980509	0.0527126	0.989237	0.0527126	0.985062	0.0527126	0.924893	0.0527126
1534	0.980522	0.052747	0.989231	0.052747	0.985059	0.052747	0.924864	0.052747
1535	0.980534	0.0527814	0.989238	0.0527814	0.985069	0.0527814	0.924887	0.0527814
1536	0.980547	0.0528158	0.989232	0.0528158	0.985065	0.0528158	0.924858	0.0528158
1537	0.98056	0.0528502	0.989226	0.0528502	0.985075	0.0528502	0.92479	0.0528502
1538	0.980559	0.0528845	0.989233	0.0528845	0.985085	0.0528845	0.924773	0.0528845
1539	0.980546	0.0529189	0.98924	0.0529189	0.985094	0.0529189	0.924783	0.0529189
1540	0.980559	0.0529533	0.989247	0.0529533	0.985104	0.0529533	0.92478	0.0529533
1541	0.980558	0.0529877	0.989215	0.0529877	0.985101	0.0529877	0.924751	0.0529877
1542	0.980571	0.0530221	0.989209	0.0530221	0.98511	0.0530221	0.924722	0.0530221
1543	0.980571	0.0530565	0.98919	0.0530565	0.985107	0.0530565	0.924654	0.0530565
1544	0.98057	0.0530909	0.989197	0.0530909	0.985117	0.0530909	0.924612	0.0530909
1545	0.980583	0.0531252	0.989204	0.0531252	0.985126	0.0531252	0.924558	0.0531252
1546	0.980595	0.0531596	0.989211	0.0531596	0.985123	0.0531596	0.924555	0.0531596
1547	0.980595	0.053194	0.989218	0.053194	0.985133	0.053194	0.924539	0.053194
1548	0.980607	0.0532284	0.989212	0.0532284	0.985116	0.0532284	0.924523	0.0532284
1549	0.980581	0.0532628	0.989219	0.0532628	0.985126	0.0532628	0.92452	0.0532628
1550	0.980594	0.0532972	0.9892	0.0532972	0.985123	0.0532972	0.924478	0.0532972
1551	0.980606	0.0533315	0.989207	0.0533315	0.985132	0.0533315	0.924398	0.0533315
1552	0.980619	0.0533659	0.989201	0.0533659	0.985142	0.0533659	0.924408	0.0533659
1553	0.980631	0.0534003	0.989157	0.0534003	0.985152	0.0534003	0.924418	0.0534003
1554	0.980644	0.0534347	0.989151	0.0534347	0.985148	0.0534347	0.924403	0.0534347
1555	0.980656	0.0534691	0.989145	0.0534691	0.985132	0.0534691	0.924374	0.0534691
1556	0.980656	0.0535035	0.989152	0.0535035	0.985142	0.0535035	0.924358	0.0535035
1557	0.980643	0.0535379	0.989146	0.0535379	0.985151	0.0535379	0.924368	0.0535379
1558	0.980642	0.0535722	0.98914	0.0535722	0.985161	0.0535722	0.924353	0.0535722
1559	0.980655	0.0536066	0.989121	0.0536066	0.98517	0.0536066	0.924299	0.0536066
1560	0.980654	0.053641	0.989128	0.053641	0.98518	0.053641	0.924257	0.053641
1561	0.980641	0.0536754	0.989135	0.0536754	0.985164	0.0536754	0.924191	0.0536754
1562	0.98064	0.0537098	0.989142	0.0537098	0.98516	0.0537098	0.924201	0.0537098
1563	0.98064	0.0537442	0.989136	0.0537442	0.98517	0.0537442	0.924211	0.0537442
1564	0.98064	0.0537785	0.989143	0.0537785	0.985166	0.0537785	0.924208	0.0537785
1565	0.980652	0.0538129	0.989125	0.0538129	0.985163	0.0538129	0.92418	0.0538129
1566	0.980664	0.0538473	0.989119	0.0538473	0.98516	0.0538473	0.924152	0.0538473
1567	0.980664	0.0538817	0.9891	0.0538817	0.985169	0.0538817	0.924123	0.0538817
1568	0.980664	0.0539161	0.989082	0.0539161	0.985179	0.0539161	0.924121	0.0539161
1569	0.980676	0.0539505	0.989063	0.0539505	0.985188	0.0539505	0.924105	0.0539505
1570	0.980663	0.0539849	0.98907	0.0539849	0.985198	0.0539849	0.924014	0.0539849
1571	0.98065	0.0540192	0.989064	0.0540192	0.985207	0.0540192	0.92396	0.0540192
1572	0.980624	0.0540536	0.989033	0.0540536	0.985216	0.0540536	0.923958	0.0540536
1573	0.980636	0.054088	0.989027	0.054088	0.985226	0.054088	0.923917	0.054088
1574	0.980623	0.0541224	0.989022	0.0541224	0.985235	0.0541224	0.923902	0.0541224
1575	0.980635	0.0541568	0.989029	0.0541568	0.985232	0.0541568	0.923887	0.0541568
1576	0.980647	0.0541912	0.989036	0.0541912	0.985241	0.0541912	0.923821	0.0541912
1577	0.980634	0.0542256	0.98903	0.0542256	0.985225	0.0542256	0.92378	0.0542256
1578	0.980634	0.0542599	0.989024	0.0542599	0.985235	0.0542599	0.923765	0.0542599
1579	0.980646	0.0542943	0.989031	0.0542943	0.985231	0.0542943	0.92375	0.0542943
1580	0.980658	0.0543287	0.989025	0.0543287	0.985241	0.0543287	0.92376	0.0543287
1581	0.980658	0.0543631	0.98902	0.0543631	0.98525	0.0543631	0.92372	0.0543631
1582	0.98067	0.0543975	0.989014	0.0543975	0.985247	0.0543975	0.923718	0.0543975
1583	0.980657	0.0544319	0.988983	0.0544319	0.985243	0.0544319	0.923715	0.0544319
1584	0.980632	0.0544662	0.98899	0.0544662	0.98524	0.0544662	0.923663	0.0544662
1585	0.980644	0.0545006	0.988984	0.0545006	0.985249	0.0545006	0.923635	0.0545006
1586	0.980656	0.054535	0.988966	0.054535	0.985233	0.054535	0.92357	0.054535
1587	0.980668	0.0545694	0.988973	0.0545694	0.985243	0.0545694	0.923555	0.0545694
1588	0.980655	0.0546038	0.98898	0.0546038	0.985239	0.0546038	0.923515	0.0546038
1589	0.980667	0.0546382	0.988974	0.0546382	0.985224	0.0546382	0.923462	0.0546382
1590	0.980679	0.0546726	0.988981	0.0546726	0.985208	0.0546726	0.923422	0.0546726
1591	0.980692	0.0547069	0.988963	0.0547069	0.985204	0.0547069	0.923408	0.0547069
1592	0.980704	0.0547413	0.98897	0.0547413	0.985201	0.0547413	0.92338	0.0547413
1593	0.980716	0.0547757	0.988964	0.0547757	0.98521	0.0547757	0.923341	0.0547757
1594	0.980728	0.0548101	0.988971	0.0548101	0.98522	0.0548101	0.923351	0.0548101
1595	0.980715	0.0548445	0.988966	0.0548445	0.985229	0.0548445	0.923361	0.0548445
1596	0.980727	0.0548789	0.988948	0.0548789	0.985238	0.0548789	0.923322	0.0548789
1597	0.980727	0.0549132	0.988942	0.0549132	0.985235	0.0549132	0.923307	0.0549132
1598	0.980739	0.0549476	0.988936	0.0549476	0.985244	0.0549476	0.923305	0.0549476
1599	0.980738	0.054982	0.988931	0.054982	0.985228	0.054982	0.923266	0.054982
1600	0.98075	0.0550164	0.988925	0.0550164	0.985225	0.0550164	0.923201	0.0550164
1601	0.98075	0.0550508	0.988907	0.0550508	0.985222	0.0550508	0.923236	0.0550508
1602	0.980749	0.0550852	0.988914	0.0550852	0.985219	0.0550852	0.923234	0.0550852
1603	0.980761	0.0551196	0.988896	0.0551196	0.985215	0.0551196	0.923207	0.0551196
1604	0.980761	0.0551539	0.988903	0.0551539	0.985212	0.0551539	0.923168	0.0551539
1605	0.980773	0.0551883	0.98891	0.0551883	0.985221	0.0551883	0.923141	0.0551883
1606	0.980785	0.0552227	0.988917	0.0552227	0.985218	0.0552227	0.923127	0.0552227
1607	0.980784	0.0552571	0.988924	0.0552571	0.985202	0.0552571	0.9231	0.0552571
1608	0.980784	0.0552915	0.98893	0.0552915	0.985174	0.0552915	0.923061	0.0552915
1609	0.980783	0.0553259	0.988937	0.0553259	0.985159	0.0553259	0.923034	0.0553259
1610	0.980783	0.0553602	0.988919	0.0553602	0.985168	0.0553602	0.923044	0.0553602
1611	0.980782	0.0553946	0.988926	0.0553946	0.985177	0.0553946	0.923055	0.0553946
1612	0.980782	0.055429	0.988871	0.055429	0.985174	0.055429	0.922941	0.055429
1613	0.980781	0.0554634	0.988866	0.0554634	0.985183	0.0554634	0.922853	0.0554634
1614	0.980769	0.0554978	0.988848	0.0554978	0.98518	0.0554978	0.922801	0.0554978
1615	0.980768	0.0555322	0.988855	0.0555322	0.985189	0.0555322	0.922763	0.0555322
1616	0.980755	0.0555666	0.988837	0.0555666	0.985186	0.0555666	0.922724	0.0555666
1617	0.980767	0.0556009	0.988831	0.0556009	0.985195	0.0556009	0.922685	0.0556009
1618	0.980767	0.0556353	0.988826	0.0556353	0.985192	0.0556353	0.922683	0.0556353
1619	0.980766	0.0556697	0.988796	0.0556697	0.985201	0.0556697	0.922632	0.0556697
1620	0.980778	0.0557041	0.98879	0.0557041	0.985198	0.0557041	0.922557	0.0557041
1621	0.980741	0.0557385	0.988773	0.0557385	0.985207	0.0557385	0.922555	0.0557385
1622	0.980752	0.0557729	0.988779	0.0557729	0.985216	0.0557729	0.922529	0.0557729
1623	0.980752	0.0558073	0.988774	0.0558073	0.985213	0.0558073	0.922466	0.0558073
1624	0.980764	0.0558416	0.988769	0.0558416	0.98521	0.0558416	0.922439	0.0558416
1625	0.980763	0.055876	0.988751	0.055876	0.985219	0.055876	0.922401	0.055876
1626	0.980775	0.0559104	0.988758	0.0559104	0.985228	0.0559104	0.922399	0.0559104
1627	0.980787	0.0559448	0.98874	0.0559448	0.985237	0.0559448	0.922373	0.0559448
1628	0.980774	0.0559792	0.988735	0.0559792	0.985246	0.0559792	0.92236	0.0559792
1629	0.980774	0.0560136	0.988742	0.0560136	0.98523	0.0560136	0.922358	0.0560136
1630	0.980786	0.0560479	0.988736	0.0560479	0.985215	0.0560479	0.922332	0.0560479
1631	0.980785	0.0560823	0.988731	0.0560823	0.985224	0.0560823	0.922331	0.0560823
1632	0.980797	0.0561167	0.988738	0.0561167	0.985233	0.0561167	0.922354	0.0561167
1633	0.980809	0.0561511	0.988745	0.0561511	0.98523	0.0561511	0.92234	0.0561511
1634	0.98082	0.0561855	0.988727	0.0561855	0.985239	0.0561855	0.922302	0.0561855
1635	0.980832	0.0562199	0.988734	0.0562199	0.985223	0.0562199	0.922264	0.0562199
1636	0.980832	0.0562543	0.988717	0.0562543	0.98522	0.0562543	0.922214	0.0562543
1637	0.980843	0.0562886	0.988711	0.0562886	0.985217	0.0562886	0.922151	0.0562886
1638	0.980831	0.056323	0.988718	0.056323	0.985214	0.056323	0.922138	0.056323
1639	0.980842	0.0563574	0.988713	0.0563574	0.985211	0.0563574	0.922136	0.0563574
1640	0.980842	0.0563918	0.988707	0.0563918	0.985207	0.0563918	0.922123	0.0563918
1641	0.980853	0.0564262	0.98869	0.0564262	0.985217	0.0564262	0.922048	0.0564262
1642	0.980853	0.0564606	0.988697	0.0564606	0.985213	0.0564606	0.922035	0.0564606
1643	0.980852	0.0564949	0.988692	0.0564949	0.98521	0.0564949	0.921997	0.0564949
1644	0.980852	0.0565293	0.988674	0.0565293	0.985219	0.0565293	0.921972	0.0565293
1645	0.980863	0.0565637	0.988669	0.0565637	0.985216	0.0565637	0.921995	0.0565637
1646	0.980863	0.0565981	0.988676	0.0565981	0.985213	0.0565981	0.921969	0.0565981
1647	0.980862	0.0566325	0.988634	0.0566325	0.985222	0.0566325	0.921932	0.0566325
1648	0.980862	0.0566669	0.988641	0.0566669	0.985231	0.0566669	0.921906	0.0566669
1649	0.980873	0.0567013	0.988648	0.0567013	0.98524	0.0567013	0.921929	0.0567013
1650	0.980885	0.0567356	0.988643	0.0567356	0.985224	0.0567356	0.921965	0.0567356
1651	0.980897	0.05677	0.988625	0.05677	0.985233	0.05677	0.921866	0.05677
1652	0.980896	0.0568044	0.98862	0.0568044	0.98523	0.0568044	0.921841	0.0568044
1653	0.980908	0.0568388	0.988615	0.0568388	0.985227	0.0568388	0.92178	0.0568388
1654	0.980907	0.0568732	0.988622	0.0568732	0.985236	0.0568732	0.921791	0.0568732
1655	0.980919	0.0569076	0.988629	0.0569076	0.985245	0.0569076	0.921753	0.0569076
1656	0.980918	0.056942	0.988635	0.056942	0.985242	0.056942	0.921728	0.056942
1657	0.980905	0.0569763	0.988642	0.0569763	0.985226	0.0569763	0.921739	0.0569763
1658	0.980905	0.0570107	0.988649	0.0570107	0.985223	0.0570107	0.921702	0.0570107
1659	0.980916	0.0570451	0.988644	0.0570451	0.98522	0.0570451	0.921628	0.0570451
1660	0.980928	0.0570795	0.988651	0.0570795	0.985217	0.0570795	0.921603	0.0570795
1661	0.980939	0.0571139	0.988633	0.0571139	0.985214	0.0571139	0.921554	0.0571139
1662	0.980951	0.0571483	0.988628	0.0571483	0.985223	0.0571483	0.921565	0.0571483
1663	0.980962	0.0571826	0.988635	0.0571826	0.985232	0.0571826	0.921504	0.0571826
1664	0.980974	0.057217	0.988618	0.057217	0.985217	0.057217	0.921503	0.057217
1665	0.980973	0.0572514	0.988625	0.0572514	0.985225	0.0572514	0.921454	0.0572514
1666	0.980973	0.0572858	0.98862	0.0572858	0.985234	0.0572858	0.921442	0.0572858
1667	0.980972	0.0573202	0.988614	0.0573202	0.985231	0.0573202	0.921441	0.0573202
1668	0.980971	0.0573546	0.988609	0.0573546	0.985228	0.0573546	0.921452	0.0573546
1669	0.980983	0.057389	0.988604	0.057389	0.985213	0.057389	0.921427	0.057389
1670	0.980994	0.0574233	0.988599	0.0574233	0.98521	0.0574233	0.921438	0.0574233
1671	0.980982	0.0574577	0.988606	0.0574577	0.985207	0.0574577	0.921377	0.0574577
1672	0.980981	0.0574921	0.988601	0.0574921	0.985204	0.0574921	0.921341	0.0574921
1673	0.980945	0.0575265	0.988595	0.0575265	0.985212	0.0575265	0.921292	0.0575265
1674	0.980956	0.0575609	0.988578	0.0575609	0.985209	0.0575609	0.921303	0.0575609
1675	0.980955	0.0575953	0.988585	0.0575953	0.985218	0.0575953	0.921326	0.0575953
1676	0.980967	0.0576296	0.988592	0.0576296	0.985215	0.0576296	0.921337	0.0576296
1677	0.980978	0.057664	0.988563	0.057664	0.985212	0.057664	0.921325	0.057664
1678	0.980989	0.0576984	0.98857	0.0576984	0.985221	0.0576984	0.921252	0.0576984
1679	0.980989	0.0577328	0.988565	0.0577328	0.985229	0.0577328	0.92124	0.0577328
1680	0.980965	0.0577672	0.988572	0.0577672	0.985238	0.0577672	0.921239	0.0577672
1681	0.980964	0.0578016	0.988555	0.0578016	0.985247	0.0578016	0.921226	0.0578016
1682	0.980963	0.057836	0.988549	0.057836	0.985256	0.057836	0.921214	0.057836
1683	0.980939	0.0578703	0.988544	0.0578703	0.985253	0.0578703	0.921177	0.0578703
1684	0.980938	0.0579047	0.988551	0.0579047	0.985261	0.0579047	0.921141	0.0579047
1685	0.980926	0.0579391	0.988558	0.0579391	0.98527	0.0579391	0.921129	0.0579391
1686	0.980925	0.0579735	0.988541	0.0579735	0.985267	0.0579735	0.921116	0.0579735
1687	0.980913	0.0580079	0.988548	0.0580079	0.985264	0.0580079	0.921056	0.0580079
1688	0.980924	0.0580423	0.988555	0.0580423	0.985261	0.0580423	0.921032	0.0580423
1689	0.980924	0.0580767	0.988526	0.0580767	0.985258	0.0580767	0.920996	0.0580767
1690	0.980911	0.058111	0.988521	0.058111	0.985255	0.058111	0.920983	0.058111
1691	0.980923	0.0581454	0.988528	0.0581454	0.985263	0.0581454	0.920947	0.0581454
1692	0.980934	0.0581798	0.988523	0.0581798	0.985248	0.0581798	0.920958	0.0581798
1693	0.980933	0.0582142	0.988529	0.0582142	0.985257	0.0582142	0.920946	0.0582142
1694	0.980933	0.0582486	0.988524	0.0582486	0.985254	0.0582486	0.920934	0.0582486
1695	0.980944	0.058283	0.988519	0.058283	0.985251	0.058283	0.920909	0.058283
1696	0.980944	0.0583173	0.988514	0.0583173	0.98526	0.0583173	0.920921	0.0583173
1697	0.980955	0.0583517	0.988509	0.0583517	0.985268	0.0583517	0.920908	0.0583517
1698	0.980954	0.0583861	0.988504	0.0583861	0.985277	0.0583861	0.92092	0.0583861
1699	0.980954	0.0584205	0.988499	0.0584205	0.985286	0.0584205	0.920907	0.0584205
1700	0.980953	0.0584549	0.988506	0.0584549	0.985283	0.0584549	0.920883	0.0584549
1701	0.980964	0.0584893	0.988501	0.0584893	0.985291	0.0584893	0.9208	0.0584893
1702	0.980952	0.0585237	0.988508	0.0585237	0.985288	0.0585237	0.9208	0.0585237
1703	0.980951	0.058558	0.988515	0.058558	0.985297	0.058558	0.920788	0.058558
1704	0.980939	0.0585924	0.988486	0.0585924	0.985282	0.0585924	0.920776	0.0585924
1705	0.98095	0.0586268	0.988493	0.0586268	0.985279	0.0586268	0.920775	0.0586268
1706	0.98095	0.0586612	0.988488	0.0586612	0.985276	0.0586612	0.920751	0.0586612
1707	0.980961	0.0586956	0.988495	0.0586956	0.985273	0.0586956	0.920704	0.0586956
1708	0.980972	0.05873	0.988478	0.05873	0.985269	0.05873	0.920657	0.05873
1709	0.980983	0.0587643	0.988461	0.0587643	0.985255	0.0587643	0.920645	0.0587643
1710	0.980994	0.0587987	0.988456	0.0587987	0.985263	0.0587987	0.920656	0.0587987
1711	0.980994	0.0588331	0.988451	0.0588331	0.985272	0.0588331	0.920609	0.0588331
1712	0.981005	0.0588675	0.988458	0.0588675	0.985269	0.0588675	0.920573	0.0588675
1713	0.981004	0.0589019	0.988453	0.0589019	0.985266	0.0589019	0.920573	0.0589019
1714	0.981015	0.0589363	0.988448	0.0589363	0.985274	0.0589363	0.920549	0.0589363
1715	0.980991	0.0589707	0.988443	0.0589707	0.985283	0.0589707	0.920502	0.0589707
1716	0.980979	0.059005	0.988427	0.059005	0.98528	0.059005	0.920386	0.059005
1717	0.980967	0.0590394	0.988433	0.0590394	0.985288	0.0590394	0.920362	0.0590394
1718	0.980978	0.0590738	0.988429	0.0590738	0.985274	0.0590738	0.920315	0.0590738
1719	0.980989	0.0591082	0.9884	0.0591082	0.985282	0.0591082	0.920315	0.0591082
1720	0.980989	0.0591426	0.988407	0.0591426	0.985279	0.0591426	0.920257	0.0591426
1721	0.980976	0.059177	0.988402	0.059177	0.985276	0.059177	0.920245	0.059177
1722	0.980987	0.0592113	0.988397	0.0592113	0.985273	0.0592113	0.920256	0.0592113
1723	0.980998	0.0592457	0.988392	0.0592457	0.985282	0.0592457	0.920245	0.0592457
1724	0.980998	0.0592801	0.988376	0.0592801	0.985279	0.0592801	0.920221	0.0592801
1725	0.980997	0.0593145	0.988371	0.0593145	0.985287	0.0593145	0.920244	0.0593145
1726	0.980997	0.0593489	0.988366	0.0593489	0.985272	0.0593489	0.920256	0.0593489
1727	0.981008	0.0593833	0.988361	0.0593833	0.985269	0.0593833	0.920198	0.0593833
1728	0.980984	0.0594177	0.988322	0.0594177	0.985266	0.0594177	0.920151	0.0594177
1729	0.980983	0.059452	0.988317	0.059452	0.985263	0.059452	0.920128	0.059452
1730	0.980994	0.0594864	0.988301	0.0594864	0.985272	0.0594864	0.92014	0.0594864
1731	0.981005	0.0595208	0.988296	0.0595208	0.985269	0.0595208	0.920093	0.0595208
1732	0.980982	0.0595552	0.988303	0.0595552	0.985277	0.0595552	0.920093	0.0595552
1733	0.98097	0.0595896	0.988309	0.0595896	0.985286	0.0595896	0.920093	0.0595896
1734	0.980981	0.059624	0.988305	0.059624	0.985294	0.059624	0.920082	0.059624
1735	0.980992	0.0596584	0.9883	0.0596584	0.985291	0.0596584	0.920047	0.0596584
1736	0.980979	0.0596927	0.988307	0.0596927	0.9853	0.0596927	0.920024	0.0596927
1737	0.980967	0.0597271	0.988302	0.0597271	0.985285	0.0597271	0.920012	0.0597271
1738	0.980967	0.0597615	0.988297	0.0597615	0.985282	0.0597615	0.920012	0.0597615
1739	0.980978	0.0597959	0.988281	0.0597959	0.985291	0.0597959	0.919989	0.0597959
1740	0.980977	0.0598303	0.988242	0.0598303	0.985288	0.0598303	0.920024	0.0598303
1741	0.980965	0.0598647	0.988237	0.0598647	0.985296	0.0598647	0.920024	0.0598647
1742	0.980953	0.059899	0.988244	0.059899	0.985304	0.059899	0.920012	0.059899
1743	0.980953	0.0599334	0.988227	0.0599334	0.985301	0.0599334	0.919966	0.0599334
1744	0.980952	0.0599678	0.988211	0.0599678	0.985287	0.0599678	0.919932	0.0599678
1745	0.980929	0.0600022	0.988195	0.0600022	0.985295	0.0600022	0.919955	0.0600022
1746	0.980917	0.0600366	0.988179	0.0600366	0.985292	0.0600366	0.919944	0.0600366
1747	0.980928	0.060071	0.988186	0.060071	0.985278	0.060071	0.919886	0.060071
1748	0.980938	0.0601054	0.988192	0.0601054	0.985286	0.0601054	0.919887	0.0601054
1749	0.980949	0.0601397	0.988199	0.0601397	0.985283	0.0601397	0.919875	0.0601397
1750	0.98096	0.0601741	0.988206	0.0601741	0.98528	0.0601741	0.919852	0.0601741
1751	0.980971	0.0602085	0.988213	0.0602085	0.985277	0.0602085	0.919818	0.0602085
1752	0.980971	0.0602429	0.988208	0.0602429	0.985263	0.0602429	0.919818	0.0602429
1753	0.98097	0.0602773	0.988203	0.0602773	0.98526	0.0602773	0.91983	0.0602773
1754	0.980969	0.0603117	0.98821	0.0603117	0.985268	0.0603117	0.91975	0.0603117
1755	0.98098	0.060346	0.988217	0.060346	0.985265	0.060346	0.919739	0.060346
1756	0.98098	0.0603804	0.988212	0.0603804	0.985262	0.0603804	0.919671	0.0603804
1757	0.980991	0.0604148	0.988219	0.0604148	0.985271	0.0604148	0.919659	0.0604148
1758	0.981001	0.0604492	0.988214	0.0604492	0.985279	0.0604492	0.919694	0.0604492
1759	0.981001	0.0604836	0.988221	0.0604836	0.985265	0.0604836	0.919603	0.0604836
1760	0.981	0.060518	0.988205	0.060518	0.985262	0.060518	0.91958	0.060518
1761	0.981	0.0605524	0.988211	0.0605524	0.98527	0.0605524	0.919547	0.0605524
1762	0.980976	0.0605867	0.988207	0.0605867	0.985267	0.0605867	0.919513	0.0605867
1763	0.980976	0.0606211	0.988202	0.0606211	0.985253	0.0606211	0.919456	0.0606211
1764	0.980975	0.0606555	0.988186	0.0606555	0.985238	0.0606555	0.919423	0.0606555
1765	0.980986	0.0606899	0.988193	0.0606899	0.985247	0.0606899	0.919355	0.0606899
1766	0.980985	0.0607243	0.988177	0.0607243	0.985255	0.0607243	0.919344	0.0607243
1767	0.980996	0.0607587	0.988183	0.0607587	0.985241	0.0607587	0.91931	0.0607587
1768	0.980996	0.0607931	0.988179	0.0607931	0.985238	0.0607931	0.919311	0.0607931
1769	0.980995	0.0608274	0.988163	0.0608274	0.985235	0.0608274	0.919311	0.0608274
1770	0.980995	0.0608618	0.988158	0.0608618	0.985232	0.0608618	0.919346	0.0608618
1771	0.981005	0.0608962	0.988165	0.0608962	0.98524	0.0608962	0.919312	0.0608962
1772	0.981016	0.0609306	0.988172	0.0609306	0.985226	0.0609306	0.919279	0.0609306
1773	0.981027	0.060965	0.988156	0.060965	0.9852	0.060965	0.919211	0.060965
1774	0.981026	0.0609994	0.98814	0.0609994	0.985209	0.0609994	0.919234	0.0609994
1775	0.981026	0.0610337	0.988147	0.0610337	0.985217	0.0610337	0.919212	0.0610337
1776	0.981036	0.0610681	0.988131	0.0610681	0.985225	0.0610681	0.919201	0.0610681
1777	0.981036	0.0611025	0.988137	0.0611025	0.985211	0.0611025	0.919191	0.0611025
1778	0.981046	0.0611369	0.988144	0.0611369	0.98522	0.0611369	0.919169	0.0611369
1779	0.981057	0.0611713	0.988128	0.0611713	0.985228	0.0611713	0.91918	0.0611713
1780	0.981068	0.0612057	0.988124	0.0612057	0.985225	0.0612057	0.919169	0.0612057
1781	0.981067	0.0612401	0.988097	0.0612401	0.985199	0.0612401	0.919192	0.0612401
1782	0.981066	0.0612744	0.988103	0.0612744	0.985197	0.0612744	0.919193	0.0612744
1783	0.981077	0.0613088	0.988088	0.0613088	0.985205	0.0613088	0.919182	0.0613088
1784	0.981088	0.0613432	0.988094	0.0613432	0.985213	0.0613432	0.919205	0.0613432
1785	0.981087	0.0613776	0.988079	0.0613776	0.985221	0.0613776	0.919194	0.0613776
1786	0.981064	0.061412	0.98804	0.061412	0.985219	0.061412	0.919172	0.061412
1787	0.981075	0.0614464	0.988047	0.0614464	0.985227	0.0614464	0.919139	0.0614464
1788	0.981074	0.0614807	0.988043	0.0614807	0.985235	0.0614807	0.919106	0.0614807
1789	0.981085	0.0615151	0.988049	0.0615151	0.985232	0.0615151	0.919084	0.0615151
1790	0.981084	0.0615495	0.988045	0.0615495	0.985229	0.0615495	0.919006	0.0615495
1791	0.981095	0.0615839	0.988052	0.0615839	0.985226	0.0615839	0.918974	0.0615839
1792	0.981094	0.0616183	0.988025	0.0616183	0.985235	0.0616183	0.918941	0.0616183
1793	0.981105	0.0616527	0.98802	0.0616527	0.985243	0.0616527	0.918964	0.0616527
1794	0.981115	0.0616871	0.987993	0.0616871	0.98524	0.0616871	0.918964	0.0616871
1795	0.981126	0.0617214	0.987989	0.0617214	0.985248	0.0617214	0.918954	0.0617214
1796	0.981136	0.0617558	0.987985	0.0617558	0.985245	0.0617558	0.918921	0.0617558
1797	0.981147	0.0617902	0.98798	0.0617902	0.985253	0.0617902	0.918932	0.0617902
1798	0.981135	0.0618246	0.987965	0.0618246	0.985262	0.0618246	0.918944	0.0618246
1799	0.981145	0.061859	0.987938	0.061859	0.98527	0.061859	0.9189	0.061859
1800	0.981145	0.0618934	0.987933	0.0618934	0.985245	0.0618934	0.918901	0.0618934
1801	0.981144	0.0619278	0.987918	0.0619278	0.985242	0.0619278	0.918902	0.0619278
1802	0.981143	0.0619621	0.987902	0.0619621	0.985239	0.0619621	0.918813	0.0619621
1803	0.981154	0.0619965	0.987898	0.0619965	0.985236	0.0619965	0.918825	0.0619965
1804	0.981142	0.0620309	0.987905	0.0620309	0.985222	0.0620309	0.918804	0.0620309
1805	0.981141	0.0620653	0.987856	0.0620653	0.98523	0.0620653	0.918793	0.0620653
1806	0.981152	0.0620997	0.987852	0.0620997	0.985227	0.0620997	0.918738	0.0620997
1807	0.981151	0.0621341	0.987847	0.0621341	0.985235	0.0621341	0.918739	0.0621341
1808	0.981162	0.0621684	0.987843	0.0621684	0.985221	0.0621684	0.918718	0.0621684
1809	0.981161	0.0622028	0.987839	0.0622028	0.985219	0.0622028	0.918696	0.0622028
1810	0.98116	0.0622372	0.987845	0.0622372	0.985205	0.0622372	0.918686	0.0622372
1811	0.981171	0.0622716	0.987841	0.0622716	0.985191	0.0622716	0.918654	0.0622716
1812	0.981181	0.062306	0.987826	0.062306	0.985199	0.062306	0.918654	0.062306
1813	0.981192	0.0623404	0.987832	0.0623404	0.985196	0.0623404	0.918655	0.0623404
1814	0.981191	0.0623748	0.987828	0.0623748	0.985204	0.0623748	0.918601	0.0623748
1815	0.981179	0.0624091	0.987802	0.0624091	0.985212	0.0624091	0.918601	0.0624091
1816	0.981168	0.0624435	0.987764	0.0624435	0.985198	0.0624435	0.918558	0.0624435
1817	0.981134	0.0624779	0.98776	0.0624779	0.985196	0.0624779	0.918548	0.0624779
1818	0.981133	0.0625123	0.987745	0.0625123	0.985193	0.0625123	0.918527	0.0625123
1819	0.981133	0.0625467	0.987741	0.0625467	0.98519	0.0625467	0.91855	0.0625467
1820	0.981132	0.0625811	0.987747	0.0625811	0.985198	0.0625811	0.918539	0.0625811
1821	0.981131	0.0626154	0.987732	0.0626154	0.985173	0.0626154	0.918518	0.0626154
1822	0.981142	0.0626498	0.987739	0.0626498	0.985159	0.0626498	0.918486	0.0626498
1823	0.981141	0.0626842	0.987746	0.0626842	0.985135	0.0626842	0.918421	0.0626842
1824	0.981141	0.0627186	0.987719	0.0627186	0.98511	0.0627186	0.9184	0.0627186
1825	0.98114	0.062753	0.987726	0.062753	0.985063	0.062753	0.918423	0.062753
1826	0.98115	0.0627874	0.987711	0.0627874	0.985071	0.0627874	0.918435	0.0627874
1827	0.981139	0.0628218	0.987718	0.0628218	0.985069	0.0628218	0.918403	0.0628218
1828	0.981149	0.0628561	0.987724	0.0628561	0.985055	0.0628561	0.918349	0.0628561
1829	0.981137	0.0628905	0.987709	0.0628905	0.985041	0.0628905	0.918317	0.0628905
1830	0.981148	0.0629249	0.987716	0.0629249	0.985006	0.0629249	0.918285	0.0629249
1831	0.981158	0.0629593	0.987723	0.0629593	0.985014	0.0629593	0.918264	0.0629593
1832	0.981157	0.0629937	0.987729	0.0629937	0.985	0.0629937	0.918254	0.0629937
1833	0.981135	0.0630281	0.987714	0.0630281	0.984976	0.0630281	0.918211	0.0630281
1834	0.981123	0.0630624	0.987699	0.0630624	0.984951	0.0630624	0.918212	0.0630624
1835	0.981134	0.0630968	0.987695	0.0630968	0.984937	0.0630968	0.918192	0.0630968
1836	0.981144	0.0631312	0.987691	0.0631312	0.984924	0.0631312	0.91816	0.0631312
1837	0.981132	0.0631656	0.987687	0.0631656	0.984921	0.0631656	0.918128	0.0631656
1838	0.981132	0.0632	0.987693	0.0632	0.984919	0.0632	0.918118	0.0632
1839	0.98111	0.0632344	0.9877	0.0632344	0.984916	0.0632344	0.91813	0.0632344
1840	0.981109	0.0632688	0.987707	0.0632688	0.984881	0.0632688	0.918153	0.0632688
1841	0.981119	0.0633031	0.987692	0.0633031	0.984867	0.0633031	0.918111	0.0633031
1842	0.981119	0.0633375	0.987677	0.0633375	0.984854	0.0633375	0.918112	0.0633375
1843	0.981118	0.0633719	0.987662	0.0633719	0.984862	0.0633719	0.918069	0.0633719
1844	0.981106	0.0634063	0.987668	0.0634063	0.984827	0.0634063	0.91807	0.0634063
1845	0.981106	0.0634407	0.987675	0.0634407	0.984835	0.0634407	0.918061	0.0634407
1846	0.981105	0.0634751	0.987682	0.0634751	0.9848	0.0634751	0.918062	0.0634751
1847	0.981094	0.0635095	0.987667	0.0635095	0.984775	0.0635095	0.918019	0.0635095
1848	0.981104	0.0635438	0.987662	0.0635438	0.984773	0.0635438	0.917955	0.0635438
1849	0.981114	0.0635782	0.987637	0.0635782	0.984716	0.0635782	0.917946	0.0635782
1850	0.981114	0.0636126	0.987633	0.0636126	0.984703	0.0636126	0.917947	0.0636126
1851	0.981092	0.063647	0.987628	0.063647	0.984711	0.063647	0.917916	0.063647
1852	0.981091	0.0636814	0.987624	0.0636814	0.984676	0.0636814	0.917884	0.0636814
1853	0.981101	0.0637158	0.98762	0.0637158	0.984641	0.0637158	0.917896	0.0637158
1854	0.981111	0.0637501	0.987616	0.0637501	0.984617	0.0637501	0.917843	0.0637501
1855	0.981111	0.0637845	0.987623	0.0637845	0.984615	0.0637845	0.917845	0.0637845
1856	0.98111	0.0638189	0.987608	0.0638189	0.984591	0.0638189	0.917856	0.0638189
1857	0.98111	0.0638533	0.987615	0.0638533	0.984577	0.0638533	0.917868	0.0638533
1858	0.98112	0.0638877	0.98761	0.0638877	0.984564	0.0638877	0.917805	0.0638877
1859	0.981119	0.0639221	0.987585	0.0639221	0.98454	0.0639221	0.917774	0.0639221
1860	0.981129	0.0639565	0.987592	0.0639565	0.984549	0.0639565	0.917743	0.0639565
1861	0.981139	0.0639908	0.987577	0.0639908	0.984535	0.0639908	0.917669	0.0639908
1862	0.981139	0.0640252	0.98754	0.0640252	0.984533	0.0640252	0.917681	0.0640252
1863	0.981127	0.0640596	0.987547	0.0640596	0.98452	0.0640596	0.917639	0.0640596
1864	0.981127	0.064094	0.987543	0.064094	0.984517	0.064094	0.917651	0.064094
1865	0.981126	0.0641284	0.987528	0.0641284	0.984515	0.0641284	0.91762	0.0641284
1866	0.981136	0.0641628	0.987524	0.0641628	0.984502	0.0641628	0.917589	0.0641628
1867	0.981125	0.0641971	0.98752	0.0641971	0.984499	0.0641971	0.917558	0.0641971
1868	0.981135	0.0642315	0.987495	0.0642315	0.984465	0.0642315	0.917506	0.0642315
1869	0.981145	0.0642659	0.987501	0.0642659	0.984441	0.0642659	0.917486	0.0642659
1870	0.981155	0.0643003	0.987455	0.0643003	0.984407	0.0643003	0.917402	0.0643003
1871	0.981155	0.0643347	0.987461	0.0643347	0.984383	0.0643347	0.917393	0.0643347
1872	0.981165	0.0643691	0.987468	0.0643691	0.984391	0.0643691	0.917373	0.0643691
1873	0.981153	0.0644035	0.987443	0.0644035	0.984389	0.0644035	0.917331	0.0644035
1874	0.981163	0.0644378	0.987417	0.0644378	0.984376	0.0644378	0.917311	0.0644378
1875	0.981152	0.0644722	0.987413	0.0644722	0.984363	0.0644722	0.917324	0.0644722
1876	0.981152	0.0645066	0.98742	0.0645066	0.984339	0.0645066	0.917304	0.0645066
1877	0.981162	0.064541	0.987406	0.064541	0.984326	0.064541	0.917241	0.064541
1878	0.981161	0.0645754	0.987402	0.0645754	0.984313	0.0645754	0.9172	0.0645754
1879	0.981171	0.0646098	0.987408	0.0646098	0.984268	0.0646098	0.91718	0.0646098
1880	0.981149	0.0646442	0.987394	0.0646442	0.984255	0.0646442	0.917171	0.0646442
1881	0.981138	0.0646785	0.98739	0.0646785	0.984232	0.0646785	0.917162	0.0646785
1882	0.981127	0.0647129	0.987365	0.0647129	0.98424	0.0647129	0.917132	0.0647129
1883	0.981126	0.0647473	0.987361	0.0647473	0.984227	0.0647473	0.917112	0.0647473
1884	0.981125	0.0647817	0.987336	0.0647817	0.984215	0.0647817	0.917092	0.0647817
1885	0.981135	0.0648161	0.987321	0.0648161	0.984159	0.0648161	0.917094	0.0648161
1886	0.981124	0.0648505	0.987328	0.0648505	0.984125	0.0648505	0.917063	0.0648505
1887	0.981134	0.0648848	0.987324	0.0648848	0.984081	0.0648848	0.917054	0.0648848
1888	0.981144	0.0649192	0.98732	0.0649192	0.984068	0.0649192	0.917014	0.0649192
1889	0.981154	0.0649536	0.987327	0.0649536	0.984055	0.0649536	0.916994	0.0649536
1890	0.981154	0.064988	0.987312	0.064988	0.984032	0.064988	0.916974	0.064988
1891	0.981164	0.0650224	0.987308	0.0650224	0.98403	0.0650224	0.916965	0.0650224
1892	0.981163	0.0650568	0.987283	0.0650568	0.984017	0.0650568	0.916935	0.0650568
1893	0.981152	0.0650912	0.987269	0.0650912	0.984015	0.0650912	0.916905	0.0650912
1894	0.981151	0.0651255	0.987276	0.0651255	0.983971	0.0651255	0.916886	0.0651255
1895	0.981161	0.0651599	0.987282	0.0651599	0.983947	0.0651599	0.916887	0.0651599
1896	0.981171	0.0651943	0.987279	0.0651943	0.983882	0.0651943	0.916868	0.0651943
1897	0.981181	0.0652287	0.987275	0.0652287	0.983869	0.0652287	0.91687	0.0652287
1898	0.981159	0.0652631	0.987271	0.0652631	0.983794	0.0652631	0.916882	0.0652631
1899	0.981159	0.0652975	0.987257	0.0652975	0.983781	0.0652975	0.916905	0.0652975
1900	0.981158	0.0653318	0.987253	0.0653318	0.983748	0.0653318	0.916906	0.0653318
1901	0.981147	0.0653662	0.987259	0.0653662	0.983725	0.0653662	0.916813	0.0653662
1902	0.981146	0.0654006	0.987245	0.0654006	0.983691	0.0654006	0.916794	0.0654006
1903	0.981146	0.065435	0.987231	0.065435	0.983679	0.065435	0.916701	0.065435
1904	0.981135	0.0654694	0.987238	0.0654694	0.983656	0.0654694	0.916661	0.0654694
1905	0.981134	0.0655038	0.987244	0.0655038	0.983654	0.0655038	0.916662	0.0655038
1906	0.981144	0.0655382	0.98724	0.0655382	0.983631	0.0655382	0.916654	0.0655382
1907	0.981122	0.0655725	0.987205	0.0655725	0.983608	0.0655725	0.916613	0.0655725
1908	0.981122	0.0656069	0.987201	0.0656069	0.983596	0.0656069	0.916573	0.0656069
1909	0.981121	0.0656413	0.987198	0.0656413	0.983583	0.0656413	0.916544	0.0656413
1910	0.98111	0.0656757	0.987204	0.0656757	0.98355	0.0656757	0.916493	0.0656757
1911	0.98111	0.0657101	0.98718	0.0657101	0.983538	0.0657101	0.916453	0.0657101
1912	0.981099	0.0657445	0.987176	0.0657445	0.983525	0.0657445	0.916444	0.0657445
1913	0.981108	0.0657789	0.987162	0.0657789	0.983503	0.0657789	0.916436	0.0657789
1914	0.981097	0.0658132	0.987147	0.0658132	0.983511	0.0658132	0.916427	0.0658132
1915	0.981107	0.0658476	0.987133	0.0658476	0.983509	0.0658476	0.916377	0.0658476
1916	0.981086	0.065882	0.987109	0.065882	0.983518	0.065882	0.916316	0.065882
1917	0.981085	0.0659164	0.987115	0.0659164	0.983474	0.0659164	0.916287	0.0659164
1918	0.981095	0.0659508	0.987112	0.0659508	0.983473	0.0659508	0.916247	0.0659508
1919	0.981105	0.0659852	0.987108	0.0659852	0.983481	0.0659852	0.916228	0.0659852
1920	0.981104	0.0660195	0.987115	0.0660195	0.983459	0.0660195	0.916115	0.0660195
1921	0.981114	0.0660539	0.987121	0.0660539	0.983457	0.0660539	0.916065	0.0660539
1922	0.981124	0.0660883	0.987107	0.0660883	0.983434	0.0660883	0.916026	0.0660883
1923	0.981134	0.0661227	0.987093	0.0661227	0.983401	0.0661227	0.915955	0.0661227
1924	0.981144	0.0661571	0.9871	0.0661571	0.983389	0.0661571	0.915926	0.0661571
1925	0.981133	0.0661915	0.987107	0.0661915	0.983366	0.0661915	0.915897	0.0661915
1926	0.981132	0.0662259	0.987113	0.0662259	0.983354	0.0662259	0.915899	0.0662259
1927	0.981121	0.0662602	0.987099	0.0662602	0.983353	0.0662602	0.91587	0.0662602
1928	0.981131	0.0662946	0.987075	0.0662946	0.983351	0.0662946	0.915872	0.0662946
1929	0.981141	0.066329	0.987082	0.066329	0.983328	0.066329	0.915823	0.066329
1930	0.98114	0.0663634	0.987078	0.0663634	0.983327	0.0663634	0.915794	0.0663634
1931	0.98115	0.0663978	0.987074	0.0663978	0.983294	0.0663978	0.915775	0.0663978
1932	0.981149	0.0664322	0.98706	0.0664322	0.983282	0.0664322	0.915808	0.0664322
1933	0.981159	0.0664665	0.987057	0.0664665	0.983249	0.0664665	0.91579	0.0664665
1934	0.981169	0.0665009	0.987063	0.0665009	0.983237	0.0665009	0.915802	0.0665009
1935	0.981147	0.0665353	0.98707	0.0665353	0.983225	0.0665353	0.915773	0.0665353
1936	0.981147	0.0665697	0.987066	0.0665697	0.983213	0.0665697	0.915755	0.0665697
1937	0.981157	0.0666041	0.987063	0.0666041	0.983211	0.0666041	0.915695	0.0666041
1938	0.981156	0.0666385	0.987069	0.0666385	0.983179	0.0666385	0.915636	0.0666385
1939	0.981145	0.0666729	0.987066	0.0666729	0.983187	0.0666729	0.915597	0.0666729
1940	0.981134	0.0667072	0.987072	0.0667072	0.983155	0.0667072	0.915588	0.0667072
1941	0.981144	0.0667416	0.987069	0.0667416	0.983163	0.0667416	0.915519	0.0667416
1942	0.981154	0.066776	0.987065	0.066776	0.983162	0.066776	0.9155	0.066776
1943	0.981163	0.0668104	0.987072	0.0668104	0.98314	0.0668104	0.915482	0.0668104
1944	0.981173	0.0668448	0.987068	0.0668448	0.983128	0.0668448	0.915505	0.0668448
1945	0.981172	0.0668792	0.987064	0.0668792	0.983126	0.0668792	0.915507	0.0668792
1946	0.981182	0.0669135	0.987071	0.0669135	0.983104	0.0669135	0.915438	0.0669135
1947	0.981192	0.0669479	0.987067	0.0669479	0.983072	0.0669479	0.91544	0.0669479
1948	0.981191	0.0669823	0.987064	0.0669823	0.98306	0.0669823	0.915453	0.0669823
1949	0.981201	0.0670167	0.98707	0.0670167	0.983017	0.0670167	0.915414	0.0670167
1950	0.9812	0.0670511	0.987077	0.0670511	0.982985	0.0670511	0.915406	0.0670511
1951	0.98121	0.0670855	0.987084	0.0670855	0.982953	0.0670855	0.915398	0.0670855
1952	0.981219	0.0671199	0.98707	0.0671199	0.982931	0.0671199	0.915308	0.0671199
1953	0.981219	0.0671542	0.987076	0.0671542	0.982888	0.0671542	0.9153	0.0671542
1954	0.981198	0.0671886	0.987083	0.0671886	0.982866	0.0671886	0.915252	0.0671886
1955	0.981197	0.067223	0.987069	0.067223	0.982834	0.067223	0.915223	0.067223
1956	0.981197	0.0672574	0.987076	0.0672574	0.982832	0.0672574	0.915205	0.0672574
1957	0.981206	0.0672918	0.987072	0.0672918	0.9828	0.0672918	0.915208	0.0672918
1958	0.981216	0.0673262	0.987079	0.0673262	0.982789	0.0673262	0.915169	0.0673262
1959	0.981215	0.0673606	0.987065	0.0673606	0.982757	0.0673606	0.915162	0.0673606
1960	0.981214	0.0673949	0.987051	0.0673949	0.982745	0.0673949	0.915185	0.0673949
1961	0.981224	0.0674293	0.987048	0.0674293	0.982744	0.0674293	0.915105	0.0674293
1962	0.981234	0.0674637	0.987044	0.0674637	0.982742	0.0674637	0.915108	0.0674637
1963	0.981223	0.0674981	0.98703	0.0674981	0.982721	0.0674981	0.9151	0.0674981
1964	0.981232	0.0675325	0.987037	0.0675325	0.982719	0.0675325	0.915052	0.0675325
1965	0.981191	0.0675669	0.987033	0.0675669	0.982708	0.0675669	0.915034	0.0675669
1966	0.981201	0.0676012	0.98703	0.0676012	0.982686	0.0676012	0.915026	0.0676012
1967	0.98119	0.0676356	0.987036	0.0676356	0.982695	0.0676356	0.915008	0.0676356
1968	0.981189	0.06767	0.987012	0.06767	0.982673	0.06767	0.915021	0.06767
1969	0.981189	0.0677044	0.987009	0.0677044	0.982631	0.0677044	0.914983	0.0677044
1970	0.981188	0.0677388	0.987005	0.0677388	0.982599	0.0677388	0.914904	0.0677388
1971	0.981198	0.0677732	0.986992	0.0677732	0.982567	0.0677732	0.914856	0.0677732
1972	0.981197	0.0678076	0.986998	0.0678076	0.982556	0.0678076	0.914849	0.0678076
1973	0.981186	0.0678419	0.986995	0.0678419	0.982555	0.0678419	0.914851	0.0678419
1974	0.981196	0.0678763	0.986981	0.0678763	0.982543	0.0678763	0.914834	0.0678763
1975	0.981205	0.0679107	0.986967	0.0679107	0.982542	0.0679107	0.914816	0.0679107
1976	0.981215	0.0679451	0.986943	0.0679451	0.982551	0.0679451	0.914819	0.0679451
1977	0.981204	0.0679795	0.98693	0.0679795	0.982549	0.0679795	0.914831	0.0679795
1978	0.981214	0.0680139	0.986916	0.0680139	0.982528	0.0680139	0.914783	0.0680139
1979	0.981213	0.0680482	0.986893	0.0680482	0.982537	0.0680482	0.914756	0.0680482
1980	0.981212	0.0680826	0.986899	0.0680826	0.982536	0.0680826	0.914718	0.0680826
1981	0.981222	0.068117	0.986906	0.068117	0.982514	0.068117	0.91466	0.068117
1982	0.981231	0.0681514	0.986912	0.0681514	0.982493	0.0681514	0.914622	0.0681514
1983	0.981241	0.0681858	0.986909	0.0681858	0.982471	0.0681858	0.914615	0.0681858
1984	0.98125	0.0682202	0.986905	0.0682202	0.98245	0.0682202	0.914517	0.0682202
1985	0.98125	0.0682546	0.986902	0.0682546	0.982459	0.0682546	0.914459	0.0682546
1986	0.981259	0.0682889	0.986888	0.0682889	0.982447	0.0682889	0.914392	0.0682889
1987	0.981268	0.0683233	0.986855	0.0683233	0.982456	0.0683233	0.914384	0.0683233
1988	0.981268	0.0683577	0.986851	0.0683577	0.982445	0.0683577	0.914397	0.0683577
1989	0.981267	0.0683921	0.986848	0.0683921	0.982454	0.0683921	0.91436	0.0683921
1990	0.981236	0.0684265	0.986854	0.0684265	0.982432	0.0684265	0.914292	0.0684265
1991	0.981246	0.0684609	0.986851	0.0684609	0.982441	0.0684609	0.914255	0.0684609
1992	0.981245	0.0684953	0.986827	0.0684953	0.9824	0.0684953	0.914208	0.0684953
1993	0.981255	0.0685296	0.986824	0.0685296	0.982399	0.0685296	0.91412	0.0685296
1994	0.981254	0.068564	0.986831	0.068564	0.982377	0.068564	0.914143	0.068564
1995	0.981263	0.0685984	0.986827	0.0685984	0.982356	0.0685984	0.914096	0.0685984
1996	0.981273	0.0686328	0.986834	0.0686328	0.982325	0.0686328	0.914059	0.0686328
1997	0.981282	0.0686672	0.98684	0.0686672	0.982284	0.0686672	0.914052	0.0686672
1998	0.981291	0.0687016	0.986837	0.0687016	0.982272	0.0687016	0.914045	0.0687016
[truncated: 27,084 more rows]

## Sheet: Figure 2B
	Casanovo_precision	Casanovo_coverage	Casanovo_bm_precision	Casanovo_bm_coverage	PointNovo_precision	PointNovo_coverage	DeepNovo_precision	DeepNovo_coverage	Novor_precision	Novor_coverage	Casanovo_bm_mz_filter_precision	Casanovo_bm_mz_filter_coverage	Casanovo_mz_filter_precision	Casanovo_mz_filter_coverage
0	1	4.50429e-07	1	4.50429e-07	1	4.50429e-07	1	4.50429e-07	1	4.50429e-07	0.759683	0.701402	0.799115	0.963186
1	0.960784	2.29719e-05	1	2.29719e-05	1	2.29719e-05	1	2.29719e-05	0.941176	2.29719e-05
2	0.970297	4.54933e-05	0.990099	4.54933e-05	1	4.54933e-05	1	4.54933e-05	0.940594	4.54933e-05
3	0.97351	6.80148e-05	0.980132	6.80148e-05	0.993377	6.80148e-05	1	6.80148e-05	0.927152	6.80148e-05
4	0.9801	9.05363e-05	0.975124	9.05363e-05	0.995025	9.05363e-05	1	9.05363e-05	0.930348	9.05363e-05
5	0.984064	0.000113058	0.98008	0.000113058	0.996016	0.000113058	1	0.000113058	0.936255	0.000113058
6	0.980066	0.000135579	0.983389	0.000135579	0.993355	0.000135579	1	0.000135579	0.92691	0.000135579
7	0.980057	0.000158101	0.97151	0.000158101	0.994302	0.000158101	1	0.000158101	0.928775	0.000158101
8	0.982544	0.000180622	0.970075	0.000180622	0.995012	0.000180622	1	0.000180622	0.930175	0.000180622
9	0.984479	0.000203144	0.971175	0.000203144	0.995565	0.000203144	1	0.000203144	0.937916	0.000203144
10	0.986028	0.000225665	0.964072	0.000225665	0.994012	0.000225665	1	0.000225665	0.94012	0.000225665
11	0.985481	0.000248186	0.967332	0.000248186	0.994555	0.000248186	1	0.000248186	0.941924	0.000248186
12	0.983361	0.000270708	0.97005	0.000270708	0.995008	0.000270708	1	0.000270708	0.936772	0.000270708
13	0.984639	0.000293229	0.970814	0.000293229	0.995392	0.000293229	0.998464	0.000293229	0.933948	0.000293229
14	0.985735	0.000315751	0.970043	0.000315751	0.99572	0.000315751	0.998573	0.000315751	0.927247	0.000315751
15	0.986684	0.000338272	0.970706	0.000338272	0.996005	0.000338272	0.998668	0.000338272	0.930759	0.000338272
16	0.987516	0.000360794	0.970037	0.000360794	0.996255	0.000360794	0.998752	0.000360794	0.933833	0.000360794
17	0.988249	0.000383315	0.970623	0.000383315	0.994125	0.000383315	0.998825	0.000383315	0.934195	0.000383315
18	0.988901	0.000405837	0.970033	0.000405837	0.994451	0.000405837	0.99889	0.000405837	0.935627	0.000405837
19	0.989485	0.000428358	0.971609	0.000428358	0.994742	0.000428358	0.998948	0.000428358	0.93796	0.000428358
20	0.99001	0.00045088	0.969031	0.00045088	0.994006	0.00045088	0.999001	0.00045088	0.938062	0.00045088
21	0.990485	0.000473401	0.969553	0.000473401	0.991437	0.000473401	0.999049	0.000473401	0.941009	0.000473401
22	0.990917	0.000495922	0.969119	0.000495922	0.990917	0.000495922	0.999092	0.000495922	0.943688	0.000495922
23	0.990443	0.000518444	0.966985	0.000518444	0.990443	0.000518444	0.999131	0.000518444	0.945265	0.000518444
24	0.990008	0.000540965	0.966694	0.000540965	0.990841	0.000540965	0.999167	0.000540965	0.945046	0.000540965
25	0.990408	0.000563487	0.968026	0.000563487	0.991207	0.000563487	0.999201	0.000563487	0.945643	0.000563487
26	0.990776	0.000586008	0.968486	0.000586008	0.990776	0.000586008	0.997694	0.000586008	0.946195	0.000586008
27	0.991118	0.00060853	0.967432	0.00060853	0.990377	0.00060853	0.997779	0.00060853	0.947446	0.00060853
28	0.990007	0.000631051	0.965739	0.000631051	0.989293	0.000631051	0.997145	0.000631051	0.949322	0.000631051
29	0.989662	0.000653573	0.965541	0.000653573	0.989662	0.000653573	0.995865	0.000653573	0.948312	0.000653573
30	0.990007	0.000676094	0.966023	0.000676094	0.990007	0.000676094	0.996003	0.000676094	0.946702	0.000676094
31	0.990329	0.000698616	0.965828	0.000698616	0.990329	0.000698616	0.996132	0.000698616	0.945197	0.000698616
32	0.990006	0.000721137	0.966896	0.000721137	0.990006	0.000721137	0.996252	0.000721137	0.94441	0.000721137
33	0.990309	0.000743659	0.965475	0.000743659	0.990309	0.000743659	0.99576	0.000743659	0.945488	0.000743659
34	0.990594	0.00076618	0.96649	0.00076618	0.990594	0.00076618	0.995297	0.00076618	0.945914	0.00076618
35	0.98972	0.000788701	0.966305	0.000788701	0.990291	0.000788701	0.995431	0.000788701	0.945174	0.000788701
36	0.990006	0.000811223	0.965019	0.000811223	0.990006	0.000811223	0.995558	0.000811223	0.942254	0.000811223
37	0.989735	0.000833744	0.965424	0.000833744	0.990276	0.000833744	0.994598	0.000833744	0.941113	0.000833744
38	0.990005	0.000856266	0.965281	0.000856266	0.989479	0.000856266	0.994214	0.000856266	0.94161	0.000856266
39	0.990261	0.000878787	0.965659	0.000878787	0.989236	0.000878787	0.994362	0.000878787	0.941568	0.000878787
40	0.990005	0.000901309	0.964018	0.000901309	0.989005	0.000901309	0.994003	0.000901309	0.94053	0.000901309
41	0.989761	0.00092383	0.964408	0.00092383	0.989274	0.00092383	0.994149	0.00092383	0.940029	0.00092383
42	0.990005	0.000946352	0.961447	0.000946352	0.989529	0.000946352	0.993812	0.000946352	0.938601	0.000946352
43	0.990237	0.000968873	0.961878	0.000968873	0.989772	0.000968873	0.993956	0.000968873	0.937703	0.000968873
44	0.989096	0.000991395	0.960927	0.000991395	0.990005	0.000991395	0.993639	0.000991395	0.936393	0.000991395
45	0.989338	0.00101392	0.961795	0.00101392	0.989782	0.00101392	0.993781	0.00101392	0.936917	0.00101392
46	0.989135	0.00103644	0.961756	0.00103644	0.990004	0.00103644	0.993481	0.00103644	0.936984	0.00103644
47	0.989366	0.00105896	0.960868	0.00105896	0.989366	0.00105896	0.992344	0.00105896	0.937048	0.00105896
48	0.989588	0.00108148	0.959184	0.00108148	0.989588	0.00108148	0.992503	0.00108148	0.937526	0.00108148
49	0.989392	0.001104	0.959608	0.001104	0.988984	0.001104	0.992656	0.001104	0.936353	0.001104
50	0.989604	0.00112652	0.960016	0.00112652	0.989204	0.00112652	0.992803	0.00112652	0.936026	0.00112652
51	0.989808	0.00114904	0.9608	0.00114904	0.989416	0.00114904	0.991768	0.00114904	0.935711	0.00114904
52	0.989619	0.00117157	0.959631	0.00117157	0.98885	0.00117157	0.991157	0.00117157	0.933103	0.00117157
53	0.989438	0.00119409	0.959261	0.00119409	0.989061	0.00119409	0.99057	0.00119409	0.930969	0.00119409
54	0.989633	0.00121661	0.959645	0.00121661	0.988523	0.00121661	0.990744	0.00121661	0.929656	0.00121661
55	0.989458	0.00123913	0.959288	0.00123913	0.988368	0.00123913	0.990912	0.00123913	0.930571	0.00123913
56	0.989647	0.00126165	0.959657	0.00126165	0.988576	0.00126165	0.991075	0.00126165	0.931453	0.00126165
57	0.989477	0.00128417	0.959663	0.00128417	0.988425	0.00128417	0.991231	0.00128417	0.931252	0.00128417
58	0.989659	0.00130669	0.960014	0.00130669	0.988625	0.00130669	0.990693	0.00130669	0.932437	0.00130669
59	0.989495	0.00132922	0.960014	0.00132922	0.988817	0.00132922	0.990512	0.00132922	0.933243	0.00132922
60	0.98967	0.00135174	0.959347	0.00135174	0.989004	0.00135174	0.99067	0.00135174	0.934355	0.00135174
61	0.989839	0.00137426	0.959685	0.00137426	0.989184	0.00137426	0.990823	0.00137426	0.933137	0.00137426
62	0.989358	0.00139678	0.959368	0.00139678	0.989358	0.00139678	0.990971	0.00139678	0.933247	0.00139678
63	0.98921	0.0014193	0.959695	0.0014193	0.98921	0.0014193	0.990479	0.0014193	0.934307	0.0014193
64	0.989378	0.00144182	0.960012	0.00144182	0.989066	0.00144182	0.990316	0.00144182	0.935333	0.00144182
65	0.989542	0.00146435	0.960627	0.00146435	0.989234	0.00146435	0.990464	0.00146435	0.936327	0.00146435
66	0.9897	0.00148687	0.961224	0.00148687	0.989397	0.00148687	0.990306	0.00148687	0.936686	0.00148687
67	0.989854	0.00150939	0.96031	0.00150939	0.989257	0.00150939	0.989854	0.00150939	0.937332	0.00150939
68	0.989415	0.00153191	0.9606	0.00153191	0.989415	0.00153191	0.989415	0.00153191	0.937077	0.00153191
69	0.989568	0.00155443	0.960301	0.00155443	0.988989	0.00155443	0.989568	0.00155443	0.93683	0.00155443
70	0.989717	0.00157695	0.960011	0.00157695	0.98886	0.00157695	0.98886	0.00157695	0.936304	0.00157695
71	0.98958	0.00159947	0.960293	0.00159947	0.988736	0.00159947	0.988736	0.00159947	0.936074	0.00159947
72	0.989725	0.001622	0.960567	0.001622	0.988614	0.001622	0.988614	0.001622	0.936129	0.001622
73	0.989866	0.00164452	0.960559	0.00164452	0.988496	0.00164452	0.98877	0.00164452	0.935908	0.00164452
74	0.989733	0.00166704	0.960821	0.00166704	0.988652	0.00166704	0.988922	0.00166704	0.935693	0.00166704
75	0.989869	0.00168956	0.96081	0.00168956	0.988803	0.00168956	0.988803	0.00168956	0.935484	0.00168956
76	0.98974	0.00171208	0.9608	0.00171208	0.988687	0.00171208	0.98895	0.00171208	0.935543	0.00171208
77	0.989873	0.0017346	0.960789	0.0017346	0.988574	0.0017346	0.988834	0.0017346	0.935601	0.0017346
78	0.989746	0.00175712	0.960779	0.00175712	0.988721	0.00175712	0.988977	0.00175712	0.93617	0.00175712
79	0.989623	0.00177965	0.961276	0.00177965	0.988864	0.00177965	0.988864	0.00177965	0.936978	0.00177965
80	0.989003	0.00180217	0.96176	0.00180217	0.989003	0.00180217	0.989003	0.00180217	0.937766	0.00180217
81	0.988892	0.00182469	0.961738	0.00182469	0.989138	0.00182469	0.988645	0.00182469	0.937793	0.00182469
82	0.989027	0.00184721	0.96196	0.00184721	0.989027	0.00184721	0.988783	0.00184721	0.938552	0.00184721
83	0.988918	0.00186973	0.962178	0.00186973	0.988918	0.00186973	0.988918	0.00186973	0.939292	0.00186973
84	0.988812	0.00189225	0.96239	0.00189225	0.988812	0.00189225	0.988812	0.00189225	0.940014	0.00189225
85	0.988944	0.00191477	0.962597	0.00191477	0.988709	0.00191477	0.988944	0.00191477	0.940485	0.00191477
86	0.989072	0.0019373	0.962799	0.0019373	0.988607	0.0019373	0.98884	0.0019373	0.940944	0.0019373
87	0.988968	0.00195982	0.962997	0.00195982	0.988738	0.00195982	0.988508	0.00195982	0.941623	0.00195982
88	0.989093	0.00198234	0.96319	0.00198234	0.988866	0.00198234	0.988412	0.00198234	0.942059	0.00198234
89	0.988991	0.00200486	0.963604	0.00200486	0.988991	0.00200486	0.988317	0.00200486	0.942485	0.00200486
90	0.988891	0.00202738	0.963786	0.00202738	0.989114	0.00202738	0.988225	0.00202738	0.942902	0.00202738
91	0.988354	0.0020499	0.963525	0.0020499	0.989013	0.0020499	0.988134	0.0020499	0.94265	0.0020499
92	0.988263	0.00207242	0.963921	0.00207242	0.988915	0.00207242	0.988046	0.00207242	0.943056	0.00207242
93	0.98839	0.00209495	0.964309	0.00209495	0.989035	0.00209495	0.98796	0.00209495	0.943453	0.00209495
94	0.988088	0.00211747	0.964476	0.00211747	0.989151	0.00211747	0.988088	0.00211747	0.943842	0.00211747
95	0.988003	0.00213999	0.96485	0.00213999	0.989265	0.00213999	0.988003	0.00213999	0.944433	0.00213999
96	0.987711	0.00216251	0.965216	0.00216251	0.989377	0.00216251	0.987919	0.00216251	0.944178	0.00216251
97	0.987838	0.00218503	0.965574	0.00218503	0.989487	0.00218503	0.988044	0.00218503	0.944341	0.00218503
98	0.987554	0.00220755	0.965721	0.00220755	0.989594	0.00220755	0.988166	0.00220755	0.944297	0.00220755
99	0.987477	0.00223007	0.966067	0.00223007	0.989699	0.00223007	0.988285	0.00223007	0.943446	0.00223007
100	0.987403	0.0022526	0.966407	0.0022526	0.989802	0.0022526	0.988202	0.0022526	0.942811	0.0022526
101	0.987329	0.00227512	0.966541	0.00227512	0.989705	0.00227512	0.988319	0.00227512	0.942388	0.00227512
102	0.987257	0.00229764	0.966673	0.00229764	0.989806	0.00229764	0.988238	0.00229764	0.941776	0.00229764
103	0.987381	0.00232016	0.966997	0.00232016	0.989711	0.00232016	0.987964	0.00232016	0.941176	0.00232016
104	0.987502	0.00234268	0.967122	0.00234268	0.989617	0.00234268	0.987887	0.00234268	0.941742	0.00234268
105	0.987431	0.0023652	0.967435	0.0023652	0.989716	0.0023652	0.987431	0.0023652	0.942297	0.0023652
106	0.987361	0.00238772	0.967553	0.00238772	0.989625	0.00238772	0.987361	0.00238772	0.942464	0.00238772
107	0.987479	0.00241025	0.967856	0.00241025	0.989535	0.00241025	0.987479	0.00241025	0.942628	0.00241025
108	0.987595	0.00243277	0.968154	0.00243277	0.989446	0.00243277	0.987225	0.00243277	0.942974	0.00243277
109	0.987709	0.00245529	0.968446	0.00245529	0.98936	0.00245529	0.987342	0.00245529	0.94313	0.00245529
110	0.98782	0.00247781	0.968551	0.00247781	0.989456	0.00247781	0.987457	0.00247781	0.943647	0.00247781
111	0.98775	0.00250033	0.968654	0.00250033	0.989551	0.00250033	0.98739	0.00250033	0.943974	0.00250033
112	0.987859	0.00252285	0.968577	0.00252285	0.989288	0.00252285	0.987324	0.00252285	0.94376	0.00252285
113	0.987967	0.00254538	0.968855	0.00254538	0.989382	0.00254538	0.987082	0.00254538	0.943904	0.00254538
114	0.987897	0.0025679	0.968602	0.0025679	0.989125	0.0025679	0.987195	0.0025679	0.943869	0.0025679
115	0.987828	0.00259042	0.968701	0.00259042	0.989219	0.00259042	0.987307	0.00259042	0.943836	0.00259042
116	0.987761	0.00261294	0.968971	0.00261294	0.98914	0.00261294	0.987071	0.00261294	0.944148	0.00261294
117	0.987694	0.00263546	0.969236	0.00263546	0.989233	0.00263546	0.987011	0.00263546	0.94377	0.00263546
118	0.987799	0.00265798	0.969158	0.00265798	0.989324	0.00265798	0.987121	0.00265798	0.943908	0.00265798
119	0.987901	0.0026805	0.969249	0.0026805	0.989414	0.0026805	0.987061	0.0026805	0.943707	0.0026805
120	0.988002	0.00270303	0.969505	0.00270303	0.989335	0.00270303	0.987169	0.00270303	0.944009	0.00270303
121	0.988101	0.00272555	0.969592	0.00272555	0.989423	0.00272555	0.98711	0.00272555	0.943811	0.00272555
122	0.988035	0.00274807	0.969677	0.00274807	0.989346	0.00274807	0.987215	0.00274807	0.94378	0.00274807
123	0.987969	0.00277059	0.969598	0.00277059	0.989433	0.00277059	0.987319	0.00277059	0.943424	0.00277059
124	0.987905	0.00279311	0.969844	0.00279311	0.989518	0.00279311	0.98726	0.00279311	0.943074	0.00279311
125	0.988002	0.00281563	0.970085	0.00281563	0.989602	0.00281563	0.987362	0.00281563	0.943529	0.00281563
126	0.988097	0.00283815	0.970163	0.00283815	0.989684	0.00283815	0.987462	0.00283815	0.943818	0.00283815
127	0.988191	0.00286068	0.970241	0.00286068	0.989765	0.00286068	0.987561	0.00286068	0.943946	0.00286068
128	0.988127	0.0028832	0.970473	0.0028832	0.989845	0.0028832	0.987658	0.0028832	0.943759	0.0028832
129	0.988219	0.00290572	0.970702	0.00290572	0.989769	0.00290572	0.987444	0.00290572	0.94404	0.00290572
130	0.988156	0.00292824	0.97062	0.00292824	0.989848	0.00292824	0.987387	0.00292824	0.944316	0.00292824
131	0.988246	0.00295076	0.970844	0.00295076	0.989925	0.00295076	0.987178	0.00295076	0.944741	0.00295076
132	0.988335	0.00297328	0.971065	0.00297328	0.989699	0.00297328	0.987275	0.00297328	0.944402	0.00297328
133	0.988122	0.0029958	0.971283	0.0029958	0.989776	0.0029958	0.98707	0.0029958	0.944219	0.0029958
134	0.988211	0.00301833	0.971497	0.00301833	0.989852	0.00301833	0.987017	0.00301833	0.944337	0.00301833
135	0.988298	0.00304085	0.971708	0.00304085	0.989779	0.00304085	0.987113	0.00304085	0.94386	0.00304085
136	0.988384	0.00306337	0.971475	0.00306337	0.989854	0.00306337	0.987061	0.00306337	0.943979	0.00306337
137	0.988323	0.00308589	0.971537	0.00308589	0.989783	0.00308589	0.987009	0.00308589	0.944242	0.00308589
138	0.988407	0.00310841	0.971743	0.00310841	0.989857	0.00310841	0.987103	0.00310841	0.944501	0.00310841
139	0.988491	0.00313093	0.971946	0.00313093	0.98993	0.00313093	0.987196	0.00313093	0.944756	0.00313093
140	0.988145	0.00315345	0.972147	0.00315345	0.990001	0.00315345	0.987002	0.00315345	0.944579	0.00315345
141	0.987945	0.00317598	0.972203	0.00317598	0.990072	0.00317598	0.987094	0.00317598	0.944547	0.00317598
142	0.98803	0.0031985	0.972398	0.0031985	0.989861	0.0031985	0.987185	0.0031985	0.944515	0.0031985
143	0.987834	0.00322102	0.972312	0.00322102	0.989792	0.00322102	0.987135	0.00322102	0.944204	0.00322102
144	0.987779	0.00324354	0.972504	0.00324354	0.989863	0.00324354	0.987085	0.00324354	0.944174	0.00324354
145	0.987864	0.00326606	0.972693	0.00326606	0.989932	0.00326606	0.987174	0.00326606	0.944284	0.00326606
146	0.987947	0.00328858	0.97288	0.00328858	0.989864	0.00328858	0.987262	0.00328858	0.94398	0.00328858
147	0.988029	0.0033111	0.972929	0.0033111	0.989933	0.0033111	0.987213	0.0033111	0.943817	0.0033111
148	0.98811	0.00333363	0.972977	0.00333363	0.990001	0.00333363	0.987299	0.00333363	0.944062	0.00333363
149	0.988055	0.00335615	0.973024	0.00335615	0.990068	0.00335615	0.98725	0.00335615	0.944303	0.00335615
150	0.988002	0.00337867	0.97307	0.00337867	0.990001	0.00337867	0.987202	0.00337867	0.944674	0.00337867
151	0.988081	0.00340119	0.973116	0.00340119	0.989935	0.00340119	0.987286	0.00340119	0.94504	0.00340119
152	0.988159	0.00342371	0.973293	0.00342371	0.990001	0.00342371	0.987239	0.00342371	0.94527	0.00342371
153	0.988237	0.00344623	0.973468	0.00344623	0.990067	0.00344623	0.987322	0.00344623	0.945628	0.00344623
154	0.988313	0.00346875	0.97325	0.00346875	0.990131	0.00346875	0.987404	0.00346875	0.945981	0.00346875
155	0.988389	0.00349128	0.973423	0.00349128	0.989937	0.00349128	0.987098	0.00349128	0.9462	0.00349128
156	0.988335	0.0035138	0.973593	0.0035138	0.989873	0.0035138	0.987181	0.0035138	0.946161	0.0035138
157	0.988409	0.00353632	0.973507	0.00353632	0.98981	0.00353632	0.987008	0.00353632	0.946249	0.00353632
158	0.988356	0.00355884	0.973548	0.00355884	0.989875	0.00355884	0.986964	0.00355884	0.946209	0.00355884
159	0.988429	0.00358136	0.973714	0.00358136	0.989687	0.00358136	0.987046	0.00358136	0.946548	0.00358136
160	0.988376	0.00360388	0.973753	0.00360388	0.989751	0.00360388	0.987127	0.00360388	0.946632	0.00360388
161	0.988324	0.00362641	0.973792	0.00362641	0.989691	0.00362641	0.986958	0.00362641	0.946839	0.00362641
162	0.988273	0.00364893	0.97383	0.00364893	0.989631	0.00364893	0.987039	0.00364893	0.947044	0.00364893
163	0.988222	0.00367145	0.973868	0.00367145	0.989572	0.00367145	0.98675	0.00367145	0.947	0.00367145
164	0.988294	0.00369397	0.973906	0.00369397	0.989635	0.00369397	0.986465	0.00369397	0.94708	0.00369397
165	0.988244	0.00371649	0.973943	0.00371649	0.989698	0.00371649	0.986547	0.00371649	0.947158	0.00371649
166	0.988315	0.00373901	0.9741	0.00373901	0.98976	0.00373901	0.986508	0.00373901	0.947235	0.00373901
167	0.988265	0.00376153	0.974255	0.00376153	0.989822	0.00376153	0.986469	0.00376153	0.947312	0.00376153
168	0.988097	0.00378406	0.974289	0.00378406	0.989882	0.00378406	0.986549	0.00378406	0.947506	0.00378406
169	0.988049	0.00380658	0.974204	0.00380658	0.989942	0.00380658	0.986629	0.00380658	0.947225	0.00380658
170	0.988119	0.0038291	0.974121	0.0038291	0.989884	0.0038291	0.98659	0.0038291	0.947065	0.0038291
171	0.988072	0.00385162	0.974155	0.00385162	0.989943	0.00385162	0.986551	0.00385162	0.946907	0.00385162
172	0.988025	0.00387414	0.974189	0.00387414	0.990001	0.00387414	0.986629	0.00387414	0.946634	0.00387414
173	0.987978	0.00389666	0.974338	0.00389666	0.990059	0.00389666	0.986591	0.00389666	0.946711	0.00389666
174	0.987932	0.00391918	0.974486	0.00391918	0.990001	0.00391918	0.986668	0.00391918	0.946558	0.00391918
175	0.988001	0.00394171	0.974517	0.00394171	0.990058	0.00394171	0.98663	0.00394171	0.946178	0.00394171
176	0.987956	0.00396423	0.974548	0.00396423	0.990001	0.00396423	0.986706	0.00396423	0.946256	0.00396423
177	0.987911	0.00398675	0.974692	0.00398675	0.990058	0.00398675	0.986668	0.00398675	0.946221	0.00398675
178	0.987867	0.00400927	0.974834	0.00400927	0.990001	0.00400927	0.986631	0.00400927	0.946298	0.00400927
179	0.987711	0.00403179	0.974975	0.00403179	0.989945	0.00403179	0.986705	0.00403179	0.946263	0.00403179
180	0.987779	0.00405431	0.974892	0.00405431	0.990001	0.00405431	0.986779	0.00405431	0.946339	0.00405431
181	0.987847	0.00407683	0.97503	0.00407683	0.990056	0.00407683	0.986742	0.00407683	0.946304	0.00407683
182	0.987804	0.00409936	0.975168	0.00409936	0.990111	0.00409936	0.986815	0.00409936	0.94627	0.00409936
183	0.98787	0.00412188	0.975303	0.00412188	0.990165	0.00412188	0.986777	0.00412188	0.946563	0.00412188
184	0.987936	0.0041444	0.975329	0.0041444	0.99011	0.0041444	0.986849	0.0041444	0.946636	0.0041444
185	0.987569	0.00416692	0.975354	0.00416692	0.990163	0.00416692	0.98692	0.00416692	0.9466	0.00416692
186	0.987636	0.00418944	0.975487	0.00418944	0.990109	0.00418944	0.986991	0.00418944	0.946672	0.00418944
187	0.987595	0.00421196	0.975618	0.00421196	0.990161	0.00421196	0.986953	0.00421196	0.946851	0.00421196
188	0.987661	0.00423448	0.975747	0.00423448	0.990214	0.00423448	0.986916	0.00423448	0.946814	0.00423448
189	0.987726	0.00425701	0.97577	0.00425701	0.990266	0.00425701	0.986774	0.00425701	0.946884	0.00425701
190	0.987791	0.00427953	0.975897	0.00427953	0.990317	0.00427953	0.986738	0.00427953	0.946742	0.00427953
191	0.987855	0.00430205	0.975814	0.00430205	0.990263	0.00430205	0.986494	0.00430205	0.946917	0.00430205
192	0.987814	0.00432457	0.975732	0.00432457	0.990314	0.00432457	0.986147	0.00432457	0.946985	0.00432457
193	0.987773	0.00434709	0.975857	0.00434709	0.990364	0.00434709	0.985908	0.00434709	0.947052	0.00434709
194	0.987733	0.00436961	0.975673	0.00436961	0.99031	0.00436961	0.985775	0.00436961	0.947222	0.00436961
195	0.987796	0.00439213	0.975797	0.00439213	0.990257	0.00439213	0.985642	0.00439213	0.947185	0.00439213
196	0.987756	0.00441466	0.975921	0.00441466	0.990307	0.00441466	0.98541	0.00441466	0.946944	0.00441466
197	0.987717	0.00443718	0.97584	0.00443718	0.990356	0.00443718	0.985078	0.00443718	0.946807	0.00443718
198	0.987779	0.0044597	0.97576	0.0044597	0.990304	0.0044597	0.985052	0.0044597	0.946874	0.0044597
199	0.98774	0.00448222	0.975882	0.00448222	0.990353	0.00448222	0.985027	0.00448222	0.94694	0.00448222
200	0.987801	0.00450474	0.976002	0.00450474	0.990401	0.00450474	0.985101	0.00450474	0.947105	0.00450474
201	0.987663	0.00452726	0.976122	0.00452726	0.990449	0.00452726	0.984778	0.00452726	0.946871	0.00452726
202	0.987625	0.00454978	0.976042	0.00454978	0.990496	0.00454978	0.984556	0.00454978	0.946738	0.00454978
203	0.987587	0.00457231	0.97616	0.00457231	0.990444	0.00457231	0.984435	0.00457231	0.946705	0.00457231
204	0.98755	0.00459483	0.976277	0.00459483	0.990491	0.00459483	0.984315	0.00459483	0.946672	0.00459483
205	0.987513	0.00461735	0.976393	0.00461735	0.990538	0.00461735	0.984294	0.00461735	0.946639	0.00461735
206	0.987574	0.00463987	0.97641	0.00463987	0.990486	0.00463987	0.98437	0.00463987	0.946607	0.00463987
207	0.987344	0.00466239	0.976524	0.00466239	0.990532	0.00466239	0.984446	0.00466239	0.946768	0.00466239
208	0.987213	0.00468491	0.976541	0.00468491	0.990578	0.00468491	0.984328	0.00468491	0.946832	0.00468491
209	0.986891	0.00470744	0.976653	0.00470744	0.990527	0.00470744	0.984403	0.00470744	0.946991	0.00470744
210	0.986858	0.00472996	0.976669	0.00472996	0.990572	0.00472996	0.984478	0.00472996	0.946957	0.00472996
211	0.986921	0.00475248	0.97659	0.00475248	0.990617	0.00475248	0.984456	0.00475248	0.946735	0.00475248
212	0.986982	0.004775	0.976606	0.004775	0.990473	0.004775	0.984435	0.004775	0.946609	0.004775
213	0.98695	0.00479752	0.976528	0.00479752	0.99033	0.00479752	0.984415	0.00479752	0.946296	0.00479752
214	0.987011	0.00482004	0.976544	0.00482004	0.990375	0.00482004	0.984487	0.00482004	0.94608	0.00482004
215	0.986978	0.00484256	0.976653	0.00484256	0.990326	0.00484256	0.984467	0.00484256	0.946052	0.00484256
216	0.986853	0.00486509	0.976576	0.00486509	0.990279	0.00486509	0.984446	0.00486509	0.946301	0.00486509
217	0.986914	0.00488761	0.9765	0.00488761	0.990231	0.00488761	0.984425	0.00488761	0.946088	0.00488761
218	0.986882	0.00491013	0.976516	0.00491013	0.990276	0.00491013	0.984405	0.00491013	0.945968	0.00491013
219	0.986851	0.00493265	0.976441	0.00493265	0.990321	0.00493265	0.984476	0.00493265	0.946124	0.00493265
220	0.986819	0.00495517	0.976457	0.00495517	0.990092	0.00495517	0.984547	0.00495517	0.946187	0.00495517
221	0.986789	0.00497769	0.976473	0.00497769	0.990137	0.00497769	0.984526	0.00497769	0.946249	0.00497769
222	0.986758	0.00500021	0.976489	0.00500021	0.990181	0.00500021	0.984506	0.00500021	0.946131	0.00500021
223	0.986817	0.00502274	0.976594	0.00502274	0.990225	0.00502274	0.984575	0.00502274	0.945924	0.00502274
224	0.986876	0.00504526	0.97652	0.00504526	0.990269	0.00504526	0.984555	0.00504526	0.945987	0.00504526
225	0.986934	0.00506778	0.976535	0.00506778	0.990312	0.00506778	0.984624	0.00506778	0.946049	0.00506778
226	0.986904	0.0050903	0.976551	0.0050903	0.990355	0.0050903	0.984603	0.0050903	0.946022	0.0050903
227	0.986962	0.00511282	0.976478	0.00511282	0.990309	0.00511282	0.984671	0.00511282	0.946172	0.00511282
228	0.986931	0.00513534	0.976581	0.00513534	0.990352	0.00513534	0.98465	0.00513534	0.94632	0.00513534
229	0.986813	0.00515786	0.976596	0.00515786	0.990394	0.00515786	0.984717	0.00515786	0.946555	0.00515786
230	0.986784	0.00518039	0.976698	0.00518039	0.990436	0.00518039	0.98461	0.00518039	0.946787	0.00518039
231	0.986754	0.00520291	0.976799	0.00520291	0.990477	0.00520291	0.984504	0.00520291	0.947018	0.00520291
232	0.986639	0.00522543	0.976812	0.00522543	0.990518	0.00522543	0.98457	0.00522543	0.947074	0.00522543
233	0.986696	0.00524795	0.976912	0.00524795	0.990559	0.00524795	0.984637	0.00524795	0.947301	0.00524795
234	0.986668	0.00527047	0.977011	0.00527047	0.990514	0.00527047	0.984446	0.00527047	0.947184	0.00527047
235	0.986639	0.00529299	0.977108	0.00529299	0.990469	0.00529299	0.984512	0.00529299	0.947324	0.00529299
236	0.986696	0.00531551	0.977205	0.00531551	0.990509	0.00531551	0.984493	0.00531551	0.947377	0.00531551
237	0.986583	0.00533804	0.977217	0.00533804	0.990549	0.00533804	0.984474	0.00533804	0.947431	0.00533804
238	0.98664	0.00536056	0.977313	0.00536056	0.990589	0.00536056	0.984539	0.00536056	0.947651	0.00536056
239	0.986696	0.00538308	0.977408	0.00538308	0.990628	0.00538308	0.984604	0.00538308	0.94787	0.00538308
240	0.986751	0.0054056	0.977502	0.0054056	0.990584	0.0054056	0.984585	0.0054056	0.947504	0.0054056
241	0.986806	0.00542812	0.977595	0.00542812	0.990623	0.00542812	0.984483	0.00542812	0.947224	0.00542812
242	0.986861	0.00545064	0.977688	0.00545064	0.990662	0.00545064	0.984464	0.00545064	0.94736	0.00545064
243	0.98675	0.00547316	0.97778	0.00547316	0.990618	0.00547316	0.984446	0.00547316	0.947412	0.00547316
244	0.986804	0.00549569	0.977707	0.00549569	0.990657	0.00549569	0.984428	0.00549569	0.947217	0.00549569
245	0.986858	0.00551821	0.977716	0.00551821	0.990695	0.00551821	0.984491	0.00551821	0.947351	0.00551821
246	0.986912	0.00554073	0.977807	0.00554073	0.990732	0.00554073	0.984554	0.00554073	0.947321	0.00554073
247	0.986965	0.00556325	0.977897	0.00556325	0.99077	0.00556325	0.984536	0.00556325	0.947373	0.00556325
248	0.987017	0.00558577	0.977905	0.00558577	0.990727	0.00558577	0.984598	0.00558577	0.947585	0.00558577
249	0.987069	0.00560829	0.977994	0.00560829	0.990683	0.00560829	0.98458	0.00560829	0.947635	0.00560829
250	0.987121	0.00563081	0.978082	0.00563081	0.990721	0.00563081	0.984561	0.00563081	0.947764	0.00563081
251	0.987172	0.00565334	0.978169	0.00565334	0.990678	0.00565334	0.984543	0.00565334	0.947893	0.00565334
252	0.987144	0.00567586	0.978097	0.00567586	0.990636	0.00567586	0.984604	0.00567586	0.94802	0.00567586
253	0.987195	0.00569838	0.978184	0.00569838	0.990594	0.00569838	0.984665	0.00569838	0.948067	0.00569838
254	0.987166	0.0057209	0.978269	0.0057209	0.990631	0.0057209	0.984726	0.0057209	0.948193	0.0057209
255	0.987217	0.00574342	0.978198	0.00574342	0.990667	0.00574342	0.984786	0.00574342	0.948318	0.00574342
256	0.987189	0.00576594	0.978205	0.00576594	0.990626	0.00576594	0.984845	0.00576594	0.948207	0.00576594
257	0.987238	0.00578846	0.978212	0.00578846	0.990662	0.00578846	0.984826	0.00578846	0.948175	0.00578846
258	0.987288	0.00581099	0.978296	0.00581099	0.990698	0.00581099	0.984885	0.00581099	0.948376	0.00581099
259	0.98726	0.00583351	0.978226	0.00583351	0.990734	0.00583351	0.984943	0.00583351	0.948344	0.00583351
260	0.987309	0.00585603	0.978232	0.00585603	0.99077	0.00585603	0.984924	0.00585603	0.948466	0.00585603
261	0.987281	0.00587855	0.978239	0.00587855	0.990652	0.00587855	0.984982	0.00587855	0.94851	0.00587855
262	0.987329	0.00590107	0.97817	0.00590107	0.990688	0.00590107	0.984887	0.00590107	0.948554	0.00590107
263	0.987377	0.00592359	0.978101	0.00592359	0.990723	0.00592359	0.984944	0.00592359	0.948597	0.00592359
264	0.987274	0.00594612	0.978183	0.00594612	0.990683	0.00594612	0.985001	0.00594612	0.948489	0.00594612
265	0.987322	0.00596864	0.97819	0.00596864	0.990718	0.00596864	0.984982	0.00596864	0.948532	0.00596864
266	0.987369	0.00599116	0.978272	0.00599116	0.990753	0.00599116	0.984964	0.00599116	0.948425	0.00599116
267	0.987417	0.00601368	0.978279	0.00601368	0.990787	0.00601368	0.984945	0.00601368	0.948318	0.00601368
268	0.987389	0.0060362	0.97836	0.0060362	0.990822	0.0060362	0.984926	0.0060362	0.948287	0.0060362
269	0.987362	0.00605872	0.97844	0.00605872	0.990781	0.00605872	0.984983	0.00605872	0.948331	0.00605872
270	0.987334	0.00608124	0.97852	0.00608124	0.990815	0.00608124	0.984964	0.00608124	0.948152	0.00608124
271	0.987381	0.00610377	0.978599	0.00610377	0.990849	0.00610377	0.984946	0.00610377	0.94827	0.00610377
272	0.987354	0.00612629	0.978678	0.00612629	0.990883	0.00612629	0.985001	0.00612629	0.948239	0.00612629
273	0.987327	0.00614881	0.978683	0.00614881	0.990843	0.00614881	0.98491	0.00614881	0.948429	0.00614881
274	0.9873	0.00617133	0.978761	0.00617133	0.990877	0.00617133	0.984819	0.00617133	0.948544	0.00617133
275	0.987346	0.00619385	0.978765	0.00619385	0.99091	0.00619385	0.984728	0.00619385	0.948513	0.00619385
276	0.987392	0.00621637	0.978697	0.00621637	0.99087	0.00621637	0.984639	0.00621637	0.948265	0.00621637
277	0.987366	0.00623889	0.978702	0.00623889	0.990903	0.00623889	0.984478	0.00623889	0.948163	0.00623889
278	0.987267	0.00626142	0.978707	0.00626142	0.990864	0.00626142	0.984462	0.00626142	0.947989	0.00626142
279	0.987241	0.00628394	0.978783	0.00628394	0.990897	0.00628394	0.984374	0.00628394	0.947817	0.00628394
280	0.987287	0.00630646	0.978859	0.00630646	0.990929	0.00630646	0.984358	0.00630646	0.947932	0.00630646
281	0.987332	0.00632898	0.978934	0.00632898	0.990961	0.00632898	0.984343	0.00632898	0.948046	0.00632898
282	0.987235	0.0063515	0.978867	0.0063515	0.990994	0.0063515	0.984256	0.0063515	0.947947	0.0063515
283	0.987209	0.00637402	0.978941	0.00637402	0.991025	0.00637402	0.984241	0.00637402	0.947919	0.00637402
284	0.987184	0.00639654	0.978875	0.00639654	0.990987	0.00639654	0.984015	0.00639654	0.947891	0.00639654
285	0.987089	0.00641907	0.978949	0.00641907	0.991018	0.00641907	0.984071	0.00641907	0.947793	0.00641907
286	0.987134	0.00644159	0.978883	0.00644159	0.99098	0.00644159	0.984127	0.00644159	0.947976	0.00644159
287	0.987109	0.00646411	0.978886	0.00646411	0.991011	0.00646411	0.984182	0.00646411	0.948157	0.00646411
288	0.987015	0.00648663	0.97889	0.00648663	0.991042	0.00648663	0.984237	0.00648663	0.948198	0.00648663
289	0.98706	0.00650915	0.978963	0.00650915	0.990935	0.00650915	0.984015	0.00650915	0.948308	0.00650915
290	0.987104	0.00653167	0.978898	0.00653167	0.990966	0.00653167	0.98407	0.00653167	0.94821	0.00653167
291	0.987149	0.00655419	0.978902	0.00655419	0.990997	0.00655419	0.983987	0.00655419	0.948114	0.00655419
292	0.987193	0.00657672	0.978906	0.00657672	0.991028	0.00657672	0.983974	0.00657672	0.948223	0.00657672
293	0.987236	0.00659924	0.978841	0.00659924	0.991059	0.00659924	0.984028	0.00659924	0.948399	0.00659924
294	0.987144	0.00662176	0.978845	0.00662176	0.991021	0.00662176	0.984015	0.00662176	0.948575	0.00662176
295	0.987187	0.00664428	0.978781	0.00664428	0.991051	0.00664428	0.984001	0.00664428	0.948681	0.00664428
296	0.987163	0.0066668	0.978785	0.0066668	0.991082	0.0066668	0.98392	0.0066668	0.94872	0.0066668
297	0.987206	0.00668932	0.978857	0.00668932	0.991112	0.00668932	0.983907	0.00668932	0.948825	0.00668932
298	0.987115	0.00671184	0.978793	0.00671184	0.991074	0.00671184	0.983759	0.00671184	0.948795	0.00671184
299	0.987158	0.00673437	0.978864	0.00673437	0.991104	0.00673437	0.983814	0.00673437	0.948699	0.00673437
300	0.987134	0.00675689	0.978868	0.00675689	0.991067	0.00675689	0.983801	0.00675689	0.948603	0.00675689
301	0.987177	0.00677941	0.978872	0.00677941	0.991097	0.00677941	0.983788	0.00677941	0.948641	0.00677941
302	0.987219	0.00680193	0.978942	0.00680193	0.991126	0.00680193	0.983776	0.00680193	0.948613	0.00680193
303	0.987196	0.00682445	0.978945	0.00682445	0.99109	0.00682445	0.983763	0.00682445	0.94865	0.00682445
304	0.987238	0.00684697	0.978883	0.00684697	0.991119	0.00684697	0.983685	0.00684697	0.948819	0.00684697
305	0.98728	0.00686949	0.978952	0.00686949	0.991148	0.00686949	0.983673	0.00686949	0.94879	0.00686949
306	0.987321	0.00689202	0.978956	0.00689202	0.991177	0.00689202	0.983661	0.00689202	0.948892	0.00689202
307	0.987362	0.00691454	0.979024	0.00691454	0.991206	0.00691454	0.983649	0.00691454	0.948928	0.00691454
308	0.987338	0.00693706	0.979027	0.00693706	0.991169	0.00693706	0.983702	0.00693706	0.949029	0.00693706
309	0.987315	0.00695958	0.97903	0.00695958	0.991198	0.00695958	0.983755	0.00695958	0.949194	0.00695958
310	0.987291	0.0069821	0.979098	0.0069821	0.991162	0.0069821	0.983743	0.0069821	0.9491	0.0069821
311	0.987268	0.00700462	0.979165	0.00700462	0.99119	0.00700462	0.983795	0.00700462	0.949135	0.00700462
312	0.987309	0.00702715	0.979232	0.00702715	0.991219	0.00702715	0.983655	0.00702715	0.949042	0.00702715
313	0.987221	0.00704967	0.979298	0.00704967	0.991247	0.00704967	0.983643	0.00704967	0.949205	0.00704967
314	0.987262	0.00707219	0.979364	0.00707219	0.991211	0.00707219	0.983568	0.00707219	0.949239	0.00707219
315	0.987239	0.00709471	0.97943	0.00709471	0.991175	0.00709471	0.98362	0.00709471	0.949337	0.00709471
316	0.987279	0.00711723	0.979368	0.00711723	0.991203	0.00711723	0.983609	0.00711723	0.949117	0.00711723
317	0.987319	0.00713975	0.97937	0.00713975	0.991168	0.00713975	0.983597	0.00713975	0.949215	0.00713975
318	0.987359	0.00716227	0.979372	0.00716227	0.99107	0.00716227	0.983523	0.00716227	0.948997	0.00716227
319	0.987336	0.0071848	0.979437	0.0071848	0.991098	0.0071848	0.983449	0.0071848	0.948906	0.0071848
320	0.987376	0.00720732	0.979439	0.00720732	0.991126	0.00720732	0.983501	0.00720732	0.948941	0.00720732
321	0.987415	0.00722984	0.979441	0.00722984	0.991153	0.00722984	0.983552	0.00722984	0.948975	0.00722984
322	0.987454	0.00725236	0.979442	0.00725236	0.991119	0.00725236	0.983355	0.00725236	0.949071	0.00725236
323	0.987369	0.00727488	0.979382	0.00727488	0.991084	0.00727488	0.983407	0.00727488	0.949229	0.00727488
324	0.987346	0.0072974	0.979384	0.0072974	0.991112	0.0072974	0.983334	0.0072974	0.949386	0.0072974
325	0.987385	0.00731992	0.979386	0.00731992	0.991139	0.00731992	0.983324	0.00731992	0.94948	0.00731992
326	0.987424	0.00734245	0.979449	0.00734245	0.991166	0.00734245	0.983314	0.00734245	0.94939	0.00734245
327	0.987463	0.00736497	0.979512	0.00736497	0.991132	0.00736497	0.983243	0.00736497	0.949422	0.00736497
328	0.98744	0.00738749	0.979513	0.00738749	0.991037	0.00738749	0.983172	0.00738749	0.949393	0.00738749
329	0.987478	0.00741001	0.979515	0.00741001	0.991004	0.00741001	0.983223	0.00741001	0.949547	0.00741001
330	0.987455	0.00743253	0.979456	0.00743253	0.99097	0.00743253	0.983274	0.00743253	0.949458	0.00743253
331	0.987493	0.00745505	0.979337	0.00745505	0.990998	0.00745505	0.983264	0.00745505	0.949489	0.00745505
332	0.987531	0.00747757	0.979278	0.00747757	0.990964	0.00747757	0.983194	0.00747757	0.949401	0.00747757
333	0.987508	0.0075001	0.97898	0.0075001	0.990871	0.0075001	0.983184	0.0075001	0.949192	0.0075001
334	0.987546	0.00752262	0.979043	0.00752262	0.990779	0.00752262	0.983235	0.00752262	0.949225	0.00752262
335	0.987583	0.00754514	0.979046	0.00754514	0.990807	0.00754514	0.983285	0.00754514	0.949197	0.00754514
336	0.98756	0.00756766	0.979108	0.00756766	0.990834	0.00756766	0.983334	0.00756766	0.949051	0.00756766
337	0.987419	0.00759018	0.979052	0.00759018	0.990802	0.00759018	0.983324	0.00759018	0.949083	0.00759018
338	0.987456	0.0076127	0.979054	0.0076127	0.990829	0.0076127	0.983255	0.0076127	0.949175	0.0076127
339	0.987493	0.00763522	0.978998	0.00763522	0.990797	0.00763522	0.983128	0.00763522	0.949089	0.00763522
340	0.987471	0.00765775	0.97906	0.00765775	0.990706	0.00765775	0.983119	0.00765775	0.948885	0.00765775
341	0.987508	0.00768027	0.979121	0.00768027	0.990734	0.00768027	0.982934	0.00768027	0.948801	0.00768027
342	0.987486	0.00770279	0.979124	0.00770279	0.990702	0.00770279	0.982691	0.00770279	0.948541	0.00770279
343	0.987523	0.00772531	0.979185	0.00772531	0.990729	0.00772531	0.982567	0.00772531	0.9484	0.00772531
344	0.987559	0.00774783	0.979187	0.00774783	0.990698	0.00774783	0.982268	0.00774783	0.948375	0.00774783
345	0.987595	0.00777035	0.979132	0.00777035	0.990725	0.00777035	0.982204	0.00777035	0.948525	0.00777035
346	0.987631	0.00779287	0.979192	0.00779287	0.990752	0.00779287	0.982082	0.00779287	0.948442	0.00779287
347	0.987666	0.0078154	0.979194	0.0078154	0.990721	0.0078154	0.981788	0.0078154	0.94813	0.0078154
348	0.987644	0.00783792	0.979254	0.00783792	0.99069	0.00783792	0.98184	0.00783792	0.948106	0.00783792
349	0.987622	0.00786044	0.979314	0.00786044	0.990717	0.00786044	0.981835	0.00786044	0.947969	0.00786044
350	0.987658	0.00788296	0.979258	0.00788296	0.990686	0.00788296	0.981887	0.00788296	0.94806	0.00788296
351	0.987636	0.00790548	0.979317	0.00790548	0.990713	0.00790548	0.981881	0.00790548	0.94798	0.00790548
352	0.987671	0.007928	0.979376	0.007928	0.990682	0.007928	0.981706	0.007928	0.948014	0.007928
353	0.987706	0.00795052	0.979378	0.00795052	0.990595	0.00795052	0.981644	0.00795052	0.948162	0.00795052
354	0.987741	0.00797305	0.97938	0.00797305	0.990566	0.00797305	0.981583	0.00797305	0.948252	0.00797305
355	0.987775	0.00799557	0.979325	0.00799557	0.990536	0.00799557	0.981579	0.00799557	0.948397	0.00799557
356	0.98781	0.00801809	0.979383	0.00801809	0.990562	0.00801809	0.98163	0.00801809	0.948261	0.00801809
357	0.987788	0.00804061	0.979441	0.00804061	0.990589	0.00804061	0.981514	0.00804061	0.948238	0.00804061
358	0.987766	0.00806313	0.979442	0.00806313	0.990615	0.00806313	0.981509	0.00806313	0.948215	0.00806313
359	0.987744	0.00808565	0.979444	0.00808565	0.990585	0.00808565	0.981561	0.00808565	0.948304	0.00808565
360	0.987778	0.00810818	0.979501	0.00810818	0.990556	0.00810818	0.981557	0.00810818	0.948281	0.00810818
361	0.987812	0.0081307	0.979503	0.0081307	0.990582	0.0081307	0.981497	0.0081307	0.948424	0.0081307
362	0.987735	0.00815322	0.979559	0.00815322	0.990608	0.00815322	0.981437	0.00815322	0.948511	0.00815322
363	0.987769	0.00817574	0.979615	0.00817574	0.990579	0.00817574	0.981378	0.00817574	0.948653	0.00817574
364	0.987748	0.00819826	0.979507	0.00819826	0.990605	0.00819826	0.981375	0.00819826	0.948629	0.00819826
365	0.987727	0.00822078	0.979508	0.00822078	0.990631	0.00822078	0.981426	0.00822078	0.948551	0.00822078
366	0.987706	0.0082433	0.979455	0.0082433	0.990547	0.0082433	0.981476	0.0082433	0.948473	0.0082433
367	0.987739	0.00826583	0.979511	0.00826583	0.990573	0.00826583	0.981472	0.00826583	0.948504	0.00826583
368	0.987718	0.00828835	0.979512	0.00828835	0.990598	0.00828835	0.981523	0.00828835	0.94859	0.00828835
369	0.987751	0.00831087	0.979568	0.00831087	0.990624	0.00831087	0.981519	0.00831087	0.948566	0.00831087
370	0.987784	0.00833339	0.979515	0.00833339	0.990649	0.00833339	0.981515	0.00833339	0.948543	0.00833339
371	0.987763	0.00835591	0.97957	0.00835591	0.99062	0.00835591	0.98151	0.00835591	0.948682	0.00835591
372	0.987743	0.00837843	0.979625	0.00837843	0.990538	0.00837843	0.981506	0.00837843	0.948766	0.00837843
373	0.987775	0.00840095	0.979626	0.00840095	0.990564	0.00840095	0.981556	0.00840095	0.948904	0.00840095
374	0.987808	0.00842348	0.97968	0.00842348	0.990589	0.00842348	0.981445	0.00842348	0.948933	0.00842348
375	0.987841	0.008446	0.979628	0.008446	0.990561	0.008446	0.981281	0.008446	0.949016	0.008446
376	0.987873	0.00846852	0.979629	0.00846852	0.990586	0.00846852	0.981331	0.00846852	0.949152	0.00846852
377	0.987852	0.00849104	0.97963	0.00849104	0.990558	0.00849104	0.981327	0.00849104	0.949233	0.00849104
378	0.987884	0.00851356	0.979631	0.00851356	0.990477	0.00851356	0.981271	0.00851356	0.949209	0.00851356
379	0.987863	0.00853608	0.979684	0.00853608	0.990449	0.00853608	0.981267	0.00853608	0.949238	0.00853608
380	0.987843	0.0085586	0.97958	0.0085586	0.990422	0.0085586	0.981212	0.0085586	0.949161	0.0085586
381	0.987875	0.00858113	0.979529	0.00858113	0.990394	0.00858113	0.981103	0.00858113	0.949189	0.00858113
382	0.987906	0.00860365	0.979425	0.00860365	0.990419	0.00860365	0.980996	0.00860365	0.949217	0.00860365
383	0.987938	0.00862617	0.979374	0.00862617	0.990444	0.00862617	0.980993	0.00862617	0.949089	0.00862617
384	0.987917	0.00864869	0.979376	0.00864869	0.990417	0.00864869	0.980991	0.00864869	0.948909	0.00864869
385	0.987897	0.00867121	0.97943	0.00867121	0.990338	0.00867121	0.98104	0.00867121	0.949042	0.00867121
386	0.987928	0.00869373	0.979483	0.00869373	0.990311	0.00869373	0.981037	0.00869373	0.94907	0.00869373
387	0.987908	0.00871625	0.979484	0.00871625	0.990336	0.00871625	0.981035	0.00871625	0.949098	0.00871625
388	0.987939	0.00873878	0.979537	0.00873878	0.990361	0.00873878	0.98098	0.00873878	0.948972	0.00873878
389	0.987918	0.0087613	0.97959	0.0087613	0.990232	0.0087613	0.980978	0.0087613	0.949	0.0087613
390	0.987898	0.00878382	0.97954	0.00878382	0.990257	0.00878382	0.981027	0.00878382	0.94908	0.00878382
391	0.987878	0.00880634	0.979592	0.00880634	0.990282	0.00880634	0.981024	0.00880634	0.949056	0.00880634
392	0.987909	0.00882886	0.979644	0.00882886	0.990307	0.00882886	0.981072	0.00882886	0.949084	0.00882886
393	0.987838	0.00885138	0.979645	0.00885138	0.99028	0.00885138	0.981121	0.00885138	0.94901	0.00885138
394	0.987818	0.0088739	0.979696	0.0088739	0.990305	0.0088739	0.981168	0.0088739	0.948886	0.0088739
395	0.987849	0.00889643	0.979748	0.00889643	0.990279	0.00889643	0.981166	0.00889643	0.948914	0.00889643
396	0.987879	0.00891895	0.979748	0.00891895	0.990253	0.00891895	0.981163	0.00891895	0.948992	0.00891895
397	0.98791	0.00894147	0.9798	0.00894147	0.990278	0.00894147	0.98116	0.00894147	0.948869	0.00894147
398	0.98794	0.00896399	0.9798	0.00896399	0.990302	0.00896399	0.981056	0.00896399	0.948797	0.00896399
399	0.98792	0.00898651	0.979801	0.00898651	0.990326	0.00898651	0.981054	0.00898651	0.948825	0.00898651
400	0.987951	0.00900903	0.979851	0.00900903	0.9903	0.00900903	0.981101	0.00900903	0.948703	0.00900903
401	0.987981	0.00903155	0.979901	0.00903155	0.990325	0.00903155	0.981098	0.00903155	0.948731	0.00903155
402	0.988011	0.00905408	0.979951	0.00905408	0.990349	0.00905408	0.981095	0.00905408	0.948809	0.00905408
403	0.987991	0.0090766	0.979951	0.0090766	0.990373	0.0090766	0.981093	0.0090766	0.948638	0.0090766
404	0.987971	0.00909912	0.980001	0.00909912	0.990397	0.00909912	0.981041	0.00909912	0.948567	0.00909912
405	0.987902	0.00912164	0.98005	0.00912164	0.99042	0.00912164	0.98089	0.00912164	0.948496	0.00912164
406	0.987932	0.00914416	0.980001	0.00914416	0.990444	0.00914416	0.980888	0.00914416	0.948525	0.00914416
407	0.987912	0.00916668	0.979903	0.00916668	0.990369	0.00916668	0.980935	0.00916668	0.948602	0.00916668
408	0.987844	0.00918921	0.979854	0.00918921	0.990393	0.00918921	0.980883	0.00918921	0.948532	0.00918921
409	0.987873	0.00921173	0.979903	0.00921173	0.990367	0.00921173	0.98093	0.00921173	0.948609	0.00921173
410	0.987903	0.00923425	0.979952	0.00923425	0.990391	0.00923425	0.980977	0.00923425	0.94849	0.00923425
411	0.987932	0.00925677	0.979952	0.00925677	0.990268	0.00925677	0.980926	0.00925677	0.948567	0.00925677
412	0.987913	0.00927929	0.979952	0.00927929	0.990292	0.00927929	0.980875	0.00927929	0.948498	0.00927929
413	0.987894	0.00930181	0.980001	0.00930181	0.990315	0.00930181	0.980873	0.00930181	0.948477	0.00930181
414	0.987923	0.00932433	0.980049	0.00932433	0.990339	0.00932433	0.980919	0.00932433	0.948505	0.00932433
415	0.987904	0.00934686	0.980001	0.00934686	0.990362	0.00934686	0.980917	0.00934686	0.948629	0.00934686
416	0.987885	0.00936938	0.980001	0.00936938	0.990385	0.00936938	0.980914	0.00936938	0.948608	0.00936938
417	0.987914	0.0093919	0.979905	0.0093919	0.990408	0.0093919	0.980816	0.0093919	0.948444	0.0093919
418	0.987895	0.00941442	0.979905	0.00941442	0.990431	0.00941442	0.980671	0.00941442	0.948471	0.00941442
419	0.987924	0.00943694	0.979953	0.00943694	0.990406	0.00943694	0.980669	0.00943694	0.948451	0.00943694
420	0.987953	0.00945946	0.979906	0.00945946	0.990429	0.00945946	0.980668	0.00945946	0.948526	0.00945946
421	0.987982	0.00948198	0.979906	0.00948198	0.990452	0.00948198	0.980618	0.00948198	0.948554	0.00948198
422	0.98801	0.00950451	0.979906	0.00950451	0.990474	0.00950451	0.980617	0.00950451	0.948581	0.00950451
423	0.988038	0.00952703	0.979954	0.00952703	0.990355	0.00952703	0.980663	0.00952703	0.948466	0.00952703
424	0.988067	0.00954955	0.979954	0.00954955	0.990378	0.00954955	0.980661	0.00954955	0.948493	0.00954955
425	0.988095	0.00957207	0.980001	0.00957207	0.9904	0.00957207	0.980707	0.00957207	0.948567	0.00957207
426	0.988076	0.00959459	0.980048	0.00959459	0.990423	0.00959459	0.980611	0.00959459	0.948594	0.00959459
427	0.988104	0.00961711	0.980048	0.00961711	0.990445	0.00961711	0.980563	0.00961711	0.948527	0.00961711
428	0.988085	0.00963963	0.980094	0.00963963	0.990421	0.00963963	0.980562	0.00963963	0.948554	0.00963963
429	0.988066	0.00966216	0.980141	0.00966216	0.990397	0.00966216	0.980607	0.00966216	0.94858	0.00966216
430	0.988047	0.00968468	0.980187	0.00968468	0.990419	0.00968468	0.980652	0.00968468	0.9487	0.00968468
431	0.988075	0.0097072	0.980233	0.0097072	0.990441	0.0097072	0.980604	0.0097072	0.948773	0.0097072
432	0.988102	0.00972972	0.980232	0.00972972	0.990417	0.00972972	0.980556	0.00972972	0.948706	0.00972972
433	0.98813	0.00975224	0.980232	0.00975224	0.990393	0.00975224	0.980509	0.00975224	0.948732	0.00975224
434	0.988157	0.00977476	0.980139	0.00977476	0.990415	0.00977476	0.980508	0.00977476	0.948804	0.00977476
435	0.988184	0.00979728	0.980093	0.00979728	0.990391	0.00979728	0.980507	0.00979728	0.948692	0.00979728
436	0.988166	0.00981981	0.980047	0.00981981	0.990413	0.00981981	0.980505	0.00981981	0.948764	0.00981981
437	0.988147	0.00984233	0.980001	0.00984233	0.990389	0.00984233	0.980413	0.00984233	0.94879	0.00984233
438	0.988174	0.00986485	0.979955	0.00986485	0.990411	0.00986485	0.980366	0.00986485	0.948815	0.00986485
439	0.988201	0.00988737	0.979955	0.00988737	0.990433	0.00988737	0.98032	0.00988737	0.948841	0.00988737
440	0.988228	0.00990989	0.97991	0.00990989	0.990455	0.00990989	0.980137	0.00990989	0.948866	0.00990989
441	0.988255	0.00993241	0.979956	0.00993241	0.990431	0.00993241	0.980046	0.00993241	0.948937	0.00993241
442	0.988236	0.00995493	0.980001	0.00995493	0.990408	0.00995493	0.980046	0.00995493	0.948916	0.00995493
443	0.988217	0.00997746	0.980046	0.00997746	0.990429	0.00997746	0.980046	0.00997746	0.948941	0.00997746
444	0.988154	0.00999998	0.980091	0.00999998	0.990451	0.00999998	0.980046	0.00999998	0.948921	0.00999998
445	0.98818	0.0100225	0.980136	0.0100225	0.990472	0.0100225	0.979911	0.0100225	0.948901	0.0100225
446	0.988162	0.010045	0.980091	0.010045	0.990359	0.010045	0.979822	0.010045	0.948881	0.010045
447	0.988144	0.0100675	0.980135	0.0100675	0.990381	0.0100675	0.979598	0.0100675	0.948996	0.0100675
448	0.988126	0.0100901	0.980179	0.0100901	0.990402	0.0100901	0.979644	0.0100901	0.948931	0.0100901
449	0.988152	0.0101126	0.980224	0.0101126	0.990379	0.0101126	0.979689	0.0101126	0.949	0.0101126
450	0.988134	0.0101351	0.980268	0.0101351	0.9904	0.0101351	0.979645	0.0101351	0.94898	0.0101351
451	0.98816	0.0101576	0.980178	0.0101576	0.990377	0.0101576	0.97969	0.0101576	0.948916	0.0101576
452	0.988186	0.0101801	0.980222	0.0101801	0.990399	0.0101801	0.979691	0.0101801	0.948763	0.0101801
453	0.988168	0.0102027	0.980222	0.0102027	0.99042	0.0102027	0.979736	0.0102027	0.9487	0.0102027
454	0.988106	0.0102252	0.980265	0.0102252	0.990441	0.0102252	0.979781	0.0102252	0.948769	0.0102252
455	0.988132	0.0102477	0.980309	0.0102477	0.990462	0.0102477	0.979825	0.0102477	0.948706	0.0102477
456	0.988115	0.0102702	0.980308	0.0102702	0.990483	0.0102702	0.979869	0.0102702	0.948599	0.0102702
457	0.988097	0.0102928	0.980263	0.0102928	0.990504	0.0102928	0.97987	0.0102928	0.948624	0.0102928
458	0.988079	0.0103153	0.980176	0.0103153	0.990481	0.0103153	0.979826	0.0103153	0.948518	0.0103153
459	0.988105	0.0103378	0.980219	0.0103378	0.990502	0.0103378	0.97987	0.0103378	0.94863	0.0103378
460	0.988131	0.0103603	0.980262	0.0103603	0.990522	0.0103603	0.979783	0.0103603	0.948698	0.0103603
461	0.988157	0.0103828	0.980305	0.0103828	0.990499	0.0103828	0.979827	0.0103828	0.948722	0.0103828
462	0.988139	0.0104054	0.980304	0.0104054	0.99052	0.0104054	0.979741	0.0104054	0.94879	0.0104054
463	0.988165	0.0104279	0.980303	0.0104279	0.99054	0.0104279	0.979785	0.0104279	0.948771	0.0104279
464	0.988147	0.0104504	0.980303	0.0104504	0.990561	0.0104504	0.979742	0.0104504	0.948795	0.0104504
465	0.988173	0.0104729	0.980302	0.0104729	0.990581	0.0104729	0.979743	0.0104729	0.948819	0.0104729
466	0.988198	0.0104954	0.980215	0.0104954	0.990558	0.0104954	0.979743	0.0104954	0.948929	0.0104954
467	0.98818	0.010518	0.980172	0.010518	0.990493	0.010518	0.979744	0.010518	0.94891	0.010518
468	0.988206	0.0105405	0.980215	0.0105405	0.990513	0.0105405	0.979744	0.0105405	0.948806	0.0105405
469	0.988188	0.010563	0.980257	0.010563	0.990533	0.010563	0.979745	0.010563	0.948744	0.010563
470	0.988213	0.0105855	0.980256	0.0105855	0.990511	0.0105855	0.979788	0.0105855	0.948811	0.0105855
471	0.988238	0.0106081	0.980256	0.0106081	0.990489	0.0106081	0.979831	0.0106081	0.948707	0.0106081
472	0.988263	0.0106306	0.980213	0.0106306	0.990509	0.0106306	0.979789	0.0106306	0.948477	0.0106306
473	0.988246	0.0106531	0.980212	0.0106531	0.990487	0.0106531	0.979789	0.0106531	0.948459	0.0106531
474	0.988271	0.0106756	0.980212	0.0106756	0.990507	0.0106756	0.97979	0.0106756	0.948483	0.0106756
475	0.988253	0.0106981	0.980253	0.0106981	0.990485	0.0106981	0.979748	0.0106981	0.94855	0.0106981
476	0.988278	0.0107207	0.980295	0.0107207	0.990421	0.0107207	0.979749	0.0107207	0.948616	0.0107207
477	0.98826	0.0107432	0.980336	0.0107432	0.990441	0.0107432	0.979791	0.0107432	0.948639	0.0107432
478	0.988285	0.0107657	0.980294	0.0107657	0.990461	0.0107657	0.979833	0.0107657	0.948663	0.0107657
479	0.988309	0.0107882	0.980293	0.0107882	0.990439	0.0107882	0.979792	0.0107882	0.948562	0.0107882
480	0.988292	0.0108107	0.980334	0.0108107	0.990459	0.0108107	0.979751	0.0108107	0.948502	0.0108107
481	0.988233	0.0108333	0.980292	0.0108333	0.990479	0.0108333	0.97971	0.0108333	0.948443	0.0108333
482	0.988258	0.0108558	0.980333	0.0108558	0.990498	0.0108558	0.979627	0.0108558	0.948508	0.0108558
483	0.988199	0.0108783	0.980373	0.0108783	0.990518	0.0108783	0.979587	0.0108783	0.948491	0.0108783
484	0.988224	0.0109008	0.980414	0.0109008	0.990538	0.0109008	0.979629	0.0109008	0.948349	0.0109008
485	0.988165	0.0109234	0.980413	0.0109234	0.990516	0.0109234	0.979671	0.0109234	0.948373	0.0109234
486	0.98819	0.0109459	0.980453	0.0109459	0.990494	0.0109459	0.979713	0.0109459	0.948315	0.0109459
487	0.988214	0.0109684	0.980494	0.0109684	0.990514	0.0109684	0.979754	0.0109684	0.948298	0.0109684
488	0.988238	0.0109909	0.980534	0.0109909	0.990533	0.0109909	0.979755	0.0109909	0.948158	0.0109909
489	0.98818	0.0110134	0.980532	0.0110134	0.990553	0.0110134	0.979796	0.0110134	0.948059	0.0110134
490	0.988123	0.011036	0.980409	0.011036	0.990572	0.011036	0.979797	0.011036	0.948084	0.011036
491	0.988147	0.0110585	0.980449	0.0110585	0.99055	0.0110585	0.979838	0.0110585	0.948149	0.0110585
492	0.988131	0.011081	0.980489	0.011081	0.990569	0.011081	0.979879	0.011081	0.948092	0.011081
493	0.988155	0.0111035	0.980528	0.0111035	0.990507	0.0111035	0.979879	0.0111035	0.948116	0.0111035
494	0.988179	0.0111261	0.980568	0.0111261	0.990527	0.0111261	0.979879	0.0111261	0.948018	0.0111261
495	0.988122	0.0111486	0.980566	0.0111486	0.990505	0.0111486	0.97988	0.0111486	0.948083	0.0111486
496	0.988146	0.0111711	0.980485	0.0111711	0.990525	0.0111711	0.97992	0.0111711	0.948147	0.0111711
497	0.988169	0.0111936	0.980524	0.0111936	0.990544	0.0111936	0.97992	0.0111936	0.948171	0.0111936
498	0.988153	0.0112161	0.980563	0.0112161	0.990522	0.0112161	0.97992	0.0112161	0.948155	0.0112161
499	0.988137	0.0112387	0.980602	0.0112387	0.990541	0.0112387	0.979961	0.0112387	0.948058	0.0112387
500	0.98816	0.0112612	0.980561	0.0112612	0.99056	0.0112612	0.979961	0.0112612	0.948002	0.0112612
501	0.988144	0.0112837	0.9806	0.0112837	0.990539	0.0112837	0.980001	0.0112837	0.948026	0.0112837
502	0.988168	0.0113062	0.980638	0.0113062	0.990558	0.0113062	0.979961	0.0113062	0.94805	0.0113062
503	0.988191	0.0113287	0.980677	0.0113287	0.990537	0.0113287	0.980001	0.0113287	0.948113	0.0113287
504	0.988175	0.0113513	0.980636	0.0113513	0.990556	0.0113513	0.98004	0.0113513	0.948216	0.0113513
505	0.98808	0.0113738	0.980674	0.0113738	0.990575	0.0113738	0.980001	0.0113738	0.94824	0.0113738
506	0.988064	0.0113963	0.980712	0.0113963	0.990593	0.0113963	0.98004	0.0113963	0.948223	0.0113963
507	0.988087	0.0114188	0.980671	0.0114188	0.990572	0.0114188	0.98004	0.0114188	0.948247	0.0114188
508	0.988111	0.0114414	0.980591	0.0114414	0.990591	0.0114414	0.98008	0.0114414	0.94827	0.0114414
509	0.988095	0.0114639	0.980629	0.0114639	0.990609	0.0114639	0.980079	0.0114639	0.948332	0.0114639
510	0.98804	0.0114864	0.980667	0.0114864	0.990628	0.0114864	0.980118	0.0114864	0.948316	0.0114864
511	0.988063	0.0115089	0.980705	0.0115089	0.990646	0.0115089	0.980118	0.0115089	0.948378	0.0115089
512	0.988047	0.0115314	0.980704	0.0115314	0.990625	0.0115314	0.980157	0.0115314	0.94844	0.0115314
513	0.988032	0.011554	0.980664	0.011554	0.990644	0.011554	0.980196	0.011554	0.94854	0.011554
514	0.988016	0.0115765	0.980584	0.0115765	0.990662	0.0115765	0.980234	0.0115765	0.948601	0.0115765
515	0.988	0.011599	0.980622	0.011599	0.99068	0.011599	0.980234	0.011599	0.948662	0.011599
516	0.987985	0.0116215	0.98066	0.0116215	0.990659	0.0116215	0.980233	0.0116215	0.948684	0.0116215
517	0.988008	0.011644	0.980697	0.011644	0.990639	0.011644	0.980272	0.011644	0.948706	0.011644
518	0.988031	0.0116666	0.980696	0.0116666	0.990657	0.0116666	0.980271	0.0116666	0.948728	0.0116666
519	0.988054	0.0116891	0.980656	0.0116891	0.990598	0.0116891	0.980309	0.0116891	0.948634	0.0116891
520	0.988077	0.0117116	0.980693	0.0117116	0.990577	0.0117116	0.980308	0.0117116	0.948656	0.0117116
521	0.988062	0.0117341	0.980692	0.0117341	0.990595	0.0117341	0.980346	0.0117341	0.948716	0.0117341
522	0.988085	0.0117567	0.980729	0.0117567	0.990575	0.0117567	0.980346	0.0117567	0.948699	0.0117567
523	0.988031	0.0117792	0.980766	0.0117792	0.990555	0.0117792	0.980307	0.0117792	0.948644	0.0117792
524	0.988054	0.0118017	0.980688	0.0118017	0.990573	0.0118017	0.980306	0.0118017	0.948704	0.0118017
525	0.988	0.0118242	0.980725	0.0118242	0.990591	0.0118242	0.980344	0.0118242	0.94865	0.0118242
526	0.987985	0.0118467	0.980647	0.0118467	0.990571	0.0118467	0.980381	0.0118467	0.948595	0.0118467
527	0.988008	0.0118693	0.980684	0.0118693	0.990589	0.0118693	0.980418	0.0118693	0.948579	0.0118693
528	0.988031	0.0118918	0.980607	0.0118918	0.990569	0.0118918	0.980455	0.0118918	0.948638	0.0118918
529	0.988053	0.0119143	0.980606	0.0119143	0.990586	0.0119143	0.980454	0.0119143	0.948622	0.0119143
530	0.988	0.0119368	0.980529	0.0119368	0.990566	0.0119368	0.980491	0.0119368	0.94853	0.0119368
531	0.988023	0.0119593	0.980528	0.0119593	0.990584	0.0119593	0.980528	0.0119593	0.948477	0.0119593
532	0.98797	0.0119819	0.980527	0.0119819	0.990602	0.0119819	0.980565	0.0119819	0.948498	0.0119819
533	0.987993	0.0120044	0.980489	0.0120044	0.990582	0.0120044	0.980601	0.0120044	0.94852	0.0120044
534	0.987978	0.0120269	0.980488	0.0120269	0.9906	0.0120269	0.980637	0.0120269	0.948504	0.0120269
535	0.987963	0.0120494	0.980487	0.0120494	0.99058	0.0120494	0.980561	0.0120494	0.948525	0.0120494
536	0.987948	0.012072	0.980486	0.012072	0.990597	0.012072	0.98056	0.012072	0.948472	0.012072
537	0.987933	0.0120945	0.980485	0.0120945	0.990578	0.0120945	0.980559	0.0120945	0.948419	0.0120945
538	0.987956	0.012117	0.980484	0.012117	0.990595	0.012117	0.980596	0.012117	0.948441	0.012117
539	0.987978	0.0121395	0.98052	0.0121395	0.990613	0.0121395	0.980632	0.0121395	0.948425	0.0121395
540	0.987926	0.012162	0.980556	0.012162	0.99063	0.012162	0.98063	0.012162	0.948409	0.012162
541	0.987912	0.0121846	0.980518	0.0121846	0.990647	0.0121846	0.980666	0.0121846	0.948357	0.0121846
542	0.98786	0.0122071	0.980517	0.0122071	0.990628	0.0122071	0.980702	0.0122071	0.948341	0.0122071
543	0.987883	0.0122296	0.980516	0.0122296	0.990608	0.0122296	0.980664	0.0122296	0.948289	0.0122296
544	0.987868	0.0122521	0.980515	0.0122521	0.990625	0.0122521	0.980699	0.0122521	0.948311	0.0122521
545	0.987817	0.0122746	0.980514	0.0122746	0.990643	0.0122746	0.980698	0.0122746	0.948369	0.0122746
546	0.987839	0.0122972	0.98055	0.0122972	0.99066	0.0122972	0.980733	0.0122972	0.94828	0.0122972
547	0.987825	0.0123197	0.980586	0.0123197	0.99064	0.0123197	0.980695	0.0123197	0.948302	0.0123197
548	0.987811	0.0123422	0.980621	0.0123422	0.990657	0.0123422	0.980731	0.0123422	0.948323	0.0123422
549	0.987833	0.0123647	0.980656	0.0123647	0.990674	0.0123647	0.980766	0.0123647	0.948308	0.0123647
550	0.987855	0.0123873	0.980583	0.0123873	0.990691	0.0123873	0.980801	0.0123873	0.948366	0.0123873
551	0.987877	0.0124098	0.980581	0.0124098	0.990708	0.0124098	0.980836	0.0124098	0.948387	0.0124098
552	0.987899	0.0124323	0.980617	0.0124323	0.990689	0.0124323	0.980834	0.0124323	0.948154	0.0124323
553	0.987849	0.0124548	0.980616	0.0124548	0.990706	0.0124548	0.980869	0.0124548	0.948175	0.0124548
554	0.987798	0.0124773	0.980542	0.0124773	0.990722	0.0124773	0.980867	0.0124773	0.948125	0.0124773
555	0.987676	0.0124999	0.980541	0.0124999	0.990739	0.0124999	0.980866	0.0124999	0.948146	0.0124999
556	0.987698	0.0125224	0.98054	0.0125224	0.990756	0.0125224	0.9809	0.0125224	0.948095	0.0125224
557	0.987684	0.0125449	0.980539	0.0125449	0.990772	0.0125449	0.980862	0.0125449	0.948153	0.0125449
558	0.987635	0.0125674	0.980574	0.0125674	0.990753	0.0125674	0.980897	0.0125674	0.948031	0.0125674
559	0.987585	0.0125899	0.980573	0.0125899	0.990734	0.0125899	0.980931	0.0125899	0.94798	0.0125899
560	0.987572	0.0126125	0.980608	0.0126125	0.99075	0.0126125	0.980965	0.0126125	0.948002	0.0126125
561	0.987558	0.012635	0.980571	0.012635	0.990767	0.012635	0.980999	0.012635	0.948023	0.012635
562	0.987545	0.0126575	0.980606	0.0126575	0.990783	0.0126575	0.981033	0.0126575	0.947973	0.0126575
563	0.987532	0.01268	0.980569	0.01268	0.990764	0.01268	0.981066	0.01268	0.947995	0.01268
564	0.987554	0.0127026	0.980604	0.0127026	0.99078	0.0127026	0.9811	0.0127026	0.948016	0.0127026
565	0.987576	0.0127251	0.980638	0.0127251	0.990761	0.0127251	0.981133	0.0127251	0.948037	0.0127251
566	0.987598	0.0127476	0.980637	0.0127476	0.990778	0.0127476	0.981131	0.0127476	0.948058	0.0127476
567	0.987549	0.0127701	0.980636	0.0127701	0.990759	0.0127701	0.981165	0.0127701	0.948115	0.0127701
568	0.987571	0.0127926	0.980634	0.0127926	0.990775	0.0127926	0.981163	0.0127926	0.9481	0.0127926
569	0.987522	0.0128152	0.980633	0.0128152	0.990756	0.0128152	0.981196	0.0128152	0.948156	0.0128152
570	0.987544	0.0128377	0.980667	0.0128377	0.990737	0.0128377	0.981194	0.0128377	0.948177	0.0128377
571	0.987566	0.0128602	0.980561	0.0128602	0.990753	0.0128602	0.981192	0.0128602	0.948233	0.0128602
572	0.987588	0.0128827	0.98056	0.0128827	0.9907	0.0128827	0.981224	0.0128827	0.948323	0.0128827
573	0.98761	0.0129052	0.980559	0.0129052	0.990681	0.0129052	0.981222	0.0129052	0.948379	0.0129052
574	0.987631	0.0129278	0.980558	0.0129278	0.990628	0.0129278	0.98122	0.0129278	0.948399	0.0129278
575	0.987653	0.0129503	0.980592	0.0129503	0.990609	0.0129503	0.981183	0.0129503	0.94835	0.0129503
576	0.987674	0.0129728	0.980591	0.0129728	0.990625	0.0129728	0.981216	0.0129728	0.948405	0.0129728
577	0.987695	0.0129953	0.98059	0.0129953	0.990607	0.0129953	0.981248	0.0129953	0.94839	0.0129953
578	0.987682	0.0130179	0.980554	0.0130179	0.990623	0.0130179	0.981246	0.0130179	0.948375	0.0130179
579	0.987669	0.0130404	0.980519	0.0130404	0.990639	0.0130404	0.981279	0.0130404	0.94843	0.0130404
580	0.98769	0.0130629	0.980552	0.0130629	0.990655	0.0130629	0.981277	0.0130629	0.948519	0.0130629
581	0.987711	0.0130854	0.980551	0.0130854	0.990672	0.0130854	0.981274	0.0130854	0.948539	0.0130854
582	0.987698	0.0131079	0.98055	0.0131079	0.990688	0.0131079	0.981306	0.0131079	0.948455	0.0131079
583	0.987719	0.0131305	0.980584	0.0131305	0.990704	0.0131305	0.981339	0.0131305	0.948441	0.0131305
584	0.987706	0.013153	0.980549	0.013153	0.990719	0.013153	0.981336	0.013153	0.948529	0.013153
585	0.987727	0.0131755	0.980582	0.0131755	0.990735	0.0131755	0.981334	0.0131755	0.948515	0.0131755
586	0.987748	0.013198	0.980581	0.013198	0.990683	0.013198	0.981366	0.013198	0.948534	0.013198
587	0.987701	0.0132205	0.980546	0.0132205	0.990665	0.0132205	0.981398	0.0132205	0.94852	0.0132205
588	0.987687	0.0132431	0.980511	0.0132431	0.990681	0.0132431	0.981395	0.0132431	0.948607	0.0132431
589	0.987708	0.0132656	0.98051	0.0132656	0.990662	0.0132656	0.981427	0.0132656	0.948694	0.0132656
590	0.987661	0.0132881	0.980509	0.0132881	0.990678	0.0132881	0.98139	0.0132881	0.94868	0.0132881
591	0.987648	0.0133106	0.980542	0.0133106	0.99066	0.0133106	0.981388	0.0133106	0.948733	0.0133106
592	0.987669	0.0133332	0.980507	0.0133332	0.990642	0.0133332	0.981386	0.0133332	0.948752	0.0133332
593	0.987656	0.0133557	0.98054	0.0133557	0.990658	0.0133557	0.981383	0.0133557	0.948703	0.0133557
594	0.987677	0.0133782	0.980539	0.0133782	0.990674	0.0133782	0.981415	0.0133782	0.948756	0.0133782
595	0.987664	0.0134007	0.980538	0.0134007	0.990656	0.0134007	0.981379	0.0134007	0.948741	0.0134007
596	0.987685	0.0134232	0.980538	0.0134232	0.990671	0.0134232	0.98141	0.0134232	0.948727	0.0134232
597	0.987706	0.0134458	0.98057	0.0134458	0.990687	0.0134458	0.981408	0.0134458	0.948779	0.0134458
598	0.987693	0.0134683	0.980603	0.0134683	0.990636	0.0134683	0.981439	0.0134683	0.948798	0.0134683
599	0.98768	0.0134908	0.980635	0.0134908	0.990651	0.0134908	0.98147	0.0134908	0.94875	0.0134908
600	0.987667	0.0135133	0.980567	0.0135133	0.990634	0.0135133	0.981434	0.0135133	0.948735	0.0135133
601	0.987654	0.0135358	0.9806	0.0135358	0.990616	0.0135358	0.981465	0.0135358	0.948754	0.0135358
602	0.987642	0.0135584	0.980565	0.0135584	0.990632	0.0135584	0.981496	0.0135584	0.948739	0.0135584
603	0.987629	0.0135809	0.980598	0.0135809	0.990647	0.0135809	0.981427	0.0135809	0.948824	0.0135809
604	0.987649	0.0136034	0.980597	0.0136034	0.990663	0.0136034	0.981458	0.0136034	0.948876	0.0136034
605	0.987637	0.0136259	0.980629	0.0136259	0.990678	0.0136259	0.981488	0.0136259	0.948828	0.0136259
606	0.987657	0.0136485	0.980562	0.0136485	0.99066	0.0136485	0.981519	0.0136485	0.94888	0.0136485
607	0.987645	0.013671	0.980594	0.013671	0.99061	0.013671	0.981549	0.013671	0.948832	0.013671
608	0.987665	0.0136935	0.980626	0.0136935	0.990625	0.0136935	0.981481	0.0136935	0.94885	0.0136935
609	0.987619	0.013716	0.980625	0.013716	0.990608	0.013716	0.981446	0.013716	0.948869	0.013716
610	0.98764	0.0137385	0.980624	0.0137385	0.990623	0.0137385	0.98141	0.0137385	0.948887	0.0137385
611	0.98766	0.0137611	0.980623	0.0137611	0.990639	0.0137611	0.981408	0.0137611	0.94884	0.0137611
612	0.98768	0.0137836	0.980654	0.0137836	0.990621	0.0137836	0.981439	0.0137836	0.948825	0.0137836
613	0.9877	0.0138061	0.980686	0.0138061	0.990604	0.0138061	0.981469	0.0138061	0.948876	0.0138061
614	0.98772	0.0138286	0.980652	0.0138286	0.990587	0.0138286	0.981499	0.0138286	0.948764	0.0138286
615	0.98774	0.0138511	0.980619	0.0138511	0.990602	0.0138511	0.981529	0.0138511	0.948815	0.0138511
616	0.987728	0.0138737	0.980585	0.0138737	0.990617	0.0138737	0.981559	0.0138737	0.948865	0.0138737
617	0.987683	0.0138962	0.980552	0.0138962	0.990632	0.0138962	0.981492	0.0138962	0.948786	0.0138962
618	0.98767	0.0139187	0.980583	0.0139187	0.990648	0.0139187	0.981522	0.0139187	0.948804	0.0139187
619	0.98769	0.0139412	0.980615	0.0139412	0.990663	0.0139412	0.981551	0.0139412	0.948725	0.0139412
620	0.987678	0.0139638	0.980614	0.0139638	0.990645	0.0139638	0.981549	0.0139638	0.948711	0.0139638
621	0.987698	0.0139863	0.980645	0.0139863	0.990661	0.0139863	0.981546	0.0139863	0.948633	0.0139863
622	0.987685	0.0140088	0.980612	0.0140088	0.990676	0.0140088	0.981512	0.0140088	0.948715	0.0140088
623	0.987673	0.0140313	0.980643	0.0140313	0.990691	0.0140313	0.981477	0.0140313	0.948573	0.0140313
624	0.987661	0.0140538	0.980674	0.0140538	0.990673	0.0140538	0.981475	0.0140538	0.948591	0.0140538
625	0.98768	0.0140764	0.980673	0.0140764	0.990688	0.0140764	0.981505	0.0140764	0.94845	0.0140764
626	0.9877	0.0140989	0.980703	0.0140989	0.990703	0.0140989	0.981502	0.0140989	0.9485	0.0140989
627	0.987688	0.0141214	0.98067	0.0141214	0.990718	0.0141214	0.981532	0.0141214	0.948486	0.0141214
628	0.987707	0.0141439	0.980669	0.0141439	0.990733	0.0141439	0.981529	0.0141439	0.948441	0.0141439
629	0.987727	0.0141664	0.9807	0.0141664	0.990748	0.0141664	0.981559	0.0141664	0.94846	0.0141664
630	0.987715	0.014189	0.980731	0.014189	0.99073	0.014189	0.981588	0.014189	0.948383	0.014189
631	0.987734	0.0142115	0.980761	0.0142115	0.990745	0.0142115	0.981554	0.0142115	0.948433	0.0142115
632	0.987722	0.014234	0.980792	0.014234	0.990728	0.014234	0.98152	0.014234	0.948451	0.014234
633	0.987741	0.0142565	0.98079	0.0142565	0.99068	0.0142565	0.981549	0.0142565	0.948311	0.0142565
634	0.987761	0.0142791	0.980789	0.0142791	0.990694	0.0142791	0.981546	0.0142791	0.948267	0.0142791
635	0.987748	0.0143016	0.98082	0.0143016	0.990677	0.0143016	0.981575	0.0143016	0.948128	0.0143016
636	0.987736	0.0143241	0.980818	0.0143241	0.990661	0.0143241	0.981604	0.0143241	0.947958	0.0143241
637	0.987755	0.0143466	0.980817	0.0143466	0.990675	0.0143466	0.98157	0.0143466	0.947945	0.0143466
638	0.987775	0.0143691	0.980816	0.0143691	0.990627	0.0143691	0.981599	0.0143691	0.947933	0.0143691
639	0.987794	0.0143917	0.980814	0.0143917	0.990642	0.0143917	0.981628	0.0143917	0.94792	0.0143917
640	0.987782	0.0144142	0.980844	0.0144142	0.990563	0.0144142	0.981626	0.0144142	0.947939	0.0144142
641	0.987801	0.0144367	0.980812	0.0144367	0.990578	0.0144367	0.981623	0.0144367	0.947958	0.0144367
642	0.987789	0.0144592	0.980842	0.0144592	0.990561	0.0144592	0.981652	0.0144592	0.947946	0.0144592
643	0.987808	0.0144817	0.98084	0.0144817	0.990576	0.0144817	0.98168	0.0144817	0.947964	0.0144817
644	0.987795	0.0145043	0.980839	0.0145043	0.990528	0.0145043	0.981647	0.0145043	0.947921	0.0145043
645	0.987814	0.0145268	0.980869	0.0145268	0.990543	0.0145268	0.981582	0.0145268	0.948002	0.0145268
646	0.987833	0.0145493	0.980837	0.0145493	0.990527	0.0145493	0.98161	0.0145493	0.94802	0.0145493
647	0.987821	0.0145718	0.980835	0.0145718	0.99051	0.0145718	0.981608	0.0145718	0.948008	0.0145718
648	0.987809	0.0145944	0.980865	0.0145944	0.990525	0.0145944	0.981636	0.0145944	0.948057	0.0145944
649	0.987797	0.0146169	0.980802	0.0146169	0.990509	0.0146169	0.981634	0.0146169	0.948106	0.0146169
650	0.987785	0.0146394	0.980801	0.0146394	0.990523	0.0146394	0.981601	0.0146394	0.948125	0.0146394
651	0.987804	0.0146619	0.98083	0.0146619	0.990507	0.0146619	0.981567	0.0146619	0.948112	0.0146619
652	0.987761	0.0146844	0.980829	0.0146844	0.990522	0.0146844	0.981596	0.0146844	0.948192	0.0146844
653	0.987749	0.014707	0.980858	0.014707	0.990536	0.014707	0.981563	0.014707	0.94824	0.014707
654	0.987707	0.0147295	0.980826	0.0147295	0.99052	0.0147295	0.98156	0.0147295	0.948258	0.0147295
655	0.987695	0.014752	0.980856	0.014752	0.990504	0.014752	0.981527	0.014752	0.948246	0.014752
656	0.987683	0.0147745	0.980824	0.0147745	0.990519	0.0147745	0.981555	0.0147745	0.948264	0.0147745
657	0.987672	0.014797	0.980792	0.014797	0.990533	0.014797	0.981553	0.014797	0.948221	0.014797
658	0.98769	0.0148196	0.980791	0.0148196	0.990547	0.0148196	0.981551	0.0148196	0.948208	0.0148196
659	0.987679	0.0148421	0.98082	0.0148421	0.990562	0.0148421	0.981579	0.0148421	0.948135	0.0148421
660	0.987697	0.0148646	0.980819	0.0148646	0.990576	0.0148646	0.981576	0.0148646	0.948062	0.0148646
661	0.987716	0.0148871	0.980848	0.0148871	0.99059	0.0148871	0.981604	0.0148871	0.94808	0.0148871
662	0.987704	0.0149097	0.980847	0.0149097	0.990605	0.0149097	0.981632	0.0149097	0.947977	0.0149097
663	0.987723	0.0149322	0.980875	0.0149322	0.990619	0.0149322	0.98166	0.0149322	0.947875	0.0149322
664	0.987741	0.0149547	0.980874	0.0149547	0.990633	0.0149547	0.981687	0.0149547	0.947803	0.0149547
665	0.98776	0.0149772	0.980873	0.0149772	0.990647	0.0149772	0.981655	0.0149772	0.947671	0.0149772
666	0.987778	0.0149997	0.980901	0.0149997	0.990631	0.0149997	0.981622	0.0149997	0.947599	0.0149997
667	0.987766	0.0150223	0.98087	0.0150223	0.990615	0.0150223	0.98165	0.0150223	0.947558	0.0150223
668	0.987785	0.0150448	0.980869	0.0150448	0.990599	0.0150448	0.981677	0.0150448	0.947487	0.0150448
669	0.987803	0.0150673	0.980838	0.0150673	0.990583	0.0150673	0.981675	0.0150673	0.947505	0.0150673
670	0.987821	0.0150898	0.980866	0.0150898	0.990597	0.0150898	0.981642	0.0150898	0.947554	0.0150898
671	0.987839	0.0151123	0.980776	0.0151123	0.990582	0.0151123	0.98161	0.0151123	0.947572	0.0151123
672	0.987828	0.0151349	0.980774	0.0151349	0.990566	0.0151349	0.981608	0.0151349	0.947591	0.0151349
673	0.987846	0.0151574	0.980803	0.0151574	0.99058	0.0151574	0.981576	0.0151574	0.947609	0.0151574
674	0.987834	0.0151799	0.980831	0.0151799	0.990564	0.0151799	0.981573	0.0151799	0.947598	0.0151799
675	0.987852	0.0152024	0.98086	0.0152024	0.990578	0.0152024	0.981571	0.0152024	0.947587	0.0152024
676	0.98787	0.015225	0.980859	0.015225	0.990592	0.015225	0.981569	0.015225	0.947457	0.015225
677	0.987888	0.0152475	0.980769	0.0152475	0.990606	0.0152475	0.981566	0.0152475	0.947446	0.0152475
678	0.987876	0.01527	0.980738	0.01527	0.99062	0.01527	0.981564	0.01527	0.947406	0.01527
679	0.987894	0.0152925	0.980766	0.0152925	0.990634	0.0152925	0.981591	0.0152925	0.947365	0.0152925
680	0.987912	0.015315	0.980706	0.015315	0.990618	0.015315	0.981559	0.015315	0.947384	0.015315
681	0.987901	0.0153376	0.980735	0.0153376	0.990632	0.0153376	0.981586	0.0153376	0.947373	0.0153376
682	0.987889	0.0153601	0.980763	0.0153601	0.990645	0.0153601	0.981613	0.0153601	0.947362	0.0153601
683	0.987907	0.0153826	0.980733	0.0153826	0.990659	0.0153826	0.981611	0.0153826	0.947234	0.0153826
684	0.987895	0.0154051	0.980732	0.0154051	0.990644	0.0154051	0.981638	0.0154051	0.947195	0.0154051
685	0.987913	0.0154276	0.98076	0.0154276	0.990599	0.0154276	0.981606	0.0154276	0.947126	0.0154276
686	0.987901	0.0154502	0.980788	0.0154502	0.990583	0.0154502	0.981633	0.0154502	0.947144	0.0154502
687	0.987919	0.0154727	0.980787	0.0154727	0.990597	0.0154727	0.981631	0.0154727	0.947192	0.0154727
688	0.987936	0.0154952	0.980785	0.0154952	0.990611	0.0154952	0.981628	0.0154952	0.947036	0.0154952
689	0.987925	0.0155177	0.980784	0.0155177	0.990595	0.0155177	0.981626	0.0155177	0.946968	0.0155177
690	0.987913	0.0155403	0.980812	0.0155403	0.990609	0.0155403	0.981624	0.0155403	0.946958	0.0155403
691	0.987902	0.0155628	0.980811	0.0155628	0.990594	0.0155628	0.981621	0.0155628	0.947035	0.0155628
692	0.987919	0.0155853	0.980839	0.0155853	0.990578	0.0155853	0.981619	0.0155853	0.947054	0.0155853
693	0.987937	0.0156078	0.980866	0.0156078	0.990592	0.0156078	0.981617	0.0156078	0.947072	0.0156078
694	0.987954	0.0156303	0.980865	0.0156303	0.990605	0.0156303	0.981643	0.0156303	0.94712	0.0156303
695	0.987972	0.0156529	0.980893	0.0156529	0.990619	0.0156529	0.981641	0.0156529	0.947167	0.0156529
696	0.98796	0.0156754	0.980863	0.0156754	0.990632	0.0156754	0.981667	0.0156754	0.947243	0.0156754
697	0.987977	0.0156979	0.98089	0.0156979	0.990646	0.0156979	0.981693	0.0156979	0.947233	0.0156979
698	0.987995	0.0157204	0.980917	0.0157204	0.990659	0.0157204	0.981691	0.0157204	0.947222	0.0157204
699	0.988012	0.0157429	0.980945	0.0157429	0.990673	0.0157429	0.981717	0.0157429	0.947298	0.0157429
700	0.988029	0.0157655	0.980943	0.0157655	0.990686	0.0157655	0.981715	0.0157655	0.947259	0.0157655
701	0.988046	0.015788	0.980942	0.015788	0.990699	0.015788	0.981741	0.015788	0.947163	0.015788
702	0.988063	0.0158105	0.980941	0.0158105	0.990684	0.0158105	0.981767	0.0158105	0.947153	0.0158105
703	0.988052	0.015833	0.980939	0.015833	0.990669	0.015833	0.981764	0.015833	0.947114	0.015833
704	0.98804	0.0158556	0.980966	0.0158556	0.990654	0.0158556	0.98179	0.0158556	0.947189	0.0158556
705	0.988029	0.0158781	0.980965	0.0158781	0.990639	0.0158781	0.981788	0.0158781	0.947179	0.0158781
706	0.988017	0.0159006	0.980964	0.0159006	0.990623	0.0159006	0.981814	0.0159006	0.947254	0.0159006
707	0.988034	0.0159231	0.980991	0.0159231	0.990608	0.0159231	0.981754	0.0159231	0.947187	0.0159231
708	0.988051	0.0159456	0.981017	0.0159456	0.990593	0.0159456	0.98178	0.0159456	0.947148	0.0159456
709	0.988068	0.0159682	0.981016	0.0159682	0.990607	0.0159682	0.981778	0.0159682	0.947138	0.0159682
710	0.988085	0.0159907	0.981015	0.0159907	0.99062	0.0159907	0.981803	0.0159907	0.947128	0.0159907
711	0.988073	0.0160132	0.981013	0.0160132	0.990577	0.0160132	0.981829	0.0160132	0.947146	0.0160132
712	0.988006	0.0160357	0.981012	0.0160357	0.990534	0.0160357	0.981854	0.0160357	0.947108	0.0160357
713	0.987995	0.0160582	0.981038	0.0160582	0.990519	0.0160582	0.98188	0.0160582	0.94707	0.0160582
714	0.988012	0.0160808	0.981009	0.0160808	0.990532	0.0160808	0.981905	0.0160808	0.947116	0.0160808
715	0.988028	0.0161033	0.981008	0.0161033	0.990546	0.0161033	0.981931	0.0161033	0.947078	0.0161033
716	0.988017	0.0161258	0.981006	0.0161258	0.990531	0.0161258	0.981928	0.0161258	0.947096	0.0161258
717	0.988034	0.0161483	0.981033	0.0161483	0.990516	0.0161483	0.981953	0.0161483	0.947142	0.0161483
718	0.98805	0.0161709	0.981003	0.0161709	0.990502	0.0161709	0.981978	0.0161709	0.94716	0.0161709
719	0.988067	0.0161934	0.981002	0.0161934	0.990515	0.0161934	0.982003	0.0161934	0.94715	0.0161934
720	0.988084	0.0162159	0.980973	0.0162159	0.990528	0.0162159	0.982028	0.0162159	0.94714	0.0162159
721	0.9881	0.0162384	0.980999	0.0162384	0.990513	0.0162384	0.982053	0.0162384	0.947158	0.0162384
722	0.988117	0.0162609	0.981025	0.0162609	0.990499	0.0162609	0.982023	0.0162609	0.947148	0.0162609
723	0.988078	0.0162835	0.981052	0.0162835	0.990484	0.0162835	0.981992	0.0162835	0.947194	0.0162835
724	0.988094	0.016306	0.981078	0.016306	0.990498	0.016306	0.982017	0.016306	0.947156	0.016306
725	0.988083	0.0163285	0.981104	0.0163285	0.990455	0.0163285	0.982042	0.0163285	0.947229	0.0163285
726	0.9881	0.016351	0.981075	0.016351	0.990441	0.016351	0.982039	0.016351	0.947192	0.016351
727	0.988061	0.0163735	0.981046	0.0163735	0.990454	0.0163735	0.982064	0.0163735	0.947182	0.0163735
728	0.988077	0.0163961	0.981072	0.0163961	0.990467	0.0163961	0.982061	0.0163961	0.947144	0.0163961
729	0.988066	0.0164186	0.981098	0.0164186	0.99048	0.0164186	0.982058	0.0164186	0.947162	0.0164186
730	0.988083	0.0164411	0.981069	0.0164411	0.990493	0.0164411	0.982055	0.0164411	0.947152	0.0164411
731	0.988099	0.0164636	0.981095	0.0164636	0.990506	0.0164636	0.98208	0.0164636	0.94717	0.0164636
732	0.988088	0.0164862	0.981066	0.0164862	0.990492	0.0164862	0.982077	0.0164862	0.947051	0.0164862
733	0.988104	0.0165087	0.981092	0.0165087	0.99045	0.0165087	0.982101	0.0165087	0.947096	0.0165087
734	0.988066	0.0165312	0.981036	0.0165312	0.990463	0.0165312	0.982126	0.0165312	0.947086	0.0165312
735	0.988055	0.0165537	0.981035	0.0165537	0.990476	0.0165537	0.982123	0.0165537	0.947049	0.0165537
736	0.988071	0.0165762	0.981033	0.0165762	0.990462	0.0165762	0.98212	0.0165762	0.947012	0.0165762
737	0.988087	0.0165988	0.981032	0.0165988	0.990421	0.0165988	0.982144	0.0165988	0.947003	0.0165988
738	0.988103	0.0166213	0.981057	0.0166213	0.990434	0.0166213	0.982169	0.0166213	0.947048	0.0166213
739	0.988065	0.0166438	0.981056	0.0166438	0.99042	0.0166438	0.982193	0.0166438	0.947065	0.0166438
740	0.988081	0.0166663	0.981055	0.0166663	0.990379	0.0166663	0.982217	0.0166663	0.947083	0.0166663
741	0.988097	0.0166889	0.981053	0.0166889	0.990392	0.0166889	0.982214	0.0166889	0.947127	0.0166889
742	0.988114	0.0167114	0.980998	0.0167114	0.990378	0.0167114	0.982211	0.0167114	0.947036	0.0167114
743	0.98813	0.0167339	0.980996	0.0167339	0.990391	0.0167339	0.982235	0.0167339	0.947054	0.0167339
744	0.988145	0.0167564	0.981022	0.0167564	0.990403	0.0167564	0.982232	0.0167564	0.947098	0.0167564
745	0.988081	0.0167789	0.981047	0.0167789	0.990416	0.0167789	0.982256	0.0167789	0.947116	0.0167789
746	0.988097	0.0168015	0.981019	0.0168015	0.990429	0.0168015	0.982252	0.0168015	0.947106	0.0168015
747	0.988086	0.016824	0.981045	0.016824	0.990442	0.016824	0.982276	0.016824	0.947096	0.016824
748	0.988075	0.0168465	0.98107	0.0168465	0.990455	0.0168465	0.982273	0.0168465	0.94706	0.0168465
749	0.988091	0.016869	0.981069	0.016869	0.990468	0.016869	0.982297	0.016869	0.947078	0.016869
750	0.98808	0.0168915	0.981041	0.0168915	0.990427	0.0168915	0.98232	0.0168915	0.947095	0.0168915
751	0.988096	0.0169141	0.981012	0.0169141	0.990413	0.0169141	0.982344	0.0169141	0.947085	0.0169141
752	0.988085	0.0169366	0.981011	0.0169366	0.990373	0.0169366	0.982341	0.0169366	0.947023	0.0169366
753	0.988101	0.0169591	0.980983	0.0169591	0.990385	0.0169591	0.982364	0.0169591	0.947066	0.0169591
754	0.988117	0.0169816	0.981008	0.0169816	0.990398	0.0169816	0.982388	0.0169816	0.947004	0.0169816
755	0.988133	0.0170042	0.981007	0.0170042	0.990358	0.0170042	0.982411	0.0170042	0.947021	0.0170042
756	0.988096	0.0170267	0.980979	0.0170267	0.990371	0.0170267	0.982434	0.0170267	0.947012	0.0170267
757	0.988111	0.0170492	0.980978	0.0170492	0.990383	0.0170492	0.982458	0.0170492	0.94695	0.0170492
758	0.988127	0.0170717	0.980977	0.0170717	0.990396	0.0170717	0.982454	0.0170717	0.946967	0.0170717
759	0.988143	0.0170942	0.980975	0.0170942	0.990409	0.0170942	0.982477	0.0170942	0.946984	0.0170942
760	0.988132	0.0171168	0.980948	0.0171168	0.990421	0.0171168	0.9825	0.0171168	0.946949	0.0171168
761	0.988147	0.0171393	0.980947	0.0171393	0.990434	0.0171393	0.982471	0.0171393	0.94694	0.0171393
762	0.988163	0.0171618	0.980945	0.0171618	0.990368	0.0171618	0.982494	0.0171618	0.946983	0.0171618
763	0.988179	0.0171843	0.980918	0.0171843	0.990354	0.0171843	0.982491	0.0171843	0.947053	0.0171843
764	0.988194	0.0172068	0.980943	0.0172068	0.990367	0.0172068	0.982487	0.0172068	0.946991	0.0172068
765	0.988209	0.0172294	0.980942	0.0172294	0.990379	0.0172294	0.982484	0.0172294	0.946982	0.0172294
766	0.988199	0.0172519	0.980914	0.0172519	0.990392	0.0172519	0.982455	0.0172519	0.946999	0.0172519
767	0.988188	0.0172744	0.980913	0.0172744	0.990404	0.0172744	0.982452	0.0172744	0.947042	0.0172744
768	0.988203	0.0172969	0.980938	0.0172969	0.990417	0.0172969	0.982448	0.0172969	0.947007	0.0172969
769	0.988219	0.0173195	0.980911	0.0173195	0.990377	0.0173195	0.982445	0.0173195	0.946997	0.0173195
770	0.988208	0.017342	0.980884	0.017342	0.990364	0.017342	0.982468	0.017342	0.946962	0.017342
771	0.988223	0.0173645	0.980908	0.0173645	0.990376	0.0173645	0.982439	0.0173645	0.946902	0.0173645
772	0.988187	0.017387	0.980933	0.017387	0.990363	0.017387	0.982462	0.017387	0.946944	0.017387
773	0.988202	0.0174095	0.980932	0.0174095	0.990375	0.0174095	0.982458	0.0174095	0.946884	0.0174095
774	0.988192	0.0174321	0.980957	0.0174321	0.990388	0.0174321	0.982455	0.0174321	0.946875	0.0174321
775	0.988207	0.0174546	0.980981	0.0174546	0.990374	0.0174546	0.982426	0.0174546	0.946866	0.0174546
776	0.988222	0.0174771	0.98098	0.0174771	0.990361	0.0174771	0.982449	0.0174771	0.946857	0.0174771
777	0.988211	0.0174996	0.980979	0.0174996	0.990373	0.0174996	0.982369	0.0174996	0.946848	0.0174996
778	0.988227	0.0175221	0.981003	0.0175221	0.990334	0.0175221	0.982365	0.0175221	0.946891	0.0175221
779	0.988242	0.0175447	0.981027	0.0175447	0.990347	0.0175447	0.982362	0.0175447	0.946882	0.0175447
780	0.988257	0.0175672	0.981052	0.0175672	0.990359	0.0175672	0.982359	0.0175672	0.946822	0.0175672
781	0.988246	0.0175897	0.981076	0.0175897	0.990346	0.0175897	0.982382	0.0175897	0.946813	0.0175897
782	0.988261	0.0176122	0.981049	0.0176122	0.990333	0.0176122	0.982379	0.0176122	0.946753	0.0176122
783	0.988276	0.0176348	0.981073	0.0176348	0.99032	0.0176348	0.98235	0.0176348	0.946745	0.0176348
784	0.98824	0.0176573	0.981097	0.0176573	0.990332	0.0176573	0.982373	0.0176573	0.946762	0.0176573
785	0.988204	0.0176798	0.981122	0.0176798	0.990268	0.0176798	0.982395	0.0176798	0.946677	0.0176798
786	0.988194	0.0177023	0.981146	0.0177023	0.99028	0.0177023	0.982392	0.0177023	0.946592	0.0177023
787	0.988209	0.0177248	0.981169	0.0177248	0.990242	0.0177248	0.982389	0.0177248	0.946634	0.0177248
788	0.988198	0.0177474	0.981168	0.0177474	0.990254	0.0177474	0.982386	0.0177474	0.9466	0.0177474
789	0.988213	0.0177699	0.981167	0.0177699	0.990266	0.0177699	0.982409	0.0177699	0.946592	0.0177699
790	0.988178	0.0177924	0.981165	0.0177924	0.990279	0.0177924	0.982431	0.0177924	0.946634	0.0177924
791	0.988192	0.0178149	0.981164	0.0178149	0.990291	0.0178149	0.982453	0.0178149	0.946575	0.0178149
792	0.988207	0.0178374	0.981137	0.0178374	0.990278	0.0178374	0.982425	0.0178374	0.946567	0.0178374
793	0.988222	0.01786	0.981135	0.01786	0.990265	0.01786	0.982422	0.01786	0.946584	0.01786
794	0.988212	0.0178825	0.981109	0.0178825	0.990277	0.0178825	0.982419	0.0178825	0.946601	0.0178825
795	0.988176	0.017905	0.981082	0.017905	0.99029	0.017905	0.982441	0.017905	0.946593	0.017905
796	0.988191	0.0179275	0.981081	0.0179275	0.990277	0.0179275	0.982463	0.0179275	0.946635	0.0179275
797	0.988206	0.0179501	0.98108	0.0179501	0.990289	0.0179501	0.982485	0.0179501	0.946701	0.0179501
798	0.988196	0.0179726	0.981103	0.0179726	0.990276	0.0179726	0.982482	0.0179726	0.946618	0.0179726
799	0.988186	0.0179951	0.981127	0.0179951	0.990288	0.0179951	0.982504	0.0179951	0.94661	0.0179951
800	0.988175	0.0180176	0.98105	0.0180176	0.9903	0.0180176	0.9825	0.0180176	0.946626	0.0180176
801	0.98819	0.0180401	0.981049	0.0180401	0.990312	0.0180401	0.982522	0.0180401	0.946618	0.0180401
802	0.98818	0.0180627	0.981073	0.0180627	0.990324	0.0180627	0.982519	0.0180627	0.94656	0.0180627
803	0.988195	0.0180852	0.981096	0.0180852	0.990336	0.0180852	0.982491	0.0180852	0.946602	0.0180852
804	0.988184	0.0181077	0.981095	0.0181077	0.990348	0.0181077	0.982513	0.0181077	0.946618	0.0181077
805	0.988199	0.0181302	0.981094	0.0181302	0.99036	0.0181302	0.982535	0.0181302	0.94666	0.0181302
806	0.988214	0.0181527	0.981092	0.0181527	0.990372	0.0181527	0.982556	0.0181527	0.946701	0.0181527
807	0.988228	0.0181753	0.981091	0.0181753	0.99036	0.0181753	0.982578	0.0181753	0.946668	0.0181753
808	0.988243	0.0181978	0.981065	0.0181978	0.990347	0.0181978	0.982575	0.0181978	0.946684	0.0181978
809	0.988257	0.0182203	0.981088	0.0182203	0.990334	0.0182203	0.982596	0.0182203	0.946652	0.0182203
810	0.988272	0.0182428	0.981062	0.0182428	0.990321	0.0182428	0.982618	0.0182428	0.946693	0.0182428
811	0.988286	0.0182654	0.981061	0.0182654	0.990333	0.0182654	0.98259	0.0182654	0.946684	0.0182654
812	0.988301	0.0182879	0.981035	0.0182879	0.990296	0.0182879	0.982587	0.0182879	0.946627	0.0182879
813	0.988315	0.0183104	0.981009	0.0183104	0.990308	0.0183104	0.982583	0.0183104	0.94652	0.0183104
814	0.98833	0.0183329	0.981032	0.0183329	0.990271	0.0183329	0.982605	0.0183329	0.946537	0.0183329
815	0.988344	0.0183554	0.981007	0.0183554	0.990282	0.0183554	0.982626	0.0183554	0.94648	0.0183554
816	0.988334	0.018378	0.981005	0.018378	0.990294	0.018378	0.982623	0.018378	0.946447	0.018378
817	0.988323	0.0184005	0.981004	0.0184005	0.990282	0.0184005	0.98262	0.0184005	0.946366	0.0184005
818	0.988338	0.018423	0.981003	0.018423	0.990269	0.018423	0.982641	0.018423	0.946309	0.018423
819	0.988328	0.0184455	0.981026	0.0184455	0.990257	0.0184455	0.982638	0.0184455	0.946302	0.0184455
820	0.988293	0.018468	0.981049	0.018468	0.990269	0.018468	0.982659	0.018468	0.946294	0.018468
821	0.988259	0.0184906	0.981072	0.0184906	0.99028	0.0184906	0.98268	0.0184906	0.946213	0.0184906
822	0.988273	0.0185131	0.981071	0.0185131	0.990292	0.0185131	0.982701	0.0185131	0.946181	0.0185131
823	0.988287	0.0185356	0.98107	0.0185356	0.99028	0.0185356	0.982698	0.0185356	0.94615	0.0185356
824	0.988301	0.0185581	0.981068	0.0185581	0.990291	0.0185581	0.982719	0.0185581	0.946142	0.0185581
825	0.988267	0.0185807	0.981091	0.0185807	0.990279	0.0185807	0.98274	0.0185807	0.946135	0.0185807
826	0.988233	0.0186032	0.981114	0.0186032	0.990291	0.0186032	0.982761	0.0186032	0.946006	0.0186032
827	0.988223	0.0186257	0.981137	0.0186257	0.990278	0.0186257	0.982757	0.0186257	0.945999	0.0186257
828	0.988213	0.0186482	0.981112	0.0186482	0.99029	0.0186482	0.982778	0.0186482	0.945943	0.0186482
829	0.988227	0.0186707	0.981134	0.0186707	0.990302	0.0186707	0.982799	0.0186707	0.945888	0.0186707
830	0.988241	0.0186933	0.981157	0.0186933	0.990265	0.0186933	0.98282	0.0186933	0.945905	0.0186933
831	0.988255	0.0187158	0.98118	0.0187158	0.990253	0.0187158	0.982816	0.0187158	0.945898	0.0187158
832	0.988221	0.0187383	0.981202	0.0187383	0.990265	0.0187383	0.982813	0.0187383	0.945891	0.0187383
833	0.988236	0.0187608	0.981225	0.0187608	0.990276	0.0187608	0.982834	0.0187608	0.94586	0.0187608
834	0.98825	0.0187833	0.981223	0.0187833	0.990264	0.0187833	0.98283	0.0187833	0.945829	0.0187833
835	0.98824	0.0188059	0.981222	0.0188059	0.990276	0.0188059	0.982803	0.0188059	0.945774	0.0188059
836	0.98823	0.0188284	0.981197	0.0188284	0.990287	0.0188284	0.982799	0.0188284	0.945767	0.0188284
837	0.988244	0.0188509	0.981219	0.0188509	0.990275	0.0188509	0.982796	0.0188509	0.945736	0.0188509
838	0.988258	0.0188734	0.981218	0.0188734	0.990263	0.0188734	0.982793	0.0188734	0.945634	0.0188734
839	0.988272	0.018896	0.981216	0.018896	0.990274	0.018896	0.982813	0.018896	0.945627	0.018896
840	0.988262	0.0189185	0.981191	0.0189185	0.990262	0.0189185	0.98281	0.0189185	0.945501	0.0189185
841	0.988276	0.018941	0.981213	0.018941	0.990274	0.018941	0.982807	0.018941	0.945471	0.018941
842	0.988266	0.0189635	0.981236	0.0189635	0.990285	0.0189635	0.982827	0.0189635	0.945393	0.0189635
843	0.988209	0.018986	0.981258	0.018986	0.990273	0.018986	0.982847	0.018986	0.945387	0.018986
844	0.988223	0.0190086	0.98128	0.0190086	0.990285	0.0190086	0.982844	0.0190086	0.94538	0.0190086
845	0.988213	0.0190311	0.981231	0.0190311	0.990272	0.0190311	0.982841	0.0190311	0.94535	0.0190311
846	0.988204	0.0190536	0.981253	0.0190536	0.990284	0.0190536	0.982861	0.0190536	0.945344	0.0190536
847	0.988194	0.0190761	0.981228	0.0190761	0.990295	0.0190761	0.982881	0.0190761	0.945172	0.0190761
848	0.988208	0.0190986	0.981227	0.0190986	0.990307	0.0190986	0.982901	0.0190986	0.945214	0.0190986
849	0.988198	0.0191212	0.981225	0.0191212	0.990318	0.0191212	0.982898	0.0191212	0.945207	0.0191212
850	0.988212	0.0191437	0.981248	0.0191437	0.99033	0.0191437	0.982895	0.0191437	0.945178	0.0191437
851	0.988226	0.0191662	0.98127	0.0191662	0.990341	0.0191662	0.982891	0.0191662	0.945219	0.0191662
852	0.988193	0.0191887	0.981268	0.0191887	0.990329	0.0191887	0.982888	0.0191887	0.945283	0.0191887
853	0.988183	0.0192113	0.981267	0.0192113	0.99034	0.0192113	0.982884	0.0192113	0.945324	0.0192113
854	0.988127	0.0192338	0.981218	0.0192338	0.990305	0.0192338	0.982881	0.0192338	0.945341	0.0192338
855	0.988117	0.0192563	0.981217	0.0192563	0.990316	0.0192563	0.982878	0.0192563	0.945335	0.0192563
856	0.988108	0.0192788	0.981192	0.0192788	0.990281	0.0192788	0.982898	0.0192788	0.945328	0.0192788
857	0.988052	0.0193013	0.981214	0.0193013	0.990269	0.0193013	0.982894	0.0193013	0.945299	0.0193013
858	0.988066	0.0193239	0.981213	0.0193239	0.99028	0.0193239	0.982914	0.0193239	0.945246	0.0193239
859	0.988079	0.0193464	0.981211	0.0193464	0.990291	0.0193464	0.982887	0.0193464	0.945124	0.0193464
860	0.988047	0.0193689	0.98121	0.0193689	0.990256	0.0193689	0.982907	0.0193689	0.945071	0.0193689
861	0.988061	0.0193914	0.981185	0.0193914	0.990267	0.0193914	0.982927	0.0193914	0.945065	0.0193914
862	0.988075	0.0194139	0.981207	0.0194139	0.990232	0.0194139	0.982901	0.0194139	0.945013	0.0194139
863	0.988065	0.0194365	0.981182	0.0194365	0.99022	0.0194365	0.98292	0.0194365	0.94503	0.0194365
864	0.988056	0.019459	0.981181	0.019459	0.990209	0.019459	0.98294	0.019459	0.945001	0.019459
865	0.98807	0.0194815	0.981203	0.0194815	0.99022	0.0194815	0.982914	0.0194815	0.944972	0.0194815
866	0.98806	0.019504	0.981178	0.019504	0.990231	0.019504	0.98291	0.019504	0.944967	0.019504
867	0.988074	0.0195266	0.9812	0.0195266	0.990219	0.0195266	0.98293	0.0195266	0.944915	0.0195266
868	0.988088	0.0195491	0.981222	0.0195491	0.990162	0.0195491	0.98295	0.0195491	0.944886	0.0195491
869	0.988102	0.0195716	0.981243	0.0195716	0.990173	0.0195716	0.982923	0.0195716	0.94488	0.0195716
870	0.988092	0.0195941	0.981242	0.0195941	0.990115	0.0195941	0.982943	0.0195941	0.944852	0.0195941
871	0.988106	0.0196166	0.981263	0.0196166	0.990035	0.0196166	0.98294	0.0196166	0.9448	0.0196166
872	0.98812	0.0196392	0.981285	0.0196392	0.99	0.0196392	0.982913	0.0196392	0.944795	0.0196392
873	0.988133	0.0196617	0.981306	0.0196617	0.989966	0.0196617	0.982887	0.0196617	0.944789	0.0196617
874	0.988147	0.0196842	0.981282	0.0196842	0.989977	0.0196842	0.982907	0.0196842	0.944807	0.0196842
875	0.988115	0.0197067	0.98128	0.0197067	0.989943	0.0197067	0.982903	0.0197067	0.944824	0.0197067
876	0.988128	0.0197292	0.981279	0.0197292	0.989932	0.0197292	0.982923	0.0197292	0.944841	0.0197292
877	0.988119	0.0197518	0.981278	0.0197518	0.989875	0.0197518	0.982919	0.0197518	0.944722	0.0197518
878	0.988132	0.0197743	0.981299	0.0197743	0.989886	0.0197743	0.982939	0.0197743	0.944694	0.0197743
879	0.988123	0.0197968	0.981275	0.0197968	0.989852	0.0197968	0.982936	0.0197968	0.944643	0.0197968
880	0.988137	0.0198193	0.98125	0.0198193	0.989841	0.0198193	0.982909	0.0198193	0.944615	0.0198193
881	0.988105	0.0198419	0.981226	0.0198419	0.98983	0.0198419	0.982929	0.0198419	0.944519	0.0198419
882	0.988118	0.0198644	0.981225	0.0198644	0.989819	0.0198644	0.982948	0.0198644	0.944446	0.0198644
883	0.988064	0.0198869	0.981246	0.0198869	0.98983	0.0198869	0.982945	0.0198869	0.944441	0.0198869
884	0.988077	0.0199094	0.981245	0.0199094	0.989842	0.0199094	0.982964	0.0199094	0.944458	0.0199094
885	0.988091	0.0199319	0.981243	0.0199319	0.989808	0.0199319	0.982961	0.0199319	0.944431	0.0199319
886	0.988082	0.0199545	0.981265	0.0199545	0.989774	0.0199545	0.98298	0.0199545	0.944426	0.0199545
887	0.988095	0.019977	0.981263	0.019977	0.989741	0.019977	0.982999	0.019977	0.944466	0.019977
888	0.988108	0.0199995	0.981284	0.0199995	0.989752	0.0199995	0.982996	0.0199995	0.944506	0.0199995
889	0.988122	0.020022	0.981283	0.020022	0.989764	0.020022	0.983015	0.020022	0.944501	0.020022
890	0.988113	0.0200445	0.981214	0.0200445	0.989776	0.0200445	0.983034	0.0200445	0.944496	0.0200445
891	0.988104	0.0200671	0.981213	0.0200671	0.989787	0.0200671	0.983008	0.0200671	0.944491	0.0200671
892	0.988117	0.0200896	0.981211	0.0200896	0.989798	0.0200896	0.983027	0.0200896	0.944441	0.0200896
893	0.98813	0.0201121	0.98121	0.0201121	0.989787	0.0201121	0.983002	0.0201121	0.944436	0.0201121
894	0.988121	0.0201346	0.981231	0.0201346	0.989777	0.0201346	0.982998	0.0201346	0.944386	0.0201346
895	0.988112	0.0201572	0.981229	0.0201572	0.989766	0.0201572	0.983017	0.0201572	0.944336	0.0201572
896	0.988103	0.0201797	0.981206	0.0201797	0.989777	0.0201797	0.983014	0.0201797	0.944354	0.0201797
897	0.988094	0.0202022	0.981182	0.0202022	0.989766	0.0202022	0.98301	0.0202022	0.944327	0.0202022
898	0.988107	0.0202247	0.981181	0.0202247	0.989733	0.0202247	0.983029	0.0202247	0.944255	0.0202247
899	0.988098	0.0202472	0.981202	0.0202472	0.989744	0.0202472	0.982981	0.0202472	0.944117	0.0202472
900	0.988111	0.0202698	0.981223	0.0202698	0.989756	0.0202698	0.982978	0.0202698	0.944112	0.0202698
901	0.988125	0.0202923	0.981243	0.0202923	0.989767	0.0202923	0.982997	0.0202923	0.94413	0.0202923
902	0.988138	0.0203148	0.981198	0.0203148	0.989756	0.0203148	0.982994	0.0203148	0.944037	0.0203148
903	0.988107	0.0203373	0.981196	0.0203373	0.989768	0.0203373	0.983013	0.0203373	0.944077	0.0203373
904	0.98812	0.0203598	0.981195	0.0203598	0.989735	0.0203598	0.983031	0.0203598	0.944028	0.0203598
905	0.988133	0.0203824	0.981194	0.0203824	0.98968	0.0203824	0.98305	0.0203824	0.944001	0.0203824
906	0.988146	0.0204049	0.981215	0.0204049	0.989669	0.0204049	0.983047	0.0204049	0.943975	0.0204049
907	0.988159	0.0204274	0.981235	0.0204274	0.989658	0.0204274	0.983043	0.0204274	0.94397	0.0204274
908	0.988172	0.0204499	0.981212	0.0204499	0.98967	0.0204499	0.98304	0.0204499	0.943966	0.0204499
909	0.988163	0.0204725	0.981233	0.0204725	0.989659	0.0204725	0.982993	0.0204725	0.943984	0.0204725
910	0.988154	0.020495	0.981187	0.020495	0.989649	0.020495	0.983011	0.020495	0.944001	0.020495
911	0.988145	0.0205175	0.981186	0.0205175	0.98966	0.0205175	0.982986	0.0205175	0.943953	0.0205175
912	0.988158	0.02054	0.981207	0.02054	0.989649	0.02054	0.982983	0.02054	0.943883	0.02054
913	0.988171	0.0205625	0.981227	0.0205625	0.989661	0.0205625	0.982958	0.0205625	0.9439	0.0205625
914	0.988184	0.0205851	0.981248	0.0205851	0.98965	0.0205851	0.982976	0.0205851	0.943896	0.0205851
915	0.988197	0.0206076	0.981246	0.0206076	0.98964	0.0206076	0.982995	0.0206076	0.943892	0.0206076
916	0.988166	0.0206301	0.981245	0.0206301	0.989629	0.0206301	0.983013	0.0206301	0.9438	0.0206301
917	0.988179	0.0206526	0.981265	0.0206526	0.989619	0.0206526	0.98301	0.0206526	0.943731	0.0206526
918	0.988192	0.0206751	0.981264	0.0206751	0.989608	0.0206751	0.983007	0.0206751	0.943749	0.0206751
919	0.988205	0.0206977	0.981284	0.0206977	0.989598	0.0206977	0.983025	0.0206977	0.943723	0.0206977
920	0.988218	0.0207202	0.981283	0.0207202	0.989609	0.0207202	0.983022	0.0207202	0.94361	0.0207202
921	0.98823	0.0207427	0.981303	0.0207427	0.98962	0.0207427	0.983041	0.0207427	0.943671	0.0207427
922	0.988243	0.0207652	0.981302	0.0207652	0.989631	0.0207652	0.983037	0.0207652	0.943645	0.0207652
923	0.988213	0.0207878	0.981279	0.0207878	0.989621	0.0207878	0.983034	0.0207878	0.943685	0.0207878
924	0.988225	0.0208103	0.981277	0.0208103	0.989632	0.0208103	0.983052	0.0208103	0.943681	0.0208103
925	0.988238	0.0208328	0.981276	0.0208328	0.989643	0.0208328	0.983027	0.0208328	0.943655	0.0208328
926	0.988251	0.0208553	0.981275	0.0208553	0.989611	0.0208553	0.983046	0.0208553	0.943587	0.0208553
927	0.988242	0.0208778	0.981252	0.0208778	0.989623	0.0208778	0.983064	0.0208778	0.943561	0.0208778
928	0.988233	0.0209004	0.981272	0.0209004	0.989634	0.0209004	0.983039	0.0209004	0.943557	0.0209004
929	0.988203	0.0209229	0.981271	0.0209229	0.989623	0.0209229	0.983036	0.0209229	0.943553	0.0209229
930	0.988194	0.0209454	0.981291	0.0209454	0.989613	0.0209454	0.983033	0.0209454	0.94355	0.0209454
931	0.988185	0.0209679	0.981311	0.0209679	0.989624	0.0209679	0.983029	0.0209679	0.943567	0.0209679
932	0.988176	0.0209904	0.981309	0.0209904	0.989635	0.0209904	0.983048	0.0209904	0.943585	0.0209904
933	0.988189	0.021013	0.981329	0.021013	0.989647	0.021013	0.983066	0.021013	0.943581	0.021013
934	0.988159	0.0210355	0.981285	0.0210355	0.989636	0.0210355	0.983062	0.0210355	0.943577	0.0210355
935	0.98815	0.021058	0.981284	0.021058	0.989647	0.021058	0.983081	0.021058	0.943595	0.021058
936	0.988141	0.0210805	0.981304	0.0210805	0.989658	0.0210805	0.983077	0.0210805	0.943612	0.0210805
937	0.988111	0.0211031	0.981302	0.0211031	0.989669	0.0211031	0.983095	0.0211031	0.94363	0.0211031
938	0.988124	0.0211256	0.981258	0.0211256	0.989659	0.0211256	0.983113	0.0211256	0.943626	0.0211256
939	0.988137	0.0211481	0.981278	0.0211481	0.989649	0.0211481	0.983131	0.0211481	0.943686	0.0211481
940	0.988149	0.0211706	0.981277	0.0211706	0.98966	0.0211706	0.983149	0.0211706	0.943703	0.0211706
941	0.988141	0.0211931	0.981297	0.0211931	0.989671	0.0211931	0.983167	0.0211931	0.943678	0.0211931
942	0.988132	0.0212157	0.981296	0.0212157	0.989661	0.0212157	0.983185	0.0212157	0.943674	0.0212157
943	0.988144	0.0212382	0.981315	0.0212382	0.989671	0.0212382	0.98316	0.0212382	0.943607	0.0212382
944	0.988157	0.0212607	0.981314	0.0212607	0.989598	0.0212607	0.983136	0.0212607	0.943645	0.0212607
945	0.988127	0.0212832	0.981334	0.0212832	0.989588	0.0212832	0.983154	0.0212832	0.943684	0.0212832
946	0.98814	0.0213057	0.981332	0.0213057	0.989556	0.0213057	0.983172	0.0213057	0.943701	0.0213057
947	0.988152	0.0213283	0.981352	0.0213283	0.989567	0.0213283	0.983168	0.0213283	0.94376	0.0213283
948	0.988144	0.0213508	0.981351	0.0213508	0.989578	0.0213508	0.983186	0.0213508	0.943778	0.0213508
949	0.988135	0.0213733	0.98137	0.0213733	0.989568	0.0213733	0.983204	0.0213733	0.943816	0.0213733
950	0.988148	0.0213958	0.98139	0.0213958	0.989537	0.0213958	0.983221	0.0213958	0.94377	0.0213958
951	0.98816	0.0214184	0.981367	0.0214184	0.989527	0.0214184	0.983218	0.0214184	0.943808	0.0214184
952	0.988152	0.0214409	0.981366	0.0214409	0.989538	0.0214409	0.983236	0.0214409	0.943804	0.0214409
953	0.988164	0.0214634	0.981344	0.0214634	0.989549	0.0214634	0.983232	0.0214634	0.943821	0.0214634
954	0.988155	0.0214859	0.981321	0.0214859	0.989539	0.0214859	0.983229	0.0214859	0.943838	0.0214859
955	0.988168	0.0215084	0.981299	0.0215084	0.989508	0.0215084	0.983246	0.0215084	0.943834	0.0215084
956	0.98818	0.021531	0.981318	0.021531	0.989498	0.021531	0.983243	0.021531	0.94383	0.021531
957	0.988172	0.0215535	0.981317	0.0215535	0.989488	0.0215535	0.983261	0.0215535	0.943826	0.0215535
958	0.988184	0.021576	0.981316	0.021576	0.989499	0.021576	0.983236	0.021576	0.943717	0.021576
959	0.988175	0.0215985	0.981335	0.0215985	0.98951	0.0215985	0.983212	0.0215985	0.943755	0.0215985
960	0.988188	0.021621	0.981355	0.021621	0.9895	0.021621	0.983209	0.021621	0.94373	0.021621
961	0.988179	0.0216436	0.981374	0.0216436	0.98949	0.0216436	0.983226	0.0216436	0.943768	0.0216436
962	0.988192	0.0216661	0.981393	0.0216661	0.98948	0.0216661	0.983223	0.0216661	0.943702	0.0216661
963	0.988183	0.0216886	0.981392	0.0216886	0.989471	0.0216886	0.983219	0.0216886	0.94376	0.0216886
964	0.988175	0.0217111	0.98139	0.0217111	0.989461	0.0217111	0.983237	0.0217111	0.943756	0.0217111
965	0.988187	0.0217337	0.98141	0.0217337	0.989472	0.0217337	0.983254	0.0217337	0.943773	0.0217337
966	0.988178	0.0217562	0.981429	0.0217562	0.989462	0.0217562	0.983272	0.0217562	0.943749	0.0217562
967	0.988191	0.0217787	0.981448	0.0217787	0.989473	0.0217787	0.983289	0.0217787	0.943745	0.0217787
968	0.988203	0.0218012	0.981467	0.0218012	0.989463	0.0218012	0.983306	0.0218012	0.94372	0.0218012
969	0.988215	0.0218237	0.981466	0.0218237	0.989474	0.0218237	0.983303	0.0218237	0.943634	0.0218237
970	0.988206	0.0218463	0.981485	0.0218463	0.989464	0.0218463	0.98332	0.0218463	0.94363	0.0218463
971	0.988198	0.0218688	0.981504	0.0218688	0.989454	0.0218688	0.983317	0.0218688	0.943544	0.0218688
972	0.98821	0.0218913	0.981502	0.0218913	0.989404	0.0218913	0.983334	0.0218913	0.94354	0.0218913
973	0.988222	0.0219138	0.981521	0.0219138	0.989373	0.0219138	0.98333	0.0219138	0.943537	0.0219138
974	0.988214	0.0219363	0.98152	0.0219363	0.989343	0.0219363	0.983286	0.0219363	0.943554	0.0219363
975	0.988205	0.0219589	0.981539	0.0219589	0.989354	0.0219589	0.983303	0.0219589	0.94355	0.0219589
976	0.988135	0.0219814	0.981517	0.0219814	0.989303	0.0219814	0.98332	0.0219814	0.943587	0.0219814
977	0.988148	0.0220039	0.981536	0.0220039	0.989294	0.0220039	0.983337	0.0220039	0.943522	0.0220039
978	0.98816	0.0220264	0.981473	0.0220264	0.989305	0.0220264	0.983354	0.0220264	0.943498	0.0220264
979	0.988151	0.022049	0.98141	0.022049	0.989316	0.022049	0.983371	0.022049	0.943474	0.022049
980	0.988164	0.0220715	0.981429	0.0220715	0.989327	0.0220715	0.983388	0.0220715	0.94343	0.0220715
981	0.988176	0.022094	0.981427	0.022094	0.989338	0.022094	0.983385	0.022094	0.943426	0.022094
982	0.988188	0.0221165	0.981446	0.0221165	0.989267	0.0221165	0.983402	0.0221165	0.943423	0.0221165
983	0.9882	0.022139	0.981465	0.022139	0.989258	0.022139	0.983418	0.022139	0.94344	0.022139
984	0.988212	0.0221616	0.981484	0.0221616	0.989248	0.0221616	0.983435	0.0221616	0.943395	0.0221616
985	0.988203	0.0221841	0.981483	0.0221841	0.989239	0.0221841	0.983452	0.0221841	0.943372	0.0221841
986	0.988195	0.0222066	0.981441	0.0222066	0.989209	0.0222066	0.983449	0.0222066	0.943348	0.0222066
987	0.988207	0.0222291	0.981459	0.0222291	0.98922	0.0222291	0.983445	0.0222291	0.943324	0.0222291
988	0.988219	0.0222517	0.981478	0.0222517	0.989191	0.0222517	0.983442	0.0222517	0.943301	0.0222517
989	0.988211	0.0222742	0.981477	0.0222742	0.989161	0.0222742	0.983418	0.0222742	0.943318	0.0222742
990	0.988222	0.0222967	0.981495	0.0222967	0.989111	0.0222967	0.983435	0.0222967	0.943334	0.0222967
991	0.988234	0.0223192	0.981494	0.0223192	0.989082	0.0223192	0.983451	0.0223192	0.943291	0.0223192
992	0.988246	0.0223417	0.981472	0.0223417	0.989073	0.0223417	0.983468	0.0223417	0.943328	0.0223417
993	0.988258	0.0223643	0.981491	0.0223643	0.989064	0.0223643	0.983485	0.0223643	0.943324	0.0223643
994	0.98825	0.0223868	0.981509	0.0223868	0.989075	0.0223868	0.983501	0.0223868	0.943321	0.0223868
995	0.988262	0.0224093	0.981488	0.0224093	0.989066	0.0224093	0.983498	0.0224093	0.943318	0.0224093
996	0.988253	0.0224318	0.981486	0.0224318	0.989036	0.0224318	0.983514	0.0224318	0.943274	0.0224318
997	0.988265	0.0224543	0.981505	0.0224543	0.989027	0.0224543	0.983511	0.0224543	0.943311	0.0224543
998	0.988277	0.0224769	0.981523	0.0224769	0.989018	0.0224769	0.983507	0.0224769	0.943208	0.0224769
999	0.988289	0.0224994	0.981542	0.0224994	0.989029	0.0224994	0.983504	0.0224994	0.943244	0.0224994
1000	0.9883	0.0225219	0.98156	0.0225219	0.989	0.0225219	0.98348	0.0225219	0.943201	0.0225219
1001	0.988292	0.0225444	0.981539	0.0225444	0.988991	0.0225444	0.983477	0.0225444	0.943178	0.0225444
1002	0.988284	0.022567	0.981517	0.022567	0.989002	0.022567	0.983453	0.022567	0.943195	0.022567
1003	0.988275	0.0225895	0.981516	0.0225895	0.989013	0.0225895	0.98347	0.0225895	0.943192	0.0225895
1004	0.988287	0.022612	0.981514	0.022612	0.989004	0.022612	0.983466	0.022612	0.943149	0.022612
1005	0.988279	0.0226345	0.981473	0.0226345	0.989015	0.0226345	0.983463	0.0226345	0.943066	0.0226345
1006	0.98829	0.022657	0.981491	0.022657	0.988986	0.022657	0.983479	0.022657	0.943023	0.022657
1007	0.988302	0.0226796	0.98149	0.0226796	0.988958	0.0226796	0.983476	0.0226796	0.943	0.0226796
1008	0.988314	0.0227021	0.981488	0.0227021	0.988929	0.0227021	0.983492	0.0227021	0.942977	0.0227021
1009	0.988305	0.0227246	0.981487	0.0227246	0.98894	0.0227246	0.983489	0.0227246	0.942955	0.0227246
1010	0.988317	0.0227471	0.981505	0.0227471	0.988931	0.0227471	0.983505	0.0227471	0.942952	0.0227471
1011	0.988329	0.0227696	0.981484	0.0227696	0.988922	0.0227696	0.983522	0.0227696	0.942949	0.0227696
1012	0.98834	0.0227922	0.981483	0.0227922	0.988913	0.0227922	0.983538	0.0227922	0.942985	0.0227922
1013	0.988352	0.0228147	0.981501	0.0228147	0.988904	0.0228147	0.983554	0.0228147	0.942963	0.0228147
1014	0.988343	0.0228372	0.981499	0.0228372	0.988876	0.0228372	0.98357	0.0228372	0.94294	0.0228372
1015	0.988355	0.0228597	0.981518	0.0228597	0.988867	0.0228597	0.983587	0.0228597	0.942878	0.0228597
1016	0.988347	0.0228823	0.981477	0.0228823	0.988858	0.0228823	0.983583	0.0228823	0.942816	0.0228823
1017	0.988319	0.0229048	0.981475	0.0229048	0.988869	0.0229048	0.983599	0.0229048	0.942794	0.0229048
1018	0.988311	0.0229273	0.981474	0.0229273	0.988861	0.0229273	0.983615	0.0229273	0.942811	0.0229273
1019	0.988302	0.0229498	0.981472	0.0229498	0.988872	0.0229498	0.983612	0.0229498	0.942788	0.0229498
1020	0.988314	0.0229723	0.981491	0.0229723	0.988863	0.0229723	0.983628	0.0229723	0.942785	0.0229723
1021	0.988306	0.0229949	0.981509	0.0229949	0.988874	0.0229949	0.983624	0.0229949	0.942783	0.0229949
1022	0.988317	0.0230174	0.981507	0.0230174	0.988865	0.0230174	0.98364	0.0230174	0.9428	0.0230174
1023	0.98827	0.0230399	0.981525	0.0230399	0.988857	0.0230399	0.983656	0.0230399	0.942797	0.0230399
1024	0.988281	0.0230624	0.981543	0.0230624	0.988809	0.0230624	0.983672	0.0230624	0.942794	0.0230624
1025	0.988293	0.0230849	0.981542	0.0230849	0.98882	0.0230849	0.983688	0.0230849	0.942694	0.0230849
1026	0.988285	0.0231075	0.98156	0.0231075	0.988811	0.0231075	0.983704	0.0231075	0.942672	0.0231075
1027	0.988296	0.02313	0.981578	0.02313	0.988803	0.02313	0.98372	0.02313	0.942669	0.02313
1028	0.988288	0.0231525	0.981518	0.0231525	0.988794	0.0231525	0.983736	0.0231525	0.942628	0.0231525
1029	0.9883	0.023175	0.981497	0.023175	0.988766	0.023175	0.983732	0.023175	0.942625	0.023175
1030	0.988253	0.0231976	0.981496	0.0231976	0.988757	0.0231976	0.983748	0.0231976	0.942564	0.0231976
1031	0.988264	0.0232201	0.981475	0.0232201	0.988749	0.0232201	0.983725	0.0232201	0.942542	0.0232201
1032	0.988275	0.0232426	0.981454	0.0232426	0.98876	0.0232426	0.983741	0.0232426	0.942462	0.0232426
1033	0.988248	0.0232651	0.981452	0.0232651	0.988751	0.0232651	0.983756	0.0232651	0.942441	0.0232651
1034	0.988259	0.0232876	0.981432	0.0232876	0.988762	0.0232876	0.983772	0.0232876	0.942361	0.0232876
1035	0.988271	0.0233102	0.98143	0.0233102	0.988773	0.0233102	0.983788	0.0233102	0.942262	0.0233102
1036	0.988282	0.0233327	0.981448	0.0233327	0.988765	0.0233327	0.983784	0.0233327	0.942221	0.0233327
1037	0.988293	0.0233552	0.981466	0.0233552	0.988756	0.0233552	0.983761	0.0233552	0.94218	0.0233552
1038	0.988285	0.0233777	0.981484	0.0233777	0.988729	0.0233777	0.983719	0.0233777	0.94214	0.0233777
1039	0.988258	0.0234002	0.981483	0.0234002	0.988739	0.0234002	0.983735	0.0234002	0.94208	0.0234002
1040	0.988269	0.0234228	0.981481	0.0234228	0.988712	0.0234228	0.98375	0.0234228	0.94204	0.0234228
1041	0.988281	0.0234453	0.981499	0.0234453	0.988684	0.0234453	0.983766	0.0234453	0.942018	0.0234453
1042	0.988292	0.0234678	0.981497	0.0234678	0.988676	0.0234678	0.983782	0.0234678	0.942036	0.0234678
1043	0.988303	0.0234903	0.981515	0.0234903	0.988687	0.0234903	0.983797	0.0234903	0.941995	0.0234903
1044	0.988314	0.0235129	0.981514	0.0235129	0.988678	0.0235129	0.983793	0.0235129	0.941955	0.0235129
1045	0.988306	0.0235354	0.981493	0.0235354	0.988689	0.0235354	0.983809	0.0235354	0.941915	0.0235354
1046	0.988299	0.0235579	0.981511	0.0235579	0.9887	0.0235579	0.983824	0.0235579	0.941875	0.0235579
1047	0.98831	0.0235804	0.981509	0.0235804	0.988673	0.0235804	0.983821	0.0235804	0.941835	0.0235804
1048	0.988321	0.0236029	0.981527	0.0236029	0.988664	0.0236029	0.983817	0.0236029	0.941852	0.0236029
1049	0.988332	0.0236255	0.981507	0.0236255	0.988675	0.0236255	0.983833	0.0236255	0.941812	0.0236255
1050	0.988343	0.023648	0.981524	0.023648	0.988686	0.023648	0.983848	0.023648	0.941849	0.023648
1051	0.988354	0.0236705	0.981542	0.0236705	0.988678	0.0236705	0.983863	0.0236705	0.941695	0.0236705
1052	0.988346	0.023693	0.98154	0.023693	0.988669	0.023693	0.983841	0.023693	0.941674	0.023693
1053	0.988357	0.0237155	0.981539	0.0237155	0.98868	0.0237155	0.983799	0.0237155	0.941654	0.0237155
1054	0.988349	0.0237381	0.981518	0.0237381	0.988691	0.0237381	0.983814	0.0237381	0.941595	0.0237381
1055	0.98836	0.0237606	0.981536	0.0237606	0.988683	0.0237606	0.98383	0.0237606	0.941612	0.0237606
1056	0.988371	0.0237831	0.981553	0.0237831	0.988693	0.0237831	0.983826	0.0237831	0.941573	0.0237831
1057	0.988382	0.0238056	0.981552	0.0238056	0.988685	0.0238056	0.983766	0.0238056	0.941572	0.0238056
1058	0.988393	0.0238282	0.981569	0.0238282	0.988677	0.0238282	0.983781	0.0238282	0.941551	0.0238282
1059	0.988404	0.0238507	0.981568	0.0238507	0.988669	0.0238507	0.98374	0.0238507	0.941512	0.0238507
1060	0.988415	0.0238732	0.981566	0.0238732	0.988661	0.0238732	0.983736	0.0238732	0.941511	0.0238732
1061	0.988426	0.0238957	0.981584	0.0238957	0.988634	0.0238957	0.983751	0.0238957	0.941471	0.0238957
1062	0.988381	0.0239182	0.981582	0.0239182	0.988625	0.0239182	0.983748	0.0239182	0.941432	0.0239182
1063	0.988392	0.0239408	0.981543	0.0239408	0.988617	0.0239408	0.983744	0.0239408	0.941412	0.0239408
1064	0.988402	0.0239633	0.98156	0.0239633	0.988628	0.0239633	0.98376	0.0239633	0.941298	0.0239633
1065	0.988413	0.0239858	0.981578	0.0239858	0.98862	0.0239858	0.983737	0.0239858	0.941316	0.0239858
1066	0.988424	0.0240083	0.981558	0.0240083	0.988612	0.0240083	0.983715	0.0240083	0.941277	0.0240083
1067	0.988435	0.0240308	0.981537	0.0240308	0.988585	0.0240308	0.98373	0.0240308	0.941332	0.0240308
1068	0.988446	0.0240534	0.981517	0.0240534	0.988596	0.0240534	0.983708	0.0240534	0.941293	0.0240534
1069	0.988457	0.0240759	0.981497	0.0240759	0.988588	0.0240759	0.983686	0.0240759	0.941292	0.0240759
1070	0.98843	0.0240984	0.981514	0.0240984	0.988598	0.0240984	0.983664	0.0240984	0.941347	0.0240984
1071	0.988441	0.0241209	0.981476	0.0241209	0.98859	0.0241209	0.98366	0.0241209	0.941383	0.0241209
1072	0.988433	0.0241435	0.981474	0.0241435	0.988582	0.0241435	0.983601	0.0241435	0.941382	0.0241435
1073	0.988425	0.024166	0.981473	0.024166	0.988556	0.024166	0.983616	0.024166	0.941436	0.024166
1074	0.988436	0.0241885	0.981471	0.0241885	0.988548	0.0241885	0.983632	0.0241885	0.94136	0.0241885
1075	0.988447	0.024211	0.981489	0.024211	0.988558	0.024211	0.983628	0.024211	0.941266	0.024211
1076	0.988439	0.0242335	0.981469	0.0242335	0.988532	0.0242335	0.983643	0.0242335	0.941246	0.0242335
1077	0.988394	0.0242561	0.981467	0.0242561	0.988542	0.0242561	0.983659	0.0242561	0.941227	0.0242561
1078	0.988405	0.0242786	0.981447	0.0242786	0.988535	0.0242786	0.983674	0.0242786	0.941226	0.0242786
1079	0.988397	0.0243011	0.981465	0.0243011	0.988508	0.0243011	0.98367	0.0243011	0.941224	0.0243011
1080	0.988371	0.0243236	0.981463	0.0243236	0.988519	0.0243236	0.983685	0.0243236	0.941242	0.0243236
1081	0.988381	0.0243461	0.981425	0.0243461	0.988529	0.0243461	0.983682	0.0243461	0.941278	0.0243461
1082	0.988374	0.0243687	0.981405	0.0243687	0.988466	0.0243687	0.98366	0.0243687	0.941295	0.0243687
1083	0.988366	0.0243912	0.981404	0.0243912	0.988477	0.0243912	0.983657	0.0243912	0.941312	0.0243912
1084	0.988377	0.0244137	0.981421	0.0244137	0.988487	0.0244137	0.983672	0.0244137	0.941293	0.0244137
1085	0.988387	0.0244362	0.98142	0.0244362	0.988479	0.0244362	0.983687	0.0244362	0.941236	0.0244362
1086	0.98838	0.0244588	0.981437	0.0244588	0.988472	0.0244588	0.983684	0.0244588	0.941235	0.0244588
1087	0.98839	0.0244813	0.981417	0.0244813	0.988482	0.0244813	0.983699	0.0244813	0.941252	0.0244813
1088	0.988364	0.0245038	0.981434	0.0245038	0.988456	0.0245038	0.983677	0.0245038	0.941269	0.0245038
1089	0.988375	0.0245263	0.981414	0.0245263	0.988467	0.0245263	0.983673	0.0245263	0.94125	0.0245263
1090	0.988386	0.0245488	0.981432	0.0245488	0.988477	0.0245488	0.98367	0.0245488	0.941285	0.0245488
1091	0.988378	0.0245714	0.98143	0.0245714	0.988488	0.0245714	0.983648	0.0245714	0.941284	0.0245714
1092	0.988352	0.0245939	0.981447	0.0245939	0.988498	0.0245939	0.983645	0.0245939	0.941301	0.0245939
1093	0.988363	0.0246164	0.981409	0.0246164	0.988509	0.0246164	0.983605	0.0246164	0.941227	0.0246164
1094	0.988355	0.0246389	0.98139	0.0246389	0.988501	0.0246389	0.98362	0.0246389	0.941208	0.0246389
1095	0.988366	0.0246614	0.981388	0.0246614	0.988512	0.0246614	0.983635	0.0246614	0.941243	0.0246614
1096	0.988358	0.024684	0.981405	0.024684	0.988486	0.024684	0.983613	0.024684	0.941205	0.024684
1097	0.988332	0.0247065	0.981422	0.0247065	0.988496	0.0247065	0.983574	0.0247065	0.941131	0.0247065
1098	0.988324	0.024729	0.981403	0.024729	0.988507	0.024729	0.98357	0.024729	0.941167	0.024729
1099	0.988335	0.0247515	0.981402	0.0247515	0.988499	0.0247515	0.983549	0.0247515	0.941111	0.0247515
1100	0.988346	0.0247741	0.9814	0.0247741	0.988473	0.0247741	0.983564	0.0247741	0.941037	0.0247741
1101	0.988338	0.0247966	0.981399	0.0247966	0.988483	0.0247966	0.983579	0.0247966	0.941055	0.0247966
1102	0.988349	0.0248191	0.981398	0.0248191	0.988476	0.0248191	0.983594	0.0248191	0.940981	0.0248191
1103	0.988359	0.0248416	0.981415	0.0248416	0.988486	0.0248416	0.983554	0.0248416	0.940962	0.0248416
1104	0.988334	0.0248641	0.981431	0.0248641	0.988478	0.0248641	0.983515	0.0248641	0.940961	0.0248641
1105	0.988326	0.0248867	0.98143	0.0248867	0.988453	0.0248867	0.983512	0.0248867	0.94096	0.0248867
1106	0.988337	0.0249092	0.981447	0.0249092	0.988445	0.0249092	0.983527	0.0249092	0.940923	0.0249092
1107	0.988347	0.0249317	0.981464	0.0249317	0.988455	0.0249317	0.983505	0.0249317	0.940886	0.0249317
1108	0.98834	0.0249542	0.981444	0.0249542	0.988466	0.0249542	0.983484	0.0249542	0.940904	0.0249542
1109	0.98835	0.0249767	0.981461	0.0249767	0.988476	0.0249767	0.983463	0.0249767	0.940831	0.0249767
1110	0.988361	0.0249993	0.981442	0.0249993	0.988451	0.0249993	0.98346	0.0249993	0.94083	0.0249993
1111	0.988371	0.0250218	0.981422	0.0250218	0.988407	0.0250218	0.983457	0.0250218	0.940739	0.0250218
1112	0.988382	0.0250443	0.981367	0.0250443	0.988399	0.0250443	0.983418	0.0250443	0.94072	0.0250443
1113	0.988356	0.0250668	0.981366	0.0250668	0.988374	0.0250668	0.983397	0.0250668	0.94072	0.0250668
1114	0.988366	0.0250894	0.981347	0.0250894	0.988366	0.0250894	0.983411	0.0250894	0.940683	0.0250894
1115	0.988359	0.0251119	0.981346	0.0251119	0.988359	0.0251119	0.98339	0.0251119	0.940683	0.0251119
1116	0.988351	0.0251344	0.981362	0.0251344	0.988369	0.0251344	0.983387	0.0251344	0.940682	0.0251344
1117	0.988344	0.0251569	0.981361	0.0251569	0.988362	0.0251569	0.983384	0.0251569	0.940574	0.0251569
1118	0.988337	0.0251794	0.981342	0.0251794	0.988319	0.0251794	0.983363	0.0251794	0.940574	0.0251794
1119	0.988329	0.025202	0.981359	0.025202	0.988329	0.025202	0.983343	0.025202	0.940555	0.025202
1120	0.988339	0.0252245	0.981375	0.0252245	0.988286	0.0252245	0.98334	0.0252245	0.940537	0.0252245
1121	0.98835	0.025247	0.981374	0.025247	0.988296	0.025247	0.983354	0.025247	0.940501	0.025247
1122	0.98836	0.0252695	0.981391	0.0252695	0.988307	0.0252695	0.983369	0.0252695	0.940482	0.0252695
1123	0.988335	0.025292	0.981407	0.025292	0.988282	0.025292	0.983366	0.025292	0.940446	0.025292
1124	0.988345	0.0253146	0.981406	0.0253146	0.988274	0.0253146	0.983381	0.0253146	0.940446	0.0253146
1125	0.988356	0.0253371	0.981405	0.0253371	0.988285	0.0253371	0.98336	0.0253371	0.940446	0.0253371
1126	0.988348	0.0253596	0.981421	0.0253596	0.988295	0.0253596	0.983375	0.0253596	0.940498	0.0253596
1127	0.988359	0.0253821	0.981402	0.0253821	0.988288	0.0253821	0.98339	0.0253821	0.940427	0.0253821
1128	0.988351	0.0254047	0.981383	0.0254047	0.98828	0.0254047	0.983351	0.0254047	0.940391	0.0254047
1129	0.988362	0.0254272	0.9814	0.0254272	0.988291	0.0254272	0.983366	0.0254272	0.940391	0.0254272
1130	0.988372	0.0254497	0.981416	0.0254497	0.988301	0.0254497	0.983363	0.0254497	0.940373	0.0254497
1131	0.988382	0.0254722	0.981415	0.0254722	0.988311	0.0254722	0.983378	0.0254722	0.94039	0.0254722
1132	0.988392	0.0254947	0.981414	0.0254947	0.988322	0.0254947	0.983375	0.0254947	0.940407	0.0254947
1133	0.988385	0.0255173	0.98143	0.0255173	0.988332	0.0255173	0.983372	0.0255173	0.940389	0.0255173
1134	0.988395	0.0255398	0.981447	0.0255398	0.988342	0.0255398	0.983369	0.0255398	0.940354	0.0255398
1135	0.988388	0.0255623	0.981445	0.0255623	0.988353	0.0255623	0.983384	0.0255623	0.940336	0.0255623
1136	0.988398	0.0255848	0.981462	0.0255848	0.988363	0.0255848	0.983398	0.0255848	0.940283	0.0255848
1137	0.988408	0.0256073	0.981443	0.0256073	0.988373	0.0256073	0.983395	0.0256073	0.940247	0.0256073
1138	0.988418	0.0256299	0.981441	0.0256299	0.988383	0.0256299	0.983375	0.0256299	0.94023	0.0256299
1139	0.988394	0.0256524	0.98144	0.0256524	0.988376	0.0256524	0.983389	0.0256524	0.940229	0.0256524
1140	0.988386	0.0256749	0.981439	0.0256749	0.988386	0.0256749	0.983386	0.0256749	0.940264	0.0256749
1141	0.988396	0.0256974	0.981438	0.0256974	0.988344	0.0256974	0.983383	0.0256974	0.940299	0.0256974
1142	0.988389	0.02572	0.981454	0.02572	0.988354	0.02572	0.98338	0.02572	0.940334	0.02572
1143	0.988399	0.0257425	0.98147	0.0257425	0.988364	0.0257425	0.983395	0.0257425	0.940264	0.0257425
1144	0.988409	0.025765	0.981486	0.025765	0.988339	0.025765	0.983409	0.025765	0.940228	0.025765
1145	0.988419	0.0257875	0.98145	0.0257875	0.988315	0.0257875	0.983389	0.0257875	0.940193	0.0257875
1146	0.98843	0.02581	0.981449	0.02581	0.988307	0.02581	0.983403	0.02581	0.940176	0.02581
1147	0.98844	0.0258326	0.981465	0.0258326	0.9883	0.0258326	0.983418	0.0258326	0.940141	0.0258326
1148	0.988432	0.0258551	0.981446	0.0258551	0.988293	0.0258551	0.983432	0.0258551	0.940106	0.0258551
1149	0.988442	0.0258776	0.98141	0.0258776	0.988251	0.0258776	0.983429	0.0258776	0.940018	0.0258776
1150	0.988452	0.0259001	0.981409	0.0259001	0.988244	0.0259001	0.983444	0.0259001	0.939931	0.0259001
1151	0.988428	0.0259226	0.981408	0.0259226	0.988254	0.0259226	0.983458	0.0259226	0.939914	0.0259226
1152	0.98842	0.0259452	0.981424	0.0259452	0.988229	0.0259452	0.983455	0.0259452	0.939862	0.0259452
1153	0.98843	0.0259677	0.981388	0.0259677	0.988222	0.0259677	0.983452	0.0259677	0.939845	0.0259677
1154	0.98844	0.0259902	0.981387	0.0259902	0.988215	0.0259902	0.983466	0.0259902	0.93981	0.0259902
1155	0.988416	0.0260127	0.981386	0.0260127	0.988156	0.0260127	0.983463	0.0260127	0.939759	0.0260127
1156	0.988426	0.0260353	0.981402	0.0260353	0.988166	0.0260353	0.98346	0.0260353	0.939776	0.0260353
1157	0.988419	0.0260578	0.9814	0.0260578	0.988159	0.0260578	0.983458	0.0260578	0.939776	0.0260578
1158	0.988411	0.0260803	0.981382	0.0260803	0.988169	0.0260803	0.983437	0.0260803	0.939777	0.0260803
1159	0.988421	0.0261028	0.981398	0.0261028	0.988162	0.0261028	0.983452	0.0261028	0.939725	0.0261028
1160	0.988414	0.0261253	0.981397	0.0261253	0.988173	0.0261253	0.983449	0.0261253	0.939708	0.0261253
1161	0.988407	0.0261479	0.981396	0.0261479	0.988148	0.0261479	0.983428	0.0261479	0.939725	0.0261479
1162	0.9884	0.0261704	0.981412	0.0261704	0.988159	0.0261704	0.983443	0.0261704	0.939691	0.0261704
1163	0.988409	0.0261929	0.981376	0.0261929	0.988169	0.0261929	0.983405	0.0261929	0.939623	0.0261929
1164	0.988402	0.0262154	0.981358	0.0262154	0.988179	0.0262154	0.98342	0.0262154	0.939657	0.0262154
1165	0.988395	0.0262379	0.981357	0.0262379	0.988189	0.0262379	0.983399	0.0262379	0.939641	0.0262379
1166	0.988405	0.0262605	0.981338	0.0262605	0.988199	0.0262605	0.983397	0.0262605	0.939641	0.0262605
1167	0.988415	0.026283	0.981337	0.026283	0.988209	0.026283	0.983411	0.026283	0.93959	0.026283
1168	0.988408	0.0263055	0.981336	0.0263055	0.988168	0.0263055	0.983425	0.0263055	0.93959	0.0263055
1169	0.988418	0.026328	0.981352	0.026328	0.988178	0.026328	0.983439	0.026328	0.93959	0.026328
1170	0.98841	0.0263506	0.981368	0.0263506	0.988188	0.0263506	0.983453	0.0263506	0.939591	0.0263506
1171	0.98842	0.0263731	0.98135	0.0263731	0.988198	0.0263731	0.983433	0.0263731	0.939608	0.0263731
1172	0.98843	0.0263956	0.981366	0.0263956	0.988174	0.0263956	0.98343	0.0263956	0.939574	0.0263956
1173	0.988423	0.0264181	0.981381	0.0264181	0.988184	0.0264181	0.983427	0.0264181	0.939524	0.0264181
1174	0.988416	0.0264406	0.981397	0.0264406	0.988194	0.0264406	0.983424	0.0264406	0.939524	0.0264406
1175	0.988392	0.0264632	0.981413	0.0264632	0.988187	0.0264632	0.983405	0.0264632	0.93949	0.0264632
1176	0.988402	0.0264857	0.981412	0.0264857	0.988197	0.0264857	0.983385	0.0264857	0.939491	0.0264857
1177	0.988394	0.0265082	0.981394	0.0265082	0.988208	0.0265082	0.983382	0.0265082	0.939457	0.0265082
1178	0.988404	0.0265307	0.981409	0.0265307	0.988184	0.0265307	0.983379	0.0265307	0.939458	0.0265307
1179	0.988397	0.0265532	0.981425	0.0265532	0.988194	0.0265532	0.983376	0.0265532	0.939424	0.0265532
1180	0.988407	0.0265758	0.98139	0.0265758	0.988204	0.0265758	0.98339	0.0265758	0.939408	0.0265758
1181	0.9884	0.0265983	0.981372	0.0265983	0.988197	0.0265983	0.983387	0.0265983	0.939324	0.0265983
1182	0.98841	0.0266208	0.981354	0.0266208	0.988207	0.0266208	0.983401	0.0266208	0.939358	0.0266208
1183	0.988386	0.0266433	0.981353	0.0266433	0.988217	0.0266433	0.983398	0.0266433	0.939392	0.0266433
1184	0.988395	0.0266659	0.981352	0.0266659	0.98821	0.0266659	0.983396	0.0266659	0.939393	0.0266659
1185	0.988405	0.0266884	0.981367	0.0266884	0.98822	0.0266884	0.98341	0.0266884	0.93941	0.0266884
1186	0.988381	0.0267109	0.981333	0.0267109	0.98823	0.0267109	0.983424	0.0267109	0.939394	0.0267109
1187	0.988357	0.0267334	0.981315	0.0267334	0.988239	0.0267334	0.983438	0.0267334	0.939394	0.0267334
1188	0.988367	0.0267559	0.98133	0.0267559	0.988233	0.0267559	0.983451	0.0267559	0.939361	0.0267559
1189	0.988377	0.0267785	0.981312	0.0267785	0.988242	0.0267785	0.983432	0.0267785	0.939362	0.0267785
1190	0.988387	0.026801	0.981294	0.026801	0.988252	0.026801	0.983446	0.026801	0.939379	0.026801
1191	0.98838	0.0268235	0.981277	0.0268235	0.988229	0.0268235	0.983426	0.0268235	0.939363	0.0268235
1192	0.988373	0.026846	0.981292	0.026846	0.988238	0.026846	0.98344	0.026846	0.939347	0.026846
1193	0.988382	0.0268685	0.981308	0.0268685	0.988215	0.0268685	0.983437	0.0268685	0.939314	0.0268685
1194	0.988392	0.0268911	0.981324	0.0268911	0.988208	0.0268911	0.983434	0.0268911	0.939297	0.0268911
1195	0.988402	0.0269136	0.981322	0.0269136	0.988218	0.0269136	0.983448	0.0269136	0.939281	0.0269136
1196	0.988395	0.0269361	0.981338	0.0269361	0.988211	0.0269361	0.983445	0.0269361	0.939299	0.0269361
1197	0.988388	0.0269586	0.981354	0.0269586	0.988221	0.0269586	0.983409	0.0269586	0.939216	0.0269586
1198	0.988398	0.0269812	0.981353	0.0269812	0.988231	0.0269812	0.983423	0.0269812	0.9392	0.0269812
1199	0.988407	0.0270037	0.981335	0.0270037	0.98824	0.0270037	0.983436	0.0270037	0.939184	0.0270037
1200	0.988417	0.0270262	0.9813	0.0270262	0.98825	0.0270262	0.983417	0.0270262	0.939118	0.0270262
1201	0.988427	0.0270487	0.981283	0.0270487	0.988243	0.0270487	0.983414	0.0270487	0.939085	0.0270487
1202	0.988436	0.0270712	0.981282	0.0270712	0.988253	0.0270712	0.983428	0.0270712	0.939069	0.0270712
1203	0.988446	0.0270938	0.981297	0.0270938	0.988246	0.0270938	0.983442	0.0270938	0.939037	0.0270938
1204	0.988455	0.0271163	0.981313	0.0271163	0.988256	0.0271163	0.983455	0.0271163	0.939021	0.0271163
1205	0.988465	0.0271388	0.981312	0.0271388	0.988233	0.0271388	0.983469	0.0271388	0.939055	0.0271388
1206	0.988474	0.0271613	0.98131	0.0271613	0.988226	0.0271613	0.983483	0.0271613	0.939072	0.0271613
1207	0.988484	0.0271838	0.981326	0.0271838	0.988202	0.0271838	0.983497	0.0271838	0.939007	0.0271838
1208	0.988494	0.0272064	0.981292	0.0272064	0.988212	0.0272064	0.983494	0.0272064	0.938975	0.0272064
1209	0.988487	0.0272289	0.981307	0.0272289	0.988189	0.0272289	0.983491	0.0272289	0.938942	0.0272289
1210	0.98848	0.0272514	0.981306	0.0272514	0.988199	0.0272514	0.983488	0.0272514	0.93896	0.0272514
1211	0.988489	0.0272739	0.981289	0.0272739	0.988208	0.0272739	0.983502	0.0272739	0.938944	0.0272739
1212	0.988482	0.0272965	0.981287	0.0272965	0.988202	0.0272965	0.983482	0.0272965	0.938928	0.0272965
1213	0.988492	0.027319	0.981286	0.027319	0.988195	0.027319	0.983479	0.027319	0.938913	0.027319
1214	0.988485	0.0273415	0.981285	0.0273415	0.988204	0.0273415	0.983493	0.0273415	0.938848	0.0273415
1215	0.988494	0.027364	0.981251	0.027364	0.988214	0.027364	0.983457	0.027364	0.938849	0.027364
1216	0.988503	0.0273865	0.98125	0.0273865	0.988224	0.0273865	0.983454	0.0273865	0.938866	0.0273865
1217	0.988513	0.0274091	0.981266	0.0274091	0.988217	0.0274091	0.983419	0.0274091	0.938801	0.0274091
1218	0.988522	0.0274316	0.981281	0.0274316	0.98821	0.0274316	0.983416	0.0274316	0.938802	0.0274316
1219	0.988499	0.0274541	0.981247	0.0274541	0.988204	0.0274541	0.983396	0.0274541	0.93882	0.0274541
1220	0.988508	0.0274766	0.981263	0.0274766	0.988213	0.0274766	0.983394	0.0274766	0.938771	0.0274766
1221	0.988501	0.0274991	0.981278	0.0274991	0.988207	0.0274991	0.983358	0.0274991	0.938723	0.0274991
1222	0.988494	0.0275217	0.981293	0.0275217	0.9882	0.0275217	0.983372	0.0275217	0.938724	0.0275217
1223	0.988504	0.0275442	0.981292	0.0275442	0.98821	0.0275442	0.983369	0.0275442	0.938725	0.0275442
1224	0.988513	0.0275667	0.981307	0.0275667	0.988219	0.0275667	0.983334	0.0275667	0.93871	0.0275667
1225	0.98849	0.0275892	0.98129	0.0275892	0.988229	0.0275892	0.983331	0.0275892	0.938613	0.0275892
1226	0.988483	0.0276118	0.981289	0.0276118	0.988238	0.0276118	0.983328	0.0276118	0.938565	0.0276118
1227	0.988492	0.0276343	0.981288	0.0276343	0.988248	0.0276343	0.983309	0.0276343	0.938567	0.0276343
1228	0.988486	0.0276568	0.981303	0.0276568	0.988241	0.0276568	0.983306	0.0276568	0.938551	0.0276568
1229	0.988495	0.0276793	0.981318	0.0276793	0.988251	0.0276793	0.983304	0.0276793	0.938569	0.0276793
1230	0.988504	0.0277018	0.981301	0.0277018	0.98826	0.0277018	0.983317	0.0277018	0.938586	0.0277018
1231	0.988497	0.0277244	0.981316	0.0277244	0.988254	0.0277244	0.983331	0.0277244	0.938588	0.0277244
1232	0.988507	0.0277469	0.981331	0.0277469	0.988247	0.0277469	0.983344	0.0277469	0.938589	0.0277469
1233	0.988516	0.0277694	0.981314	0.0277694	0.988256	0.0277694	0.983358	0.0277694	0.93859	0.0277694
1234	0.988509	0.0277919	0.981248	0.0277919	0.988234	0.0277919	0.983371	0.0277919	0.938526	0.0277919
1235	0.988518	0.0278145	0.981263	0.0278145	0.988227	0.0278145	0.983369	0.0278145	0.938463	0.0278145
1236	0.988512	0.027837	0.981279	0.027837	0.98822	0.027837	0.983382	0.027837	0.938383	0.027837
1237	0.988505	0.0278595	0.981261	0.0278595	0.988214	0.0278595	0.983379	0.0278595	0.938384	0.0278595
1238	0.988482	0.027882	0.981277	0.027882	0.988223	0.027882	0.983361	0.027882	0.938337	0.027882
1239	0.988491	0.0279045	0.981243	0.0279045	0.988233	0.0279045	0.983342	0.0279045	0.93829	0.0279045
1240	0.9885	0.0279271	0.981258	0.0279271	0.988242	0.0279271	0.983355	0.0279271	0.938211	0.0279271
1241	0.988509	0.0279496	0.981257	0.0279496	0.988252	0.0279496	0.983369	0.0279496	0.938099	0.0279496
1242	0.988519	0.0279721	0.981256	0.0279721	0.988261	0.0279721	0.98335	0.0279721	0.938069	0.0279721
1243	0.988528	0.0279946	0.981271	0.0279946	0.988271	0.0279946	0.983347	0.0279946	0.93799	0.0279946
1244	0.988521	0.0280171	0.98127	0.0280171	0.988264	0.0280171	0.983328	0.0280171	0.938024	0.0280171
1245	0.988498	0.0280397	0.981285	0.0280397	0.988273	0.0280397	0.983342	0.0280397	0.937977	0.0280397
1246	0.988507	0.0280622	0.981284	0.0280622	0.988267	0.0280622	0.983355	0.0280622	0.937962	0.0280622
1247	0.988501	0.0280847	0.981283	0.0280847	0.988276	0.0280847	0.983368	0.0280847	0.937948	0.0280847
1248	0.98851	0.0281072	0.981282	0.0281072	0.988269	0.0281072	0.983382	0.0281072	0.937966	0.0281072
1249	0.988519	0.0281298	0.981281	0.0281298	0.988263	0.0281298	0.983395	0.0281298	0.937999	0.0281298
1250	0.988528	0.0281523	0.981264	0.0281523	0.988272	0.0281523	0.983408	0.0281523	0.938001	0.0281523
1251	0.988521	0.0281748	0.981263	0.0281748	0.98825	0.0281748	0.983406	0.0281748	0.937987	0.0281748
1252	0.988515	0.0281973	0.981262	0.0281973	0.988243	0.0281973	0.983371	0.0281973	0.937988	0.0281973
1253	0.988524	0.0282198	0.981261	0.0282198	0.988252	0.0282198	0.983368	0.0282198	0.937958	0.0282198
1254	0.988517	0.0282424	0.98126	0.0282424	0.988262	0.0282424	0.983365	0.0282424	0.937912	0.0282424
1255	0.98851	0.0282649	0.981275	0.0282649	0.988255	0.0282649	0.983363	0.0282649	0.937897	0.0282649
1256	0.988503	0.0282874	0.981274	0.0282874	0.988265	0.0282874	0.98336	0.0282874	0.937819	0.0282874
1257	0.988513	0.0283099	0.981289	0.0283099	0.988258	0.0283099	0.983373	0.0283099	0.937789	0.0283099
1258	0.988506	0.0283324	0.981304	0.0283324	0.988267	0.0283324	0.983387	0.0283324	0.937759	0.0283324
1259	0.988515	0.028355	0.981319	0.028355	0.988261	0.028355	0.983368	0.028355	0.93765	0.028355
1260	0.988508	0.0283775	0.981302	0.0283775	0.988238	0.0283775	0.983365	0.0283775	0.93762	0.0283775
1261	0.988501	0.0284	0.981301	0.0284	0.988248	0.0284	0.983347	0.0284	0.937543	0.0284
1262	0.98851	0.0284225	0.981252	0.0284225	0.988257	0.0284225	0.983344	0.0284225	0.937513	0.0284225
1263	0.988504	0.0284451	0.981235	0.0284451	0.98825	0.0284451	0.983357	0.0284451	0.937531	0.0284451
1264	0.988497	0.0284676	0.98125	0.0284676	0.988244	0.0284676	0.983355	0.0284676	0.937517	0.0284676
1265	0.98849	0.0284901	0.981233	0.0284901	0.988253	0.0284901	0.983352	0.0284901	0.937503	0.0284901
1266	0.988484	0.0285126	0.981201	0.0285126	0.988247	0.0285126	0.983334	0.0285126	0.937458	0.0285126
1267	0.988493	0.0285351	0.981216	0.0285351	0.988256	0.0285351	0.983347	0.0285351	0.937412	0.0285351
1268	0.988502	0.0285577	0.981231	0.0285577	0.988265	0.0285577	0.983344	0.0285577	0.937414	0.0285577
1269	0.988495	0.0285802	0.98123	0.0285802	0.988259	0.0285802	0.983341	0.0285802	0.937401	0.0285802
1270	0.988504	0.0286027	0.981197	0.0286027	0.988252	0.0286027	0.983355	0.0286027	0.937403	0.0286027
1271	0.988513	0.0286252	0.981196	0.0286252	0.988246	0.0286252	0.983336	0.0286252	0.937373	0.0286252
1272	0.988522	0.0286477	0.981195	0.0286477	0.988255	0.0286477	0.983302	0.0286477	0.937359	0.0286477
1273	0.988531	0.0286703	0.981179	0.0286703	0.988264	0.0286703	0.983252	0.0286703	0.937299	0.0286703
1274	0.98854	0.0286928	0.981178	0.0286928	0.988258	0.0286928	0.983266	0.0286928	0.937254	0.0286928
1275	0.988518	0.0287153	0.981192	0.0287153	0.988267	0.0287153	0.983279	0.0287153	0.937193	0.0287153
1276	0.988511	0.0287378	0.981192	0.0287378	0.988276	0.0287378	0.983292	0.0287378	0.937039	0.0287378
1277	0.988504	0.0287604	0.981191	0.0287604	0.98827	0.0287604	0.983289	0.0287604	0.937025	0.0287604
1278	0.988513	0.0287829	0.98119	0.0287829	0.988263	0.0287829	0.983302	0.0287829	0.937043	0.0287829
1279	0.988522	0.0288054	0.981189	0.0288054	0.988257	0.0288054	0.983284	0.0288054	0.937046	0.0288054
1280	0.988531	0.0288279	0.981188	0.0288279	0.988266	0.0288279	0.983282	0.0288279	0.936985	0.0288279
1281	0.98854	0.0288504	0.981187	0.0288504	0.988275	0.0288504	0.983279	0.0288504	0.936988	0.0288504
1282	0.988518	0.028873	0.98117	0.028873	0.988284	0.028873	0.983276	0.028873	0.936974	0.028873
1283	0.988527	0.0288955	0.981185	0.0288955	0.988293	0.0288955	0.983289	0.0288955	0.93693	0.0288955
1284	0.98852	0.028918	0.9812	0.028918	0.988287	0.028918	0.983287	0.028918	0.936917	0.028918
1285	0.988514	0.0289405	0.981183	0.0289405	0.988296	0.0289405	0.9833	0.0289405	0.936935	0.0289405
1286	0.988507	0.028963	0.981198	0.028963	0.988305	0.028963	0.983297	0.028963	0.936906	0.028963
1287	0.988516	0.0289856	0.981212	0.0289856	0.988299	0.0289856	0.983279	0.0289856	0.936846	0.0289856
1288	0.988478	0.0290081	0.981211	0.0290081	0.988308	0.0290081	0.983292	0.0290081	0.936802	0.0290081
1289	0.988472	0.0290306	0.981195	0.0290306	0.988301	0.0290306	0.983274	0.0290306	0.936836	0.0290306
1290	0.988481	0.0290531	0.98121	0.0290531	0.98831	0.0290531	0.983287	0.0290531	0.936823	0.0290531
1291	0.98849	0.0290757	0.981224	0.0290757	0.988319	0.0290757	0.983285	0.0290757	0.936794	0.0290757
1292	0.988499	0.0290982	0.981223	0.0290982	0.988328	0.0290982	0.983297	0.0290982	0.936766	0.0290982
1293	0.988508	0.0291207	0.981207	0.0291207	0.988322	0.0291207	0.98331	0.0291207	0.936737	0.0291207
1294	0.988501	0.0291432	0.981221	0.0291432	0.988331	0.0291432	0.983323	0.0291432	0.936693	0.0291432
1295	0.98851	0.0291657	0.981236	0.0291657	0.988325	0.0291657	0.983321	0.0291657	0.936681	0.0291657
1296	0.988519	0.0291883	0.981235	0.0291883	0.988303	0.0291883	0.983334	0.0291883	0.936683	0.0291883
1297	0.988497	0.0292108	0.981249	0.0292108	0.988312	0.0292108	0.983346	0.0292108	0.936701	0.0292108
1298	0.988506	0.0292333	0.981264	0.0292333	0.988321	0.0292333	0.983344	0.0292333	0.936734	0.0292333
1299	0.988499	0.0292558	0.981247	0.0292558	0.98833	0.0292558	0.983357	0.0292558	0.936737	0.0292558
1300	0.988508	0.0292783	0.981231	0.0292783	0.988339	0.0292783	0.983369	0.0292783	0.936755	0.0292783
1301	0.988517	0.0293009	0.981245	0.0293009	0.988332	0.0293009	0.983382	0.0293009	0.936757	0.0293009
1302	0.988526	0.0293234	0.98126	0.0293234	0.988326	0.0293234	0.983349	0.0293234	0.936775	0.0293234
1303	0.988534	0.0293459	0.981259	0.0293459	0.988335	0.0293459	0.983346	0.0293459	0.936762	0.0293459
1304	0.988543	0.0293684	0.981258	0.0293684	0.988344	0.0293684	0.983344	0.0293684	0.93678	0.0293684
1305	0.988552	0.029391	0.981272	0.029391	0.988337	0.029391	0.983341	0.029391	0.936752	0.029391
1306	0.988561	0.0294135	0.981256	0.0294135	0.988346	0.0294135	0.983339	0.0294135	0.93677	0.0294135
1307	0.988569	0.029436	0.981224	0.029436	0.988355	0.029436	0.983351	0.029436	0.936742	0.029436
1308	0.988563	0.0294585	0.981224	0.0294585	0.988364	0.0294585	0.983364	0.0294585	0.936698	0.0294585
1309	0.988572	0.029481	0.981223	0.029481	0.988373	0.029481	0.983377	0.029481	0.936685	0.029481
1310	0.98858	0.0295036	0.981222	0.0295036	0.988382	0.0295036	0.98339	0.0295036	0.936642	0.0295036
1311	0.988589	0.0295261	0.981236	0.0295261	0.988391	0.0295261	0.983402	0.0295261	0.936614	0.0295261
1312	0.988582	0.0295486	0.981205	0.0295486	0.988384	0.0295486	0.9834	0.0295486	0.936525	0.0295486
1313	0.988591	0.0295711	0.981219	0.0295711	0.988393	0.0295711	0.983397	0.0295711	0.936452	0.0295711
1314	0.988585	0.0295936	0.981218	0.0295936	0.988402	0.0295936	0.983379	0.0295936	0.936455	0.0295936
1315	0.988593	0.0296162	0.981171	0.0296162	0.988411	0.0296162	0.983392	0.0296162	0.936457	0.0296162
1316	0.988602	0.0296387	0.981186	0.0296387	0.988404	0.0296387	0.983405	0.0296387	0.936445	0.0296387
1317	0.988611	0.0296612	0.981185	0.0296612	0.988413	0.0296612	0.983387	0.0296612	0.936432	0.0296612
1318	0.988604	0.0296837	0.981154	0.0296837	0.988422	0.0296837	0.983399	0.0296837	0.936405	0.0296837
1319	0.988567	0.0297063	0.981153	0.0297063	0.988431	0.0297063	0.983397	0.0297063	0.936407	0.0297063
1320	0.988576	0.0297288	0.981167	0.0297288	0.98844	0.0297288	0.983394	0.0297288	0.936395	0.0297288
1321	0.988585	0.0297513	0.981181	0.0297513	0.988433	0.0297513	0.983407	0.0297513	0.936428	0.0297513
1322	0.988593	0.0297738	0.981165	0.0297738	0.988442	0.0297738	0.983419	0.0297738	0.93637	0.0297738
1323	0.988602	0.0297963	0.981134	0.0297963	0.988451	0.0297963	0.983402	0.0297963	0.936388	0.0297963
1324	0.988595	0.0298189	0.981148	0.0298189	0.988459	0.0298189	0.983414	0.0298189	0.936376	0.0298189
1325	0.988604	0.0298414	0.981147	0.0298414	0.988468	0.0298414	0.983427	0.0298414	0.936333	0.0298414
1326	0.988613	0.0298639	0.981116	0.0298639	0.988477	0.0298639	0.983409	0.0298639	0.936275	0.0298639
1327	0.988621	0.0298864	0.981101	0.0298864	0.988485	0.0298864	0.983422	0.0298864	0.936263	0.0298864
1328	0.98863	0.0299089	0.9811	0.0299089	0.988464	0.0299089	0.983434	0.0299089	0.936281	0.0299089
1329	0.988638	0.0299315	0.981099	0.0299315	0.988473	0.0299315	0.983401	0.0299315	0.936224	0.0299315
1330	0.988632	0.029954	0.981098	0.029954	0.988436	0.029954	0.983414	0.029954	0.936166	0.029954
1331	0.988625	0.0299765	0.981082	0.0299765	0.988445	0.0299765	0.983426	0.0299765	0.936139	0.0299765
1332	0.988619	0.029999	0.981081	0.029999	0.988454	0.029999	0.983439	0.029999	0.936172	0.029999
1333	0.988627	0.0300216	0.981096	0.0300216	0.988447	0.0300216	0.983451	0.0300216	0.936085	0.0300216
1334	0.988636	0.0300441	0.98111	0.0300441	0.988441	0.0300441	0.983434	0.0300441	0.936133	0.0300441
1335	0.988629	0.0300666	0.981109	0.0300666	0.988435	0.0300666	0.983446	0.0300666	0.936121	0.0300666
1336	0.988623	0.0300891	0.981123	0.0300891	0.988428	0.0300891	0.983458	0.0300891	0.936109	0.0300891
1337	0.988631	0.0301116	0.981137	0.0301116	0.988437	0.0301116	0.983471	0.0301116	0.936097	0.0301116
1338	0.98864	0.0301342	0.981121	0.0301342	0.988416	0.0301342	0.983483	0.0301342	0.936115	0.0301342
1339	0.988619	0.0301567	0.981091	0.0301567	0.988409	0.0301567	0.983436	0.0301567	0.936088	0.0301567
1340	0.988627	0.0301792	0.98109	0.0301792	0.988418	0.0301792	0.983448	0.0301792	0.936076	0.0301792
1341	0.988606	0.0302017	0.981104	0.0302017	0.988427	0.0302017	0.983445	0.0302017	0.936034	0.0302017
1342	0.988614	0.0302242	0.981073	0.0302242	0.988435	0.0302242	0.983443	0.0302242	0.935992	0.0302242
1343	0.988608	0.0302468	0.981087	0.0302468	0.988444	0.0302468	0.983455	0.0302468	0.93601	0.0302468
1344	0.988601	0.0302693	0.981087	0.0302693	0.988453	0.0302693	0.983468	0.0302693	0.936028	0.0302693
1345	0.98858	0.0302918	0.981056	0.0302918	0.988461	0.0302918	0.983465	0.0302918	0.935986	0.0302918
1346	0.988559	0.0303143	0.981055	0.0303143	0.98847	0.0303143	0.983462	0.0303143	0.935944	0.0303143
1347	0.988567	0.0303369	0.981069	0.0303369	0.988478	0.0303369	0.98346	0.0303369	0.935962	0.0303369
1348	0.988576	0.0303594	0.981054	0.0303594	0.988487	0.0303594	0.983472	0.0303594	0.93598	0.0303594
1349	0.988584	0.0303819	0.981053	0.0303819	0.988481	0.0303819	0.983484	0.0303819	0.935894	0.0303819
1350	0.988593	0.0304044	0.981037	0.0304044	0.988489	0.0304044	0.983467	0.0304044	0.935853	0.0304044
1351	0.988601	0.0304269	0.980992	0.0304269	0.988468	0.0304269	0.983479	0.0304269	0.935856	0.0304269
1352	0.988595	0.0304495	0.981006	0.0304495	0.988477	0.0304495	0.983477	0.0304495	0.935859	0.0304495
1353	0.988603	0.030472	0.981005	0.030472	0.988485	0.030472	0.983474	0.030472	0.935832	0.030472
1354	0.988612	0.0304945	0.981019	0.0304945	0.988494	0.0304945	0.983471	0.0304945	0.935865	0.0304945
1355	0.98862	0.030517	0.981033	0.030517	0.988487	0.030517	0.983454	0.030517	0.935809	0.030517
1356	0.988628	0.0305395	0.981033	0.0305395	0.988496	0.0305395	0.983466	0.0305395	0.935812	0.0305395
1357	0.988622	0.0305621	0.981017	0.0305621	0.988504	0.0305621	0.983464	0.0305621	0.935815	0.0305621
1358	0.988616	0.0305846	0.981031	0.0305846	0.988498	0.0305846	0.983476	0.0305846	0.935804	0.0305846
1359	0.988609	0.0306071	0.98103	0.0306071	0.988506	0.0306071	0.983488	0.0306071	0.935763	0.0306071
1360	0.988618	0.0306296	0.981044	0.0306296	0.9885	0.0306296	0.9835	0.0306296	0.935736	0.0306296
1361	0.988626	0.0306522	0.981044	0.0306522	0.988509	0.0306522	0.983498	0.0306522	0.935725	0.0306522
1362	0.988635	0.0306747	0.981043	0.0306747	0.988502	0.0306747	0.983495	0.0306747	0.935743	0.0306747
1363	0.988628	0.0306972	0.981042	0.0306972	0.988496	0.0306972	0.983493	0.0306972	0.935746	0.0306972
1364	0.988637	0.0307197	0.981056	0.0307197	0.98849	0.0307197	0.98349	0.0307197	0.93569	0.0307197
1365	0.988645	0.0307422	0.98107	0.0307422	0.988484	0.0307422	0.983487	0.0307422	0.935649	0.0307422
1366	0.988639	0.0307648	0.981054	0.0307648	0.988463	0.0307648	0.983485	0.0307648	0.935535	0.0307648
1367	0.988647	0.0307873	0.981054	0.0307873	0.988457	0.0307873	0.983497	0.0307873	0.935495	0.0307873
1368	0.988611	0.0308098	0.981024	0.0308098	0.988465	0.0308098	0.98348	0.0308098	0.935454	0.0308098
1369	0.988605	0.0308323	0.981023	0.0308323	0.988444	0.0308323	0.983492	0.0308323	0.935384	0.0308323
1370	0.988599	0.0308548	0.981008	0.0308548	0.988438	0.0308548	0.983489	0.0308548	0.935373	0.0308548
1371	0.988607	0.0308774	0.981007	0.0308774	0.988447	0.0308774	0.983472	0.0308774	0.935362	0.0308774
1372	0.988601	0.0308999	0.981006	0.0308999	0.98844	0.0308999	0.983484	0.0308999	0.935365	0.0308999
1373	0.988609	0.0309224	0.981005	0.0309224	0.988434	0.0309224	0.983496	0.0309224	0.935354	0.0309224
1374	0.988617	0.0309449	0.98099	0.0309449	0.988443	0.0309449	0.983508	0.0309449	0.935358	0.0309449
1375	0.988626	0.0309675	0.981004	0.0309675	0.988451	0.0309675	0.98352	0.0309675	0.935317	0.0309675
1376	0.988634	0.03099	0.980989	0.03099	0.988445	0.03099	0.983532	0.03099	0.935263	0.03099
1377	0.988628	0.0310125	0.981002	0.0310125	0.988424	0.0310125	0.98353	0.0310125	0.935237	0.0310125
1378	0.988636	0.031035	0.981016	0.031035	0.988418	0.031035	0.983542	0.031035	0.935284	0.031035
1379	0.988644	0.0310575	0.981001	0.0310575	0.988427	0.0310575	0.983539	0.0310575	0.935244	0.0310575
1380	0.988652	0.0310801	0.981015	0.0310801	0.988406	0.0310801	0.983551	0.0310801	0.935204	0.0310801
1381	0.988646	0.0311026	0.981014	0.0311026	0.988385	0.0311026	0.983563	0.0311026	0.935135	0.0311026
1382	0.98864	0.0311251	0.981013	0.0311251	0.988379	0.0311251	0.983575	0.0311251	0.935109	0.0311251
1383	0.988605	0.0311476	0.981013	0.0311476	0.988344	0.0311476	0.983587	0.0311476	0.935127	0.0311476
1384	0.988613	0.0311701	0.980997	0.0311701	0.988353	0.0311701	0.983599	0.0311701	0.935131	0.0311701
1385	0.988607	0.0311927	0.980997	0.0311927	0.988332	0.0311927	0.983596	0.0311927	0.93512	0.0311927
1386	0.988615	0.0312152	0.980996	0.0312152	0.988297	0.0312152	0.983608	0.0312152	0.935095	0.0312152
1387	0.988623	0.0312377	0.98101	0.0312377	0.988306	0.0312377	0.98362	0.0312377	0.935084	0.0312377
1388	0.988631	0.0312602	0.981009	0.0312602	0.988314	0.0312602	0.983603	0.0312602	0.935073	0.0312602
1389	0.988639	0.0312828	0.981008	0.0312828	0.988308	0.0312828	0.9836	0.0312828	0.935077	0.0312828
1390	0.988648	0.0313053	0.980993	0.0313053	0.988302	0.0313053	0.983612	0.0313053	0.935109	0.0313053
1391	0.988641	0.0313278	0.980992	0.0313278	0.988282	0.0313278	0.983624	0.0313278	0.935055	0.0313278
1392	0.988635	0.0313503	0.980992	0.0313503	0.988276	0.0313503	0.983635	0.0313503	0.935058	0.0313503
1393	0.988643	0.0313728	0.980991	0.0313728	0.988284	0.0313728	0.983633	0.0313728	0.93499	0.0313728
1394	0.988652	0.0313954	0.980962	0.0313954	0.988279	0.0313954	0.98363	0.0313954	0.934979	0.0313954
1395	0.988645	0.0314179	0.980961	0.0314179	0.988287	0.0314179	0.983627	0.0314179	0.934926	0.0314179
1396	0.988639	0.0314404	0.980946	0.0314404	0.988295	0.0314404	0.983639	0.0314404	0.934929	0.0314404
1397	0.988633	0.0314629	0.980945	0.0314629	0.988289	0.0314629	0.983637	0.0314629	0.93489	0.0314629
1398	0.988641	0.0314854	0.980959	0.0314854	0.988283	0.0314854	0.983634	0.0314854	0.934879	0.0314854
1399	0.988649	0.031508	0.980972	0.031508	0.988278	0.031508	0.983617	0.031508	0.934869	0.031508
1400	0.988614	0.0315305	0.980972	0.0315305	0.988272	0.0315305	0.983615	0.0315305	0.934801	0.0315305
1401	0.988623	0.031553	0.980957	0.031553	0.988237	0.031553	0.983626	0.031553	0.93479	0.031553
1402	0.988616	0.0315755	0.98097	0.0315755	0.988246	0.0315755	0.983624	0.0315755	0.934694	0.0315755
1403	0.988596	0.0315981	0.980984	0.0315981	0.988254	0.0315981	0.983621	0.0315981	0.934712	0.0315981
1404	0.988561	0.0316206	0.980955	0.0316206	0.988262	0.0316206	0.983633	0.0316206	0.934673	0.0316206
1405	0.988555	0.0316431	0.980968	0.0316431	0.988271	0.0316431	0.983644	0.0316431	0.934649	0.0316431
1406	0.988549	0.0316656	0.980982	0.0316656	0.988279	0.0316656	0.983642	0.0316656	0.934596	0.0316656
1407	0.988515	0.0316881	0.980981	0.0316881	0.988273	0.0316881	0.983611	0.0316881	0.934599	0.0316881
1408	0.988523	0.0317107	0.98098	0.0317107	0.988281	0.0317107	0.983622	0.0317107	0.934632	0.0317107
1409	0.988517	0.0317332	0.98098	0.0317332	0.98829	0.0317332	0.983634	0.0317332	0.934593	0.0317332
1410	0.988525	0.0317557	0.980993	0.0317557	0.98827	0.0317557	0.983646	0.0317557	0.934611	0.0317557
1411	0.988533	0.0317782	0.981007	0.0317782	0.988278	0.0317782	0.983657	0.0317782	0.934586	0.0317782
1412	0.988527	0.0318007	0.98102	0.0318007	0.988272	0.0318007	0.983669	0.0318007	0.93459	0.0318007
1413	0.988507	0.0318233	0.980991	0.0318233	0.98828	0.0318233	0.983666	0.0318233	0.93458	0.0318233
1414	0.988501	0.0318458	0.98099	0.0318458	0.988275	0.0318458	0.983621	0.0318458	0.934541	0.0318458
1415	0.988509	0.0318683	0.981004	0.0318683	0.988269	0.0318683	0.983619	0.0318683	0.934503	0.0318683
1416	0.988503	0.0318908	0.981017	0.0318908	0.988277	0.0318908	0.98363	0.0318908	0.934478	0.0318908
1417	0.988497	0.0319134	0.981016	0.0319134	0.988271	0.0319134	0.983628	0.0319134	0.934454	0.0319134
1418	0.988505	0.0319359	0.980988	0.0319359	0.988279	0.0319359	0.983625	0.0319359	0.934444	0.0319359
1419	0.988499	0.0319584	0.980987	0.0319584	0.988288	0.0319584	0.983623	0.0319584	0.934434	0.0319584
1420	0.988493	0.0319809	0.980958	0.0319809	0.988268	0.0319809	0.98362	0.0319809	0.934395	0.0319809
1421	0.988473	0.0320034	0.980971	0.0320034	0.988248	0.0320034	0.983617	0.0320034	0.934413	0.0320034
1422	0.988481	0.032026	0.980943	0.032026	0.988228	0.032026	0.983629	0.032026	0.934417	0.032026
1423	0.988475	0.0320485	0.9809	0.0320485	0.988222	0.0320485	0.983626	0.0320485	0.934407	0.0320485
1424	0.988483	0.032071	0.980871	0.032071	0.98816	0.032071	0.98361	0.032071	0.934397	0.032071
1425	0.988491	0.0320935	0.98087	0.0320935	0.988155	0.0320935	0.983607	0.0320935	0.934401	0.0320935
1426	0.988499	0.032116	0.980856	0.032116	0.988163	0.032116	0.983619	0.032116	0.934377	0.032116
1427	0.988494	0.0321386	0.980855	0.0321386	0.988171	0.0321386	0.98363	0.0321386	0.934381	0.0321386
1428	0.988488	0.0321611	0.980855	0.0321611	0.988179	0.0321611	0.983628	0.0321611	0.934385	0.0321611
1429	0.988496	0.0321836	0.980854	0.0321836	0.988188	0.0321836	0.983597	0.0321836	0.934403	0.0321836
1430	0.98849	0.0322061	0.980867	0.0322061	0.988196	0.0322061	0.983609	0.0322061	0.934379	0.0322061
1431	0.988498	0.0322287	0.980867	0.0322287	0.988204	0.0322287	0.98362	0.0322287	0.934341	0.0322287
1432	0.988506	0.0322512	0.980852	0.0322512	0.988212	0.0322512	0.983632	0.0322512	0.934303	0.0322512
1433	0.988514	0.0322737	0.980852	0.0322737	0.988207	0.0322737	0.983615	0.0322737	0.934265	0.0322737
1434	0.988508	0.0322962	0.980865	0.0322962	0.988215	0.0322962	0.983626	0.0322962	0.934255	0.0322962
1435	0.988516	0.0323187	0.980864	0.0323187	0.988209	0.0323187	0.983624	0.0323187	0.934287	0.0323187
1436	0.98851	0.0323413	0.980864	0.0323413	0.988217	0.0323413	0.983635	0.0323413	0.934249	0.0323413
1437	0.988518	0.0323638	0.980863	0.0323638	0.988226	0.0323638	0.983647	0.0323638	0.934197	0.0323638
1438	0.988512	0.0323863	0.980863	0.0323863	0.988234	0.0323863	0.983658	0.0323863	0.934187	0.0323863
1439	0.98852	0.0324088	0.980862	0.0324088	0.988228	0.0324088	0.983669	0.0324088	0.934136	0.0324088
1440	0.988514	0.0324313	0.980847	0.0324313	0.988236	0.0324313	0.983681	0.0324313	0.93414	0.0324313
1441	0.988522	0.0324539	0.980861	0.0324539	0.988244	0.0324539	0.983692	0.0324539	0.934074	0.0324539
1442	0.98853	0.0324764	0.980819	0.0324764	0.988253	0.0324764	0.983703	0.0324764	0.934051	0.0324764
1443	0.988524	0.0324989	0.980804	0.0324989	0.988247	0.0324989	0.983715	0.0324989	0.934013	0.0324989
1444	0.988532	0.0325214	0.980776	0.0325214	0.988255	0.0325214	0.983726	0.0325214	0.93399	0.0325214
1445	0.988512	0.032544	0.980789	0.032544	0.988263	0.032544	0.983737	0.032544	0.933994	0.032544
1446	0.98852	0.0325665	0.980789	0.0325665	0.988271	0.0325665	0.983748	0.0325665	0.933957	0.0325665
1447	0.988528	0.032589	0.980788	0.032589	0.988266	0.032589	0.983746	0.032589	0.933947	0.032589
1448	0.988536	0.0326115	0.980788	0.0326115	0.98826	0.0326115	0.983716	0.0326115	0.933937	0.0326115
1449	0.98853	0.032634	0.980773	0.032634	0.988254	0.032634	0.983713	0.032634	0.933914	0.032634
1450	0.988524	0.0326566	0.980786	0.0326566	0.988262	0.0326566	0.983724	0.0326566	0.933877	0.0326566
1451	0.988532	0.0326791	0.980772	0.0326791	0.988257	0.0326791	0.983736	0.0326791	0.933895	0.0326791
1452	0.98854	0.0327016	0.980772	0.0327016	0.988251	0.0327016	0.983747	0.0327016	0.933858	0.0327016
1453	0.98852	0.0327241	0.980771	0.0327241	0.988259	0.0327241	0.983758	0.0327241	0.933834	0.0327241
1454	0.988515	0.0327466	0.980757	0.0327466	0.988253	0.0327466	0.983769	0.0327466	0.933825	0.0327466
1455	0.988522	0.0327692	0.980715	0.0327692	0.988261	0.0327692	0.98378	0.0327692	0.933815	0.0327692
1456	0.98853	0.0327917	0.980701	0.0327917	0.988242	0.0327917	0.983791	0.0327917	0.933723	0.0327917
1457	0.988538	0.0328142	0.9807	0.0328142	0.98825	0.0328142	0.983775	0.0328142	0.933687	0.0328142
1458	0.988532	0.0328367	0.980686	0.0328367	0.988231	0.0328367	0.983786	0.0328367	0.933663	0.0328367
1459	0.98854	0.0328593	0.980699	0.0328593	0.988239	0.0328593	0.983756	0.0328593	0.93364	0.0328593
1460	0.988534	0.0328818	0.980713	0.0328818	0.988247	0.0328818	0.983754	0.0328818	0.933645	0.0328818
1461	0.988542	0.0329043	0.980726	0.0329043	0.988227	0.0329043	0.983765	0.0329043	0.933635	0.0329043
1462	0.98855	0.0329268	0.980739	0.0329268	0.988235	0.0329268	0.983749	0.0329268	0.93364	0.0329268
1463	0.988558	0.0329493	0.980725	0.0329493	0.988243	0.0329493	0.98376	0.0329493	0.933644	0.0329493
1464	0.988566	0.0329719	0.980724	0.0329719	0.988252	0.0329719	0.983771	0.0329719	0.933689	0.0329719
1465	0.98856	0.0329944	0.980697	0.0329944	0.98826	0.0329944	0.983768	0.0329944	0.933735	0.0329944
1466	0.988568	0.0330169	0.98071	0.0330169	0.988254	0.0330169	0.983752	0.0330169	0.933712	0.0330169
1467	0.988575	0.0330394	0.980723	0.0330394	0.988262	0.0330394	0.983763	0.0330394	0.933648	0.0330394
1468	0.98857	0.0330619	0.980709	0.0330619	0.98827	0.0330619	0.98376	0.0330619	0.933625	0.0330619
1469	0.988577	0.0330845	0.980722	0.0330845	0.988278	0.0330845	0.983771	0.0330845	0.933588	0.0330845
1470	0.988572	0.033107	0.980721	0.033107	0.988272	0.033107	0.983769	0.033107	0.933593	0.033107
1471	0.988566	0.0331295	0.980721	0.0331295	0.98828	0.0331295	0.98378	0.0331295	0.93357	0.0331295
1472	0.988574	0.033152	0.980707	0.033152	0.988288	0.033152	0.983791	0.033152	0.933561	0.033152
1473	0.988554	0.0331746	0.980706	0.0331746	0.988296	0.0331746	0.983802	0.0331746	0.93347	0.0331746
1474	0.988562	0.0331971	0.980719	0.0331971	0.988304	0.0331971	0.983813	0.0331971	0.933407	0.0331971
1475	0.988556	0.0332196	0.980719	0.0332196	0.988298	0.0332196	0.983824	0.0332196	0.93337	0.0332196
1476	0.988564	0.0332421	0.980718	0.0332421	0.988306	0.0332421	0.983821	0.0332421	0.933348	0.0332421
1477	0.988572	0.0332646	0.980704	0.0332646	0.988287	0.0332646	0.983819	0.0332646	0.933352	0.0332646
1478	0.988579	0.0332872	0.98069	0.0332872	0.988295	0.0332872	0.983816	0.0332872	0.933303	0.0332872
1479	0.988587	0.0333097	0.98069	0.0333097	0.988276	0.0333097	0.983814	0.0333097	0.933253	0.0333097
1480	0.988581	0.0333322	0.980703	0.0333322	0.98827	0.0333322	0.983811	0.0333322	0.933231	0.0333322
1481	0.988589	0.0333547	0.980716	0.0333547	0.988278	0.0333547	0.983822	0.0333547	0.933208	0.0333547
1482	0.988597	0.0333773	0.980716	0.0333773	0.988286	0.0333773	0.983833	0.0333773	0.933186	0.0333773
1483	0.988604	0.0333998	0.980729	0.0333998	0.988294	0.0333998	0.983844	0.0333998	0.933163	0.0333998
1484	0.988585	0.0334223	0.980741	0.0334223	0.988302	0.0334223	0.983841	0.0334223	0.933141	0.0334223
1485	0.988593	0.0334448	0.980754	0.0334448	0.98831	0.0334448	0.983839	0.0334448	0.933132	0.0334448
1486	0.9886	0.0334673	0.980714	0.0334673	0.988318	0.0334673	0.983823	0.0334673	0.93307	0.0334673
1487	0.988608	0.0334899	0.980713	0.0334899	0.988326	0.0334899	0.983833	0.0334899	0.933061	0.0334899
1488	0.988616	0.0335124	0.980713	0.0335124	0.988333	0.0335124	0.983844	0.0335124	0.933052	0.0335124
1489	0.98861	0.0335349	0.980699	0.0335349	0.988314	0.0335349	0.983828	0.0335349	0.933057	0.0335349
1490	0.988604	0.0335574	0.980712	0.0335574	0.988282	0.0335574	0.983826	0.0335574	0.932994	0.0335574
1491	0.988585	0.0335799	0.980711	0.0335799	0.988276	0.0335799	0.983837	0.0335799	0.932985	0.0335799
1492	0.988566	0.0336025	0.980711	0.0336025	0.988271	0.0336025	0.983847	0.0336025	0.93299	0.0336025
1493	0.988573	0.033625	0.980724	0.033625	0.988265	0.033625	0.983845	0.033625	0.932995	0.033625
1494	0.988581	0.0336475	0.980737	0.0336475	0.988273	0.0336475	0.983856	0.0336475	0.932946	0.0336475
1495	0.988575	0.03367	0.980749	0.03367	0.988281	0.03367	0.983866	0.03367	0.932937	0.03367
1496	0.98857	0.0336926	0.980736	0.0336926	0.988289	0.0336926	0.98385	0.0336926	0.932929	0.0336926
1497	0.988577	0.0337151	0.980695	0.0337151	0.98827	0.0337151	0.983861	0.0337151	0.932907	0.0337151
1498	0.988585	0.0337376	0.980681	0.0337376	0.988278	0.0337376	0.983845	0.0337376	0.932858	0.0337376
1499	0.988593	0.0337601	0.980694	0.0337601	0.988286	0.0337601	0.983856	0.0337601	0.932783	0.0337601
1500	0.9886	0.0337826	0.980707	0.0337826	0.988293	0.0337826	0.983867	0.0337826	0.932748	0.0337826
1501	0.988608	0.0338052	0.980706	0.0338052	0.988288	0.0338052	0.983878	0.0338052	0.932739	0.0338052
1502	0.988615	0.0338277	0.980706	0.0338277	0.988296	0.0338277	0.983875	0.0338277	0.932731	0.0338277
1503	0.98861	0.0338502	0.980706	0.0338502	0.98829	0.0338502	0.983886	0.0338502	0.932682	0.0338502
1504	0.988617	0.0338727	0.980665	0.0338727	0.988258	0.0338727	0.983896	0.0338727	0.932607	0.0338727
1505	0.988611	0.0338952	0.980678	0.0338952	0.988266	0.0338952	0.983894	0.0338952	0.932546	0.0338952
1506	0.988606	0.0339178	0.980691	0.0339178	0.988274	0.0339178	0.983905	0.0339178	0.932537	0.0339178
1507	0.9886	0.0339403	0.980704	0.0339403	0.988268	0.0339403	0.983915	0.0339403	0.932529	0.0339403
1508	0.988608	0.0339628	0.980703	0.0339628	0.988263	0.0339628	0.983926	0.0339628	0.932508	0.0339628
1509	0.988615	0.0339853	0.980716	0.0339853	0.988257	0.0339853	0.983937	0.0339853	0.932512	0.0339853
1510	0.988609	0.0340079	0.980715	0.0340079	0.988265	0.0340079	0.983921	0.0340079	0.932544	0.0340079
1511	0.988604	0.0340304	0.980715	0.0340304	0.98826	0.0340304	0.983931	0.0340304	0.932496	0.0340304
1512	0.988611	0.0340529	0.980728	0.0340529	0.988267	0.0340529	0.983916	0.0340529	0.932435	0.0340529
1513	0.988619	0.0340754	0.980741	0.0340754	0.988262	0.0340754	0.983913	0.0340754	0.932466	0.0340754
1514	0.988587	0.0340979	0.98074	0.0340979	0.98827	0.0340979	0.983924	0.0340979	0.932432	0.0340979
1515	0.988594	0.0341205	0.98074	0.0341205	0.988277	0.0341205	0.983934	0.0341205	0.93241	0.0341205
1516	0.988589	0.034143	0.980739	0.034143	0.988272	0.034143	0.983932	0.034143	0.932415	0.034143
1517	0.988583	0.0341655	0.980752	0.0341655	0.98828	0.0341655	0.983929	0.0341655	0.93242	0.0341655
1518	0.988577	0.034188	0.980751	0.034188	0.988287	0.034188	0.983926	0.034188	0.932425	0.034188
1519	0.988585	0.0342105	0.980764	0.0342105	0.988282	0.0342105	0.983937	0.0342105	0.93243	0.0342105
1520	0.988592	0.0342331	0.980763	0.0342331	0.98829	0.0342331	0.983948	0.0342331	0.932382	0.0342331
1521	0.9886	0.0342556	0.98075	0.0342556	0.988297	0.0342556	0.983958	0.0342556	0.932361	0.0342556
1522	0.988607	0.0342781	0.980736	0.0342781	0.988305	0.0342781	0.983969	0.0342781	0.932366	0.0342781
1523	0.988602	0.0343006	0.980709	0.0343006	0.988313	0.0343006	0.983979	0.0343006	0.932345	0.0343006
1524	0.988596	0.0343232	0.980696	0.0343232	0.98832	0.0343232	0.98399	0.0343232	0.932297	0.0343232
1525	0.98859	0.0343457	0.980695	0.0343457	0.988315	0.0343457	0.984	0.0343457	0.932263	0.0343457
1526	0.988598	0.0343682	0.980695	0.0343682	0.988323	0.0343682	0.983998	0.0343682	0.932242	0.0343682
1527	0.988605	0.0343907	0.980708	0.0343907	0.98833	0.0343907	0.984008	0.0343907	0.932208	0.0343907
1528	0.9886	0.0344132	0.980694	0.0344132	0.988338	0.0344132	0.984005	0.0344132	0.932226	0.0344132
1529	0.988607	0.0344358	0.980694	0.0344358	0.988345	0.0344358	0.984016	0.0344358	0.932192	0.0344358
1530	0.988615	0.0344583	0.98068	0.0344583	0.988353	0.0344583	0.984026	0.0344583	0.93221	0.0344583
1531	0.988596	0.0344808	0.980693	0.0344808	0.988361	0.0344808	0.984024	0.0344808	0.932202	0.0344808
1532	0.98859	0.0345033	0.980705	0.0345033	0.988368	0.0345033	0.984034	0.0345033	0.932155	0.0345033
1533	0.988585	0.0345258	0.980718	0.0345258	0.988376	0.0345258	0.984045	0.0345258	0.93216	0.0345258
1534	0.988592	0.0345484	0.980717	0.0345484	0.988383	0.0345484	0.984042	0.0345484	0.932165	0.0345484
1535	0.988599	0.0345709	0.98073	0.0345709	0.988391	0.0345709	0.984052	0.0345709	0.932183	0.0345709
1536	0.988594	0.0345934	0.980742	0.0345934	0.988399	0.0345934	0.98405	0.0345934	0.93211	0.0345934
1537	0.988575	0.0346159	0.980755	0.0346159	0.988406	0.0346159	0.98406	0.0346159	0.932089	0.0346159
1538	0.98857	0.0346385	0.980767	0.0346385	0.988414	0.0346385	0.98407	0.0346385	0.932042	0.0346385
1539	0.988564	0.034661	0.980754	0.034661	0.988421	0.034661	0.984081	0.034661	0.932022	0.034661
1540	0.988533	0.0346835	0.980753	0.0346835	0.988429	0.0346835	0.984078	0.0346835	0.932053	0.0346835
1541	0.988527	0.034706	0.980766	0.034706	0.988423	0.034706	0.984075	0.034706	0.932045	0.034706
1542	0.988535	0.0347285	0.980778	0.0347285	0.988418	0.0347285	0.984086	0.0347285	0.932063	0.0347285
1543	0.988529	0.0347511	0.980752	0.0347511	0.988412	0.0347511	0.984083	0.0347511	0.932042	0.0347511
1544	0.988536	0.0347736	0.980713	0.0347736	0.988394	0.0347736	0.984093	0.0347736	0.932048	0.0347736
1545	0.988531	0.0347961	0.980712	0.0347961	0.988401	0.0347961	0.984104	0.0347961	0.93204	0.0347961
1546	0.988538	0.0348186	0.980699	0.0348186	0.988409	0.0348186	0.984114	0.0348186	0.932058	0.0348186
1547	0.988546	0.0348411	0.980711	0.0348411	0.988404	0.0348411	0.984098	0.0348411	0.931985	0.0348411
1548	0.98854	0.0348637	0.980711	0.0348637	0.988385	0.0348637	0.984109	0.0348637	0.931939	0.0348637
1549	0.988548	0.0348862	0.980697	0.0348862	0.988393	0.0348862	0.984119	0.0348862	0.931931	0.0348862
1550	0.988555	0.0349087	0.98071	0.0349087	0.988387	0.0349087	0.984129	0.0349087	0.931923	0.0349087
1551	0.988562	0.0349312	0.980709	0.0349312	0.988395	0.0349312	0.984127	0.0349312	0.931903	0.0349312
1552	0.98857	0.0349538	0.980709	0.0349538	0.988389	0.0349538	0.984137	0.0349538	0.931908	0.0349538
1553	0.988577	0.0349763	0.980709	0.0349763	0.988397	0.0349763	0.984147	0.0349763	0.931862	0.0349763
1554	0.988584	0.0349988	0.980708	0.0349988	0.988404	0.0349988	0.984144	0.0349988	0.93188	0.0349988
1555	0.988592	0.0350213	0.980721	0.0350213	0.988386	0.0350213	0.984142	0.0350213	0.931885	0.0350213
1556	0.988586	0.0350438	0.98072	0.0350438	0.988393	0.0350438	0.984126	0.0350438	0.931877	0.0350438
1557	0.988594	0.0350664	0.980732	0.0350664	0.988401	0.0350664	0.984136	0.0350664	0.931857	0.0350664
1558	0.988601	0.0350889	0.980732	0.0350889	0.988383	0.0350889	0.984147	0.0350889	0.931862	0.0350889
1559	0.988608	0.0351114	0.980731	0.0351114	0.98839	0.0351114	0.984157	0.0351114	0.93188	0.0351114
1560	0.988616	0.0351339	0.980705	0.0351339	0.988398	0.0351339	0.984167	0.0351339	0.931873	0.0351339
1561	0.988623	0.0351564	0.980692	0.0351564	0.988405	0.0351564	0.984177	0.0351564	0.931878	0.0351564
1562	0.98863	0.035179	0.980692	0.035179	0.988412	0.035179	0.984174	0.035179	0.93187	0.035179
1563	0.988625	0.0352015	0.980691	0.0352015	0.988407	0.0352015	0.984184	0.0352015	0.931837	0.0352015
1564	0.988632	0.035224	0.980665	0.035224	0.988414	0.035224	0.984195	0.035224	0.931778	0.035224
1565	0.988639	0.0352465	0.980665	0.0352465	0.988409	0.0352465	0.984205	0.0352465	0.931758	0.0352465
1566	0.988646	0.0352691	0.980664	0.0352691	0.988404	0.0352691	0.984215	0.0352691	0.931725	0.0352691
1567	0.988641	0.0352916	0.980651	0.0352916	0.988398	0.0352916	0.984225	0.0352916	0.931666	0.0352916
1568	0.988648	0.0353141	0.980638	0.0353141	0.988406	0.0353141	0.984235	0.0353141	0.931634	0.0353141
1569	0.988655	0.0353366	0.980625	0.0353366	0.988413	0.0353366	0.984245	0.0353366	0.931626	0.0353366
1570	0.988663	0.0353591	0.980624	0.0353591	0.988408	0.0353591	0.984255	0.0353591	0.931593	0.0353591
1571	0.988632	0.0353817	0.980637	0.0353817	0.988415	0.0353817	0.984265	0.0353817	0.931586	0.0353817
1572	0.988639	0.0354042	0.980624	0.0354042	0.98841	0.0354042	0.984262	0.0354042	0.931604	0.0354042
1573	0.988646	0.0354267	0.980636	0.0354267	0.988404	0.0354267	0.984272	0.0354267	0.931597	0.0354267
1574	0.988641	0.0354492	0.980636	0.0354492	0.988412	0.0354492	0.98427	0.0354492	0.931589	0.0354492
1575	0.988648	0.0354717	0.980635	0.0354717	0.988419	0.0354717	0.984267	0.0354717	0.931544	0.0354717
1576	0.988655	0.0354943	0.980622	0.0354943	0.988427	0.0354943	0.984264	0.0354943	0.931549	0.0354943
1577	0.988662	0.0355168	0.980634	0.0355168	0.988434	0.0355168	0.984274	0.0355168	0.931516	0.0355168
1578	0.988669	0.0355393	0.980621	0.0355393	0.988429	0.0355393	0.984284	0.0355393	0.931509	0.0355393
1579	0.988651	0.0355618	0.980621	0.0355618	0.988436	0.0355618	0.984294	0.0355618	0.931502	0.0355618
1580	0.988658	0.0355844	0.980633	0.0355844	0.988443	0.0355844	0.984304	0.0355844	0.931469	0.0355844
1581	0.988666	0.0356069	0.980633	0.0356069	0.988425	0.0356069	0.984314	0.0356069	0.931411	0.0356069
1582	0.988673	0.0356294	0.980632	0.0356294	0.98842	0.0356294	0.984311	0.0356294	0.931379	0.0356294
1583	0.988667	0.0356519	0.980645	0.0356519	0.988427	0.0356519	0.984321	0.0356519	0.931346	0.0356519
1584	0.988674	0.0356744	0.980644	0.0356744	0.988434	0.0356744	0.984331	0.0356744	0.931352	0.0356744
1585	0.988669	0.035697	0.980619	0.035697	0.988442	0.035697	0.984341	0.035697	0.931383	0.035697
1586	0.988676	0.0357195	0.980618	0.0357195	0.988449	0.0357195	0.984338	0.0357195	0.931388	0.0357195
1587	0.988645	0.035742	0.98063	0.035742	0.988444	0.035742	0.984335	0.035742	0.931381	0.035742
1588	0.988653	0.0357645	0.98063	0.0357645	0.988451	0.0357645	0.984333	0.0357645	0.931361	0.0357645
1589	0.988635	0.035787	0.980642	0.035787	0.988433	0.035787	0.984343	0.035787	0.931291	0.035787
1590	0.988642	0.0358096	0.980642	0.0358096	0.98844	0.0358096	0.984352	0.0358096	0.931322	0.0358096
1591	0.988649	0.0358321	0.980654	0.0358321	0.988435	0.0358321	0.98435	0.0358321	0.931315	0.0358321
1592	0.988656	0.0358546	0.980666	0.0358546	0.988442	0.0358546	0.984347	0.0358546	0.931333	0.0358546
1593	0.988663	0.0358771	0.980653	0.0358771	0.98845	0.0358771	0.984344	0.0358771	0.931351	0.0358771
1594	0.98867	0.0358997	0.980653	0.0358997	0.988457	0.0358997	0.984354	0.0358997	0.931381	0.0358997
1595	0.988677	0.0359222	0.98064	0.0359222	0.988439	0.0359222	0.984364	0.0359222	0.931374	0.0359222
1596	0.988659	0.0359447	0.980614	0.0359447	0.988434	0.0359447	0.984374	0.0359447	0.931379	0.0359447
1597	0.988654	0.0359672	0.980614	0.0359672	0.988441	0.0359672	0.984383	0.0359672	0.93131	0.0359672
1598	0.988623	0.0359897	0.980614	0.0359897	0.988448	0.0359897	0.984393	0.0359897	0.931277	0.0359897
1599	0.988618	0.0360123	0.980626	0.0360123	0.988443	0.0360123	0.984403	0.0360123	0.931308	0.0360123
1600	0.988625	0.0360348	0.980625	0.0360348	0.988438	0.0360348	0.984388	0.0360348	0.931288	0.0360348
1601	0.988632	0.0360573	0.980625	0.0360573	0.988445	0.0360573	0.984385	0.0360573	0.931281	0.0360573
1602	0.988639	0.0360798	0.980637	0.0360798	0.988452	0.0360798	0.984395	0.0360798	0.931237	0.0360798
1603	0.988621	0.0361023	0.980637	0.0361023	0.988447	0.0361023	0.984404	0.0361023	0.931205	0.0361023
1604	0.988629	0.0361249	0.980636	0.0361249	0.988454	0.0361249	0.984402	0.0361249	0.931185	0.0361249
1605	0.988623	0.0361474	0.980636	0.0361474	0.988461	0.0361474	0.984411	0.0361474	0.931166	0.0361474
1606	0.98863	0.0361699	0.980648	0.0361699	0.988468	0.0361699	0.984409	0.0361699	0.931147	0.0361699
1607	0.988625	0.0361924	0.980647	0.0361924	0.988476	0.0361924	0.984418	0.0361924	0.931102	0.0361924
1608	0.988632	0.036215	0.980635	0.036215	0.988483	0.036215	0.984403	0.036215	0.93112	0.036215
1609	0.988639	0.0362375	0.980647	0.0362375	0.98849	0.0362375	0.984413	0.0362375	0.931126	0.0362375
1610	0.988634	0.03626	0.980646	0.03626	0.988497	0.03626	0.984423	0.03626	0.931119	0.03626
1611	0.988641	0.0362825	0.980609	0.0362825	0.988479	0.0362825	0.984432	0.0362825	0.9311	0.0362825
1612	0.988635	0.036305	0.980608	0.036305	0.988486	0.036305	0.984442	0.036305	0.931031	0.036305
1613	0.98863	0.0363276	0.98062	0.0363276	0.988494	0.0363276	0.984452	0.0363276	0.931011	0.0363276
1614	0.988637	0.0363501	0.980583	0.0363501	0.988501	0.0363501	0.984461	0.0363501	0.930992	0.0363501
1615	0.988644	0.0363726	0.98057	0.0363726	0.988495	0.0363726	0.984458	0.0363726	0.930936	0.0363726
1616	0.988651	0.0363951	0.980582	0.0363951	0.988503	0.0363951	0.984456	0.0363951	0.930954	0.0363951
1617	0.988609	0.0364176	0.980594	0.0364176	0.988485	0.0364176	0.984465	0.0364176	0.930922	0.0364176
1618	0.988603	0.0364402	0.980581	0.0364402	0.988492	0.0364402	0.984475	0.0364402	0.930903	0.0364402
1619	0.98861	0.0364627	0.980581	0.0364627	0.988487	0.0364627	0.98446	0.0364627	0.930835	0.0364627
1620	0.988617	0.0364852	0.980543	0.0364852	0.988494	0.0364852	0.984469	0.0364852	0.930791	0.0364852
1621	0.988624	0.0365077	0.980531	0.0365077	0.988489	0.0365077	0.984479	0.0365077	0.930809	0.0365077
1622	0.988631	0.0365303	0.980493	0.0365303	0.988496	0.0365303	0.984488	0.0365303	0.930778	0.0365303
1623	0.988638	0.0365528	0.980481	0.0365528	0.988491	0.0365528	0.984473	0.0365528	0.930759	0.0365528
1624	0.988645	0.0365753	0.980493	0.0365753	0.988498	0.0365753	0.984483	0.0365753	0.930801	0.0365753
1625	0.98864	0.0365978	0.980505	0.0365978	0.988505	0.0365978	0.984492	0.0365978	0.93077	0.0365978
1626	0.988647	0.0366203	0.980517	0.0366203	0.988512	0.0366203	0.984502	0.0366203	0.930751	0.0366203
1627	0.988617	0.0366429	0.980517	0.0366429	0.988519	0.0366429	0.984512	0.0366429	0.93072	0.0366429
1628	0.988624	0.0366654	0.980504	0.0366654	0.988514	0.0366654	0.984509	0.0366654	0.930701	0.0366654
1629	0.988631	0.0366879	0.980479	0.0366879	0.988508	0.0366879	0.984481	0.0366879	0.930731	0.0366879
1630	0.988638	0.0367104	0.980466	0.0367104	0.988515	0.0367104	0.984479	0.0367104	0.930725	0.0367104
1631	0.988645	0.0367329	0.980466	0.0367329	0.988523	0.0367329	0.984488	0.0367329	0.930706	0.0367329
1632	0.988652	0.0367555	0.980478	0.0367555	0.988517	0.0367555	0.984498	0.0367555	0.930687	0.0367555
1633	0.988659	0.036778	0.980466	0.036778	0.988524	0.036778	0.984495	0.036778	0.930717	0.036778
1634	0.988654	0.0368005	0.980465	0.0368005	0.988531	0.0368005	0.984492	0.0368005	0.930723	0.0368005
1635	0.988661	0.036823	0.980465	0.036823	0.988526	0.036823	0.984502	0.036823	0.930692	0.036823
1636	0.988668	0.0368456	0.980477	0.0368456	0.988533	0.0368456	0.984511	0.0368456	0.930661	0.0368456
1637	0.988675	0.0368681	0.980477	0.0368681	0.98854	0.0368681	0.984496	0.0368681	0.930642	0.0368681
1638	0.988681	0.0368906	0.980489	0.0368906	0.988547	0.0368906	0.984493	0.0368906	0.930611	0.0368906
1639	0.988688	0.0369131	0.980488	0.0369131	0.988542	0.0369131	0.984479	0.0369131	0.930605	0.0369131
1640	0.988683	0.0369356	0.980476	0.0369356	0.988537	0.0369356	0.984488	0.0369356	0.930574	0.0369356
1641	0.98869	0.0369582	0.980488	0.0369582	0.988544	0.0369582	0.984497	0.0369582	0.930604	0.0369582
1642	0.988672	0.0369807	0.980487	0.0369807	0.988526	0.0369807	0.984507	0.0369807	0.930573	0.0369807
1643	0.988679	0.0370032	0.980487	0.0370032	0.988521	0.0370032	0.984504	0.0370032	0.930555	0.0370032
1644	0.988686	0.0370257	0.980475	0.0370257	0.988516	0.0370257	0.984501	0.0370257	0.930548	0.0370257
1645	0.988681	0.0370482	0.980462	0.0370482	0.988523	0.0370482	0.984511	0.0370482	0.930542	0.0370482
1646	0.988688	0.0370708	0.98045	0.0370708	0.98853	0.0370708	0.98452	0.0370708	0.930511	0.0370708
1647	0.988683	0.0370933	0.980437	0.0370933	0.988537	0.0370933	0.98453	0.0370933	0.930505	0.0370933
1648	0.988677	0.0371158	0.980437	0.0371158	0.988532	0.0371158	0.984527	0.0371158	0.930511	0.0371158
1649	0.988672	0.0371383	0.980437	0.0371383	0.988539	0.0371383	0.984536	0.0371383	0.930516	0.0371383
1650	0.988679	0.0371609	0.980437	0.0371609	0.988497	0.0371609	0.984546	0.0371609	0.930498	0.0371609
1651	0.988674	0.0371834	0.980424	0.0371834	0.988492	0.0371834	0.984555	0.0371834	0.930431	0.0371834
1652	0.988681	0.0372059	0.980412	0.0372059	0.988499	0.0372059	0.984564	0.0372059	0.930364	0.0372059
1653	0.988687	0.0372284	0.980387	0.0372284	0.988506	0.0372284	0.984562	0.0372284	0.930346	0.0372284
1654	0.988694	0.0372509	0.980375	0.0372509	0.988513	0.0372509	0.984559	0.0372509	0.930315	0.0372509
1655	0.988701	0.0372735	0.980363	0.0372735	0.98852	0.0372735	0.984568	0.0372735	0.930333	0.0372735
1656	0.988708	0.037296	0.980363	0.037296	0.988527	0.037296	0.984565	0.037296	0.930315	0.037296
1657	0.988703	0.0373185	0.98035	0.0373185	0.988522	0.0373185	0.984575	0.0373185	0.930321	0.0373185
1658	0.988709	0.037341	0.980362	0.037341	0.988516	0.037341	0.984584	0.037341	0.930314	0.037341
1659	0.988716	0.0373635	0.980338	0.0373635	0.988511	0.0373635	0.984593	0.0373635	0.930296	0.0373635
1660	0.988723	0.0373861	0.980326	0.0373861	0.988518	0.0373861	0.984578	0.0373861	0.930278	0.0373861
1661	0.988706	0.0374086	0.980325	0.0374086	0.988513	0.0374086	0.984588	0.0374086	0.930272	0.0374086
1662	0.988713	0.0374311	0.980325	0.0374311	0.988496	0.0374311	0.984597	0.0374311	0.930278	0.0374311
1663	0.988719	0.0374536	0.980337	0.0374536	0.988479	0.0374536	0.984606	0.0374536	0.930223	0.0374536
1664	0.988714	0.0374762	0.980325	0.0374762	0.988474	0.0374762	0.984616	0.0374762	0.930109	0.0374762
1665	0.988709	0.0374987	0.980313	0.0374987	0.988457	0.0374987	0.984613	0.0374987	0.930103	0.0374987
1666	0.988716	0.0375212	0.980288	0.0375212	0.988464	0.0375212	0.98461	0.0375212	0.930073	0.0375212
1667	0.988722	0.0375437	0.980276	0.0375437	0.988458	0.0375437	0.984619	0.0375437	0.930043	0.0375437
1668	0.988729	0.0375662	0.980288	0.0375662	0.988465	0.0375662	0.984628	0.0375662	0.930001	0.0375662
1669	0.988736	0.0375888	0.980288	0.0375888	0.98846	0.0375888	0.984638	0.0375888	0.930019	0.0375888
1670	0.988743	0.0376113	0.980276	0.0376113	0.988455	0.0376113	0.984635	0.0376113	0.929917	0.0376113
1671	0.988737	0.0376338	0.980287	0.0376338	0.988438	0.0376338	0.984632	0.0376338	0.929815	0.0376338
1672	0.988744	0.0376563	0.980299	0.0376563	0.988433	0.0376563	0.984629	0.0376563	0.929786	0.0376563
1673	0.988739	0.0376788	0.980311	0.0376788	0.98844	0.0376788	0.984639	0.0376788	0.929756	0.0376788
1674	0.988734	0.0377014	0.980323	0.0377014	0.988435	0.0377014	0.984648	0.0377014	0.929714	0.0377014
1675	0.988728	0.0377239	0.980323	0.0377239	0.98843	0.0377239	0.984657	0.0377239	0.929696	0.0377239
1676	0.988735	0.0377464	0.98031	0.0377464	0.988425	0.0377464	0.984666	0.0377464	0.929679	0.0377464
1677	0.988742	0.0377689	0.980275	0.0377689	0.988384	0.0377689	0.984675	0.0377689	0.929625	0.0377689
1678	0.988749	0.0377915	0.980286	0.0377915	0.988379	0.0377915	0.98466	0.0377915	0.929643	0.0377915
1679	0.988755	0.037814	0.98025	0.037814	0.988362	0.037814	0.984658	0.037814	0.929661	0.037814
1680	0.98875	0.0378365	0.980238	0.0378365	0.988357	0.0378365	0.984655	0.0378365	0.929632	0.0378365
1681	0.988757	0.037859	0.980226	0.037859	0.98834	0.037859	0.984664	0.037859	0.929602	0.037859
1682	0.988716	0.0378815	0.980238	0.0378815	0.988347	0.0378815	0.984661	0.0378815	0.929561	0.0378815
1683	0.988723	0.0379041	0.980226	0.0379041	0.988331	0.0379041	0.984647	0.0379041	0.929555	0.0379041
1684	0.988729	0.0379266	0.980238	0.0379266	0.988314	0.0379266	0.984656	0.0379266	0.92955	0.0379266
1685	0.988736	0.0379491	0.980249	0.0379491	0.988285	0.0379491	0.984653	0.0379491	0.92952	0.0379491
1686	0.988743	0.0379716	0.980261	0.0379716	0.98828	0.0379716	0.984662	0.0379716	0.92955	0.0379716
1687	0.988749	0.0379941	0.980261	0.0379941	0.988228	0.0379941	0.984659	0.0379941	0.929544	0.0379941
1688	0.988756	0.0380167	0.980261	0.0380167	0.988223	0.0380167	0.984668	0.0380167	0.929515	0.0380167
1689	0.988751	0.0380392	0.980225	0.0380392	0.988206	0.0380392	0.984666	0.0380392	0.929474	0.0380392
1690	0.988758	0.0380617	0.980201	0.0380617	0.988189	0.0380617	0.984663	0.0380617	0.929433	0.0380617
1691	0.988764	0.0380842	0.980213	0.0380842	0.988196	0.0380842	0.984672	0.0380842	0.929463	0.0380842
1692	0.988759	0.0381068	0.980213	0.0381068	0.98818	0.0381068	0.984669	0.0381068	0.929457	0.0381068
1693	0.988766	0.0381293	0.980213	0.0381293	0.988175	0.0381293	0.984666	0.0381293	0.929452	0.0381293
1694	0.988772	0.0381518	0.980225	0.0381518	0.988158	0.0381518	0.984664	0.0381518	0.929411	0.0381518
1695	0.988767	0.0381743	0.980213	0.0381743	0.988154	0.0381743	0.984649	0.0381743	0.929381	0.0381743
1696	0.988774	0.0381968	0.980224	0.0381968	0.988161	0.0381968	0.984658	0.0381968	0.929388	0.0381968
1697	0.98878	0.0382194	0.980236	0.0382194	0.988167	0.0382194	0.984667	0.0382194	0.92937	0.0382194
1698	0.988775	0.0382419	0.980236	0.0382419	0.988163	0.0382419	0.984676	0.0382419	0.929353	0.0382419
1699	0.988782	0.0382644	0.980247	0.0382644	0.98817	0.0382644	0.984685	0.0382644	0.929371	0.0382644
1700	0.988777	0.0382869	0.980224	0.0382869	0.988177	0.0382869	0.984694	0.0382869	0.929342	0.0382869
1701	0.98876	0.0383094	0.980224	0.0383094	0.988172	0.0383094	0.984656	0.0383094	0.929289	0.0383094
1702	0.988755	0.038332	0.980235	0.038332	0.988167	0.038332	0.984665	0.038332	0.929284	0.038332
1703	0.988749	0.0383545	0.980235	0.0383545	0.988174	0.0383545	0.984674	0.0383545	0.929279	0.0383545
1704	0.988756	0.038377	0.980235	0.038377	0.988181	0.038377	0.984672	0.038377	0.929179	0.038377
1705	0.988751	0.0383995	0.980211	0.0383995	0.988176	0.0383995	0.984669	0.0383995	0.929209	0.0383995
1706	0.988746	0.0384221	0.9802	0.0384221	0.988183	0.0384221	0.984678	0.0384221	0.929133	0.0384221
1707	0.988752	0.0384446	0.980199	0.0384446	0.988167	0.0384446	0.984687	0.0384446	0.929151	0.0384446
1708	0.988759	0.0384671	0.980199	0.0384671	0.988162	0.0384671	0.984696	0.0384671	0.929146	0.0384671
1709	0.988765	0.0384896	0.980187	0.0384896	0.988134	0.0384896	0.984693	0.0384896	0.929129	0.0384896
1710	0.98876	0.0385121	0.980187	0.0385121	0.988129	0.0385121	0.98469	0.0385121	0.929112	0.0385121
1711	0.988767	0.0385347	0.980187	0.0385347	0.988124	0.0385347	0.984699	0.0385347	0.929083	0.0385347
1712	0.988773	0.0385572	0.980199	0.0385572	0.988108	0.0385572	0.984696	0.0385572	0.92909	0.0385572
1713	0.988768	0.0385797	0.980187	0.0385797	0.988103	0.0385797	0.984694	0.0385797	0.929096	0.0385797
1714	0.988775	0.0386022	0.980199	0.0386022	0.988098	0.0386022	0.984703	0.0386022	0.929067	0.0386022
1715	0.98877	0.0386247	0.980187	0.0386247	0.988105	0.0386247	0.984688	0.0386247	0.92905	0.0386247
1716	0.988753	0.0386473	0.980187	0.0386473	0.9881	0.0386473	0.984685	0.0386473	0.928998	0.0386473
1717	0.98876	0.0386698	0.980187	0.0386698	0.988096	0.0386698	0.984694	0.0386698	0.928958	0.0386698
1718	0.988766	0.0386923	0.980175	0.0386923	0.988091	0.0386923	0.98468	0.0386923	0.928907	0.0386923
1719	0.988761	0.0387148	0.980163	0.0387148	0.988098	0.0387148	0.984677	0.0387148	0.928925	0.0387148
1720	0.988768	0.0387374	0.980151	0.0387374	0.988093	0.0387374	0.984651	0.0387374	0.928896	0.0387374
1721	0.988774	0.0387599	0.98014	0.0387599	0.988088	0.0387599	0.98466	0.0387599	0.928903	0.0387599
1722	0.988781	0.0387824	0.980116	0.0387824	0.988084	0.0387824	0.984669	0.0387824	0.928886	0.0387824
1723	0.988776	0.0388049	0.980081	0.0388049	0.988091	0.0388049	0.984678	0.0388049	0.928869	0.0388049
1724	0.98877	0.0388274	0.980081	0.0388274	0.988086	0.0388274	0.984687	0.0388274	0.928864	0.0388274
1725	0.988765	0.03885	0.980081	0.03885	0.988081	0.03885	0.984696	0.03885	0.928812	0.03885
1726	0.988772	0.0388725	0.980058	0.0388725	0.988077	0.0388725	0.984682	0.0388725	0.92883	0.0388725
1727	0.988778	0.038895	0.98007	0.038895	0.98806	0.038895	0.984679	0.038895	0.928825	0.038895
1728	0.988785	0.0389175	0.98007	0.0389175	0.988044	0.0389175	0.984688	0.0389175	0.928843	0.0389175
1729	0.98878	0.0389401	0.98007	0.0389401	0.988039	0.0389401	0.984673	0.0389401	0.928815	0.0389401
1730	0.988775	0.0389626	0.980035	0.0389626	0.988046	0.0389626	0.984682	0.0389626	0.928775	0.0389626
1731	0.98877	0.0389851	0.98	0.0389851	0.988042	0.0389851	0.98468	0.0389851	0.928747	0.0389851
1732	0.988776	0.0390076	0.98	0.0390076	0.988037	0.0390076	0.984677	0.0390076	0.928708	0.0390076
1733	0.988783	0.0390301	0.979989	0.0390301	0.988044	0.0390301	0.984686	0.0390301	0.928622	0.0390301
1734	0.988789	0.0390527	0.979989	0.0390527	0.988028	0.0390527	0.984648	0.0390527	0.928571	0.0390527
1735	0.988784	0.0390752	0.98	0.0390752	0.988	0.0390752	0.984634	0.0390752	0.928554	0.0390752
1736	0.988779	0.0390977	0.98	0.0390977	0.988007	0.0390977	0.984632	0.0390977	0.92848	0.0390977
1737	0.988774	0.0391202	0.98	0.0391202	0.988002	0.0391202	0.98464	0.0391202	0.928475	0.0391202
1738	0.988757	0.0391427	0.98	0.0391427	0.988009	0.0391427	0.984638	0.0391427	0.928459	0.0391427
1739	0.988764	0.0391653	0.980012	0.0391653	0.988016	0.0391653	0.984612	0.0391653	0.928454	0.0391653
1740	0.988747	0.0391878	0.980023	0.0391878	0.988	0.0391878	0.984621	0.0391878	0.928438	0.0391878
1741	0.988742	0.0392103	0.980023	0.0392103	0.987984	0.0392103	0.984618	0.0392103	0.928398	0.0392103
1742	0.988737	0.0392328	0.980012	0.0392328	0.987968	0.0392328	0.984627	0.0392328	0.928382	0.0392328
1743	0.988732	0.0392554	0.980023	0.0392554	0.987963	0.0392554	0.984624	0.0392554	0.928366	0.0392554
1744	0.988727	0.0392779	0.980023	0.0392779	0.987936	0.0392779	0.984633	0.0392779	0.928327	0.0392779
1745	0.988722	0.0393004	0.980012	0.0393004	0.98792	0.0393004	0.984619	0.0393004	0.928322	0.0393004
1746	0.988729	0.0393229	0.979989	0.0393229	0.987915	0.0393229	0.984616	0.0393229	0.928271	0.0393229
1747	0.988701	0.0393454	0.979989	0.0393454	0.987922	0.0393454	0.984614	0.0393454	0.928244	0.0393454
1748	0.988707	0.039368	0.979989	0.039368	0.987918	0.039368	0.984611	0.039368	0.928216	0.039368
1749	0.988702	0.0393905	0.979989	0.0393905	0.987902	0.0393905	0.98462	0.0393905	0.928165	0.0393905
1750	0.988663	0.039413	0.979989	0.039413	0.987909	0.039413	0.984629	0.039413	0.928149	0.039413
1751	0.988669	0.0394355	0.979966	0.0394355	0.987916	0.0394355	0.984615	0.0394355	0.928145	0.0394355
1752	0.988676	0.039458	0.979943	0.039458	0.9879	0.039458	0.984601	0.039458	0.92814	0.039458
1753	0.988671	0.0394806	0.979943	0.0394806	0.987872	0.0394806	0.984598	0.0394806	0.928113	0.0394806
1754	0.988666	0.0395031	0.979943	0.0395031	0.987856	0.0395031	0.984584	0.0395031	0.928062	0.0395031
1755	0.988672	0.0395256	0.979943	0.0395256	0.987852	0.0395256	0.984547	0.0395256	0.928024	0.0395256
1756	0.988679	0.0395481	0.979932	0.0395481	0.987825	0.0395481	0.984556	0.0395481	0.927973	0.0395481
1757	0.988685	0.0395707	0.979943	0.0395707	0.98782	0.0395707	0.984531	0.0395707	0.92798	0.0395707
1758	0.98868	0.0395932	0.979932	0.0395932	0.987827	0.0395932	0.984528	0.0395932	0.927919	0.0395932
1759	0.988687	0.0396157	0.979932	0.0396157	0.987823	0.0396157	0.984514	0.0396157	0.927914	0.0396157
1760	0.988693	0.0396382	0.979921	0.0396382	0.987818	0.0396382	0.984523	0.0396382	0.927899	0.0396382
1761	0.9887	0.0396607	0.979898	0.0396607	0.987814	0.0396607	0.984509	0.0396607	0.927883	0.0396607
1762	0.988683	0.0396833	0.979898	0.0396833	0.987809	0.0396833	0.984506	0.0396833	0.927844	0.0396833
1763	0.988679	0.0397058	0.979909	0.0397058	0.987816	0.0397058	0.984493	0.0397058	0.927885	0.0397058
1764	0.988685	0.0397283	0.97991	0.0397283	0.987823	0.0397283	0.984501	0.0397283	0.927824	0.0397283
1765	0.98868	0.0397508	0.979921	0.0397508	0.98783	0.0397508	0.984476	0.0397508	0.927786	0.0397508
1766	0.988686	0.0397733	0.979932	0.0397733	0.987837	0.0397733	0.984451	0.0397733	0.92777	0.0397733
1767	0.988682	0.0397959	0.979921	0.0397959	0.987833	0.0397959	0.984414	0.0397959	0.927765	0.0397959
1768	0.988688	0.0398184	0.979921	0.0398184	0.987817	0.0398184	0.984401	0.0398184	0.927716	0.0398184
1769	0.988694	0.0398409	0.979921	0.0398409	0.987812	0.0398409	0.984376	0.0398409	0.927734	0.0398409
1770	0.988701	0.0398634	0.97991	0.0398634	0.987819	0.0398634	0.98435	0.0398634	0.927752	0.0398634
1771	0.988696	0.039886	0.979921	0.039886	0.987804	0.039886	0.984337	0.039886	0.927748	0.039886
1772	0.988691	0.0399085	0.979933	0.0399085	0.987799	0.0399085	0.984323	0.0399085	0.927732	0.0399085
1773	0.988697	0.039931	0.979933	0.039931	0.987784	0.039931	0.984298	0.039931	0.927728	0.039931
1774	0.988692	0.0399535	0.979899	0.0399535	0.987768	0.0399535	0.984296	0.0399535	0.927723	0.0399535
1775	0.988699	0.039976	0.979888	0.039976	0.987775	0.039976	0.984271	0.039976	0.927719	0.039976
1776	0.988705	0.0399986	0.979865	0.0399986	0.987782	0.0399986	0.984279	0.0399986	0.927726	0.0399986
1777	0.9887	0.0400211	0.979876	0.0400211	0.987766	0.0400211	0.984277	0.0400211	0.927722	0.0400211
1778	0.988707	0.0400436	0.979865	0.0400436	0.987773	0.0400436	0.984252	0.0400436	0.927729	0.0400436
1779	0.988713	0.0400661	0.979854	0.0400661	0.987769	0.0400661	0.984261	0.0400661	0.927679	0.0400661
1780	0.988719	0.0400886	0.979854	0.0400886	0.987753	0.0400886	0.98427	0.0400886	0.92763	0.0400886
1781	0.988714	0.0401112	0.979865	0.0401112	0.98776	0.0401112	0.984256	0.0401112	0.92757	0.0401112
1782	0.988721	0.0401337	0.979877	0.0401337	0.987755	0.0401337	0.984254	0.0401337	0.927498	0.0401337
1783	0.988727	0.0401562	0.979854	0.0401562	0.987729	0.0401562	0.984251	0.0401562	0.927471	0.0401562
1784	0.988722	0.0401787	0.979854	0.0401787	0.987736	0.0401787	0.984249	0.0401787	0.927478	0.0401787
1785	0.988717	0.0402013	0.979855	0.0402013	0.987742	0.0402013	0.984258	0.0402013	0.927474	0.0402013
1786	0.988724	0.0402238	0.979855	0.0402238	0.987738	0.0402238	0.984244	0.0402238	0.927425	0.0402238
1787	0.988719	0.0402463	0.979866	0.0402463	0.987734	0.0402463	0.984231	0.0402463	0.927399	0.0402463
1788	0.988703	0.0402688	0.979866	0.0402688	0.987729	0.0402688	0.984228	0.0402688	0.927372	0.0402688
1789	0.988709	0.0402913	0.979877	0.0402913	0.987736	0.0402913	0.984192	0.0402913	0.927346	0.0402913
1790	0.988715	0.0403139	0.979888	0.0403139	0.987732	0.0403139	0.98419	0.0403139	0.927342	0.0403139
1791	0.98871	0.0403364	0.9799	0.0403364	0.987739	0.0403364	0.984199	0.0403364	0.927349	0.0403364
1792	0.988717	0.0403589	0.979889	0.0403589	0.987735	0.0403589	0.984185	0.0403589	0.927311	0.0403589
1793	0.988701	0.0403814	0.9799	0.0403814	0.98773	0.0403814	0.984183	0.0403814	0.927274	0.0403814
1794	0.988707	0.0404039	0.9799	0.0404039	0.987737	0.0404039	0.98417	0.0404039	0.927236	0.0404039
1795	0.988713	0.0404265	0.9799	0.0404265	0.987744	0.0404265	0.984167	0.0404265	0.927199	0.0404265
1796	0.988708	0.040449	0.979911	0.040449	0.987751	0.040449	0.984154	0.040449	0.92715	0.040449
1797	0.988704	0.0404715	0.979889	0.0404715	0.987746	0.0404715	0.984152	0.0404715	0.927135	0.0404715
1798	0.988699	0.040494	0.979867	0.040494	0.987753	0.040494	0.984149	0.040494	0.92712	0.040494
1799	0.988705	0.0405166	0.979856	0.0405166	0.987738	0.0405166	0.984136	0.0405166	0.927049	0.0405166
1800	0.988711	0.0405391	0.979834	0.0405391	0.987745	0.0405391	0.984134	0.0405391	0.927045	0.0405391
1801	0.988706	0.0405616	0.979845	0.0405616	0.987751	0.0405616	0.984131	0.0405616	0.92703	0.0405616
1802	0.988702	0.0405841	0.979845	0.0405841	0.987758	0.0405841	0.984129	0.0405841	0.927004	0.0405841
1803	0.988686	0.0406066	0.979823	0.0406066	0.987765	0.0406066	0.984116	0.0406066	0.927	0.0406066
1804	0.988692	0.0406292	0.979823	0.0406292	0.987772	0.0406292	0.984113	0.0406292	0.926996	0.0406292
1805	0.988698	0.0406517	0.979823	0.0406517	0.987767	0.0406517	0.984111	0.0406517	0.926959	0.0406517
1806	0.988682	0.0406742	0.979812	0.0406742	0.987763	0.0406742	0.98412	0.0406742	0.926944	0.0406742
1807	0.988677	0.0406967	0.979812	0.0406967	0.987737	0.0406967	0.984106	0.0406967	0.926929	0.0406967
1808	0.988684	0.0407192	0.979812	0.0407192	0.987743	0.0407192	0.984104	0.0407192	0.926848	0.0407192
1809	0.988679	0.0407418	0.979812	0.0407418	0.987739	0.0407418	0.984113	0.0407418	0.926866	0.0407418
1810	0.988674	0.0407643	0.979812	0.0407643	0.987724	0.0407643	0.984111	0.0407643	0.926874	0.0407643
1811	0.988658	0.0407868	0.979824	0.0407868	0.987731	0.0407868	0.984108	0.0407868	0.926848	0.0407868
1812	0.988654	0.0408093	0.979835	0.0408093	0.987726	0.0408093	0.984084	0.0408093	0.926822	0.0408093
1813	0.988638	0.0408319	0.979835	0.0408319	0.987722	0.0408319	0.984093	0.0408319	0.926752	0.0408319
1814	0.988633	0.0408544	0.979835	0.0408544	0.987718	0.0408544	0.984102	0.0408544	0.926737	0.0408544
1815	0.988628	0.0408769	0.979835	0.0408769	0.987725	0.0408769	0.98411	0.0408769	0.926656	0.0408769
1816	0.988623	0.0408994	0.979835	0.0408994	0.987709	0.0408994	0.984119	0.0408994	0.926631	0.0408994
1817	0.988619	0.0409219	0.979846	0.0409219	0.987705	0.0409219	0.984117	0.0409219	0.926594	0.0409219
1818	0.988625	0.0409445	0.979857	0.0409445	0.987712	0.0409445	0.984093	0.0409445	0.926557	0.0409445
1819	0.98862	0.040967	0.979857	0.040967	0.987719	0.040967	0.98409	0.040967	0.926554	0.040967
1820	0.988626	0.0409895	0.979868	0.0409895	0.987714	0.0409895	0.984099	0.0409895	0.92655	0.0409895
1821	0.988622	0.041012	0.979857	0.041012	0.987721	0.041012	0.984097	0.041012	0.926558	0.041012
1822	0.988628	0.0410345	0.979858	0.0410345	0.987717	0.0410345	0.984095	0.0410345	0.926576	0.0410345
1823	0.988634	0.0410571	0.979847	0.0410571	0.987713	0.0410571	0.984103	0.0410571	0.926529	0.0410571
1824	0.98863	0.0410796	0.979847	0.0410796	0.987687	0.0410796	0.984112	0.0410796	0.926558	0.0410796
1825	0.988636	0.0411021	0.979858	0.0411021	0.987682	0.0411021	0.98411	0.0411021	0.926576	0.0411021
1826	0.988631	0.0411246	0.979858	0.0411246	0.987689	0.0411246	0.984108	0.0411246	0.92654	0.0411246
1827	0.988626	0.0411472	0.979869	0.0411472	0.987685	0.0411472	0.984105	0.0411472	0.926558	0.0411472
1828	0.988633	0.0411697	0.979858	0.0411697	0.987692	0.0411697	0.984103	0.0411697	0.926554	0.0411697
1829	0.988639	0.0411922	0.979825	0.0411922	0.987666	0.0411922	0.984112	0.0411922	0.926551	0.0411922
1830	0.988634	0.0412147	0.979814	0.0412147	0.987639	0.0412147	0.984109	0.0412147	0.926536	0.0412147
1831	0.988629	0.0412372	0.979793	0.0412372	0.987635	0.0412372	0.984085	0.0412372	0.926533	0.0412372
1832	0.988625	0.0412598	0.979771	0.0412598	0.987642	0.0412598	0.984094	0.0412598	0.926507	0.0412598
1833	0.98862	0.0412823	0.979749	0.0412823	0.987627	0.0412823	0.984103	0.0412823	0.926493	0.0412823
1834	0.988626	0.0413048	0.979749	0.0413048	0.987634	0.0413048	0.984101	0.0413048	0.926478	0.0413048
1835	0.988632	0.0413273	0.97975	0.0413273	0.98763	0.0413273	0.984109	0.0413273	0.926464	0.0413273
1836	0.988638	0.0413498	0.979728	0.0413498	0.987636	0.0413498	0.984096	0.0413498	0.926439	0.0413498
1837	0.988645	0.0413724	0.979717	0.0413724	0.987643	0.0413724	0.984105	0.0413724	0.926435	0.0413724
1838	0.98864	0.0413949	0.979728	0.0413949	0.987628	0.0413949	0.984113	0.0413949	0.926443	0.0413949
1839	0.988635	0.0414174	0.979728	0.0414174	0.987624	0.0414174	0.984122	0.0414174	0.926396	0.0414174
1840	0.988641	0.0414399	0.979728	0.0414399	0.98762	0.0414399	0.984131	0.0414399	0.92637	0.0414399
1841	0.988626	0.0414625	0.979729	0.0414625	0.987616	0.0414625	0.984139	0.0414625	0.926367	0.0414625
1842	0.988621	0.041485	0.979718	0.041485	0.987611	0.041485	0.984148	0.041485	0.926331	0.041485
1843	0.988617	0.0415075	0.979707	0.0415075	0.987607	0.0415075	0.984156	0.0415075	0.926284	0.0415075
1844	0.988623	0.04153	0.979686	0.04153	0.987603	0.04153	0.984154	0.04153	0.926302	0.04153
1845	0.988629	0.0415525	0.979664	0.0415525	0.98761	0.0415525	0.984163	0.0415525	0.926266	0.0415525
1846	0.988624	0.0415751	0.979654	0.0415751	0.987617	0.0415751	0.98415	0.0415751	0.926252	0.0415751
1847	0.98862	0.0415976	0.979654	0.0415976	0.987612	0.0415976	0.984147	0.0415976	0.926216	0.0415976
1848	0.988626	0.0416201	0.979632	0.0416201	0.987619	0.0416201	0.984102	0.0416201	0.92618	0.0416201
1849	0.988632	0.0416426	0.979643	0.0416426	0.987626	0.0416426	0.9841	0.0416426	0.926166	0.0416426
1850	0.988616	0.0416651	0.979622	0.0416651	0.987622	0.0416651	0.984097	0.0416651	0.926163	0.0416651
1851	0.988622	0.0416877	0.979633	0.0416877	0.987628	0.0416877	0.984106	0.0416877	0.926127	0.0416877
1852	0.988618	0.0417102	0.979633	0.0417102	0.987624	0.0417102	0.984115	0.0417102	0.926135	0.0417102
1853	0.988613	0.0417327	0.979633	0.0417327	0.987631	0.0417327	0.984123	0.0417327	0.926088	0.0417327
1854	0.988619	0.0417552	0.979623	0.0417552	0.987627	0.0417552	0.98411	0.0417552	0.926085	0.0417552
1855	0.988625	0.0417778	0.979623	0.0417778	0.987623	0.0417778	0.984119	0.0417778	0.926049	0.0417778
1856	0.988632	0.0418003	0.979634	0.0418003	0.987629	0.0418003	0.984117	0.0418003	0.926035	0.0418003
1857	0.988638	0.0418228	0.979645	0.0418228	0.987625	0.0418228	0.984114	0.0418228	0.925989	0.0418228
1858	0.988612	0.0418453	0.979623	0.0418453	0.987632	0.0418453	0.984112	0.0418453	0.925975	0.0418453
1859	0.988607	0.0418678	0.979624	0.0418678	0.987617	0.0418678	0.98411	0.0418678	0.925972	0.0418678
1860	0.988602	0.0418904	0.979613	0.0418904	0.987613	0.0418904	0.984108	0.0418904	0.925904	0.0418904
1861	0.988587	0.0419129	0.979624	0.0419129	0.98762	0.0419129	0.984116	0.0419129	0.925858	0.0419129
1862	0.988593	0.0419354	0.979624	0.0419354	0.987626	0.0419354	0.984125	0.0419354	0.925833	0.0419354
1863	0.988567	0.0419579	0.979624	0.0419579	0.987633	0.0419579	0.984112	0.0419579	0.925787	0.0419579
1864	0.988573	0.0419804	0.979625	0.0419804	0.987629	0.0419804	0.98411	0.0419804	0.925752	0.0419804
1865	0.988558	0.042003	0.979614	0.042003	0.987625	0.042003	0.984086	0.042003	0.925749	0.042003
1866	0.988553	0.0420255	0.979625	0.0420255	0.987621	0.0420255	0.984084	0.0420255	0.925756	0.0420255
1867	0.988538	0.042048	0.979636	0.042048	0.987606	0.042048	0.984092	0.042048	0.925732	0.042048
1868	0.988533	0.0420705	0.979636	0.0420705	0.987602	0.0420705	0.984079	0.0420705	0.925729	0.0420705
1869	0.988539	0.0420931	0.979636	0.0420931	0.987598	0.0420931	0.984077	0.0420931	0.925694	0.0420931
1870	0.988546	0.0421156	0.979626	0.0421156	0.987583	0.0421156	0.984086	0.0421156	0.925691	0.0421156
1871	0.98853	0.0421381	0.979615	0.0421381	0.98759	0.0421381	0.984041	0.0421381	0.925666	0.0421381
1872	0.988536	0.0421606	0.979616	0.0421606	0.987586	0.0421606	0.984049	0.0421606	0.925653	0.0421606
1873	0.988543	0.0421831	0.979626	0.0421831	0.987582	0.0421831	0.984036	0.0421831	0.925639	0.0421831
1874	0.988538	0.0422057	0.979627	0.0422057	0.987578	0.0422057	0.984024	0.0422057	0.925646	0.0422057
1875	0.988533	0.0422282	0.979638	0.0422282	0.987584	0.0422282	0.984	0.0422282	0.925622	0.0422282
1876	0.988529	0.0422507	0.979627	0.0422507	0.98758	0.0422507	0.984009	0.0422507	0.925651	0.0422507
1877	0.988535	0.0422732	0.979627	0.0422732	0.987565	0.0422732	0.983975	0.0422732	0.925627	0.0422732
1878	0.988541	0.0422957	0.979638	0.0422957	0.987572	0.0422957	0.983972	0.0422957	0.925581	0.0422957
1879	0.988537	0.0423183	0.979628	0.0423183	0.987579	0.0423183	0.98396	0.0423183	0.925589	0.0423183
1880	0.988543	0.0423408	0.979607	0.0423408	0.987585	0.0423408	0.983968	0.0423408	0.925511	0.0423408
1881	0.988549	0.0423633	0.979617	0.0423633	0.987581	0.0423633	0.983934	0.0423633	0.925477	0.0423633
1882	0.988544	0.0423858	0.979618	0.0423858	0.987577	0.0423858	0.983932	0.0423858	0.925452	0.0423858
1883	0.98855	0.0424084	0.979607	0.0424084	0.987563	0.0424084	0.983919	0.0424084	0.925439	0.0424084
1884	0.988556	0.0424309	0.979576	0.0424309	0.987559	0.0424309	0.983907	0.0424309	0.925415	0.0424309
1885	0.988562	0.0424534	0.979576	0.0424534	0.987565	0.0424534	0.983905	0.0424534	0.92538	0.0424534
1886	0.988558	0.0424759	0.979565	0.0424759	0.987561	0.0424759	0.983913	0.0424759	0.925356	0.0424759
1887	0.988564	0.0424984	0.979566	0.0424984	0.987557	0.0424984	0.983922	0.0424984	0.925353	0.0424984
1888	0.98857	0.042521	0.979555	0.042521	0.987543	0.042521	0.98393	0.042521	0.925308	0.042521
1889	0.988576	0.0425435	0.979556	0.0425435	0.987539	0.0425435	0.983918	0.0425435	0.925263	0.0425435
1890	0.988572	0.042566	0.979556	0.042566	0.987524	0.042566	0.983884	0.042566	0.925218	0.042566
1891	0.988578	0.0425885	0.979556	0.0425885	0.98752	0.0425885	0.983892	0.0425885	0.925215	0.0425885
1892	0.988584	0.042611	0.979546	0.042611	0.987527	0.042611	0.983901	0.042611	0.925233	0.042611
1893	0.98859	0.0426336	0.979546	0.0426336	0.987491	0.0426336	0.983909	0.0426336	0.925199	0.0426336
1894	0.988596	0.0426561	0.979525	0.0426561	0.987476	0.0426561	0.983907	0.0426561	0.925122	0.0426561
1895	0.988602	0.0426786	0.979536	0.0426786	0.987483	0.0426786	0.983916	0.0426786	0.925109	0.0426786
1896	0.988608	0.0427011	0.979536	0.0427011	0.987468	0.0427011	0.983924	0.0427011	0.925064	0.0427011
1897	0.988593	0.0427237	0.979526	0.0427237	0.987465	0.0427237	0.983933	0.0427237	0.925009	0.0427237
1898	0.988588	0.0427462	0.979537	0.0427462	0.987461	0.0427462	0.983931	0.0427462	0.924985	0.0427462
1899	0.988584	0.0427687	0.979547	0.0427687	0.987457	0.0427687	0.983918	0.0427687	0.924961	0.0427687
1900	0.988569	0.0427912	0.979495	0.0427912	0.987453	0.0427912	0.983916	0.0427912	0.924948	0.0427912
1901	0.988575	0.0428137	0.979506	0.0428137	0.987428	0.0428137	0.983903	0.0428137	0.924925	0.0428137
1902	0.988581	0.0428363	0.979506	0.0428363	0.987424	0.0428363	0.983912	0.0428363	0.924901	0.0428363
1903	0.988576	0.0428588	0.979475	0.0428588	0.987431	0.0428588	0.98392	0.0428588	0.924898	0.0428588
1904	0.988582	0.0428813	0.979486	0.0428813	0.987437	0.0428813	0.983929	0.0428813	0.924896	0.0428813
1905	0.988588	0.0429038	0.979486	0.0429038	0.987444	0.0429038	0.983927	0.0429038	0.924862	0.0429038
1906	0.988594	0.0429263	0.979486	0.0429263	0.987408	0.0429263	0.983925	0.0429263	0.924859	0.0429263
1907	0.9886	0.0429489	0.979465	0.0429489	0.987415	0.0429489	0.983933	0.0429489	0.924773	0.0429489
1908	0.988596	0.0429714	0.979466	0.0429714	0.987422	0.0429714	0.983941	0.0429714	0.924739	0.0429714
1909	0.988601	0.0429939	0.979445	0.0429939	0.987428	0.0429939	0.983939	0.0429939	0.924736	0.0429939
1910	0.988607	0.0430164	0.979456	0.0430164	0.987435	0.0430164	0.983948	0.0430164	0.924702	0.0430164
1911	0.988603	0.043039	0.979446	0.043039	0.987441	0.043039	0.983956	0.043039	0.92471	0.043039
1912	0.988609	0.0430615	0.979456	0.0430615	0.987437	0.0430615	0.983965	0.0430615	0.924697	0.0430615
1913	0.988615	0.043084	0.979457	0.043084	0.987444	0.043084	0.983963	0.043084	0.924611	0.043084
1914	0.988621	0.0431065	0.979446	0.0431065	0.987409	0.0431065	0.98396	0.0431065	0.924578	0.0431065
1915	0.988616	0.043129	0.979436	0.043129	0.987405	0.043129	0.983958	0.043129	0.924565	0.043129
1916	0.988612	0.0431516	0.979437	0.0431516	0.987411	0.0431516	0.983967	0.0431516	0.924541	0.0431516
1917	0.988597	0.0431741	0.979416	0.0431741	0.987418	0.0431741	0.983975	0.0431741	0.924508	0.0431741
1918	0.988592	0.0431966	0.979406	0.0431966	0.987414	0.0431966	0.983963	0.0431966	0.924495	0.0431966
1919	0.988598	0.0432191	0.979406	0.0432191	0.987421	0.0432191	0.983961	0.0432191	0.924472	0.0432191
1920	0.988583	0.0432416	0.979417	0.0432416	0.987417	0.0432416	0.983959	0.0432416	0.924459	0.0432416
1921	0.988589	0.0432642	0.979407	0.0432642	0.987413	0.0432642	0.983967	0.0432642	0.924415	0.0432642
1922	0.988585	0.0432867	0.979407	0.0432867	0.987419	0.0432867	0.983954	0.0432867	0.924402	0.0432867
1923	0.98858	0.0433092	0.979407	0.0433092	0.987416	0.0433092	0.983942	0.0433092	0.924421	0.0433092
1924	0.988566	0.0433317	0.979377	0.0433317	0.987422	0.0433317	0.98395	0.0433317	0.924377	0.0433317
1925	0.988572	0.0433543	0.979377	0.0433543	0.987429	0.0433543	0.983959	0.0433543	0.924354	0.0433543
1926	0.988557	0.0433768	0.979388	0.0433768	0.987425	0.0433768	0.983957	0.0433768	0.924362	0.0433768
1927	0.988563	0.0433993	0.979377	0.0433993	0.987411	0.0433993	0.983965	0.0433993	0.92437	0.0433993
1928	0.988558	0.0434218	0.979367	0.0434218	0.987407	0.0434218	0.983973	0.0434218	0.924378	0.0434218
1929	0.988564	0.0434443	0.979368	0.0434443	0.987413	0.0434443	0.983961	0.0434443	0.924376	0.0434443
1930	0.98857	0.0434669	0.979358	0.0434669	0.98742	0.0434669	0.983969	0.0434669	0.924353	0.0434669
1931	0.988576	0.0434894	0.979358	0.0434894	0.987416	0.0434894	0.983967	0.0434894	0.92433	0.0434894
1932	0.988582	0.0435119	0.979348	0.0435119	0.987412	0.0435119	0.983955	0.0435119	0.924297	0.0435119
1933	0.988588	0.0435344	0.979348	0.0435344	0.987398	0.0435344	0.983963	0.0435344	0.924264	0.0435344
1934	0.988594	0.0435569	0.979349	0.0435569	0.987394	0.0435569	0.983951	0.0435569	0.92421	0.0435569
1935	0.988589	0.0435795	0.979349	0.0435795	0.987401	0.0435795	0.983938	0.0435795	0.924176	0.0435795
1936	0.988595	0.043602	0.979318	0.043602	0.987397	0.043602	0.983946	0.043602	0.924123	0.043602
1937	0.988601	0.0436245	0.979298	0.0436245	0.987393	0.0436245	0.983913	0.0436245	0.924069	0.0436245
1938	0.988607	0.043647	0.979298	0.043647	0.9874	0.043647	0.983911	0.043647	0.924057	0.043647
1939	0.988602	0.0436696	0.979299	0.0436696	0.987385	0.0436696	0.983899	0.0436696	0.924054	0.0436696
1940	0.988608	0.0436921	0.979289	0.0436921	0.987392	0.0436921	0.983897	0.0436921	0.924042	0.0436921
1941	0.988614	0.0437146	0.979289	0.0437146	0.987388	0.0437146	0.983905	0.0437146	0.923958	0.0437146
1942	0.98862	0.0437371	0.979269	0.0437371	0.987384	0.0437371	0.983872	0.0437371	0.923945	0.0437371
1943	0.988616	0.0437596	0.979269	0.0437596	0.987391	0.0437596	0.98387	0.0437596	0.923902	0.0437596
1944	0.988611	0.0437822	0.97927	0.0437822	0.987377	0.0437822	0.983879	0.0437822	0.923941	0.0437822
1945	0.988597	0.0438047	0.97926	0.0438047	0.987363	0.0438047	0.983887	0.0438047	0.923929	0.0438047
1946	0.988592	0.0438272	0.97926	0.0438272	0.987369	0.0438272	0.983875	0.0438272	0.923937	0.0438272
1947	0.988598	0.0438497	0.979261	0.0438497	0.987376	0.0438497	0.983883	0.0438497	0.923945	0.0438497
1948	0.988573	0.0438722	0.979261	0.0438722	0.987372	0.0438722	0.983861	0.0438722	0.923943	0.0438722
1949	0.988579	0.0438948	0.979241	0.0438948	0.987378	0.0438948	0.983859	0.0438948	0.923952	0.0438948
1950	0.988574	0.0439173	0.979241	0.0439173	0.987374	0.0439173	0.983846	0.0439173	0.923949	0.0439173
1951	0.98858	0.0439398	0.979231	0.0439398	0.987381	0.0439398	0.983855	0.0439398	0.923947	0.0439398
1952	0.988586	0.0439623	0.979232	0.0439623	0.987367	0.0439623	0.983863	0.0439623	0.923915	0.0439623
1953	0.988592	0.0439849	0.979232	0.0439849	0.987373	0.0439849	0.983861	0.0439849	0.923882	0.0439849
1954	0.988577	0.0440074	0.979243	0.0440074	0.98738	0.0440074	0.983859	0.0440074	0.92389	0.0440074
1955	0.988583	0.0440299	0.979233	0.0440299	0.987386	0.0440299	0.983836	0.0440299	0.923847	0.0440299
1956	0.988589	0.0440524	0.979244	0.0440524	0.987372	0.0440524	0.983814	0.0440524	0.923845	0.0440524
1957	0.988585	0.0440749	0.979234	0.0440749	0.987379	0.0440749	0.983822	0.0440749	0.923854	0.0440749
1958	0.98858	0.0440975	0.979224	0.0440975	0.987375	0.0440975	0.983831	0.0440975	0.923821	0.0440975
1959	0.988586	0.04412	0.979224	0.04412	0.987381	0.04412	0.983829	0.04412	0.923788	0.04412
1960	0.988572	0.0441425	0.979214	0.0441425	0.987388	0.0441425	0.983796	0.0441425	0.923786	0.0441425
1961	0.988567	0.044165	0.979205	0.044165	0.987384	0.044165	0.983804	0.044165	0.923744	0.044165
1962	0.988553	0.0441875	0.979215	0.0441875	0.98735	0.0441875	0.983792	0.0441875	0.923711	0.0441875
1963	0.988548	0.0442101	0.979216	0.0442101	0.987346	0.0442101	0.98379	0.0442101	0.923709	0.0442101
1964	0.988554	0.0442326	0.979206	0.0442326	0.987342	0.0442326	0.983788	0.0442326	0.923707	0.0442326
1965	0.98855	0.0442551	0.979216	0.0442551	0.987339	0.0442551	0.983766	0.0442551	0.923716	0.0442551
1966	0.988556	0.0442776	0.979197	0.0442776	0.987325	0.0442776	0.983764	0.0442776	0.923724	0.0442776
1967	0.988561	0.0443002	0.979187	0.0443002	0.987331	0.0443002	0.983762	0.0443002	0.923702	0.0443002
1968	0.988547	0.0443227	0.979157	0.0443227	0.987327	0.0443227	0.98376	0.0443227	0.92369	0.0443227
1969	0.988553	0.0443452	0.979157	0.0443452	0.987324	0.0443452	0.983758	0.0443452	0.923708	0.0443452
1970	0.988548	0.0443677	0.979137	0.0443677	0.98732	0.0443677	0.983767	0.0443677	0.923706	0.0443677
1971	0.988544	0.0443902	0.979138	0.0443902	0.987316	0.0443902	0.983755	0.0443902	0.923694	0.0443902
1972	0.98855	0.0444128	0.979138	0.0444128	0.987292	0.0444128	0.983763	0.0444128	0.923703	0.0444128
1973	0.988556	0.0444353	0.979149	0.0444353	0.987289	0.0444353	0.983771	0.0444353	0.92367	0.0444353
1974	0.988561	0.0444578	0.979139	0.0444578	0.987285	0.0444578	0.983779	0.0444578	0.923658	0.0444578
1975	0.988567	0.0444803	0.979139	0.0444803	0.987261	0.0444803	0.983788	0.0444803	0.923677	0.0444803
1976	0.988563	0.0445029	0.97914	0.0445029	0.987267	0.0445029	0.983796	0.0445029	0.923655	0.0445029
1977	0.988569	0.0445254	0.97914	0.0445254	0.987264	0.0445254	0.983784	0.0445254	0.923663	0.0445254
1978	0.988574	0.0445479	0.979141	0.0445479	0.98725	0.0445479	0.983782	0.0445479	0.923651	0.0445479
1979	0.98858	0.0445704	0.979141	0.0445704	0.987256	0.0445704	0.98379	0.0445704	0.923629	0.0445704
1980	0.988576	0.0445929	0.979142	0.0445929	0.987253	0.0445929	0.983758	0.0445929	0.923607	0.0445929
1981	0.988572	0.0446155	0.979152	0.0446155	0.987239	0.0446155	0.983756	0.0446155	0.923565	0.0446155
1982	0.988557	0.044638	0.979142	0.044638	0.987215	0.044638	0.983754	0.044638	0.923533	0.044638
1983	0.988563	0.0446605	0.979143	0.0446605	0.987222	0.0446605	0.983762	0.0446605	0.923511	0.0446605
1984	0.988569	0.044683	0.979143	0.044683	0.987218	0.044683	0.98377	0.044683	0.923448	0.044683
1985	0.988554	0.0447055	0.979154	0.0447055	0.987214	0.0447055	0.983779	0.0447055	0.923457	0.0447055
1986	0.98856	0.0447281	0.979144	0.0447281	0.987201	0.0447281	0.983787	0.0447281	0.923395	0.0447281
1987	0.988556	0.0447506	0.979125	0.0447506	0.987187	0.0447506	0.983785	0.0447506	0.923393	0.0447506
1988	0.988561	0.0447731	0.979115	0.0447731	0.987153	0.0447731	0.983793	0.0447731	0.923341	0.0447731
1989	0.988557	0.0447956	0.979115	0.0447956	0.98716	0.0447956	0.983801	0.0447956	0.923319	0.0447956
1990	0.988543	0.0448182	0.979106	0.0448182	0.987156	0.0448182	0.983799	0.0448182	0.923337	0.0448182
1991	0.988539	0.0448407	0.979096	0.0448407	0.987152	0.0448407	0.983797	0.0448407	0.923316	0.0448407
1992	0.988504	0.0448632	0.979087	0.0448632	0.987159	0.0448632	0.983805	0.0448632	0.923314	0.0448632
1993	0.9885	0.0448857	0.979087	0.0448857	0.987155	0.0448857	0.983814	0.0448857	0.923292	0.0448857
1994	0.988486	0.0449082	0.979067	0.0449082	0.987142	0.0449082	0.983822	0.0449082	0.923281	0.0449082
1995	0.988491	0.0449308	0.979068	0.0449308	0.987148	0.0449308	0.98383	0.0449308	0.923279	0.0449308
1996	0.988487	0.0449533	0.979078	0.0449533	0.987144	0.0449533	0.983838	0.0449533	0.923257	0.0449533
1997	0.988493	0.0449758	0.979059	0.0449758	0.987141	0.0449758	0.983826	0.0449758	0.923236	0.0449758
1998	0.988479	0.0449983	0.979069	0.0449983	0.987147	0.0449983	0.983814	0.0449983	0.923234	0.0449983
[truncated: 42,404 more rows]

## Sheet: Figure 2C
	Casanovo_precision	Casanovo_coverage	Casanovo_bm_precision	Casanovo_bm_coverage	PointNovo_precision	PointNovo_coverage	DeepNovo_precision	DeepNovo_coverage	Novor_precision	Novor_coverage	Casanovo_bm_mz_filter_precision	Casanovo_bm_mz_filter_coverage	Casanovo_mz_filter_precision	Casanovo_mz_filter_coverage
0	1	3.37878e-08	1	3.38403e-08	1	3.38288e-08	1	3.39107e-08	1	3.41045e-08	0.910254	0.673011	0.919917	0.958263
1	0.977023	3.38216e-05	0.999001	3.38741e-05	0.996004	3.38627e-05	1	3.39446e-05	0.999001	3.41386e-05
2	0.982509	6.76094e-05	0.997001	6.77144e-05	0.998001	6.76915e-05	1	6.78553e-05	0.998001	6.82431e-05
3	0.980673	0.000101397	0.993336	0.000101555	0.998667	0.00010152	1	0.000101766	0.995002	0.000102348
4	0.980005	0.000135185	0.993502	0.000135395	0.996751	0.000135349	1	0.000135677	0.992502	0.000136452
5	0.978404	0.000168973	0.993801	0.000169235	0.997401	0.000169178	1	0.000169587	0.992202	0.000170557
6	0.977504	0.000202761	0.994334	0.000203075	0.997834	0.000203007	1	0.000203498	0.990835	0.000204661
7	0.97686	0.000236548	0.995001	0.000236916	0.998143	0.000236836	1	0.000237409	0.989287	0.000238766
8	0.975753	0.000270336	0.995001	0.000270756	0.998375	0.000270665	1	0.000271319	0.989251	0.00027287
9	0.97578	0.000304124	0.995001	0.000304596	0.998556	0.000304493	0.999667	0.00030523	0.990112	0.000306975
10	0.976402	0.000337912	0.994701	0.000338437	0.9982	0.000338322	0.9997	0.000339141	0.991001	0.000341079
11	0.977002	0.0003717	0.994182	0.000372277	0.996455	0.000372151	0.999364	0.000373052	0.990728	0.000375184
12	0.977585	0.000405487	0.994084	0.000406117	0.9965	0.00040598	0.999417	0.000406962	0.990667	0.000409288
13	0.977771	0.000439275	0.993462	0.000439957	0.995846	0.000439809	0.999462	0.000440873	0.990385	0.000443393
14	0.97843	0.000473063	0.993429	0.000473798	0.995357	0.000473638	0.999071	0.000474784	0.990644	0.000477497
15	0.979068	0.000506851	0.9934	0.000507638	0.9942	0.000507466	0.998933	0.000508694	0.991001	0.000511602
16	0.979439	0.000540639	0.993438	0.000541478	0.993438	0.000541295	0.997938	0.000542605	0.990688	0.000545706
17	0.979472	0.000574427	0.99353	0.000575319	0.992883	0.000575124	0.998059	0.000576516	0.990706	0.000579811
18	0.97989	0.000608214	0.993667	0.000609159	0.992778	0.000608953	0.998167	0.000610426	0.990945	0.000613915
19	0.979475	0.000642002	0.993106	0.000642999	0.992948	0.000642782	0.998053	0.000644337	0.991369	0.00064802
20	0.979851	0.00067579	0.9928	0.000676839	0.9933	0.000676611	0.99785	0.000678248	0.99145	0.000682124
21	0.979953	0.000709578	0.992572	0.00071068	0.993619	0.000710439	0.99781	0.000712158	0.991715	0.000716229
22	0.980228	0.000743366	0.992364	0.00074452	0.993909	0.000744268	0.997909	0.000746069	0.991864	0.000750333
23	0.980305	0.000777153	0.992131	0.00077836	0.994174	0.000778097	0.997957	0.00077998	0.992131	0.000784437
24	0.980626	0.000810941	0.992167	0.0008122	0.99425	0.000811926	0.997917	0.000813891	0.992167	0.000818542
25	0.981001	0.000844729	0.99184	0.000846041	0.99448	0.000845755	0.99772	0.000847801	0.99236	0.000852646
26	0.981116	0.000878517	0.991808	0.000879881	0.994693	0.000879584	0.997539	0.000881712	0.9925	0.000886751
27	0.981334	0.000912305	0.991297	0.000913721	0.994889	0.000913412	0.997185	0.000915623	0.992593	0.000920855
28	0.981394	0.000946092	0.991286	0.000947562	0.994893	0.000947241	0.997179	0.000949533	0.992536	0.00095496
29	0.981621	0.00097988	0.99138	0.000981402	0.995069	0.00098107	0.997173	0.000983444	0.992621	0.000989064
30	0.981901	0.00101367	0.9911	0.00101524	0.995233	0.0010149	0.9969	0.00101735	0.992834	0.00102317
31	0.981936	0.00104746	0.990936	0.00104908	0.995387	0.00104873	0.996807	0.00105127	0.992871	0.00105727
32	0.981938	0.00108124	0.990719	0.00108292	0.994938	0.00108256	0.99675	0.00108518	0.993031	0.00109138
33	0.982122	0.00111503	0.990394	0.00111676	0.994758	0.00111639	0.996849	0.00111909	0.993031	0.00112548
34	0.982206	0.00114882	0.990089	0.0011506	0.994824	0.00115021	0.996941	0.001153	0.993088	0.00115959
35	0.982315	0.00118261	0.989657	0.00118444	0.994743	0.00118404	0.997029	0.00118691	0.9932	0.00119369
36	0.982334	0.00121639	0.989528	0.00121828	0.994889	0.00121787	0.997028	0.00122082	0.993195	0.0012278
37	0.982568	0.00125018	0.989217	0.00125212	0.995027	0.0012517	0.997027	0.00125473	0.993243	0.0012619
38	0.982448	0.00128397	0.989053	0.00128596	0.995053	0.00128553	0.997079	0.00128864	0.993395	0.001296
39	0.982616	0.00131776	0.989026	0.0013198	0.99518	0.00131936	0.996949	0.00132255	0.993462	0.00133011
40	0.982825	0.00135155	0.988925	0.00135364	0.9953	0.00135319	0.997	0.00135646	0.993575	0.00136421
41	0.982976	0.00138533	0.988708	0.00138749	0.995415	0.00138702	0.997073	0.00139037	0.99361	0.00139832
42	0.983096	0.00141912	0.988643	0.00142133	0.995524	0.00142084	0.997071	0.00142428	0.993643	0.00143242
43	0.983233	0.00145291	0.988582	0.00145517	0.995628	0.00145467	0.99707	0.00145819	0.993698	0.00146653
44	0.983409	0.0014867	0.988614	0.00148901	0.995636	0.0014885	0.997068	0.0014921	0.99375	0.00150063
45	0.983267	0.00152049	0.988645	0.00152285	0.995733	0.00152233	0.997067	0.00152602	0.9938	0.00153474
46	0.983218	0.00155427	0.988718	0.00155669	0.995696	0.00155616	0.997065	0.00155993	0.993739	0.00156884
47	0.983298	0.00158806	0.988851	0.00159053	0.995745	0.00158999	0.997128	0.00159384	0.993766	0.00160295
48	0.983459	0.00162185	0.988792	0.00162437	0.995833	0.00162382	0.997188	0.00162775	0.993771	0.00163705
49	0.983592	0.00165564	0.988919	0.00165821	0.995735	0.00165765	0.997245	0.00166166	0.993776	0.00167115
50	0.98384	0.00168942	0.98888	0.00169205	0.99582	0.00169148	0.9973	0.00169557	0.99376	0.00170526
51	0.983941	0.00172321	0.988961	0.00172589	0.995902	0.0017253	0.997333	0.00172948	0.993745	0.00173936
52	0.984077	0.001757	0.988885	0.00175973	0.995981	0.00175913	0.997	0.00176339	0.993827	0.00177347
53	0.984189	0.00179079	0.988906	0.00179357	0.996038	0.00179296	0.996679	0.0017973	0.993849	0.00180757
54	0.984111	0.00182458	0.988926	0.00182741	0.996111	0.00182679	0.996741	0.00183121	0.993926	0.00184168
55	0.9842	0.00185836	0.989	0.00186125	0.996	0.00186062	0.996218	0.00186512	0.993946	0.00187578
56	0.984286	0.00189215	0.989054	0.00189509	0.99575	0.00189445	0.996232	0.00189903	0.993947	0.00190989
57	0.984421	0.00192594	0.989088	0.00192893	0.995825	0.00192828	0.996263	0.00193294	0.99393	0.00194399
58	0.9845	0.00195973	0.989104	0.00196277	0.995586	0.00196211	0.996259	0.00196685	0.993966	0.00197809
59	0.98461	0.00199351	0.989187	0.00199661	0.995661	0.00199594	0.996322	0.00200076	0.993966	0.0020122
60	0.984734	0.0020273	0.989334	0.00203045	0.995433	0.00202976	0.9963	0.00203468	0.993983	0.0020463
61	0.984771	0.00206109	0.989328	0.00206429	0.995508	0.00206359	0.996361	0.00206859	0.993967	0.00208041
62	0.984726	0.00209488	0.989371	0.00209813	0.995581	0.00209742	0.996419	0.0021025	0.993952	0.00211451
63	0.984778	0.00212867	0.989429	0.00213197	0.995651	0.00213125	0.996476	0.00213641	0.993825	0.00214862
64	0.98486	0.00216245	0.989438	0.00216581	0.995719	0.00216508	0.996531	0.00217032	0.993781	0.00218272
65	0.984908	0.00219624	0.989446	0.00219965	0.995785	0.00219891	0.996569	0.00220423	0.9936	0.00221683
66	0.985015	0.00223003	0.989485	0.00223349	0.995849	0.00223274	0.996606	0.00223814	0.993652	0.00225093
67	0.98512	0.00226382	0.989493	0.00226733	0.995911	0.00226657	0.996642	0.00227205	0.993597	0.00228504
68	0.985162	0.0022976	0.989559	0.00230117	0.995971	0.00230039	0.996691	0.00230596	0.993677	0.00231914
69	0.985276	0.00233139	0.989565	0.00233501	0.996029	0.00233422	0.996739	0.00233987	0.993681	0.00235324
70	0.985314	0.00236518	0.989543	0.00236885	0.995857	0.00236805	0.996786	0.00237378	0.993772	0.00238735
71	0.985324	0.00239897	0.989634	0.00240269	0.995789	0.00240188	0.996831	0.00240769	0.993761	0.00242145
72	0.985459	0.00243276	0.989653	0.00243653	0.995847	0.00243571	0.996764	0.0024416	0.993792	0.00245556
73	0.985589	0.00246654	0.989658	0.00247037	0.995863	0.00246954	0.996808	0.00247551	0.993836	0.00248966
74	0.985608	0.00250033	0.989649	0.00250421	0.995919	0.00250337	0.99677	0.00250943	0.993757	0.00252377
75	0.985667	0.00253412	0.989733	0.00253805	0.995973	0.0025372	0.996773	0.00254334	0.993773	0.00255787
76	0.985777	0.00256791	0.989816	0.00257189	0.996026	0.00257103	0.996816	0.00257725	0.99379	0.00259198
77	0.985909	0.0026017	0.989831	0.00260574	0.996078	0.00260485	0.996857	0.00261116	0.993766	0.00262608
78	0.98591	0.00263548	0.989936	0.00263958	0.996128	0.00263868	0.996859	0.00264507	0.993808	0.00266018
79	0.985962	0.00266927	0.989962	0.00267342	0.996177	0.00267251	0.996861	0.00267898	0.993873	0.00269429
80	0.986013	0.00270306	0.99005	0.00270726	0.996175	0.00270634	0.9969	0.00271289	0.993813	0.00272839
81	0.986062	0.00273685	0.990062	0.0027411	0.996222	0.00274017	0.996938	0.0027468	0.993852	0.0027625
82	0.986098	0.00277063	0.990171	0.00277494	0.996134	0.002774	0.996842	0.00278071	0.99389	0.0027966
83	0.986157	0.00280442	0.990193	0.00280878	0.996181	0.00280783	0.996759	0.00281462	0.993904	0.00283071
84	0.986214	0.00283821	0.990238	0.00284262	0.996226	0.00284166	0.996774	0.00284853	0.993964	0.00286481
85	0.986212	0.002872	0.990306	0.00287646	0.996259	0.00287548	0.996812	0.00288244	0.993977	0.00289892
86	0.986198	0.00290579	0.990314	0.0029103	0.996116	0.00290931	0.996837	0.00291635	0.993942	0.00293302
87	0.986253	0.00293957	0.990368	0.00294414	0.996103	0.00294314	0.996874	0.00295026	0.993977	0.00296713
88	0.986364	0.00297336	0.990443	0.00297798	0.996091	0.00297697	0.996909	0.00298418	0.994	0.00300123
89	0.98636	0.00300715	0.990427	0.00301182	0.996101	0.0030108	0.99691	0.00301809	0.994023	0.00303533
90	0.986433	0.00304094	0.990411	0.00304566	0.996144	0.00304463	0.996944	0.003052	0.994045	0.00306944
91	0.986495	0.00307472	0.990418	0.0030795	0.996187	0.00307846	0.996978	0.00308591	0.99411	0.00310354
92	0.9865	0.00310851	0.990478	0.00311334	0.996228	0.00311229	0.996935	0.00311982	0.994098	0.00313765
93	0.986559	0.0031423	0.990452	0.00314718	0.996204	0.00314612	0.996957	0.00315373	0.994097	0.00317175
94	0.986575	0.00317609	0.990511	0.00318102	0.996213	0.00317994	0.996968	0.00318764	0.994138	0.00320586
95	0.986632	0.00320988	0.990558	0.00321486	0.996221	0.00321377	0.997	0.00322155	0.994168	0.00323996
96	0.986708	0.00324366	0.990563	0.0032487	0.996167	0.0032476	0.997031	0.00325546	0.994167	0.00327407
97	0.986742	0.00327745	0.990619	0.00328254	0.996113	0.00328143	0.99699	0.00328937	0.994113	0.00330817
98	0.986755	0.00331124	0.990602	0.00331638	0.996102	0.00331526	0.996959	0.00332328	0.994092	0.00334227
99	0.986808	0.00334503	0.990616	0.00335022	0.996141	0.00334909	0.996929	0.00335719	0.994101	0.00337638
100	0.98683	0.00337881	0.9906	0.00338406	0.99616	0.00338292	0.99696	0.0033911	0.99412	0.00341048
101	0.986822	0.0034126	0.990624	0.0034179	0.996069	0.00341675	0.99698	0.00342501	0.994149	0.00344459
102	0.986824	0.00344639	0.990618	0.00345174	0.995941	0.00345058	0.996961	0.00345892	0.994108	0.00347869
103	0.986845	0.00348018	0.990641	0.00348558	0.995981	0.0034844	0.996961	0.00349284	0.994107	0.0035128
104	0.986894	0.00351397	0.990702	0.00351942	0.995885	0.00351823	0.996913	0.00352675	0.994135	0.0035469
105	0.986933	0.00354775	0.990743	0.00355326	0.995781	0.00355206	0.996943	0.00356066	0.994114	0.00358101
106	0.98701	0.00358154	0.990764	0.0035871	0.995642	0.00358589	0.996972	0.00359457	0.99416	0.00361511
107	0.987009	0.00361533	0.990766	0.00362094	0.995514	0.00361972	0.996944	0.00362848	0.994187	0.00364922
108	0.987065	0.00364912	0.990833	0.00365478	0.995509	0.00365355	0.996972	0.00366239	0.994065	0.00368332
109	0.987119	0.0036829	0.990844	0.00368862	0.99533	0.00368738	0.996927	0.0036963	0.994064	0.00371742
110	0.987127	0.00371669	0.990846	0.00372246	0.995173	0.00372121	0.996955	0.00373021	0.994036	0.00375153
111	0.987171	0.00375048	0.990865	0.0037563	0.995036	0.00375503	0.996982	0.00376412	0.994063	0.00378563
112	0.987188	0.00378427	0.990822	0.00379014	0.994929	0.00378886	0.997009	0.00379803	0.99408	0.00381974
113	0.987248	0.00381806	0.990858	0.00382399	0.994814	0.00382269	0.996965	0.00383194	0.994071	0.00385384
114	0.987272	0.00385184	0.990912	0.00385783	0.99479	0.00385652	0.996965	0.00386585	0.99407	0.00388795
115	0.987287	0.00388563	0.990957	0.00389167	0.994765	0.00389035	0.996948	0.00389976	0.99407	0.00392205
116	0.987267	0.00391942	0.990974	0.00392551	0.994664	0.00392418	0.99694	0.00393367	0.99406	0.00395616
117	0.987316	0.00395321	0.990992	0.00395935	0.994633	0.00395801	0.996915	0.00396759	0.994034	0.00399026
118	0.987322	0.003987	0.991034	0.00399319	0.994466	0.00399184	0.996941	0.0040015	0.994034	0.00402436
119	0.987378	0.00402078	0.991093	0.00402703	0.994487	0.00402567	0.996908	0.00403541	0.994017	0.00405847
120	0.987383	0.00405457	0.9911	0.00406087	0.994508	0.00405949	0.996917	0.00406932	0.994	0.00409257
121	0.987389	0.00408836	0.991149	0.00409471	0.994554	0.00409332	0.996942	0.00410323	0.994017	0.00412668
122	0.987426	0.00412215	0.991148	0.00412855	0.994549	0.00412715	0.996967	0.00413714	0.994049	0.00416078
123	0.98748	0.00415593	0.991171	0.00416239	0.994594	0.00416098	0.996943	0.00417105	0.994065	0.00419489
124	0.987516	0.00418972	0.991202	0.00419623	0.994637	0.00419481	0.99696	0.00420496	0.994056	0.00422899
125	0.98752	0.00422351	0.991208	0.00423007	0.99464	0.00422864	0.996984	0.00423887	0.994072	0.0042631
126	0.987564	0.0042573	0.991198	0.00426391	0.994611	0.00426247	0.996992	0.00427278	0.994064	0.0042972
127	0.987567	0.00429109	0.991221	0.00429775	0.994654	0.0042963	0.997016	0.00430669	0.994032	0.0043313
128	0.987594	0.00432487	0.991234	0.00433159	0.994664	0.00433012	0.997016	0.0043406	0.994039	0.00436541
129	0.987605	0.00435866	0.991271	0.00436543	0.994705	0.00436395	0.996992	0.00437451	0.994016	0.00439951
130	0.9876	0.00439245	0.991292	0.00439927	0.994746	0.00439778	0.996962	0.00440842	0.994015	0.00443362
131	0.987626	0.00442624	0.991313	0.00443311	0.994786	0.00443161	0.996985	0.00444233	0.994023	0.00446772
132	0.987621	0.00446002	0.991303	0.00446695	0.994826	0.00446544	0.996977	0.00447625	0.993985	0.00450183
133	0.987647	0.00449381	0.991316	0.00450079	0.994865	0.00449927	0.996977	0.00451016	0.993977	0.00453593
134	0.987619	0.0045276	0.991328	0.00453463	0.994903	0.0045331	0.997	0.00454407	0.993955	0.00457004
135	0.9876	0.00456139	0.991363	0.00456847	0.994941	0.00456693	0.997	0.00457798	0.993993	0.00460414
136	0.987647	0.00459518	0.99136	0.00460231	0.994963	0.00460076	0.997022	0.00461189	0.994022	0.00463825
137	0.987642	0.00462896	0.991394	0.00463615	0.995	0.00463458	0.997044	0.0046458	0.994058	0.00467235
138	0.987703	0.00466275	0.991428	0.00466999	0.995036	0.00466841	0.997065	0.00467971	0.994044	0.00470645
139	0.987698	0.00469654	0.991475	0.00470383	0.995072	0.00470224	0.997086	0.00471362	0.994036	0.00474056
140	0.987714	0.00473033	0.991493	0.00473767	0.995107	0.00473607	0.997107	0.00474753	0.99405	0.00477466
141	0.987674	0.00476411	0.991504	0.00477151	0.995128	0.0047699	0.997128	0.00478144	0.994028	0.00480877
142	0.987676	0.0047979	0.991521	0.00480535	0.995162	0.00480373	0.997134	0.00481535	0.993993	0.00484287
143	0.987713	0.00483169	0.991546	0.00483919	0.995154	0.00483756	0.997133	0.00484926	0.993979	0.00487698
144	0.987715	0.00486548	0.991549	0.00487303	0.995174	0.00487139	0.997153	0.00488317	0.993958	0.00491108
145	0.987724	0.00489927	0.991572	0.00490687	0.995152	0.00490521	0.997062	0.00491708	0.993979	0.00494519
146	0.987726	0.00493305	0.991603	0.00494071	0.995185	0.00493904	0.997041	0.004951	0.993986	0.00497929
147	0.987742	0.00496684	0.991646	0.00497455	0.99515	0.00497287	0.997054	0.00498491	0.99398	0.00501339
148	0.98777	0.00500063	0.991642	0.00500839	0.995182	0.0050067	0.997074	0.00501882	0.993966	0.0050475
149	0.987805	0.00503442	0.991658	0.00504224	0.995201	0.00504053	0.997094	0.00505273	0.993953	0.0050816
150	0.98784	0.00506821	0.99168	0.00507608	0.995233	0.00507436	0.997113	0.00508664	0.993947	0.00511571
151	0.987835	0.00510199	0.991642	0.00510992	0.995179	0.00510819	0.997113	0.00512055	0.993934	0.00514981
152	0.987803	0.00513578	0.991645	0.00514376	0.995211	0.00514202	0.997132	0.00515446	0.993862	0.00518392
153	0.987811	0.00516957	0.991667	0.0051776	0.99519	0.00517585	0.997131	0.00518837	0.993876	0.00521802
154	0.987857	0.00520336	0.991688	0.00521144	0.995188	0.00520967	0.997097	0.00522228	0.993844	0.00525213
155	0.98789	0.00523714	0.991677	0.00524528	0.995219	0.0052435	0.997103	0.00525619	0.9938	0.00528623
156	0.987898	0.00527093	0.991712	0.00527912	0.995199	0.00527733	0.997083	0.0052901	0.993782	0.00532034
157	0.987905	0.00530472	0.99172	0.00531296	0.995229	0.00531116	0.997057	0.00532401	0.993758	0.00535444
158	0.98793	0.00533851	0.991747	0.0053468	0.99526	0.00534499	0.997051	0.00535792	0.99376	0.00538854
159	0.987962	0.0053723	0.991774	0.00538064	0.995176	0.00537882	0.997063	0.00539183	0.993736	0.00542265
160	0.987975	0.00540608	0.9918	0.00541448	0.995169	0.00541265	0.997019	0.00542575	0.993725	0.00545675
161	0.987957	0.00543987	0.991783	0.00544832	0.995199	0.00544648	0.997	0.00545966	0.993658	0.00549086
162	0.988	0.00547366	0.991815	0.00548216	0.995204	0.00548031	0.996994	0.00549357	0.993654	0.00552496
163	0.987994	0.00550745	0.991847	0.005516	0.995178	0.00551413	0.997	0.00552748	0.993601	0.00555907
164	0.987951	0.00554123	0.991866	0.00554984	0.995195	0.00554796	0.997	0.00556139	0.993598	0.00559317
165	0.987982	0.00557502	0.991903	0.00558368	0.9952	0.00558179	0.997006	0.0055953	0.993576	0.00562728
166	0.98797	0.00560881	0.991922	0.00561752	0.995199	0.00561562	0.997012	0.00562921	0.99359	0.00566138
167	0.987994	0.0056426	0.991952	0.00565136	0.995228	0.00564945	0.997018	0.00566312	0.993581	0.00569548
168	0.988042	0.00567639	0.991952	0.0056852	0.995256	0.00568328	0.997036	0.00569703	0.993554	0.00572959
169	0.988059	0.00571017	0.991965	0.00571904	0.995284	0.00571711	0.997053	0.00573094	0.99355	0.00576369
170	0.988059	0.00574396	0.991982	0.00575288	0.995312	0.00575094	0.997071	0.00576485	0.993535	0.0057978
171	0.988105	0.00577775	0.991983	0.00578672	0.995339	0.00578476	0.997082	0.00579876	0.993491	0.0058319
172	0.988093	0.00581154	0.992006	0.00582056	0.995366	0.00581859	0.997099	0.00583267	0.993494	0.00586601
173	0.98811	0.00584532	0.992035	0.0058544	0.995393	0.00585242	0.997116	0.00586658	0.993497	0.00590011
174	0.988115	0.00587911	0.992046	0.00588824	0.99542	0.00588625	0.997132	0.00590049	0.993512	0.00593422
175	0.988086	0.0059129	0.992034	0.00592208	0.995446	0.00592008	0.997109	0.00593441	0.993491	0.00596832
176	0.988108	0.00594669	0.992011	0.00595592	0.995432	0.00595391	0.997125	0.00596832	0.993511	0.00600243
177	0.988124	0.00598048	0.992011	0.00598976	0.995452	0.00598774	0.997136	0.00600223	0.99352	0.00603653
178	0.988112	0.00601426	0.992028	0.0060236	0.995478	0.00602157	0.997152	0.00603614	0.9935	0.00607063
179	0.988117	0.00604805	0.992045	0.00605744	0.995503	0.0060554	0.997168	0.00607005	0.993486	0.00610474
180	0.988061	0.00608184	0.992056	0.00609128	0.9955	0.00608922	0.997167	0.00610396	0.9935	0.00613884
181	0.9881	0.00611563	0.99205	0.00612512	0.995525	0.00612305	0.997177	0.00613787	0.993486	0.00617295
182	0.988093	0.00614941	0.992028	0.00615896	0.995549	0.00615688	0.997176	0.00617178	0.993495	0.00620705
183	0.988109	0.0061832	0.992049	0.0061928	0.995536	0.00619071	0.997191	0.00620569	0.993454	0.00624116
184	0.988147	0.00621699	0.992027	0.00622664	0.99556	0.00622454	0.997207	0.0062396	0.993457	0.00627526
185	0.988162	0.00625078	0.992032	0.00626048	0.995584	0.00625837	0.997216	0.00627351	0.993427	0.00630937
186	0.988167	0.00628457	0.992038	0.00629433	0.995608	0.0062922	0.997231	0.00630742	0.993441	0.00634347
187	0.98816	0.00631835	0.992027	0.00632817	0.995631	0.00632603	0.997187	0.00634133	0.993449	0.00637757
188	0.988176	0.00635214	0.992043	0.00636201	0.995644	0.00635985	0.997192	0.00637524	0.993436	0.00641168
189	0.988175	0.00638593	0.992042	0.00639585	0.995661	0.00639368	0.997206	0.00640916	0.993444	0.00644578
190	0.988158	0.00641972	0.992063	0.00642969	0.995684	0.00642751	0.997221	0.00644307	0.993432	0.00647989
191	0.988189	0.00645351	0.992073	0.00646353	0.995707	0.00646134	0.997236	0.00647698	0.993403	0.00651399
192	0.988198	0.00648729	0.992063	0.00649737	0.995729	0.00649517	0.99725	0.00651089	0.993406	0.0065481
193	0.988212	0.00652108	0.992073	0.00653121	0.995751	0.006529	0.997259	0.0065448	0.993409	0.0065822
194	0.988227	0.00655487	0.992072	0.00656505	0.995665	0.00656283	0.997263	0.00657871	0.993371	0.00661631
195	0.988256	0.00658866	0.992087	0.00659889	0.995677	0.00659666	0.997272	0.00661262	0.993354	0.00665041
196	0.988265	0.00662244	0.992087	0.00663273	0.995699	0.00663049	0.997255	0.00664653	0.993332	0.00668452
197	0.988259	0.00665623	0.992102	0.00666657	0.995711	0.00666431	0.997264	0.00668044	0.993325	0.00671862
198	0.988293	0.00669002	0.992101	0.00670041	0.995692	0.00669814	0.997278	0.00671435	0.993308	0.00675272
199	0.988307	0.00672381	0.992116	0.00673425	0.995714	0.00673197	0.997241	0.00674826	0.993297	0.00678683
200	0.9883	0.0067576	0.992125	0.00676809	0.995735	0.0067658	0.997255	0.00678217	0.9933	0.00682093
201	0.988309	0.00679138	0.992134	0.00680193	0.995741	0.00679963	0.997269	0.00681608	0.993299	0.00685504
202	0.988332	0.00682517	0.992144	0.00683577	0.995752	0.00683346	0.997248	0.00684999	0.993312	0.00688914
203	0.988325	0.00685896	0.992168	0.00686961	0.995773	0.00686729	0.997261	0.0068839	0.993301	0.00692325
204	0.988338	0.00689275	0.992172	0.00690345	0.995794	0.00690112	0.997265	0.00691782	0.993235	0.00695735
205	0.988337	0.00692653	0.992195	0.00693729	0.995805	0.00693495	0.997224	0.00695173	0.99319	0.00699146
206	0.988354	0.00696032	0.99217	0.00697113	0.995743	0.00696877	0.997238	0.00698564	0.99317	0.00702556
207	0.988367	0.00699411	0.992169	0.00700497	0.995763	0.0070026	0.997208	0.00701955	0.993159	0.00705966
208	0.988332	0.0070279	0.992173	0.00703881	0.995764	0.00703643	0.997221	0.00705346	0.993144	0.00709377
209	0.988345	0.00706169	0.992182	0.00707265	0.99578	0.00707026	0.997234	0.00708737	0.993144	0.00712787
210	0.988343	0.00709547	0.992195	0.00710649	0.99579	0.00710409	0.997195	0.00712128	0.993129	0.00716198
211	0.988365	0.00712926	0.992199	0.00714033	0.99581	0.00713792	0.997209	0.00715519	0.993104	0.00719608
212	0.988368	0.00716305	0.992217	0.00717417	0.99583	0.00717175	0.997193	0.0071891	0.993085	0.00723019
213	0.988385	0.00719684	0.992221	0.00720801	0.99585	0.00720558	0.997193	0.00722301	0.993066	0.00726429
214	0.988369	0.00723062	0.992248	0.00724185	0.995869	0.0072394	0.997154	0.00725692	0.993051	0.0072984
215	0.988405	0.00726441	0.992242	0.00727569	0.995888	0.00727323	0.997144	0.00729083	0.993028	0.0073325
216	0.98838	0.0072982	0.992227	0.00730953	0.995907	0.00730706	0.997157	0.00732474	0.993037	0.00736661
217	0.988401	0.00733199	0.99223	0.00734337	0.995926	0.00734089	0.997147	0.00735865	0.993032	0.00740071
218	0.988417	0.00736578	0.992234	0.00737721	0.995899	0.00737472	0.997161	0.00739257	0.993014	0.00743481
219	0.988429	0.00739956	0.992237	0.00741105	0.995918	0.00740855	0.997114	0.00742648	0.993005	0.00746892
220	0.988427	0.00743335	0.992232	0.00744489	0.995936	0.00744238	0.9971	0.00746039	0.992995	0.00750302
221	0.988443	0.00746714	0.992253	0.00747873	0.995955	0.00747621	0.997113	0.0074943	0.992991	0.00753713
222	0.988441	0.00750093	0.992257	0.00751258	0.995973	0.00751004	0.997126	0.00752821	0.993	0.00757123
223	0.988471	0.00753472	0.992283	0.00754642	0.995991	0.00754386	0.997139	0.00756212	0.993	0.00760534
224	0.988455	0.0075685	0.992281	0.00758026	0.996009	0.00757769	0.997085	0.00759603	0.992996	0.00763944
225	0.98848	0.00760229	0.992284	0.0076141	0.996027	0.00761152	0.997098	0.00762994	0.992987	0.00767355
226	0.988491	0.00763608	0.992305	0.00764794	0.996044	0.00764535	0.997097	0.00766385	0.993004	0.00770765
227	0.988511	0.00766987	0.992313	0.00768178	0.996062	0.00767918	0.997106	0.00769776	0.993013	0.00774175
228	0.988483	0.00770365	0.992329	0.00771562	0.996079	0.00771301	0.997092	0.00773167	0.993009	0.00777586
229	0.988507	0.00773744	0.992336	0.00774946	0.996096	0.00774684	0.997105	0.00776558	0.992978	0.00780996
230	0.988509	0.00777123	0.992365	0.0077833	0.996113	0.00778067	0.997065	0.00779949	0.992991	0.00784407
231	0.988528	0.00780502	0.99239	0.00781714	0.99613	0.00781449	0.997048	0.0078334	0.992974	0.00787817
232	0.988535	0.00783881	0.992379	0.00785098	0.996147	0.00784832	0.99706	0.00786732	0.992974	0.00791228
233	0.988554	0.00787259	0.992373	0.00788482	0.996163	0.00788215	0.997073	0.00790123	0.992927	0.00794638
234	0.988556	0.00790638	0.992359	0.00791866	0.99618	0.00791598	0.997017	0.00793514	0.992927	0.00798049
235	0.988579	0.00794017	0.992366	0.0079525	0.996196	0.00794981	0.99703	0.00796905	0.99294	0.00801459
236	0.988572	0.00797396	0.992381	0.00798634	0.996212	0.00798364	0.997042	0.00800296	0.992941	0.00804869
237	0.98854	0.00800774	0.992367	0.00802018	0.996173	0.00801747	0.997055	0.00803687	0.992945	0.0080828
238	0.988567	0.00804153	0.992353	0.00805402	0.996189	0.0080513	0.99705	0.00807078	0.992945	0.0081169
239	0.98859	0.00807532	0.992368	0.00808786	0.996197	0.00808513	0.997038	0.00810469	0.992941	0.00815101
240	0.988592	0.00810911	0.992367	0.0081217	0.996175	0.00811895	0.99705	0.0081386	0.992929	0.00818511
241	0.988585	0.0081429	0.99239	0.00815554	0.996191	0.00815278	0.997033	0.00817251	0.992934	0.00821922
242	0.988595	0.00817668	0.99238	0.00818938	0.996207	0.00818661	0.997045	0.00820642	0.992946	0.00825332
243	0.988589	0.00821047	0.992387	0.00822322	0.996222	0.00822044	0.997029	0.00824033	0.992938	0.00828743
244	0.988603	0.00824426	0.992414	0.00825706	0.996238	0.00825427	0.997041	0.00827424	0.992959	0.00832153
245	0.988604	0.00827805	0.9924	0.0082909	0.996253	0.0082881	0.997049	0.00830815	0.992927	0.00835564
246	0.988618	0.00831183	0.992427	0.00832474	0.996244	0.00832193	0.997061	0.00834206	0.992939	0.00838974
247	0.988607	0.00834562	0.992437	0.00835858	0.996215	0.00835576	0.997073	0.00837598	0.992927	0.00842384
248	0.988601	0.00837941	0.992444	0.00839242	0.99619	0.00838959	0.997073	0.00840989	0.992911	0.00845795
249	0.988586	0.0084132	0.992446	0.00842626	0.996205	0.00842341	0.99708	0.0084438	0.992924	0.00849205
250	0.988568	0.00844699	0.992444	0.0084601	0.9962	0.00845724	0.997092	0.00847771	0.992896	0.00852616
251	0.98859	0.00848077	0.992462	0.00849394	0.996215	0.00849107	0.997104	0.00851162	0.992869	0.00856026
252	0.988595	0.00851456	0.992484	0.00852778	0.996167	0.0085249	0.997099	0.00854553	0.992877	0.00859437
253	0.988613	0.00854835	0.992482	0.00856162	0.996182	0.00855873	0.997107	0.00857944	0.992866	0.00862847
254	0.98861	0.00858214	0.992488	0.00859546	0.996189	0.00859256	0.997118	0.00861335	0.992827	0.00866258
255	0.988616	0.00861592	0.992502	0.0086293	0.996153	0.00862639	0.997098	0.00864726	0.992824	0.00869668
256	0.988625	0.00864971	0.992508	0.00866314	0.996168	0.00866022	0.997105	0.00868117	0.992809	0.00873078
257	0.988634	0.0086835	0.992521	0.00869698	0.996183	0.00869404	0.997113	0.00871508	0.992798	0.00876489
258	0.988632	0.00871729	0.992535	0.00873083	0.996198	0.00872787	0.997124	0.00874899	0.992791	0.00879899
259	0.988637	0.00875108	0.992517	0.00876467	0.996205	0.0087617	0.997124	0.0087829	0.992799	0.0088331
260	0.988642	0.00878486	0.992527	0.00879851	0.996177	0.00879553	0.997104	0.00881681	0.992792	0.0088672
261	0.988651	0.00881865	0.992525	0.00883235	0.996192	0.00882936	0.997111	0.00885073	0.992785	0.00890131
262	0.98866	0.00885244	0.992542	0.00886619	0.996157	0.00886319	0.997095	0.00888464	0.992775	0.00893541
263	0.988646	0.00888623	0.992551	0.00890003	0.996171	0.00889702	0.997091	0.00891855	0.992787	0.00896952
264	0.988629	0.00892002	0.992553	0.00893387	0.996114	0.00893085	0.997072	0.00895246	0.992792	0.00900362
265	0.988638	0.0089538	0.99257	0.00896771	0.996094	0.00896468	0.997072	0.00898637	0.992781	0.00903773
266	0.988628	0.00898759	0.992579	0.00900155	0.996109	0.0089985	0.997083	0.00902028	0.992767	0.00907183
267	0.988655	0.00902138	0.992551	0.00903539	0.996097	0.00903233	0.99709	0.00905419	0.992768	0.00910593
268	0.98866	0.00905517	0.992556	0.00906923	0.996112	0.00906616	0.997101	0.0090881	0.992769	0.00914004
269	0.988651	0.00908895	0.992558	0.00910307	0.996126	0.00909999	0.997112	0.00912201	0.99277	0.00917414
270	0.988682	0.00912274	0.992552	0.00913691	0.996133	0.00913382	0.9971	0.00915592	0.992737	0.00920825
271	0.98869	0.00915653	0.992557	0.00917075	0.996148	0.00916765	0.997111	0.00918983	0.992723	0.00924235
272	0.988695	0.00919032	0.992566	0.00920459	0.996162	0.00920148	0.997121	0.00922374	0.992721	0.00927646
273	0.988703	0.00922411	0.992564	0.00923843	0.996132	0.00923531	0.997132	0.00925765	0.992696	0.00931056
274	0.988708	0.00925789	0.992577	0.00927227	0.996124	0.00926913	0.997142	0.00929156	0.992701	0.00934467
275	0.988724	0.00929168	0.992593	0.00930611	0.996138	0.00930296	0.997149	0.00932547	0.992698	0.00937877
276	0.988725	0.00932547	0.992583	0.00933995	0.996123	0.00933679	0.997156	0.00935939	0.992717	0.00941287
277	0.988758	0.00935926	0.992581	0.00937379	0.996097	0.00937062	0.997162	0.0093933	0.992711	0.00944698
278	0.988752	0.00939304	0.992601	0.00940763	0.996054	0.00940445	0.997173	0.00942721	0.992698	0.00948108
279	0.988756	0.00942683	0.992602	0.00944147	0.996011	0.00943828	0.997161	0.00946112	0.992674	0.00951519
280	0.988779	0.00946062	0.992618	0.00947531	0.996025	0.00947211	0.997146	0.00949503	0.992679	0.00954929
281	0.988797	0.00949441	0.99263	0.00950915	0.996021	0.00950594	0.997075	0.00952894	0.99268	0.0095834
282	0.988812	0.0095282	0.99261	0.00954299	0.996007	0.00953977	0.997018	0.00956285	0.99267	0.0096175
283	0.98882	0.00956198	0.992629	0.00957683	0.996021	0.00957359	0.997	0.00959676	0.992678	0.00965161
284	0.988817	0.00959577	0.992644	0.00961067	0.995993	0.00960742	0.996972	0.00963067	0.992662	0.00968571
285	0.988814	0.00962956	0.992646	0.00964451	0.995972	0.00964125	0.996982	0.00966458	0.992667	0.00971982
286	0.988804	0.00966335	0.992661	0.00967835	0.995965	0.00967508	0.996962	0.00969849	0.992647	0.00975392
287	0.988815	0.00969713	0.992672	0.00971219	0.995889	0.00970891	0.996937	0.0097324	0.992641	0.00978802
288	0.988809	0.00973092	0.992681	0.00974603	0.995875	0.00974274	0.996938	0.00976631	0.992653	0.00982213
289	0.988817	0.00976471	0.992685	0.00977987	0.995869	0.00977657	0.996914	0.00980022	0.992644	0.00985623
290	0.988841	0.0097985	0.992683	0.00981371	0.995828	0.0098104	0.996886	0.00983414	0.992648	0.00989034
291	0.988852	0.00983229	0.99268	0.00984755	0.995797	0.00984422	0.99688	0.00986805	0.99265	0.00992444
292	0.98886	0.00986607	0.992651	0.00988139	0.995774	0.00987805	0.996866	0.00990196	0.992654	0.00995855
293	0.988867	0.00989986	0.992662	0.00991523	0.995775	0.00991188	0.996809	0.00993587	0.992625	0.00999265
294	0.988878	0.00993365	0.992684	0.00994908	0.995677	0.00994571	0.99682	0.00996978	0.992639	0.0100268
295	0.988888	0.00996744	0.992688	0.00998292	0.995658	0.00997954	0.996831	0.0100037	0.992641	0.0100609
296	0.988875	0.0100012	0.992696	0.0100168	0.995639	0.0100134	0.996841	0.0100376	0.992639	0.010095
297	0.988875	0.010035	0.9927	0.0100506	0.995579	0.0100472	0.996852	0.0100715	0.992626	0.0101291
298	0.988876	0.0100688	0.992695	0.0100844	0.995587	0.010081	0.996846	0.0101054	0.992591	0.0101632
299	0.988883	0.0101026	0.992702	0.0101183	0.995582	0.0101149	0.996856	0.0101393	0.992592	0.0101973
300	0.988867	0.0101364	0.992727	0.0101521	0.99558	0.0101487	0.996863	0.0101732	0.992603	0.0102314
301	0.988867	0.0101702	0.992728	0.010186	0.995525	0.0101825	0.996874	0.0102072	0.992601	0.0102655
302	0.988871	0.010204	0.992722	0.0102198	0.995513	0.0102163	0.996884	0.0102411	0.992609	0.0102996
303	0.988852	0.0102377	0.992723	0.0102536	0.995498	0.0102502	0.996894	0.010275	0.992617	0.0103337
304	0.988855	0.0102715	0.992717	0.0102875	0.99547	0.010284	0.996898	0.0103089	0.992589	0.0103678
305	0.988836	0.0103053	0.992708	0.0103213	0.995459	0.0103178	0.996902	0.0103428	0.99259	0.0104019
306	0.98886	0.0103391	0.992706	0.0103552	0.995454	0.0103517	0.996863	0.0103767	0.992588	0.010436
307	0.98884	0.0103729	0.992726	0.010389	0.99545	0.0103855	0.996863	0.0104106	0.99256	0.0104701
308	0.988847	0.0104067	0.992724	0.0104228	0.995451	0.0104193	0.99687	0.0104445	0.992555	0.0105042
309	0.988851	0.0104405	0.992744	0.0104567	0.995447	0.0104531	0.996848	0.0104784	0.99255	0.0105383
310	0.988861	0.0104743	0.992755	0.0104905	0.995423	0.010487	0.996858	0.0105123	0.992545	0.0105724
311	0.988852	0.010508	0.992759	0.0105244	0.995347	0.0105208	0.996868	0.0105463	0.992531	0.0106065
312	0.988869	0.0105418	0.992769	0.0105582	0.995349	0.0105546	0.996878	0.0105802	0.992526	0.0106406
313	0.988872	0.0105756	0.992786	0.010592	0.995335	0.0105885	0.996863	0.0106141	0.992508	0.0106747
314	0.988869	0.0106094	0.992793	0.0106259	0.995331	0.0106223	0.996847	0.010648	0.99251	0.0107088
315	0.988902	0.0106432	0.99279	0.0106597	0.995321	0.0106561	0.996832	0.0106819	0.992457	0.010743
316	0.988899	0.010677	0.992804	0.0106936	0.995285	0.0106899	0.99682	0.0107158	0.992449	0.0107771
317	0.988896	0.0107108	0.992811	0.0107274	0.995268	0.0107238	0.99683	0.0107497	0.992429	0.0108112
318	0.988903	0.0107446	0.992805	0.0107612	0.99523	0.0107576	0.99683	0.0107836	0.992434	0.0108453
319	0.988912	0.0107783	0.992796	0.0107951	0.995188	0.0107914	0.996824	0.0108175	0.992445	0.0108794
320	0.988925	0.0108121	0.9928	0.0108289	0.995153	0.0108253	0.996803	0.0108515	0.992447	0.0109135
321	0.988947	0.0108459	0.992798	0.0108628	0.995143	0.0108591	0.996791	0.0108854	0.992449	0.0109476
322	0.988929	0.0108797	0.992807	0.0108966	0.995115	0.0108929	0.996798	0.0109193	0.992466	0.0109817
323	0.98892	0.0109135	0.992808	0.0109304	0.995115	0.0109267	0.996802	0.0109532	0.992455	0.0110158
324	0.988938	0.0109473	0.992827	0.0109643	0.99513	0.0109606	0.996812	0.0109871	0.992441	0.0110499
325	0.98896	0.0109811	0.992828	0.0109981	0.995145	0.0109944	0.996794	0.011021	0.992412	0.011084
326	0.988969	0.0110149	0.992841	0.011032	0.995132	0.0110282	0.996773	0.0110549	0.992414	0.0111181
327	0.988988	0.0110486	0.992838	0.0110658	0.995147	0.0110621	0.996765	0.0110888	0.99241	0.0111522
328	0.988988	0.0110824	0.992851	0.0110996	0.995107	0.0110959	0.99675	0.0111227	0.992396	0.0111863
329	0.988976	0.0111162	0.992863	0.0111335	0.995122	0.0111297	0.996751	0.0111567	0.992404	0.0112204
330	0.988988	0.01115	0.992864	0.0111673	0.99513	0.0111635	0.996761	0.0111906	0.9924	0.0112545
331	0.988991	0.0111838	0.992879	0.0112012	0.995136	0.0111974	0.996764	0.0112245	0.992405	0.0112886
332	0.988982	0.0112176	0.992871	0.011235	0.99512	0.0112312	0.996768	0.0112584	0.992401	0.0113227
333	0.988994	0.0112514	0.992889	0.0112688	0.995129	0.011265	0.996778	0.0112923	0.992399	0.0113568
334	0.988997	0.0112852	0.992895	0.0113027	0.995144	0.0112989	0.996772	0.0113262	0.992407	0.0113909
335	0.988985	0.0113189	0.992893	0.0113365	0.995158	0.0113327	0.996782	0.0113601	0.992406	0.011425
336	0.988994	0.0113527	0.992896	0.0113704	0.995173	0.0113665	0.996744	0.011394	0.992396	0.0114591
337	0.989009	0.0113865	0.992902	0.0114042	0.995187	0.0114004	0.996754	0.0114279	0.992392	0.0114932
338	0.988985	0.0114203	0.992911	0.011438	0.995201	0.0114342	0.996746	0.0114618	0.992376	0.0115274
339	0.988985	0.0114541	0.992906	0.0114719	0.995215	0.011468	0.996755	0.0114958	0.992345	0.0115615
340	0.988988	0.0114879	0.992909	0.0115057	0.995229	0.0115018	0.996753	0.0115297	0.992321	0.0115956
341	0.988997	0.0115217	0.992903	0.0115396	0.995238	0.0115357	0.996739	0.0115636	0.992323	0.0116297
342	0.989003	0.0115555	0.992915	0.0115734	0.995246	0.0115695	0.996746	0.0115975	0.992307	0.0116638
343	0.989015	0.0115893	0.992918	0.0116072	0.995259	0.0116033	0.996741	0.0116314	0.992297	0.0116979
344	0.989006	0.011623	0.992916	0.0116411	0.995273	0.0116372	0.996727	0.0116653	0.992273	0.011732
345	0.98902	0.0116568	0.992925	0.0116749	0.995284	0.011671	0.99673	0.0116992	0.992272	0.0117661
346	0.989017	0.0116906	0.992925	0.0117088	0.995298	0.0117048	0.996731	0.0117331	0.992266	0.0118002
347	0.989006	0.0117244	0.992925	0.0117426	0.995311	0.0117386	0.996735	0.011767	0.992268	0.0118343
348	0.989006	0.0117582	0.992914	0.0117765	0.995319	0.0117725	0.996721	0.011801	0.99227	0.0118684
349	0.989026	0.011792	0.99292	0.0118103	0.995324	0.0118063	0.996722	0.0118349	0.992246	0.0119025
350	0.989037	0.0118258	0.992934	0.0118441	0.995326	0.0118401	0.996706	0.0118688	0.992234	0.0119366
351	0.989051	0.0118596	0.992934	0.011878	0.995339	0.011874	0.996704	0.0119027	0.992214	0.0119707
[truncated: 29,245 more rows]
