# Supplementary material for: Sequence-to-sequence translation from mass spectra to peptides with a transformer model
Source: Nat Commun. 2024 Jul 30;15:6427. doi: 10.1038/s41467-024-49731-x (PMC11289372; doi:10.1038/s41467-024-49731-x)
Supplement: Supplementary file 4 — Source data [file 41467_2024_49731_MOESM4_ESM.zip › source_data/Figure_3.xlsx]

## Sheet: Fig_3A
Casanovo_ne_precision	Casanovo_ne_coverage	Casanovo_precision	Casanovo_coverage	Casanovo_ne_mz_filter_coverage	Casanovo_ne_mz_filter_precision	Casanovo_mz_filter_coverage	Casanovo_mz_filter_precision
1	1.04469e-05	1	1.04469e-05	0.932649	0.568883	0.796525	0.37891
1	2.08938e-05	1	2.08938e-05
1	3.13408e-05	1	3.13408e-05
1	4.17877e-05	1	4.17877e-05
1	5.22346e-05	1	5.22346e-05
1	6.26815e-05	1	6.26815e-05
1	7.31284e-05	1	7.31284e-05
1	8.35754e-05	1	8.35754e-05
1	9.40223e-05	1	9.40223e-05
1	0.000104469	1	0.000104469
1	0.000114916	1	0.000114916
1	0.000125363	1	0.000125363
1	0.00013581	1	0.00013581
1	0.000146257	1	0.000146257
1	0.000156704	1	0.000156704
1	0.000167151	1	0.000167151
1	0.000177598	1	0.000177598
1	0.000188045	1	0.000188045
1	0.000198491	1	0.000198491
1	0.000208938	1	0.000208938
1	0.000219385	1	0.000219385
1	0.000229832	1	0.000229832
1	0.000240279	1	0.000240279
1	0.000250726	1	0.000250726
1	0.000261173	1	0.000261173
1	0.00027162	1	0.00027162
1	0.000282067	1	0.000282067
1	0.000292514	1	0.000292514
1	0.000302961	1	0.000302961
1	0.000313408	1	0.000313408
1	0.000323854	1	0.000323854
1	0.000334301	1	0.000334301
1	0.000344748	1	0.000344748
1	0.000355195	1	0.000355195
1	0.000365642	1	0.000365642
1	0.000376089	1	0.000376089
1	0.000386536	1	0.000386536
1	0.000396983	1	0.000396983
1	0.00040743	1	0.00040743
1	0.000417877	1	0.000417877
1	0.000428324	1	0.000428324
1	0.000438771	1	0.000438771
1	0.000449218	1	0.000449218
1	0.000459664	1	0.000459664
1	0.000470111	1	0.000470111
1	0.000480558	1	0.000480558
1	0.000491005	1	0.000491005
1	0.000501452	1	0.000501452
1	0.000511899	1	0.000511899
1	0.000522346	1	0.000522346
1	0.000532793	1	0.000532793
1	0.00054324	1	0.00054324
1	0.000553687	1	0.000553687
1	0.000564134	1	0.000564134
1	0.000574581	1	0.000574581
1	0.000585027	1	0.000585027
1	0.000595474	1	0.000595474
1	0.000605921	1	0.000605921
1	0.000616368	1	0.000616368
1	0.000626815	1	0.000626815
1	0.000637262	1	0.000637262
1	0.000647709	1	0.000647709
1	0.000658156	1	0.000658156
1	0.000668603	1	0.000668603
1	0.00067905	1	0.00067905
1	0.000689497	1	0.000689497
1	0.000699944	1	0.000699944
1	0.000710391	1	0.000710391
1	0.000720837	1	0.000720837
1	0.000731284	1	0.000731284
1	0.000741731	1	0.000741731
1	0.000752178	1	0.000752178
1	0.000762625	1	0.000762625
1	0.000773072	1	0.000773072
1	0.000783519	1	0.000783519
1	0.000793966	1	0.000793966
1	0.000804413	1	0.000804413
1	0.00081486	1	0.00081486
1	0.000825307	1	0.000825307
1	0.000835754	1	0.000835754
1	0.0008462	1	0.0008462
1	0.000856647	1	0.000856647
1	0.000867094	1	0.000867094
1	0.000877541	1	0.000877541
1	0.000887988	1	0.000887988
1	0.000898435	1	0.000898435
1	0.000908882	1	0.000908882
1	0.000919329	1	0.000919329
1	0.000929776	1	0.000929776
1	0.000940223	1	0.000940223
1	0.00095067	1	0.00095067
1	0.000961117	1	0.000961117
1	0.000971563	1	0.000971563
1	0.00098201	1	0.00098201
1	0.000992457	1	0.000992457
1	0.0010029	1	0.0010029
1	0.00101335	1	0.00101335
1	0.0010238	1	0.0010238
1	0.00103425	1	0.00103425
1	0.00104469	1	0.00104469
1	0.00105514	1	0.00105514
1	0.00106559	1	0.00106559
1	0.00107603	1	0.00107603
1	0.00108648	1	0.00108648
1	0.00109693	1	0.00109693
1	0.00110737	1	0.00110737
1	0.00111782	1	0.00111782
1	0.00112827	1	0.00112827
1	0.00113871	1	0.00113871
1	0.00114916	1	0.00114916
1	0.00115961	1	0.00115961
1	0.00117005	1	0.00117005
1	0.0011805	1	0.0011805
1	0.00119095	1	0.00119095
1	0.0012014	1	0.0012014
1	0.00121184	1	0.00121184
1	0.00122229	1	0.00122229
1	0.00123274	1	0.00123274
1	0.00124318	1	0.00124318
1	0.00125363	1	0.00125363
1	0.00126408	1	0.00126408
1	0.00127452	1	0.00127452
1	0.00128497	1	0.00128497
1	0.00129542	1	0.00129542
1	0.00130586	1	0.00130586
1	0.00131631	1	0.00131631
1	0.00132676	1	0.00132676
1	0.00133721	1	0.00133721
1	0.00134765	1	0.00134765
1	0.0013581	1	0.0013581
1	0.00136855	1	0.00136855
1	0.00137899	1	0.00137899
1	0.00138944	1	0.00138944
1	0.00139989	1	0.00139989
1	0.00141033	1	0.00141033
1	0.00142078	1	0.00142078
1	0.00143123	1	0.00143123
1	0.00144167	1	0.00144167
1	0.00145212	1	0.00145212
1	0.00146257	1	0.00146257
1	0.00147302	1	0.00147302
1	0.00148346	1	0.00148346
1	0.00149391	1	0.00149391
1	0.00150436	1	0.00150436
1	0.0015148	1	0.0015148
1	0.00152525	1	0.00152525
1	0.0015357	1	0.0015357
1	0.00154614	1	0.00154614
1	0.00155659	1	0.00155659
1	0.00156704	1	0.00156704
1	0.00157748	1	0.00157748
1	0.00158793	1	0.00158793
1	0.00159838	1	0.00159838
1	0.00160883	1	0.00160883
1	0.00161927	1	0.00161927
1	0.00162972	1	0.00162972
1	0.00164017	1	0.00164017
1	0.00165061	1	0.00165061
1	0.00166106	1	0.00166106
1	0.00167151	1	0.00167151
1	0.00168195	1	0.00168195
1	0.0016924	1	0.0016924
1	0.00170285	1	0.00170285
1	0.00171329	1	0.00171329
1	0.00172374	1	0.00172374
1	0.00173419	1	0.00173419
1	0.00174464	1	0.00174464
1	0.00175508	1	0.00175508
1	0.00176553	1	0.00176553
1	0.00177598	1	0.00177598
1	0.00178642	1	0.00178642
1	0.00179687	1	0.00179687
1	0.00180732	1	0.00180732
1	0.00181776	1	0.00181776
1	0.00182821	1	0.00182821
1	0.00183866	1	0.00183866
1	0.0018491	1	0.0018491
1	0.00185955	1	0.00185955
1	0.00187	1	0.00187
1	0.00188045	1	0.00188045
1	0.00189089	1	0.00189089
1	0.00190134	1	0.00190134
1	0.00191179	1	0.00191179
1	0.00192223	1	0.00192223
1	0.00193268	1	0.00193268
1	0.00194313	1	0.00194313
1	0.00195357	1	0.00195357
1	0.00196402	1	0.00196402
1	0.00197447	1	0.00197447
1	0.00198491	1	0.00198491
1	0.00199536	1	0.00199536
1	0.00200581	1	0.00200581
1	0.00201626	1	0.00201626
1	0.0020267	1	0.0020267
1	0.00203715	1	0.00203715
1	0.0020476	1	0.0020476
1	0.00205804	1	0.00205804
1	0.00206849	1	0.00206849
1	0.00207894	1	0.00207894
1	0.00208938	1	0.00208938
1	0.00209983	1	0.00209983
1	0.00211028	1	0.00211028
1	0.00212072	1	0.00212072
1	0.00213117	1	0.00213117
1	0.00214162	1	0.00214162
1	0.00215207	1	0.00215207
1	0.00216251	1	0.00216251
1	0.00217296	1	0.00217296
1	0.00218341	1	0.00218341
1	0.00219385	1	0.00219385
1	0.0022043	1	0.0022043
1	0.00221475	1	0.00221475
1	0.00222519	1	0.00222519
1	0.00223564	1	0.00223564
1	0.00224609	1	0.00224609
1	0.00225653	1	0.00225653
1	0.00226698	1	0.00226698
1	0.00227743	1	0.00227743
1	0.00228788	1	0.00228788
1	0.00229832	1	0.00229832
1	0.00230877	1	0.00230877
1	0.00231922	1	0.00231922
1	0.00232966	1	0.00232966
1	0.00234011	1	0.00234011
1	0.00235056	1	0.00235056
1	0.002361	1	0.002361
1	0.00237145	1	0.00237145
1	0.0023819	1	0.0023819
1	0.00239234	1	0.00239234
1	0.00240279	1	0.00240279
1	0.00241324	1	0.00241324
1	0.00242369	1	0.00242369
1	0.00243413	1	0.00243413
1	0.00244458	1	0.00244458
1	0.00245503	1	0.00245503
1	0.00246547	1	0.00246547
1	0.00247592	1	0.00247592
1	0.00248637	1	0.00248637
1	0.00249681	1	0.00249681
1	0.00250726	1	0.00250726
1	0.00251771	1	0.00251771
1	0.00252815	1	0.00252815
1	0.0025386	1	0.0025386
1	0.00254905	1	0.00254905
1	0.0025595	1	0.0025595
1	0.00256994	1	0.00256994
1	0.00258039	1	0.00258039
1	0.00259084	1	0.00259084
1	0.00260128	1	0.00260128
1	0.00261173	1	0.00261173
1	0.00262218	1	0.00262218
1	0.00263262	1	0.00263262
1	0.00264307	1	0.00264307
1	0.00265352	1	0.00265352
1	0.00266396	1	0.00266396
1	0.00267441	1	0.00267441
1	0.00268486	1	0.00268486
1	0.00269531	1	0.00269531
1	0.00270575	1	0.00270575
1	0.0027162	1	0.0027162
1	0.00272665	1	0.00272665
1	0.00273709	1	0.00273709
1	0.00274754	1	0.00274754
1	0.00275799	1	0.00275799
1	0.00276843	1	0.00276843
1	0.00277888	1	0.00277888
1	0.00278933	1	0.00278933
1	0.00279977	1	0.00279977
1	0.00281022	1	0.00281022
1	0.00282067	1	0.00282067
1	0.00283112	1	0.00283112
1	0.00284156	1	0.00284156
1	0.00285201	1	0.00285201
1	0.00286246	1	0.00286246
1	0.0028729	1	0.0028729
1	0.00288335	1	0.00288335
1	0.0028938	1	0.0028938
1	0.00290424	1	0.00290424
1	0.00291469	1	0.00291469
1	0.00292514	1	0.00292514
1	0.00293558	1	0.00293558
1	0.00294603	1	0.00294603
1	0.00295648	1	0.00295648
1	0.00296693	1	0.00296693
1	0.00297737	1	0.00297737
1	0.00298782	1	0.00298782
1	0.00299827	1	0.00299827
1	0.00300871	1	0.00300871
1	0.00301916	1	0.00301916
1	0.00302961	1	0.00302961
1	0.00304005	1	0.00304005
1	0.0030505	1	0.0030505
1	0.00306095	1	0.00306095
1	0.00307139	1	0.00307139
1	0.00308184	1	0.00308184
1	0.00309229	1	0.00309229
1	0.00310274	1	0.00310274
1	0.00311318	1	0.00311318
1	0.00312363	1	0.00312363
1	0.00313408	1	0.00313408
1	0.00314452	1	0.00314452
1	0.00315497	1	0.00315497
1	0.00316542	1	0.00316542
1	0.00317586	1	0.00317586
1	0.00318631	1	0.00318631
1	0.00319676	1	0.00319676
1	0.0032072	1	0.0032072
1	0.00321765	1	0.00321765
1	0.0032281	1	0.0032281
1	0.00323854	1	0.00323854
1	0.00324899	1	0.00324899
1	0.00325944	1	0.00325944
1	0.00326989	1	0.00326989
1	0.00328033	1	0.00328033
1	0.00329078	1	0.00329078
1	0.00330123	1	0.00330123
1	0.00331167	1	0.00331167
1	0.00332212	1	0.00332212
1	0.00333257	1	0.00333257
1	0.00334301	1	0.00334301
1	0.00335346	1	0.00335346
1	0.00336391	1	0.00336391
1	0.00337435	1	0.00337435
1	0.0033848	1	0.0033848
1	0.00339525	1	0.00339525
1	0.0034057	1	0.0034057
1	0.00341614	1	0.00341614
1	0.00342659	1	0.00342659
1	0.00343704	1	0.00343704
1	0.00344748	1	0.00344748
1	0.00345793	1	0.00345793
1	0.00346838	1	0.00346838
1	0.00347882	1	0.00347882
1	0.00348927	1	0.00348927
1	0.00349972	1	0.00349972
1	0.00351016	1	0.00351016
1	0.00352061	1	0.00352061
1	0.00353106	1	0.00353106
1	0.00354151	1	0.00354151
1	0.00355195	1	0.00355195
1	0.0035624	1	0.0035624
1	0.00357285	1	0.00357285
1	0.00358329	1	0.00358329
1	0.00359374	1	0.00359374
1	0.00360419	1	0.00360419
1	0.00361463	1	0.00361463
1	0.00362508	1	0.00362508
1	0.00363553	1	0.00363553
1	0.00364597	1	0.00364597
1	0.00365642	1	0.00365642
1	0.00366687	1	0.00366687
1	0.00367732	1	0.00367732
1	0.00368776	1	0.00368776
1	0.00369821	1	0.00369821
1	0.00370866	1	0.00370866
1	0.0037191	1	0.0037191
1	0.00372955	1	0.00372955
1	0.00374	1	0.00374
1	0.00375044	1	0.00375044
1	0.00376089	1	0.00376089
1	0.00377134	1	0.00377134
1	0.00378178	1	0.00378178
1	0.00379223	1	0.00379223
1	0.00380268	1	0.00380268
1	0.00381313	1	0.00381313
1	0.00382357	1	0.00382357
1	0.00383402	1	0.00383402
1	0.00384447	1	0.00384447
1	0.00385491	1	0.00385491
1	0.00386536	1	0.00386536
1	0.00387581	1	0.00387581
1	0.00388625	1	0.00388625
1	0.0038967	1	0.0038967
1	0.00390715	1	0.00390715
1	0.00391759	1	0.00391759
1	0.00392804	1	0.00392804
1	0.00393849	1	0.00393849
1	0.00394894	1	0.00394894
1	0.00395938	1	0.00395938
1	0.00396983	1	0.00396983
1	0.00398028	1	0.00398028
1	0.00399072	1	0.00399072
1	0.00400117	1	0.00400117
1	0.00401162	1	0.00401162
1	0.00402206	0.997403	0.00402206
1	0.00403251	0.997409	0.00403251
1	0.00404296	0.997416	0.00404296
1	0.0040534	0.997423	0.0040534
1	0.00406385	0.997429	0.00406385
1	0.0040743	0.997436	0.0040743
1	0.00408475	0.997442	0.00408475
1	0.00409519	0.997449	0.00409519
1	0.00410564	0.997455	0.00410564
1	0.00411609	0.997462	0.00411609
1	0.00412653	0.997468	0.00412653
1	0.00413698	0.997475	0.00413698
1	0.00414743	0.997481	0.00414743
1	0.00415787	0.997487	0.00415787
1	0.00416832	0.997494	0.00416832
1	0.00417877	0.9975	0.00417877
1	0.00418921	0.997506	0.00418921
1	0.00419966	0.997512	0.00419966
1	0.00421011	0.997519	0.00421011
1	0.00422056	0.997525	0.00422056
1	0.004231	0.997531	0.004231
1	0.00424145	0.997537	0.00424145
1	0.0042519	0.997543	0.0042519
1	0.00426234	0.997549	0.00426234
1	0.00427279	0.997555	0.00427279
1	0.00428324	0.997561	0.00428324
1	0.00429368	0.997567	0.00429368
1	0.00430413	0.997573	0.00430413
1	0.00431458	0.997579	0.00431458
1	0.00432502	0.997585	0.00432502
1	0.00433547	0.99759	0.00433547
1	0.00434592	0.997596	0.00434592
1	0.00435637	0.997602	0.00435637
1	0.00436681	0.997608	0.00436681
1	0.00437726	0.997613	0.00437726
1	0.00438771	0.997619	0.00438771
1	0.00439815	0.997625	0.00439815
1	0.0044086	0.99763	0.0044086
1	0.00441905	0.997636	0.00441905
1	0.00442949	0.997642	0.00442949
1	0.00443994	0.997647	0.00443994
1	0.00445039	0.997653	0.00445039
1	0.00446083	0.997658	0.00446083
1	0.00447128	0.997664	0.00447128
1	0.00448173	0.997669	0.00448173
1	0.00449218	0.997674	0.00449218
1	0.00450262	0.99768	0.00450262
1	0.00451307	0.997685	0.00451307
1	0.00452352	0.997691	0.00452352
1	0.00453396	0.997696	0.00453396
1	0.00454441	0.997701	0.00454441
1	0.00455486	0.997706	0.00455486
1	0.0045653	0.997712	0.0045653
1	0.00457575	0.997717	0.00457575
1	0.0045862	0.997722	0.0045862
1	0.00459664	0.997727	0.00459664
1	0.00460709	0.997732	0.00460709
1	0.00461754	0.997738	0.00461754
1	0.00462799	0.997743	0.00462799
1	0.00463843	0.997748	0.00463843
1	0.00464888	0.997753	0.00464888
1	0.00465933	0.997758	0.00465933
1	0.00466977	0.997763	0.00466977
1	0.00468022	0.997768	0.00468022
1	0.00469067	0.997773	0.00469067
1	0.00470111	0.997778	0.00470111
1	0.00471156	0.997783	0.00471156
1	0.00472201	0.997788	0.00472201
1	0.00473245	0.997792	0.00473245
1	0.0047429	0.997797	0.0047429
1	0.00475335	0.997802	0.00475335
1	0.0047638	0.997807	0.0047638
1	0.00477424	0.997812	0.00477424
1	0.00478469	0.997817	0.00478469
1	0.00479514	0.997821	0.00479514
1	0.00480558	0.997826	0.00480558
1	0.00481603	0.997831	0.00481603
1	0.00482648	0.997835	0.00482648
1	0.00483692	0.99784	0.00483692
1	0.00484737	0.997845	0.00484737
1	0.00485782	0.997849	0.00485782
1	0.00486826	0.997854	0.00486826
1	0.00487871	0.997859	0.00487871
1	0.00488916	0.997863	0.00488916
1	0.00489961	0.997868	0.00489961
1	0.00491005	0.997872	0.00491005
1	0.0049205	0.997877	0.0049205
1	0.00493095	0.997881	0.00493095
1	0.00494139	0.997886	0.00494139
1	0.00495184	0.99789	0.00495184
1	0.00496229	0.997895	0.00496229
1	0.00497273	0.997899	0.00497273
1	0.00498318	0.997904	0.00498318
1	0.00499363	0.997908	0.00499363
1	0.00500407	0.997912	0.00500407
1	0.00501452	0.997917	0.00501452
1	0.00502497	0.997921	0.00502497
1	0.00503542	0.997925	0.00503542
1	0.00504586	0.99793	0.00504586
1	0.00505631	0.997934	0.00505631
1	0.00506676	0.997938	0.00506676
1	0.0050772	0.995885	0.0050772
1	0.00508765	0.995893	0.00508765
1	0.0050981	0.995902	0.0050981
1	0.00510854	0.99591	0.00510854
1	0.00511899	0.995918	0.00511899
1	0.00512944	0.995927	0.00512944
1	0.00513988	0.995935	0.00513988
1	0.00515033	0.995943	0.00515033
1	0.00516078	0.995951	0.00516078
1	0.00517123	0.99596	0.00517123
0.997984	0.00518167	0.995968	0.00518167
0.997988	0.00519212	0.995976	0.00519212
0.997992	0.00520257	0.995984	0.00520257
0.997996	0.00521301	0.995992	0.00521301
0.998	0.00522346	0.996	0.00522346
0.998004	0.00523391	0.996008	0.00523391
0.998008	0.00524435	0.996016	0.00524435
0.998012	0.0052548	0.996024	0.0052548
0.998016	0.00526525	0.996032	0.00526525
0.99802	0.00527569	0.99604	0.00527569
0.998024	0.00528614	0.996047	0.00528614
0.998028	0.00529659	0.996055	0.00529659
0.998031	0.00530703	0.996063	0.00530703
0.998035	0.00531748	0.996071	0.00531748
0.998039	0.00532793	0.996078	0.00532793
0.998043	0.00533838	0.996086	0.00533838
0.998047	0.00534882	0.996094	0.00534882
0.998051	0.00535927	0.996101	0.00535927
0.998054	0.00536972	0.996109	0.00536972
0.998058	0.00538016	0.996117	0.00538016
0.998062	0.00539061	0.996124	0.00539061
0.998066	0.00540106	0.996132	0.00540106
0.998069	0.0054115	0.996139	0.0054115
0.998073	0.00542195	0.996146	0.00542195
0.998077	0.0054324	0.994231	0.0054324
0.998081	0.00544284	0.994242	0.00544284
0.998084	0.00545329	0.994253	0.00545329
0.998088	0.00546374	0.994264	0.00546374
0.998092	0.00547419	0.994275	0.00547419
0.998095	0.00548463	0.994286	0.00548463
0.998099	0.00549508	0.994297	0.00549508
0.998102	0.00550553	0.994307	0.00550553
0.998106	0.00551597	0.994318	0.00551597
0.99811	0.00552642	0.994329	0.00552642
0.998113	0.00553687	0.99434	0.00553687
0.998117	0.00554731	0.99435	0.00554731
0.99812	0.00555776	0.994361	0.00555776
0.998124	0.00556821	0.994371	0.00556821
0.998127	0.00557865	0.994382	0.00557865
0.998131	0.0055891	0.994393	0.0055891
0.998134	0.00559955	0.994403	0.00559955
0.998138	0.00561	0.994413	0.00561
0.998141	0.00562044	0.994424	0.00562044
0.998145	0.00563089	0.994434	0.00563089
0.998148	0.00564134	0.994444	0.00564134
0.998152	0.00565178	0.994455	0.00565178
0.998155	0.00566223	0.99262	0.00566223
0.998158	0.00567268	0.992634	0.00567268
0.998162	0.00568312	0.992647	0.00568312
0.998165	0.00569357	0.992661	0.00569357
0.998168	0.00570402	0.992674	0.00570402
0.998172	0.00571446	0.992687	0.00571446
0.998175	0.00572491	0.992701	0.00572491
0.998179	0.00573536	0.992714	0.00573536
0.998182	0.00574581	0.992727	0.00574581
0.998185	0.00575625	0.99274	0.00575625
0.998188	0.0057667	0.992754	0.0057667
0.998192	0.00577715	0.992767	0.00577715
0.998195	0.00578759	0.99278	0.00578759
0.998198	0.00579804	0.992793	0.00579804
0.998201	0.00580849	0.992806	0.00580849
0.998205	0.00581893	0.992819	0.00581893
0.998208	0.00582938	0.992832	0.00582938
0.998211	0.00583983	0.992844	0.00583983
0.998214	0.00585027	0.992857	0.00585027
0.998217	0.00586072	0.99287	0.00586072
0.998221	0.00587117	0.992883	0.00587117
0.998224	0.00588162	0.992895	0.00588162
0.998227	0.00589206	0.992908	0.00589206
0.99823	0.00590251	0.99292	0.00590251
0.998233	0.00591296	0.992933	0.00591296
0.998236	0.0059234	0.992945	0.0059234
0.998239	0.00593385	0.992958	0.00593385
0.998243	0.0059443	0.99297	0.0059443
0.998246	0.00595474	0.992982	0.00595474
0.998249	0.00596519	0.992995	0.00596519
0.998252	0.00597564	0.993007	0.00597564
0.998255	0.00598608	0.993019	0.00598608
0.998258	0.00599653	0.993031	0.00599653
0.998261	0.00600698	0.993043	0.00600698
0.998264	0.00601743	0.993056	0.00601743
0.998267	0.00602787	0.993068	0.00602787
0.99827	0.00603832	0.99308	0.00603832
0.998273	0.00604877	0.993092	0.00604877
0.998276	0.00605921	0.993103	0.00605921
0.998279	0.00606966	0.993115	0.00606966
0.998282	0.00608011	0.993127	0.00608011
0.998285	0.00609055	0.993139	0.00609055
0.998288	0.006101	0.993151	0.006101
0.998291	0.00611145	0.993162	0.00611145
0.998294	0.00612189	0.993174	0.00612189
0.998296	0.00613234	0.993186	0.00613234
0.998299	0.00614279	0.993197	0.00614279
0.998302	0.00615324	0.993209	0.00615324
0.998305	0.00616368	0.99322	0.00616368
0.998308	0.00617413	0.993232	0.00617413
0.998311	0.00618458	0.993243	0.00618458
0.998314	0.00619502	0.993255	0.00619502
0.998316	0.00620547	0.993266	0.00620547
0.998319	0.00621592	0.993277	0.00621592
0.998322	0.00622636	0.993289	0.00622636
0.998325	0.00623681	0.9933	0.00623681
0.998328	0.00624726	0.993311	0.00624726
0.998331	0.0062577	0.993322	0.0062577
0.998333	0.00626815	0.993333	0.00626815
0.998336	0.0062786	0.993344	0.0062786
0.998339	0.00628905	0.993355	0.00628905
0.998342	0.00629949	0.993367	0.00629949
0.998344	0.00630994	0.993377	0.00630994
0.998347	0.00632039	0.993388	0.00632039
0.99835	0.00633083	0.993399	0.00633083
0.998353	0.00634128	0.99341	0.00634128
0.998355	0.00635173	0.993421	0.00635173
0.998358	0.00636217	0.993432	0.00636217
0.998361	0.00637262	0.993443	0.00637262
0.998363	0.00638307	0.993453	0.00638307
0.998366	0.00639351	0.993464	0.00639351
0.998369	0.00640396	0.993475	0.00640396
0.998371	0.00641441	0.993485	0.00641441
0.998374	0.00642486	0.993496	0.00642486
0.998377	0.0064353	0.993506	0.0064353
0.998379	0.00644575	0.993517	0.00644575
0.998382	0.0064562	0.993528	0.0064562
0.998384	0.00646664	0.993538	0.00646664
0.998387	0.00647709	0.993548	0.00647709
0.99839	0.00648754	0.993559	0.00648754
0.998392	0.00649798	0.993569	0.00649798
0.998395	0.00650843	0.993579	0.00650843
0.998397	0.00651888	0.99359	0.00651888
0.9984	0.00652932	0.9936	0.00652932
0.998403	0.00653977	0.99361	0.00653977
0.998405	0.00655022	0.99362	0.00655022
0.998408	0.00656067	0.993631	0.00656067
0.99841	0.00657111	0.993641	0.00657111
0.998413	0.00658156	0.993651	0.00658156
0.998415	0.00659201	0.993661	0.00659201
0.998418	0.00660245	0.993671	0.00660245
0.99842	0.0066129	0.993681	0.0066129
0.998423	0.00662335	0.993691	0.00662335
0.998425	0.00663379	0.993701	0.00663379
0.998428	0.00664424	0.993711	0.00664424
0.99843	0.00665469	0.993721	0.00665469
0.998433	0.00666513	0.99373	0.00666513
0.998435	0.00667558	0.99374	0.00667558
0.998437	0.00668603	0.99375	0.00668603
0.99844	0.00669648	0.99376	0.00669648
0.998442	0.00670692	0.993769	0.00670692
0.998445	0.00671737	0.993779	0.00671737
0.998447	0.00672782	0.993789	0.00672782
0.99845	0.00673826	0.993798	0.00673826
0.998452	0.00674871	0.99226	0.00674871
0.998454	0.00675916	0.992272	0.00675916
0.998457	0.0067696	0.992284	0.0067696
0.998459	0.00678005	0.992296	0.00678005
0.998462	0.0067905	0.992308	0.0067905
0.998464	0.00680094	0.99232	0.00680094
0.998466	0.00681139	0.992331	0.00681139
0.998469	0.00682184	0.992343	0.00682184
0.998471	0.00683229	0.992355	0.00683229
0.998473	0.00684273	0.992366	0.00684273
0.998476	0.00685318	0.992378	0.00685318
0.998478	0.00686363	0.99239	0.00686363
0.99848	0.00687407	0.992401	0.00687407
0.998483	0.00688452	0.992413	0.00688452
0.998485	0.00689497	0.992424	0.00689497
0.998487	0.00690541	0.992436	0.00690541
0.998489	0.00691586	0.992447	0.00691586
0.998492	0.00692631	0.992459	0.00692631
0.998494	0.00693675	0.99247	0.00693675
0.998496	0.0069472	0.990977	0.0069472
0.998498	0.00695765	0.990991	0.00695765
0.998501	0.0069681	0.991004	0.0069681
0.998503	0.00697854	0.991018	0.00697854
0.998505	0.00698899	0.991031	0.00698899
0.998507	0.00699944	0.991045	0.00699944
0.99851	0.00700988	0.991058	0.00700988
0.998512	0.00702033	0.991071	0.00702033
0.998514	0.00703078	0.991085	0.00703078
0.998516	0.00704122	0.991098	0.00704122
0.998519	0.00705167	0.991111	0.00705167
0.998521	0.00706212	0.991124	0.00706212
0.998523	0.00707256	0.991137	0.00707256
0.998525	0.00708301	0.99115	0.00708301
0.998527	0.00709346	0.991163	0.00709346
0.998529	0.00710391	0.991176	0.00710391
0.998532	0.00711435	0.991189	0.00711435
0.998534	0.0071248	0.991202	0.0071248
0.998536	0.00713525	0.991215	0.00713525
0.998538	0.00714569	0.991228	0.00714569
0.99854	0.00715614	0.991241	0.00715614
0.998542	0.00716659	0.991254	0.00716659
0.998544	0.00717703	0.991266	0.00717703
0.998547	0.00718748	0.991279	0.00718748
0.998549	0.00719793	0.991292	0.00719793
0.998551	0.00720837	0.991304	0.00720837
0.998553	0.00721882	0.991317	0.00721882
0.998555	0.00722927	0.991329	0.00722927
0.998557	0.00723972	0.991342	0.00723972
0.998559	0.00725016	0.991354	0.00725016
0.998561	0.00726061	0.991367	0.00726061
0.998563	0.00727106	0.991379	0.00727106
0.998565	0.0072815	0.991392	0.0072815
0.998567	0.00729195	0.991404	0.00729195
0.998569	0.0073024	0.991416	0.0073024
0.998571	0.00731284	0.991429	0.00731284
0.998573	0.00732329	0.991441	0.00732329
0.998575	0.00733374	0.991453	0.00733374
0.998578	0.00734418	0.991465	0.00734418
0.99858	0.00735463	0.991477	0.00735463
0.998582	0.00736508	0.991489	0.00736508
0.998584	0.00737552	0.991501	0.00737552
0.998586	0.00738597	0.991513	0.00738597
0.998588	0.00739642	0.991525	0.00739642
0.99859	0.00740687	0.991537	0.00740687
0.998592	0.00741731	0.991549	0.00741731
0.998594	0.00742776	0.991561	0.00742776
0.998596	0.00743821	0.991573	0.00743821
0.998597	0.00744865	0.991585	0.00744865
0.998599	0.0074591	0.991597	0.0074591
0.998601	0.00746955	0.991608	0.00746955
0.998603	0.00747999	0.99162	0.00747999
0.998605	0.00749044	0.991632	0.00749044
0.998607	0.00750089	0.991643	0.00750089
0.998609	0.00751133	0.991655	0.00751133
0.998611	0.00752178	0.991667	0.00752178
0.998613	0.00753223	0.991678	0.00753223
0.998615	0.00754268	0.99169	0.00754268
0.998617	0.00755312	0.991701	0.00755312
0.998619	0.00756357	0.991713	0.00756357
0.998621	0.00757402	0.991724	0.00757402
0.998623	0.00758446	0.991736	0.00758446
0.998624	0.00759491	0.991747	0.00759491
0.998626	0.00760536	0.991758	0.00760536
0.998628	0.0076158	0.99177	0.0076158
0.99863	0.00762625	0.991781	0.00762625
0.998632	0.0076367	0.991792	0.0076367
0.998634	0.00764714	0.991803	0.00764714
0.998636	0.00765759	0.991814	0.00765759
0.998638	0.00766804	0.991826	0.00766804
0.998639	0.00767849	0.991837	0.00767849
0.998641	0.00768893	0.991848	0.00768893
0.998643	0.00769938	0.991859	0.00769938
0.998645	0.00770983	0.99187	0.00770983
0.998647	0.00772027	0.991881	0.00772027
0.998649	0.00773072	0.991892	0.00773072
0.99865	0.00774117	0.991903	0.00774117
0.998652	0.00775161	0.991914	0.00775161
0.998654	0.00776206	0.991925	0.00776206
0.998656	0.00777251	0.991935	0.00777251
0.998658	0.00778295	0.991946	0.00778295
0.997319	0.0077934	0.991957	0.0077934
0.997323	0.00780385	0.991968	0.00780385
0.997326	0.0078143	0.991979	0.0078143
0.99733	0.00782474	0.991989	0.00782474
0.997333	0.00783519	0.992	0.00783519
0.997337	0.00784564	0.992011	0.00784564
0.99734	0.00785608	0.992021	0.00785608
0.997344	0.00786653	0.992032	0.00786653
0.997347	0.00787698	0.992042	0.00787698
0.997351	0.00788742	0.992053	0.00788742
0.997354	0.00789787	0.992063	0.00789787
0.997358	0.00790832	0.992074	0.00790832
0.997361	0.00791876	0.992084	0.00791876
0.997365	0.00792921	0.992095	0.00792921
0.997368	0.00793966	0.992105	0.00793966
0.997372	0.00795011	0.992116	0.00795011
0.997375	0.00796055	0.992126	0.00796055
0.997379	0.007971	0.992136	0.007971
0.997382	0.00798145	0.992147	0.00798145
0.997386	0.00799189	0.992157	0.00799189
0.997389	0.00800234	0.992167	0.00800234
0.997392	0.00801279	0.992177	0.00801279
0.997396	0.00802323	0.992188	0.00802323
0.997399	0.00803368	0.992198	0.00803368
0.997403	0.00804413	0.992208	0.00804413
0.997406	0.00805457	0.992218	0.00805457
0.997409	0.00806502	0.992228	0.00806502
0.997413	0.00807547	0.992238	0.00807547
0.997416	0.00808592	0.992248	0.00808592
0.997419	0.00809636	0.992258	0.00809636
0.997423	0.00810681	0.992268	0.00810681
0.997426	0.00811726	0.992278	0.00811726
0.997429	0.0081277	0.992288	0.0081277
0.997433	0.00813815	0.992298	0.00813815
0.997436	0.0081486	0.991026	0.0081486
0.997439	0.00815904	0.991037	0.00815904
0.997442	0.00816949	0.991049	0.00816949
0.997446	0.00817994	0.99106	0.00817994
0.997449	0.00819038	0.991071	0.00819038
0.997452	0.00820083	0.991083	0.00820083
0.997455	0.00821128	0.991094	0.00821128
0.997459	0.00822173	0.991105	0.00822173
0.997462	0.00823217	0.991117	0.00823217
0.997465	0.00824262	0.991128	0.00824262
0.997468	0.00825307	0.991139	0.00825307
0.997472	0.00826351	0.99115	0.00826351
0.997475	0.00827396	0.991162	0.00827396
0.997478	0.00828441	0.991173	0.00828441
0.997481	0.00829485	0.991184	0.00829485
0.997484	0.0083053	0.991195	0.0083053
0.997487	0.00831575	0.991206	0.00831575
0.997491	0.00832619	0.991217	0.00832619
0.997494	0.00833664	0.991228	0.00833664
0.997497	0.00834709	0.991239	0.00834709
0.9975	0.00835754	0.99125	0.00835754
0.997503	0.00836798	0.991261	0.00836798
0.997506	0.00837843	0.991272	0.00837843
0.996264	0.00838888	0.991283	0.00838888
0.996269	0.00839932	0.991294	0.00839932
0.996273	0.00840977	0.991304	0.00840977
0.996278	0.00842022	0.991315	0.00842022
0.996283	0.00843066	0.991326	0.00843066
0.996287	0.00844111	0.991337	0.00844111
0.996292	0.00845156	0.991347	0.00845156
0.996296	0.008462	0.991358	0.008462
0.996301	0.00847245	0.991369	0.00847245
0.996305	0.0084829	0.991379	0.0084829
0.99631	0.00849335	0.99139	0.00849335
0.996314	0.00850379	0.9914	0.00850379
0.996319	0.00851424	0.991411	0.00851424
0.996324	0.00852469	0.991422	0.00852469
0.996328	0.00853513	0.991432	0.00853513
0.996333	0.00854558	0.991443	0.00854558
0.996337	0.00855603	0.991453	0.00855603
0.996341	0.00856647	0.991463	0.00856647
0.996346	0.00857692	0.991474	0.00857692
0.99635	0.00858737	0.991484	0.00858737
0.996355	0.00859781	0.991495	0.00859781
0.996359	0.00860826	0.991505	0.00860826
0.996364	0.00861871	0.991515	0.00861871
0.996368	0.00862916	0.991525	0.00862916
0.996372	0.0086396	0.991536	0.0086396
0.996377	0.00865005	0.991546	0.00865005
0.996381	0.0086605	0.991556	0.0086605
0.996386	0.00867094	0.991566	0.00867094
0.99639	0.00868139	0.991576	0.00868139
0.996394	0.00869184	0.991587	0.00869184
0.996399	0.00870228	0.991597	0.00870228
0.996403	0.00871273	0.991607	0.00871273
0.996407	0.00872318	0.991617	0.00872318
0.996411	0.00873362	0.991627	0.00873362
0.996416	0.00874407	0.991637	0.00874407
0.99642	0.00875452	0.991647	0.00875452
0.996424	0.00876497	0.991657	0.00876497
0.996429	0.00877541	0.991667	0.00877541
0.996433	0.00878586	0.991677	0.00878586
0.996437	0.00879631	0.991686	0.00879631
0.996441	0.00880675	0.991696	0.00880675
0.996445	0.0088172	0.991706	0.0088172
0.99645	0.00882765	0.991716	0.00882765
0.996454	0.00883809	0.991726	0.00883809
0.996458	0.00884854	0.991736	0.00884854
0.996462	0.00885899	0.991745	0.00885899
0.996466	0.00886943	0.991755	0.00886943
0.996471	0.00887988	0.991765	0.00887988
0.996475	0.00889033	0.991774	0.00889033
0.996479	0.00890078	0.991784	0.00890078
0.996483	0.00891122	0.991794	0.00891122
0.996487	0.00892167	0.991803	0.00892167
0.996491	0.00893212	0.991813	0.00893212
0.996495	0.00894256	0.991822	0.00894256
0.996499	0.00895301	0.991832	0.00895301
0.996503	0.00896346	0.991841	0.00896346
0.996508	0.0089739	0.991851	0.0089739
0.996512	0.00898435	0.99186	0.00898435
0.996516	0.0089948	0.99187	0.0089948
0.99652	0.00900524	0.991879	0.00900524
0.996524	0.00901569	0.991889	0.00901569
0.996528	0.00902614	0.991898	0.00902614
0.996532	0.00903659	0.990751	0.00903659
0.996536	0.00904703	0.990762	0.00904703
0.99654	0.00905748	0.990773	0.00905748
0.996544	0.00906793	0.990783	0.00906793
0.996548	0.00907837	0.990794	0.00907837
0.996552	0.00908882	0.990805	0.00908882
0.996556	0.00909927	0.990815	0.00909927
0.99656	0.00910971	0.990826	0.00910971
0.996564	0.00912016	0.990836	0.00912016
0.996568	0.00913061	0.990847	0.00913061
0.996571	0.00914105	0.990857	0.00914105
0.996575	0.0091515	0.990868	0.0091515
0.996579	0.00916195	0.990878	0.00916195
0.996583	0.0091724	0.990888	0.0091724
0.996587	0.00918284	0.990899	0.00918284
0.996591	0.00919329	0.990909	0.00919329
0.996595	0.00920374	0.990919	0.00920374
0.996599	0.00921418	0.99093	0.00921418
0.996602	0.00922463	0.99094	0.00922463
0.996606	0.00923508	0.99095	0.00923508
0.99661	0.00924552	0.99096	0.00924552
0.996614	0.00925597	0.990971	0.00925597
0.996618	0.00926642	0.990981	0.00926642
0.996622	0.00927686	0.990991	0.00927686
0.996625	0.00928731	0.991001	0.00928731
0.996629	0.00929776	0.991011	0.00929776
0.996633	0.00930821	0.991021	0.00930821
0.996637	0.00931865	0.991031	0.00931865
0.996641	0.0093291	0.991041	0.0093291
0.996644	0.00933955	0.991051	0.00933955
0.996648	0.00934999	0.991061	0.00934999
0.996652	0.00936044	0.991071	0.00936044
0.996656	0.00937089	0.991081	0.00937089
0.996659	0.00938133	0.991091	0.00938133
0.996663	0.00939178	0.991101	0.00939178
0.996667	0.00940223	0.991111	0.00940223
0.99667	0.00941267	0.991121	0.00941267
0.996674	0.00942312	0.991131	0.00942312
0.996678	0.00943357	0.991141	0.00943357
0.996681	0.00944401	0.99115	0.00944401
0.996685	0.00945446	0.99116	0.00945446
0.996689	0.00946491	0.99117	0.00946491
0.996692	0.00947536	0.99118	0.00947536
0.996696	0.0094858	0.991189	0.0094858
0.9967	0.00949625	0.991199	0.00949625
0.996703	0.0095067	0.991209	0.0095067
0.996707	0.00951714	0.991218	0.00951714
0.996711	0.00952759	0.991228	0.00952759
0.996714	0.00953804	0.991238	0.00953804
0.996718	0.00954848	0.991247	0.00954848
0.996721	0.00955893	0.991257	0.00955893
0.996725	0.00956938	0.991266	0.00956938
0.996728	0.00957982	0.991276	0.00957982
0.996732	0.00959027	0.991285	0.00959027
0.996736	0.00960072	0.991295	0.00960072
0.996739	0.00961117	0.991304	0.00961117
0.996743	0.00962161	0.991314	0.00962161
0.996746	0.00963206	0.991323	0.00963206
0.99675	0.00964251	0.991333	0.00964251
0.996753	0.00965295	0.991342	0.00965295
0.996757	0.0096634	0.991351	0.0096634
0.99676	0.00967385	0.991361	0.00967385
0.996764	0.00968429	0.99137	0.00968429
0.996767	0.00969474	0.991379	0.00969474
0.996771	0.00970519	0.991389	0.00970519
0.996774	0.00971563	0.991398	0.00971563
0.996778	0.00972608	0.991407	0.00972608
0.996781	0.00973653	0.991416	0.00973653
0.996785	0.00974698	0.991426	0.00974698
0.996788	0.00975742	0.991435	0.00975742
0.996791	0.00976787	0.991444	0.00976787
0.996795	0.00977832	0.991453	0.00977832
0.996798	0.00978876	0.991462	0.00978876
0.996802	0.00979921	0.991471	0.00979921
0.996805	0.00980966	0.99148	0.00980966
0.996809	0.0098201	0.991489	0.0098201
0.996812	0.00983055	0.991498	0.00983055
0.996815	0.009841	0.991507	0.009841
0.996819	0.00985144	0.991516	0.00985144
0.996822	0.00986189	0.991525	0.00986189
0.996825	0.00987234	0.991534	0.00987234
0.996829	0.00988279	0.991543	0.00988279
0.996832	0.00989323	0.991552	0.00989323
0.996835	0.00990368	0.991561	0.00990368
0.996839	0.00991413	0.99157	0.00991413
0.996842	0.00992457	0.991579	0.00992457
0.996845	0.00993502	0.991588	0.00993502
0.996849	0.00994547	0.991597	0.00994547
0.996852	0.00995591	0.991605	0.00995591
0.996855	0.00996636	0.991614	0.00996636
0.996859	0.00997681	0.991623	0.00997681
0.996862	0.00998725	0.991632	0.00998725
0.996865	0.0099977	0.991641	0.0099977
0.996868	0.0100081	0.991649	0.0100081
0.996872	0.0100186	0.991658	0.0100186
0.996875	0.010029	0.991667	0.010029
0.996878	0.0100395	0.991675	0.0100395
0.996881	0.0100499	0.991684	0.0100499
0.996885	0.0100604	0.991693	0.0100604
0.996888	0.0100708	0.991701	0.0100708
0.996891	0.0100813	0.99171	0.0100813
0.996894	0.0100917	0.991718	0.0100917
0.996898	0.0101022	0.991727	0.0101022
0.996901	0.0101126	0.991736	0.0101126
0.996904	0.0101231	0.991744	0.0101231
0.996907	0.0101335	0.991753	0.0101335
0.99691	0.010144	0.991761	0.010144
0.996914	0.0101544	0.99177	0.0101544
0.996917	0.0101649	0.991778	0.0101649
0.99692	0.0101753	0.991786	0.0101753
0.996923	0.0101857	0.991795	0.0101857
0.996926	0.0101962	0.991803	0.0101962
0.996929	0.0102066	0.991812	0.0102066
0.996933	0.0102171	0.99182	0.0102171
0.996936	0.0102275	0.991828	0.0102275
0.996939	0.010238	0.991837	0.010238
0.996942	0.0102484	0.991845	0.0102484
0.996945	0.0102589	0.991853	0.0102589
0.996948	0.0102693	0.991862	0.0102693
0.996951	0.0102798	0.99187	0.0102798
0.996954	0.0102902	0.991878	0.0102902
0.996957	0.0103007	0.991886	0.0103007
0.99696	0.0103111	0.991895	0.0103111
0.996964	0.0103216	0.991903	0.0103216
0.996967	0.010332	0.991911	0.010332
0.99697	0.0103425	0.991919	0.0103425
0.996973	0.0103529	0.991927	0.0103529
0.996976	0.0103633	0.991935	0.0103633
0.996979	0.0103738	0.991944	0.0103738
0.996982	0.0103842	0.991952	0.0103842
0.996985	0.0103947	0.99196	0.0103947
0.996988	0.0104051	0.991968	0.0104051
0.996991	0.0104156	0.991976	0.0104156
0.996994	0.010426	0.991984	0.010426
0.996997	0.0104365	0.991992	0.0104365
0.997	0.0104469	0.992	0.0104469
0.997003	0.0104574	0.992008	0.0104574
0.997006	0.0104678	0.992016	0.0104678
0.997009	0.0104783	0.992024	0.0104783
0.997012	0.0104887	0.992032	0.0104887
0.997015	0.0104992	0.99204	0.0104992
0.996024	0.0105096	0.992048	0.0105096
0.996028	0.01052	0.992056	0.01052
0.996032	0.0105305	0.992063	0.0105305
0.996036	0.0105409	0.992071	0.0105409
0.99604	0.0105514	0.992079	0.0105514
0.996044	0.0105618	0.992087	0.0105618
0.996047	0.0105723	0.992095	0.0105723
0.996051	0.0105827	0.992103	0.0105827
0.996055	0.0105932	0.99211	0.0105932
0.996059	0.0106036	0.992118	0.0106036
0.996063	0.0106141	0.992126	0.0106141
0.996067	0.0106245	0.992134	0.0106245
0.996071	0.010635	0.992141	0.010635
0.996075	0.0106454	0.992149	0.0106454
0.996078	0.0106559	0.992157	0.0106559
0.996082	0.0106663	0.991185	0.0106663
0.996086	0.0106768	0.991194	0.0106768
0.99609	0.0106872	0.991202	0.0106872
0.996094	0.0106976	0.991211	0.0106976
0.996098	0.0107081	0.99122	0.0107081
0.996101	0.0107185	0.991228	0.0107185
0.996105	0.010729	0.991237	0.010729
0.996109	0.0107394	0.991245	0.0107394
0.996113	0.0107499	0.991254	0.0107499
0.996117	0.0107603	0.991262	0.0107603
0.99612	0.0107708	0.991271	0.0107708
0.996124	0.0107812	0.991279	0.0107812
0.996128	0.0107917	0.991288	0.0107917
0.996132	0.0108021	0.991296	0.0108021
0.996135	0.0108126	0.991304	0.0108126
0.996139	0.010823	0.991313	0.010823
0.996143	0.0108335	0.991321	0.0108335
0.996146	0.0108439	0.991329	0.0108439
0.99615	0.0108543	0.991338	0.0108543
0.996154	0.0108648	0.991346	0.0108648
0.996158	0.0108752	0.991354	0.0108752
0.996161	0.0108857	0.991363	0.0108857
0.996165	0.0108961	0.991371	0.0108961
0.996169	0.0109066	0.991379	0.0109066
0.996172	0.010917	0.991388	0.010917
0.996176	0.0109275	0.991396	0.0109275
0.99618	0.0109379	0.991404	0.0109379
0.996183	0.0109484	0.991412	0.0109484
0.996187	0.0109588	0.99142	0.0109588
0.99619	0.0109693	0.991429	0.0109693
0.996194	0.0109797	0.991437	0.0109797
0.996198	0.0109902	0.991445	0.0109902
0.996201	0.0110006	0.991453	0.0110006
0.996205	0.0110111	0.991461	0.0110111
0.996209	0.0110215	0.991469	0.0110215
0.996212	0.0110319	0.991477	0.0110319
0.996216	0.0110424	0.991485	0.0110424
0.996219	0.0110528	0.991493	0.0110528
0.996223	0.0110633	0.991501	0.0110633
0.996226	0.0110737	0.991509	0.0110737
0.99623	0.0110842	0.991517	0.0110842
0.996234	0.0110946	0.991525	0.0110946
0.996237	0.0111051	0.991533	0.0111051
0.996241	0.0111155	0.991541	0.0111155
0.996244	0.011126	0.991549	0.011126
0.996248	0.0111364	0.991557	0.0111364
0.996251	0.0111469	0.991565	0.0111469
0.996255	0.0111573	0.991573	0.0111573
0.996258	0.0111678	0.991581	0.0111678
0.996262	0.0111782	0.991589	0.0111782
0.996265	0.0111887	0.991597	0.0111887
0.996269	0.0111991	0.991604	0.0111991
0.996272	0.0112095	0.991612	0.0112095
0.996276	0.01122	0.99162	0.01122
0.996279	0.0112304	0.991628	0.0112304
0.996283	0.0112409	0.991636	0.0112409
0.996286	0.0112513	0.991643	0.0112513
0.996289	0.0112618	0.991651	0.0112618
0.996293	0.0112722	0.991659	0.0112722
0.996296	0.0112827	0.991667	0.0112827
0.9963	0.0112931	0.991674	0.0112931
0.996303	0.0113036	0.991682	0.0113036
0.996307	0.011314	0.99169	0.011314
0.99631	0.0113245	0.991697	0.0113245
0.996313	0.0113349	0.991705	0.0113349
0.996317	0.0113454	0.991713	0.0113454
0.99632	0.0113558	0.99172	0.0113558
0.996324	0.0113662	0.991728	0.0113662
0.996327	0.0113767	0.991736	0.0113767
0.99633	0.0113871	0.991743	0.0113871
0.996334	0.0113976	0.991751	0.0113976
0.996337	0.011408	0.991758	0.011408
0.99634	0.0114185	0.991766	0.0114185
0.996344	0.0114289	0.991773	0.0114289
0.996347	0.0114394	0.991781	0.0114394
0.99635	0.0114498	0.991788	0.0114498
0.996354	0.0114603	0.991796	0.0114603
0.996357	0.0114707	0.991803	0.0114707
0.99636	0.0114812	0.991811	0.0114812
0.996364	0.0114916	0.991818	0.0114916
0.996367	0.0115021	0.991826	0.0115021
0.99637	0.0115125	0.991833	0.0115125
0.996374	0.011523	0.99184	0.011523
0.996377	0.0115334	0.991848	0.0115334
0.99638	0.0115438	0.991855	0.0115438
0.996383	0.0115543	0.991863	0.0115543
0.996387	0.0115647	0.99187	0.0115647
0.99639	0.0115752	0.991877	0.0115752
0.996393	0.0115856	0.991885	0.0115856
0.996396	0.0115961	0.991892	0.0115961
0.9964	0.0116065	0.991899	0.0116065
0.996403	0.011617	0.991906	0.011617
0.996406	0.0116274	0.991914	0.0116274
0.996409	0.0116379	0.991921	0.0116379
0.996413	0.0116483	0.991928	0.0116483
0.996416	0.0116588	0.991935	0.0116588
0.996419	0.0116692	0.991943	0.0116692
0.996422	0.0116797	0.99195	0.0116797
0.996425	0.0116901	0.991957	0.0116901
0.996429	0.0117005	0.991964	0.0117005
0.996432	0.011711	0.991971	0.011711
0.996435	0.0117214	0.991979	0.0117214
0.996438	0.0117319	0.991986	0.0117319
0.996441	0.0117423	0.991993	0.0117423
0.996444	0.0117528	0.992	0.0117528
0.996448	0.0117632	0.992007	0.0117632
0.996451	0.0117737	0.992014	0.0117737
0.996454	0.0117841	0.992021	0.0117841
0.996457	0.0117946	0.992028	0.0117946
0.99646	0.011805	0.992035	0.011805
0.996463	0.0118155	0.992042	0.0118155
0.996466	0.0118259	0.991166	0.0118259
0.99647	0.0118364	0.991174	0.0118364
0.996473	0.0118468	0.991182	0.0118468
0.996476	0.0118573	0.991189	0.0118573
0.996479	0.0118677	0.991197	0.0118677
0.996482	0.0118781	0.991205	0.0118781
0.996485	0.0118886	0.991213	0.0118886
0.996488	0.011899	0.99122	0.011899
0.996491	0.0119095	0.991228	0.0119095
0.996494	0.0119199	0.991236	0.0119199
0.996497	0.0119304	0.991243	0.0119304
0.9965	0.0119408	0.991251	0.0119408
0.996503	0.0119513	0.991259	0.0119513
0.996507	0.0119617	0.991266	0.0119617
0.99651	0.0119722	0.991274	0.0119722
0.996513	0.0119826	0.991282	0.0119826
0.996516	0.0119931	0.991289	0.0119931
0.996519	0.0120035	0.990426	0.0120035
0.996522	0.012014	0.990435	0.012014
0.996525	0.0120244	0.990443	0.0120244
0.996528	0.0120349	0.990451	0.0120349
0.996531	0.0120453	0.99046	0.0120453
0.996534	0.0120557	0.990468	0.0120557
0.996537	0.0120662	0.990476	0.0120662
0.99654	0.0120766	0.990484	0.0120766
0.996543	0.0120871	0.990493	0.0120871
0.996546	0.0120975	0.990501	0.0120975
0.996549	0.012108	0.990509	0.012108
0.996552	0.0121184	0.990517	0.0121184
0.996555	0.0121289	0.990525	0.0121289
0.996558	0.0121393	0.990534	0.0121393
0.996561	0.0121498	0.990542	0.0121498
0.996564	0.0121602	0.99055	0.0121602
0.996567	0.0121707	0.990558	0.0121707
0.996569	0.0121811	0.990566	0.0121811
0.996572	0.0121916	0.990574	0.0121916
0.996575	0.012202	0.990582	0.012202
0.996578	0.0122124	0.99059	0.0122124
0.996581	0.0122229	0.990598	0.0122229
0.996584	0.0122333	0.990606	0.0122333
0.996587	0.0122438	0.990614	0.0122438
0.99659	0.0122542	0.990622	0.0122542
0.996593	0.0122647	0.99063	0.0122647
0.996596	0.0122751	0.990638	0.0122751
0.996599	0.0122856	0.990646	0.0122856
0.996602	0.012296	0.990654	0.012296
0.996604	0.0123065	0.990662	0.0123065
0.996607	0.0123169	0.99067	0.0123169
0.99661	0.0123274	0.990678	0.0123274
0.996613	0.0123378	0.990686	0.0123378
0.996616	0.0123483	0.990694	0.0123483
0.996619	0.0123587	0.990702	0.0123587
0.996622	0.0123692	0.990709	0.0123692
0.996624	0.0123796	0.990717	0.0123796
0.996627	0.01239	0.990725	0.01239
0.99663	0.0124005	0.990733	0.0124005
0.996633	0.0124109	0.990741	0.0124109
0.996636	0.0124214	0.990749	0.0124214
0.996639	0.0124318	0.990756	0.0124318
0.996641	0.0124423	0.990764	0.0124423
0.996644	0.0124527	0.990772	0.0124527
0.996647	0.0124632	0.99078	0.0124632
0.99665	0.0124736	0.990787	0.0124736
0.996653	0.0124841	0.990795	0.0124841
0.996656	0.0124945	0.990803	0.0124945
0.996658	0.012505	0.989975	0.012505
0.996661	0.0125154	0.989983	0.0125154
0.996664	0.0125259	0.989992	0.0125259
0.996667	0.0125363	0.99	0.0125363
0.996669	0.0125467	0.990008	0.0125467
0.996672	0.0125572	0.990017	0.0125572
0.996675	0.0125676	0.990025	0.0125676
0.996678	0.0125781	0.990033	0.0125781
0.99668	0.0125885	0.990041	0.0125885
0.996683	0.012599	0.99005	0.012599
0.996686	0.0126094	0.990058	0.0126094
0.996689	0.0126199	0.990066	0.0126199
0.996691	0.0126303	0.990074	0.0126303
0.996694	0.0126408	0.990083	0.0126408
0.996697	0.0126512	0.990091	0.0126512
0.9967	0.0126617	0.990099	0.0126617
0.996702	0.0126721	0.990107	0.0126721
0.996705	0.0126826	0.990115	0.0126826
0.996708	0.012693	0.990123	0.012693
0.996711	0.0127035	0.990132	0.0127035
0.996713	0.0127139	0.99014	0.0127139
0.996716	0.0127243	0.990148	0.0127243
0.996719	0.0127348	0.990156	0.0127348
0.996721	0.0127452	0.990164	0.0127452
0.996724	0.0127557	0.990172	0.0127557
0.996727	0.0127661	0.99018	0.0127661
0.996729	0.0127766	0.990188	0.0127766
0.996732	0.012787	0.990196	0.012787
0.996735	0.0127975	0.990204	0.0127975
0.996737	0.0128079	0.990212	0.0128079
0.99674	0.0128184	0.99022	0.0128184
0.996743	0.0128288	0.990228	0.0128288
0.996745	0.0128393	0.990236	0.0128393
0.996748	0.0128497	0.990244	0.0128497
0.996751	0.0128602	0.990252	0.0128602
0.996753	0.0128706	0.99026	0.0128706
0.996756	0.0128811	0.990268	0.0128811
0.996759	0.0128915	0.990276	0.0128915
0.996761	0.0129019	0.990283	0.0129019
0.996764	0.0129124	0.990291	0.0129124
0.996766	0.0129228	0.990299	0.0129228
0.996769	0.0129333	0.990307	0.0129333
0.996772	0.0129437	0.990315	0.0129437
0.996774	0.0129542	0.990323	0.0129542
0.996777	0.0129646	0.99033	0.0129646
0.996779	0.0129751	0.990338	0.0129751
0.996782	0.0129855	0.990346	0.0129855
0.996785	0.012996	0.990354	0.012996
0.996787	0.0130064	0.990361	0.0130064
0.99679	0.0130169	0.990369	0.0130169
0.996792	0.0130273	0.990377	0.0130273
0.996795	0.0130378	0.990385	0.0130378
0.996797	0.0130482	0.990392	0.0130482
0.9968	0.0130586	0.9904	0.0130586
0.996803	0.0130691	0.990408	0.0130691
0.996805	0.0130795	0.990415	0.0130795
0.996808	0.01309	0.990423	0.01309
0.99681	0.0131004	0.990431	0.0131004
0.996813	0.0131109	0.990438	0.0131109
0.996815	0.0131213	0.990446	0.0131213
0.996818	0.0131318	0.990453	0.0131318
0.99682	0.0131422	0.990461	0.0131422
0.996823	0.0131527	0.990469	0.0131527
0.996825	0.0131631	0.990476	0.0131631
0.996828	0.0131736	0.990484	0.0131736
0.99683	0.013184	0.990491	0.013184
0.996833	0.0131945	0.989707	0.0131945
0.996835	0.0132049	0.989715	0.0132049
0.996838	0.0132154	0.989723	0.0132154
0.99684	0.0132258	0.989731	0.0132258
0.996843	0.0132362	0.98974	0.0132362
0.996845	0.0132467	0.989748	0.0132467
0.996848	0.0132571	0.989756	0.0132571
0.99685	0.0132676	0.989764	0.0132676
0.996853	0.013278	0.989772	0.013278
0.996855	0.0132885	0.98978	0.0132885
0.996858	0.0132989	0.989788	0.0132989
0.99686	0.0133094	0.989796	0.0133094
0.996863	0.0133198	0.989804	0.0133198
0.996865	0.0133303	0.989812	0.0133303
0.996868	0.0133407	0.98982	0.0133407
0.99687	0.0133512	0.989828	0.0133512
0.996873	0.0133616	0.989836	0.0133616
0.996875	0.0133721	0.989062	0.0133721
0.996877	0.0133825	0.989071	0.0133825
0.99688	0.013393	0.98908	0.013393
0.996882	0.0134034	0.989088	0.0134034
0.996885	0.0134138	0.989097	0.0134138
0.996887	0.0134243	0.989105	0.0134243
0.99689	0.0134347	0.989114	0.0134347
0.996892	0.0134452	0.989122	0.0134452
0.996894	0.0134556	0.98913	0.0134556
0.996897	0.0134661	0.989139	0.0134661
0.996899	0.0134765	0.989147	0.0134765
0.996902	0.013487	0.989156	0.013487
0.996904	0.0134974	0.989164	0.0134974
0.996906	0.0135079	0.989172	0.0135079
0.996909	0.0135183	0.989181	0.0135183
0.996911	0.0135288	0.989189	0.0135288
0.996914	0.0135392	0.989198	0.0135392
0.996916	0.0135497	0.989206	0.0135497
0.996918	0.0135601	0.989214	0.0135601
0.996921	0.0135705	0.989222	0.0135705
0.996923	0.013581	0.989231	0.013581
0.996925	0.0135914	0.989239	0.0135914
0.996928	0.0136019	0.989247	0.0136019
0.99693	0.0136123	0.989256	0.0136123
0.996933	0.0136228	0.989264	0.0136228
0.996935	0.0136332	0.989272	0.0136332
0.996937	0.0136437	0.98928	0.0136437
0.99694	0.0136541	0.989288	0.0136541
0.996942	0.0136646	0.989297	0.0136646
0.996944	0.013675	0.989305	0.013675
0.996947	0.0136855	0.989313	0.0136855
0.996949	0.0136959	0.989321	0.0136959
0.996189	0.0137064	0.989329	0.0137064
0.996192	0.0137168	0.989337	0.0137168
0.996195	0.0137273	0.989346	0.0137273
0.996198	0.0137377	0.989354	0.0137377
0.996201	0.0137481	0.989362	0.0137481
0.996203	0.0137586	0.98937	0.0137586
0.996206	0.013769	0.989378	0.013769
0.996209	0.0137795	0.989386	0.0137795
0.996212	0.0137899	0.989394	0.0137899
0.996215	0.0138004	0.989402	0.0138004
0.996218	0.0138108	0.98941	0.0138108
0.996221	0.0138213	0.989418	0.0138213
0.996224	0.0138317	0.989426	0.0138317
0.996226	0.0138422	0.989434	0.0138422
0.996229	0.0138526	0.989442	0.0138526
0.996232	0.0138631	0.98945	0.0138631
0.996235	0.0138735	0.989458	0.0138735
0.996238	0.013884	0.989466	0.013884
0.996241	0.0138944	0.989474	0.0138944
0.996243	0.0139048	0.989482	0.0139048
0.996246	0.0139153	0.989489	0.0139153
0.996249	0.0139257	0.989497	0.0139257
0.996252	0.0139362	0.989505	0.0139362
0.996255	0.0139466	0.989513	0.0139466
0.996257	0.0139571	0.989521	0.0139571
0.99626	0.0139675	0.989529	0.0139675
0.996263	0.013978	0.989537	0.013978
0.996266	0.0139884	0.989544	0.0139884
0.996269	0.0139989	0.989552	0.0139989
0.996271	0.0140093	0.98956	0.0140093
0.996274	0.0140198	0.989568	0.0140198
0.996277	0.0140302	0.989576	0.0140302
0.99628	0.0140407	0.989583	0.0140407
0.996283	0.0140511	0.989591	0.0140511
0.996285	0.0140616	0.989599	0.0140616
0.996288	0.014072	0.989607	0.014072
0.996291	0.0140824	0.989614	0.0140824
0.996294	0.0140929	0.989622	0.0140929
0.996296	0.0141033	0.98963	0.0141033
0.996299	0.0141138	0.989637	0.0141138
0.996302	0.0141242	0.989645	0.0141242
0.996305	0.0141347	0.989653	0.0141347
0.996307	0.0141451	0.98966	0.0141451
0.99631	0.0141556	0.989668	0.0141556
0.996313	0.014166	0.989676	0.014166
0.996315	0.0141765	0.989683	0.0141765
0.996318	0.0141869	0.989691	0.0141869
0.996321	0.0141974	0.989698	0.0141974
0.996324	0.0142078	0.989706	0.0142078
0.996326	0.0142183	0.989713	0.0142183
0.996329	0.0142287	0.989721	0.0142287
0.996332	0.0142392	0.989729	0.0142392
0.996334	0.0142496	0.989736	0.0142496
0.996337	0.01426	0.989744	0.01426
0.99634	0.0142705	0.989751	0.0142705
0.996342	0.0142809	0.989759	0.0142809
0.996345	0.0142914	0.989766	0.0142914
0.996348	0.0143018	0.989774	0.0143018
0.99635	0.0143123	0.989781	0.0143123
0.996353	0.0143227	0.989788	0.0143227
0.996356	0.0143332	0.989796	0.0143332
0.996358	0.0143436	0.989803	0.0143436
0.996361	0.0143541	0.989811	0.0143541
0.996364	0.0143645	0.989818	0.0143645
0.996366	0.014375	0.989826	0.014375
0.996369	0.0143854	0.989833	0.0143854
0.996372	0.0143959	0.98984	0.0143959
0.996374	0.0144063	0.989848	0.0144063
0.996377	0.0144167	0.989855	0.0144167
0.996379	0.0144272	0.989862	0.0144272
0.996382	0.0144376	0.98987	0.0144376
0.996385	0.0144481	0.989877	0.0144481
0.996387	0.0144585	0.989884	0.0144585
0.99639	0.014469	0.989892	0.014469
0.996392	0.0144794	0.989899	0.0144794
0.996395	0.0144899	0.989906	0.0144899
0.996398	0.0145003	0.989914	0.0145003
0.9964	0.0145108	0.989921	0.0145108
0.996403	0.0145212	0.989928	0.0145212
0.996405	0.0145317	0.989935	0.0145317
0.996408	0.0145421	0.989943	0.0145421
0.996411	0.0145526	0.98995	0.0145526
0.996413	0.014563	0.989957	0.014563
0.996416	0.0145735	0.989964	0.0145735
0.996418	0.0145839	0.989971	0.0145839
0.996421	0.0145943	0.989979	0.0145943
0.996423	0.0146048	0.989986	0.0146048
0.996426	0.0146152	0.989993	0.0146152
0.996429	0.0146257	0.99	0.0146257
0.996431	0.0146361	0.990007	0.0146361
0.996434	0.0146466	0.990014	0.0146466
0.996436	0.014657	0.990021	0.014657
0.996439	0.0146675	0.990028	0.0146675
0.996441	0.0146779	0.990036	0.0146779
0.996444	0.0146884	0.990043	0.0146884
0.996446	0.0146988	0.99005	0.0146988
0.996449	0.0147093	0.990057	0.0147093
0.996451	0.0147197	0.990064	0.0147197
0.996454	0.0147302	0.990071	0.0147302
0.996456	0.0147406	0.990078	0.0147406
0.996459	0.014751	0.990085	0.014751
0.996461	0.0147615	0.990092	0.0147615
0.996464	0.0147719	0.990099	0.0147719
0.996466	0.0147824	0.990106	0.0147824
0.996469	0.0147928	0.990113	0.0147928
0.996471	0.0148033	0.99012	0.0148033
0.996474	0.0148137	0.990127	0.0148137
0.996476	0.0148242	0.990134	0.0148242
0.996479	0.0148346	0.990141	0.0148346
0.996481	0.0148451	0.990148	0.0148451
0.996484	0.0148555	0.990155	0.0148555
0.996486	0.014866	0.990162	0.014866
0.996489	0.0148764	0.990169	0.0148764
0.996491	0.0148869	0.990175	0.0148869
0.996494	0.0148973	0.990182	0.0148973
0.996496	0.0149078	0.990189	0.0149078
0.996499	0.0149182	0.990196	0.0149182
0.996501	0.0149286	0.990203	0.0149286
0.996503	0.0149391	0.99021	0.0149391
0.996506	0.0149495	0.990217	0.0149495
0.996508	0.01496	0.990223	0.01496
0.996511	0.0149704	0.99023	0.0149704
0.996513	0.0149809	0.990237	0.0149809
0.995819	0.0149913	0.990244	0.0149913
0.995822	0.0150018	0.990251	0.0150018
0.995825	0.0150122	0.990257	0.0150122
0.995828	0.0150227	0.990264	0.0150227
0.99583	0.0150331	0.990271	0.0150331
0.995833	0.0150436	0.990278	0.0150436
0.995836	0.015054	0.990285	0.015054
0.995839	0.0150645	0.990291	0.0150645
0.995842	0.0150749	0.989605	0.0150749
0.995845	0.0150854	0.989612	0.0150854
0.995848	0.0150958	0.989619	0.0150958
0.995851	0.0151062	0.989627	0.0151062
0.995853	0.0151167	0.989634	0.0151167
0.995856	0.0151271	0.989641	0.0151271
0.995859	0.0151376	0.989648	0.0151376
0.995862	0.015148	0.989655	0.015148
0.995865	0.0151585	0.989662	0.0151585
0.995868	0.0151689	0.989669	0.0151689
0.995871	0.0151794	0.989677	0.0151794
0.995873	0.0151898	0.989684	0.0151898
0.995876	0.0152003	0.989691	0.0152003
0.995879	0.0152107	0.989698	0.0152107
0.995882	0.0152212	0.989705	0.0152212
0.995885	0.0152316	0.989712	0.0152316
0.995888	0.0152421	0.989719	0.0152421
0.99589	0.0152525	0.989726	0.0152525
0.995893	0.0152629	0.989733	0.0152629
0.995896	0.0152734	0.98974	0.0152734
0.995899	0.0152838	0.989747	0.0152838
0.995902	0.0152943	0.989754	0.0152943
0.995904	0.0153047	0.989761	0.0153047
0.995907	0.0153152	0.989768	0.0153152
0.99591	0.0153256	0.989775	0.0153256
0.995913	0.0153361	0.989782	0.0153361
0.995916	0.0153465	0.989789	0.0153465
0.995918	0.015357	0.989796	0.015357
0.995921	0.0153674	0.989803	0.0153674
0.995924	0.0153779	0.98981	0.0153779
0.995927	0.0153883	0.989817	0.0153883
0.995929	0.0153988	0.989824	0.0153988
0.995932	0.0154092	0.989831	0.0154092
0.995935	0.0154197	0.989837	0.0154197
0.995938	0.0154301	0.989844	0.0154301
0.99594	0.0154405	0.989851	0.0154405
0.995943	0.015451	0.989858	0.015451
0.995946	0.0154614	0.989865	0.0154614
0.995949	0.0154719	0.989872	0.0154719
0.995951	0.0154823	0.989879	0.0154823
0.995954	0.0154928	0.989885	0.0154928
0.995957	0.0155032	0.989892	0.0155032
0.99596	0.0155137	0.989226	0.0155137
0.995962	0.0155241	0.989233	0.0155241
0.995965	0.0155346	0.98924	0.0155346
0.995968	0.015545	0.989247	0.015545
0.99597	0.0155555	0.989255	0.0155555
0.995973	0.0155659	0.989262	0.0155659
0.995976	0.0155764	0.989269	0.0155764
0.995979	0.0155868	0.989276	0.0155868
0.995981	0.0155973	0.989283	0.0155973
0.995984	0.0156077	0.98929	0.0156077
0.995987	0.0156181	0.989298	0.0156181
0.995989	0.0156286	0.989305	0.0156286
0.995992	0.015639	0.989312	0.015639
0.995995	0.0156495	0.989319	0.0156495
0.995997	0.0156599	0.989326	0.0156599
0.996	0.0156704	0.989333	0.0156704
0.996003	0.0156808	0.98934	0.0156808
0.996005	0.0156913	0.989348	0.0156913
0.996008	0.0157017	0.989355	0.0157017
0.996011	0.0157122	0.989362	0.0157122
0.996013	0.0157226	0.989369	0.0157226
0.996016	0.0157331	0.989376	0.0157331
0.996019	0.0157435	0.989383	0.0157435
0.996021	0.015754	0.98939	0.015754
0.996024	0.0157644	0.989397	0.0157644
0.996026	0.0157748	0.989404	0.0157748
0.996029	0.0157853	0.989411	0.0157853
0.996032	0.0157957	0.989418	0.0157957
0.996034	0.0158062	0.989425	0.0158062
0.996037	0.0158166	0.989432	0.0158166
0.99604	0.0158271	0.989439	0.0158271
0.996042	0.0158375	0.989446	0.0158375
0.996045	0.015848	0.989453	0.015848
0.996047	0.0158584	0.98946	0.0158584
0.99605	0.0158689	0.989467	0.0158689
0.996053	0.0158793	0.989474	0.0158793
0.996055	0.0158898	0.989481	0.0158898
0.996058	0.0159002	0.989488	0.0159002
0.99606	0.0159107	0.989494	0.0159107
0.996063	0.0159211	0.989501	0.0159211
0.996066	0.0159316	0.989508	0.0159316
0.996068	0.015942	0.989515	0.015942
0.996071	0.0159524	0.989522	0.0159524
0.996073	0.0159629	0.989529	0.0159629
0.996076	0.0159733	0.989536	0.0159733
0.996078	0.0159838	0.989542	0.0159838
0.996081	0.0159942	0.989549	0.0159942
0.996084	0.0160047	0.989556	0.0160047
0.996086	0.0160151	0.989563	0.0160151
0.996089	0.0160256	0.98957	0.0160256
0.996091	0.016036	0.989577	0.016036
0.996094	0.0160465	0.989583	0.0160465
0.996096	0.0160569	0.98959	0.0160569
0.996099	0.0160674	0.989597	0.0160674
0.996101	0.0160778	0.989604	0.0160778
0.996104	0.0160883	0.98961	0.0160883
0.996106	0.0160987	0.989617	0.0160987
0.996109	0.0161091	0.989624	0.0161091
0.996111	0.0161196	0.989631	0.0161196
0.996114	0.01613	0.989637	0.01613
0.996117	0.0161405	0.989644	0.0161405
0.996119	0.0161509	0.989651	0.0161509
0.996122	0.0161614	0.989657	0.0161614
0.996124	0.0161718	0.989018	0.0161718
0.996127	0.0161823	0.989025	0.0161823
0.996129	0.0161927	0.989032	0.0161927
0.996132	0.0162032	0.989039	0.0162032
0.996134	0.0162136	0.989046	0.0162136
0.996137	0.0162241	0.989053	0.0162241
0.996139	0.0162345	0.98906	0.0162345
0.996141	0.016245	0.989068	0.016245
0.996144	0.0162554	0.989075	0.0162554
0.996146	0.0162659	0.989082	0.0162659
0.996149	0.0162763	0.989089	0.0162763
0.996151	0.0162867	0.989096	0.0162867
0.996154	0.0162972	0.989103	0.0162972
0.996156	0.0163076	0.98911	0.0163076
0.996159	0.0163181	0.989117	0.0163181
0.996161	0.0163285	0.989123	0.0163285
0.996164	0.016339	0.98913	0.016339
0.996166	0.0163494	0.989137	0.0163494
0.996169	0.0163599	0.989144	0.0163599
0.996171	0.0163703	0.989151	0.0163703
0.996173	0.0163808	0.989158	0.0163808
0.996176	0.0163912	0.989165	0.0163912
0.996178	0.0164017	0.989172	0.0164017
0.996181	0.0164121	0.989179	0.0164121
0.996183	0.0164226	0.989186	0.0164226
0.996186	0.016433	0.989193	0.016433
0.996188	0.0164435	0.989199	0.0164435
0.99619	0.0164539	0.989206	0.0164539
0.996193	0.0164643	0.989213	0.0164643
0.996195	0.0164748	0.98922	0.0164748
0.996198	0.0164852	0.989227	0.0164852
0.9962	0.0164957	0.989234	0.0164957
0.996203	0.0165061	0.989241	0.0165061
0.996205	0.0165166	0.989247	0.0165166
0.996207	0.016527	0.989254	0.016527
0.99621	0.0165375	0.989261	0.0165375
0.996212	0.0165479	0.989268	0.0165479
0.996215	0.0165584	0.989274	0.0165584
0.996217	0.0165688	0.989281	0.0165688
0.996219	0.0165793	0.989288	0.0165793
0.996222	0.0165897	0.989295	0.0165897
0.996224	0.0166002	0.989301	0.0166002
0.996226	0.0166106	0.989308	0.0166106
0.996229	0.016621	0.989315	0.016621
0.996231	0.0166315	0.989322	0.0166315
0.996234	0.0166419	0.989328	0.0166419
0.996236	0.0166524	0.989335	0.0166524
0.996238	0.0166628	0.989342	0.0166628
0.996241	0.0166733	0.989348	0.0166733
0.996243	0.0166837	0.989355	0.0166837
0.996245	0.0166942	0.989362	0.0166942
0.996248	0.0167046	0.989368	0.0167046
0.99625	0.0167151	0.989375	0.0167151
0.996252	0.0167255	0.989382	0.0167255
0.996255	0.016736	0.988764	0.016736
0.996257	0.0167464	0.988771	0.0167464
0.996259	0.0167569	0.988778	0.0167569
0.996262	0.0167673	0.988785	0.0167673
0.996264	0.0167778	0.988792	0.0167778
0.996266	0.0167882	0.988799	0.0167882
0.996269	0.0167986	0.988806	0.0167986
0.996271	0.0168091	0.988813	0.0168091
0.996273	0.0168195	0.98882	0.0168195
0.996276	0.01683	0.988827	0.01683
0.996278	0.0168404	0.988834	0.0168404
0.99628	0.0168509	0.988841	0.0168509
0.996283	0.0168613	0.988848	0.0168613
0.996285	0.0168718	0.988854	0.0168718
0.996287	0.0168822	0.988861	0.0168822
0.996289	0.0168927	0.988868	0.0168927
0.996292	0.0169031	0.988875	0.0169031
0.996294	0.0169136	0.988882	0.0169136
0.996296	0.016924	0.988889	0.016924
0.996299	0.0169345	0.988896	0.0169345
0.996301	0.0169449	0.988903	0.0169449
0.996303	0.0169553	0.988909	0.0169553
0.996305	0.0169658	0.988916	0.0169658
0.996308	0.0169762	0.988923	0.0169762
0.99631	0.0169867	0.98893	0.0169867
0.996312	0.0169971	0.988937	0.0169971
0.996314	0.0170076	0.988943	0.0170076
0.996317	0.017018	0.98895	0.017018
0.996319	0.0170285	0.988957	0.0170285
0.996321	0.0170389	0.988964	0.0170389
0.996324	0.0170494	0.988971	0.0170494
0.996326	0.0170598	0.988977	0.0170598
0.996328	0.0170703	0.988984	0.0170703
0.99633	0.0170807	0.988991	0.0170807
0.996333	0.0170912	0.988998	0.0170912
0.996335	0.0171016	0.989004	0.0171016
0.996337	0.0171121	0.989011	0.0171121
0.996339	0.0171225	0.989018	0.0171225
0.996341	0.0171329	0.989024	0.0171329
0.996344	0.0171434	0.989031	0.0171434
0.996346	0.0171538	0.989038	0.0171538
0.996348	0.0171643	0.989044	0.0171643
0.99635	0.0171747	0.989051	0.0171747
0.996353	0.0171852	0.989058	0.0171852
0.996355	0.0171956	0.989064	0.0171956
0.996357	0.0172061	0.989071	0.0172061
0.996359	0.0172165	0.989078	0.0172165
0.996361	0.017227	0.989084	0.017227
0.996364	0.0172374	0.989091	0.0172374
0.996366	0.0172479	0.989098	0.0172479
0.996368	0.0172583	0.989104	0.0172583
0.99637	0.0172688	0.989111	0.0172688
0.996372	0.0172792	0.989117	0.0172792
0.996375	0.0172897	0.989124	0.0172897
0.996377	0.0173001	0.98913	0.0173001
0.996379	0.0173105	0.989137	0.0173105
0.996381	0.017321	0.989144	0.017321
0.996383	0.0173314	0.98915	0.0173314
0.996386	0.0173419	0.988554	0.0173419
0.996388	0.0173523	0.988561	0.0173523
0.99639	0.0173628	0.988568	0.0173628
0.996392	0.0173732	0.988575	0.0173732
0.996394	0.0173837	0.988582	0.0173837
0.996396	0.0173941	0.988589	0.0173941
0.996399	0.0174046	0.988595	0.0174046
0.996401	0.017415	0.988602	0.017415
0.996403	0.0174255	0.988609	0.0174255
0.996405	0.0174359	0.988616	0.0174359
0.996407	0.0174464	0.988623	0.0174464
0.996409	0.0174568	0.98863	0.0174568
0.996411	0.0174672	0.988636	0.0174672
0.996414	0.0174777	0.988643	0.0174777
0.996416	0.0174881	0.98865	0.0174881
0.996418	0.0174986	0.988657	0.0174986
0.99642	0.017509	0.988663	0.017509
0.996422	0.0175195	0.98867	0.0175195
0.996424	0.0175299	0.988677	0.0175299
0.996426	0.0175404	0.988684	0.0175404
0.996429	0.0175508	0.98869	0.0175508
0.996431	0.0175613	0.988697	0.0175613
0.996433	0.0175717	0.988704	0.0175717
0.996435	0.0175822	0.988711	0.0175822
0.996437	0.0175926	0.988717	0.0175926
0.996439	0.0176031	0.988724	0.0176031
0.996441	0.0176135	0.988731	0.0176135
0.996443	0.017624	0.988737	0.017624
0.996445	0.0176344	0.988744	0.0176344
0.996448	0.0176448	0.988751	0.0176448
0.99645	0.0176553	0.988757	0.0176553
0.996452	0.0176657	0.988764	0.0176657
0.996454	0.0176762	0.988771	0.0176762
0.996456	0.0176866	0.988777	0.0176866
0.996458	0.0176971	0.988784	0.0176971
0.99646	0.0177075	0.988791	0.0177075
0.996462	0.017718	0.988797	0.017718
0.996464	0.0177284	0.988804	0.0177284
0.996466	0.0177389	0.98881	0.0177389
0.996469	0.0177493	0.988817	0.0177493
0.996471	0.0177598	0.988824	0.0177598
0.996473	0.0177702	0.98883	0.0177702
0.996475	0.0177807	0.988837	0.0177807
0.996477	0.0177911	0.988843	0.0177911
0.996479	0.0178016	0.98885	0.0178016
0.996481	0.017812	0.988856	0.017812
0.996483	0.0178224	0.988863	0.0178224
0.996485	0.0178329	0.988869	0.0178329
0.996487	0.0178433	0.988876	0.0178433
0.996489	0.0178538	0.988882	0.0178538
0.996491	0.0178642	0.988889	0.0178642
0.996493	0.0178747	0.988895	0.0178747
0.996495	0.0178851	0.988902	0.0178851
0.996497	0.0178956	0.988908	0.0178956
0.996499	0.017906	0.988915	0.017906
0.996501	0.0179165	0.988921	0.0179165
0.996503	0.0179269	0.988928	0.0179269
0.996506	0.0179374	0.988934	0.0179374
0.996508	0.0179478	0.988941	0.0179478
0.99651	0.0179583	0.988947	0.0179583
0.996512	0.0179687	0.988953	0.0179687
0.996514	0.0179791	0.98896	0.0179791
0.996516	0.0179896	0.988966	0.0179896
0.996518	0.018	0.988973	0.018
0.99652	0.0180105	0.988979	0.0180105
0.996522	0.0180209	0.988986	0.0180209
0.996524	0.0180314	0.988992	0.0180314
0.996526	0.0180418	0.988998	0.0180418
0.996528	0.0180523	0.989005	0.0180523
0.99653	0.0180627	0.989011	0.0180627
0.996532	0.0180732	0.989017	0.0180732
0.996534	0.0180836	0.989024	0.0180836
0.996536	0.0180941	0.98903	0.0180941
0.996538	0.0181045	0.989036	0.0181045
0.995963	0.018115	0.989043	0.018115
0.995965	0.0181254	0.989049	0.0181254
0.995968	0.0181359	0.989055	0.0181359
0.99597	0.0181463	0.989062	0.0181463
0.995972	0.0181567	0.989068	0.0181567
0.995975	0.0181672	0.989074	0.0181672
0.995977	0.0181776	0.98908	0.0181776
0.995979	0.0181881	0.989087	0.0181881
0.995982	0.0181985	0.989093	0.0181985
0.995984	0.018209	0.989099	0.018209
0.995986	0.0182194	0.989106	0.0182194
0.995989	0.0182299	0.989112	0.0182299
0.995991	0.0182403	0.989118	0.0182403
0.995993	0.0182508	0.989124	0.0182508
0.995995	0.0182612	0.98913	0.0182612
0.995998	0.0182717	0.988565	0.0182717
0.996	0.0182821	0.988571	0.0182821
0.996002	0.0182926	0.988578	0.0182926
0.996005	0.018303	0.988584	0.018303
0.996007	0.0183134	0.988591	0.0183134
0.996009	0.0183239	0.988597	0.0183239
0.996011	0.0183343	0.988604	0.0183343
0.996014	0.0183448	0.98861	0.0183448
0.996016	0.0183552	0.988617	0.0183552
0.996018	0.0183657	0.988623	0.0183657
0.99602	0.0183761	0.98863	0.0183761
0.996023	0.0183866	0.988636	0.0183866
0.996025	0.018397	0.988643	0.018397
0.996027	0.0184075	0.988649	0.0184075
0.996029	0.0184179	0.988656	0.0184179
0.996032	0.0184284	0.988662	0.0184284
0.996034	0.0184388	0.988669	0.0184388
0.996036	0.0184493	0.988675	0.0184493
0.996038	0.0184597	0.988681	0.0184597
0.996041	0.0184702	0.988688	0.0184702
0.996043	0.0184806	0.988694	0.0184806
0.996045	0.018491	0.988701	0.018491
0.996047	0.0185015	0.988707	0.0185015
0.99605	0.0185119	0.988713	0.0185119
0.996052	0.0185224	0.98872	0.0185224
0.996054	0.0185328	0.988726	0.0185328
0.996056	0.0185433	0.988732	0.0185433
0.996059	0.0185537	0.988739	0.0185537
0.996061	0.0185642	0.988745	0.0185642
0.996063	0.0185746	0.988751	0.0185746
0.996065	0.0185851	0.988758	0.0185851
0.996067	0.0185955	0.988764	0.0185955
0.99607	0.018606	0.98877	0.018606
0.996072	0.0186164	0.988777	0.0186164
0.996074	0.0186269	0.988783	0.0186269
0.996076	0.0186373	0.988789	0.0186373
0.996078	0.0186478	0.988796	0.0186478
0.996081	0.0186582	0.988802	0.0186582
0.996083	0.0186686	0.988808	0.0186686
0.996085	0.0186791	0.988814	0.0186791
0.996087	0.0186895	0.988821	0.0186895
0.996089	0.0187	0.988827	0.0187
0.996092	0.0187104	0.988833	0.0187104
0.996094	0.0187209	0.988839	0.0187209
0.996096	0.0187313	0.988288	0.0187313
0.996098	0.0187418	0.988294	0.0187418
0.9961	0.0187522	0.988301	0.0187522
0.996102	0.0187627	0.988307	0.0187627
0.996105	0.0187731	0.988314	0.0187731
0.996107	0.0187836	0.98832	0.0187836
0.996109	0.018794	0.988327	0.018794
0.996111	0.0188045	0.988333	0.0188045
0.996113	0.0188149	0.98834	0.0188149
0.996115	0.0188253	0.988346	0.0188253
0.996118	0.0188358	0.988353	0.0188358
0.99612	0.0188462	0.988359	0.0188462
0.996122	0.0188567	0.988366	0.0188567
0.996124	0.0188671	0.988372	0.0188671
0.996126	0.0188776	0.988379	0.0188776
0.996128	0.018888	0.988385	0.018888
0.99613	0.0188985	0.988391	0.0188985
0.996133	0.0189089	0.988398	0.0189089
0.996135	0.0189194	0.988404	0.0189194
0.996137	0.0189298	0.988411	0.0189298
0.996139	0.0189403	0.988417	0.0189403
0.996141	0.0189507	0.988423	0.0189507
0.996143	0.0189612	0.98843	0.0189612
0.996145	0.0189716	0.987885	0.0189716
0.996147	0.0189821	0.987892	0.0189821
0.99615	0.0189925	0.987899	0.0189925
0.996152	0.0190029	0.987905	0.0190029
0.996154	0.0190134	0.987912	0.0190134
0.996156	0.0190238	0.987919	0.0190238
0.996158	0.0190343	0.987925	0.0190343
0.99616	0.0190447	0.987932	0.0190447
0.996162	0.0190552	0.987939	0.0190552
0.996164	0.0190656	0.987945	0.0190656
0.996166	0.0190761	0.987404	0.0190761
0.996169	0.0190865	0.987411	0.0190865
0.996171	0.019097	0.987418	0.019097
0.996173	0.0191074	0.987425	0.0191074
0.996175	0.0191179	0.987432	0.0191179
0.996177	0.0191283	0.986892	0.0191283
0.996179	0.0191388	0.9869	0.0191388
0.996181	0.0191492	0.986907	0.0191492
0.996183	0.0191596	0.986914	0.0191596
0.996185	0.0191701	0.986921	0.0191701
0.996187	0.0191805	0.986928	0.0191805
0.996189	0.019191	0.986391	0.019191
0.996192	0.0192014	0.986398	0.0192014
0.996194	0.0192119	0.986406	0.0192119
0.996196	0.0192223	0.986413	0.0192223
0.996198	0.0192328	0.98642	0.0192328
0.9962	0.0192432	0.986428	0.0192432
0.996202	0.0192537	0.986435	0.0192537
0.996204	0.0192641	0.986443	0.0192641
0.996206	0.0192746	0.98645	0.0192746
0.996208	0.019285	0.986457	0.019285
0.99621	0.0192955	0.986465	0.0192955
0.996212	0.0193059	0.986472	0.0193059
0.996214	0.0193164	0.986479	0.0193164
0.996216	0.0193268	0.986486	0.0193268
0.996218	0.0193372	0.986494	0.0193372
0.99622	0.0193477	0.986501	0.0193477
0.996222	0.0193581	0.986508	0.0193581
0.996224	0.0193686	0.986516	0.0193686
0.996226	0.019379	0.986523	0.019379
0.996228	0.0193895	0.98653	0.0193895
0.99623	0.0193999	0.986537	0.0193999
0.996233	0.0194104	0.986545	0.0194104
0.996235	0.0194208	0.986552	0.0194208
0.996237	0.0194313	0.986559	0.0194313
0.996239	0.0194417	0.986566	0.0194417
0.996241	0.0194522	0.986574	0.0194522
0.996243	0.0194626	0.986581	0.0194626
0.996245	0.0194731	0.986588	0.0194731
0.996247	0.0194835	0.986595	0.0194835
0.996249	0.019494	0.986602	0.019494
0.996251	0.0195044	0.98661	0.0195044
0.996253	0.0195148	0.986617	0.0195148
0.996255	0.0195253	0.986624	0.0195253
0.996257	0.0195357	0.986631	0.0195357
0.996259	0.0195462	0.986638	0.0195462
0.996261	0.0195566	0.986645	0.0195566
0.996263	0.0195671	0.986652	0.0195671
0.996265	0.0195775	0.98666	0.0195775
0.996267	0.019588	0.986667	0.019588
0.996269	0.0195984	0.986674	0.0195984
0.996271	0.0196089	0.986681	0.0196089
0.996273	0.0196193	0.986688	0.0196193
0.996275	0.0196298	0.986695	0.0196298
0.996277	0.0196402	0.986702	0.0196402
0.996279	0.0196507	0.986709	0.0196507
0.996281	0.0196611	0.986716	0.0196611
0.996283	0.0196715	0.986723	0.0196715
0.996285	0.019682	0.98673	0.019682
0.996286	0.0196924	0.986737	0.0196924
0.996288	0.0197029	0.986744	0.0197029
0.99629	0.0197133	0.986751	0.0197133
0.996292	0.0197238	0.986758	0.0197238
0.996294	0.0197342	0.986765	0.0197342
0.996296	0.0197447	0.986772	0.0197447
0.996298	0.0197551	0.986779	0.0197551
0.9963	0.0197656	0.986786	0.0197656
0.996302	0.019776	0.986793	0.019776
0.996304	0.0197865	0.9868	0.0197865
0.996306	0.0197969	0.986807	0.0197969
0.996308	0.0198074	0.986814	0.0198074
0.99631	0.0198178	0.986821	0.0198178
0.996312	0.0198283	0.986828	0.0198283
0.996314	0.0198387	0.986835	0.0198387
0.996316	0.0198491	0.986842	0.0198491
0.996318	0.0198596	0.986849	0.0198596
0.99632	0.01987	0.986856	0.01987
0.996322	0.0198805	0.986863	0.0198805
0.996324	0.0198909	0.98687	0.0198909
0.996325	0.0199014	0.986877	0.0199014
0.996327	0.0199118	0.986884	0.0199118
0.996329	0.0199223	0.98689	0.0199223
0.996331	0.0199327	0.986897	0.0199327
0.996333	0.0199432	0.986904	0.0199432
0.996335	0.0199536	0.986911	0.0199536
0.996337	0.0199641	0.986918	0.0199641
0.996339	0.0199745	0.986925	0.0199745
0.995818	0.019985	0.986932	0.019985
0.99582	0.0199954	0.986938	0.0199954
0.995822	0.0200059	0.986945	0.0200059
0.995825	0.0200163	0.986952	0.0200163
0.995827	0.0200267	0.986959	0.0200267
0.995829	0.0200372	0.986966	0.0200372
0.995831	0.0200476	0.986972	0.0200476
0.995833	0.0200581	0.986979	0.0200581
0.995836	0.0200685	0.986986	0.0200685
0.995838	0.020079	0.986993	0.020079
0.99584	0.0200894	0.986999	0.0200894
0.995842	0.0200999	0.987006	0.0200999
0.995844	0.0201103	0.987013	0.0201103
0.995846	0.0201208	0.98702	0.0201208
0.995848	0.0201312	0.987026	0.0201312
0.995851	0.0201417	0.987033	0.0201417
0.995853	0.0201521	0.98704	0.0201521
0.995855	0.0201626	0.987047	0.0201626
0.995857	0.020173	0.987053	0.020173
0.995859	0.0201834	0.98706	0.0201834
0.995861	0.0201939	0.987067	0.0201939
0.995346	0.0202043	0.987073	0.0202043
0.995349	0.0202148	0.98708	0.0202148
0.995351	0.0202252	0.987087	0.0202252
0.995354	0.0202357	0.987093	0.0202357
0.995356	0.0202461	0.9871	0.0202461
0.995358	0.0202566	0.987107	0.0202566
0.995361	0.020267	0.987113	0.020267
0.995363	0.0202775	0.98712	0.0202775
0.995366	0.0202879	0.987127	0.0202879
0.995368	0.0202984	0.987133	0.0202984
0.99537	0.0203088	0.98714	0.0203088
0.995373	0.0203193	0.987147	0.0203193
0.995375	0.0203297	0.987153	0.0203297
0.995378	0.0203402	0.98716	0.0203402
0.99538	0.0203506	0.987166	0.0203506
0.995382	0.020361	0.987173	0.020361
0.995385	0.0203715	0.987179	0.0203715
0.995387	0.0203819	0.987186	0.0203819
0.995389	0.0203924	0.987193	0.0203924
0.995392	0.0204028	0.987199	0.0204028
0.995394	0.0204133	0.987206	0.0204133
0.995396	0.0204237	0.987212	0.0204237
0.995399	0.0204342	0.987219	0.0204342
0.995401	0.0204446	0.987225	0.0204446
0.995403	0.0204551	0.987232	0.0204551
0.995406	0.0204655	0.987238	0.0204655
0.995408	0.020476	0.987245	0.020476
0.995411	0.0204864	0.987251	0.0204864
0.995413	0.0204969	0.987258	0.0204969
0.995415	0.0205073	0.987264	0.0205073
0.995418	0.0205177	0.987271	0.0205177
0.99542	0.0205282	0.987277	0.0205282
0.995422	0.0205386	0.987284	0.0205386
0.995425	0.0205491	0.98729	0.0205491
0.995427	0.0205595	0.987297	0.0205595
0.995429	0.02057	0.987303	0.02057
0.995431	0.0205804	0.98731	0.0205804
0.995434	0.0205909	0.987316	0.0205909
0.995436	0.0206013	0.987323	0.0206013
0.995438	0.0206118	0.987329	0.0206118
0.995441	0.0206222	0.987335	0.0206222
0.995443	0.0206327	0.987342	0.0206327
0.995445	0.0206431	0.987348	0.0206431
0.995448	0.0206536	0.987355	0.0206536
0.99545	0.020664	0.987361	0.020664
0.995452	0.0206745	0.987367	0.0206745
0.995455	0.0206849	0.987374	0.0206849
0.995457	0.0206953	0.98738	0.0206953
0.995459	0.0207058	0.987386	0.0207058
0.995461	0.0207162	0.987393	0.0207162
0.995464	0.0207267	0.987399	0.0207267
0.995466	0.0207371	0.987406	0.0207371
0.995468	0.0207476	0.987412	0.0207476
0.995471	0.020758	0.987418	0.020758
0.995473	0.0207685	0.987425	0.0207685
0.995475	0.0207789	0.987431	0.0207789
0.995477	0.0207894	0.987437	0.0207894
0.99548	0.0207998	0.987443	0.0207998
0.995482	0.0208103	0.98745	0.0208103
0.995484	0.0208207	0.986954	0.0208207
0.995486	0.0208312	0.986961	0.0208312
0.995489	0.0208416	0.986967	0.0208416
0.995491	0.0208521	0.986974	0.0208521
0.995493	0.0208625	0.98698	0.0208625
0.995495	0.0208729	0.986987	0.0208729
0.995498	0.0208834	0.986993	0.0208834
[truncated: 93,723 more rows]

## Sheet: Fig_3B
Amino Acid	Actual_Frequency	Predicted_Frequency_Casanovo_enz	Predicted_Frequency_Casanovo
A	0.0575834	0.0495393	0.0275485
C	0.074685	0.0844738	0.0500825
D	0.0282798	0.0276739	0.0278306
E	0.0262636	0.0266605	0.0236623
F	0.0361672	0.0391446	0.0312049
G	0.0676229	0.0708092	0.0138004
H	0.0188149	0.0186373	0.0348718
K	0.0172792	0.0180732	0.219688
L	0.0977205	0.0945864	0.0641232
M	0.0749149	0.0723136	0.0415683
N	0.0353315	0.0334928	0.0299618
P	0.0824889	0.0842753	0.0370657
Q	0.048411	0.0446815	0.03857
R	0.0168509	0.017906	0.182414
S	0.0518794	0.0491319	0.0326048
T	0.0767953	0.0800025	0.0412026
V	0.0562358	0.0542509	0.028938
W	0.0929045	0.0935104	0.0432502
Y	0.0397714	0.040837	0.0316124

## Sheet: Fig_3C
Casanovo_in_Tide_(1%_FDR)_Casanovo_Rank	Casanovo_in_Tide_(1%_FDR)_Peptide_Count	Casanovo_in_Tide_(all)_Casanovo_Rank	Casanovo_in_Tide_(all)_Peptide_Count	Casanovo_in_Human_Casanovo_Rank	Casanovo_in_Human_Peptide_Count
1	0	1	0	1	1
2	1	2	1	2	2
3	1	3	1	3	3
4	2	4	2	4	4
5	3	5	3	5	5
6	4	6	4	6	6
7	5	7	5	7	7
8	6	8	6	8	8
9	7	9	7	9	9
10	7	10	7	10	10
11	8	11	8	11	11
12	9	12	9	12	12
13	10	13	10	13	13
14	11	14	11	14	14
15	12	15	12	15	15
16	13	16	13	16	16
17	14	17	14	17	17
18	15	18	15	18	18
19	16	19	16	19	19
20	17	20	17	20	20
21	17	21	17	21	20
22	18	22	18	22	21
23	19	23	19	23	22
24	19	24	19	24	23
25	20	25	20	25	24
26	21	26	21	26	25
27	22	27	22	27	26
28	23	28	23	28	27
29	24	29	24	29	28
30	24	30	24	30	29
31	25	31	25	31	30
32	26	32	26	32	31
33	27	33	27	33	32
34	28	34	28	34	33
35	29	35	29	35	34
36	29	36	30	36	35
37	30	37	31	37	36
38	30	38	32	38	37
39	31	39	33	39	38
40	32	40	34	40	39
41	33	41	35	41	40
42	34	42	36	42	41
43	35	43	37	43	42
44	36	44	38	44	43
45	36	45	38	45	43
46	37	46	39	46	44
47	38	47	40	47	45
48	38	48	41	48	46
49	39	49	42	49	47
50	40	50	43	50	48
51	40	51	43	51	49
52	40	52	43	52	49
53	41	53	44	53	50
54	42	54	45	54	51
55	42	55	45	55	51
56	43	56	46	56	52
57	44	57	47	57	53
58	45	58	48	58	54
59	46	59	49	59	55
60	47	60	50	60	56
61	48	61	51	61	57
62	49	62	52	62	58
63	50	63	53	63	59
64	51	64	54	64	60
65	52	65	55	65	61
66	53	66	56	66	62
67	54	67	57	67	63
68	54	68	58	68	64
69	55	69	59	69	65
70	56	70	60	70	66
71	57	71	61	71	67
72	58	72	62	72	68
73	59	73	63	73	69
74	60	74	64	74	70
75	60	75	64	75	70
76	61	76	65	76	71
77	62	77	66	77	72
78	63	78	67	78	73
79	64	79	68	79	74
80	64	80	69	80	75
81	65	81	70	81	76
82	66	82	71	82	77
83	66	83	71	83	77
84	67	84	72	84	78
85	68	85	73	85	79
86	69	86	74	86	80
87	70	87	75	87	81
88	70	88	75	88	81
89	71	89	76	89	82
90	72	90	77	90	83
91	73	91	78	91	84
92	74	92	79	92	85
93	75	93	80	93	86
94	75	94	80	94	86
95	76	95	81	95	87
96	77	96	82	96	88
97	78	97	83	97	89
98	78	98	83	98	89
99	79	99	84	99	90
100	80	100	85	100	91
101	80	101	86	101	92
102	81	102	87	102	93
103	82	103	88	103	94
104	83	104	89	104	95
105	84	105	90	105	96
106	85	106	91	106	97
107	85	107	91	107	98
108	86	108	92	108	99
109	87	109	93	109	100
110	87	110	94	110	101
111	88	111	95	111	102
112	89	112	96	112	103
113	89	113	97	113	104
114	90	114	98	114	105
115	90	115	99	115	106
116	91	116	100	116	107
117	92	117	101	117	108
118	93	118	102	118	109
119	94	119	103	119	110
120	94	120	103	120	110
121	95	121	104	121	111
122	95	122	104	122	111
123	96	123	105	123	112
124	97	124	106	124	113
125	97	125	106	125	113
126	98	126	107	126	114
127	99	127	108	127	115
128	100	128	109	128	116
129	101	129	110	129	117
130	102	130	111	130	118
131	103	131	112	131	119
132	104	132	113	132	120
133	105	133	114	133	121
134	106	134	115	134	122
135	107	135	116	135	123
136	108	136	117	136	124
137	109	137	118	137	125
138	110	138	119	138	126
139	111	139	120	139	127
140	112	140	121	140	128
141	113	141	122	141	129
142	113	142	123	142	130
143	114	143	124	143	131
144	115	144	125	144	132
145	115	145	125	145	132
146	116	146	126	146	133
147	116	147	127	147	134
148	117	148	128	148	135
149	118	149	129	149	136
150	119	150	130	150	137
151	120	151	131	151	138
152	121	152	132	152	139
153	122	153	133	153	140
154	123	154	134	154	141
155	124	155	135	155	142
156	125	156	136	156	143
157	125	157	136	157	144
158	126	158	137	158	145
159	127	159	138	159	146
160	128	160	139	160	147
161	129	161	140	161	148
162	130	162	141	162	149
163	130	163	141	163	150
164	131	164	142	164	151
165	132	165	143	165	152
166	133	166	144	166	153
167	134	167	145	167	154
168	134	168	145	168	154
169	135	169	146	169	155
170	136	170	147	170	156
171	137	171	148	171	157
172	138	172	149	172	158
173	139	173	150	173	159
174	140	174	151	174	160
175	141	175	152	175	161
176	142	176	153	176	162
177	143	177	154	177	163
178	144	178	155	178	164
179	145	179	156	179	165
180	146	180	157	180	166
181	147	181	158	181	167
182	148	182	159	182	168
183	149	183	160	183	169
184	150	184	161	184	170
185	151	185	162	185	171
186	152	186	163	186	172
187	153	187	164	187	173
188	154	188	165	188	174
189	155	189	166	189	175
190	156	190	167	190	176
191	157	191	168	191	177
192	158	192	169	192	178
193	159	193	170	193	179
194	160	194	171	194	180
195	160	195	171	195	181
196	161	196	172	196	182
197	162	197	173	197	183
198	162	198	173	198	183
199	163	199	174	199	184
200	164	200	175	200	185
201	165	201	176	201	186
202	166	202	177	202	187
203	167	203	178	203	188
204	168	204	179	204	189
205	168	205	180	205	190
206	169	206	181	206	191
207	170	207	182	207	192
208	171	208	183	208	193
209	172	209	184	209	194
210	172	210	185	210	195
211	173	211	186	211	196
212	174	212	187	212	197
213	175	213	188	213	198
214	176	214	189	214	199
215	177	215	190	215	200
216	178	216	191	216	201
217	178	217	191	217	201
218	179	218	192	218	202
219	180	219	193	219	203
220	181	220	194	220	204
221	181	221	194	221	204
222	182	222	195	222	205
223	183	223	196	223	206
224	183	224	197	224	207
225	183	225	197	225	207
226	183	226	198	226	208
227	184	227	199	227	209
228	184	228	200	228	210
229	185	229	201	229	211
230	186	230	202	230	212
231	187	231	203	231	213
232	188	232	204	232	214
233	189	233	205	233	215
234	190	234	206	234	216
235	191	235	207	235	217
236	191	236	208	236	218
237	192	237	209	237	219
238	193	238	210	238	220
239	194	239	211	239	221
240	195	240	212	240	222
241	195	241	213	241	223
242	196	242	214	242	224
243	197	243	215	243	225
244	198	244	216	244	226
245	198	245	217	245	227
246	198	246	218	246	228
247	199	247	219	247	229
248	199	248	220	248	230
249	200	249	221	249	231
250	200	250	222	250	232
251	201	251	223	251	233
252	202	252	224	252	234
253	202	253	225	253	235
254	203	254	226	254	236
255	204	255	227	255	237
256	205	256	228	256	238
257	206	257	229	257	239
258	207	258	230	258	240
259	208	259	231	259	241
260	209	260	232	260	242
261	209	261	232	261	242
262	210	262	233	262	243
263	211	263	234	263	244
264	212	264	235	264	245
265	213	265	236	265	246
266	214	266	237	266	247
267	215	267	238	267	248
268	216	268	239	268	249
269	217	269	240	269	250
270	218	270	241	270	251
271	219	271	242	271	252
272	220	272	243	272	253
273	221	273	244	273	254
274	222	274	245	274	255
275	223	275	246	275	256
276	224	276	247	276	257
277	225	277	248	277	258
278	226	278	249	278	259
279	227	279	250	279	260
280	227	280	251	280	261
281	228	281	252	281	262
282	228	282	252	282	262
283	228	283	252	283	262
284	228	284	252	284	262
285	229	285	253	285	263
286	230	286	254	286	264
287	231	287	255	287	265
288	231	288	256	288	266
289	232	289	257	289	267
290	233	290	258	290	268
291	233	291	259	291	269
292	234	292	260	292	270
293	235	293	261	293	271
294	235	294	261	294	271
295	236	295	262	295	272
296	236	296	263	296	273
297	237	297	264	297	274
298	238	298	265	298	275
299	239	299	266	299	276
300	240	300	267	300	277
301	241	301	268	301	278
302	241	302	268	302	279
303	242	303	269	303	280
304	243	304	270	304	281
305	243	305	271	305	282
306	243	306	272	306	283
307	244	307	273	307	284
308	245	308	274	308	285
309	246	309	275	309	286
310	247	310	276	310	287
311	247	311	276	311	287
312	248	312	277	312	288
313	249	313	278	313	289
314	250	314	279	314	290
315	250	315	280	315	291
316	251	316	281	316	292
317	252	317	282	317	293
318	253	318	283	318	294
319	254	319	284	319	295
320	255	320	285	320	296
321	255	321	285	321	296
322	256	322	286	322	297
323	256	323	287	323	298
324	256	324	287	324	299
325	256	325	288	325	300
326	256	326	289	326	301
327	256	327	289	327	302
328	256	328	290	328	303
329	257	329	291	329	304
330	257	330	291	330	305
331	257	331	292	331	306
332	258	332	293	332	307
333	259	333	294	333	308
334	259	334	295	334	309
335	260	335	296	335	310
336	261	336	297	336	311
337	262	337	298	337	312
338	263	338	299	338	313
339	264	339	300	339	314
340	264	340	300	340	314
341	265	341	301	341	315
342	266	342	302	342	316
343	267	343	303	343	317
344	268	344	304	344	318
345	268	345	304	345	318
346	269	346	305	346	319
347	270	347	306	347	320
348	271	348	307	348	321
349	271	349	308	349	322
350	272	350	309	350	323
351	273	351	310	351	324
352	274	352	311	352	325
353	275	353	312	353	326
354	276	354	313	354	327
355	277	355	314	355	328
356	278	356	315	356	329
357	279	357	316	357	330
358	280	358	317	358	331
359	281	359	318	359	332
360	282	360	319	360	333
361	283	361	320	361	334
362	284	362	321	362	335
363	285	363	322	363	336
364	286	364	323	364	337
365	287	365	324	365	338
366	287	366	324	366	339
367	288	367	325	367	340
368	288	368	326	368	341
369	289	369	327	369	342
370	290	370	328	370	343
371	290	371	328	371	344
372	291	372	329	372	345
373	292	373	330	373	346
374	293	374	331	374	347
375	294	375	332	375	348
376	295	376	333	376	349
377	296	377	334	377	350
378	297	378	335	378	351
379	297	379	335	379	352
380	297	380	335	380	352
381	297	381	336	381	353
382	298	382	337	382	354
383	299	383	338	383	355
384	300	384	339	384	356
385	300	385	339	385	357
386	300	386	340	386	358
387	301	387	341	387	359
388	302	388	342	388	360
389	303	389	343	389	361
390	304	390	344	390	362
391	305	391	345	391	363
392	306	392	346	392	364
393	307	393	347	393	365
394	307	394	348	394	366
395	308	395	349	395	367
396	309	396	350	396	368
397	310	397	351	397	369
398	310	398	352	398	370
399	311	399	353	399	371
400	312	400	354	400	372
401	313	401	355	401	373
402	313	402	355	402	373
403	313	403	355	403	373
404	314	404	356	404	374
405	315	405	357	405	375
406	316	406	358	406	376
407	316	407	358	407	376
408	317	408	359	408	377
409	318	409	360	409	378
410	319	410	361	410	379
411	320	411	362	411	380
412	321	412	363	412	381
413	322	413	364	413	382
414	323	414	365	414	383
415	323	415	366	415	384
416	324	416	367	416	385
417	325	417	368	417	386
418	325	418	369	418	387
419	326	419	370	419	388
420	327	420	371	420	389
421	328	421	372	421	390
422	329	422	373	422	391
423	329	423	373	423	392
424	330	424	374	424	393
425	331	425	375	425	394
426	331	426	376	426	395
427	332	427	377	427	396
428	333	428	378	428	397
429	334	429	379	429	398
430	334	430	379	430	399
431	335	431	380	431	400
432	336	432	381	432	401
433	337	433	382	433	402
434	338	434	383	434	403
435	338	435	384	435	404
436	338	436	385	436	405
437	339	437	386	437	406
438	340	438	387	438	407
439	341	439	388	439	408
440	341	440	389	440	409
441	342	441	390	441	410
442	343	442	391	442	411
443	344	443	392	443	412
444	345	444	393	444	413
445	346	445	394	445	414
446	347	446	395	446	415
447	348	447	396	447	416
448	349	448	397	448	417
449	350	449	398	449	418
450	350	450	398	450	418
451	350	451	399	451	419
452	351	452	400	452	420
453	352	453	401	453	421
454	353	454	402	454	422
455	354	455	403	455	423
456	355	456	404	456	424
457	356	457	405	457	425
458	357	458	406	458	426
459	358	459	407	459	427
460	359	460	408	460	428
461	360	461	409	461	429
462	361	462	410	462	430
463	362	463	411	463	431
464	363	464	412	464	432
465	364	465	413	465	433
466	365	466	414	466	434
467	366	467	415	467	435
468	367	468	416	468	436
469	368	469	417	469	437
470	368	470	417	470	437
471	369	471	418	471	438
472	369	472	419	472	439
473	370	473	420	473	440
474	370	474	421	474	441
475	371	475	422	475	442
476	371	476	423	476	443
477	371	477	423	477	443
478	372	478	424	478	444
479	373	479	425	479	445
480	374	480	426	480	446
481	375	481	427	481	447
482	376	482	428	482	448
483	377	483	429	483	449
484	377	484	430	484	450
485	378	485	431	485	451
486	379	486	432	486	452
487	380	487	433	487	453
488	381	488	434	488	454
489	382	489	435	489	455
490	383	490	436	490	456
491	383	491	437	491	457
492	384	492	438	492	458
493	385	493	439	493	459
494	385	494	440	494	460
495	386	495	441	495	461
496	387	496	442	496	462
497	388	497	443	497	463
498	388	498	444	498	464
499	388	499	445	499	465
500	389	500	446	500	466
501	390	501	447	501	467
502	391	502	448	502	468
503	391	503	449	503	469
504	391	504	450	504	470
505	392	505	451	505	471
506	393	506	452	506	472
507	394	507	453	507	473
508	394	508	454	508	474
509	395	509	455	509	475
510	396	510	456	510	476
511	396	511	456	511	476
512	397	512	457	512	477
513	398	513	458	513	478
514	399	514	459	514	479
515	399	515	459	515	479
516	400	516	460	516	480
517	401	517	461	517	481
518	402	518	462	518	482
519	403	519	463	519	483
520	403	520	463	520	484
521	404	521	464	521	485
522	404	522	465	522	486
523	405	523	466	523	487
524	406	524	467	524	488
525	406	525	467	525	488
526	407	526	468	526	489
527	408	527	469	527	490
528	409	528	470	528	491
529	410	529	471	529	492
530	411	530	472	530	493
531	412	531	473	531	494
532	413	532	474	532	495
533	414	533	475	533	496
534	415	534	476	534	497
535	415	535	477	535	498
536	416	536	478	536	499
537	417	537	479	537	500
538	418	538	480	538	501
539	419	539	481	539	502
540	420	540	482	540	503
541	420	541	483	541	504
542	421	542	484	542	505
543	422	543	485	543	506
544	422	544	486	544	507
545	423	545	487	545	508
546	423	546	487	546	508
547	424	547	488	547	509
548	425	548	489	548	510
549	426	549	490	549	511
550	426	550	491	550	512
551	427	551	492	551	513
552	428	552	493	552	514
553	429	553	494	553	515
554	430	554	495	554	516
555	430	555	496	555	517
556	431	556	497	556	518
557	432	557	498	557	519
558	432	558	499	558	520
559	432	559	499	559	521
560	433	560	500	560	522
561	434	561	501	561	523
562	435	562	502	562	524
563	435	563	502	563	524
564	436	564	503	564	525
565	437	565	504	565	526
566	438	566	505	566	527
567	438	567	506	567	528
568	439	568	507	568	529
569	439	569	508	569	530
570	439	570	509	570	531
571	440	571	510	571	532
572	441	572	511	572	533
573	442	573	512	573	534
574	442	574	512	574	535
575	443	575	513	575	536
576	444	576	514	576	537
577	445	577	515	577	538
578	446	578	516	578	539
579	446	579	517	579	540
580	446	580	518	580	541
581	447	581	519	581	542
582	448	582	520	582	543
583	449	583	521	583	544
584	449	584	522	584	545
585	450	585	523	585	546
586	451	586	524	586	547
587	451	587	525	587	548
588	452	588	526	588	549
589	453	589	527	589	550
590	454	590	528	590	551
591	455	591	529	591	552
592	455	592	529	592	553
593	456	593	530	593	554
594	456	594	531	594	555
595	457	595	532	595	556
596	458	596	533	596	557
597	458	597	534	597	558
598	458	598	535	598	559
599	458	599	536	599	560
600	458	600	537	600	561
601	459	601	538	601	562
602	459	602	538	602	563
603	459	603	539	603	564
604	459	604	539	604	565
605	459	605	540	605	566
606	460	606	541	606	567
607	461	607	542	607	568
608	461	608	543	608	569
609	462	609	544	609	570
610	462	610	544	610	570
611	463	611	545	611	571
612	464	612	546	612	572
613	464	613	546	613	572
614	465	614	547	614	573
615	465	615	548	615	574
616	466	616	549	616	575
617	467	617	550	617	576
618	468	618	551	618	577
619	469	619	552	619	578
620	470	620	553	620	579
621	470	621	553	621	579
622	471	622	554	622	580
623	472	623	555	623	581
624	472	624	556	624	582
625	473	625	557	625	583
626	474	626	558	626	584
627	474	627	558	627	584
628	475	628	559	628	585
629	476	629	560	629	586
630	477	630	561	630	587
631	477	631	562	631	588
632	478	632	563	632	589
633	479	633	564	633	590
634	480	634	565	634	591
635	480	635	566	635	592
636	481	636	567	636	593
637	482	637	568	637	594
638	483	638	569	638	595
639	484	639	570	639	596
640	484	640	571	640	597
641	485	641	572	641	598
642	486	642	573	642	599
643	487	643	574	643	600
644	487	644	574	644	601
645	487	645	574	645	602
646	488	646	575	646	603
647	488	647	576	647	604
648	489	648	577	648	605
649	490	649	578	649	606
650	490	650	578	650	607
651	491	651	579	651	608
652	492	652	580	652	609
653	493	653	581	653	610
654	494	654	582	654	611
655	495	655	583	655	612
656	496	656	584	656	613
657	496	657	584	657	613
658	497	658	585	658	614
659	497	659	585	659	614
660	498	660	586	660	615
661	499	661	587	661	616
662	500	662	588	662	617
663	501	663	589	663	618
664	502	664	590	664	619
665	503	665	591	665	620
666	504	666	592	666	621
667	505	667	593	667	622
668	505	668	594	668	623
669	506	669	595	669	624
670	507	670	596	670	625
671	508	671	597	671	626
672	509	672	598	672	627
673	510	673	599	673	628
674	510	674	599	674	628
675	510	675	599	675	629
676	511	676	600	676	630
677	512	677	601	677	631
678	512	678	602	678	632
679	513	679	603	679	633
680	513	680	604	680	634
681	514	681	605	681	635
682	514	682	605	682	635
683	515	683	606	683	636
684	515	684	607	684	637
685	516	685	608	685	638
686	516	686	608	686	638
687	516	687	609	687	639
688	517	688	610	688	640
689	518	689	611	689	641
690	519	690	612	690	642
691	519	691	613	691	643
692	519	692	613	692	643
693	520	693	614	693	644
694	521	694	615	694	645
695	521	695	616	695	646
696	522	696	617	696	647
697	523	697	618	697	648
698	524	698	619	698	649
699	525	699	620	699	650
700	525	700	621	700	651
701	526	701	622	701	652
702	527	702	623	702	653
703	528	703	624	703	654
704	528	704	625	704	655
705	529	705	626	705	656
706	530	706	627	706	657
707	531	707	628	707	658
708	531	708	629	708	659
709	532	709	630	709	660
710	532	710	631	710	661
711	532	711	632	711	662
712	533	712	633	712	663
713	533	713	633	713	664
714	534	714	634	714	665
715	535	715	635	715	666
716	535	716	635	716	666
717	536	717	636	717	667
718	537	718	637	718	668
719	538	719	638	719	669
720	539	720	639	720	670
721	539	721	639	721	670
722	540	722	640	722	671
723	541	723	641	723	672
724	541	724	642	724	673
725	542	725	643	725	674
726	542	726	644	726	675
727	543	727	645	727	676
728	543	728	646	728	677
729	543	729	647	729	678
730	544	730	648	730	679
731	545	731	649	731	680
732	546	732	650	732	681
733	547	733	651	733	682
734	548	734	652	734	683
735	549	735	653	735	684
736	550	736	654	736	685
737	551	737	655	737	686
738	552	738	656	738	687
739	553	739	657	739	688
740	553	740	657	740	689
741	553	741	658	741	690
742	554	742	659	742	691
743	555	743	660	743	692
744	556	744	661	744	693
745	557	745	662	745	694
746	557	746	662	746	695
747	557	747	663	747	696
748	557	748	663	748	696
749	558	749	664	749	697
750	559	750	665	750	698
751	560	751	666	751	699
752	561	752	667	752	700
753	561	753	667	753	701
754	562	754	668	754	702
755	563	755	669	755	703
756	564	756	670	756	704
757	565	757	671	757	705
758	566	758	672	758	706
759	567	759	673	759	707
760	567	760	674	760	708
761	568	761	675	761	709
762	569	762	676	762	710
763	569	763	677	763	711
764	570	764	678	764	712
765	571	765	679	765	713
766	572	766	680	766	714
767	572	767	680	767	715
768	572	768	681	768	716
769	572	769	681	769	717
770	572	770	681	770	717
771	572	771	681	771	718
772	573	772	682	772	719
773	573	773	683	773	720
774	574	774	684	774	721
775	575	775	685	775	722
776	576	776	686	776	723
777	576	777	687	777	724
778	576	778	688	778	725
779	577	779	689	779	726
780	578	780	690	780	727
781	579	781	691	781	728
782	580	782	692	782	729
783	581	783	693	783	730
784	582	784	694	784	731
785	583	785	695	785	732
786	584	786	696	786	733
787	585	787	697	787	734
788	586	788	698	788	735
789	586	789	699	789	736
790	587	790	700	790	737
791	587	791	701	791	738
792	587	792	702	792	739
793	587	793	703	793	740
794	588	794	704	794	741
795	589	795	705	795	742
796	590	796	706	796	743
797	590	797	707	797	744
798	591	798	708	798	745
799	592	799	709	799	746
800	592	800	710	800	747
801	593	801	711	801	748
802	594	802	712	802	749
803	595	803	713	803	750
804	595	804	714	804	751
805	596	805	715	805	752
806	596	806	716	806	753
807	597	807	717	807	754
808	597	808	718	808	755
809	597	809	718	809	755
810	598	810	719	810	756
811	599	811	720	811	757
812	600	812	721	812	758
813	601	813	722	813	759
814	601	814	722	814	759
815	602	815	723	815	760
816	603	816	724	816	761
817	603	817	724	817	762
818	604	818	725	818	763
819	605	819	726	819	764
820	606	820	727	820	765
821	607	821	728	821	766
822	608	822	729	822	767
823	609	823	730	823	768
824	610	824	731	824	769
825	610	825	732	825	770
826	610	826	733	826	771
827	610	827	733	827	771
828	611	828	734	828	772
829	612	829	735	829	773
830	613	830	736	830	774
831	614	831	737	831	775
832	615	832	738	832	776
833	616	833	739	833	777
834	617	834	740	834	778
835	618	835	741	835	779
836	619	836	742	836	780
837	620	837	743	837	781
838	621	838	744	838	782
839	622	839	745	839	783
840	622	840	746	840	784
841	623	841	747	841	785
842	623	842	747	842	786
843	624	843	748	843	787
844	625	844	749	844	788
845	626	845	750	845	789
846	626	846	751	846	790
847	627	847	752	847	791
848	627	848	752	848	791
849	628	849	753	849	792
850	629	850	754	850	793
851	629	851	754	851	793
852	629	852	755	852	794
853	630	853	756	853	795
854	630	854	757	854	796
855	631	855	758	855	797
856	632	856	759	856	798
857	633	857	760	857	799
858	634	858	761	858	800
859	634	859	762	859	801
860	635	860	763	860	802
861	635	861	764	861	803
862	636	862	765	862	804
863	637	863	766	863	805
864	638	864	767	864	806
865	639	865	768	865	807
866	640	866	769	866	808
867	640	867	770	867	809
868	640	868	770	868	809
869	640	869	771	869	810
870	640	870	772	870	811
871	641	871	773	871	812
872	641	872	774	872	813
873	642	873	775	873	814
874	643	874	776	874	815
875	644	875	777	875	816
876	645	876	778	876	817
877	646	877	779	877	818
878	647	878	780	878	819
879	648	879	781	879	820
880	649	880	782	880	821
881	650	881	783	881	822
882	650	882	783	882	822
883	651	883	784	883	823
884	651	884	784	884	824
885	651	885	785	885	825
886	652	886	786	886	826
887	653	887	787	887	827
888	654	888	788	888	828
889	654	889	789	889	829
890	654	890	790	890	830
891	655	891	791	891	831
892	656	892	792	892	832
893	656	893	792	893	833
894	657	894	793	894	834
895	658	895	794	895	835
896	659	896	795	896	836
897	660	897	796	897	837
898	660	898	797	898	838
899	661	899	798	899	839
900	662	900	799	900	840
901	662	901	800	901	841
902	662	902	801	902	842
903	663	903	802	903	843
904	664	904	803	904	844
905	664	905	803	905	845
906	665	906	804	906	846
907	666	907	805	907	847
908	667	908	806	908	848
909	668	909	807	909	849
910	669	910	808	910	850
911	669	911	809	911	851
912	669	912	810	912	852
913	669	913	810	913	852
914	670	914	811	914	853
915	670	915	812	915	854
916	670	916	812	916	854
917	671	917	813	917	855
918	671	918	813	918	855
919	672	919	814	919	856
920	672	920	814	920	856
921	673	921	815	921	857
922	674	922	816	922	858
923	674	923	817	923	859
924	674	924	818	924	860
925	674	925	819	925	861
926	675	926	820	926	862
927	676	927	821	927	863
928	677	928	822	928	864
929	678	929	823	929	865
930	679	930	824	930	866
931	680	931	825	931	867
932	680	932	825	932	867
933	680	933	825	933	868
934	681	934	826	934	869
935	682	935	827	935	870
936	683	936	828	936	871
937	684	937	829	937	872
938	685	938	830	938	873
939	686	939	831	939	874
940	686	940	831	940	874
941	686	941	831	941	874
942	686	942	832	942	875
943	686	943	833	943	876
944	687	944	834	944	877
945	688	945	835	945	878
946	689	946	836	946	879
947	690	947	837	947	880
948	690	948	838	948	881
949	691	949	839	949	882
950	692	950	840	950	883
951	693	951	841	951	884
952	694	952	842	952	885
953	695	953	843	953	886
954	696	954	844	954	887
955	697	955	845	955	888
956	697	956	845	956	889
957	697	957	845	957	889
958	697	958	846	958	890
959	698	959	847	959	891
960	698	960	847	960	891
961	698	961	848	961	892
962	699	962	849	962	893
963	700	963	850	963	894
964	701	964	851	964	895
965	702	965	852	965	896
966	702	966	852	966	896
967	702	967	852	967	896
968	703	968	853	968	897
969	704	969	854	969	898
970	705	970	855	970	899
971	705	971	856	971	900
972	705	972	856	972	901
973	705	973	857	973	902
974	706	974	858	974	903
975	707	975	859	975	904
976	707	976	859	976	904
977	708	977	860	977	905
978	708	978	861	978	906
979	709	979	862	979	907
980	710	980	863	980	908
981	711	981	864	981	909
982	712	982	865	982	910
983	713	983	866	983	911
984	713	984	867	984	912
985	713	985	867	985	912
986	714	986	868	986	913
987	714	987	869	987	914
988	715	988	870	988	915
989	716	989	871	989	916
990	716	990	871	990	917
991	717	991	872	991	918
992	717	992	872	992	918
993	718	993	873	993	919
994	719	994	874	994	920
995	719	995	875	995	921
996	719	996	876	996	922
997	719	997	877	997	923
998	720	998	878	998	924
999	721	999	879	999	925
1000	722	1000	880	1000	926
1001	723	1001	881	1001	927
1002	724	1002	882	1002	928
1003	725	1003	883	1003	929
1004	725	1004	884	1004	930
1005	726	1005	885	1005	931
1006	726	1006	886	1006	932
1007	727	1007	887	1007	933
1008	728	1008	888	1008	934
1009	728	1009	889	1009	935
1010	729	1010	890	1010	936
1011	730	1011	891	1011	937
1012	731	1012	892	1012	938
1013	732	1013	893	1013	939
1014	733	1014	894	1014	940
1015	734	1015	895	1015	941
1016	735	1016	896	1016	942
1017	735	1017	897	1017	943
1018	736	1018	898	1018	944
1019	736	1019	898	1019	944
1020	737	1020	899	1020	945
1021	737	1021	900	1021	946
1022	737	1022	901	1022	947
1023	738	1023	902	1023	948
1024	739	1024	903	1024	949
1025	739	1025	904	1025	950
1026	739	1026	905	1026	951
1027	740	1027	906	1027	952
1028	741	1028	907	1028	953
1029	742	1029	908	1029	954
1030	742	1030	908	1030	955
1031	743	1031	909	1031	956
1032	743	1032	910	1032	957
1033	744	1033	911	1033	958
1034	744	1034	911	1034	958
1035	745	1035	912	1035	959
1036	745	1036	912	1036	959
1037	745	1037	913	1037	960
1038	745	1038	914	1038	961
1039	746	1039	915	1039	962
1040	746	1040	915	1040	962
1041	747	1041	916	1041	963
1042	748	1042	917	1042	964
1043	748	1043	918	1043	965
1044	749	1044	919	1044	966
1045	750	1045	920	1045	967
1046	750	1046	920	1046	967
1047	750	1047	920	1047	967
1048	750	1048	921	1048	968
1049	750	1049	922	1049	969
1050	750	1050	923	1050	970
1051	750	1051	923	1051	971
1052	750	1052	924	1052	972
1053	751	1053	925	1053	973
1054	752	1054	926	1054	974
1055	753	1055	927	1055	975
1056	753	1056	928	1056	976
1057	753	1057	929	1057	977
1058	754	1058	930	1058	978
1059	755	1059	931	1059	979
1060	756	1060	932	1060	980
1061	757	1061	933	1061	981
1062	758	1062	934	1062	982
1063	759	1063	935	1063	983
1064	760	1064	936	1064	984
1065	761	1065	937	1065	985
1066	762	1066	938	1066	986
1067	763	1067	939	1067	987
1068	763	1068	940	1068	988
1069	763	1069	941	1069	989
1070	764	1070	942	1070	990
1071	765	1071	943	1071	991
1072	765	1072	943	1072	992
1073	766	1073	944	1073	993
1074	767	1074	945	1074	994
1075	767	1075	946	1075	995
1076	767	1076	947	1076	996
1077	768	1077	948	1077	997
1078	769	1078	949	1078	998
1079	769	1079	949	1079	999
1080	769	1080	949	1080	999
1081	770	1081	950	1081	1000
1082	771	1082	951	1082	1001
1083	771	1083	952	1083	1002
1084	771	1084	953	1084	1003
1085	771	1085	954	1085	1004
1086	772	1086	955	1086	1005
1087	772	1087	955	1087	1005
1088	773	1088	956	1088	1006
1089	773	1089	956	1089	1007
1090	774	1090	957	1090	1008
1091	774	1091	958	1091	1009
1092	774	1092	958	1092	1010
1093	775	1093	959	1093	1011
1094	776	1094	960	1094	1012
1095	777	1095	961	1095	1013
1096	778	1096	962	1096	1014
1097	778	1097	962	1097	1015
1098	779	1098	963	1098	1016
1099	779	1099	963	1099	1016
1100	780	1100	964	1100	1017
1101	781	1101	965	1101	1018
1102	782	1102	966	1102	1019
1103	783	1103	967	1103	1020
1104	783	1104	967	1104	1020
1105	783	1105	968	1105	1021
1106	784	1106	969	1106	1022
1107	784	1107	970	1107	1023
1108	784	1108	971	1108	1024
1109	785	1109	972	1109	1025
1110	785	1110	973	1110	1026
1111	786	1111	974	1111	1027
1112	787	1112	975	1112	1028
1113	788	1113	976	1113	1029
1114	788	1114	977	1114	1030
1115	788	1115	977	1115	1031
1116	789	1116	978	1116	1032
1117	790	1117	979	1117	1033
1118	791	1118	980	1118	1034
1119	792	1119	981	1119	1035
1120	793	1120	982	1120	1036
1121	793	1121	982	1121	1037
1122	793	1122	983	1122	1038
1123	793	1123	983	1123	1039
1124	794	1124	984	1124	1040
1125	794	1125	984	1125	1041
1126	795	1126	985	1126	1042
1127	796	1127	986	1127	1043
1128	797	1128	987	1128	1044
1129	797	1129	987	1129	1044
1130	798	1130	988	1130	1045
1131	798	1131	989	1131	1046
1132	798	1132	989	1132	1046
1133	798	1133	989	1133	1046
1134	799	1134	990	1134	1047
1135	799	1135	990	1135	1047
1136	800	1136	991	1136	1048
1137	801	1137	992	1137	1049
1138	801	1138	992	1138	1049
1139	802	1139	993	1139	1050
1140	802	1140	994	1140	1051
1141	802	1141	995	1141	1052
1142	803	1142	996	1142	1053
1143	803	1143	997	1143	1054
1144	804	1144	998	1144	1055
1145	804	1145	998	1145	1055
1146	804	1146	998	1146	1055
1147	805	1147	999	1147	1056
1148	805	1148	999	1148	1056
1149	805	1149	999	1149	1057
1150	805	1150	999	1150	1057
1151	806	1151	1000	1151	1058
1152	806	1152	1000	1152	1059
1153	807	1153	1001	1153	1060
1154	808	1154	1002	1154	1061
1155	809	1155	1003	1155	1062
1156	810	1156	1004	1156	1063
1157	811	1157	1005	1157	1064
1158	811	1158	1005	1158	1065
1159	811	1159	1006	1159	1066
1160	812	1160	1007	1160	1067
1161	812	1161	1008	1161	1068
1162	812	1162	1008	1162	1068
1163	812	1163	1009	1163	1069
1164	813	1164	1010	1164	1070
1165	813	1165	1010	1165	1070
1166	813	1166	1010	1166	1070
1167	813	1167	1010	1167	1071
1168	814	1168	1011	1168	1072
1169	814	1169	1011	1169	1072
1170	815	1170	1012	1170	1073
1171	815	1171	1012	1171	1073
1172	815	1172	1013	1172	1074
1173	816	1173	1014	1173	1075
1174	816	1174	1014	1174	1075
1175	817	1175	1015	1175	1076
1176	818	1176	1016	1176	1077
1177	818	1177	1017	1177	1078
1178	819	1178	1018	1178	1079
1179	819	1179	1019	1179	1080
1180	820	1180	1020	1180	1081
1181	821	1181	1021	1181	1082
1182	822	1182	1022	1182	1083
1183	822	1183	1022	1183	1083
1184	822	1184	1022	1184	1084
1185	822	1185	1022	1185	1084
1186	822	1186	1022	1186	1084
1187	823	1187	1023	1187	1085
1188	824	1188	1024	1188	1086
1189	825	1189	1025	1189	1087
1190	826	1190	1026	1190	1088
1191	826	1191	1026	1191	1088
1192	827	1192	1027	1192	1089
1193	827	1193	1028	1193	1090
1194	827	1194	1029	1194	1091
1195	828	1195	1030	1195	1092
1196	829	1196	1031	1196	1093
1197	829	1197	1032	1197	1094
1198	830	1198	1033	1198	1095
1199	831	1199	1034	1199	1096
1200	832	1200	1035	1200	1097
1201	833	1201	1036	1201	1098
1202	833	1202	1036	1202	1099
1203	833	1203	1036	1203	1100
1204	834	1204	1037	1204	1101
1205	835	1205	1038	1205	1102
1206	835	1206	1038	1206	1102
1207	835	1207	1038	1207	1103
1208	835	1208	1038	1208	1104
1209	836	1209	1039	1209	1105
1210	837	1210	1040	1210	1106
1211	837	1211	1041	1211	1107
1212	837	1212	1041	1212	1108
1213	838	1213	1042	1213	1109
1214	838	1214	1043	1214	1110
1215	839	1215	1044	1215	1111
1216	839	1216	1044	1216	1111
1217	840	1217	1045	1217	1112
1218	841	1218	1046	1218	1113
1219	841	1219	1046	1219	1113
1220	841	1220	1046	1220	1113
1221	842	1221	1047	1221	1114
1222	843	1222	1048	1222	1115
1223	844	1223	1049	1223	1116
1224	844	1224	1050	1224	1117
1225	845	1225	1051	1225	1118
1226	845	1226	1052	1226	1119
1227	845	1227	1052	1227	1119
1228	846	1228	1053	1228	1120
1229	847	1229	1054	1229	1121
1230	847	1230	1054	1230	1122
1231	847	1231	1054	1231	1123
1232	848	1232	1055	1232	1124
1233	849	1233	1056	1233	1125
1234	849	1234	1056	1234	1125
1235	850	1235	1057	1235	1126
1236	851	1236	1058	1236	1127
1237	851	1237	1058	1237	1127
1238	851	1238	1059	1238	1128
1239	851	1239	1059	1239	1129
1240	851	1240	1060	1240	1130
1241	852	1241	1061	1241	1131
1242	852	1242	1061	1242	1132
1243	852	1243	1061	1243	1133
1244	852	1244	1062	1244	1134
1245	853	1245	1063	1245	1135
1246	854	1246	1064	1246	1136
1247	855	1247	1065	1247	1137
1248	856	1248	1066	1248	1138
1249	857	1249	1067	1249	1139
1250	858	1250	1068	1250	1140
1251	859	1251	1069	1251	1141
1252	859	1252	1069	1252	1141
1253	860	1253	1070	1253	1142
1254	861	1254	1071	1254	1143
1255	861	1255	1072	1255	1144
1256	862	1256	1073	1256	1145
1257	862	1257	1074	1257	1146
1258	863	1258	1075	1258	1147
1259	864	1259	1076	1259	1148
1260	864	1260	1076	1260	1149
1261	864	1261	1077	1261	1150
1262	864	1262	1077	1262	1150
1263	865	1263	1078	1263	1151
1264	866	1264	1079	1264	1152
1265	866	1265	1080	1265	1153
1266	866	1266	1081	1266	1154
1267	867	1267	1082	1267	1155
1268	867	1268	1082	1268	1155
1269	867	1269	1082	1269	1155
1270	868	1270	1083	1270	1156
1271	868	1271	1083	1271	1156
1272	868	1272	1084	1272	1157
1273	868	1273	1084	1273	1158
1274	869	1274	1085	1274	1159
1275	870	1275	1086	1275	1160
1276	870	1276	1087	1276	1161
1277	870	1277	1088	1277	1162
1278	870	1278	1088	1278	1162
1279	870	1279	1088	1279	1163
1280	871	1280	1089	1280	1164
1281	872	1281	1090	1281	1165
1282	872	1282	1090	1282	1166
1283	873	1283	1091	1283	1167
1284	873	1284	1092	1284	1168
1285	873	1285	1092	1285	1168
1286	873	1286	1093	1286	1169
1287	873	1287	1093	1287	1169
1288	873	1288	1093	1288	1169
1289	874	1289	1094	1289	1170
1290	874	1290	1094	1290	1171
1291	874	1291	1094	1291	1171
1292	874	1292	1094	1292	1171
1293	875	1293	1095	1293	1172
1294	875	1294	1096	1294	1173
1295	876	1295	1097	1295	1174
1296	877	1296	1098	1296	1175
1297	877	1297	1099	1297	1176
1298	878	1298	1100	1298	1177
1299	878	1299	1101	1299	1178
1300	879	1300	1102	1300	1179
1301	879	1301	1103	1301	1180
1302	880	1302	1104	1302	1181
1303	881	1303	1105	1303	1182
1304	882	1304	1106	1304	1183
1305	882	1305	1106	1305	1183
1306	883	1306	1107	1306	1184
1307	884	1307	1108	1307	1185
1308	884	1308	1109	1308	1186
1309	885	1309	1110	1309	1187
1310	885	1310	1110	1310	1187
1311	885	1311	1110	1311	1187
1312	885	1312	1110	1312	1188
1313	885	1313	1110	1313	1188
1314	886	1314	1111	1314	1189
1315	886	1315	1111	1315	1190
1316	886	1316	1111	1316	1190
1317	887	1317	1112	1317	1191
1318	887	1318	1113	1318	1192
1319	887	1319	1113	1319	1192
1320	888	1320	1114	1320	1193
1321	888	1321	1114	1321	1193
1322	889	1322	1115	1322	1194
1323	889	1323	1115	1323	1195
1324	889	1324	1116	1324	1196
1325	890	1325	1117	1325	1197
1326	890	1326	1118	1326	1198
1327	890	1327	1118	1327	1198
1328	891	1328	1119	1328	1199
1329	892	1329	1120	1329	1200
1330	892	1330	1120	1330	1201
1331	892	1331	1121	1331	1202
1332	892	1332	1122	1332	1203
1333	893	1333	1123	1333	1204
1334	893	1334	1124	1334	1205
1335	894	1335	1125	1335	1206
1336	895	1336	1126	1336	1207
1337	896	1337	1127	1337	1208
1338	896	1338	1127	1338	1208
1339	896	1339	1127	1339	1209
1340	896	1340	1128	1340	1210
1341	896	1341	1128	1341	1211
1342	896	1342	1129	1342	1212
1343	896	1343	1129	1343	1213
1344	897	1344	1130	1344	1214
1345	897	1345	1130	1345	1214
1346	897	1346	1131	1346	1215
1347	898	1347	1132	1347	1216
1348	898	1348	1132	1348	1216
1349	899	1349	1133	1349	1217
1350	899	1350	1133	1350	1217
1351	900	1351	1134	1351	1218
1352	901	1352	1135	1352	1219
1353	901	1353	1135	1353	1219
1354	901	1354	1135	1354	1220
1355	902	1355	1136	1355	1221
1356	902	1356	1136	1356	1221
1357	903	1357	1137	1357	1222
1358	904	1358	1138	1358	1223
1359	904	1359	1139	1359	1224
1360	905	1360	1140	1360	1225
1361	905	1361	1140	1361	1225
1362	905	1362	1140	1362	1226
1363	906	1363	1141	1363	1227
1364	906	1364	1141	1364	1228
1365	907	1365	1142	1365	1229
1366	907	1366	1143	1366	1230
1367	907	1367	1143	1367	1231
1368	908	1368	1144	1368	1232
1369	908	1369	1145	1369	1233
1370	909	1370	1146	1370	1234
1371	910	1371	1147	1371	1235
1372	910	1372	1148	1372	1236
1373	911	1373	1149	1373	1237
1374	911	1374	1150	1374	1238
1375	912	1375	1151	1375	1239
1376	912	1376	1152	1376	1240
1377	912	1377	1152	1377	1241
1378	912	1378	1152	1378	1242
1379	913	1379	1153	1379	1243
1380	913	1380	1153	1380	1243
1381	913	1381	1153	1381	1243
1382	914	1382	1154	1382	1244
1383	915	1383	1155	1383	1245
1384	916	1384	1156	1384	1246
1385	916	1385	1157	1385	1247
1386	917	1386	1158	1386	1248
1387	917	1387	1158	1387	1248
1388	917	1388	1158	1388	1248
1389	917	1389	1158	1389	1248
1390	918	1390	1159	1390	1249
1391	918	1391	1160	1391	1250
1392	919	1392	1161	1392	1251
1393	920	1393	1162	1393	1252
1394	920	1394	1162	1394	1252
1395	920	1395	1163	1395	1253
1396	920	1396	1164	1396	1254
1397	920	1397	1164	1397	1254
1398	920	1398	1165	1398	1255
1399	921	1399	1166	1399	1256
1400	921	1400	1166	1400	1256
1401	921	1401	1166	1401	1256
1402	921	1402	1167	1402	1257
1403	921	1403	1167	1403	1257
1404	921	1404	1167	1404	1257
1405	921	1405	1168	1405	1258
1406	922	1406	1169	1406	1259
1407	923	1407	1170	1407	1260
1408	924	1408	1171	1408	1261
1409	924	1409	1171	1409	1261
1410	924	1410	1171	1410	1261
1411	924	1411	1171	1411	1261
1412	924	1412	1172	1412	1262
1413	924	1413	1172	1413	1262
1414	925	1414	1173	1414	1263
1415	925	1415	1174	1415	1264
1416	925	1416	1175	1416	1265
1417	925	1417	1175	1417	1265
1418	925	1418	1175	1418	1266
1419	925	1419	1175	1419	1267
1420	926	1420	1176	1420	1268
1421	927	1421	1177	1421	1269
1422	927	1422	1177	1422	1269
1423	928	1423	1178	1423	1270
1424	928	1424	1179	1424	1271
1425	929	1425	1180	1425	1272
1426	929	1426	1181	1426	1273
1427	930	1427	1182	1427	1274
1428	931	1428	1183	1428	1275
1429	932	1429	1184	1429	1276
1430	932	1430	1185	1430	1277
1431	932	1431	1185	1431	1278
1432	932	1432	1186	1432	1279
1433	932	1433	1187	1433	1280
1434	932	1434	1188	1434	1281
1435	932	1435	1189	1435	1282
1436	932	1436	1189	1436	1282
1437	932	1437	1190	1437	1283
1438	933	1438	1191	1438	1284
1439	933	1439	1192	1439	1285
1440	933	1440	1192	1440	1285
1441	934	1441	1193	1441	1286
1442	935	1442	1194	1442	1287
1443	936	1443	1195	1443	1288
1444	937	1444	1196	1444	1289
1445	937	1445	1196	1445	1289
1446	937	1446	1196	1446	1290
1447	938	1447	1197	1447	1291
1448	938	1448	1198	1448	1292
1449	939	1449	1199	1449	1293
1450	940	1450	1200	1450	1294
1451	940	1451	1200	1451	1294
1452	941	1452	1201	1452	1295
1453	941	1453	1201	1453	1296
1454	942	1454	1202	1454	1297
1455	943	1455	1203	1455	1298
1456	943	1456	1203	1456	1298
1457	943	1457	1204	1457	1299
1458	944	1458	1205	1458	1300
1459	945	1459	1206	1459	1301
1460	945	1460	1206	1460	1302
1461	945	1461	1206	1461	1302
1462	945	1462	1207	1462	1303
1463	946	1463	1208	1463	1304
1464	947	1464	1209	1464	1305
1465	947	1465	1210	1465	1306
1466	947	1466	1211	1466	1307
1467	948	1467	1212	1467	1308
1468	949	1468	1213	1468	1309
1469	950	1469	1214	1469	1310
1470	950	1470	1214	1470	1310
1471	950	1471	1215	1471	1311
1472	951	1472	1216	1472	1312
1473	951	1473	1216	1473	1313
1474	952	1474	1217	1474	1314
1475	953	1475	1218	1475	1315
1476	953	1476	1218	1476	1316
1477	954	1477	1219	1477	1317
1478	954	1478	1219	1478	1317
1479	955	1479	1220	1479	1318
1480	955	1480	1220	1480	1318
1481	955	1481	1220	1481	1318
1482	955	1482	1221	1482	1319
1483	955	1483	1221	1483	1319
1484	955	1484	1222	1484	1320
1485	955	1485	1223	1485	1321
1486	955	1486	1224	1486	1322
1487	956	1487	1225	1487	1323
1488	956	1488	1226	1488	1324
1489	956	1489	1226	1489	1324
1490	957	1490	1227	1490	1325
1491	957	1491	1227	1491	1326
1492	957	1492	1228	1492	1327
1493	957	1493	1228	1493	1328
1494	958	1494	1229	1494	1329
1495	958	1495	1229	1495	1329
1496	959	1496	1230	1496	1330
1497	960	1497	1231	1497	1331
1498	960	1498	1232	1498	1332
1499	960	1499	1232	1499	1332
1500	961	1500	1233	1500	1333
1501	962	1501	1234	1501	1334
1502	962	1502	1234	1502	1334
1503	962	1503	1235	1503	1335
1504	963	1504	1236	1504	1336
1505	963	1505	1237	1505	1337
1506	963	1506	1237	1506	1337
1507	964	1507	1238	1507	1338
1508	964	1508	1239	1508	1339
1509	964	1509	1240	1509	1340
1510	964	1510	1240	1510	1340
1511	964	1511	1240	1511	1340
1512	965	1512	1241	1512	1341
1513	965	1513	1241	1513	1341
1514	965	1514	1241	1514	1341
1515	965	1515	1242	1515	1342
1516	966	1516	1243	1516	1343
1517	967	1517	1244	1517	1344
1518	967	1518	1244	1518	1344
1519	967	1519	1245	1519	1345
1520	967	1520	1245	1520	1345
1521	967	1521	1246	1521	1346
1522	967	1522	1247	1522	1347
1523	967	1523	1247	1523	1347
1524	967	1524	1248	1524	1348
1525	968	1525	1249	1525	1349
1526	968	1526	1249	1526	1349
1527	968	1527	1250	1527	1350
1528	969	1528	1251	1528	1351
1529	970	1529	1252	1529	1352
1530	970	1530	1252	1530	1353
1531	970	1531	1252	1531	1353
1532	970	1532	1252	1532	1354
1533	971	1533	1253	1533	1355
1534	971	1534	1253	1534	1356
1535	971	1535	1253	1535	1356
1536	971	1536	1254	1536	1357
1537	971	1537	1254	1537	1358
1538	971	1538	1255	1538	1359
1539	971	1539	1256	1539	1360
1540	971	1540	1256	1540	1360
1541	971	1541	1257	1541	1361
1542	972	1542	1258	1542	1362
1543	972	1543	1259	1543	1363
1544	972	1544	1260	1544	1364
1545	972	1545	1260	1545	1364
1546	972	1546	1260	1546	1364
1547	972	1547	1260	1547	1364
1548	973	1548	1261	1548	1365
1549	973	1549	1261	1549	1365
1550	973	1550	1262	1550	1366
1551	973	1551	1263	1551	1367
1552	974	1552	1264	1552	1368
1553	974	1553	1265	1553	1369
1554	974	1554	1266	1554	1370
1555	975	1555	1267	1555	1371
1556	975	1556	1267	1556	1371
1557	976	1557	1268	1557	1372
1558	977	1558	1269	1558	1373
1559	977	1559	1270	1559	1374
1560	977	1560	1271	1560	1375
1561	978	1561	1272	1561	1376
1562	979	1562	1273	1562	1377
1563	980	1563	1274	1563	1378
1564	980	1564	1275	1564	1379
1565	981	1565	1276	1565	1380
1566	982	1566	1277	1566	1381
1567	982	1567	1278	1567	1382
1568	983	1568	1279	1568	1383
1569	983	1569	1280	1569	1384
1570	984	1570	1281	1570	1385
1571	984	1571	1281	1571	1385
1572	984	1572	1281	1572	1385
1573	985	1573	1282	1573	1386
1574	985	1574	1283	1574	1387
1575	985	1575	1283	1575	1387
1576	985	1576	1283	1576	1387
1577	985	1577	1284	1577	1388
1578	985	1578	1284	1578	1389
1579	986	1579	1285	1579	1390
1580	986	1580	1286	1580	1391
1581	987	1581	1287	1581	1392
1582	987	1582	1288	1582	1393
1583	987	1583	1289	1583	1394
1584	987	1584	1289	1584	1394
1585	987	1585	1290	1585	1395
1586	987	1586	1290	1586	1395
1587	987	1587	1291	1587	1396
1588	987	1588	1291	1588	1396
1589	988	1589	1292	1589	1397
1590	988	1590	1293	1590	1398
1591	988	1591	1293	1591	1399
1592	989	1592	1294	1592	1400
1593	990	1593	1295	1593	1401
1594	990	1594	1295	1594	1402
1595	990	1595	1295	1595	1402
1596	990	1596	1295	1596	1402
1597	991	1597	1296	1597	1403
1598	991	1598	1296	1598	1403
1599	991	1599	1296	1599	1404
1600	991	1600	1296	1600	1404
1601	991	1601	1297	1601	1405
1602	991	1602	1297	1602	1405
1603	992	1603	1298	1603	1406
1604	992	1604	1298	1604	1406
1605	992	1605	1298	1605	1406
1606	992	1606	1298	1606	1407
1607	993	1607	1299	1607	1408
1608	993	1608	1299	1608	1408
1609	993	1609	1299	1609	1408
1610	993	1610	1300	1610	1409
1611	994	1611	1301	1611	1410
1612	994	1612	1302	1612	1411
1613	994	1613	1303	1613	1412
1614	994	1614	1303	1614	1412
1615	995	1615	1304	1615	1413
1616	995	1616	1304	1616	1413
1617	995	1617	1304	1617	1413
1618	995	1618	1304	1618	1413
1619	996	1619	1305	1619	1414
1620	996	1620	1306	1620	1415
1621	996	1621	1307	1621	1416
1622	996	1622	1307	1622	1416
1623	996	1623	1307	1623	1416
1624	996	1624	1308	1624	1417
1625	996	1625	1309	1625	1418
1626	996	1626	1310	1626	1419
1627	996	1627	1310	1627	1419
1628	997	1628	1311	1628	1420
1629	997	1629	1311	1629	1420
1630	997	1630	1311	1630	1420
1631	997	1631	1311	1631	1421
1632	997	1632	1311	1632	1421
1633	997	1633	1311	1633	1421
1634	997	1634	1312	1634	1422
1635	998	1635	1313	1635	1423
1636	998	1636	1313	1636	1423
1637	998	1637	1313	1637	1423
1638	999	1638	1314	1638	1424
1639	999	1639	1314	1639	1424
1640	1000	1640	1315	1640	1425
1641	1000	1641	1315	1641	1425
1642	1000	1642	1316	1642	1426
1643	1001	1643	1317	1643	1427
1644	1001	1644	1317	1644	1427
1645	1001	1645	1317	1645	1428
1646	1001	1646	1317	1646	1428
1647	1001	1647	1318	1647	1429
1648	1002	1648	1319	1648	1430
1649	1002	1649	1319	1649	1430
1650	1003	1650	1320	1650	1431
1651	1004	1651	1321	1651	1432
1652	1004	1652	1321	1652	1432
1653	1004	1653	1321	1653	1432
1654	1004	1654	1321	1654	1432
1655	1004	1655	1321	1655	1432
1656	1004	1656	1322	1656	1433
1657	1004	1657	1322	1657	1434
1658	1004	1658	1322	1658	1434
1659	1004	1659	1323	1659	1435
1660	1004	1660	1323	1660	1436
1661	1004	1661	1323	1661	1436
1662	1004	1662	1323	1662	1436
1663	1004	1663	1324	1663	1437
1664	1004	1664	1324	1664	1438
1665	1004	1665	1324	1665	1439
1666	1004	1666	1324	1666	1439
1667	1004	1667	1324	1667	1439
1668	1004	1668	1325	1668	1440
1669	1004	1669	1326	1669	1441
1670	1004	1670	1326	1670	1441
1671	1004	1671	1326	1671	1441
1672	1004	1672	1326	1672	1441
1673	1004	1673	1326	1673	1442
1674	1004	1674	1326	1674	1442
1675	1004	1675	1326	1675	1442
1676	1004	1676	1327	1676	1443
1677	1004	1677	1327	1677	1443
1678	1004	1678	1327	1678	1443
1679	1004	1679	1327	1679	1444
1680	1004	1680	1328	1680	1445
1681	1004	1681	1328	1681	1445
1682	1005	1682	1329	1682	1446
1683	1005	1683	1330	1683	1447
1684	1005	1684	1331	1684	1448
1685	1005	1685	1331	1685	1448
1686	1006	1686	1332	1686	1449
1687	1006	1687	1332	1687	1449
1688	1006	1688	1332	1688	1449
1689	1006	1689	1333	1689	1450
1690	1006	1690	1334	1690	1451
1691	1007	1691	1335	1691	1452
1692	1007	1692	1336	1692	1453
1693	1007	1693	1337	1693	1454
1694	1007	1694	1337	1694	1454
1695	1007	1695	1337	1695	1454
1696	1007	1696	1338	1696	1455
1697	1007	1697	1338	1697	1456
1698	1007	1698	1339	1698	1457
1699	1008	1699	1340	1699	1458
1700	1008	1700	1340	1700	1458
1701	1008	1701	1340	1701	1458
1702	1008	1702	1340	1702	1458
1703	1008	1703	1340	1703	1459
1704	1008	1704	1341	1704	1460
1705	1008	1705	1341	1705	1460
1706	1008	1706	1341	1706	1460
1707	1009	1707	1342	1707	1461
1708	1009	1708	1343	1708	1462
1709	1009	1709	1343	1709	1462
1710	1009	1710	1343	1710	1462
1711	1009	1711	1343	1711	1462
1712	1009	1712	1343	1712	1462
1713	1009	1713	1343	1713	1462
1714	1009	1714	1343	1714	1462
1715	1010	1715	1344	1715	1463
1716	1010	1716	1345	1716	1464
1717	1011	1717	1346	1717	1465
1718	1011	1718	1346	1718	1466
1719	1011	1719	1347	1719	1467
1720	1011	1720	1347	1720	1467
1721	1011	1721	1347	1721	1468
1722	1012	1722	1348	1722	1469
1723	1013	1723	1349	1723	1470
1724	1013	1724	1349	1724	1470
1725	1013	1725	1350	1725	1471
1726	1013	1726	1351	1726	1472
1727	1013	1727	1351	1727	1473
1728	1013	1728	1351	1728	1474
1729	1014	1729	1352	1729	1475
1730	1014	1730	1352	1730	1475
1731	1014	1731	1352	1731	1476
1732	1014	1732	1352	1732	1476
1733	1014	1733	1352	1733	1476
1734	1015	1734	1353	1734	1477
1735	1015	1735	1353	1735	1477
1736	1015	1736	1353	1736	1477
1737	1015	1737	1353	1737	1477
1738	1015	1738	1353	1738	1477
1739	1015	1739	1353	1739	1478
1740	1015	1740	1354	1740	1479
1741	1015	1741	1354	1741	1479
1742	1015	1742	1355	1742	1480
1743	1016	1743	1356	1743	1481
1744	1017	1744	1357	1744	1482
1745	1018	1745	1358	1745	1483
1746	1018	1746	1358	1746	1483
1747	1018	1747	1359	1747	1484
1748	1018	1748	1360	1748	1485
1749	1018	1749	1360	1749	1485
1750	1019	1750	1361	1750	1486
1751	1019	1751	1361	1751	1486
1752	1019	1752	1361	1752	1487
1753	1020	1753	1362	1753	1488
1754	1020	1754	1362	1754	1488
1755	1020	1755	1362	1755	1489
1756	1020	1756	1362	1756	1489
1757	1020	1757	1363	1757	1490
1758	1020	1758	1363	1758	1490
1759	1021	1759	1364	1759	1491
1760	1021	1760	1364	1760	1492
1761	1021	1761	1364	1761	1492
1762	1021	1762	1364	1762	1492
1763	1021	1763	1364	1763	1492
1764	1022	1764	1365	1764	1493
1765	1022	1765	1366	1765	1494
1766	1022	1766	1367	1766	1495
1767	1022	1767	1367	1767	1495
1768	1023	1768	1368	1768	1496
1769	1024	1769	1369	1769	1497
1770	1025	1770	1370	1770	1498
1771	1025	1771	1370	1771	1498
1772	1026	1772	1371	1772	1499
1773	1026	1773	1371	1773	1499
1774	1026	1774	1371	1774	1499
1775	1026	1775	1371	1775	1499
1776	1026	1776	1371	1776	1499
1777	1026	1777	1372	1777	1500
1778	1026	1778	1373	1778	1501
1779	1026	1779	1373	1779	1501
1780	1026	1780	1374	1780	1502
1781	1026	1781	1374	1781	1502
1782	1026	1782	1374	1782	1502
1783	1026	1783	1374	1783	1503
1784	1026	1784	1374	1784	1503
1785	1027	1785	1375	1785	1504
1786	1027	1786	1375	1786	1504
1787	1027	1787	1375	1787	1505
1788	1027	1788	1375	1788	1505
1789	1027	1789	1375	1789	1506
1790	1027	1790	1375	1790	1506
1791	1027	1791	1375	1791	1506
1792	1028	1792	1376	1792	1507
1793	1028	1793	1377	1793	1508
1794	1028	1794	1377	1794	1508
1795	1029	1795	1378	1795	1509
1796	1029	1796	1378	1796	1510
1797	1029	1797	1378	1797	1510
1798	1029	1798	1378	1798	1510
1799	1029	1799	1379	1799	1511
1800	1029	1800	1379	1800	1511
1801	1029	1801	1379	1801	1511
1802	1029	1802	1379	1802	1511
1803	1029	1803	1379	1803	1511
1804	1029	1804	1379	1804	1511
1805	1029	1805	1379	1805	1511
1806	1030	1806	1380	1806	1512
1807	1030	1807	1381	1807	1513
1808	1030	1808	1381	1808	1513
1809	1030	1809	1381	1809	1513
1810	1030	1810	1381	1810	1513
1811	1030	1811	1381	1811	1513
1812	1030	1812	1381	1812	1514
1813	1031	1813	1382	1813	1515
1814	1031	1814	1382	1814	1515
1815	1032	1815	1383	1815	1516
1816	1032	1816	1383	1816	1516
1817	1032	1817	1383	1817	1516
1818	1032	1818	1384	1818	1517
1819	1032	1819	1385	1819	1518
1820	1033	1820	1386	1820	1519
1821	1034	1821	1387	1821	1520
1822	1034	1822	1387	1822	1520
1823	1035	1823	1388	1823	1521
1824	1035	1824	1388	1824	1521
1825	1035	1825	1388	1825	1522
1826	1035	1826	1388	1826	1522
1827	1035	1827	1388	1827	1522
1828	1036	1828	1389	1828	1523
1829	1036	1829	1389	1829	1523
1830	1036	1830	1389	1830	1523
1831	1036	1831	1389	1831	1524
1832	1037	1832	1390	1832	1525
1833	1037	1833	1390	1833	1525
1834	1037	1834	1391	1834	1526
1835	1037	1835	1392	1835	1527
1836	1037	1836	1393	1836	1528
1837	1037	1837	1394	1837	1529
1838	1037	1838	1395	1838	1530
1839	1038	1839	1396	1839	1531
1840	1038	1840	1396	1840	1531
1841	1038	1841	1396	1841	1531
1842	1038	1842	1396	1842	1531
1843	1038	1843	1396	1843	1532
1844	1038	1844	1396	1844	1532
1845	1038	1845	1396	1845	1532
1846	1038	1846	1396	1846	1532
1847	1038	1847	1396	1847	1532
1848	1039	1848	1397	1848	1533
1849	1039	1849	1397	1849	1533
1850	1039	1850	1398	1850	1534
1851	1039	1851	1398	1851	1535
1852	1039	1852	1399	1852	1536
1853	1039	1853	1399	1853	1536
1854	1040	1854	1400	1854	1537
1855	1040	1855	1400	1855	1537
1856	1040	1856	1400	1856	1537
1857	1040	1857	1401	1857	1538
1858	1040	1858	1401	1858	1538
1859	1040	1859	1401	1859	1538
1860	1040	1860	1401	1860	1538
1861	1040	1861	1401	1861	1538
1862	1041	1862	1402	1862	1539
1863	1041	1863	1403	1863	1540
1864	1041	1864	1403	1864	1540
1865	1041	1865	1403	1865	1541
1866	1042	1866	1404	1866	1542
1867	1043	1867	1405	1867	1543
1868	1043	1868	1405	1868	1543
1869	1044	1869	1406	1869	1544
1870	1045	1870	1407	1870	1545
1871	1046	1871	1408	1871	1546
1872	1046	1872	1408	1872	1546
1873	1046	1873	1408	1873	1546
1874	1046	1874	1408	1874	1546
1875	1046	1875	1408	1875	1547
1876	1046	1876	1409	1876	1548
1877	1046	1877	1409	1877	1548
1878	1046	1878	1409	1878	1548
1879	1046	1879	1410	1879	1549
1880	1046	1880	1410	1880	1549
1881	1046	1881	1410	1881	1549
1882	1046	1882	1410	1882	1549
1883	1046	1883	1410	1883	1549
1884	1047	1884	1411	1884	1550
1885	1047	1885	1411	1885	1550
1886	1047	1886	1411	1886	1550
1887	1047	1887	1411	1887	1550
1888	1047	1888	1411	1888	1551
1889	1048	1889	1412	1889	1552
1890	1048	1890	1412	1890	1552
1891	1049	1891	1413	1891	1553
1892	1049	1892	1413	1892	1554
1893	1049	1893	1414	1893	1555
1894	1050	1894	1415	1894	1556
1895	1050	1895	1416	1895	1557
1896	1050	1896	1416	1896	1557
1897	1050	1897	1417	1897	1558
1898	1051	1898	1418	1898	1559
1899	1052	1899	1419	1899	1560
1900	1052	1900	1419	1900	1561
1901	1052	1901	1419	1901	1561
1902	1052	1902	1419	1902	1562
1903	1053	1903	1420	1903	1563
1904	1053	1904	1420	1904	1563
1905	1053	1905	1420	1905	1563
1906	1053	1906	1421	1906	1564
1907	1053	1907	1421	1907	1564
1908	1054	1908	1422	1908	1565
1909	1055	1909	1423	1909	1566
1910	1056	1910	1424	1910	1567
1911	1056	1911	1424	1911	1567
1912	1056	1912	1424	1912	1568
1913	1056	1913	1424	1913	1568
1914	1057	1914	1425	1914	1569
1915	1057	1915	1425	1915	1569
1916	1057	1916	1425	1916	1569
1917	1057	1917	1425	1917	1569
1918	1057	1918	1426	1918	1570
1919	1057	1919	1426	1919	1570
1920	1057	1920	1426	1920	1570
1921	1058	1921	1427	1921	1571
1922	1058	1922	1428	1922	1572
1923	1058	1923	1429	1923	1573
1924	1058	1924	1429	1924	1573
1925	1058	1925	1429	1925	1573
1926	1058	1926	1429	1926	1573
1927	1058	1927	1430	1927	1574
1928	1058	1928	1430	1928	1574
1929	1058	1929	1431	1929	1575
1930	1059	1930	1432	1930	1576
1931	1059	1931	1432	1931	1576
1932	1060	1932	1433	1932	1577
1933	1060	1933	1433	1933	1577
1934	1060	1934	1433	1934	1577
1935	1061	1935	1434	1935	1578
1936	1061	1936	1434	1936	1578
1937	1062	1937	1435	1937	1579
1938	1063	1938	1436	1938	1580
1939	1063	1939	1436	1939	1581
1940	1064	1940	1437	1940	1582
1941	1065	1941	1438	1941	1583
1942	1065	1942	1439	1942	1584
1943	1065	1943	1439	1943	1584
1944	1065	1944	1440	1944	1585
1945	1065	1945	1440	1945	1585
1946	1065	1946	1440	1946	1585
1947	1065	1947	1440	1947	1585
1948	1065	1948	1440	1948	1585
1949	1066	1949	1441	1949	1586
1950	1066	1950	1441	1950	1586
1951	1066	1951	1441	1951	1586
1952	1066	1952	1441	1952	1586
1953	1066	1953	1441	1953	1586
1954	1066	1954	1441	1954	1586
1955	1066	1955	1441	1955	1586
1956	1066	1956	1442	1956	1587
1957	1066	1957	1442	1957	1587
1958	1066	1958	1443	1958	1588
1959	1066	1959	1443	1959	1588
1960	1066	1960	1444	1960	1589
1961	1067	1961	1445	1961	1590
1962	1067	1962	1446	1962	1591
1963	1067	1963	1447	1963	1592
1964	1067	1964	1448	1964	1593
1965	1068	1965	1449	1965	1594
1966	1068	1966	1449	1966	1595
1967	1068	1967	1449	1967	1596
1968	1069	1968	1450	1968	1597
1969	1070	1969	1451	1969	1598
1970	1070	1970	1451	1970	1598
1971	1070	1971	1452	1971	1599
1972	1070	1972	1452	1972	1599
1973	1071	1973	1453	1973	1600
1974	1071	1974	1453	1974	1600
1975	1071	1975	1453	1975	1600
1976	1071	1976	1453	1976	1600
1977	1071	1977	1453	1977	1600
1978	1071	1978	1454	1978	1601
1979	1071	1979	1454	1979	1601
1980	1071	1980	1454	1980	1601
1981	1071	1981	1454	1981	1601
1982	1071	1982	1454	1982	1601
1983	1071	1983	1454	1983	1601
1984	1071	1984	1454	1984	1602
1985	1072	1985	1455	1985	1603
1986	1072	1986	1455	1986	1603
1987	1072	1987	1455	1987	1603
1988	1072	1988	1455	1988	1603
1989	1072	1989	1456	1989	1604
1990	1072	1990	1456	1990	1604
1991	1072	1991	1456	1991	1604
1992	1072	1992	1456	1992	1604
1993	1072	1993	1456	1993	1604
1994	1072	1994	1456	1994	1605
1995	1072	1995	1456	1995	1606
1996	1072	1996	1456	1996	1606
1997	1072	1997	1457	1997	1607
1998	1072	1998	1457	1998	1607
1999	1072	1999	1457	1999	1607
[truncated: 24,378 more rows]

## Sheet: Fig_3D
Tide_1%_FDR_only_BA	Tide_1%_FDR_only_Share_of_peptides	Casanovo_&_Human_only_BA	Casanovo_&_Human_only_Share_of_peptides	Casanovo_&_Tide_1%_FDR_BA	Casanovo_&_Tide_1%_FDR_Share_of_peptides
2.31	0.537634	1.91	0.087108	1.52	0.0762777
3.2	1.07527	2.1	0.174216	1.84	0.152555
3.34	1.6129	2.13	0.261324	1.89	0.228833
3.78	2.15054	2.15	0.348432	1.93	0.305111
4.82	2.68817	2.17	0.43554	1.97	0.381388
4.85	3.22581	2.24	0.522648	2.1	0.457666
5.89	3.76344	2.25	0.609756	2.14	0.533944
6.04	4.30108	2.29	0.696864	2.15	0.610221
6.21	4.83871	2.3	0.783972	2.23	0.686499
6.3	5.37634	2.31	0.87108	2.24	0.762777
6.72	5.91398	2.39	0.958188	2.25	0.839054
6.73	6.45161	2.41	1.0453	2.28	0.915332
8.86	6.98925	2.46	1.1324	2.29	0.991609
8.96	7.52688	2.49	1.21951	2.53	1.06789
9.39	8.06452	2.49	1.30662	2.53	1.14416
9.65	8.60215	2.51	1.39373	2.54	1.22044
9.81	9.13978	2.54	1.48084	2.59	1.29672
9.88	9.67742	2.55	1.56794	2.62	1.373
10.29	10.2151	2.66	1.65505	2.63	1.44928
10.3	10.7527	2.67	1.74216	2.69	1.52555
11.83	11.2903	2.68	1.82927	2.69	1.60183
11.84	11.828	2.69	1.91638	2.7	1.67811
12.44	12.3656	2.7	2.00348	2.73	1.75439
12.82	12.9032	2.72	2.09059	2.86	1.83066
13.32	13.4409	2.73	2.1777	2.89	1.90694
13.43	13.9785	2.75	2.26481	2.9	1.98322
13.77	14.5161	2.77	2.35192	2.94	2.0595
15	15.0538	2.78	2.43902	2.96	2.13577
16.46	15.5914	2.83	2.52613	3.01	2.21205
16.52	16.129	2.89	2.61324	3.02	2.28833
16.95	16.6667	2.9	2.70035	3.03	2.36461
17.07	17.2043	2.93	2.78746	3.03	2.44088
17.25	17.7419	2.96	2.87456	3.03	2.51716
17.5	18.2796	3.01	2.96167	3.09	2.59344
17.87	18.8172	3.03	3.04878	3.09	2.66972
18.13	19.3548	3.05	3.13589	3.13	2.746
18.4	19.8925	3.08	3.223	3.13	2.82227
18.85	20.4301	3.14	3.3101	3.19	2.89855
18.87	20.9677	3.14	3.39721	3.22	2.97483
19.05	21.5054	3.22	3.48432	3.24	3.05111
20.24	22.043	3.22	3.57143	3.25	3.12738
20.46	22.5806	3.3	3.65854	3.27	3.20366
21.22	23.1183	3.33	3.74564	3.32	3.27994
22.92	23.6559	3.35	3.83275	3.33	3.35622
25.7	24.1935	3.35	3.91986	3.34	3.43249
26.29	24.7312	3.36	4.00697	3.35	3.50877
27.58	25.2688	3.38	4.09408	3.38	3.58505
29.85	25.8065	3.42	4.18118	3.38	3.66133
30	26.3441	3.5	4.26829	3.39	3.7376
31.02	26.8817	3.51	4.3554	3.41	3.81388
33.76	27.4194	3.57	4.44251	3.41	3.89016
34.9	27.957	3.58	4.52962	3.41	3.96644
36.73	28.4946	3.61	4.61672	3.42	4.04272
38.14	29.0323	3.62	4.70383	3.42	4.11899
40.52	29.5699	3.63	4.79094	3.46	4.19527
43.82	30.1075	3.66	4.87805	3.47	4.27155
45.58	30.6452	3.69	4.96516	3.47	4.34783
50.16	31.1828	3.71	5.05226	3.48	4.4241
50.61	31.7204	3.73	5.13937	3.52	4.50038
52.58	32.2581	3.77	5.22648	3.52	4.57666
52.64	32.7957	3.78	5.31359	3.52	4.65294
57.61	33.3333	3.79	5.4007	3.56	4.72921
67.2	33.871	3.82	5.4878	3.6	4.80549
76.31	34.4086	3.83	5.57491	3.6	4.88177
83.72	34.9462	3.85	5.66202	3.6	4.95805
86.6	35.4839	3.89	5.74913	3.61	5.03432
90.06	36.0215	3.92	5.83624	3.61	5.1106
96.78	36.5591	3.92	5.92334	3.62	5.18688
98.4	37.0968	3.99	6.01045	3.63	5.26316
99.3	37.6344	4	6.09756	3.66	5.33944
104.08	38.172	4.02	6.18467	3.67	5.41571
107.45	38.7097	4.03	6.27178	3.69	5.49199
111.17	39.2473	4.03	6.35889	3.71	5.56827
112.29	39.7849	4.04	6.44599	3.72	5.64455
114.95	40.3226	4.05	6.5331	3.74	5.72082
117.49	40.8602	4.06	6.62021	3.75	5.7971
118.61	41.3978	4.08	6.70732	3.75	5.87338
127.44	41.9355	4.09	6.79443	3.78	5.94966
127.44	42.4731	4.12	6.88153	3.8	6.02593
135.42	43.0108	4.13	6.96864	3.81	6.10221
167.87	43.5484	4.13	7.05575	3.82	6.17849
189.68	44.086	4.16	7.14286	3.85	6.25477
213.26	44.6237	4.19	7.22997	3.85	6.33105
217.46	45.1613	4.21	7.31707	3.87	6.40732
224.22	45.6989	4.21	7.40418	3.88	6.4836
230.3	46.2366	4.24	7.49129	3.94	6.55988
315.96	46.7742	4.24	7.5784	3.96	6.63616
324.49	47.3118	4.24	7.66551	4.01	6.71243
355.86	47.8495	4.24	7.75261	4.01	6.78871
422.45	48.3871	4.24	7.83972	4.02	6.86499
433.45	48.9247	4.33	7.92683	4.06	6.94127
454.6	49.4624	4.34	8.01394	4.06	7.01754
457.77	50	4.35	8.10105	4.08	7.09382
545.62	50.5376	4.38	8.18815	4.09	7.1701
583.66	51.0753	4.41	8.27526	4.11	7.24638
597.5	51.6129	4.43	8.36237	4.12	7.32265
662.05	52.1505	4.44	8.44948	4.15	7.39893
666.65	52.6882	4.44	8.53659	4.16	7.47521
672.71	53.2258	4.49	8.62369	4.18	7.55149
725.21	53.7634	4.55	8.7108	4.18	7.62777
812.21	54.3011	4.59	8.79791	4.19	7.70404
857.42	54.8387	4.61	8.88502	4.19	7.78032
948	55.3763	4.62	8.97213	4.2	7.8566
980.59	55.914	4.63	9.05923	4.2	7.93288
1015.83	56.4516	4.66	9.14634	4.2	8.00915
1048.68	56.9892	4.66	9.23345	4.21	8.08543
1127.6	57.5269	4.67	9.32056	4.21	8.16171
1291.51	58.0645	4.68	9.40767	4.22	8.23799
1293.53	58.6022	4.69	9.49477	4.23	8.31426
1357.38	59.1398	4.69	9.58188	4.25	8.39054
1823.33	59.6774	4.71	9.66899	4.27	8.46682
2033.41	60.2151	4.71	9.7561	4.28	8.5431
2056.27	60.7527	4.72	9.84321	4.28	8.61937
2470.17	61.2903	4.72	9.93031	4.3	8.69565
3407.8	61.828	4.76	10.0174	4.33	8.77193
3518.18	62.3656	4.76	10.1045	4.34	8.84821
3798.35	62.9032	4.78	10.1916	4.35	8.92449
3798.35	63.4409	4.84	10.2787	4.37	9.00076
4043.4	63.9785	4.85	10.3659	4.39	9.07704
4089.86	64.5161	4.86	10.453	4.4	9.15332
4855.82	65.0538	4.87	10.5401	4.43	9.2296
4877.56	65.5914	4.88	10.6272	4.43	9.30587
5591.79	66.129	4.89	10.7143	4.58	9.38215
5610.7	66.6667	4.91	10.8014	4.6	9.45843
6123.22	67.2043	4.92	10.8885	4.61	9.53471
6280.09	67.7419	4.93	10.9756	4.64	9.61098
6357.83	68.2796	4.94	11.0627	4.64	9.68726
6435.97	68.8172	4.98	11.1498	4.74	9.76354
6635.58	69.3548	5	11.2369	4.75	9.83982
7348.6	69.8925	5.03	11.324	4.76	9.91609
7861.28	70.4301	5.04	11.4111	4.79	9.99237
7861.28	70.9677	5.09	11.4983	4.79	10.0686
7861.28	71.5054	5.13	11.5854	4.82	10.1449
8000.63	72.043	5.15	11.6725	4.82	10.2212
8002.28	72.5806	5.19	11.7596	4.84	10.2975
8055	73.1183	5.2	11.8467	4.84	10.3738
8173.17	73.6559	5.21	11.9338	4.84	10.45
8173.17	74.1935	5.26	12.0209	4.85	10.5263
8363.18	74.7312	5.3	12.108	4.87	10.6026
8869.34	75.2688	5.31	12.1951	4.87	10.6789
9019.15	75.8065	5.31	12.2822	4.87	10.7551
9973.27	76.3441	5.35	12.3693	4.9	10.8314
10692.5	76.8817	5.39	12.4564	4.9	10.9077
12000.4	77.4194	5.42	12.5436	4.93	10.984
12499.3	77.957	5.42	12.6307	4.93	11.0603
12880.1	78.4946	5.43	12.7178	5	11.1365
13026.8	79.0323	5.43	12.8049	5.01	11.2128
13409.3	79.5699	5.46	12.892	5.02	11.2891
13409.3	80.1075	5.54	12.9791	5.05	11.3654
13409.3	80.6452	5.55	13.0662	5.06	11.4416
13588.2	81.1828	5.55	13.1533	5.08	11.5179
14476.9	81.7204	5.59	13.2404	5.08	11.5942
14897.2	82.2581	5.62	13.3275	5.1	11.6705
15092.5	82.7957	5.68	13.4146	5.12	11.7468
16102.3	83.3333	5.7	13.5017	5.13	11.823
17516.1	83.871	5.75	13.5889	5.13	11.8993
17527.3	84.4086	5.8	13.676	5.13	11.9756
19920.2	84.9462	5.82	13.7631	5.14	12.0519
20026.8	85.4839	5.82	13.8502	5.18	12.1281
20357.1	86.0215	5.87	13.9373	5.2	12.2044
20434.1	86.5591	5.88	14.0244	5.25	12.2807
21599.2	87.0968	5.94	14.1115	5.25	12.357
21835.6	87.6344	5.94	14.1986	5.32	12.4333
21839.2	88.172	5.94	14.2857	5.33	12.5095
21989.2	88.7097	5.96	14.3728	5.4	12.5858
25182.4	89.2473	5.99	14.4599	5.4	12.6621
25669.1	89.7849	6.02	14.547	5.43	12.7384
26319.6	90.3226	6.02	14.6341	5.45	12.8146
27358.2	90.8602	6.03	14.7213	5.45	12.8909
27618.4	91.3978	6.06	14.8084	5.46	12.9672
27618.4	91.9355	6.07	14.8955	5.48	13.0435
27618.4	92.4731	6.09	14.9826	5.49	13.1198
29232.3	93.0108	6.1	15.0697	5.5	13.196
29348	93.5484	6.1	15.1568	5.51	13.2723
30734.7	94.086	6.1	15.2439	5.54	13.3486
32329.3	94.6237	6.11	15.331	5.55	13.4249
32394.8	95.1613	6.12	15.4181	5.55	13.5011
32943.8	95.6989	6.12	15.5052	5.57	13.5774
32954.1	96.2366	6.15	15.5923	5.57	13.6537
34101.8	96.7742	6.18	15.6794	5.58	13.73
34931.9	97.3118	6.25	15.7666	5.6	13.8063
35361.6	97.8495	6.28	15.8537	5.61	13.8825
36373.7	98.3871	6.35	15.9408	5.61	13.9588
36376.1	98.9247	6.41	16.0279	5.62	14.0351
38449.7	99.4624	6.42	16.115	5.62	14.1114
40410.1	100	6.46	16.2021	5.63	14.1876
		6.5	16.2892	5.64	14.2639
		6.51	16.3763	5.64	14.3402
		6.54	16.4634	5.64	14.4165
		6.54	16.5505	5.65	14.4928
		6.54	16.6376	5.65	14.569
		6.55	16.7247	5.69	14.6453
		6.56	16.8118	5.69	14.7216
		6.58	16.899	5.7	14.7979
		6.6	16.9861	5.71	14.8741
		6.61	17.0732	5.74	14.9504
		6.61	17.1603	5.75	15.0267
		6.63	17.2474	5.77	15.103
		6.64	17.3345	5.82	15.1793
		6.68	17.4216	5.83	15.2555
		6.68	17.5087	5.85	15.3318
		6.71	17.5958	5.88	15.4081
		6.74	17.6829	5.88	15.4844
		6.83	17.77	5.93	15.5606
		6.83	17.8571	6	15.6369
		6.84	17.9443	6.01	15.7132
		6.84	18.0314	6.09	15.7895
		6.88	18.1185	6.1	15.8658
		6.94	18.2056	6.15	15.942
		6.97	18.2927	6.16	16.0183
		6.98	18.3798	6.17	16.0946
		7.02	18.4669	6.25	16.1709
		7.03	18.554	6.31	16.2471
		7.08	18.6411	6.34	16.3234
		7.08	18.7282	6.38	16.3997
		7.11	18.8153	6.39	16.476
		7.14	18.9024	6.4	16.5523
		7.18	18.9895	6.41	16.6285
		7.29	19.0767	6.44	16.7048
		7.3	19.1638	6.47	16.7811
		7.3	19.2509	6.51	16.8574
		7.3	19.338	6.55	16.9336
		7.31	19.4251	6.56	17.0099
		7.31	19.5122	6.57	17.0862
		7.33	19.5993	6.58	17.1625
		7.36	19.6864	6.59	17.2387
		7.37	19.7735	6.61	17.315
		7.39	19.8606	6.62	17.3913
		7.4	19.9477	6.64	17.4676
		7.41	20.0348	6.66	17.5439
		7.44	20.122	6.68	17.6201
		7.45	20.2091	6.7	17.6964
		7.47	20.2962	6.76	17.7727
		7.48	20.3833	6.76	17.849
		7.5	20.4704	6.77	17.9252
		7.51	20.5575	6.81	18.0015
		7.54	20.6446	6.81	18.0778
		7.62	20.7317	6.82	18.1541
		7.62	20.8188	6.82	18.2304
		7.64	20.9059	6.83	18.3066
		7.66	20.993	6.88	18.3829
		7.67	21.0801	6.91	18.4592
		7.67	21.1672	6.93	18.5355
		7.7	21.2544	6.94	18.6117
		7.72	21.3415	6.95	18.688
		7.78	21.4286	7.06	18.7643
		7.81	21.5157	7.07	18.8406
		7.82	21.6028	7.11	18.9169
		7.82	21.6899	7.15	18.9931
		7.84	21.777	7.17	19.0694
		7.85	21.8641	7.19	19.1457
		7.95	21.9512	7.28	19.222
		7.98	22.0383	7.33	19.2982
		8	22.1254	7.33	19.3745
		8.07	22.2125	7.35	19.4508
		8.08	22.2997	7.36	19.5271
		8.1	22.3868	7.36	19.6034
		8.12	22.4739	7.4	19.6796
		8.15	22.561	7.44	19.7559
		8.17	22.6481	7.48	19.8322
		8.18	22.7352	7.52	19.9085
		8.22	22.8223	7.52	19.9847
		8.25	22.9094	7.54	20.061
		8.28	22.9965	7.56	20.1373
		8.31	23.0836	7.57	20.2136
		8.33	23.1707	7.62	20.2899
		8.36	23.2578	7.64	20.3661
		8.36	23.3449	7.64	20.4424
		8.41	23.4321	7.64	20.5187
		8.42	23.5192	7.68	20.595
		8.45	23.6063	7.7	20.6712
		8.49	23.6934	7.86	20.7475
		8.5	23.7805	7.93	20.8238
		8.54	23.8676	7.94	20.9001
		8.54	23.9547	7.99	20.9764
		8.58	24.0418	8	21.0526
		8.62	24.1289	8.05	21.1289
		8.64	24.216	8.07	21.2052
		8.77	24.3031	8.08	21.2815
		8.8	24.3902	8.1	21.3577
		8.8	24.4774	8.16	21.434
		8.86	24.5645	8.24	21.5103
		8.87	24.6516	8.25	21.5866
		8.88	24.7387	8.26	21.6629
		8.9	24.8258	8.38	21.7391
		8.9	24.9129	8.44	21.8154
		8.98	25	8.45	21.8917
		9	25.0871	8.45	21.968
		9.1	25.1742	8.45	22.0442
		9.1	25.2613	8.47	22.1205
		9.12	25.3484	8.49	22.1968
		9.12	25.4355	8.51	22.2731
		9.13	25.5226	8.52	22.3494
		9.19	25.6098	8.53	22.4256
		9.19	25.6969	8.54	22.5019
		9.23	25.784	8.55	22.5782
		9.23	25.8711	8.7	22.6545
		9.25	25.9582	8.73	22.7307
		9.29	26.0453	8.74	22.807
		9.31	26.1324	8.75	22.8833
		9.34	26.2195	8.76	22.9596
		9.39	26.3066	8.79	23.0359
		9.4	26.3937	8.8	23.1121
		9.41	26.4808	8.81	23.1884
		9.43	26.5679	8.83	23.2647
		9.48	26.6551	8.85	23.341
		9.55	26.7422	8.9	23.4172
		9.56	26.8293	8.93	23.4935
		9.59	26.9164	8.97	23.5698
		9.66	27.0035	9.09	23.6461
		9.67	27.0906	9.09	23.7223
		9.67	27.1777	9.14	23.7986
		9.69	27.2648	9.19	23.8749
		9.7	27.3519	9.24	23.9512
		9.75	27.439	9.27	24.0275
		9.79	27.5261	9.27	24.1037
		9.79	27.6132	9.3	24.18
		9.82	27.7003	9.3	24.2563
		9.84	27.7875	9.34	24.3326
		9.89	27.8746	9.35	24.4088
		9.97	27.9617	9.35	24.4851
		9.97	28.0488	9.37	24.5614
		10	28.1359	9.39	24.6377
		10.01	28.223	9.4	24.714
		10.03	28.3101	9.45	24.7902
		10.09	28.3972	9.55	24.8665
		10.1	28.4843	9.58	24.9428
		10.17	28.5714	9.62	25.0191
		10.28	28.6585	9.62	25.0953
		10.29	28.7456	9.65	25.1716
		10.3	28.8328	9.68	25.2479
		10.34	28.9199	9.7	25.3242
		10.4	29.007	9.71	25.4005
		10.45	29.0941	9.74	25.4767
		10.49	29.1812	9.81	25.553
		10.54	29.2683	9.82	25.6293
		10.56	29.3554	9.82	25.7056
		10.61	29.4425	9.85	25.7818
		10.61	29.5296	9.89	25.8581
		10.62	29.6167	9.94	25.9344
		10.63	29.7038	9.94	26.0107
		10.65	29.7909	9.97	26.087
		10.71	29.878	9.97	26.1632
		10.71	29.9652	10	26.2395
		10.81	30.0523	10.06	26.3158
		10.83	30.1394	10.15	26.3921
		10.83	30.2265	10.18	26.4683
		10.87	30.3136	10.23	26.5446
		10.89	30.4007	10.26	26.6209
		10.92	30.4878	10.27	26.6972
		10.93	30.5749	10.39	26.7735
		11.03	30.662	10.42	26.8497
		11.05	30.7491	10.49	26.926
		11.09	30.8362	10.53	27.0023
		11.11	30.9233	10.53	27.0786
		11.11	31.0105	10.53	27.1548
		11.22	31.0976	10.57	27.2311
		11.24	31.1847	10.57	27.3074
		11.27	31.2718	10.58	27.3837
		11.46	31.3589	10.58	27.46
		11.47	31.446	10.64	27.5362
		11.5	31.5331	10.65	27.6125
		11.5	31.6202	10.73	27.6888
		11.51	31.7073	10.73	27.7651
		11.54	31.7944	10.8	27.8413
		11.62	31.8815	10.82	27.9176
		11.63	31.9686	10.89	27.9939
		11.65	32.0557	10.95	28.0702
		11.73	32.1429	11	28.1465
		11.77	32.23	11.06	28.2227
		11.79	32.3171	11.11	28.299
		11.8	32.4042	11.12	28.3753
		11.82	32.4913	11.18	28.4516
		11.84	32.5784	11.22	28.5278
		11.97	32.6655	11.23	28.6041
		11.98	32.7526	11.36	28.6804
		12.01	32.8397	11.37	28.7567
		12.03	32.9268	11.38	28.833
		12.11	33.0139	11.4	28.9092
		12.13	33.101	11.47	28.9855
		12.17	33.1882	11.47	29.0618
		12.18	33.2753	11.47	29.1381
		12.34	33.3624	11.51	29.2143
		12.43	33.4495	11.61	29.2906
		12.43	33.5366	11.65	29.3669
		12.44	33.6237	11.66	29.4432
		12.44	33.7108	11.67	29.5195
		12.51	33.7979	11.67	29.5957
		12.51	33.885	11.71	29.672
		12.51	33.9721	11.73	29.7483
		12.59	34.0592	11.86	29.8246
		12.64	34.1463	11.95	29.9008
		12.64	34.2334	11.95	29.9771
		12.7	34.3206	12.01	30.0534
		12.9	34.4077	12.07	30.1297
		12.96	34.4948	12.08	30.2059
		13.15	34.5819	12.11	30.2822
		13.15	34.669	12.14	30.3585
		13.22	34.7561	12.15	30.4348
		13.24	34.8432	12.26	30.5111
		13.24	34.9303	12.27	30.5873
		13.34	35.0174	12.27	30.6636
		13.37	35.1045	12.37	30.7399
		13.47	35.1916	12.37	30.8162
		13.48	35.2787	12.39	30.8924
		13.54	35.3659	12.44	30.9687
		13.58	35.453	12.46	31.045
		13.64	35.5401	12.48	31.1213
		13.64	35.6272	12.5	31.1976
		13.73	35.7143	12.52	31.2738
		13.75	35.8014	12.6	31.3501
		13.76	35.8885	12.71	31.4264
		13.89	35.9756	12.73	31.5027
		13.9	36.0627	12.75	31.5789
		13.91	36.1498	12.75	31.6552
		13.96	36.2369	12.76	31.7315
		13.96	36.324	12.77	31.8078
		14.05	36.4111	12.78	31.8841
		14.17	36.4983	12.81	31.9603
		14.18	36.5854	12.85	32.0366
		14.22	36.6725	12.92	32.1129
		14.24	36.7596	13.01	32.1892
		14.29	36.8467	13.03	32.2654
		14.42	36.9338	13.07	32.3417
		14.42	37.0209	13.12	32.418
		14.43	37.108	13.15	32.4943
		14.82	37.1951	13.19	32.5706
		14.87	37.2822	13.21	32.6468
		14.94	37.3693	13.23	32.7231
		14.97	37.4564	13.23	32.7994
		14.98	37.5436	13.3	32.8757
		14.98	37.6307	13.34	32.9519
		15.06	37.7178	13.37	33.0282
		15.13	37.8049	13.38	33.1045
		15.31	37.892	13.39	33.1808
		15.35	37.9791	13.45	33.2571
		15.41	38.0662	13.45	33.3333
		15.48	38.1533	13.51	33.4096
		15.5	38.2404	13.53	33.4859
		15.59	38.3275	13.58	33.5622
		15.64	38.4146	13.69	33.6384
		15.98	38.5017	13.79	33.7147
		16.02	38.5889	13.82	33.791
		16.13	38.676	13.93	33.8673
		16.19	38.7631	14.07	33.9436
		16.26	38.8502	14.1	34.0198
		16.27	38.9373	14.14	34.0961
		16.46	39.0244	14.15	34.1724
		16.46	39.1115	14.2	34.2487
		16.48	39.1986	14.3	34.3249
		16.5	39.2857	14.42	34.4012
		16.54	39.3728	14.44	34.4775
		16.59	39.4599	14.44	34.5538
		16.6	39.547	14.45	34.6301
		16.64	39.6341	14.46	34.7063
		16.71	39.7213	14.5	34.7826
		16.81	39.8084	14.51	34.8589
		16.92	39.8955	14.58	34.9352
		17	39.9826	14.63	35.0114
		17.02	40.0697	14.64	35.0877
		17.13	40.1568	14.64	35.164
		17.14	40.2439	14.66	35.2403
		17.2	40.331	14.87	35.3166
		17.21	40.4181	14.87	35.3928
		17.3	40.5052	14.96	35.4691
		17.3	40.5923	14.97	35.5454
		17.36	40.6794	14.98	35.6217
		17.38	40.7666	15.05	35.6979
		17.42	40.8537	15.12	35.7742
		17.43	40.9408	15.14	35.8505
		17.52	41.0279	15.19	35.9268
		17.55	41.115	15.22	36.0031
		17.56	41.2021	15.23	36.0793
		17.58	41.2892	15.33	36.1556
		17.65	41.3763	15.36	36.2319
		17.67	41.4634	15.49	36.3082
		17.71	41.5505	15.62	36.3844
		17.75	41.6376	15.69	36.4607
		17.78	41.7247	15.71	36.537
		17.79	41.8118	15.75	36.6133
		17.87	41.899	15.84	36.6895
		17.95	41.9861	15.86	36.7658
		18.07	42.0732	15.97	36.8421
		18.22	42.1603	15.97	36.9184
		18.3	42.2474	16.03	36.9947
		18.45	42.3345	16.07	37.0709
		18.57	42.4216	16.14	37.1472
		18.64	42.5087	16.17	37.2235
		18.64	42.5958	16.23	37.2998
		18.75	42.6829	16.35	37.376
		18.77	42.77	16.35	37.4523
		18.79	42.8571	16.35	37.5286
		18.81	42.9443	16.4	37.6049
		18.88	43.0314	16.53	37.6812
		19.02	43.1185	16.56	37.7574
		19.09	43.2056	16.58	37.8337
		19.16	43.2927	16.62	37.91
		19.23	43.3798	16.65	37.9863
		19.32	43.4669	16.67	38.0625
		19.5	43.554	16.76	38.1388
		19.55	43.6411	16.77	38.2151
		19.56	43.7282	16.8	38.2914
		19.66	43.8153	16.82	38.3677
		19.66	43.9024	16.83	38.4439
		19.79	43.9895	16.89	38.5202
		19.83	44.0767	16.89	38.5965
		19.97	44.1638	16.9	38.6728
		20.06	44.2509	16.91	38.749
		20.14	44.338	16.91	38.8253
		20.17	44.4251	16.94	38.9016
		20.19	44.5122	17.01	38.9779
		20.22	44.5993	17.08	39.0542
		20.38	44.6864	17.35	39.1304
		20.38	44.7735	17.44	39.2067
		20.45	44.8606	17.49	39.283
		20.47	44.9477	17.51	39.3593
		20.58	45.0348	17.64	39.4355
		20.67	45.122	17.64	39.5118
		20.98	45.2091	17.65	39.5881
		21.06	45.2962	17.66	39.6644
		21.11	45.3833	17.66	39.7407
		21.16	45.4704	17.68	39.8169
		21.16	45.5575	17.73	39.8932
		21.32	45.6446	17.73	39.9695
		21.49	45.7317	17.75	40.0458
		21.62	45.8188	17.78	40.122
		21.74	45.9059	17.83	40.1983
		21.94	45.993	17.88	40.2746
		22.12	46.0801	17.88	40.3509
		22.15	46.1672	17.95	40.4272
		22.15	46.2544	18	40.5034
		22.18	46.3415	18.01	40.5797
		22.25	46.4286	18.09	40.656
		22.27	46.5157	18.09	40.7323
		22.3	46.6028	18.12	40.8085
		22.3	46.6899	18.13	40.8848
		22.41	46.777	18.17	40.9611
		22.43	46.8641	18.23	41.0374
		22.46	46.9512	18.33	41.1137
		22.48	47.0383	18.36	41.1899
		22.5	47.1254	18.44	41.2662
		22.53	47.2125	18.52	41.3425
		22.55	47.2997	18.57	41.4188
		22.59	47.3868	18.72	41.495
		22.8	47.4739	18.81	41.5713
		22.84	47.561	18.82	41.6476
		22.84	47.6481	18.82	41.7239
		22.91	47.7352	18.86	41.8002
		22.97	47.8223	18.9	41.8764
		22.98	47.9094	19.04	41.9527
		23.08	47.9965	19.07	42.029
		23.21	48.0836	19.14	42.1053
		23.36	48.1707	19.14	42.1815
		23.43	48.2578	19.24	42.2578
		23.48	48.3449	19.33	42.3341
		23.49	48.4321	19.41	42.4104
		23.49	48.5192	19.53	42.4867
		23.58	48.6063	19.55	42.5629
		23.71	48.6934	19.59	42.6392
		23.72	48.7805	19.67	42.7155
		23.81	48.8676	19.68	42.7918
		23.86	48.9547	19.89	42.868
		23.93	49.0418	20.23	42.9443
		23.95	49.1289	20.25	43.0206
		24.02	49.216	20.32	43.0969
		24.09	49.3031	20.36	43.1732
		24.12	49.3902	20.79	43.2494
		24.42	49.4774	20.96	43.3257
		24.55	49.5645	21	43.402
		24.66	49.6516	21.08	43.4783
		24.91	49.7387	21.43	43.5545
		24.98	49.8258	21.46	43.6308
		25.17	49.9129	21.52	43.7071
		25.21	50	21.61	43.7834
		25.27	50.0871	21.63	43.8596
		25.59	50.1742	21.69	43.9359
		25.67	50.2613	21.89	44.0122
		25.72	50.3484	21.97	44.0885
		25.75	50.4355	21.99	44.1648
		25.81	50.5226	22.01	44.241
		25.83	50.6098	22.04	44.3173
		25.9	50.6969	22.11	44.3936
		25.93	50.784	22.17	44.4699
		26.01	50.8711	22.34	44.5461
		26.02	50.9582	22.47	44.6224
		26.06	51.0453	22.54	44.6987
		26.24	51.1324	22.6	44.775
		26.29	51.2195	22.68	44.8513
		26.37	51.3066	22.79	44.9275
		26.58	51.3937	22.87	45.0038
		26.86	51.4808	22.96	45.0801
		27.21	51.5679	22.97	45.1564
		27.39	51.6551	23.32	45.2326
		27.44	51.7422	23.37	45.3089
		27.45	51.8293	23.39	45.3852
		27.73	51.9164	23.4	45.4615
		27.86	52.0035	23.44	45.5378
		28.02	52.0906	23.47	45.614
		28.17	52.1777	23.48	45.6903
		28.38	52.2648	23.52	45.7666
		28.47	52.3519	23.6	45.8429
		28.48	52.439	23.71	45.9191
		28.5	52.5261	23.78	45.9954
		28.58	52.6132	23.78	46.0717
		28.68	52.7003	23.9	46.148
		28.73	52.7875	23.91	46.2243
		28.81	52.8746	24.21	46.3005
		28.85	52.9617	24.26	46.3768
		28.88	53.0488	24.4	46.4531
		28.98	53.1359	24.41	46.5294
		29.02	53.223	24.52	46.6056
		29.09	53.3101	24.52	46.6819
		29.45	53.3972	24.54	46.7582
		29.46	53.4843	24.62	46.8345
		29.62	53.5714	24.64	46.9108
		29.7	53.6585	24.8	46.987
		30.03	53.7456	24.81	47.0633
		30.03	53.8328	24.99	47.1396
		30.06	53.9199	25.06	47.2159
		30.4	54.007	25.1	47.2921
		30.48	54.0941	25.16	47.3684
		30.59	54.1812	25.16	47.4447
		30.74	54.2683	25.28	47.521
		30.79	54.3554	25.29	47.5973
		31.13	54.4425	25.36	47.6735
		31.15	54.5296	25.44	47.7498
		31.37	54.6167	25.73	47.8261
		31.45	54.7038	25.78	47.9024
		31.61	54.7909	25.88	47.9786
		32.01	54.878	25.96	48.0549
		32.14	54.9652	25.99	48.1312
		32.14	55.0523	26.21	48.2075
		32.15	55.1394	26.32	48.2838
		32.31	55.2265	26.32	48.36
		32.62	55.3136	26.32	48.4363
		32.63	55.4007	26.43	48.5126
		32.7	55.4878	26.45	48.5889
		33.08	55.5749	26.48	48.6651
		33.34	55.662	26.51	48.7414
		33.38	55.7491	26.54	48.8177
		33.44	55.8362	26.57	48.894
		33.6	55.9233	26.63	48.9703
		33.63	56.0105	26.68	49.0465
		33.71	56.0976	26.68	49.1228
		33.86	56.1847	26.84	49.1991
		33.94	56.2718	26.84	49.2754
		34.06	56.3589	26.94	49.3516
		34.34	56.446	26.97	49.4279
		34.81	56.5331	27.12	49.5042
		34.99	56.6202	27.22	49.5805
		35.01	56.7073	27.28	49.6568
		35.04	56.7944	27.31	49.733
		35.15	56.8815	27.34	49.8093
		35.17	56.9686	27.55	49.8856
		35.68	57.0557	28.02	49.9619
		35.72	57.1429	28.11	50.0381
		35.73	57.23	28.14	50.1144
		35.83	57.3171	28.41	50.1907
		35.84	57.4042	28.43	50.267
		35.93	57.4913	28.79	50.3432
		36.15	57.5784	28.82	50.4195
		36.6	57.6655	28.94	50.4958
		36.63	57.7526	29.09	50.5721
		36.9	57.8397	29.33	50.6484
		36.95	57.9268	29.53	50.7246
		37.03	58.0139	30.22	50.8009
		37.05	58.101	30.24	50.8772
		37.17	58.1882	30.29	50.9535
		37.17	58.2753	30.3	51.0297
		37.35	58.3624	31.16	51.106
		37.39	58.4495	31.2	51.1823
		37.47	58.5366	31.24	51.2586
		37.52	58.6237	31.26	51.3349
		37.76	58.7108	31.29	51.4111
		38.2	58.7979	31.32	51.4874
		38.24	58.885	31.36	51.5637
		38.29	58.9721	31.36	51.64
		38.35	59.0592	31.38	51.7162
		38.45	59.1463	31.48	51.7925
		38.57	59.2334	31.5	51.8688
		38.8	59.3206	31.76	51.9451
		39.79	59.4077	31.81	52.0214
		40.08	59.4948	31.88	52.0976
		40.09	59.5819	31.93	52.1739
		40.21	59.669	32.17	52.2502
		40.26	59.7561	32.17	52.3265
		40.31	59.8432	32.18	52.4027
		40.42	59.9303	32.19	52.479
		40.46	60.0174	32.25	52.5553
		40.47	60.1045	32.29	52.6316
		40.76	60.1916	32.53	52.7079
		40.76	60.2787	32.74	52.7841
		40.83	60.3659	32.92	52.8604
		41.95	60.453	32.97	52.9367
		42.41	60.5401	33.06	53.013
		42.54	60.6272	33.56	53.0892
		42.96	60.7143	33.57	53.1655
		43.28	60.8014	33.67	53.2418
		43.4	60.8885	33.77	53.3181
		43.86	60.9756	33.77	53.3944
		44.22	61.0627	33.79	53.4706
		44.28	61.1498	33.83	53.5469
		44.33	61.2369	33.87	53.6232
		44.56	61.324	34.15	53.6995
		44.57	61.4111	34.46	53.7757
		44.6	61.4983	34.52	53.852
		44.63	61.5854	34.58	53.9283
		44.75	61.6725	34.63	54.0046
		44.92	61.7596	34.79	54.0809
		45.41	61.8467	34.95	54.1571
		45.41	61.9338	35.09	54.2334
		45.45	62.0209	35.16	54.3097
		46.09	62.108	35.32	54.386
		46.1	62.1951	35.57	54.4622
		46.27	62.2822	35.77	54.5385
		46.43	62.3693	35.93	54.6148
		46.5	62.4564	36.1	54.6911
		46.56	62.5436	36.14	54.7674
		46.7	62.6307	36.44	54.8436
		46.75	62.7178	36.44	54.9199
		46.9	62.8049	36.58	54.9962
		46.98	62.892	36.6	55.0725
		47.18	62.9791	36.62	55.1487
		47.37	63.0662	36.64	55.225
		47.53	63.1533	36.73	55.3013
		47.81	63.2404	36.74	55.3776
		47.83	63.3275	36.76	55.4539
		47.9	63.4146	36.95	55.5301
		48.46	63.5017	37.02	55.6064
		48.74	63.5889	37.04	55.6827
		49.03	63.676	37.26	55.759
		49.48	63.7631	37.38	55.8352
		49.56	63.8502	37.53	55.9115
		49.66	63.9373	37.66	55.9878
		51.3	64.0244	37.71	56.0641
		51.67	64.1115	38.09	56.1404
		51.69	64.1986	38.12	56.2166
		51.76	64.2857	38.25	56.2929
		51.92	64.3728	38.37	56.3692
		52.1	64.4599	38.49	56.4455
		52.59	64.547	38.5	56.5217
		53.12	64.6341	38.62	56.598
		53.2	64.7213	39.23	56.6743
		53.28	64.8084	39.26	56.7506
		53.32	64.8955	39.33	56.8268
		53.58	64.9826	39.4	56.9031
		53.6	65.0697	39.55	56.9794
		53.8	65.1568	39.61	57.0557
		54.06	65.2439	39.64	57.132
		54.23	65.331	39.77	57.2082
		54.5	65.4181	39.84	57.2845
		54.72	65.5052	40.24	57.3608
		54.93	65.5923	40.4	57.4371
		55.2	65.6794	41.46	57.5133
		55.22	65.7666	41.59	57.5896
		55.56	65.8537	42.11	57.6659
		56.12	65.9408	42.27	57.7422
		56.21	66.0279	42.44	57.8185
		56.94	66.115	42.51	57.8947
		57.62	66.2021	42.67	57.971
		58.07	66.2892	43.08	58.0473
		58.44	66.3763	43.91	58.1236
		58.62	66.4634	44.06	58.1998
		58.83	66.5505	44.09	58.2761
		59.24	66.6376	44.17	58.3524
		59.57	66.7247	44.48	58.4287
		59.58	66.8118	44.91	58.505
		59.74	66.899	45.3	58.5812
		59.85	66.9861	45.46	58.6575
		60.17	67.0732	45.55	58.7338
		60.79	67.1603	45.66	58.8101
		60.84	67.2474	46.07	58.8863
		61.26	67.3345	46.07	58.9626
		61.29	67.4216	46.08	59.0389
		61.66	67.5087	46.15	59.1152
		62.01	67.5958	46.54	59.1915
		62.09	67.6829	46.73	59.2677
		62.21	67.77	46.76	59.344
		62.49	67.8571	46.8	59.4203
		63.37	67.9443	46.85	59.4966
		63.69	68.0314	46.89	59.5728
		63.84	68.1185	46.99	59.6491
		64.23	68.2056	47.25	59.7254
		64.37	68.2927	47.45	59.8017
		64.6	68.3798	47.5	59.878
		65.23	68.4669	47.61	59.9542
		65.68	68.554	47.8	60.0305
		66.33	68.6411	47.83	60.1068
		67.21	68.7282	47.86	60.1831
		67.34	68.8153	47.88	60.2593
		67.35	68.9024	48.22	60.3356
		67.81	68.9895	48.26	60.4119
		67.89	69.0767	48.61	60.4882
		68.26	69.1638	48.86	60.5645
		68.43	69.2509	48.96	60.6407
		68.7	69.338	48.97	60.717
		70.17	69.4251	49.1	60.7933
		71.51	69.5122	49.12	60.8696
		72.48	69.5993	49.31	60.9458
		72.91	69.6864	49.34	61.0221
		73.34	69.7735	49.36	61.0984
		73.8	69.8606	49.49	61.1747
		74.32	69.9477	50.65	61.251
		75.33	70.0348	50.9	61.3272
		75.76	70.122	51.11	61.4035
		76.26	70.2091	51.11	61.4798
		77.42	70.2962	51.23	61.5561
		78.61	70.3833	51.52	61.6323
		78.67	70.4704	51.64	61.7086
		78.76	70.5575	52.01	61.7849
		79.04	70.6446	52.16	61.8612
		79.04	70.7317	52.35	61.9375
		79.64	70.8188	52.83	62.0137
		81.42	70.9059	52.89	62.09
		81.79	70.993	53.14	62.1663
		82.6	71.0801	53.27	62.2426
		83.43	71.1672	53.46	62.3188
		84.59	71.2544	53.54	62.3951
		86.22	71.3415	53.56	62.4714
		87.02	71.4286	53.58	62.5477
		88.02	71.5157	53.59	62.624
		88.05	71.6028	53.6	62.7002
		89.1	71.6899	53.65	62.7765
		89.22	71.777	54.12	62.8528
		89.28	71.8641	54.29	62.9291
		89.85	71.9512	54.41	63.0053
		90.27	72.0383	54.62	63.0816
		90.43	72.1254	55.19	63.1579
		91.99	72.2125	55.25	63.2342
		92.66	72.2997	55.66	63.3105
		92.75	72.3868	55.8	63.3867
		93.42	72.4739	55.95	63.463
		93.64	72.561	56.09	63.5393
		93.81	72.6481	56.57	63.6156
		96.71	72.7352	56.7	63.6918
		96.73	72.8223	56.78	63.7681
		99.51	72.9094	56.84	63.8444
		99.73	72.9965	57.34	63.9207
		100.87	73.0836	57.45	63.9969
		101.7	73.1707	57.78	64.0732
		102.81	73.2578	57.85	64.1495
		103.11	73.3449	57.91	64.2258
		103.58	73.4321	58.11	64.3021
		103.97	73.5192	58.26	64.3783
		104.96	73.6063	58.39	64.4546
		105.56	73.6934	58.58	64.5309
		105.99	73.7805	59.11	64.6072
		106.64	73.8676	59.4	64.6834
		106.97	73.9547	59.61	64.7597
		108.23	74.0418	59.86	64.836
		110.12	74.1289	60.17	64.9123
		111.75	74.216	60.23	64.9886
		112.11	74.3031	60.67	65.0648
		112.38	74.3902	61.03	65.1411
		112.95	74.4774	62.06	65.2174
		113.88	74.5645	62.44	65.2937
		115.63	74.6516	62.82	65.3699
		116.86	74.7387	63	65.4462
		119.31	74.8258	63.02	65.5225
		120.14	74.9129	63.1	65.5988
		120.24	75	63.21	65.6751
		122.43	75.0871	63.26	65.7513
		122.88	75.1742	63.74	65.8276
		123.49	75.2613	63.83	65.9039
		125.15	75.3484	64.53	65.9802
		127.43	75.4355	64.59	66.0564
		127.81	75.5226	64.72	66.1327
		128.55	75.6098	64.75	66.209
		129.24	75.6969	65.12	66.2853
		130.29	75.784	65.3	66.3616
		131.93	75.8711	65.54	66.4378
		132.85	75.9582	65.54	66.5141
		133.09	76.0453	66.45	66.5904
		133.79	76.1324	66.69	66.6667
		135.65	76.2195	66.81	66.7429
		137.8	76.3066	67.43	66.8192
		138.18	76.3937	67.67	66.8955
		139.42	76.4808	67.75	66.9718
		139.42	76.5679	67.86	67.0481
		140.4	76.6551	67.91	67.1243
		141.01	76.7422	68	67.2006
		141.78	76.8293	68.39	67.2769
		143.38	76.9164	68.67	67.3532
		144.34	77.0035	68.79	67.4294
		145.9	77.0906	69.04	67.5057
		147.86	77.1777	69.57	67.582
		148.52	77.2648	70.18	67.6583
		149.5	77.3519	70.88	67.7346
		153.34	77.439	71.63	67.8108
		154.49	77.5261	71.63	67.8871
		156.59	77.6132	72	67.9634
		161.04	77.7003	72.47	68.0397
		162.94	77.7875	72.7	68.1159
		163.43	77.8746	73.29	68.1922
		166.18	77.9617	73.53	68.2685
		168.58	78.0488	74.35	68.3448
		169.01	78.1359	74.59	68.4211
		178.07	78.223	74.67	68.4973
		179.55	78.3101	74.79	68.5736
		181.48	78.3972	75.81	68.6499
		182.92	78.4843	76.16	68.7262
		184.45	78.5714	76.47	68.8024
		188.64	78.6585	76.69	68.8787
		190.31	78.7456	76.89	68.955
		192.34	78.8328	77.51	69.0313
		193.2	78.9199	78.11	69.1076
		194.18	79.007	78.11	69.1838
		195.24	79.0941	78.15	69.2601
		196.96	79.1812	78.29	69.3364
		197.22	79.2683	79.04	69.4127
		200.01	79.3554	79.69	69.4889
		200.18	79.4425	79.88	69.5652
		202.79	79.5296	80.01	69.6415
		204.12	79.6167	81.26	69.7178
		204.65	79.7038	81.69	69.7941
		205.63	79.7909	82.39	69.8703
		206.37	79.878	84.43	69.9466
		210.33	79.9652	84.91	70.0229
		210.61	80.0523	85.32	70.0992
		211.9	80.1394	86.99	70.1754
		212.6	80.2265	87.76	70.2517
		215.54	80.3136	88	70.328
		216.04	80.4007	88.17	70.4043
		221.58	80.4878	89.03	70.4805
		224.42	80.5749	89.99	70.5568
		225.21	80.662	90.45	70.6331
		226.53	80.7491	91.04	70.7094
		226.58	80.8362	91.32	70.7857
		227.94	80.9233	91.87	70.8619
		228.04	81.0105	91.99	70.9382
		230.14	81.0976	92.76	71.0145
		230.92	81.1847	92.77	71.0908
		232.57	81.2718	92.85	71.167
		233.16	81.3589	93.67	71.2433
		238.12	81.446	93.81	71.3196
		240.01	81.5331	93.86	71.3959
		246.42	81.6202	95.11	71.4722
		247.43	81.7073	95.57	71.5484
		253.86	81.7944	95.91	71.6247
		256.29	81.8815	95.97	71.701
		263.41	81.9686	96.47	71.7773
		264.81	82.0557	96.83	71.8535
		266.9	82.1429	97.98	71.9298
		267.3	82.23	98.79	72.0061
		270.87	82.3171	99.06	72.0824
		273.13	82.4042	99.49	72.1587
		274.43	82.4913	101.11	72.2349
		275.78	82.5784	102.36	72.3112
		280.37	82.6655	102.44	72.3875
		285.12	82.7526	103.01	72.4638
		290.22	82.8397	104.06	72.54
		290.29	82.9268	104.95	72.6163
		290.77	83.0139	105.05	72.6926
		293.53	83.101	105.07	72.7689
		295.29	83.1882	105.87	72.8452
		298.19	83.2753	107.55	72.9214
		301.91	83.3624	108.21	72.9977
		310.06	83.4495	108.34	73.074
		311.01	83.5366	108.76	73.1503
		315.32	83.6237	108.88	73.2265
		316.25	83.7108	108.96	73.3028
		318.29	83.7979	109.18	73.3791
		321.88	83.885	110.34	73.4554
		322.84	83.9721	110.49	73.5317
		328.65	84.0592	110.68	73.6079
		331.74	84.1463	111.24	73.6842
		337.68	84.2334	111.71	73.7605
		339.84	84.3206	113.29	73.8368
		345.39	84.4077	115.3	73.913
		352.6	84.4948	115.84	73.9893
		352.84	84.5819	116.09	74.0656
		353.64	84.669	116.99	74.1419
		357.15	84.7561	118.28	74.2182
		376.96	84.8432	118.76	74.2944
		393.86	84.9303	119.23	74.3707
		399.9	85.0174	119.85	74.447
		412.64	85.1045	120.24	74.5233
		417.46	85.1916	120.65	74.5995
		435.69	85.2787	121.43	74.6758
		445.84	85.3659	122.02	74.7521
		449.51	85.453	123.37	74.8284
		452.76	85.5401	123.37	74.9047
		456.23	85.6272	124.08	74.9809
		457.2	85.7143	124.37	75.0572
		459.37	85.8014	126.3	75.1335
		459.56	85.8885	127.03	75.2098
		463.13	85.9756	127.63	75.286
		470.92	86.0627	129.19	75.3623
		472.87	86.1498	129.98	75.4386
		476.25	86.2369	130.44	75.5149
		477.8	86.324	130.97	75.5912
		484.52	86.4111	131.15	75.6674
		490.57	86.4983	131.57	75.7437
		496.84	86.5854	134.13	75.82
		497.88	86.6725	134.45	75.8963
		499.85	86.7596	134.81	75.9725
		507.92	86.8467	135.71	76.0488
		511.84	86.9338	135.76	76.1251
		540.81	87.0209	137.08	76.2014
		550.31	87.108	137.16	76.2777
		550.92	87.1951	138.11	76.3539
		571.3	87.2822	139.84	76.4302
		577.03	87.3693	140.88	76.5065
		621.09	87.4564	141.81	76.5828
		623.78	87.5436	142.82	76.659
		624.79	87.6307	144.28	76.7353
		636.64	87.7178	145.22	76.8116
		639.73	87.8049	145.28	76.8879
		645.13	87.892	146.02	76.9641
		647.45	87.9791	146.81	77.0404
		673.6	88.0662	147.43	77.1167
		687.78	88.1533	148.2	77.193
		701.78	88.2404	150.24	77.2693
		737.64	88.3275	150.73	77.3455
		765.39	88.4146	151.76	77.4218
		768.24	88.5017	152.52	77.4981
		823.9	88.5889	153.54	77.5744
		841.39	88.676	153.62	77.6506
		885.12	88.7631	154.38	77.7269
		914.83	88.8502	156.68	77.8032
		923.42	88.9373	156.85	77.8795
		974.76	89.0244	160.04	77.9558
		980.8	89.1115	162.05	78.032
		992.27	89.1986	168.92	78.1083
		1038.01	89.2857	169.08	78.1846
		1047.81	89.3728	169.51	78.2609
		1056.89	89.4599	169.72	78.3371
		1070.3	89.547	170.8	78.4134
		1072	89.6341	180.41	78.4897
		1087.44	89.7213	181.72	78.566
		1104.51	89.8084	182.97	78.6423
		1119.81	89.8955	183.14	78.7185
		1152.27	89.9826	183.62	78.7948
		1190.76	90.0697	184.64	78.8711
		1202.68	90.1568	186.52	78.9474
		1254.61	90.2439	187.8	79.0236
		1256.82	90.331	188.65	79.0999
		1293.83	90.4181	191.03	79.1762
		1367.13	90.5052	195.3	79.2525
		1401.67	90.5923	198.82	79.3288
		1417.82	90.6794	200	79.405
		1476.04	90.7666	200	79.4813
		1683.67	90.8537	201.66	79.5576
		1742.53	90.9408	201.92	79.6339
		1767.27	91.0279	206.01	79.7101
		1822.66	91.115	208.85	79.7864
		1869.33	91.2021	208.85	79.8627
		1891.81	91.2892	210.64	79.939
		1925.31	91.3763	211.08	80.0153
		1932.44	91.4634	211.28	80.0915
		1946.53	91.5505	214.51	80.1678
		1975.04	91.6376	216.63	80.2441
		2015.28	91.7247	217.7	80.3204
		2033.13	91.8118	221.58	80.3966
		2034.56	91.899	223.41	80.4729
		2145.29	91.9861	225.69	80.5492
		2165.25	92.0732	226.3	80.6255
		2185.61	92.1603	229.68	80.7018
		2194.59	92.2474	232.02	80.778
		2395.68	92.3345	235.56	80.8543
		2979.45	92.4216	236.58	80.9306
		3167.31	92.5087	249.62	81.0069
		3264.7	92.5958	249.78	81.0831
		3339.58	92.6829	254.22	81.1594
		3651.63	92.77	255.5	81.2357
		3694.87	92.8571	257.94	81.312
		3752.32	92.9443	263.51	81.3883
		3852.99	93.0314	267.02	81.4645
		3891.24	93.1185	269.92	81.5408
		4023.19	93.2056	273.51	81.6171
		4176.98	93.2927	274.44	81.6934
		4312.49	93.3798	278.1	81.7696
		4560.9	93.4669	280.27	81.8459
		4653.97	93.554	288.45	81.9222
		4852.51	93.6411	289.12	81.9985
		5179.88	93.7282	292.43	82.0748
		5830.65	93.8153	295.14	82.151
		6679.52	93.9024	296.65	82.2273
		7201.33	93.9895	299.07	82.3036
		7327.56	94.0767	301.91	82.3799
		7988.87	94.1638	302.96	82.4561
		8002.28	94.2509	303.07	82.5324
		8133.12	94.338	305.32	82.6087
		8649.85	94.4251	307.05	82.685
		8719.86	94.5122	309.01	82.7613
		9007.25	94.5993	310.16	82.8375
		10010.7	94.6864	311.95	82.9138
		10180.1	94.7735	322.14	82.9901
		10237.4	94.8606	328.98	83.0664
		10406	94.9477	337.58	83.1426
		12021.9	95.0348	339.62	83.2189
		12153.6	95.122	339.91	83.2952
		12577	95.2091	340.37	83.3715
		13522.6	95.2962	345.03	83.4477
		14578.7	95.3833	347.39	83.524
		15174.5	95.4704	351.01	83.6003
		15307.6	95.5575	359.62	83.6766
		15775.7	95.6446	362.79	83.7529
		16919.3	95.7317	364.65	83.8291
		16995.2	95.8188	367.69	83.9054
		17036.1	95.9059	372.14	83.9817
		17240.7	95.993	382.46	84.058
		17384.1	96.0801	395.18	84.1342
		17918.7	96.1672	395.31	84.2105
		19158.2	96.2544	410.56	84.2868
		20721.5	96.3415	412.47	84.3631
		21855	96.4286	412.47	84.4394
		22366.2	96.5157	414.71	84.5156
		22558.2	96.6028	417.46	84.5919
		22923.1	96.6899	420.19	84.6682
		23167.9	96.777	423.42	84.7445
		23606.5	96.8641	425.46	84.8207
		25150.8	96.9512	425.46	84.897
		25224.7	97.0383	435.01	84.9733
		25469.6	97.1254	441.92	85.0496
		25815.6	97.2125	452.25	85.1259
		25944.9	97.2997	455.3	85.2021
		26643.9	97.3868	456.57	85.2784
		27012.9	97.4739	465.37	85.3547
		27122.4	97.561	468.68	85.431
		27949.7	97.6481	468.68	85.5072
		28107.7	97.7352	468.68	85.5835
		28633.5	97.8223	476.66	85.6598
		28911.5	97.9094	512.74	85.7361
		29347.4	97.9965	519.09	85.8124
		29554.2	98.0836	521.67	85.8886
		29748.6	98.1707	523.16	85.9649
		30734.7	98.2578	531.32	86.0412
		31035.1	98.3449	540.73	86.1175
		31184.2	98.4321	549.77	86.1937
		31207.5	98.5192	549.77	86.27
		31298.5	98.6063	554.23	86.3463
		32480.8	98.6934	579.16	86.4226
		32912.8	98.7805	602.73	86.4989
		36421.7	98.8676	607.99	86.5751
		37237.4	98.9547	632.92	86.6514
		38021.5	99.0418	652.09	86.7277
		38214.1	99.1289	665.89	86.804
		38315.6	99.216	671.2	86.8802
		38706.4	99.3031	682.2	86.9565
		38852.4	99.3902	708.53	87.0328
		39154.2	99.4774	716.17	87.1091
		39441.2	99.5645	761.45	87.1854
		39608.8	99.6516	782.32	87.2616
		39729	99.7387	812.01	87.3379
		40506.8	99.8258	822.04	87.4142
		40975.4	99.9129	823.88	87.4905
		42889.7	100	836.16	87.5667
				839.37	87.643
				918.31	87.7193
				919.62	87.7956
				938.8	87.8719
				981.25	87.9481
				981.25	88.0244
				981.25	88.1007
				981.25	88.177
				982.06	88.2532
				1019.21	88.3295
				1034.76	88.4058
				1060.62	88.4821
				1062.86	88.5584
				1069.64	88.6346
				1069.93	88.7109
				1087.73	88.7872
				1090.02	88.8635
				1097.34	88.9397
				1119.24	89.016
				1145.17	89.0923
				1194.89	89.1686
				1228.21	89.2449
				1238.83	89.3211
				1258.76	89.3974
				1303.09	89.4737
				1410.76	89.55
				1493.2	89.6262
				1584.72	89.7025
				1663.86	89.7788
				1685.78	89.8551
				1832.58	89.9314
				1847.33	90.0076
				1854.04	90.0839
				1945.94	90.1602
				2090.23	90.2365
				2090.23	90.3127
				2238.33	90.389
				2293.12	90.4653
				2294.09	90.5416
				2556.47	90.6178
				2666.51	90.6941
				2752.82	90.7704
				2809.42	90.8467
				2827.56	90.923
				2933.01	90.9992
				2937.55	91.0755
				2945.28	91.1518
				2976.01	91.2281
				3078.45	91.3043
				3320.59	91.3806
				3338.53	91.4569
				3361.77	91.5332
				3391.8	91.6095
				3422.51	91.6857
				3437.17	91.762
				3550.76	91.8383
				3681.62	91.9146
				4099.38	91.9908
				4159.16	92.0671
				4171.96	92.1434
				4299.17	92.2197
				4430.93	92.296
				4577.85	92.3722
				4672.48	92.4485
				5143.86	92.5248
				5372.41	92.6011
				5567.16	92.6773
				5591.79	92.7536
				5608.39	92.8299
				5624.74	92.9062
				5663.21	92.9825
				5826.68	93.0587
				6060.47	93.135
				6060.6	93.2113
				6112.63	93.2876
				6404.22	93.3638
				6483.43	93.4401
				6687.77	93.5164
				6813.76	93.5927
				7123.37	93.669
				7165.73	93.7452
				7167.2	93.8215
				7298.99	93.8978
				7440.77	93.9741
				7826.82	94.0503
				8173.17	94.1266
				8468.9	94.2029
				8717.97	94.2792
				8742.33	94.3555
				8792.61	94.4317
				8833.81	94.508
				8973.98	94.5843
				9044.16	94.6606
				9342.24	94.7368
				9370.28	94.8131
				9894.49	94.8894
				9973.27	94.9657
				9973.27	95.042
				9973.27	95.1182
				10484.7	95.1945
				11418.1	95.2708
				11519.7	95.3471
				11584.7	95.4233
				12008.7	95.4996
				12176.4	95.5759
				12176.4	95.6522
				12278.4	95.7285
				12486.7	95.8047
				12781.9	95.881
				13409.3	95.9573
				13409.3	96.0336
				13442.9	96.1098
				13632.7	96.1861
				14022.2	96.2624
				14436.8	96.3387
				15005.4	96.415
				15427.3	96.4912
				15483.5	96.5675
				15739.9	96.6438
				17194.5	96.7201
				18138.3	96.7963
				18138.7	96.8726
				18582.7	96.9489
				20323.6	97.0252
				20357.1	97.1014
				20357.1	97.1777
				20357.1	97.254
				20445.6	97.3303
				20958.1	97.4066
				21516.2	97.4828
				21839.2	97.5591
				22140.3	97.6354
				22197.7	97.7117
				22277.8	97.7879
				22277.8	97.8642
				22277.8	97.9405
				22685.5	98.0168
				24470.6	98.0931
				24512.5	98.1693
				25150.8	98.2456
				25469.6	98.3219
				25561.2	98.3982
				25632.2	98.4744
				26489	98.5507
				27064.6	98.627
				27064.6	98.7033
				27569.5	98.7796
				28434.4	98.8558
				29736.7	98.9321
				32333.9	99.0084
				33090.2	99.0847
				33594.6	99.1609
				33770.6	99.2372
				34001.6	99.3135
				34236	99.3898
				35179.2	99.4661
				35407.2	99.5423
				36829.1	99.6186
				36868.2	99.6949
				37018.1	99.7712
				37994.4	99.8474
				39860.7	99.9237
				41486.2	100

## Sheet: Fig_3E
Tide_1%_FDR_only_BA	Tide_1%_FDR_only_Share_of_peptides	Casanovo_top-1497_only_BA	Casanovo_top-1497_only_Share_of_peptides	Casanovo_top-1497_&_Tide_1%_FDR_BA	Casanovo_top-1497_&_Tide_1%_FDR_Share_of_peptides
2.31	0.18622	2.29	0.18622	1.49	0.104167
2.53	0.372439	2.3	0.372439	1.84	0.208333
2.63	0.558659	2.46	0.558659	2.14	0.3125
3.12	0.744879	2.51	0.744879	2.15	0.416667
3.2	0.931099	2.68	0.931099	2.24	0.520833
3.25	1.11732	2.7	1.11732	2.25	0.625
3.26	1.30354	2.72	1.30354	2.43	0.729167
3.34	1.48976	2.75	1.48976	2.49	0.833333
3.34	1.67598	2.78	1.67598	2.64	0.9375
3.52	1.8622	2.89	1.8622	2.69	1.04167
3.6	2.04842	2.91	2.04842	2.7	1.14583
3.72	2.23464	2.93	2.23464	2.77	1.25
3.76	2.42086	3.01	2.42086	2.81	1.35417
3.78	2.60708	3.07	2.60708	2.9	1.45833
3.78	2.7933	3.14	2.7933	2.9	1.5625
4.18	2.97952	3.14	2.97952	2.92	1.66667
4.19	3.16574	3.33	3.16574	2.94	1.77083
4.34	3.35196	3.33	3.35196	2.97	1.875
4.48	3.53818	3.35	3.53818	3.03	1.97917
4.61	3.72439	3.38	3.72439	3.04	2.08333
4.64	3.91061	3.41	3.91061	3.08	2.1875
4.74	4.09683	3.49	4.09683	3.09	2.29167
4.82	4.28305	3.5	4.28305	3.09	2.39583
4.82	4.46927	3.51	4.46927	3.14	2.5
4.85	4.65549	3.51	4.65549	3.19	2.60417
4.85	4.84171	3.62	4.84171	3.21	2.70833
4.87	5.02793	3.63	5.02793	3.22	2.8125
4.92	5.21415	3.66	5.21415	3.32	2.91667
5	5.40037	3.69	5.40037	3.34	3.02083
5.34	5.58659	3.73	5.58659	3.35	3.125
5.36	5.77281	3.81	5.77281	3.41	3.22917
5.36	5.95903	3.85	5.95903	3.47	3.33333
5.51	6.14525	3.89	6.14525	3.47	3.4375
5.55	6.33147	3.92	6.33147	3.52	3.54167
5.61	6.51769	3.99	6.51769	3.59	3.64583
5.69	6.70391	4	6.70391	3.6	3.75
5.89	6.89013	4.03	6.89013	3.6	3.85417
5.91	7.07635	4.13	7.07635	3.62	3.95833
5.93	7.26257	4.21	7.26257	3.64	4.0625
5.97	7.44879	4.32	7.44879	3.67	4.16667
6.04	7.63501	4.33	7.63501	3.69	4.27083
6.15	7.82123	4.34	7.82123	3.71	4.375
6.21	8.00745	4.41	8.00745	3.73	4.47917
6.25	8.19367	4.43	8.19367	3.74	4.58333
6.3	8.37989	4.44	8.37989	3.77	4.6875
6.34	8.56611	4.49	8.56611	3.78	4.79167
6.44	8.75233	4.61	8.75233	3.82	4.89583
6.47	8.93855	4.62	8.93855	3.83	5
6.56	9.12477	4.66	9.12477	3.85	5.10417
6.72	9.31099	4.68	9.31099	3.85	5.20833
6.73	9.49721	4.69	9.49721	3.87	5.3125
6.76	9.68343	4.71	9.68343	3.87	5.41667
6.91	9.86965	4.72	9.86965	3.88	5.52083
7.28	10.0559	4.88	10.0559	3.88	5.625
7.34	10.2421	4.92	10.2421	3.97	5.72917
7.35	10.4283	4.93	10.4283	3.98	5.83333
7.5	10.6145	5.04	10.6145	3.99	5.9375
7.64	10.8007	5.13	10.8007	4.05	6.04167
8.08	10.987	5.19	10.987	4.06	6.14583
8.1	11.1732	5.31	11.1732	4.06	6.25
8.35	11.3594	5.35	11.3594	4.08	6.35417
8.51	11.5456	5.39	11.5456	4.12	6.45833
8.55	11.7318	5.42	11.7318	4.12	6.5625
8.61	11.9181	5.45	11.9181	4.14	6.66667
8.74	12.1043	5.58	12.1043	4.19	6.77083
8.75	12.2905	5.62	12.2905	4.2	6.875
8.79	12.4767	5.69	12.4767	4.2	6.97917
8.86	12.6629	5.7	12.6629	4.2	7.08333
8.96	12.8492	5.74	12.8492	4.21	7.1875
9.27	13.0354	5.75	13.0354	4.21	7.29167
9.37	13.2216	5.8	13.2216	4.22	7.39583
9.39	13.4078	5.88	13.4078	4.23	7.5
9.62	13.594	5.94	13.594	4.25	7.60417
9.62	13.7803	5.99	13.7803	4.26	7.70833
9.65	13.9665	6.02	13.9665	4.33	7.8125
9.81	14.1527	6.06	14.1527	4.35	7.91667
9.82	14.3389	6.09	14.3389	4.39	8.02083
9.88	14.5251	6.1	14.5251	4.39	8.125
9.89	14.7114	6.11	14.7114	4.43	8.22917
9.97	14.8976	6.18	14.8976	4.58	8.33333
10.18	15.0838	6.26	15.0838	4.6	8.4375
10.29	15.27	6.54	15.27	4.66	8.54167
10.3	15.4562	6.56	15.4562	4.76	8.64583
10.53	15.6425	6.6	15.6425	4.8	8.75
10.73	15.8287	6.61	15.8287	4.82	8.85417
11.06	16.0149	6.61	16.0149	4.87	8.95833
11.12	16.2011	6.64	16.2011	4.89	9.0625
11.23	16.3873	6.68	16.3873	4.9	9.16667
11.37	16.5736	6.68	16.5736	4.9	9.27083
11.47	16.7598	6.71	16.7598	4.9	9.375
11.62	16.946	6.83	16.946	4.93	9.47917
11.63	17.1322	6.83	17.1322	4.99	9.58333
11.67	17.3184	6.84	17.3184	5	9.6875
11.83	17.5047	6.94	17.5047	5.05	9.79167
11.84	17.6909	6.98	17.6909	5.05	9.89583
11.99	17.8771	7.03	17.8771	5.07	10
12.01	18.0633	7.08	18.0633	5.08	10.1042
12.08	18.2495	7.11	18.2495	5.12	10.2083
12.25	18.4358	7.14	18.4358	5.13	10.3125
12.44	18.622	7.18	18.622	5.13	10.4167
12.44	18.8082	7.29	18.8082	5.14	10.5208
12.48	18.9944	7.31	18.9944	5.16	10.625
12.8	19.1806	7.33	19.1806	5.17	10.7292
12.82	19.3669	7.36	19.3669	5.18	10.8333
12.96	19.5531	7.36	19.5531	5.18	10.9375
13.3	19.7393	7.36	19.7393	5.2	11.0417
13.32	19.9255	7.37	19.9255	5.21	11.1458
13.39	20.1117	7.39	20.1117	5.25	11.25
13.43	20.298	7.41	20.298	5.28	11.3542
13.69	20.4842	7.5	20.4842	5.29	11.4583
13.77	20.6704	7.54	20.6704	5.3	11.5625
13.79	20.8566	7.62	20.8566	5.34	11.6667
13.84	21.0428	7.7	21.0428	5.39	11.7708
14.1	21.2291	7.88	21.2291	5.4	11.875
14.62	21.4153	8.04	21.4153	5.41	11.9792
14.66	21.6015	8.22	21.6015	5.45	12.0833
14.96	21.7877	8.25	21.7877	5.45	12.1875
14.97	21.9739	8.31	21.9739	5.46	12.2917
15	22.1601	8.36	22.1601	5.48	12.3958
15.19	22.3464	8.39	22.3464	5.49	12.5
15.22	22.5326	8.42	22.5326	5.54	12.6042
15.26	22.7188	8.5	22.7188	5.55	12.7083
15.43	22.905	8.58	22.905	5.55	12.8125
15.75	23.0912	8.64	23.0912	5.61	12.9167
16.17	23.2775	8.74	23.2775	5.63	13.0208
16.46	23.4637	8.8	23.4637	5.64	13.125
16.52	23.6499	8.86	23.6499	5.64	13.2292
16.67	23.8361	8.87	23.8361	5.64	13.3333
16.9	24.0223	8.88	24.0223	5.69	13.4375
16.95	24.2086	8.9	24.2086	5.7	13.5417
17.07	24.3948	8.9	24.3948	5.73	13.6458
17.25	24.581	8.94	24.581	5.77	13.75
17.35	24.7672	8.98	24.7672	5.78	13.8542
17.44	24.9534	9.19	24.9534	5.82	13.9583
17.5	25.1397	9.23	25.1397	5.83	14.0625
17.64	25.3259	9.23	25.3259	5.85	14.1667
17.78	25.5121	9.25	25.5121	5.88	14.2708
17.87	25.6983	9.4	25.6983	5.88	14.375
18	25.8845	9.41	25.8845	5.89	14.4792
18.09	26.0708	9.43	26.0708	5.9	14.5833
18.12	26.257	9.67	26.257	5.93	14.6875
18.13	26.4432	9.84	26.4432	5.97	14.7917
18.25	26.6294	9.89	26.6294	6.08	14.8958
18.33	26.8156	9.97	26.8156	6.09	15
18.4	27.0019	10.01	27.0019	6.1	15.1042
18.44	27.1881	10.03	27.1881	6.1	15.2083
18.44	27.3743	10.09	27.3743	6.11	15.3125
18.82	27.5605	10.17	27.5605	6.12	15.4167
18.85	27.7467	10.3	27.7467	6.16	15.5208
18.86	27.933	10.3	27.933	6.23	15.625
18.87	28.1192	10.4	28.1192	6.29	15.7292
18.94	28.3054	10.45	28.3054	6.37	15.8333
19.05	28.4916	10.49	28.4916	6.38	15.9375
19.14	28.6778	10.58	28.6778	6.47	16.0417
19.27	28.8641	10.61	28.8641	6.47	16.1458
19.3	29.0503	10.62	29.0503	6.59	16.25
19.68	29.2365	10.65	29.2365	6.59	16.3542
20.23	29.4227	10.75	29.4227	6.66	16.4583
20.24	29.6089	10.83	29.6089	6.68	16.5625
20.46	29.7952	11.03	29.7952	6.76	16.6667
20.89	29.9814	11.05	29.9814	6.77	16.7708
21.22	30.1676	11.11	30.1676	6.78	16.875
21.52	30.3538	11.27	30.3538	6.81	16.9792
21.97	30.54	11.47	30.54	6.81	17.0833
22.2	30.7263	11.62	30.7263	6.95	17.1875
22.47	30.9125	11.73	30.9125	7	17.2917
22.54	31.0987	11.79	31.0987	7.02	17.3958
22.92	31.2849	11.97	31.2849	7.06	17.5
22.96	31.4711	11.98	31.4711	7.06	17.6042
23.4	31.6574	12.13	31.6574	7.15	17.7083
23.6	31.8436	12.17	31.8436	7.23	17.8125
23.78	32.0298	12.29	32.0298	7.29	17.9167
23.78	32.216	12.34	32.216	7.33	18.0208
24.39	32.4022	12.44	32.4022	7.36	18.125
24.4	32.5885	12.51	32.5885	7.36	18.2292
24.52	32.7747	12.51	32.7747	7.4	18.3333
24.54	32.9609	12.59	32.9609	7.44	18.4375
24.62	33.1471	12.64	33.1471	7.44	18.5417
24.64	33.3333	12.69	33.3333	7.46	18.6458
24.81	33.5196	13.06	33.5196	7.48	18.75
25.1	33.7058	13.22	33.7058	7.5	18.8542
25.16	33.892	13.24	33.892	7.52	18.9583
25.16	34.0782	13.54	34.0782	7.62	19.0625
25.41	34.2644	13.64	34.2644	7.64	19.1667
25.7	34.4507	13.64	34.4507	7.64	19.2708
26.29	34.6369	13.73	34.6369	7.68	19.375
26.32	34.8231	13.9	34.8231	7.68	19.4792
26.54	35.0093	14.09	35.0093	7.7	19.5833
26.68	35.1955	14.17	35.1955	7.85	19.6875
26.84	35.3818	14.18	35.3818	7.86	19.7917
27.55	35.568	14.22	35.568	7.9	19.8958
27.58	35.7542	14.43	35.7542	7.93	20
28.43	35.9404	14.66	35.9404	7.93	20.1042
28.54	36.1266	14.94	36.1266	7.94	20.2083
28.82	36.3128	14.98	36.3128	7.98	20.3125
29.85	36.4991	15.02	36.4991	8.05	20.4167
30	36.6853	15.06	36.6853	8.25	20.5208
30.3	36.8715	15.13	36.8715	8.34	20.625
31.02	37.0577	15.31	37.0577	8.38	20.7292
31.2	37.2439	15.48	37.2439	8.45	20.8333
31.32	37.4302	15.5	37.4302	8.45	20.9375
31.38	37.6164	15.59	37.6164	8.46	21.0417
31.68	37.8026	16.12	37.8026	8.47	21.1458
31.76	37.9888	16.27	37.9888	8.49	21.25
32.05	38.175	16.5	38.175	8.52	21.3542
32.25	38.3613	16.54	38.3613	8.55	21.4583
32.78	38.5475	16.81	38.5475	8.59	21.5625
32.92	38.7337	17	38.7337	8.71	21.6667
33.47	38.9199	17.2	38.9199	8.73	21.7708
33.76	39.1061	17.21	39.1061	8.74	21.875
33.8	39.2924	17.42	39.2924	8.76	21.9792
34.33	39.4786	17.43	39.4786	8.79	22.0833
34.52	39.6648	17.52	39.6648	8.8	22.1875
34.9	39.851	17.56	39.851	8.82	22.2917
35.57	40.0372	17.71	40.0372	8.83	22.3958
36.14	40.2235	18.45	40.2235	8.89	22.5
36.62	40.4097	18.81	40.4097	8.9	22.6042
36.73	40.5959	18.88	40.5959	9	22.7083
36.95	40.7821	18.89	40.7821	9.01	22.8125
37.04	40.9683	19.02	40.9683	9.02	22.9167
37.38	41.1546	19.16	41.1546	9.06	23.0208
38.14	41.3408	19.23	41.3408	9.08	23.125
38.15	41.527	19.55	41.527	9.2	23.2292
39.23	41.7132	19.56	41.7132	9.24	23.3333
40.52	41.8994	19.66	41.8994	9.31	23.4375
41.68	42.0857	19.69	42.0857	9.35	23.5417
42.08	42.2719	19.8	42.2719	9.35	23.6458
42.11	42.4581	20.17	42.4581	9.39	23.75
42.27	42.6443	20.46	42.6443	9.4	23.8542
42.67	42.8305	21.06	42.8305	9.58	23.9583
42.69	43.0168	21.49	43.0168	9.63	24.0625
43.82	43.203	21.62	43.203	9.65	24.1667
44.09	43.3892	22.15	43.3892	9.68	24.2708
44.17	43.5754	22.3	43.5754	9.69	24.375
44.44	43.7616	22.48	43.7616	9.71	24.4792
45.01	43.9479	22.53	43.9479	9.73	24.5833
45.58	44.1341	22.91	44.1341	9.74	24.6875
46.85	44.3203	23.08	44.3203	9.82	24.7917
46.99	44.5065	23.21	44.5065	9.84	24.8958
49.1	44.6927	23.36	44.6927	9.85	25
49.12	44.879	23.49	44.879	9.94	25.1042
49.31	45.0652	23.49	45.0652	10	25.2083
49.49	45.2514	23.58	45.2514	10.2	25.3125
50.16	45.4376	24.02	45.4376	10.26	25.4167
50.61	45.6238	24.42	45.6238	10.26	25.5208
50.65	45.8101	24.55	45.8101	10.33	25.625
52.58	45.9963	24.89	45.9963	10.34	25.7292
52.64	46.1825	24.98	46.1825	10.36	25.8333
53.54	46.3687	25.21	46.3687	10.37	25.9375
53.56	46.5549	25.9	46.5549	10.39	26.0417
54.12	46.7412	26.02	46.7412	10.42	26.1458
54.72	46.9274	26.06	46.9274	10.49	26.25
55.8	47.1136	27.06	47.1136	10.5	26.3542
57.58	47.2998	27.21	47.2998	10.57	26.4583
57.61	47.486	27.39	47.486	10.58	26.5625
57.85	47.6723	27.45	47.6723	10.58	26.6667
58.11	47.8585	27.56	47.8585	10.65	26.7708
59.86	48.0447	27.86	48.0447	10.65	26.875
63.02	48.2309	28.27	48.2309	10.68	26.9792
63.1	48.4171	28.34	48.4171	10.72	27.0833
63.26	48.6034	28.68	48.6034	10.73	27.1875
63.81	48.7896	28.81	48.7896	10.8	27.2917
63.83	48.9758	28.98	48.9758	10.89	27.3958
64.75	49.162	29.09	49.162	10.95	27.5
67.2	49.3482	29.46	49.3482	10.99	27.6042
67.43	49.5345	29.7	49.5345	11.02	27.7083
67.67	49.7207	30.03	49.7207	11.12	27.8125
69.57	49.9069	30.06	49.9069	11.17	27.9167
70.05	50.0931	31.13	50.0931	11.18	28.0208
70.88	50.2793	31.61	50.2793	11.21	28.125
71.63	50.4655	32.01	50.4655	11.26	28.2292
71.63	50.6518	32.31	50.6518	11.26	28.3333
72	50.838	32.7	50.838	11.45	28.4375
72.47	51.0242	32.72	51.0242	11.46	28.5417
74.67	51.2104	33.46	51.2104	11.47	28.6458
74.79	51.3966	33.94	51.3966	11.61	28.75
76.31	51.5829	34.17	51.5829	11.66	28.8542
79.69	51.7691	34.81	51.7691	11.75	28.9583
83.69	51.9553	34.99	51.9553	11.86	29.0625
83.72	52.1415	35.29	52.1415	11.9	29.1667
84.91	52.3277	35.72	52.3277	11.98	29.2708
86.6	52.514	36.6	52.514	12.11	29.375
87.32	52.7002	37.17	52.7002	12.14	29.4792
89.03	52.8864	37.17	52.8864	12.22	29.5833
89.33	53.0726	37.35	53.0726	12.23	29.6875
90.06	53.2588	37.39	53.2588	12.26	29.7917
90.45	53.4451	38.2	53.4451	12.27	29.8958
95.57	53.6313	38.35	53.6313	12.37	30
95.91	53.8175	40.09	53.8175	12.38	30.1042
96.47	54.0037	40.26	54.0037	12.5	30.2083
96.78	54.1899	40.31	54.1899	12.55	30.3125
97.98	54.3762	40.68	54.3762	12.6	30.4167
98.4	54.5624	40.76	54.5624	12.62	30.5208
98.79	54.7486	40.93	54.7486	12.63	30.625
99.27	54.9348	42.68	54.9348	12.71	30.7292
99.3	55.121	44.22	55.121	12.77	30.8333
99.42	55.3073	44.28	55.3073	12.81	30.9375
102.66	55.4935	44.56	55.4935	12.85	31.0417
104.08	55.6797	44.6	55.6797	13	31.1458
106.51	55.8659	45.18	55.8659	13.03	31.25
107.45	56.0521	45.41	56.0521	13.1	31.3542
108.02	56.2384	45.42	56.2384	13.14	31.4583
108.76	56.4246	46.43	56.4246	13.19	31.5625
108.88	56.6108	46.56	56.6108	13.23	31.6667
109.61	56.797	46.98	56.797	13.3	31.7708
110.57	56.9832	47.37	56.9832	13.37	31.875
110.68	57.1695	47.83	57.1695	13.38	31.9792
111.17	57.3557	47.9	57.3557	13.39	32.0833
112.29	57.5419	48.73	57.5419	13.44	32.1875
113.29	57.7281	48.74	57.7281	13.45	32.2917
114.95	57.9143	51.16	57.9143	13.45	32.3958
115.41	58.1006	51.3	58.1006	13.45	32.5
116.09	58.2868	51.69	58.2868	13.5	32.6042
117.49	58.473	52.59	58.473	13.51	32.7083
118.06	58.6592	52.8	58.6592	13.52	32.8125
118.61	58.8454	53.8	58.8454	13.58	32.9167
118.76	59.0317	54.06	59.0317	13.82	33.0208
119.29	59.2179	55.2	59.2179	13.84	33.125
120.24	59.4041	55.86	59.4041	13.89	33.2292
123.54	59.5903	56.94	59.5903	13.93	33.3333
127.44	59.7765	58.44	59.7765	13.95	33.4375
127.44	59.9628	58.91	59.9628	14.12	33.5417
129.82	60.149	59.85	60.149	14.14	33.6458
134.45	60.3352	59.98	60.3352	14.15	33.75
135.42	60.5214	60.84	60.5214	14.18	33.8542
135.76	60.7076	61.26	60.7076	14.18	33.9583
136.77	60.8939	61.66	60.8939	14.2	34.0625
141.38	61.0801	62.01	61.0801	14.21	34.1667
153.4	61.2663	62.21	61.2663	14.27	34.2708
154.38	61.4525	62.47	61.4525	14.44	34.375
161.1	61.6387	64.08	61.6387	14.45	34.4792
167.87	61.825	64.37	61.825	14.45	34.5833
169.08	62.0112	65.68	62.0112	14.5	34.6875
188.08	62.1974	67.21	62.1974	14.63	34.7917
189.68	62.3836	68.26	62.3836	14.64	34.8958
197.49	62.5698	69.79	62.5698	14.79	35
200.6	62.7561	70.17	62.7561	15.09	35.1042
205.05	62.9423	73.8	62.9423	15.14	35.2083
205.29	63.1285	73.91	63.1285	15.15	35.3125
207.09	63.3147	74.32	63.3147	15.19	35.4167
208.85	63.5009	75.33	63.5009	15.2	35.5208
213.26	63.6872	78.61	63.6872	15.23	35.625
216.63	63.8734	78.67	63.8734	15.33	35.7292
217.46	64.0596	79.04	64.0596	15.33	35.8333
224.22	64.2458	81.11	64.2458	15.48	35.9375
226.47	64.432	81.79	64.432	15.49	36.0417
230.3	64.6182	83.43	64.6182	15.49	36.1458
232.02	64.8045	89.1	64.8045	15.62	36.25
235.55	64.9907	89.85	64.9907	15.69	36.3542
236.58	65.1769	89.87	65.1769	15.71	36.4583
239.18	65.3631	90.12	65.3631	15.74	36.5625
249.78	65.5493	90.43	65.5493	15.75	36.6667
254.22	65.7356	91.2	65.7356	15.86	36.7708
257.94	65.9218	91.32	65.9218	15.97	36.875
278.1	66.108	92.92	66.108	16.11	36.9792
280.27	66.2942	93.42	66.2942	16.14	37.0833
296.02	66.4804	93.83	66.4804	16.19	37.1875
310.16	66.6667	101.7	66.6667	16.23	37.2917
315.96	66.8529	102.37	66.8529	16.33	37.3958
322.14	67.0391	103.58	67.0391	16.35	37.5
324.49	67.2253	103.97	67.2253	16.35	37.6042
330.23	67.4115	104.96	67.4115	16.36	37.7083
355.86	67.5978	106.64	67.5978	16.53	37.8125
362.41	67.784	107.64	67.784	16.55	37.9167
364.65	67.9702	108.23	67.9702	16.58	38.0208
393.62	68.1564	111.75	68.1564	16.76	38.125
395.18	68.3426	112.38	68.3426	16.79	38.2292
414.71	68.5289	112.95	68.5289	16.8	38.3333
417.46	68.7151	115.63	68.7151	16.8	38.4375
422.45	68.9013	122.43	68.9013	16.82	38.5417
423.42	69.0875	122.76	69.0875	16.89	38.6458
433.45	69.2737	125.15	69.2737	16.89	38.75
439.74	69.46	126.98	69.46	16.91	38.8542
454.6	69.6462	129.24	69.6462	16.91	38.9583
457.77	69.8324	135.65	69.8324	16.94	39.0625
513.48	70.0186	148.52	70.0186	16.98	39.1667
545.62	70.2048	150.05	70.2048	17.51	39.2708
549.77	70.3911	154.49	70.3911	17.62	39.375
554.23	70.5773	156.59	70.5773	17.64	39.4792
583.66	70.7635	166.18	70.7635	17.68	39.5833
597.5	70.9497	168.58	70.9497	17.73	39.6875
662.05	71.1359	169.99	71.1359	17.73	39.7917
666.65	71.3222	178.86	71.3222	17.76	39.8958
672.71	71.5084	180.36	71.5084	17.86	40
672.71	71.6946	186.1	71.6946	17.88	40.1042
672.71	71.8808	188.64	71.8808	17.88	40.2083
711.08	72.067	194.18	72.067	17.95	40.3125
725.21	72.2533	200.01	72.2533	18.01	40.4167
753.19	72.4395	200.18	72.4395	18.09	40.5208
761.45	72.6257	203.93	72.6257	18.13	40.625
812.21	72.8119	205.63	72.8119	18.17	40.7292
857.42	72.9981	210.61	72.9981	18.27	40.8333
915.83	73.1844	224.38	73.1844	18.36	40.9375
948	73.3706	232.57	73.3706	18.53	41.0417
980.59	73.5568	233.16	73.5568	18.57	41.1458
981.25	73.743	266.9	73.743	18.79	41.25
981.25	73.9292	267.3	73.9292	18.8	41.3542
981.25	74.1155	275.78	74.1155	18.82	41.4583
991.74	74.3017	279.87	74.3017	18.96	41.5625
1015.83	74.4879	285.12	74.4879	18.99	41.6667
1048.68	74.6741	290.29	74.6741	19.07	41.7708
1054.82	74.8603	290.77	74.8603	19.11	41.875
1087.73	75.0466	293.53	75.0466	19.14	41.9792
1112.23	75.2328	295.29	75.2328	19.24	42.0833
1127.6	75.419	311.06	75.419	19.33	42.1875
1258.76	75.6052	315.32	75.6052	19.34	42.2917
1281.85	75.7914	322.8	75.7914	19.51	42.3958
1291.51	75.9777	328.65	75.9777	19.53	42.5
1293.53	76.1639	352.84	76.1639	19.67	42.6042
1357.38	76.3501	399.9	76.3501	20.04	42.7083
1448.73	76.5363	427.48	76.5363	20.23	42.8125
1638.12	76.7225	430.4	76.7225	20.36	42.9167
1823.33	76.9088	435.69	76.9088	20.91	43.0208
1854.04	77.095	445.84	77.095	20.97	43.125
2033.41	77.2812	452.76	77.2812	21.08	43.2292
2056.27	77.4674	456.23	77.4674	21.33	43.3333
2090.23	77.6536	457.2	77.6536	21.43	43.4375
2294.09	77.8399	459.6	77.8399	21.46	43.5417
2375.85	78.0261	459.6	78.0261	21.55	43.6458
2404.04	78.2123	463.13	78.2123	21.61	43.75
2470.17	78.3985	467.04	78.3985	21.69	43.8542
2933.01	78.5847	470.92	78.5847	21.74	43.9583
3320.59	78.7709	472.87	78.7709	22.17	44.0625
3407.8	78.9572	476.25	78.9572	22.38	44.1667
3518.18	79.1434	484.52	79.1434	23.44	44.2708
3798.35	79.3296	490.54	79.3296	23.44	44.375
3798.35	79.5158	496.84	79.5158	23.48	44.4792
4043.4	79.702	497.88	79.702	23.9	44.5833
4089.86	79.8883	507.92	79.8883	23.97	44.6875
4577.85	80.0745	540.81	80.0745	24.05	44.7917
4855.82	80.2607	550.92	80.2607	24.06	44.8958
4877.56	80.4469	571.3	80.4469	24.26	45
5014.77	80.6331	634.95	80.6331	24.27	45.1042
5591.79	80.8194	639.73	80.8194	24.4	45.2083
5591.79	81.0056	687.78	81.0056	24.52	45.3125
5599.6	81.1918	694.38	81.1918	24.52	45.4167
5610.7	81.378	737.64	81.378	24.56	45.5208
5663.21	81.5642	743.7	81.5642	24.67	45.625
6123.22	81.7505	743.7	81.7505	24.8	45.7292
6280.09	81.9367	769.02	81.9367	24.89	45.8333
6357.83	82.1229	783.64	82.1229	24.99	45.9375
6435.97	82.3091	890.04	82.3091	25.19	46.0417
6483.43	82.4953	914.83	82.4953	25.22	46.1458
6635.58	82.6816	936.53	82.6816	25.27	46.25
6801.09	82.8678	974.76	82.8678	25.29	46.3542
6813.76	83.054	982.06	83.054	25.41	46.4583
7254.12	83.2402	1056.89	83.2402	25.44	46.5625
7348.6	83.4264	1072	83.4264	25.61	46.6667
7861.28	83.6127	1085.12	83.6127	25.73	46.7708
7861.28	83.7989	1202.68	83.7989	25.96	46.875
7861.28	83.9851	1254.61	83.9851	25.99	46.9792
7861.28	84.1713	1256.82	84.1713	26.12	47.0833
8000.63	84.3575	1283.35	84.3575	26.13	47.1875
8002.28	84.5438	1354.68	84.5438	26.15	47.2917
8055	84.73	1364.58	84.73	26.16	47.3958
8173.17	84.9162	1434.74	84.9162	26.21	47.5
8173.17	85.1024	1476.04	85.1024	26.26	47.6042
8173.17	85.2886	1505.98	85.2886	26.32	47.7083
8363.18	85.4749	1577.92	85.4749	26.32	47.8125
8869.34	85.6611	1796.89	85.6611	26.36	47.9167
9019.15	85.8473	1822.66	85.8473	26.45	48.0208
9894.49	86.0335	1869.33	86.0335	26.48	48.125
9973.27	86.2197	1907.29	86.2197	26.84	48.2292
9973.27	86.406	1946.53	86.406	26.97	48.3333
10688.8	86.5922	2033.13	86.5922	27	48.4375
10692.5	86.7784	2050.64	86.7784	27.12	48.5417
11418.1	86.9646	2144.91	86.9646	27.22	48.6458
12000.4	87.1508	2194.59	87.1508	27.28	48.75
12278.4	87.3371	2450.47	87.3371	27.31	48.8542
12499.3	87.5233	2604.72	87.5233	27.7	48.9583
12781.9	87.7095	2605.65	87.7095	27.94	49.0625
12880.1	87.8957	3145.04	87.8957	28.02	49.1667
13026.8	88.0819	3162.03	88.0819	28.11	49.2708
13409.3	88.2682	3226.66	88.2682	28.79	49.375
13409.3	88.4544	3782.03	88.4544	28.87	49.4792
13409.3	88.6406	4176.98	88.6406	29.09	49.5833
13409.3	88.8268	4254.52	88.8268	29.53	49.6875
13442.9	89.013	4254.52	89.013	29.99	49.7917
13588.2	89.1993	4476.08	89.1993	30.03	49.8958
13632.7	89.3855	4560.9	89.3855	30.29	50
14476.9	89.5717	4653.97	89.5717	30.68	50.1042
14897.2	89.7579	4996.84	89.7579	30.79	50.2083
15092.5	89.9441	5402.14	89.9441	30.89	50.3125
16102.3	90.1304	7051.9	90.1304	30.91	50.4167
16628.2	90.3166	7327.56	90.3166	30.92	50.5208
17516.1	90.5028	7503.01	90.5028	31.26	50.625
17527.3	90.689	7601.15	90.689	31.29	50.7292
18138.7	90.8752	7633.05	90.8752	31.36	50.8333
18582.7	91.0615	7988.87	91.0615	31.48	50.9375
19920.2	91.2477	8969.12	91.2477	31.5	51.0417
20026.8	91.4339	10019.2	91.4339	31.53	51.1458
20323.6	91.6201	10180.1	91.6201	31.68	51.25
20357.1	91.8063	10340.2	91.8063	31.74	51.3542
20357.1	91.9926	13522.6	91.9926	31.99	51.4583
20357.1	92.1788	13565	92.1788	32.07	51.5625
20434.1	92.365	13778.5	92.365	32.09	51.6667
21516.2	92.5512	14115.9	92.5512	32.09	51.7708
21599.2	92.7374	14170.5	92.7374	32.17	51.875
21835.6	92.9236	14522.8	92.9236	32.17	51.9792
21839.2	93.1099	14578.7	93.1099	32.29	52.0833
21839.2	93.2961	14578.7	93.2961	32.34	52.1875
21989.2	93.4823	14667.2	93.4823	32.74	52.2917
25182.4	93.6685	14667.2	93.6685	32.97	52.3958
25469.6	93.8547	15176	93.8547	32.98	52.5
25632.2	94.041	16510.2	94.041	33.06	52.6042
25669.1	94.2272	16741.4	94.2272	33.3	52.7083
26319.6	94.4134	16741.4	94.4134	33.4	52.8125
26489	94.5996	16995.2	94.5996	33.67	52.9167
27358.2	94.7858	20196.5	94.7858	33.77	53.0208
27618.4	94.9721	20721.5	94.9721	33.79	53.125
27618.4	95.1583	20979.9	95.1583	33.87	53.2292
27618.4	95.3445	23648.6	95.3445	33.99	53.3333
28434.4	95.5307	24129.1	95.5307	34.26	53.4375
29232.3	95.7169	24592.7	95.7169	34.29	53.5417
29348	95.9032	25944.9	95.9032	34.58	53.6458
30734.7	96.0894	27122.4	96.0894	34.63	53.75
32329.3	96.2756	27989.9	96.2756	34.82	53.8542
32333.9	96.4618	28458.7	96.4618	35.09	53.9583
32394.8	96.648	29262.1	96.648	35.16	54.0625
32943.8	96.8343	29837.9	96.8343	35.65	54.1667
32954.1	97.0205	30579.8	97.0205	36.06	54.2708
33594.6	97.2067	30734.7	97.2067	36.17	54.375
34101.8	97.3929	31035.1	97.3929	36.28	54.4792
34236	97.5791	31298.5	97.5791	36.44	54.5833
34931.9	97.7654	31625.6	97.7654	36.44	54.6875
35320.4	97.9516	32434.8	97.9516	36.58	54.7917
35361.6	98.1378	32434.8	98.1378	36.64	54.8958
35407.2	98.324	32458	98.324	36.73	55
36373.7	98.5102	32458	98.5102	36.74	55.1042
36376.1	98.6965	32912.8	98.6965	36.89	55.2083
36800.4	98.8827	38706.4	98.8827	37.02	55.3125
36829.1	99.0689	38852.4	99.0689	37.25	55.4167
37994.4	99.2551	39729	99.2551	37.26	55.5208
38449.7	99.4413	40339.7	99.4413	37.36	55.625
39860.7	99.6276	40975.4	99.6276	37.41	55.7292
40410.1	99.8138	43084.6	99.8138	37.5	55.8333
41486.2	100	44010.8	100	38.09	55.9375
				38.25	56.0417
				38.62	56.1458
				39.26	56.25
				39.33	56.3542
				39.34	56.4583
				39.77	56.5625
				39.84	56.6667
				39.98	56.7708
				40.24	56.875
				40.38	56.9792
				41.35	57.0833
				41.46	57.1875
				42.44	57.2917
				42.48	57.3958
				42.81	57.5
				43.91	57.6042
				44.06	57.7083
				44.19	57.8125
				44.48	57.9167
				44.91	58.0208
				44.94	58.125
				45.3	58.2292
				45.46	58.3333
				45.59	58.4375
				45.72	58.5417
				45.89	58.6458
				46.07	58.75
				46.07	58.8542
				46.73	58.9583
				46.76	59.0625
				46.8	59.1667
				46.85	59.2708
				46.89	59.375
				47.16	59.4792
				47.61	59.5833
				47.83	59.6875
				47.86	59.7917
				48.23	59.8958
				48.26	60
				48.51	60.1042
				48.6	60.2083
				48.86	60.3125
				48.97	60.4167
				49.34	60.5208
				49.36	60.625
				49.47	60.7292
				49.49	60.8333
				50.32	60.9375
				50.9	61.0417
				51.11	61.1458
				51.11	61.25
				51.23	61.3542
				51.52	61.4583
				51.64	61.5625
				51.74	61.6667
				52.16	61.7708
				52.35	61.875
				52.83	61.9792
				53.27	62.0833
				53.46	62.1875
				53.58	62.2917
				53.59	62.3958
				53.6	62.5
				53.65	62.6042
				54.29	62.7083
				54.41	62.8125
				54.62	62.9167
				55.25	63.0208
				55.95	63.125
				56.09	63.2292
				56.16	63.3333
				56.78	63.4375
				57.23	63.5417
				57.34	63.6458
				58.08	63.75
				58.19	63.8542
				58.26	63.9583
				59.11	64.0625
				59.61	64.1667
				59.78	64.2708
				60.14	64.375
				60.23	64.4792
				60.87	64.5833
				61.03	64.6875
				61.53	64.7917
				61.58	64.8958
				62.06	65
				62.17	65.1042
				62.73	65.2083
				62.82	65.3125
				63	65.4167
				63.52	65.5208
				64.46	65.625
				64.53	65.7292
				64.72	65.8333
				64.96	65.9375
				65.54	66.0417
				66.69	66.1458
				67.08	66.25
				67.31	66.3542
				67.49	66.4583
				67.75	66.5625
				67.86	66.6667
				68	66.7708
				68.67	66.875
				68.71	66.9792
				68.79	67.0833
				69.23	67.1875
				69.61	67.2917
				69.87	67.3958
				70.05	67.5
				70.9	67.6042
				72.09	67.7083
				72.67	67.8125
				73.29	67.9167
				73.53	68.0208
				77.23	68.125
				77.71	68.2292
				78.15	68.3333
				78.29	68.4375
				79.88	68.5417
				80	68.6458
				80.01	68.75
				82.27	68.8542
				83.54	68.9583
				83.89	69.0625
				84.81	69.1667
				84.96	69.2708
				85.32	69.375
				86.99	69.4792
				87.76	69.5833
				87.93	69.6875
				88.57	69.7917
				89.99	69.8958
				91.04	70
				91.32	70.1042
				91.58	70.2083
				91.99	70.3125
				92.07	70.4167
				93.81	70.5208
				93.86	70.625
				95.11	70.7292
				95.85	70.8333
				96.83	70.9375
				96.9	71.0417
				98.13	71.1458
				99.06	71.25
				99.49	71.3542
				99.94	71.4583
				100.91	71.5625
				101.28	71.6667
				102.36	71.7708
				102.44	71.875
				102.91	71.9792
				103.01	72.0833
				103.37	72.1875
				103.71	72.2917
				104.06	72.3958
				104.95	72.5
				105.05	72.6042
				106.83	72.7083
				110.34	72.8125
				110.62	72.9167
				111.57	73.0208
				111.71	73.125
				116.99	73.2292
				118.28	73.3333
				119.23	73.4375
				119.33	73.5417
				120.65	73.6458
				122.11	73.75
				123.37	73.8542
				123.37	73.9583
				124.08	74.0625
				124.37	74.1667
				126.13	74.2708
				126.78	74.375
				127.03	74.4792
				127.63	74.5833
				128.78	74.6875
				129.53	74.7917
				129.98	74.8958
				130.35	75
				130.97	75.1042
				131.15	75.2083
				131.57	75.3125
				134.18	75.4167
				137.08	75.5208
				137.16	75.625
				137.38	75.7292
				138.11	75.8333
				138.69	75.9375
				138.72	76.0417
				139.44	76.1458
				139.84	76.25
				140.34	76.3542
				140.88	76.4583
				142.82	76.5625
				144.28	76.6667
				146.02	76.7708
				147.43	76.875
				148.2	76.9792
				151.76	77.0833
				152.52	77.1875
				153.05	77.2917
				153.54	77.3958
				153.62	77.5
				154	77.6042
				154	77.7083
				154.66	77.8125
				156.68	77.9167
				158.97	78.0208
				160.04	78.125
				162.05	78.2292
				162.91	78.3333
				165.54	78.4375
				166.81	78.5417
				167.3	78.6458
				170.42	78.75
				174.13	78.8542
				180.03	78.9583
				180.44	79.0625
				180.83	79.1667
				182.23	79.2708
				183.28	79.375
				183.4	79.4792
				183.62	79.5833
				184.64	79.6875
				184.82	79.7917
				186.01	79.8958
				186.05	80
				187.8	80.1042
				189.54	80.2083
				194.29	80.3125
				206.01	80.4167
				209.21	80.5208
				216.91	80.625
				217.65	80.7292
				217.7	80.8333
				221.11	80.9375
				222.1	81.0417
				222.79	81.1458
				225.69	81.25
				226.3	81.3542
				226.47	81.4583
				229.68	81.5625
				232.29	81.6667
				233.41	81.7708
				235.56	81.875
				239.81	81.9792
				249.62	82.0833
				260.81	82.1875
				263.51	82.2917
				269.92	82.3958
				274.44	82.5
				275.28	82.6042
				281.24	82.7083
				287.93	82.8125
				288.45	82.9167
				289.98	83.0208
				299.07	83.125
				302.96	83.2292
				305.32	83.3333
				309.01	83.4375
				311.95	83.5417
				317.48	83.6458
				326.6	83.75
				328.98	83.8542
				334.01	83.9583
				337.58	84.0625
				339.91	84.1667
				343.44	84.2708
				347.39	84.375
				351.01	84.4792
				359.92	84.5833
				362.79	84.6875
				363.82	84.7917
				382.46	84.8958
				395.31	85
				397.7	85.1042
				399.4	85.2083
				409.95	85.3125
				410.56	85.4167
				412.56	85.5208
				425.46	85.625
				425.46	85.7292
				432.27	85.8333
				435.01	85.9375
				452.25	86.0417
				455.3	86.1458
				456.57	86.25
				469.51	86.3542
				523.16	86.4583
				531.32	86.5625
				547.94	86.6667
				549.77	86.7708
				582.68	86.875
				601.14	86.9792
				602.73	87.0833
				605.01	87.1875
				607.99	87.2917
				632.92	87.3958
				665.89	87.5
				669.17	87.6042
				671.2	87.7083
				672.71	87.8125
				720.5	87.9167
				760.42	88.0208
				812.01	88.125
				822.04	88.2292
				823.88	88.3333
				836.16	88.4375
				839.37	88.5417
				864.6	88.6458
				885.55	88.75
				903.56	88.8542
				919.62	88.9583
				977.55	89.0625
				981.25	89.1667
				982.06	89.2708
				995.14	89.375
				1003.06	89.4792
				1019.21	89.5833
				1069.64	89.6875
				1069.93	89.7917
				1090.02	89.8958
				1104.19	90
				1145.17	90.1042
				1178.3	90.2083
				1194.89	90.3125
				1271.23	90.4167
				1584.72	90.5208
				1685.78	90.625
				1847.33	90.7292
				1945.94	90.8333
				2090.23	90.9375
				2189.23	91.0417
				2238.33	91.1458
				2352.98	91.25
				2356.83	91.3542
				2387.45	91.4583
				2528.33	91.5625
				2556.47	91.6667
				2666.51	91.7708
				2752.82	91.875
				2809.42	91.9792
				2937.55	92.0833
				2945.28	92.1875
				2976.01	92.2917
				3213.81	92.3958
				3362.06	92.5
				3391.8	92.6042
				3681.62	92.7083
				3928.17	92.8125
				4099.38	92.9167
				4171.96	93.0208
				4430.93	93.125
				4672.48	93.2292
				4795.87	93.3333
				4987.66	93.4375
				5267.48	93.5417
				5269.88	93.6458
				5372.41	93.75
				5388.24	93.8542
				5420.35	93.9583
				5550.2	94.0625
				5608.39	94.1667
				5624.74	94.2708
				6060.47	94.375
				6300.31	94.4792
				6747.29	94.5833
				7165.73	94.6875
				7167.2	94.7917
				7298.99	94.8958
				7440.77	95
				8246.81	95.1042
				8468.9	95.2083
				8742.33	95.3125
				8766.12	95.4167
				8792.61	95.5208
				8973.98	95.625
				8990.31	95.7292
				9044.16	95.8333
				9342.24	95.9375
				9973.27	96.0417
				9973.27	96.1458
				10368.2	96.25
				10484.7	96.3542
				11009	96.4583
				11519.7	96.5625
				12008.7	96.6667
				12486.7	96.7708
				13409.3	96.875
				13827.7	96.9792
				13827.7	97.0833
				14897.5	97.1875
				15005.4	97.2917
				15483.5	97.3958
				15739.9	97.5
				16265.2	97.6042
				16292.7	97.7083
				17194.5	97.8125
				18138.3	97.9167
				20357.1	98.0208
				20445.6	98.125
				22197.7	98.2292
				22277.8	98.3333
				22277.8	98.4375
				22277.8	98.5417
				22661.4	98.6458
				24470.6	98.75
				24512.5	98.8542
				25150.8	98.9583
				27064.6	99.0625
				27064.6	99.1667
				27618.4	99.2708
				28010.2	99.375
				29736.7	99.4792
				32682.5	99.5833
				33090.2	99.6875
				33671	99.7917
				33770.6	99.8958
				35179.2	100
