# Supplementary material for: Sequence-to-sequence translation from mass spectra to peptides with a transformer model
Source: Nat Commun. 2024 Jul 30;15:6427. doi: 10.1038/s41467-024-49731-x (PMC11289372; doi:10.1038/s41467-024-49731-x)
Supplement: Supplementary file 4 — Source data [file 41467_2024_49731_MOESM4_ESM.zip › source_data/Figure_S10.xlsx]

## Sheet: Fig_S10A
Casanovo_precision	Casanovo_coverage	Casanovo_bm_precision	Casanovo_bm_coverage	PointNovo_precision	PointNovo_coverage	DeepNovo_precision	DeepNovo_coverage	Novor_precision	Novor_coverage	Casanovo_mz_filter_precision	Casanovo_mz_filter_coverage	Casanovo_bm_mz_filter_precision	Casanovo_bm_mz_filter_coverage
1	1.29774e-06	1	1.29774e-06	1	1.29774e-06	1	1.29774e-06	1	1.29774e-06	0.905565	0.989697	0.866024	0.847888
1	2.72526e-05	1	2.72526e-05	1	2.72526e-05	1	2.72526e-05	0.857143	2.72526e-05
0.97561	5.32075e-05	1	5.32075e-05	1	5.32075e-05	1	5.32075e-05	0.926829	5.32075e-05
0.983607	7.91624e-05	0.983607	7.91624e-05	1	7.91624e-05	1	7.91624e-05	0.95082	7.91624e-05
0.987654	0.000105117	0.987654	0.000105117	1	0.000105117	1	0.000105117	0.950617	0.000105117
0.990099	0.000131072	0.990099	0.000131072	1	0.000131072	1	0.000131072	0.910891	0.000131072
0.991736	0.000157027	0.991736	0.000157027	1	0.000157027	1	0.000157027	0.909091	0.000157027
0.992908	0.000182982	0.971631	0.000182982	1	0.000182982	1	0.000182982	0.914894	0.000182982
0.987578	0.000208937	0.968944	0.000208937	1	0.000208937	1	0.000208937	0.919255	0.000208937
0.98895	0.000234892	0.972376	0.000234892	1	0.000234892	1	0.000234892	0.928177	0.000234892
0.99005	0.000260847	0.970149	0.000260847	1	0.000260847	1	0.000260847	0.935323	0.000260847
0.99095	0.000286801	0.968326	0.000286801	1	0.000286801	1	0.000286801	0.932127	0.000286801
0.991701	0.000312756	0.970954	0.000312756	1	0.000312756	1	0.000312756	0.929461	0.000312756
0.992337	0.000338711	0.97318	0.000338711	1	0.000338711	1	0.000338711	0.931034	0.000338711
0.992883	0.000364666	0.97153	0.000364666	1	0.000364666	1	0.000364666	0.925267	0.000364666
0.993355	0.000390621	0.973422	0.000390621	1	0.000390621	1	0.000390621	0.923588	0.000390621
0.993769	0.000416576	0.975078	0.000416576	1	0.000416576	1	0.000416576	0.928349	0.000416576
0.994135	0.000442531	0.973607	0.000442531	1	0.000442531	0.997067	0.000442531	0.929619	0.000442531
0.99446	0.000468486	0.975069	0.000468486	1	0.000468486	0.99723	0.000468486	0.933518	0.000468486
0.994751	0.00049444	0.976378	0.00049444	1	0.00049444	0.994751	0.00049444	0.937008	0.00049444
0.992519	0.000520395	0.977556	0.000520395	1	0.000520395	0.995012	0.000520395	0.935162	0.000520395
0.992874	0.00054635	0.973872	0.00054635	1	0.00054635	0.995249	0.00054635	0.938242	0.00054635
0.993197	0.000572305	0.975057	0.000572305	1	0.000572305	0.995465	0.000572305	0.938776	0.000572305
0.993492	0.00059826	0.97397	0.00059826	1	0.00059826	0.993492	0.00059826	0.941432	0.00059826
0.993763	0.000624215	0.972973	0.000624215	1	0.000624215	0.993763	0.000624215	0.939709	0.000624215
0.994012	0.00065017	0.972056	0.00065017	1	0.00065017	0.992016	0.00065017	0.942116	0.00065017
0.994242	0.000676125	0.971209	0.000676125	0.998081	0.000676125	0.990403	0.000676125	0.93858	0.000676125
0.992606	0.00070208	0.972274	0.00070208	0.998152	0.00070208	0.990758	0.00070208	0.937153	0.00070208
0.99287	0.000728034	0.973262	0.000728034	0.998217	0.000728034	0.991087	0.000728034	0.939394	0.000728034
0.991394	0.000753989	0.974182	0.000753989	0.998279	0.000753989	0.991394	0.000753989	0.94148	0.000753989
0.991681	0.000779944	0.973378	0.000779944	0.998336	0.000779944	0.991681	0.000779944	0.9401	0.000779944
0.990338	0.000805899	0.972625	0.000805899	0.99839	0.000805899	0.991948	0.000805899	0.942029	0.000805899
0.99064	0.000831854	0.973479	0.000831854	0.99844	0.000831854	0.9922	0.000831854	0.942278	0.000831854
0.990923	0.000857809	0.974281	0.000857809	0.998487	0.000857809	0.990923	0.000857809	0.944024	0.000857809
0.991189	0.000883764	0.975037	0.000883764	0.998532	0.000883764	0.989721	0.000883764	0.942731	0.000883764
0.991441	0.000909719	0.975749	0.000909719	0.997147	0.000909719	0.990014	0.000909719	0.937233	0.000909719
0.991678	0.000935673	0.973648	0.000935673	0.997226	0.000935673	0.990291	0.000935673	0.937587	0.000935673
0.991903	0.000961628	0.974359	0.000961628	0.997301	0.000961628	0.990553	0.000961628	0.935223	0.000961628
0.992116	0.000987583	0.975033	0.000987583	0.997372	0.000987583	0.990802	0.000987583	0.936925	0.000987583
0.991037	0.00101354	0.975672	0.00101354	0.997439	0.00101354	0.991037	0.00101354	0.93854	0.00101354
0.991261	0.00103949	0.97628	0.00103949	0.997503	0.00103949	0.991261	0.00103949	0.940075	0.00103949
0.991474	0.00106545	0.976857	0.00106545	0.997564	0.00106545	0.990256	0.00106545	0.941535	0.00106545
0.991677	0.0010914	0.977408	0.0010914	0.997622	0.0010914	0.990488	0.0010914	0.942925	0.0010914
0.99187	0.00111736	0.977933	0.00111736	0.997677	0.00111736	0.990708	0.00111736	0.943089	0.00111736
0.992054	0.00114331	0.977299	0.00114331	0.99773	0.00114331	0.990919	0.00114331	0.944381	0.00114331
0.992231	0.00116927	0.975583	0.00116927	0.99778	0.00116927	0.991121	0.00116927	0.945616	0.00116927
0.9924	0.00119522	0.976113	0.00119522	0.997828	0.00119522	0.991314	0.00119522	0.944625	0.00119522
0.992561	0.00122118	0.974495	0.00122118	0.997875	0.00122118	0.991498	0.00122118	0.94474	0.00122118
0.992716	0.00124713	0.972945	0.00124713	0.997919	0.00124713	0.991675	0.00124713	0.94589	0.00124713
0.992864	0.00127309	0.973496	0.00127309	0.997961	0.00127309	0.991845	0.00127309	0.944954	0.00127309
0.992008	0.00129904	0.974026	0.00129904	0.998002	0.00129904	0.992008	0.00129904	0.945055	0.00129904
0.992165	0.001325	0.974535	0.001325	0.998041	0.001325	0.991185	0.001325	0.944172	0.001325
0.992315	0.00135095	0.972142	0.00135095	0.998079	0.00135095	0.991354	0.00135095	0.944284	0.00135095
0.99246	0.00137691	0.972667	0.00137691	0.998115	0.00137691	0.991517	0.00137691	0.945335	0.00137691
0.991674	0.00140286	0.973173	0.00140286	0.99815	0.00140286	0.991674	0.00140286	0.946346	0.00140286
0.991826	0.00142882	0.97366	0.00142882	0.998183	0.00142882	0.991826	0.00142882	0.947321	0.00142882
0.991971	0.00145477	0.972346	0.00145477	0.998216	0.00145477	0.991971	0.00145477	0.94826	0.00145477
0.992112	0.00148073	0.972831	0.00148073	0.998247	0.00148073	0.992112	0.00148073	0.948291	0.00148073
0.992248	0.00150668	0.973299	0.00150668	0.998277	0.00150668	0.992248	0.00150668	0.947459	0.00150668
0.992379	0.00153264	0.973751	0.00153264	0.998307	0.00153264	0.992379	0.00153264	0.947502	0.00153264
0.992506	0.00155859	0.973356	0.00155859	0.998335	0.00155859	0.992506	0.00155859	0.945878	0.00155859
0.992629	0.00158455	0.972973	0.00158455	0.998362	0.00158455	0.992629	0.00158455	0.946765	0.00158455
0.992748	0.0016105	0.973409	0.0016105	0.998388	0.0016105	0.991942	0.0016105	0.946011	0.0016105
0.992863	0.00163646	0.97383	0.00163646	0.998414	0.00163646	0.99207	0.00163646	0.946868	0.00163646
0.992974	0.00166241	0.974239	0.00166241	0.998439	0.00166241	0.992194	0.00166241	0.947697	0.00166241
0.993082	0.00168836	0.974635	0.00168836	0.998463	0.00168836	0.992314	0.00168836	0.948501	0.00168836
0.993187	0.00171432	0.975019	0.00171432	0.998486	0.00171432	0.991673	0.00171432	0.949281	0.00171432
0.993289	0.00174027	0.975391	0.00174027	0.998509	0.00174027	0.991797	0.00174027	0.949292	0.00174027
0.993387	0.00176623	0.975753	0.00176623	0.99853	0.00176623	0.991918	0.00176623	0.950037	0.00176623
0.993483	0.00179218	0.974656	0.00179218	0.998552	0.00179218	0.992035	0.00179218	0.950036	0.00179218
0.993576	0.00181814	0.975018	0.00181814	0.998572	0.00181814	0.992148	0.00181814	0.949322	0.00181814
0.993666	0.00184409	0.975369	0.00184409	0.998593	0.00184409	0.992259	0.00184409	0.949331	0.00184409
0.993754	0.00187005	0.975711	0.00187005	0.998612	0.00187005	0.992366	0.00187005	0.950035	0.00187005
0.99384	0.001896	0.976044	0.001896	0.998631	0.001896	0.992471	0.001896	0.94935	0.001896
0.993923	0.00192196	0.976367	0.00192196	0.99865	0.00192196	0.992573	0.00192196	0.948008	0.00192196
0.994004	0.00194791	0.976682	0.00194791	0.998668	0.00194791	0.992005	0.00194791	0.948035	0.00194791
0.994083	0.00197387	0.976989	0.00197387	0.998685	0.00197387	0.99211	0.00197387	0.94806	0.00197387
0.99416	0.00199982	0.977287	0.00199982	0.998702	0.00199982	0.992213	0.00199982	0.947437	0.00199982
0.994234	0.00202578	0.976938	0.00202578	0.998719	0.00202578	0.992313	0.00202578	0.94747	0.00202578
0.994307	0.00205173	0.976597	0.00205173	0.998735	0.00205173	0.99241	0.00205173	0.946869	0.00205173
0.994379	0.00207769	0.976265	0.00207769	0.998751	0.00207769	0.992505	0.00207769	0.945659	0.00207769
0.993831	0.00210364	0.976558	0.00210364	0.998766	0.00210364	0.992597	0.00210364	0.946329	0.00210364
0.993906	0.0021296	0.976843	0.0021296	0.998781	0.0021296	0.992687	0.0021296	0.945765	0.0021296
0.99398	0.00215555	0.977122	0.00215555	0.998796	0.00215555	0.992775	0.00215555	0.945816	0.00215555
0.994051	0.00218151	0.977394	0.00218151	0.99881	0.00218151	0.992267	0.00218151	0.945866	0.00218151
0.994121	0.00220746	0.97766	0.00220746	0.998824	0.00220746	0.992357	0.00220746	0.945326	0.00220746
0.994189	0.00223342	0.97792	0.00223342	0.998838	0.00223342	0.992446	0.00223342	0.9448	0.00223342
0.994256	0.00225937	0.978173	0.00225937	0.998851	0.00225937	0.992533	0.00225937	0.944285	0.00225937
0.994321	0.00228533	0.977853	0.00228533	0.998864	0.00228533	0.992618	0.00228533	0.943782	0.00228533
0.994385	0.00231128	0.976979	0.00231128	0.998316	0.00231128	0.992701	0.00231128	0.943852	0.00231128
0.994448	0.00233724	0.977235	0.00233724	0.998334	0.00233724	0.992782	0.00233724	0.94281	0.00233724
0.994509	0.00236319	0.977485	0.00236319	0.998353	0.00236319	0.992861	0.00236319	0.943438	0.00236319
0.994568	0.00238915	0.977729	0.00238915	0.99837	0.00238915	0.992939	0.00238915	0.944052	0.00238915
0.994627	0.0024151	0.977431	0.0024151	0.998388	0.0024151	0.993015	0.0024151	0.944653	0.0024151
0.994684	0.00244106	0.977671	0.00244106	0.998405	0.00244106	0.993089	0.00244106	0.945242	0.00244106
0.99474	0.00246701	0.977906	0.00246701	0.998422	0.00246701	0.992635	0.00246701	0.945818	0.00246701
0.994794	0.00249297	0.978136	0.00249297	0.998438	0.00249297	0.992192	0.00249297	0.945862	0.00249297
0.994848	0.00251892	0.978362	0.00251892	0.998454	0.00251892	0.992272	0.00251892	0.944874	0.00251892
0.994901	0.00254488	0.978582	0.00254488	0.99847	0.00254488	0.992351	0.00254488	0.944926	0.00254488
0.994447	0.00257083	0.978799	0.00257083	0.998486	0.00257083	0.992428	0.00257083	0.943968	0.00257083
0.994503	0.00259679	0.97901	0.00259679	0.998001	0.00259679	0.992504	0.00259679	0.944028	0.00259679
0.994557	0.00262274	0.979218	0.00262274	0.998021	0.00262274	0.992578	0.00262274	0.944582	0.00262274
0.99461	0.0026487	0.979422	0.0026487	0.99804	0.0026487	0.992651	0.0026487	0.944635	0.0026487
0.994663	0.00267465	0.979622	0.00267465	0.998059	0.00267465	0.992237	0.00267465	0.944202	0.00267465
0.994714	0.00270061	0.979817	0.00270061	0.998078	0.00270061	0.991831	0.00270061	0.942335	0.00270061
0.994764	0.00272656	0.98001	0.00272656	0.998096	0.00272656	0.991433	0.00272656	0.94098	0.00272656
0.994814	0.00275252	0.979727	0.00275252	0.998114	0.00275252	0.991513	0.00275252	0.939651	0.00275252
0.994862	0.00277847	0.979916	0.00277847	0.998132	0.00277847	0.991126	0.00277847	0.939281	0.00277847
0.99491	0.00280442	0.980102	0.00280442	0.998149	0.00280442	0.990745	0.00280442	0.938917	0.00280442
0.994956	0.00283038	0.980284	0.00283038	0.998166	0.00283038	0.99083	0.00283038	0.939477	0.00283038
0.995002	0.00285633	0.980463	0.00285633	0.997728	0.00285633	0.990913	0.00285633	0.939573	0.00285633
0.995047	0.00288229	0.980639	0.00288229	0.997749	0.00288229	0.990995	0.00288229	0.940117	0.00288229
0.995091	0.00290824	0.980812	0.00290824	0.997769	0.00290824	0.991075	0.00290824	0.940651	0.00290824
0.995135	0.0029342	0.980982	0.0029342	0.997789	0.0029342	0.991154	0.0029342	0.941176	0.0029342
0.995178	0.00296015	0.98071	0.00296015	0.997808	0.00296015	0.991232	0.00296015	0.941254	0.00296015
0.995219	0.00298611	0.980878	0.00298611	0.997827	0.00298611	0.991308	0.00298611	0.941764	0.00298611
0.995261	0.00301206	0.981043	0.00301206	0.997415	0.00301206	0.991383	0.00301206	0.942266	0.00301206
0.995301	0.00303802	0.981205	0.00303802	0.997437	0.00303802	0.991457	0.00303802	0.942332	0.00303802
0.995341	0.00306397	0.981364	0.00306397	0.997459	0.00306397	0.991529	0.00306397	0.942821	0.00306397
0.99538	0.00308993	0.98152	0.00308993	0.99748	0.00308993	0.9916	0.00308993	0.942461	0.00308993
0.995419	0.00311588	0.981674	0.00311588	0.997501	0.00311588	0.99167	0.00311588	0.940441	0.00311588
0.995456	0.00314184	0.981826	0.00314184	0.997522	0.00314184	0.991739	0.00314184	0.94052	0.00314184
0.995494	0.00316779	0.981975	0.00316779	0.997542	0.00316779	0.991807	0.00316779	0.938959	0.00316779
0.99553	0.00319375	0.982121	0.00319375	0.997562	0.00319375	0.991873	0.00319375	0.938643	0.00319375
0.995566	0.0032197	0.982265	0.0032197	0.997582	0.0032197	0.991939	0.0032197	0.938734	0.0032197
0.995602	0.00324566	0.982407	0.00324566	0.997601	0.00324566	0.992003	0.00324566	0.938025	0.00324566
0.995637	0.00327161	0.982547	0.00327161	0.99762	0.00327161	0.992067	0.00327161	0.93812	0.00327161
0.995671	0.00329757	0.982684	0.00329757	0.997639	0.00329757	0.992129	0.00329757	0.937033	0.00329757
0.995705	0.00332352	0.982819	0.00332352	0.997657	0.00332352	0.992191	0.00332352	0.936353	0.00332352
0.995738	0.00334948	0.982952	0.00334948	0.997675	0.00334948	0.992251	0.00334948	0.936459	0.00334948
0.995771	0.00337543	0.983083	0.00337543	0.997693	0.00337543	0.991926	0.00337543	0.936563	0.00337543
0.995803	0.00340139	0.983213	0.00340139	0.997711	0.00340139	0.991988	0.00340139	0.936284	0.00340139
0.995835	0.00342734	0.98334	0.00342734	0.997728	0.00342734	0.992048	0.00342734	0.936009	0.00342734
0.995866	0.0034533	0.983465	0.0034533	0.997745	0.0034533	0.992108	0.0034533	0.935738	0.0034533
0.995897	0.00347925	0.983215	0.00347925	0.997762	0.00347925	0.992167	0.00347925	0.935472	0.00347925
0.995557	0.00350521	0.98334	0.00350521	0.997779	0.00350521	0.992225	0.00350521	0.935209	0.00350521
0.995222	0.00353116	0.983462	0.00353116	0.997795	0.00353116	0.992282	0.00353116	0.93495	0.00353116
0.995257	0.00355712	0.983583	0.00355712	0.997811	0.00355712	0.992339	0.00355712	0.933236	0.00355712
0.995292	0.00358307	0.983702	0.00358307	0.997827	0.00358307	0.992394	0.00358307	0.933357	0.00358307
0.995325	0.00360903	0.983819	0.00360903	0.997843	0.00360903	0.992449	0.00360903	0.933837	0.00360903
0.995359	0.00363498	0.983934	0.00363498	0.997858	0.00363498	0.992503	0.00363498	0.933595	0.00363498
0.995392	0.00366094	0.983694	0.00366094	0.997873	0.00366094	0.992556	0.00366094	0.933711	0.00366094
0.995424	0.00368689	0.983809	0.00368689	0.997888	0.00368689	0.992608	0.00368689	0.934178	0.00368689
0.995456	0.00371285	0.983922	0.00371285	0.997903	0.00371285	0.99266	0.00371285	0.934638	0.00371285
0.995488	0.0037388	0.984033	0.0037388	0.997917	0.0037388	0.992364	0.0037388	0.935092	0.0037388
0.995519	0.00376476	0.983799	0.00376476	0.997932	0.00376476	0.992416	0.00376476	0.935195	0.00376476
0.995549	0.00379071	0.98391	0.00379071	0.997946	0.00379071	0.992468	0.00379071	0.935638	0.00379071
0.99558	0.00381667	0.984019	0.00381667	0.99762	0.00381667	0.99252	0.00381667	0.935736	0.00381667
0.99561	0.00384262	0.984127	0.00384262	0.997636	0.00384262	0.99257	0.00384262	0.935495	0.00384262
0.995639	0.00386857	0.983898	0.00386857	0.996981	0.00386857	0.99262	0.00386857	0.934921	0.00386857
0.995668	0.00389453	0.984005	0.00389453	0.997001	0.00389453	0.992669	0.00389453	0.934022	0.00389453
0.995697	0.00392048	0.984111	0.00392048	0.997021	0.00392048	0.992718	0.00392048	0.933797	0.00392048
0.995725	0.00394644	0.984216	0.00394644	0.99704	0.00394644	0.992766	0.00394644	0.934232	0.00394644
0.995753	0.00397239	0.984319	0.00397239	0.99706	0.00397239	0.992813	0.00397239	0.934335	0.00397239
0.995781	0.00399835	0.984096	0.00399835	0.997079	0.00399835	0.992859	0.00399835	0.934112	0.00399835
0.995808	0.0040243	0.984199	0.0040243	0.997098	0.0040243	0.992906	0.0040243	0.933892	0.0040243
0.995835	0.00405026	0.9843	0.00405026	0.997116	0.00405026	0.992951	0.00405026	0.933996	0.00405026
0.995861	0.00407621	0.9844	0.00407621	0.997135	0.00407621	0.992996	0.00407621	0.934416	0.00407621
0.995887	0.00410217	0.984499	0.00410217	0.997153	0.00410217	0.99304	0.00410217	0.934198	0.00410217
0.995913	0.00412812	0.984596	0.00412812	0.997171	0.00412812	0.993084	0.00412812	0.934612	0.00412812
0.995939	0.00415408	0.984692	0.00415408	0.997188	0.00415408	0.993127	0.00415408	0.934708	0.00415408
0.995964	0.00418003	0.984787	0.00418003	0.997206	0.00418003	0.99317	0.00418003	0.934803	0.00418003
0.995989	0.00420599	0.984264	0.00420599	0.997223	0.00420599	0.993212	0.00420599	0.935205	0.00420599
0.996013	0.00423194	0.984361	0.00423194	0.99724	0.00423194	0.993254	0.00423194	0.935603	0.00423194
0.996038	0.0042579	0.984456	0.0042579	0.997257	0.0042579	0.993295	0.0042579	0.935995	0.0042579
0.996062	0.00428385	0.98455	0.00428385	0.997274	0.00428385	0.993335	0.00428385	0.93608	0.00428385
0.995784	0.00430981	0.984643	0.00430981	0.99729	0.00430981	0.993375	0.00430981	0.936465	0.00430981
0.99581	0.00433576	0.984735	0.00433576	0.997306	0.00433576	0.993415	0.00433576	0.936845	0.00433576
0.995835	0.00436172	0.984826	0.00436172	0.997322	0.00436172	0.993454	0.00436172	0.937221	0.00436172
0.995859	0.00438767	0.984916	0.00438767	0.997338	0.00438767	0.993493	0.00438767	0.937592	0.00438767
0.99559	0.00441363	0.98471	0.00441363	0.997354	0.00441363	0.993531	0.00441363	0.937371	0.00441363
0.995615	0.00443958	0.9848	0.00443958	0.997369	0.00443958	0.993569	0.00443958	0.937738	0.00443958
0.995641	0.00446554	0.984888	0.00446554	0.997384	0.00446554	0.993607	0.00446554	0.938099	0.00446554
0.995666	0.00449149	0.984975	0.00449149	0.9974	0.00449149	0.993643	0.00449149	0.938457	0.00449149
0.995691	0.00451745	0.985062	0.00451745	0.997415	0.00451745	0.99368	0.00451745	0.938811	0.00451745
0.995716	0.0045434	0.985147	0.0045434	0.997429	0.0045434	0.993716	0.0045434	0.938875	0.0045434
0.99574	0.00456936	0.985231	0.00456936	0.997444	0.00456936	0.993752	0.00456936	0.938938	0.00456936
0.995764	0.00459531	0.985315	0.00459531	0.997458	0.00459531	0.993787	0.00459531	0.939283	0.00459531
0.995788	0.00462127	0.985117	0.00462127	0.997192	0.00462127	0.993541	0.00462127	0.939624	0.00462127
0.995532	0.00464722	0.9852	0.00464722	0.996649	0.00464722	0.993577	0.00464722	0.939682	0.00464722
0.995557	0.00467318	0.985282	0.00467318	0.996668	0.00467318	0.993613	0.00467318	0.940017	0.00467318
0.995305	0.00469913	0.985087	0.00469913	0.996686	0.00469913	0.993648	0.00469913	0.940348	0.00469913
0.995331	0.00472509	0.985169	0.00472509	0.996704	0.00472509	0.993683	0.00472509	0.940676	0.00472509
0.995356	0.00475104	0.98525	0.00475104	0.996722	0.00475104	0.993718	0.00475104	0.940727	0.00475104
0.995382	0.004777	0.98533	0.004777	0.99674	0.004777	0.99348	0.004777	0.940505	0.004777
0.994866	0.00480295	0.985409	0.00480295	0.996758	0.00480295	0.993515	0.00480295	0.940827	0.00480295
0.994894	0.00482891	0.985219	0.00482891	0.996775	0.00482891	0.99355	0.00482891	0.940607	0.00482891
0.994921	0.00485486	0.985298	0.00485486	0.996792	0.00485486	0.993585	0.00485486	0.940658	0.00485486
0.994948	0.00488082	0.985376	0.00488082	0.996809	0.00488082	0.993619	0.00488082	0.940973	0.00488082
0.994975	0.00490677	0.985454	0.00490677	0.996826	0.00490677	0.993652	0.00490677	0.940756	0.00490677
0.995001	0.00493272	0.98553	0.00493272	0.996843	0.00493272	0.993686	0.00493272	0.940805	0.00493272
0.995027	0.00495868	0.985606	0.00495868	0.996859	0.00495868	0.993719	0.00495868	0.940853	0.00495868
0.995053	0.00498463	0.985681	0.00498463	0.996876	0.00498463	0.993752	0.00498463	0.941161	0.00498463
0.995079	0.00501059	0.985755	0.00501059	0.996892	0.00501059	0.993784	0.00501059	0.941466	0.00501059
0.995104	0.00503654	0.985828	0.00503654	0.996908	0.00503654	0.993816	0.00503654	0.941768	0.00503654
0.995129	0.0050625	0.985645	0.0050625	0.996924	0.0050625	0.993848	0.0050625	0.942066	0.0050625
0.995154	0.00508845	0.985718	0.00508845	0.99694	0.00508845	0.993879	0.00508845	0.941341	0.00508845
0.995179	0.00511441	0.98579	0.00511441	0.996955	0.00511441	0.99391	0.00511441	0.941385	0.00511441
0.995203	0.00514036	0.985862	0.00514036	0.99697	0.00514036	0.993941	0.00514036	0.941429	0.00514036
0.995227	0.00516632	0.985933	0.00516632	0.996986	0.00516632	0.993971	0.00516632	0.941221	0.00516632
0.995251	0.00519227	0.986003	0.00519227	0.997001	0.00519227	0.994001	0.00519227	0.941515	0.00519227
0.995275	0.00521823	0.986073	0.00521823	0.997016	0.00521823	0.994031	0.00521823	0.941806	0.00521823
0.995298	0.00524418	0.986142	0.00524418	0.996783	0.00524418	0.994061	0.00524418	0.942094	0.00524418
0.995321	0.00527014	0.98621	0.00527014	0.996799	0.00527014	0.99409	0.00527014	0.94164	0.00527014
0.995344	0.00529609	0.986033	0.00529609	0.996815	0.00529609	0.994119	0.00529609	0.941681	0.00529609
0.995367	0.00532205	0.985857	0.00532205	0.99683	0.00532205	0.994148	0.00532205	0.941965	0.00532205
0.995389	0.005348	0.985683	0.005348	0.996845	0.005348	0.994176	0.005348	0.942247	0.005348
0.995412	0.00537396	0.985752	0.00537396	0.996861	0.00537396	0.994204	0.00537396	0.942526	0.00537396
0.995434	0.00539991	0.985821	0.00539991	0.996876	0.00539991	0.994232	0.00539991	0.942802	0.00539991
0.995216	0.00542587	0.985889	0.00542587	0.996891	0.00542587	0.99426	0.00542587	0.943076	0.00542587
0.995239	0.00545182	0.985956	0.00545182	0.996905	0.00545182	0.994287	0.00545182	0.943347	0.00545182
0.995262	0.00547778	0.986022	0.00547778	0.99692	0.00547778	0.994314	0.00547778	0.943615	0.00547778
0.994813	0.00550373	0.986088	0.00550373	0.996699	0.00550373	0.994341	0.00550373	0.943645	0.00550373
0.994837	0.00552969	0.986153	0.00552969	0.996714	0.00552969	0.994368	0.00552969	0.943441	0.00552969
0.994861	0.00555564	0.986218	0.00555564	0.99673	0.00555564	0.994394	0.00555564	0.943471	0.00555564
0.994885	0.0055816	0.986282	0.0055816	0.996745	0.0055816	0.99442	0.0055816	0.943269	0.0055816
0.994909	0.00560755	0.986346	0.00560755	0.99676	0.00560755	0.994446	0.00560755	0.9433	0.00560755
0.994932	0.00563351	0.986409	0.00563351	0.996775	0.00563351	0.994471	0.00563351	0.943561	0.00563351
0.994955	0.00565946	0.986471	0.00565946	0.99679	0.00565946	0.994497	0.00565946	0.943591	0.00565946
0.994978	0.00568542	0.986533	0.00568542	0.996804	0.00568542	0.994522	0.00568542	0.94362	0.00568542
0.995001	0.00571137	0.986594	0.00571137	0.996819	0.00571137	0.994547	0.00571137	0.943876	0.00571137
0.995024	0.00573733	0.986655	0.00573733	0.996833	0.00573733	0.994571	0.00573733	0.943904	0.00573733
0.995046	0.00576328	0.986715	0.00576328	0.996848	0.00576328	0.994371	0.00576328	0.944157	0.00576328
0.995068	0.00578924	0.986774	0.00578924	0.996862	0.00578924	0.994396	0.00578924	0.944183	0.00578924
0.99509	0.00581519	0.986833	0.00581519	0.996876	0.00581519	0.994421	0.00581519	0.944209	0.00581519
0.995112	0.00584115	0.986892	0.00584115	0.99689	0.00584115	0.994446	0.00584115	0.944457	0.00584115
0.995134	0.0058671	0.98695	0.0058671	0.996903	0.0058671	0.994249	0.0058671	0.944039	0.0058671
0.995155	0.00589306	0.987007	0.00589306	0.996917	0.00589306	0.994274	0.00589306	0.943845	0.00589306
0.995176	0.00591901	0.987064	0.00591901	0.99693	0.00591901	0.994299	0.00591901	0.943214	0.00591901
0.995198	0.00594497	0.987121	0.00594497	0.996944	0.00594497	0.994324	0.00594497	0.943244	0.00594497
0.995218	0.00597092	0.987177	0.00597092	0.99674	0.00597092	0.994349	0.00597092	0.943273	0.00597092
0.995239	0.00599688	0.987232	0.00599688	0.996754	0.00599688	0.994374	0.00599688	0.943519	0.00599688
0.99526	0.00602283	0.987287	0.00602283	0.996768	0.00602283	0.994398	0.00602283	0.943762	0.00602283
0.99528	0.00604878	0.987342	0.00604878	0.996782	0.00604878	0.994422	0.00604878	0.944003	0.00604878
0.9953	0.00607474	0.987396	0.00607474	0.996796	0.00607474	0.994446	0.00607474	0.944243	0.00607474
0.99532	0.00610069	0.987449	0.00610069	0.996596	0.00610069	0.994469	0.00610069	0.944267	0.00610069
0.99534	0.00612665	0.987291	0.00612665	0.996611	0.00612665	0.994493	0.00612665	0.943868	0.00612665
0.99536	0.0061526	0.987134	0.0061526	0.996625	0.0061526	0.994516	0.0061526	0.944105	0.0061526
0.995169	0.00617856	0.987188	0.00617856	0.996639	0.00617856	0.994539	0.00617856	0.944339	0.00617856
0.995189	0.00620451	0.987241	0.00620451	0.996653	0.00620451	0.994562	0.00620451	0.943736	0.00620451
0.995209	0.00623047	0.987294	0.00623047	0.996667	0.00623047	0.994584	0.00623047	0.943553	0.00623047
0.995229	0.00625642	0.987347	0.00625642	0.996681	0.00625642	0.994607	0.00625642	0.943788	0.00625642
0.995249	0.00628238	0.987399	0.00628238	0.996488	0.00628238	0.994629	0.00628238	0.943813	0.00628238
0.995268	0.00630833	0.987451	0.00630833	0.996503	0.00630833	0.994446	0.00630833	0.944044	0.00630833
0.995288	0.00633429	0.987503	0.00633429	0.996517	0.00633429	0.994468	0.00633429	0.944069	0.00633429
0.995307	0.00636024	0.987554	0.00636024	0.996327	0.00636024	0.994491	0.00636024	0.944297	0.00636024
0.995326	0.0063862	0.987401	0.0063862	0.996342	0.0063862	0.994513	0.0063862	0.944523	0.0063862
0.995345	0.00641215	0.987452	0.00641215	0.996357	0.00641215	0.994536	0.00641215	0.944748	0.00641215
0.995364	0.00643811	0.987503	0.00643811	0.996372	0.00643811	0.994356	0.00643811	0.944971	0.00643811
0.995382	0.00646406	0.987553	0.00646406	0.996386	0.00646406	0.994379	0.00646406	0.944991	0.00646406
0.995401	0.00649002	0.987602	0.00649002	0.996401	0.00649002	0.994201	0.00649002	0.945211	0.00649002
0.995419	0.00651597	0.987652	0.00651597	0.996415	0.00651597	0.994224	0.00651597	0.945429	0.00651597
0.995239	0.00654193	0.987502	0.00654193	0.996033	0.00654193	0.994247	0.00654193	0.945646	0.00654193
0.995258	0.00656788	0.987552	0.00656788	0.996048	0.00656788	0.99427	0.00656788	0.945663	0.00656788
0.995277	0.00659384	0.987601	0.00659384	0.996064	0.00659384	0.994292	0.00659384	0.94568	0.00659384
0.995295	0.00661979	0.987649	0.00661979	0.996079	0.00661979	0.994315	0.00661979	0.945893	0.00661979
0.995313	0.00664575	0.987698	0.00664575	0.996095	0.00664575	0.994337	0.00664575	0.946104	0.00664575
0.995332	0.0066717	0.987746	0.0066717	0.99611	0.0066717	0.994359	0.0066717	0.946314	0.0066717
0.99535	0.00669766	0.987793	0.00669766	0.996125	0.00669766	0.994381	0.00669766	0.946328	0.00669766
0.995368	0.00672361	0.98784	0.00672361	0.995947	0.00672361	0.994403	0.00672361	0.946342	0.00672361
0.995386	0.00674957	0.987887	0.00674957	0.995962	0.00674957	0.994424	0.00674957	0.946549	0.00674957
0.995403	0.00677552	0.987933	0.00677552	0.995978	0.00677552	0.994446	0.00677552	0.946753	0.00677552
0.995421	0.00680148	0.987979	0.00680148	0.995993	0.00680148	0.994467	0.00680148	0.946766	0.00680148
0.995438	0.00682743	0.988025	0.00682743	0.996008	0.00682743	0.994488	0.00682743	0.946778	0.00682743
0.995455	0.00685339	0.987692	0.00685339	0.995834	0.00685339	0.994509	0.00685339	0.946412	0.00685339
0.995473	0.00687934	0.987738	0.00687934	0.99585	0.00687934	0.994529	0.00687934	0.945671	0.00687934
0.99549	0.0069053	0.987784	0.0069053	0.995865	0.0069053	0.99455	0.0069053	0.945499	0.0069053
0.995506	0.00693125	0.98783	0.00693125	0.995881	0.00693125	0.99457	0.00693125	0.945516	0.00693125
0.995523	0.00695721	0.987689	0.00695721	0.995896	0.00695721	0.994591	0.00695721	0.945719	0.00695721
0.99554	0.00698316	0.987735	0.00698316	0.995912	0.00698316	0.994611	0.00698316	0.945735	0.00698316
0.995556	0.00700912	0.98778	0.00700912	0.995927	0.00700912	0.994631	0.00700912	0.945936	0.00700912
0.995573	0.00703507	0.987825	0.00703507	0.995942	0.00703507	0.99465	0.00703507	0.945951	0.00703507
0.995405	0.00706103	0.987686	0.00706103	0.995957	0.00706103	0.99467	0.00706103	0.94615	0.00706103
0.995422	0.00708698	0.987731	0.00708698	0.995971	0.00708698	0.994507	0.00708698	0.946164	0.00708698
0.995439	0.00711293	0.987776	0.00711293	0.995986	0.00711293	0.994527	0.00711293	0.946178	0.00711293
0.995455	0.00713889	0.98782	0.00713889	0.996001	0.00713889	0.994546	0.00713889	0.946192	0.00713889
0.995472	0.00716484	0.987865	0.00716484	0.995834	0.00716484	0.994566	0.00716484	0.946387	0.00716484
0.995488	0.0071908	0.987908	0.0071908	0.995849	0.0071908	0.994586	0.0071908	0.94658	0.0071908
0.995504	0.00721675	0.987952	0.00721675	0.995684	0.00721675	0.994605	0.00721675	0.946592	0.00721675
0.995521	0.00724271	0.987816	0.00724271	0.995521	0.00724271	0.994625	0.00724271	0.946784	0.00724271
0.995537	0.00726866	0.987859	0.00726866	0.995537	0.00726866	0.994644	0.00726866	0.946438	0.00726866
0.995552	0.00729462	0.987903	0.00729462	0.995552	0.00729462	0.994663	0.00729462	0.946629	0.00729462
0.995391	0.00732057	0.987945	0.00732057	0.995568	0.00732057	0.994682	0.00732057	0.946641	0.00732057
0.995407	0.00734653	0.987988	0.00734653	0.995584	0.00734653	0.994701	0.00734653	0.946829	0.00734653
0.995423	0.00737248	0.98803	0.00737248	0.995599	0.00737248	0.994719	0.00737248	0.946664	0.00737248
0.995439	0.00739844	0.988072	0.00739844	0.995615	0.00739844	0.994738	0.00739844	0.946325	0.00739844
0.995455	0.00742439	0.988114	0.00742439	0.99563	0.00742439	0.994756	0.00742439	0.946163	0.00742439
0.995297	0.00745035	0.988155	0.00745035	0.995645	0.00745035	0.9946	0.00745035	0.946002	0.00745035
0.995313	0.0074763	0.988196	0.0074763	0.99566	0.0074763	0.994619	0.0074763	0.94619	0.0074763
0.99533	0.00750226	0.988237	0.00750226	0.995503	0.00750226	0.994638	0.00750226	0.946376	0.00750226
0.995346	0.00752821	0.988278	0.00752821	0.995518	0.00752821	0.994656	0.00752821	0.946389	0.00752821
0.995362	0.00755417	0.988146	0.00755417	0.995533	0.00755417	0.994674	0.00755417	0.946229	0.00755417
0.995378	0.00758012	0.988187	0.00758012	0.995549	0.00758012	0.994693	0.00758012	0.946242	0.00758012
0.995393	0.00760608	0.988227	0.00760608	0.995393	0.00760608	0.994711	0.00760608	0.946084	0.00760608
0.995409	0.00763203	0.988267	0.00763203	0.995239	0.00763203	0.994729	0.00763203	0.946268	0.00763203
0.995425	0.00765799	0.988307	0.00765799	0.995255	0.00765799	0.994747	0.00765799	0.946111	0.00765799
0.99544	0.00768394	0.988347	0.00768394	0.995271	0.00768394	0.994764	0.00768394	0.946124	0.00768394
0.995455	0.0077099	0.988386	0.0077099	0.995287	0.0077099	0.994782	0.0077099	0.946137	0.0077099
0.995471	0.00773585	0.988425	0.00773585	0.995135	0.00773585	0.994632	0.00773585	0.946318	0.00773585
0.995486	0.00776181	0.988463	0.00776181	0.995151	0.00776181	0.99465	0.00776181	0.946497	0.00776181
0.995501	0.00778776	0.988335	0.00778776	0.995167	0.00778776	0.994668	0.00778776	0.946676	0.00778776
0.995516	0.00781372	0.988374	0.00781372	0.995184	0.00781372	0.994685	0.00781372	0.946354	0.00781372
0.995531	0.00783967	0.988413	0.00783967	0.995199	0.00783967	0.994703	0.00783967	0.946532	0.00783967
0.995545	0.00786563	0.988451	0.00786563	0.995215	0.00786563	0.99472	0.00786563	0.946708	0.00786563
0.99556	0.00789158	0.988489	0.00789158	0.995231	0.00789158	0.994738	0.00789158	0.946719	0.00789158
0.995574	0.00791754	0.988526	0.00791754	0.995083	0.00791754	0.994755	0.00791754	0.946894	0.00791754
0.995589	0.00794349	0.988564	0.00794349	0.994935	0.00794349	0.994772	0.00794349	0.947067	0.00794349
0.995603	0.00796945	0.988601	0.00796945	0.994952	0.00796945	0.994789	0.00796945	0.94724	0.00796945
0.995618	0.0079954	0.988638	0.0079954	0.994968	0.0079954	0.994806	0.0079954	0.947249	0.0079954
0.995632	0.00802136	0.988513	0.00802136	0.994823	0.00802136	0.994823	0.00802136	0.947258	0.00802136
0.995646	0.00804731	0.98855	0.00804731	0.994678	0.00804731	0.99484	0.00804731	0.947428	0.00804731
0.99566	0.00807327	0.988587	0.00807327	0.994695	0.00807327	0.994856	0.00807327	0.947597	0.00807327
0.995674	0.00809922	0.988624	0.00809922	0.994712	0.00809922	0.994873	0.00809922	0.947765	0.00809922
0.995688	0.00812518	0.98866	0.00812518	0.994729	0.00812518	0.994889	0.00812518	0.947932	0.00812518
0.995701	0.00815113	0.988696	0.00815113	0.994746	0.00815113	0.994905	0.00815113	0.947938	0.00815113
0.995715	0.00817708	0.988573	0.00817708	0.994763	0.00817708	0.994921	0.00817708	0.948103	0.00817708
0.995729	0.00820304	0.988609	0.00820304	0.994779	0.00820304	0.994938	0.00820304	0.948109	0.00820304
0.995742	0.00822899	0.988645	0.00822899	0.994796	0.00822899	0.994796	0.00822899	0.948115	0.00822899
0.995755	0.00825495	0.988681	0.00825495	0.994812	0.00825495	0.994812	0.00825495	0.948279	0.00825495
0.995769	0.0082809	0.988717	0.0082809	0.994828	0.0082809	0.994828	0.0082809	0.947814	0.0082809
0.995782	0.00830686	0.988752	0.00830686	0.994845	0.00830686	0.994845	0.00830686	0.947821	0.00830686
0.995795	0.00833281	0.988787	0.00833281	0.994861	0.00833281	0.994861	0.00833281	0.947827	0.00833281
0.995808	0.00835877	0.988822	0.00835877	0.994877	0.00835877	0.994877	0.00835877	0.947989	0.00835877
0.995821	0.00838472	0.988856	0.00838472	0.994892	0.00838472	0.994892	0.00838472	0.947841	0.00838472
0.995834	0.00841068	0.988891	0.00841068	0.994908	0.00841068	0.994908	0.00841068	0.948002	0.00841068
0.995847	0.00843663	0.988925	0.00843663	0.994924	0.00843663	0.994924	0.00843663	0.9477	0.00843663
0.99586	0.00846259	0.988959	0.00846259	0.994786	0.00846259	0.994939	0.00846259	0.947861	0.00846259
0.995872	0.00848854	0.988993	0.00848854	0.994802	0.00848854	0.994955	0.00848854	0.947867	0.00848854
0.995885	0.0085145	0.989026	0.0085145	0.994818	0.0085145	0.99497	0.0085145	0.948026	0.0085145
0.995897	0.00854045	0.989059	0.00854045	0.994834	0.00854045	0.994986	0.00854045	0.948184	0.00854045
0.99591	0.00856641	0.989093	0.00856641	0.994849	0.00856641	0.994849	0.00856641	0.948038	0.00856641
0.995922	0.00859236	0.989126	0.00859236	0.994865	0.00859236	0.994865	0.00859236	0.948044	0.00859236
0.995934	0.00861832	0.989158	0.00861832	0.99488	0.00861832	0.99488	0.00861832	0.94805	0.00861832
0.995947	0.00864427	0.989191	0.00864427	0.994896	0.00864427	0.994896	0.00864427	0.947906	0.00864427
0.995809	0.00867023	0.989223	0.00867023	0.994911	0.00867023	0.994911	0.00867023	0.948062	0.00867023
0.995822	0.00869618	0.989255	0.00869618	0.994926	0.00869618	0.994926	0.00869618	0.948217	0.00869618
0.995834	0.00872214	0.989287	0.00872214	0.994941	0.00872214	0.994941	0.00872214	0.948371	0.00872214
0.995846	0.00874809	0.989319	0.00874809	0.994956	0.00874809	0.994956	0.00874809	0.948227	0.00874809
0.995859	0.00877405	0.989351	0.00877405	0.994971	0.00877405	0.994971	0.00877405	0.947937	0.00877405
0.995871	0.0088	0.989235	0.0088	0.994986	0.0088	0.994986	0.0088	0.94809	0.0088
0.995883	0.00882596	0.989266	0.00882596	0.995001	0.00882596	0.995001	0.00882596	0.947949	0.00882596
0.995895	0.00885191	0.989005	0.00885191	0.995015	0.00885191	0.995015	0.00885191	0.947955	0.00885191
0.995907	0.00887787	0.989037	0.00887787	0.99503	0.00887787	0.99503	0.00887787	0.947961	0.00887787
0.995919	0.00890382	0.989069	0.00890382	0.995044	0.00890382	0.995044	0.00890382	0.948113	0.00890382
0.995931	0.00892978	0.9891	0.00892978	0.995059	0.00892978	0.995059	0.00892978	0.948263	0.00892978
0.995943	0.00895573	0.989132	0.00895573	0.995073	0.00895573	0.994928	0.00895573	0.948413	0.00895573
0.995954	0.00898169	0.989163	0.00898169	0.995087	0.00898169	0.994943	0.00898169	0.948562	0.00898169
0.995966	0.00900764	0.989195	0.00900764	0.995102	0.00900764	0.994957	0.00900764	0.948134	0.00900764
0.995834	0.0090336	0.989226	0.0090336	0.995116	0.0090336	0.994972	0.0090336	0.94814	0.0090336
0.995846	0.00905955	0.989257	0.00905955	0.99513	0.00905955	0.994986	0.00905955	0.948288	0.00905955
0.995858	0.00908551	0.989144	0.00908551	0.995144	0.00908551	0.995001	0.00908551	0.94815	0.00908551
0.99587	0.00911146	0.989175	0.00911146	0.995157	0.00911146	0.995015	0.00911146	0.948156	0.00911146
0.995881	0.00913742	0.989064	0.00913742	0.995171	0.00913742	0.994887	0.00913742	0.948161	0.00913742
0.995893	0.00916337	0.989095	0.00916337	0.995185	0.00916337	0.99476	0.00916337	0.948308	0.00916337
0.995905	0.00918933	0.989126	0.00918933	0.995198	0.00918933	0.994775	0.00918933	0.948312	0.00918933
0.995916	0.00921528	0.989156	0.00921528	0.995212	0.00921528	0.994789	0.00921528	0.948458	0.00921528
0.995928	0.00924124	0.989187	0.00924124	0.995225	0.00924124	0.994804	0.00924124	0.948603	0.00924124
0.995939	0.00926719	0.989217	0.00926719	0.995239	0.00926719	0.994819	0.00926719	0.948467	0.00926719
0.99595	0.00929314	0.989247	0.00929314	0.995252	0.00929314	0.994833	0.00929314	0.948471	0.00929314
0.995962	0.0093191	0.989277	0.0093191	0.995265	0.0093191	0.994848	0.0093191	0.948614	0.0093191
0.995973	0.00934505	0.989307	0.00934505	0.995278	0.00934505	0.994862	0.00934505	0.948618	0.00934505
0.995984	0.00937101	0.989337	0.00937101	0.995292	0.00937101	0.994876	0.00937101	0.948622	0.00937101
0.995995	0.00939696	0.989366	0.00939696	0.995305	0.00939696	0.994752	0.00939696	0.948488	0.00939696
0.996006	0.00942292	0.989395	0.00942292	0.995317	0.00942292	0.994767	0.00942292	0.948079	0.00942292
0.996017	0.00944887	0.989425	0.00944887	0.99533	0.00944887	0.994781	0.00944887	0.948221	0.00944887
0.996028	0.00947483	0.989453	0.00947483	0.995343	0.00947483	0.994795	0.00947483	0.947952	0.00947483
0.996039	0.00950078	0.989482	0.00950078	0.995356	0.00950078	0.994809	0.00950078	0.947958	0.00950078
0.99605	0.00952674	0.989511	0.00952674	0.995368	0.00952674	0.994824	0.00952674	0.9481	0.00952674
0.995924	0.00955269	0.989539	0.00955269	0.995381	0.00955269	0.994838	0.00955269	0.948105	0.00955269
0.995936	0.00957865	0.989568	0.00957865	0.995394	0.00957865	0.994852	0.00957865	0.948245	0.00957865
0.995946	0.0096046	0.989596	0.0096046	0.995406	0.0096046	0.994866	0.0096046	0.948385	0.0096046
0.995957	0.00963056	0.989489	0.00963056	0.995418	0.00963056	0.994745	0.00963056	0.948255	0.00963056
0.995968	0.00965651	0.989383	0.00965651	0.995431	0.00965651	0.994624	0.00965651	0.94826	0.00965651
0.995979	0.00968247	0.989412	0.00968247	0.995443	0.00968247	0.994639	0.00968247	0.94813	0.00968247
0.99599	0.00970842	0.98944	0.00970842	0.995455	0.00970842	0.994519	0.00970842	0.948269	0.00970842
0.996001	0.00973438	0.989468	0.00973438	0.995467	0.00973438	0.994534	0.00973438	0.948407	0.00973438
0.996011	0.00976033	0.989496	0.00976033	0.995479	0.00976033	0.994549	0.00976033	0.948145	0.00976033
0.996022	0.00978629	0.989524	0.00978629	0.995491	0.00978629	0.994563	0.00978629	0.94815	0.00978629
0.9959	0.00981224	0.989552	0.00981224	0.995503	0.00981224	0.994445	0.00981224	0.948155	0.00981224
0.995911	0.0098382	0.989447	0.0098382	0.995515	0.0098382	0.99446	0.0098382	0.94816	0.0098382
0.995922	0.00986415	0.989475	0.00986415	0.995527	0.00986415	0.994474	0.00986415	0.94777	0.00986415
0.995932	0.00989011	0.989503	0.00989011	0.995539	0.00989011	0.994489	0.00989011	0.947907	0.00989011
0.995943	0.00991606	0.98953	0.00991606	0.99555	0.00991606	0.994503	0.00991606	0.948043	0.00991606
0.995954	0.00994202	0.989427	0.00994202	0.995562	0.00994202	0.994518	0.00994202	0.948049	0.00994202
0.995964	0.00996797	0.989454	0.00996797	0.995573	0.00996797	0.994532	0.00996797	0.948054	0.00996797
0.995975	0.00999393	0.989482	0.00999393	0.995585	0.00999393	0.994546	0.00999393	0.948189	0.00999393
0.995985	0.0100199	0.989509	0.0100199	0.995596	0.0100199	0.99456	0.0100199	0.948193	0.0100199
0.995995	0.0100458	0.989536	0.0100458	0.995608	0.0100458	0.994574	0.0100458	0.948198	0.0100458
0.996006	0.0100718	0.989563	0.0100718	0.995619	0.0100718	0.994588	0.0100718	0.948203	0.0100718
0.996016	0.0100977	0.98959	0.0100977	0.99563	0.0100977	0.994602	0.0100977	0.948336	0.0100977
0.996026	0.0101237	0.989617	0.0101237	0.995642	0.0101237	0.994488	0.0101237	0.948468	0.0101237
0.996036	0.0101497	0.989643	0.0101497	0.995653	0.0101497	0.994502	0.0101497	0.9486	0.0101497
0.996046	0.0101756	0.98967	0.0101756	0.995664	0.0101756	0.994516	0.0101756	0.948476	0.0101756
0.996056	0.0102016	0.989696	0.0102016	0.995675	0.0102016	0.99453	0.0102016	0.948607	0.0102016
0.996066	0.0102275	0.989722	0.0102275	0.995686	0.0102275	0.994544	0.0102275	0.948611	0.0102275
0.996076	0.0102535	0.989748	0.0102535	0.995697	0.0102535	0.994558	0.0102535	0.948488	0.0102535
0.996086	0.0102794	0.989774	0.0102794	0.995708	0.0102794	0.994571	0.0102794	0.948239	0.0102794
0.996096	0.0103054	0.9898	0.0103054	0.995718	0.0103054	0.994585	0.0103054	0.948243	0.0103054
0.996106	0.0103313	0.989825	0.0103313	0.995729	0.0103313	0.994599	0.0103313	0.948248	0.0103313
0.99599	0.0103573	0.989851	0.0103573	0.99574	0.0103573	0.994612	0.0103573	0.948252	0.0103573
0.996	0.0103832	0.989876	0.0103832	0.995626	0.0103832	0.994626	0.0103832	0.948256	0.0103832
0.99601	0.0104092	0.989902	0.0104092	0.995636	0.0104092	0.994639	0.0104092	0.948261	0.0104092
0.99602	0.0104352	0.989927	0.0104352	0.995647	0.0104352	0.994652	0.0104352	0.948265	0.0104352
0.99603	0.0104611	0.989952	0.0104611	0.995658	0.0104611	0.994666	0.0104611	0.948393	0.0104611
0.99604	0.0104871	0.989976	0.0104871	0.995669	0.0104871	0.994679	0.0104871	0.948397	0.0104871
0.99605	0.010513	0.990001	0.010513	0.99568	0.010513	0.994569	0.010513	0.948401	0.010513
0.99606	0.010539	0.990026	0.010539	0.995567	0.010539	0.994582	0.010539	0.948405	0.010539
0.996069	0.0105649	0.99005	0.0105649	0.995578	0.0105649	0.994595	0.0105649	0.948532	0.0105649
0.996079	0.0105909	0.990075	0.0105909	0.995589	0.0105909	0.994486	0.0105909	0.948536	0.0105909
0.996088	0.0106168	0.990099	0.0106168	0.9956	0.0106168	0.994499	0.0106168	0.948662	0.0106168
0.996098	0.0106428	0.990123	0.0106428	0.99561	0.0106428	0.994513	0.0106428	0.948787	0.0106428
0.996108	0.0106688	0.990147	0.0106688	0.995621	0.0106688	0.994526	0.0106688	0.94879	0.0106688
0.996117	0.0106947	0.990171	0.0106947	0.995632	0.0106947	0.994539	0.0106947	0.948914	0.0106947
0.996126	0.0107207	0.990195	0.0107207	0.995642	0.0107207	0.994553	0.0107207	0.948917	0.0107207
0.996136	0.0107466	0.990098	0.0107466	0.995653	0.0107466	0.994566	0.0107466	0.948919	0.0107466
0.996025	0.0107726	0.990122	0.0107726	0.995663	0.0107726	0.994579	0.0107726	0.948922	0.0107726
0.996034	0.0107985	0.990145	0.0107985	0.995674	0.0107985	0.994592	0.0107985	0.948804	0.0107985
0.996044	0.0108245	0.990169	0.0108245	0.995684	0.0108245	0.994605	0.0108245	0.948927	0.0108245
0.996053	0.0108504	0.990193	0.0108504	0.995694	0.0108504	0.994618	0.0108504	0.94881	0.0108504
0.996063	0.0108764	0.990216	0.0108764	0.995705	0.0108764	0.994631	0.0108764	0.948813	0.0108764
0.996072	0.0109023	0.990239	0.0109023	0.995596	0.0109023	0.994643	0.0109023	0.948816	0.0109023
0.995962	0.0109283	0.990262	0.0109283	0.995606	0.0109283	0.994656	0.0109283	0.948937	0.0109283
0.995972	0.0109543	0.990286	0.0109543	0.995617	0.0109543	0.99455	0.0109543	0.94894	0.0109543
0.995982	0.0109802	0.990308	0.0109802	0.995627	0.0109802	0.994563	0.0109802	0.94906	0.0109802
0.995991	0.0110062	0.990331	0.0110062	0.995637	0.0110062	0.994576	0.0110062	0.949063	0.0110062
0.996	0.0110321	0.990354	0.0110321	0.995648	0.0110321	0.994589	0.0110321	0.949065	0.0110321
0.99601	0.0110581	0.990377	0.0110581	0.995658	0.0110581	0.994484	0.0110581	0.94895	0.0110581
0.996019	0.011084	0.990399	0.011084	0.995668	0.011084	0.994497	0.011084	0.948952	0.011084
0.996029	0.01111	0.990422	0.01111	0.995678	0.01111	0.994393	0.01111	0.949071	0.01111
0.996038	0.0111359	0.990444	0.0111359	0.995688	0.0111359	0.99429	0.0111359	0.94919	0.0111359
0.996047	0.0111619	0.990466	0.0111619	0.995698	0.0111619	0.994303	0.0111619	0.949192	0.0111619
0.996056	0.0111879	0.990372	0.0111879	0.995708	0.0111879	0.994316	0.0111879	0.949078	0.0111879
0.996065	0.0112138	0.990395	0.0112138	0.995718	0.0112138	0.994329	0.0112138	0.948964	0.0112138
0.996074	0.0112398	0.990417	0.0112398	0.995728	0.0112398	0.994342	0.0112398	0.949082	0.0112398
0.996083	0.0112657	0.990439	0.0112657	0.995738	0.0112657	0.994355	0.0112657	0.949084	0.0112657
0.996092	0.0112917	0.990461	0.0112917	0.995748	0.0112917	0.994368	0.0112917	0.949201	0.0112917
0.996101	0.0113176	0.990483	0.0113176	0.995757	0.0113176	0.994381	0.0113176	0.949318	0.0113176
0.99611	0.0113436	0.990505	0.0113436	0.995767	0.0113436	0.994394	0.0113436	0.949319	0.0113436
0.996119	0.0113695	0.990526	0.0113695	0.995777	0.0113695	0.994293	0.0113695	0.949321	0.0113695
0.996014	0.0113955	0.990434	0.0113955	0.995786	0.0113955	0.994306	0.0113955	0.949436	0.0113955
0.996023	0.0114214	0.990456	0.0114214	0.995796	0.0114214	0.994319	0.0114214	0.949438	0.0114214
0.996032	0.0114474	0.990477	0.0114474	0.995692	0.0114474	0.994332	0.0114474	0.949552	0.0114474
0.996041	0.0114734	0.990499	0.0114734	0.995702	0.0114734	0.994231	0.0114734	0.949553	0.0114734
0.99605	0.0114993	0.99052	0.0114993	0.995712	0.0114993	0.994132	0.0114993	0.949667	0.0114993
0.996059	0.0115253	0.990542	0.0115253	0.995721	0.0115253	0.994145	0.0115253	0.949668	0.0115253
0.996068	0.0115512	0.990563	0.0115512	0.995731	0.0115512	0.994158	0.0115512	0.949781	0.0115512
0.996077	0.0115772	0.990584	0.0115772	0.99574	0.0115772	0.994171	0.0115772	0.949781	0.0115772
0.996085	0.0116031	0.990605	0.0116031	0.99575	0.0116031	0.994184	0.0116031	0.94967	0.0116031
0.996094	0.0116291	0.990626	0.0116291	0.995648	0.0116291	0.994197	0.0116291	0.949782	0.0116291
0.996103	0.011655	0.990647	0.011655	0.995657	0.011655	0.99421	0.011655	0.949449	0.011655
0.996112	0.011681	0.990668	0.011681	0.995667	0.011681	0.994223	0.011681	0.94945	0.011681
0.99612	0.0117069	0.990688	0.0117069	0.995677	0.0117069	0.994236	0.0117069	0.949562	0.0117069
0.996129	0.0117329	0.990709	0.0117329	0.995686	0.0117329	0.994248	0.0117329	0.949563	0.0117329
0.996137	0.0117589	0.990619	0.0117589	0.995696	0.0117589	0.994261	0.0117589	0.949674	0.0117589
0.996146	0.0117848	0.99064	0.0117848	0.995705	0.0117848	0.994274	0.0117848	0.949565	0.0117848
0.996154	0.0118108	0.99066	0.0118108	0.995495	0.0118108	0.994286	0.0118108	0.949566	0.0118108
0.996163	0.0118367	0.990681	0.0118367	0.995505	0.0118367	0.994189	0.0118367	0.949677	0.0118367
0.996171	0.0118627	0.990592	0.0118627	0.995515	0.0118627	0.994202	0.0118627	0.949568	0.0118627
0.996179	0.0118886	0.990612	0.0118886	0.995525	0.0118886	0.994215	0.0118886	0.949569	0.0118886
0.996079	0.0119146	0.990633	0.0119146	0.995534	0.0119146	0.994227	0.0119146	0.94957	0.0119146
0.995979	0.0119405	0.990545	0.0119405	0.995544	0.0119405	0.99424	0.0119405	0.949571	0.0119405
0.995987	0.0119665	0.990565	0.0119665	0.995554	0.0119665	0.994252	0.0119665	0.949572	0.0119665
0.995996	0.0119925	0.990585	0.0119925	0.995563	0.0119925	0.994265	0.0119925	0.949464	0.0119925
0.996005	0.0120184	0.990606	0.0120184	0.995573	0.0120184	0.994277	0.0120184	0.949573	0.0120184
0.996013	0.0120444	0.990626	0.0120444	0.995582	0.0120444	0.994289	0.0120444	0.949682	0.0120444
0.996022	0.0120703	0.990646	0.0120703	0.995592	0.0120703	0.994302	0.0120703	0.94979	0.0120703
0.99603	0.0120963	0.990666	0.0120963	0.995601	0.0120963	0.994314	0.0120963	0.949791	0.0120963
0.996039	0.0121222	0.990686	0.0121222	0.995611	0.0121222	0.994326	0.0121222	0.949684	0.0121222
0.996047	0.0121482	0.990706	0.0121482	0.99562	0.0121482	0.994338	0.0121482	0.949792	0.0121482
0.996056	0.0121741	0.990619	0.0121741	0.995523	0.0121741	0.99435	0.0121741	0.949686	0.0121741
0.996064	0.0122001	0.990639	0.0122001	0.995532	0.0122001	0.994362	0.0122001	0.949793	0.0122001
0.996073	0.012226	0.990659	0.012226	0.995542	0.012226	0.994374	0.012226	0.949793	0.012226
0.996081	0.012252	0.990679	0.012252	0.995551	0.012252	0.994386	0.012252	0.949688	0.012252
0.996089	0.012278	0.990699	0.012278	0.995561	0.012278	0.994398	0.012278	0.949794	0.012278
0.996097	0.0123039	0.990718	0.0123039	0.99557	0.0123039	0.994304	0.0123039	0.949794	0.0123039
0.996106	0.0123299	0.990738	0.0123299	0.995579	0.0123299	0.994316	0.0123299	0.9499	0.0123299
0.996114	0.0123558	0.990757	0.0123558	0.995589	0.0123558	0.994328	0.0123558	0.949795	0.0123558
0.996017	0.0123818	0.990777	0.0123818	0.995598	0.0123818	0.99434	0.0123818	0.949796	0.0123818
0.996026	0.0124077	0.990796	0.0124077	0.995607	0.0124077	0.994352	0.0124077	0.949901	0.0124077
0.996034	0.0124337	0.990815	0.0124337	0.995616	0.0124337	0.994364	0.0124337	0.950005	0.0124337
0.996042	0.0124596	0.99073	0.0124596	0.995625	0.0124596	0.994376	0.0124596	0.949901	0.0124596
0.99605	0.0124856	0.990645	0.0124856	0.995635	0.0124856	0.994387	0.0124856	0.950005	0.0124856
0.996059	0.0125115	0.990665	0.0125115	0.995644	0.0125115	0.994399	0.0125115	0.950005	0.0125115
0.996067	0.0125375	0.990581	0.0125375	0.995653	0.0125375	0.994411	0.0125375	0.950005	0.0125375
0.996075	0.0125635	0.9906	0.0125635	0.995662	0.0125635	0.994319	0.0125635	0.950108	0.0125635
0.99598	0.0125894	0.99062	0.0125894	0.995671	0.0125894	0.99433	0.0125894	0.950005	0.0125894
0.995988	0.0126154	0.990639	0.0126154	0.995679	0.0126154	0.994342	0.0126154	0.949902	0.0126154
0.995996	0.0126413	0.990658	0.0126413	0.995688	0.0126413	0.994354	0.0126413	0.9498	0.0126413
0.996005	0.0126673	0.990677	0.0126673	0.995697	0.0126673	0.994263	0.0126673	0.949903	0.0126673
0.996013	0.0126932	0.990696	0.0126932	0.995501	0.0126932	0.994275	0.0126932	0.950005	0.0126932
0.996021	0.0127192	0.990715	0.0127192	0.995511	0.0127192	0.994286	0.0127192	0.949801	0.0127192
0.996029	0.0127451	0.990734	0.0127451	0.99552	0.0127451	0.994196	0.0127451	0.949903	0.0127451
0.996037	0.0127711	0.990753	0.0127711	0.995529	0.0127711	0.994208	0.0127711	0.950005	0.0127711
0.995944	0.0127971	0.99067	0.0127971	0.995538	0.0127971	0.99422	0.0127971	0.949904	0.0127971
0.995952	0.012823	0.990689	0.012823	0.995547	0.012823	0.994231	0.012823	0.950005	0.012823
0.99596	0.012849	0.990708	0.012849	0.995455	0.012849	0.994243	0.012849	0.950005	0.012849
0.995968	0.0128749	0.990727	0.0128749	0.995464	0.0128749	0.994255	0.0128749	0.950106	0.0128749
0.995976	0.0129009	0.990745	0.0129009	0.995473	0.0129009	0.994266	0.0129009	0.950005	0.0129009
0.995984	0.0129268	0.990764	0.0129268	0.995482	0.0129268	0.994077	0.0129268	0.949704	0.0129268
0.995992	0.0129528	0.990782	0.0129528	0.995491	0.0129528	0.993989	0.0129528	0.949504	0.0129528
0.996	0.0129787	0.990801	0.0129787	0.9955	0.0129787	0.994001	0.0129787	0.949305	0.0129787
0.996008	0.0130047	0.990819	0.0130047	0.995509	0.0130047	0.994013	0.0130047	0.949406	0.0130047
0.996016	0.0130306	0.990838	0.0130306	0.995518	0.0130306	0.994024	0.0130306	0.949507	0.0130306
0.996024	0.0130566	0.990856	0.0130566	0.995527	0.0130566	0.994036	0.0130566	0.949409	0.0130566
0.996032	0.0130826	0.990874	0.0130826	0.995536	0.0130826	0.994048	0.0130826	0.949211	0.0130826
0.99604	0.0131085	0.990892	0.0131085	0.995545	0.0131085	0.99406	0.0131085	0.949312	0.0131085
0.996048	0.0131345	0.99091	0.0131345	0.995554	0.0131345	0.994072	0.0131345	0.949215	0.0131345
0.995957	0.0131604	0.990928	0.0131604	0.995563	0.0131604	0.994083	0.0131604	0.949315	0.0131604
0.995965	0.0131864	0.990946	0.0131864	0.995571	0.0131864	0.994095	0.0131864	0.949218	0.0131864
0.995973	0.0132123	0.990964	0.0132123	0.99558	0.0132123	0.994107	0.0132123	0.949317	0.0132123
0.995981	0.0132383	0.990981	0.0132383	0.995589	0.0132383	0.994118	0.0132383	0.949025	0.0132383
0.995989	0.0132642	0.990999	0.0132642	0.995597	0.0132642	0.99413	0.0132642	0.949027	0.0132642
0.995996	0.0132902	0.991017	0.0132902	0.995606	0.0132902	0.994141	0.0132902	0.949028	0.0132902
0.996004	0.0133162	0.991034	0.0133162	0.995614	0.0133162	0.994153	0.0133162	0.949128	0.0133162
0.996012	0.0133421	0.991051	0.0133421	0.995623	0.0133421	0.994164	0.0133421	0.949227	0.0133421
0.99602	0.0133681	0.991069	0.0133681	0.995631	0.0133681	0.994175	0.0133681	0.949325	0.0133681
0.996028	0.013394	0.990989	0.013394	0.99564	0.013394	0.994187	0.013394	0.949327	0.013394
0.996035	0.01342	0.990813	0.01342	0.995648	0.01342	0.994198	0.01342	0.949425	0.01342
0.996043	0.0134459	0.990831	0.0134459	0.995657	0.0134459	0.994209	0.0134459	0.949522	0.0134459
0.99605	0.0134719	0.990849	0.0134719	0.995665	0.0134719	0.99422	0.0134719	0.949619	0.0134719
0.996058	0.0134978	0.990866	0.0134978	0.995673	0.0134978	0.994231	0.0134978	0.94962	0.0134978
0.996066	0.0135238	0.990884	0.0135238	0.995682	0.0135238	0.994242	0.0135238	0.949621	0.0135238
0.996073	0.0135497	0.990901	0.0135497	0.99569	0.0135497	0.994253	0.0135497	0.949622	0.0135497
0.996081	0.0135757	0.990823	0.0135757	0.995698	0.0135757	0.994264	0.0135757	0.949527	0.0135757
0.996088	0.0136017	0.990841	0.0136017	0.995611	0.0136017	0.99418	0.0136017	0.949528	0.0136017
0.996096	0.0136276	0.990858	0.0136276	0.995619	0.0136276	0.994191	0.0136276	0.949624	0.0136276
0.996103	0.0136536	0.990875	0.0136536	0.995628	0.0136536	0.994202	0.0136536	0.949625	0.0136536
0.99611	0.0136795	0.990893	0.0136795	0.995636	0.0136795	0.994213	0.0136795	0.94972	0.0136795
0.996118	0.0137055	0.99091	0.0137055	0.995644	0.0137055	0.994224	0.0137055	0.949815	0.0137055
0.996125	0.0137314	0.990927	0.0137314	0.995653	0.0137314	0.994235	0.0137314	0.949816	0.0137314
0.996132	0.0137574	0.990944	0.0137574	0.995661	0.0137574	0.994246	0.0137574	0.94991	0.0137574
0.99614	0.0137833	0.990961	0.0137833	0.995669	0.0137833	0.994257	0.0137833	0.949911	0.0137833
0.996147	0.0138093	0.990978	0.0138093	0.995677	0.0138093	0.994267	0.0138093	0.949911	0.0138093
0.996154	0.0138352	0.990995	0.0138352	0.995591	0.0138352	0.994278	0.0138352	0.949911	0.0138352
0.996161	0.0138612	0.991012	0.0138612	0.9956	0.0138612	0.994195	0.0138612	0.949911	0.0138612
0.996169	0.0138872	0.990935	0.0138872	0.995608	0.0138872	0.994206	0.0138872	0.950005	0.0138872
0.996176	0.0139131	0.990952	0.0139131	0.995616	0.0139131	0.994217	0.0139131	0.950098	0.0139131
0.996183	0.0139391	0.990969	0.0139391	0.995624	0.0139391	0.994228	0.0139391	0.950098	0.0139391
0.99619	0.013965	0.990986	0.013965	0.995632	0.013965	0.994238	0.013965	0.950098	0.013965
0.996197	0.013991	0.991003	0.013991	0.99564	0.013991	0.994249	0.013991	0.95019	0.013991
0.996204	0.0140169	0.991019	0.0140169	0.995649	0.0140169	0.99426	0.0140169	0.95019	0.0140169
0.996211	0.0140429	0.991036	0.0140429	0.995657	0.0140429	0.99427	0.0140429	0.950189	0.0140429
0.996126	0.0140688	0.991052	0.0140688	0.995665	0.0140688	0.994281	0.0140688	0.950189	0.0140688
0.996133	0.0140948	0.991069	0.0140948	0.995673	0.0140948	0.994292	0.0140948	0.950281	0.0140948
0.99614	0.0141208	0.991085	0.0141208	0.995589	0.0141208	0.994302	0.0141208	0.950372	0.0141208
0.996147	0.0141467	0.991102	0.0141467	0.995597	0.0141467	0.994312	0.0141467	0.950463	0.0141467
0.996063	0.0141727	0.991118	0.0141727	0.995605	0.0141727	0.994323	0.0141727	0.950554	0.0141727
0.99607	0.0141986	0.991134	0.0141986	0.995613	0.0141986	0.994333	0.0141986	0.950644	0.0141986
0.996077	0.0142246	0.99115	0.0142246	0.99553	0.0142246	0.994344	0.0142246	0.950734	0.0142246
0.996084	0.0142505	0.991167	0.0142505	0.995447	0.0142505	0.994354	0.0142505	0.950733	0.0142505
0.996091	0.0142765	0.991183	0.0142765	0.995455	0.0142765	0.994364	0.0142765	0.950823	0.0142765
0.996098	0.0143024	0.991199	0.0143024	0.995463	0.0143024	0.994374	0.0143024	0.950912	0.0143024
0.996105	0.0143284	0.991124	0.0143284	0.995471	0.0143284	0.994385	0.0143284	0.951001	0.0143284
0.996112	0.0143543	0.99114	0.0143543	0.99548	0.0143543	0.994395	0.0143543	0.951089	0.0143543
0.996119	0.0143803	0.991066	0.0143803	0.995488	0.0143803	0.994405	0.0143803	0.951087	0.0143803
0.996126	0.0144063	0.991082	0.0144063	0.995496	0.0144063	0.994415	0.0144063	0.950995	0.0144063
0.996133	0.0144322	0.991098	0.0144322	0.995504	0.0144322	0.994425	0.0144322	0.950904	0.0144322
0.99614	0.0144582	0.991114	0.0144582	0.995422	0.0144582	0.994435	0.0144582	0.950723	0.0144582
0.996147	0.0144841	0.99113	0.0144841	0.995431	0.0144841	0.994445	0.0144841	0.950811	0.0144841
0.996065	0.0145101	0.991146	0.0145101	0.995439	0.0145101	0.994455	0.0145101	0.950899	0.0145101
0.996072	0.014536	0.991162	0.014536	0.995447	0.014536	0.994376	0.014536	0.950987	0.014536
0.996079	0.014562	0.991177	0.014562	0.995455	0.014562	0.994386	0.014562	0.951074	0.014562
0.996086	0.0145879	0.991104	0.0145879	0.995463	0.0145879	0.994396	0.0145879	0.951161	0.0145879
0.996093	0.0146139	0.99112	0.0146139	0.995471	0.0146139	0.994405	0.0146139	0.951248	0.0146139
0.9961	0.0146399	0.991136	0.0146399	0.995479	0.0146399	0.994415	0.0146399	0.951157	0.0146399
0.996018	0.0146658	0.991151	0.0146658	0.995487	0.0146658	0.994425	0.0146658	0.951243	0.0146658
0.996025	0.0146918	0.991167	0.0146918	0.995495	0.0146918	0.994435	0.0146918	0.951153	0.0146918
0.996032	0.0147177	0.991182	0.0147177	0.995503	0.0147177	0.994445	0.0147177	0.951239	0.0147177
0.996039	0.0147437	0.991198	0.0147437	0.995511	0.0147437	0.994455	0.0147437	0.951149	0.0147437
0.996046	0.0147696	0.991213	0.0147696	0.995519	0.0147696	0.994464	0.0147696	0.951147	0.0147696
0.996053	0.0147956	0.991229	0.0147956	0.995527	0.0147956	0.994474	0.0147956	0.951057	0.0147956
0.99606	0.0148215	0.991157	0.0148215	0.995535	0.0148215	0.994484	0.0148215	0.951055	0.0148215
0.996067	0.0148475	0.991172	0.0148475	0.995542	0.0148475	0.994493	0.0148475	0.951141	0.0148475
0.996074	0.0148734	0.991188	0.0148734	0.99555	0.0148734	0.994503	0.0148734	0.951226	0.0148734
0.99608	0.0148994	0.991203	0.0148994	0.995558	0.0148994	0.994513	0.0148994	0.951311	0.0148994
0.996087	0.0149254	0.991218	0.0149254	0.995566	0.0149254	0.994435	0.0149254	0.951396	0.0149254
0.996094	0.0149513	0.991233	0.0149513	0.995573	0.0149513	0.994445	0.0149513	0.95148	0.0149513
0.996101	0.0149773	0.991249	0.0149773	0.995581	0.0149773	0.994368	0.0149773	0.951391	0.0149773
0.996021	0.0150032	0.991264	0.0150032	0.995589	0.0150032	0.994378	0.0150032	0.951388	0.0150032
0.996028	0.0150292	0.991279	0.0150292	0.99551	0.0150292	0.994301	0.0150292	0.951213	0.0150292
0.996035	0.0150551	0.991294	0.0150551	0.995518	0.0150551	0.994311	0.0150551	0.951125	0.0150551
0.996042	0.0150811	0.991309	0.0150811	0.995525	0.0150811	0.994321	0.0150811	0.951209	0.0150811
0.996048	0.015107	0.991324	0.015107	0.995533	0.015107	0.99433	0.015107	0.951293	0.015107
0.996055	0.015133	0.991339	0.015133	0.995541	0.015133	0.99434	0.015133	0.951376	0.015133
0.996062	0.0151589	0.991353	0.0151589	0.995548	0.0151589	0.99435	0.0151589	0.95146	0.0151589
0.996069	0.0151849	0.991368	0.0151849	0.995556	0.0151849	0.994359	0.0151849	0.951372	0.0151849
0.996075	0.0152109	0.991298	0.0152109	0.995564	0.0152109	0.994369	0.0152109	0.951199	0.0152109
0.996082	0.0152368	0.991312	0.0152368	0.995571	0.0152368	0.994379	0.0152368	0.951197	0.0152368
0.996089	0.0152628	0.991327	0.0152628	0.995579	0.0152628	0.994388	0.0152628	0.95128	0.0152628
0.996095	0.0152887	0.991342	0.0152887	0.995586	0.0152887	0.994398	0.0152887	0.951277	0.0152887
0.996102	0.0153147	0.991357	0.0153147	0.995509	0.0153147	0.994407	0.0153147	0.95136	0.0153147
0.996109	0.0153406	0.991371	0.0153406	0.995516	0.0153406	0.994417	0.0153406	0.951442	0.0153406
0.996115	0.0153666	0.991386	0.0153666	0.995524	0.0153666	0.994342	0.0153666	0.951271	0.0153666
0.996122	0.0153925	0.9914	0.0153925	0.995532	0.0153925	0.994351	0.0153925	0.951185	0.0153925
0.996128	0.0154185	0.991415	0.0154185	0.995539	0.0154185	0.994361	0.0154185	0.951183	0.0154185
0.996135	0.0154445	0.991429	0.0154445	0.995547	0.0154445	0.99437	0.0154445	0.951181	0.0154445
0.996141	0.0154704	0.99136	0.0154704	0.995554	0.0154704	0.99438	0.0154704	0.951262	0.0154704
0.996148	0.0154964	0.991374	0.0154964	0.995478	0.0154964	0.994389	0.0154964	0.951344	0.0154964
0.996154	0.0155223	0.991389	0.0155223	0.995485	0.0155223	0.994398	0.0155223	0.951342	0.0155223
0.996161	0.0155483	0.991236	0.0155483	0.995493	0.0155483	0.994408	0.0155483	0.951256	0.0155483
0.996167	0.0155742	0.991251	0.0155742	0.9955	0.0155742	0.994417	0.0155742	0.951337	0.0155742
0.996173	0.0156002	0.991265	0.0156002	0.995508	0.0156002	0.994426	0.0156002	0.951252	0.0156002
0.99618	0.0156261	0.99128	0.0156261	0.995515	0.0156261	0.994436	0.0156261	0.95125	0.0156261
0.996186	0.0156521	0.991294	0.0156521	0.995523	0.0156521	0.994445	0.0156521	0.951165	0.0156521
0.996192	0.015678	0.991309	0.015678	0.99553	0.015678	0.994454	0.015678	0.951163	0.015678
0.996199	0.015704	0.99124	0.015704	0.995538	0.015704	0.994463	0.015704	0.951078	0.015704
0.996205	0.01573	0.991255	0.01573	0.995545	0.01573	0.994472	0.01573	0.950994	0.01573
0.996211	0.0157559	0.991269	0.0157559	0.995552	0.0157559	0.994482	0.0157559	0.950993	0.0157559
0.996217	0.0157819	0.991284	0.0157819	0.99556	0.0157819	0.994491	0.0157819	0.950909	0.0157819
0.996224	0.0158078	0.991298	0.0158078	0.995567	0.0158078	0.994418	0.0158078	0.950907	0.0158078
0.99623	0.0158338	0.991312	0.0158338	0.995574	0.0158338	0.994427	0.0158338	0.950906	0.0158338
0.996236	0.0158597	0.991326	0.0158597	0.995581	0.0158597	0.994436	0.0158597	0.950986	0.0158597
0.99616	0.0158857	0.991341	0.0158857	0.995589	0.0158857	0.994445	0.0158857	0.950821	0.0158857
0.996167	0.0159116	0.991355	0.0159116	0.995596	0.0159116	0.994372	0.0159116	0.950738	0.0159116
0.996173	0.0159376	0.991369	0.0159376	0.995603	0.0159376	0.994382	0.0159376	0.950737	0.0159376
0.996179	0.0159635	0.991383	0.0159635	0.995529	0.0159635	0.994391	0.0159635	0.950817	0.0159635
0.996185	0.0159895	0.991397	0.0159895	0.995455	0.0159895	0.9944	0.0159895	0.950897	0.0159895
0.996192	0.0160155	0.991411	0.0160155	0.995462	0.0160155	0.994409	0.0160155	0.950895	0.0160155
0.996198	0.0160414	0.991425	0.0160414	0.99547	0.0160414	0.994418	0.0160414	0.950813	0.0160414
0.996204	0.0160674	0.991438	0.0160674	0.995477	0.0160674	0.994427	0.0160674	0.950892	0.0160674
0.99621	0.0160933	0.991372	0.0160933	0.995484	0.0160933	0.994436	0.0160933	0.950972	0.0160933
0.996216	0.0161193	0.991386	0.0161193	0.995492	0.0161193	0.994445	0.0161193	0.951051	0.0161193
0.996222	0.0161452	0.991399	0.0161452	0.995499	0.0161452	0.994454	0.0161452	0.951049	0.0161452
0.996228	0.0161712	0.991413	0.0161712	0.995506	0.0161712	0.994382	0.0161712	0.951047	0.0161712
0.996234	0.0161971	0.991427	0.0161971	0.995513	0.0161971	0.994391	0.0161971	0.951126	0.0161971
0.99624	0.0162231	0.991441	0.0162231	0.99552	0.0162231	0.9944	0.0162231	0.951124	0.0162231
0.996166	0.0162491	0.991454	0.0162491	0.995528	0.0162491	0.994409	0.0162491	0.951202	0.0162491
0.996173	0.016275	0.991468	0.016275	0.995535	0.016275	0.994418	0.016275	0.95128	0.016275
0.996179	0.016301	0.991482	0.016301	0.995542	0.016301	0.994427	0.016301	0.951278	0.016301
0.996185	0.0163269	0.991495	0.0163269	0.995549	0.0163269	0.994436	0.0163269	0.951355	0.0163269
0.996191	0.0163529	0.991509	0.0163529	0.995556	0.0163529	0.994445	0.0163529	0.951432	0.0163529
0.996197	0.0163788	0.991522	0.0163788	0.995563	0.0163788	0.994454	0.0163788	0.951509	0.0163788
0.996203	0.0164048	0.991535	0.0164048	0.99557	0.0164048	0.994462	0.0164048	0.951586	0.0164048
0.996209	0.0164307	0.99147	0.0164307	0.995577	0.0164307	0.994392	0.0164307	0.951663	0.0164307
0.996215	0.0164567	0.991483	0.0164567	0.995584	0.0164567	0.994401	0.0164567	0.95166	0.0164567
0.996221	0.0164826	0.991497	0.0164826	0.995591	0.0164826	0.99441	0.0164826	0.951657	0.0164826
0.996227	0.0165086	0.99151	0.0165086	0.995598	0.0165086	0.994419	0.0165086	0.951655	0.0165086
0.996233	0.0165346	0.991523	0.0165346	0.995605	0.0165346	0.994427	0.0165346	0.951731	0.0165346
0.996239	0.0165605	0.991537	0.0165605	0.995612	0.0165605	0.994358	0.0165605	0.951728	0.0165605
0.996244	0.0165865	0.99155	0.0165865	0.995618	0.0165865	0.994367	0.0165865	0.951725	0.0165865
0.99625	0.0166124	0.991563	0.0166124	0.995625	0.0166124	0.994375	0.0166124	0.951801	0.0166124
0.996256	0.0166384	0.991576	0.0166384	0.995632	0.0166384	0.994384	0.0166384	0.951798	0.0166384
0.996184	0.0166643	0.991589	0.0166643	0.995639	0.0166643	0.994393	0.0166643	0.951873	0.0166643
0.99619	0.0166903	0.991603	0.0166903	0.995646	0.0166903	0.994402	0.0166903	0.95187	0.0166903
0.996196	0.0167162	0.991616	0.0167162	0.995653	0.0167162	0.99441	0.0167162	0.951867	0.0167162
0.996202	0.0167422	0.991629	0.0167422	0.995659	0.0167422	0.994419	0.0167422	0.951942	0.0167422
0.996208	0.0167682	0.991642	0.0167682	0.995666	0.0167682	0.994428	0.0167682	0.951939	0.0167682
0.996214	0.0167941	0.991654	0.0167941	0.995673	0.0167941	0.994436	0.0167941	0.952013	0.0167941
0.996219	0.0168201	0.991667	0.0168201	0.995679	0.0168201	0.994445	0.0168201	0.951933	0.0168201
0.996225	0.016846	0.99168	0.016846	0.995532	0.016846	0.994453	0.016846	0.951853	0.016846
0.996231	0.016872	0.991693	0.016872	0.995539	0.016872	0.994462	0.016872	0.951927	0.016872
0.996237	0.0168979	0.991706	0.0168979	0.995546	0.0168979	0.99447	0.0168979	0.952001	0.0168979
0.996243	0.0169239	0.991718	0.0169239	0.995552	0.0169239	0.994479	0.0169239	0.952074	0.0169239
0.996172	0.0169498	0.991655	0.0169498	0.995559	0.0169498	0.994487	0.0169498	0.952071	0.0169498
0.996178	0.0169758	0.991667	0.0169758	0.995566	0.0169758	0.994496	0.0169758	0.952144	0.0169758
0.996183	0.0170017	0.99168	0.0170017	0.995573	0.0170017	0.994504	0.0170017	0.952217	0.0170017
0.996189	0.0170277	0.991693	0.0170277	0.99558	0.0170277	0.994513	0.0170277	0.952214	0.0170277
0.996195	0.0170537	0.991705	0.0170537	0.99551	0.0170537	0.994521	0.0170537	0.952211	0.0170537
0.996201	0.0170796	0.991718	0.0170796	0.995517	0.0170796	0.994529	0.0170796	0.952055	0.0170796
0.996131	0.0171056	0.991731	0.0171056	0.995524	0.0171056	0.994538	0.0171056	0.952128	0.0171056
0.996137	0.0171315	0.991743	0.0171315	0.995531	0.0171315	0.994546	0.0171315	0.952201	0.0171315
0.996143	0.0171575	0.991756	0.0171575	0.995537	0.0171575	0.994478	0.0171575	0.952197	0.0171575
0.996148	0.0171834	0.991768	0.0171834	0.995544	0.0171834	0.994487	0.0171834	0.952043	0.0171834
0.996154	0.0172094	0.99178	0.0172094	0.995551	0.0172094	0.994495	0.0172094	0.95204	0.0172094
0.99616	0.0172353	0.991793	0.0172353	0.995558	0.0172353	0.994503	0.0172353	0.952037	0.0172353
0.996166	0.0172613	0.991805	0.0172613	0.995564	0.0172613	0.994512	0.0172613	0.951883	0.0172613
0.996171	0.0172872	0.991817	0.0172872	0.995571	0.0172872	0.99452	0.0172872	0.95188	0.0172872
0.996102	0.0173132	0.99183	0.0173132	0.995503	0.0173132	0.994528	0.0173132	0.951878	0.0173132
0.996108	0.0173392	0.991842	0.0173392	0.995509	0.0173392	0.994536	0.0173392	0.95195	0.0173392
0.996114	0.0173651	0.991854	0.0173651	0.995516	0.0173651	0.994545	0.0173651	0.952022	0.0173651
0.996045	0.0173911	0.991866	0.0173911	0.995523	0.0173911	0.994553	0.0173911	0.952093	0.0173911
0.996051	0.017417	0.991804	0.017417	0.995529	0.017417	0.994561	0.017417	0.95209	0.017417
0.996057	0.017443	0.991816	0.017443	0.995536	0.017443	0.994569	0.017443	0.952161	0.017443
0.996063	0.0174689	0.991828	0.0174689	0.995543	0.0174689	0.994577	0.0174689	0.952158	0.0174689
0.996069	0.0174949	0.99184	0.0174949	0.995549	0.0174949	0.994585	0.0174949	0.952229	0.0174949
0.996074	0.0175208	0.991852	0.0175208	0.995556	0.0175208	0.994593	0.0175208	0.952226	0.0175208
0.99608	0.0175468	0.991865	0.0175468	0.995562	0.0175468	0.994601	0.0175468	0.952296	0.0175468
0.996012	0.0175728	0.991877	0.0175728	0.995569	0.0175728	0.994609	0.0175728	0.952293	0.0175728
0.996018	0.0175987	0.991889	0.0175987	0.995576	0.0175987	0.994617	0.0175987	0.95229	0.0175987
0.996024	0.0176247	0.9919	0.0176247	0.995582	0.0176247	0.994625	0.0176247	0.95236	0.0176247
0.99603	0.0176506	0.991839	0.0176506	0.995589	0.0176506	0.994633	0.0176506	0.95243	0.0176506
0.996036	0.0176766	0.991851	0.0176766	0.995595	0.0176766	0.994641	0.0176766	0.952426	0.0176766
0.996041	0.0177025	0.991863	0.0177025	0.995601	0.0177025	0.994648	0.0177025	0.952423	0.0177025
0.996047	0.0177285	0.991801	0.0177285	0.995608	0.0177285	0.994583	0.0177285	0.952492	0.0177285
0.996053	0.0177544	0.99174	0.0177544	0.995541	0.0177544	0.994591	0.0177544	0.952562	0.0177544
0.996059	0.0177804	0.991752	0.0177804	0.995548	0.0177804	0.994599	0.0177804	0.952631	0.0177804
0.996064	0.0178063	0.991764	0.0178063	0.995554	0.0178063	0.994607	0.0178063	0.9527	0.0178063
0.99607	0.0178323	0.991776	0.0178323	0.995561	0.0178323	0.994615	0.0178323	0.952769	0.0178323
0.996076	0.0178583	0.991788	0.0178583	0.995567	0.0178583	0.994622	0.0178583	0.952838	0.0178583
0.996082	0.0178842	0.9918	0.0178842	0.995574	0.0178842	0.99463	0.0178842	0.952906	0.0178842
0.996087	0.0179102	0.991812	0.0179102	0.99558	0.0179102	0.994638	0.0179102	0.952974	0.0179102
0.996093	0.0179361	0.991824	0.0179361	0.995514	0.0179361	0.994573	0.0179361	0.953042	0.0179361
0.996099	0.0179621	0.991836	0.0179621	0.995448	0.0179621	0.994581	0.0179621	0.95311	0.0179621
0.996104	0.017988	0.991848	0.017988	0.995455	0.017988	0.994517	0.017988	0.953178	0.017988
0.99611	0.018014	0.991859	0.018014	0.995461	0.018014	0.994525	0.018014	0.953173	0.018014
0.996115	0.0180399	0.991871	0.0180399	0.995468	0.0180399	0.994533	0.0180399	0.953169	0.0180399
0.996121	0.0180659	0.991883	0.0180659	0.995474	0.0180659	0.994541	0.0180659	0.953236	0.0180659
0.996127	0.0180918	0.991894	0.0180918	0.995481	0.0180918	0.994477	0.0180918	0.953303	0.0180918
0.996132	0.0181178	0.991834	0.0181178	0.995487	0.0181178	0.994485	0.0181178	0.95337	0.0181178
0.996138	0.0181438	0.991846	0.0181438	0.995494	0.0181438	0.994493	0.0181438	0.953294	0.0181438
0.996143	0.0181697	0.991858	0.0181697	0.9955	0.0181697	0.9945	0.0181697	0.953218	0.0181697
0.996149	0.0181957	0.991869	0.0181957	0.995507	0.0181957	0.994437	0.0181957	0.953213	0.0181957
0.996154	0.0182216	0.991881	0.0182216	0.995513	0.0182216	0.994445	0.0182216	0.953208	0.0182216
0.99616	0.0182476	0.991892	0.0182476	0.99552	0.0182476	0.994453	0.0182476	0.953133	0.0182476
0.996165	0.0182735	0.991904	0.0182735	0.995526	0.0182735	0.994461	0.0182735	0.953128	0.0182735
0.99617	0.0182995	0.991845	0.0182995	0.995532	0.0182995	0.994468	0.0182995	0.953124	0.0182995
0.996176	0.0183254	0.991856	0.0183254	0.995539	0.0183254	0.994405	0.0183254	0.953119	0.0183254
0.996111	0.0183514	0.991797	0.0183514	0.995545	0.0183514	0.994413	0.0183514	0.953115	0.0183514
0.996116	0.0183774	0.991808	0.0183774	0.995551	0.0183774	0.994421	0.0183774	0.953181	0.0183774
0.996122	0.0184033	0.99182	0.0184033	0.995557	0.0184033	0.994429	0.0184033	0.953247	0.0184033
0.996127	0.0184293	0.991832	0.0184293	0.995564	0.0184293	0.994367	0.0184293	0.953243	0.0184293
0.996132	0.0184552	0.991843	0.0184552	0.99557	0.0184552	0.994375	0.0184552	0.953238	0.0184552
0.996068	0.0184812	0.991855	0.0184812	0.995576	0.0184812	0.994382	0.0184812	0.953234	0.0184812
0.996073	0.0185071	0.991866	0.0185071	0.995582	0.0185071	0.99439	0.0185071	0.953299	0.0185071
0.996079	0.0185331	0.991877	0.0185331	0.995589	0.0185331	0.994398	0.0185331	0.953225	0.0185331
0.996084	0.018559	0.991819	0.018559	0.995595	0.018559	0.994406	0.018559	0.95322	0.018559
0.99609	0.018585	0.99183	0.018585	0.995601	0.018585	0.994414	0.018585	0.953285	0.018585
0.996095	0.0186109	0.991842	0.0186109	0.995607	0.0186109	0.994422	0.0186109	0.953351	0.0186109
0.996101	0.0186369	0.991853	0.0186369	0.995613	0.0186369	0.994429	0.0186369	0.953416	0.0186369
0.996106	0.0186629	0.991864	0.0186629	0.995619	0.0186629	0.994368	0.0186629	0.953341	0.0186629
0.996111	0.0186888	0.991806	0.0186888	0.995625	0.0186888	0.994375	0.0186888	0.953406	0.0186888
0.996117	0.0187148	0.991748	0.0187148	0.995631	0.0187148	0.994314	0.0187148	0.953401	0.0187148
0.996122	0.0187407	0.99176	0.0187407	0.995637	0.0187407	0.994322	0.0187407	0.953327	0.0187407
0.996128	0.0187667	0.991771	0.0187667	0.995643	0.0187667	0.99433	0.0187667	0.953392	0.0187667
0.996133	0.0187926	0.991713	0.0187926	0.995649	0.0187926	0.994337	0.0187926	0.953387	0.0187926
0.996138	0.0188186	0.991725	0.0188186	0.995655	0.0188186	0.994345	0.0188186	0.953451	0.0188186
0.996144	0.0188445	0.991736	0.0188445	0.995661	0.0188445	0.994353	0.0188445	0.953378	0.0188445
0.996149	0.0188705	0.991747	0.0188705	0.995667	0.0188705	0.994361	0.0188705	0.953373	0.0188705
0.996154	0.0188965	0.991759	0.0188965	0.995673	0.0188965	0.994231	0.0188965	0.953437	0.0188965
0.996159	0.0189224	0.991702	0.0189224	0.995679	0.0189224	0.994239	0.0189224	0.953501	0.0189224
0.996165	0.0189484	0.991713	0.0189484	0.995685	0.0189484	0.994247	0.0189484	0.953428	0.0189484
0.99617	0.0189743	0.991724	0.0189743	0.995691	0.0189743	0.994255	0.0189743	0.953492	0.0189743
0.996175	0.0190003	0.991736	0.0190003	0.995697	0.0190003	0.994263	0.0190003	0.953487	0.0190003
0.99618	0.0190262	0.991747	0.0190262	0.995703	0.0190262	0.994271	0.0190262	0.953346	0.0190262
0.996186	0.0190522	0.991758	0.0190522	0.995709	0.0190522	0.994278	0.0190522	0.953409	0.0190522
0.996191	0.0190781	0.991701	0.0190781	0.995715	0.0190781	0.994286	0.0190781	0.953473	0.0190781
0.996196	0.0191041	0.991713	0.0191041	0.99572	0.0191041	0.994226	0.0191041	0.953536	0.0191041
0.996201	0.01913	0.991724	0.01913	0.995726	0.01913	0.994234	0.01913	0.953531	0.01913
0.996138	0.019156	0.991735	0.019156	0.995732	0.019156	0.994242	0.019156	0.953526	0.019156
0.996144	0.019182	0.991746	0.019182	0.995738	0.019182	0.994114	0.019182	0.953589	0.019182
0.996081	0.0192079	0.991757	0.0192079	0.995744	0.0192079	0.994122	0.0192079	0.953584	0.0192079
0.996019	0.0192339	0.991768	0.0192339	0.995749	0.0192339	0.99413	0.0192339	0.953579	0.0192339
0.996025	0.0192598	0.99178	0.0192598	0.995755	0.0192598	0.99407	0.0192598	0.953642	0.0192598
0.99603	0.0192858	0.991791	0.0192858	0.995761	0.0192858	0.994078	0.0192858	0.953637	0.0192858
0.996035	0.0193117	0.991802	0.0193117	0.995766	0.0193117	0.994086	0.0193117	0.953699	0.0193117
0.996041	0.0193377	0.991813	0.0193377	0.995772	0.0193377	0.994094	0.0193377	0.953627	0.0193377
0.996046	0.0193636	0.99169	0.0193636	0.995778	0.0193636	0.994102	0.0193636	0.953622	0.0193636
0.996051	0.0193896	0.991634	0.0193896	0.995783	0.0193896	0.994043	0.0193896	0.953484	0.0193896
0.996056	0.0194155	0.991645	0.0194155	0.995789	0.0194155	0.994051	0.0194155	0.953546	0.0194155
0.996062	0.0194415	0.991656	0.0194415	0.995795	0.0194415	0.994059	0.0194415	0.953474	0.0194415
0.996067	0.0194675	0.991667	0.0194675	0.9958	0.0194675	0.994067	0.0194675	0.953403	0.0194675
0.996072	0.0194934	0.991678	0.0194934	0.995806	0.0194934	0.994075	0.0194934	0.953465	0.0194934
0.996077	0.0195194	0.991689	0.0195194	0.995811	0.0195194	0.994083	0.0195194	0.953527	0.0195194
0.996083	0.0195453	0.9917	0.0195453	0.995817	0.0195453	0.994091	0.0195453	0.953522	0.0195453
0.996088	0.0195713	0.991711	0.0195713	0.995823	0.0195713	0.994099	0.0195713	0.953584	0.0195713
0.996093	0.0195972	0.991656	0.0195972	0.995828	0.0195972	0.994106	0.0195972	0.953645	0.0195972
0.996098	0.0196232	0.991667	0.0196232	0.995834	0.0196232	0.994114	0.0196232	0.953707	0.0196232
0.996103	0.0196491	0.991678	0.0196491	0.995839	0.0196491	0.994122	0.0196491	0.953768	0.0196491
0.996042	0.0196751	0.991689	0.0196751	0.995845	0.0196751	0.99413	0.0196751	0.953763	0.0196751
0.996048	0.0197011	0.9917	0.0197011	0.99585	0.0197011	0.994137	0.0197011	0.953824	0.0197011
0.996053	0.019727	0.991711	0.019727	0.995856	0.019727	0.994145	0.019727	0.953753	0.019727
0.996058	0.019753	0.991722	0.019753	0.995861	0.019753	0.994153	0.019753	0.953748	0.019753
0.996063	0.0197789	0.991733	0.0197789	0.995866	0.0197789	0.99416	0.0197789	0.953809	0.0197789
0.996068	0.0198049	0.991744	0.0198049	0.995872	0.0198049	0.994168	0.0198049	0.953738	0.0198049
0.996074	0.0198308	0.991754	0.0198308	0.995877	0.0198308	0.994176	0.0198308	0.953799	0.0198308
0.996079	0.0198568	0.991765	0.0198568	0.995883	0.0198568	0.994183	0.0198568	0.953859	0.0198568
0.996084	0.0198827	0.991776	0.0198827	0.995888	0.0198827	0.99406	0.0198827	0.953854	0.0198827
0.996089	0.0199087	0.991722	0.0199087	0.995893	0.0199087	0.994068	0.0199087	0.953784	0.0199087
0.996094	0.0199346	0.991732	0.0199346	0.995899	0.0199346	0.994076	0.0199346	0.953844	0.0199346
0.996099	0.0199606	0.991613	0.0199606	0.995904	0.0199606	0.994084	0.0199606	0.953904	0.0199606
0.996104	0.0199866	0.991624	0.0199866	0.995909	0.0199866	0.994091	0.0199866	0.953964	0.0199866
0.996044	0.0200125	0.991635	0.0200125	0.995915	0.0200125	0.994099	0.0200125	0.953894	0.0200125
0.996049	0.0200385	0.991646	0.0200385	0.99592	0.0200385	0.994107	0.0200385	0.953954	0.0200385
0.996055	0.0200644	0.991656	0.0200644	0.995925	0.0200644	0.994114	0.0200644	0.953949	0.0200644
0.99606	0.0200904	0.991667	0.0200904	0.99593	0.0200904	0.994122	0.0200904	0.954008	0.0200904
0.996065	0.0201163	0.991678	0.0201163	0.995936	0.0201163	0.994129	0.0201163	0.954003	0.0201163
0.99607	0.0201423	0.991689	0.0201423	0.995941	0.0201423	0.994137	0.0201423	0.953998	0.0201423
0.996075	0.0201682	0.991699	0.0201682	0.995946	0.0201682	0.994145	0.0201682	0.954057	0.0201682
0.99608	0.0201942	0.99171	0.0201942	0.995951	0.0201942	0.994152	0.0201942	0.954116	0.0201942
0.996085	0.0202201	0.991721	0.0202201	0.995957	0.0202201	0.99416	0.0202201	0.954047	0.0202201
0.99609	0.0202461	0.991731	0.0202461	0.995962	0.0202461	0.994167	0.0202461	0.953913	0.0202461
0.996095	0.0202721	0.991742	0.0202721	0.995967	0.0202721	0.99411	0.0202721	0.953972	0.0202721
0.9961	0.020298	0.991752	0.020298	0.995972	0.020298	0.994118	0.020298	0.953967	0.020298
0.996105	0.020324	0.991763	0.020324	0.995977	0.020324	0.994126	0.020324	0.954026	0.020324
0.99611	0.0203499	0.991773	0.0203499	0.995919	0.0203499	0.994133	0.0203499	0.953957	0.0203499
0.996115	0.0203759	0.99172	0.0203759	0.995924	0.0203759	0.994141	0.0203759	0.954016	0.0203759
0.99612	0.0204018	0.991731	0.0204018	0.995929	0.0204018	0.994148	0.0204018	0.954011	0.0204018
0.996125	0.0204278	0.991741	0.0204278	0.995934	0.0204278	0.994155	0.0204278	0.954005	0.0204278
0.99613	0.0204537	0.991752	0.0204537	0.995939	0.0204537	0.994163	0.0204537	0.953937	0.0204537
0.996135	0.0204797	0.991762	0.0204797	0.995944	0.0204797	0.994107	0.0204797	0.953932	0.0204797
0.996139	0.0205057	0.991773	0.0205057	0.99595	0.0205057	0.994114	0.0205057	0.95399	0.0205057
0.996144	0.0205316	0.991783	0.0205316	0.995955	0.0205316	0.994122	0.0205316	0.953922	0.0205316
0.996149	0.0205576	0.991793	0.0205576	0.99596	0.0205576	0.994129	0.0205576	0.953917	0.0205576
0.996154	0.0205835	0.991804	0.0205835	0.995965	0.0205835	0.994137	0.0205835	0.953975	0.0205835
0.996159	0.0206095	0.991814	0.0206095	0.99597	0.0206095	0.994144	0.0206095	0.954033	0.0206095
0.996164	0.0206354	0.991824	0.0206354	0.995975	0.0206354	0.994151	0.0206354	0.954091	0.0206354
0.996169	0.0206614	0.991835	0.0206614	0.99598	0.0206614	0.994159	0.0206614	0.954149	0.0206614
0.996173	0.0206873	0.991845	0.0206873	0.995985	0.0206873	0.994103	0.0206873	0.954143	0.0206873
0.996178	0.0207133	0.991855	0.0207133	0.99599	0.0207133	0.994111	0.0207133	0.954201	0.0207133
0.996183	0.0207392	0.991865	0.0207392	0.995995	0.0207392	0.994118	0.0207392	0.954258	0.0207392
0.996188	0.0207652	0.991876	0.0207652	0.996	0.0207652	0.994125	0.0207652	0.954315	0.0207652
0.99613	0.0207912	0.991886	0.0207912	0.996005	0.0207912	0.994133	0.0207912	0.95431	0.0207912
0.996135	0.0208171	0.991896	0.0208171	0.99601	0.0208171	0.99414	0.0208171	0.954118	0.0208171
0.996077	0.0208431	0.991906	0.0208431	0.996015	0.0208431	0.994147	0.0208431	0.953988	0.0208431
0.996082	0.020869	0.991916	0.020869	0.99602	0.020869	0.994092	0.020869	0.953859	0.020869
0.996087	0.020895	0.991802	0.020895	0.996025	0.020895	0.9941	0.020895	0.953854	0.020895
0.996092	0.0209209	0.991812	0.0209209	0.99603	0.0209209	0.994107	0.0209209	0.953849	0.0209209
0.996097	0.0209469	0.99176	0.0209469	0.996035	0.0209469	0.994114	0.0209469	0.953844	0.0209469
0.996102	0.0209728	0.99177	0.0209728	0.99604	0.0209728	0.994122	0.0209728	0.953716	0.0209728
0.996107	0.0209988	0.99178	0.0209988	0.996045	0.0209988	0.994129	0.0209988	0.953773	0.0209988
0.996111	0.0210248	0.991791	0.0210248	0.99605	0.0210248	0.994136	0.0210248	0.95383	0.0210248
0.996054	0.0210507	0.991801	0.0210507	0.996054	0.0210507	0.994143	0.0210507	0.953764	0.0210507
0.996059	0.0210767	0.991811	0.0210767	0.996059	0.0210767	0.994089	0.0210767	0.953821	0.0210767
0.996064	0.0211026	0.991821	0.0211026	0.996064	0.0211026	0.994096	0.0211026	0.953816	0.0211026
0.996069	0.0211286	0.99177	0.0211286	0.996069	0.0211286	0.994104	0.0211286	0.953688	0.0211286
0.996074	0.0211545	0.99178	0.0211545	0.996074	0.0211545	0.994111	0.0211545	0.953684	0.0211545
0.996079	0.0211805	0.991728	0.0211805	0.996079	0.0211805	0.994118	0.0211805	0.953679	0.0211805
0.996083	0.0212064	0.991739	0.0212064	0.996083	0.0212064	0.994125	0.0212064	0.953614	0.0212064
0.996088	0.0212324	0.991749	0.0212324	0.996088	0.0212324	0.994132	0.0212324	0.953609	0.0212324
0.996093	0.0212583	0.991759	0.0212583	0.996032	0.0212583	0.99414	0.0212583	0.953666	0.0212583
0.996098	0.0212843	0.991769	0.0212843	0.996037	0.0212843	0.994147	0.0212843	0.953722	0.0212843
0.996103	0.0213103	0.991779	0.0213103	0.996042	0.0213103	0.994093	0.0213103	0.953779	0.0213103
0.996107	0.0213362	0.991789	0.0213362	0.996046	0.0213362	0.9941	0.0213362	0.953652	0.0213362
0.996112	0.0213622	0.991799	0.0213622	0.996051	0.0213622	0.994107	0.0213622	0.953709	0.0213622
0.996117	0.0213881	0.991809	0.0213881	0.996056	0.0213881	0.994054	0.0213881	0.953644	0.0213881
0.996121	0.0214141	0.991819	0.0214141	0.996061	0.0214141	0.994061	0.0214141	0.9537	0.0214141
0.996126	0.02144	0.991829	0.02144	0.996005	0.02144	0.994068	0.02144	0.953635	0.02144
0.996131	0.021466	0.991838	0.021466	0.99601	0.021466	0.994075	0.021466	0.953509	0.021466
0.996135	0.0214919	0.991848	0.0214919	0.996015	0.0214919	0.994082	0.0214919	0.953505	0.0214919
0.99614	0.0215179	0.991858	0.0215179	0.99602	0.0215179	0.99409	0.0215179	0.953441	0.0215179
0.996145	0.0215438	0.991868	0.0215438	0.996024	0.0215438	0.994097	0.0215438	0.953376	0.0215438
0.996149	0.0215698	0.991878	0.0215698	0.996029	0.0215698	0.994104	0.0215698	0.953192	0.0215698
0.996094	0.0215958	0.991827	0.0215958	0.996034	0.0215958	0.994111	0.0215958	0.953188	0.0215958
0.996099	0.0216217	0.991837	0.0216217	0.996039	0.0216217	0.994118	0.0216217	0.953244	0.0216217
0.996103	0.0216477	0.991847	0.0216477	0.996043	0.0216477	0.994125	0.0216477	0.95324	0.0216477
0.996108	0.0216736	0.991857	0.0216736	0.996048	0.0216736	0.994132	0.0216736	0.953117	0.0216736
0.996113	0.0216996	0.991867	0.0216996	0.996053	0.0216996	0.994139	0.0216996	0.953173	0.0216996
0.996117	0.0217255	0.991876	0.0217255	0.996058	0.0217255	0.994146	0.0217255	0.95299	0.0217255
0.996122	0.0217515	0.991886	0.0217515	0.996062	0.0217515	0.994034	0.0217515	0.952926	0.0217515
0.996127	0.0217774	0.991896	0.0217774	0.996067	0.0217774	0.994041	0.0217774	0.952923	0.0217774
0.996131	0.0218034	0.991905	0.0218034	0.996072	0.0218034	0.994048	0.0218034	0.952979	0.0218034
0.996136	0.0218294	0.991915	0.0218294	0.996076	0.0218294	0.994055	0.0218294	0.952916	0.0218294
0.99614	0.0218553	0.991924	0.0218553	0.996081	0.0218553	0.994062	0.0218553	0.952913	0.0218553
0.996145	0.0218813	0.991934	0.0218813	0.996086	0.0218813	0.994069	0.0218813	0.95279	0.0218813
0.99615	0.0219072	0.991884	0.0219072	0.99609	0.0219072	0.994076	0.0219072	0.952846	0.0219072
0.996154	0.0219332	0.991894	0.0219332	0.996095	0.0219332	0.994083	0.0219332	0.952784	0.0219332
0.996159	0.0219591	0.991904	0.0219591	0.9961	0.0219591	0.99409	0.0219591	0.952781	0.0219591
0.996163	0.0219851	0.991913	0.0219851	0.996104	0.0219851	0.994097	0.0219851	0.952718	0.0219851
0.996168	0.022011	0.991864	0.022011	0.996109	0.022011	0.994104	0.022011	0.952656	0.022011
0.996172	0.022037	0.991873	0.022037	0.996113	0.022037	0.994111	0.022037	0.952653	0.022037
0.996177	0.0220629	0.991883	0.0220629	0.996118	0.0220629	0.994118	0.0220629	0.952709	0.0220629
0.996181	0.0220889	0.991892	0.0220889	0.996122	0.0220889	0.994125	0.0220889	0.952764	0.0220889
0.996186	0.0221149	0.991902	0.0221149	0.996127	0.0221149	0.994132	0.0221149	0.95282	0.0221149
0.99619	0.0221408	0.991853	0.0221408	0.996132	0.0221408	0.994139	0.0221408	0.952816	0.0221408
0.996195	0.0221668	0.991862	0.0221668	0.996136	0.0221668	0.994146	0.0221668	0.952813	0.0221668
0.996199	0.0221927	0.991813	0.0221927	0.996141	0.0221927	0.994152	0.0221927	0.952751	0.0221927
0.996203	0.0222187	0.991823	0.0222187	0.996145	0.0222187	0.994101	0.0222187	0.952806	0.0222187
0.996208	0.0222446	0.991832	0.0222446	0.99615	0.0222446	0.994108	0.0222446	0.952803	0.0222446
0.996212	0.0222706	0.991842	0.0222706	0.996154	0.0222706	0.994115	0.0222706	0.952742	0.0222706
0.996217	0.0222965	0.991851	0.0222965	0.996159	0.0222965	0.994121	0.0222965	0.952797	0.0222965
0.996221	0.0223225	0.991861	0.0223225	0.996163	0.0223225	0.994128	0.0223225	0.952793	0.0223225
0.996226	0.0223484	0.99187	0.0223484	0.996167	0.0223484	0.994135	0.0223484	0.952732	0.0223484
0.99623	0.0223744	0.99188	0.0223744	0.996172	0.0223744	0.994142	0.0223744	0.952729	0.0223744
0.996234	0.0224004	0.991889	0.0224004	0.996176	0.0224004	0.994149	0.0224004	0.952784	0.0224004
0.996239	0.0224263	0.991899	0.0224263	0.996181	0.0224263	0.994155	0.0224263	0.952838	0.0224263
0.996243	0.0224523	0.991908	0.0224523	0.996185	0.0224523	0.994162	0.0224523	0.952893	0.0224523
0.996247	0.0224782	0.991917	0.0224782	0.99619	0.0224782	0.994169	0.0224782	0.952947	0.0224782
0.996252	0.0225042	0.991869	0.0225042	0.996194	0.0225042	0.994118	0.0225042	0.953002	0.0225042
0.996256	0.0225301	0.991878	0.0225301	0.996198	0.0225301	0.994125	0.0225301	0.953056	0.0225301
0.99626	0.0225561	0.991888	0.0225561	0.996203	0.0225561	0.994132	0.0225561	0.953052	0.0225561
0.996265	0.022582	0.99184	0.022582	0.996207	0.022582	0.994138	0.022582	0.953106	0.022582
0.996269	0.022608	0.991849	0.022608	0.996211	0.022608	0.994145	0.022608	0.95316	0.022608
0.996273	0.022634	0.991801	0.022634	0.996216	0.022634	0.994152	0.022634	0.953156	0.022634
0.996277	0.0226599	0.99181	0.0226599	0.99622	0.0226599	0.994158	0.0226599	0.953153	0.0226599
0.996282	0.0226859	0.99182	0.0226859	0.996224	0.0226859	0.994165	0.0226859	0.953149	0.0226859
0.996286	0.0227118	0.991829	0.0227118	0.996229	0.0227118	0.994172	0.0227118	0.953203	0.0227118
0.99629	0.0227378	0.991838	0.0227378	0.996233	0.0227378	0.994178	0.0227378	0.953256	0.0227378
0.996294	0.0227637	0.991848	0.0227637	0.99618	0.0227637	0.994185	0.0227637	0.953252	0.0227637
0.996299	0.0227897	0.991857	0.0227897	0.996185	0.0227897	0.994192	0.0227897	0.953306	0.0227897
0.996303	0.0228156	0.991866	0.0228156	0.996189	0.0228156	0.994198	0.0228156	0.953302	0.0228156
0.996307	0.0228416	0.991875	0.0228416	0.996193	0.0228416	0.994205	0.0228416	0.953298	0.0228416
0.996311	0.0228675	0.991885	0.0228675	0.996198	0.0228675	0.994211	0.0228675	0.953294	0.0228675
0.996315	0.0228935	0.991894	0.0228935	0.996202	0.0228935	0.994218	0.0228935	0.953291	0.0228935
0.99632	0.0229195	0.991846	0.0229195	0.996206	0.0229195	0.994225	0.0229195	0.953287	0.0229195
0.996324	0.0229454	0.991856	0.0229454	0.996211	0.0229454	0.994231	0.0229454	0.953283	0.0229454
0.996328	0.0229714	0.991808	0.0229714	0.996215	0.0229714	0.994238	0.0229714	0.953223	0.0229714
0.996332	0.0229973	0.991818	0.0229973	0.996219	0.0229973	0.994244	0.0229973	0.953276	0.0229973
0.996336	0.0230233	0.991827	0.0230233	0.996223	0.0230233	0.994251	0.0230233	0.953272	0.0230233
0.996284	0.0230492	0.991836	0.0230492	0.996228	0.0230492	0.994257	0.0230492	0.953212	0.0230492
0.996288	0.0230752	0.991845	0.0230752	0.996232	0.0230752	0.994264	0.0230752	0.953208	0.0230752
0.996292	0.0231011	0.991854	0.0231011	0.996236	0.0231011	0.99427	0.0231011	0.953205	0.0231011
0.996297	0.0231271	0.991864	0.0231271	0.99624	0.0231271	0.994276	0.0231271	0.953257	0.0231271
0.996301	0.0231531	0.991873	0.0231531	0.996245	0.0231531	0.994283	0.0231531	0.953198	0.0231531
0.996305	0.023179	0.991826	0.023179	0.996249	0.023179	0.994289	0.023179	0.953082	0.023179
0.996309	0.023205	0.991835	0.023205	0.996253	0.023205	0.994296	0.023205	0.953079	0.023205
0.996313	0.0232309	0.991844	0.0232309	0.996257	0.0232309	0.994302	0.0232309	0.953075	0.0232309
0.996317	0.0232569	0.991797	0.0232569	0.996261	0.0232569	0.994308	0.0232569	0.953072	0.0232569
0.996321	0.0232828	0.991806	0.0232828	0.996266	0.0232828	0.994315	0.0232828	0.953124	0.0232828
0.996325	0.0233088	0.99176	0.0233088	0.99627	0.0233088	0.994321	0.0233088	0.953176	0.0233088
0.996329	0.0233347	0.991769	0.0233347	0.996274	0.0233347	0.994327	0.0233347	0.953173	0.0233347
0.996334	0.0233607	0.991778	0.0233607	0.996278	0.0233607	0.994334	0.0233607	0.953114	0.0233607
0.996338	0.0233866	0.991787	0.0233866	0.996282	0.0233866	0.99434	0.0233866	0.95311	0.0233866
0.996342	0.0234126	0.991796	0.0234126	0.996286	0.0234126	0.994346	0.0234126	0.953107	0.0234126
0.996346	0.0234386	0.991806	0.0234386	0.99629	0.0234386	0.994352	0.0234386	0.953103	0.0234386
0.99635	0.0234645	0.991815	0.0234645	0.996294	0.0234645	0.994359	0.0234645	0.952989	0.0234645
0.996354	0.0234905	0.991824	0.0234905	0.996299	0.0234905	0.994365	0.0234905	0.953041	0.0234905
0.996358	0.0235164	0.991833	0.0235164	0.996303	0.0235164	0.994371	0.0235164	0.953093	0.0235164
0.996362	0.0235424	0.991842	0.0235424	0.996307	0.0235424	0.994377	0.0235424	0.95309	0.0235424
0.996366	0.0235683	0.991851	0.0235683	0.996311	0.0235683	0.994384	0.0235683	0.953086	0.0235683
0.99637	0.0235943	0.99186	0.0235943	0.996315	0.0235943	0.994335	0.0235943	0.953083	0.0235943
0.996374	0.0236202	0.991869	0.0236202	0.996319	0.0236202	0.994341	0.0236202	0.953134	0.0236202
0.996378	0.0236462	0.991878	0.0236462	0.996323	0.0236462	0.994347	0.0236462	0.953131	0.0236462
0.996382	0.0236721	0.991886	0.0236721	0.996327	0.0236721	0.994353	0.0236721	0.953182	0.0236721
0.996386	0.0236981	0.991895	0.0236981	0.996331	0.0236981	0.99436	0.0236981	0.953234	0.0236981
0.99639	0.0237241	0.991904	0.0237241	0.996335	0.0237241	0.994366	0.0237241	0.95323	0.0237241
0.996394	0.02375	0.991913	0.02375	0.996339	0.02375	0.994372	0.02375	0.953281	0.02375
0.996398	0.023776	0.991922	0.023776	0.996343	0.023776	0.994378	0.023776	0.953278	0.023776
0.996402	0.0238019	0.991931	0.0238019	0.996347	0.0238019	0.994384	0.0238019	0.953329	0.0238019
0.996405	0.0238279	0.991939	0.0238279	0.996351	0.0238279	0.994336	0.0238279	0.953325	0.0238279
0.996409	0.0238538	0.991894	0.0238538	0.996355	0.0238538	0.994342	0.0238538	0.953321	0.0238538
0.996413	0.0238798	0.991903	0.0238798	0.996359	0.0238798	0.994348	0.0238798	0.953372	0.0238798
0.996417	0.0239057	0.991911	0.0239057	0.996363	0.0239057	0.994354	0.0239057	0.953314	0.0239057
0.996421	0.0239317	0.99192	0.0239317	0.996313	0.0239317	0.99436	0.0239317	0.953365	0.0239317
0.996425	0.0239577	0.991929	0.0239577	0.996317	0.0239577	0.994367	0.0239577	0.953415	0.0239577
0.996429	0.0239836	0.991938	0.0239836	0.996321	0.0239836	0.994373	0.0239836	0.953412	0.0239836
0.996433	0.0240096	0.991946	0.0240096	0.996325	0.0240096	0.994379	0.0240096	0.953354	0.0240096
0.996436	0.0240355	0.991955	0.0240355	0.996328	0.0240355	0.994385	0.0240355	0.953242	0.0240355
0.99644	0.0240615	0.99191	0.0240615	0.996332	0.0240615	0.994391	0.0240615	0.953293	0.0240615
0.996444	0.0240874	0.991919	0.0240874	0.996336	0.0240874	0.994397	0.0240874	0.953235	0.0240874
0.996448	0.0241134	0.991927	0.0241134	0.99634	0.0241134	0.994403	0.0241134	0.953124	0.0241134
0.996452	0.0241393	0.991936	0.0241393	0.996344	0.0241393	0.994409	0.0241393	0.953067	0.0241393
0.996456	0.0241653	0.991891	0.0241653	0.996348	0.0241653	0.994415	0.0241653	0.953064	0.0241653
0.996459	0.0241912	0.9919	0.0241912	0.996352	0.0241912	0.994421	0.0241912	0.95306	0.0241912
0.996463	0.0242172	0.991908	0.0242172	0.996356	0.0242172	0.994427	0.0242172	0.953111	0.0242172
0.996467	0.0242432	0.991917	0.0242432	0.99636	0.0242432	0.994433	0.0242432	0.953107	0.0242432
0.996471	0.0242691	0.991926	0.0242691	0.996364	0.0242691	0.994439	0.0242691	0.953158	0.0242691
0.996475	0.0242951	0.991934	0.0242951	0.996368	0.0242951	0.994391	0.0242951	0.953208	0.0242951
0.996478	0.024321	0.991943	0.024321	0.996372	0.024321	0.994397	0.024321	0.953258	0.024321
0.996482	0.024347	0.991951	0.024347	0.996375	0.024347	0.994403	0.024347	0.953254	0.024347
0.996486	0.0243729	0.99196	0.0243729	0.996379	0.0243729	0.994409	0.0243729	0.953197	0.0243729
0.99649	0.0243989	0.991969	0.0243989	0.996383	0.0243989	0.994415	0.0243989	0.953194	0.0243989
0.996493	0.0244248	0.991977	0.0244248	0.996387	0.0244248	0.994421	0.0244248	0.953191	0.0244248
0.996444	0.0244508	0.991986	0.0244508	0.996391	0.0244508	0.994427	0.0244508	0.95324	0.0244508
0.996448	0.0244767	0.991994	0.0244767	0.996395	0.0244767	0.994433	0.0244767	0.95329	0.0244767
0.996451	0.0245027	0.992003	0.0245027	0.996398	0.0245027	0.994439	0.0245027	0.953233	0.0245027
0.996455	0.0245287	0.992011	0.0245287	0.996402	0.0245287	0.994445	0.0245287	0.95323	0.0245287
0.996459	0.0245546	0.992019	0.0245546	0.996406	0.0245546	0.994451	0.0245546	0.953227	0.0245546
0.99641	0.0245806	0.992028	0.0245806	0.99641	0.0245806	0.994456	0.0245806	0.953223	0.0245806
0.996414	0.0246065	0.992036	0.0246065	0.996414	0.0246065	0.994462	0.0246065	0.953273	0.0246065
0.996417	0.0246325	0.992045	0.0246325	0.996417	0.0246325	0.994468	0.0246325	0.953322	0.0246325
0.996421	0.0246584	0.992053	0.0246584	0.996421	0.0246584	0.994474	0.0246584	0.953318	0.0246584
0.996425	0.0246844	0.992061	0.0246844	0.996425	0.0246844	0.99448	0.0246844	0.953262	0.0246844
0.996429	0.0247103	0.99207	0.0247103	0.996429	0.0247103	0.994486	0.0247103	0.953259	0.0247103
0.996433	0.0247363	0.992026	0.0247363	0.996433	0.0247363	0.994491	0.0247363	0.953255	0.0247363
0.996384	0.0247623	0.992034	0.0247623	0.996436	0.0247623	0.994497	0.0247623	0.953147	0.0247623
0.996388	0.0247882	0.992042	0.0247882	0.99644	0.0247882	0.994503	0.0247882	0.953144	0.0247882
0.996391	0.0248142	0.991998	0.0248142	0.996444	0.0248142	0.994509	0.0248142	0.953141	0.0248142
0.996395	0.0248401	0.992007	0.0248401	0.996447	0.0248401	0.994514	0.0248401	0.953189	0.0248401
0.996399	0.0248661	0.992015	0.0248661	0.996451	0.0248661	0.99452	0.0248661	0.953082	0.0248661
0.996403	0.024892	0.992023	0.024892	0.996455	0.024892	0.994526	0.024892	0.953026	0.024892
0.996406	0.024918	0.992032	0.024918	0.996459	0.024918	0.994532	0.024918	0.953023	0.024918
0.99641	0.0249439	0.99204	0.0249439	0.99641	0.0249439	0.994537	0.0249439	0.95302	0.0249439
0.996414	0.0249699	0.992048	0.0249699	0.996414	0.0249699	0.994543	0.0249699	0.953017	0.0249699
0.996418	0.0249958	0.992056	0.0249958	0.996418	0.0249958	0.994549	0.0249958	0.953066	0.0249958
0.996421	0.0250218	0.992065	0.0250218	0.996421	0.0250218	0.994554	0.0250218	0.953114	0.0250218
0.996425	0.0250478	0.992021	0.0250478	0.996425	0.0250478	0.99456	0.0250478	0.953163	0.0250478
0.996429	0.0250737	0.992029	0.0250737	0.996429	0.0250737	0.994565	0.0250737	0.95316	0.0250737
0.996432	0.0250997	0.992038	0.0250997	0.996432	0.0250997	0.994571	0.0250997	0.953208	0.0250997
0.996436	0.0251256	0.992046	0.0251256	0.996436	0.0251256	0.994577	0.0251256	0.953257	0.0251256
0.99644	0.0251516	0.992054	0.0251516	0.99644	0.0251516	0.994582	0.0251516	0.953202	0.0251516
0.996443	0.0251775	0.992062	0.0251775	0.996443	0.0251775	0.994588	0.0251775	0.953198	0.0251775
0.996447	0.0252035	0.99207	0.0252035	0.996447	0.0252035	0.994593	0.0252035	0.953195	0.0252035
0.996451	0.0252294	0.992079	0.0252294	0.996451	0.0252294	0.994599	0.0252294	0.953192	0.0252294
0.996454	0.0252554	0.992087	0.0252554	0.996454	0.0252554	0.994553	0.0252554	0.953086	0.0252554
0.996458	0.0252814	0.992095	0.0252814	0.996458	0.0252814	0.994559	0.0252814	0.953134	0.0252814
0.996462	0.0253073	0.992103	0.0253073	0.996462	0.0253073	0.994564	0.0253073	0.953079	0.0253073
0.996465	0.0253333	0.992111	0.0253333	0.996465	0.0253333	0.99457	0.0253333	0.953076	0.0253333
0.996469	0.0253592	0.992068	0.0253592	0.996469	0.0253592	0.994576	0.0253592	0.953124	0.0253592
0.996473	0.0253852	0.992076	0.0253852	0.996473	0.0253852	0.994581	0.0253852	0.953172	0.0253852
0.996476	0.0254111	0.992084	0.0254111	0.996476	0.0254111	0.994587	0.0254111	0.95322	0.0254111
0.99648	0.0254371	0.992092	0.0254371	0.99648	0.0254371	0.994592	0.0254371	0.953166	0.0254371
0.996432	0.025463	0.9921	0.025463	0.996483	0.025463	0.994598	0.025463	0.953162	0.025463
0.996436	0.025489	0.992108	0.025489	0.996487	0.025489	0.994603	0.025489	0.953159	0.025489
0.996389	0.0255149	0.992116	0.0255149	0.996491	0.0255149	0.994609	0.0255149	0.953156	0.0255149
0.996342	0.0255409	0.992124	0.0255409	0.996494	0.0255409	0.994614	0.0255409	0.953051	0.0255409
0.996345	0.0255669	0.992132	0.0255669	0.996498	0.0255669	0.99462	0.0255669	0.953048	0.0255669
0.996349	0.0255928	0.99214	0.0255928	0.996501	0.0255928	0.994574	0.0255928	0.953045	0.0255928
0.996353	0.0256188	0.992047	0.0256188	0.996505	0.0256188	0.99458	0.0256188	0.953093	0.0256188
0.996356	0.0256447	0.992055	0.0256447	0.996458	0.0256447	0.994585	0.0256447	0.95314	0.0256447
0.99636	0.0256707	0.992063	0.0256707	0.996461	0.0256707	0.99454	0.0256707	0.953187	0.0256707
0.996364	0.0256966	0.992071	0.0256966	0.996465	0.0256966	0.994546	0.0256966	0.953184	0.0256966
0.996367	0.0257226	0.992079	0.0257226	0.996468	0.0257226	0.994551	0.0257226	0.953131	0.0257226
0.996371	0.0257485	0.992087	0.0257485	0.996472	0.0257485	0.994557	0.0257485	0.953127	0.0257485
0.996375	0.0257745	0.992095	0.0257745	0.996476	0.0257745	0.994562	0.0257745	0.953124	0.0257745
0.996378	0.0258004	0.992103	0.0258004	0.996479	0.0258004	0.994568	0.0258004	0.953171	0.0258004
0.996382	0.0258264	0.992111	0.0258264	0.996483	0.0258264	0.994573	0.0258264	0.953218	0.0258264
0.996386	0.0258524	0.992069	0.0258524	0.996486	0.0258524	0.994579	0.0258524	0.953215	0.0258524
0.996389	0.0258783	0.992077	0.0258783	0.99649	0.0258783	0.994584	0.0258783	0.953262	0.0258783
0.996393	0.0259043	0.992034	0.0259043	0.996493	0.0259043	0.994589	0.0259043	0.953309	0.0259043
0.996397	0.0259302	0.992042	0.0259302	0.996497	0.0259302	0.994595	0.0259302	0.953206	0.0259302
0.9964	0.0259562	0.99205	0.0259562	0.9965	0.0259562	0.9946	0.0259562	0.953202	0.0259562
0.996404	0.0259821	0.992058	0.0259821	0.996504	0.0259821	0.994606	0.0259821	0.953199	0.0259821
0.996407	0.0260081	0.992066	0.0260081	0.996507	0.0260081	0.994611	0.0260081	0.953246	0.0260081
0.996411	0.026034	0.992074	0.026034	0.996511	0.026034	0.994616	0.026034	0.953193	0.026034
0.996415	0.02606	0.992082	0.02606	0.996514	0.02606	0.994622	0.02606	0.95319	0.02606
0.996418	0.026086	0.99209	0.026086	0.996518	0.026086	0.994627	0.026086	0.953236	0.026086
0.996422	0.0261119	0.992098	0.0261119	0.996521	0.0261119	0.994632	0.0261119	0.953233	0.0261119
0.996425	0.0261379	0.992056	0.0261379	0.996525	0.0261379	0.994638	0.0261379	0.953279	0.0261379
0.996429	0.0261638	0.992014	0.0261638	0.996478	0.0261638	0.994643	0.0261638	0.953276	0.0261638
0.996432	0.0261898	0.992022	0.0261898	0.996482	0.0261898	0.994648	0.0261898	0.953223	0.0261898
0.996436	0.0262157	0.99203	0.0262157	0.996485	0.0262157	0.994654	0.0262157	0.95327	0.0262157
0.99639	0.0262417	0.992038	0.0262417	0.996489	0.0262417	0.994659	0.0262417	0.953316	0.0262417
0.996393	0.0262676	0.992046	0.0262676	0.996492	0.0262676	0.994664	0.0262676	0.953313	0.0262676
0.996348	0.0262936	0.992004	0.0262936	0.996496	0.0262936	0.99467	0.0262936	0.953211	0.0262936
0.996351	0.0263195	0.992012	0.0263195	0.996499	0.0263195	0.994675	0.0263195	0.953207	0.0263195
0.996355	0.0263455	0.99202	0.0263455	0.996453	0.0263455	0.99468	0.0263455	0.953155	0.0263455
0.996309	0.0263715	0.992028	0.0263715	0.996408	0.0263715	0.994685	0.0263715	0.953103	0.0263715
0.996313	0.0263974	0.992036	0.0263974	0.996411	0.0263974	0.994691	0.0263974	0.95305	0.0263974
0.996316	0.0264234	0.992044	0.0264234	0.996415	0.0264234	0.994696	0.0264234	0.953047	0.0264234
0.99632	0.0264493	0.992051	0.0264493	0.996418	0.0264493	0.994652	0.0264493	0.952995	0.0264493
0.996324	0.0264753	0.992059	0.0264753	0.996422	0.0264753	0.994657	0.0264753	0.953042	0.0264753
0.996327	0.0265012	0.992067	0.0265012	0.996425	0.0265012	0.994613	0.0265012	0.952941	0.0265012
0.996331	0.0265272	0.992075	0.0265272	0.996429	0.0265272	0.994619	0.0265272	0.952938	0.0265272
0.996334	0.0265531	0.992082	0.0265531	0.996432	0.0265531	0.994624	0.0265531	0.952984	0.0265531
0.996338	0.0265791	0.99209	0.0265791	0.996436	0.0265791	0.994629	0.0265791	0.95303	0.0265791
0.996342	0.026605	0.992098	0.026605	0.996439	0.026605	0.994634	0.026605	0.953075	0.026605
0.996345	0.026631	0.992057	0.026631	0.996443	0.026631	0.99464	0.026631	0.953024	0.026631
0.996349	0.026657	0.992065	0.026657	0.996446	0.026657	0.994596	0.026657	0.953021	0.026657
0.996352	0.0266829	0.992072	0.0266829	0.99645	0.0266829	0.994601	0.0266829	0.953066	0.0266829
0.996356	0.0267089	0.99208	0.0267089	0.996453	0.0267089	0.994607	0.0267089	0.953112	0.0267089
0.996359	0.0267348	0.992088	0.0267348	0.996456	0.0267348	0.994612	0.0267348	0.953158	0.0267348
0.996363	0.0267608	0.992095	0.0267608	0.99646	0.0267608	0.994617	0.0267608	0.953203	0.0267608
0.996366	0.0267867	0.992103	0.0267867	0.996463	0.0267867	0.994622	0.0267867	0.953248	0.0267867
0.99637	0.0268127	0.992111	0.0268127	0.996467	0.0268127	0.994628	0.0268127	0.953294	0.0268127
0.996373	0.0268386	0.992118	0.0268386	0.99647	0.0268386	0.994633	0.0268386	0.953339	0.0268386
0.996329	0.0268646	0.992126	0.0268646	0.996474	0.0268646	0.994638	0.0268646	0.953384	0.0268646
0.996332	0.0268906	0.992134	0.0268906	0.996477	0.0268906	0.994643	0.0268906	0.953381	0.0268906
0.996336	0.0269165	0.992141	0.0269165	0.99648	0.0269165	0.994648	0.0269165	0.953377	0.0269165
0.996339	0.0269425	0.992149	0.0269425	0.996484	0.0269425	0.994653	0.0269425	0.953374	0.0269425
0.996343	0.0269684	0.992156	0.0269684	0.996487	0.0269684	0.994659	0.0269684	0.953419	0.0269684
0.996346	0.0269944	0.992164	0.0269944	0.996442	0.0269944	0.994664	0.0269944	0.953464	0.0269944
0.99635	0.0270203	0.992171	0.0270203	0.996446	0.0270203	0.994669	0.0270203	0.953508	0.0270203
0.996353	0.0270463	0.992179	0.0270463	0.996449	0.0270463	0.994674	0.0270463	0.953553	0.0270463
0.996357	0.0270722	0.992186	0.0270722	0.996453	0.0270722	0.994631	0.0270722	0.953454	0.0270722
0.99636	0.0270982	0.992194	0.0270982	0.996456	0.0270982	0.994636	0.0270982	0.953451	0.0270982
0.996364	0.0271241	0.992201	0.0271241	0.996459	0.0271241	0.994641	0.0271241	0.953399	0.0271241
0.996367	0.0271501	0.992113	0.0271501	0.996463	0.0271501	0.994647	0.0271501	0.953396	0.0271501
0.996371	0.0271761	0.992121	0.0271761	0.996466	0.0271761	0.994652	0.0271761	0.953441	0.0271761
0.996374	0.027202	0.992128	0.027202	0.99647	0.027202	0.994657	0.027202	0.953485	0.027202
0.996378	0.027228	0.992136	0.027228	0.996473	0.027228	0.994662	0.027228	0.953482	0.027228
0.996381	0.0272539	0.992143	0.0272539	0.996476	0.0272539	0.994667	0.0272539	0.953431	0.0272539
0.996385	0.0272799	0.992151	0.0272799	0.99648	0.0272799	0.994672	0.0272799	0.953475	0.0272799
0.996388	0.0273058	0.992158	0.0273058	0.996483	0.0273058	0.994677	0.0273058	0.953519	0.0273058
0.996391	0.0273318	0.992166	0.0273318	0.996486	0.0273318	0.994682	0.0273318	0.953468	0.0273318
0.996395	0.0273577	0.992173	0.0273577	0.99649	0.0273577	0.994687	0.0273577	0.953465	0.0273577
0.996398	0.0273837	0.99218	0.0273837	0.996493	0.0273837	0.994692	0.0273837	0.953462	0.0273837
0.996402	0.0274097	0.992188	0.0274097	0.996496	0.0274097	0.994697	0.0274097	0.953459	0.0274097
0.996405	0.0274356	0.992195	0.0274356	0.9965	0.0274356	0.994702	0.0274356	0.953503	0.0274356
0.996408	0.0274616	0.992203	0.0274616	0.996503	0.0274616	0.994707	0.0274616	0.953452	0.0274616
0.996412	0.0274875	0.99221	0.0274875	0.996506	0.0274875	0.994712	0.0274875	0.953354	0.0274875
0.996415	0.0275135	0.992217	0.0275135	0.99651	0.0275135	0.994717	0.0275135	0.953304	0.0275135
0.996419	0.0275394	0.992225	0.0275394	0.996513	0.0275394	0.994722	0.0275394	0.953254	0.0275394
0.996422	0.0275654	0.992232	0.0275654	0.996469	0.0275654	0.994727	0.0275654	0.953298	0.0275654
0.996425	0.0275913	0.992239	0.0275913	0.996472	0.0275913	0.994732	0.0275913	0.953342	0.0275913
0.996429	0.0276173	0.992247	0.0276173	0.996429	0.0276173	0.994737	0.0276173	0.953339	0.0276173
0.996432	0.0276432	0.992254	0.0276432	0.996432	0.0276432	0.994742	0.0276432	0.953336	0.0276432
0.996435	0.0276692	0.992214	0.0276692	0.996435	0.0276692	0.994747	0.0276692	0.953332	0.0276692
0.996439	0.0276952	0.992222	0.0276952	0.996439	0.0276952	0.994752	0.0276952	0.953376	0.0276952
0.996442	0.0277211	0.992229	0.0277211	0.996442	0.0277211	0.994757	0.0277211	0.95342	0.0277211
0.996445	0.0277471	0.992236	0.0277471	0.996445	0.0277471	0.994762	0.0277471	0.953417	0.0277471
0.996402	0.027773	0.992243	0.027773	0.996402	0.027773	0.994767	0.027773	0.953367	0.027773
0.996405	0.027799	0.992251	0.027799	0.996405	0.027799	0.994771	0.027799	0.953317	0.027799
0.996409	0.0278249	0.992258	0.0278249	0.996409	0.0278249	0.994776	0.0278249	0.953314	0.0278249
0.996412	0.0278509	0.992218	0.0278509	0.996412	0.0278509	0.994781	0.0278509	0.953357	0.0278509
0.996415	0.0278768	0.992179	0.0278768	0.996415	0.0278768	0.994786	0.0278768	0.953354	0.0278768
0.996419	0.0279028	0.992186	0.0279028	0.996419	0.0279028	0.994791	0.0279028	0.953258	0.0279028
0.996422	0.0279287	0.992194	0.0279287	0.996422	0.0279287	0.994796	0.0279287	0.953301	0.0279287
0.996425	0.0279547	0.992201	0.0279547	0.996425	0.0279547	0.994801	0.0279547	0.953298	0.0279547
0.996429	0.0279807	0.992208	0.0279807	0.996429	0.0279807	0.994805	0.0279807	0.953295	0.0279807
0.996432	0.0280066	0.992215	0.0280066	0.996432	0.0280066	0.99481	0.0280066	0.953246	0.0280066
0.996435	0.0280326	0.992223	0.0280326	0.996435	0.0280326	0.994815	0.0280326	0.953289	0.0280326
0.996439	0.0280585	0.99223	0.0280585	0.996392	0.0280585	0.99482	0.0280585	0.95324	0.0280585
0.996442	0.0280845	0.992237	0.0280845	0.99635	0.0280845	0.994825	0.0280845	0.953283	0.0280845
0.996445	0.0281104	0.992244	0.0281104	0.996353	0.0281104	0.994829	0.0281104	0.953326	0.0281104
0.996449	0.0281364	0.992205	0.0281364	0.996356	0.0281364	0.994834	0.0281364	0.953323	0.0281364
0.996452	0.0281623	0.992212	0.0281623	0.99636	0.0281623	0.994839	0.0281623	0.953366	0.0281623
0.996455	0.0281883	0.99222	0.0281883	0.996363	0.0281883	0.994844	0.0281883	0.953363	0.0281883
0.996458	0.0282143	0.992181	0.0282143	0.996366	0.0282143	0.994848	0.0282143	0.953406	0.0282143
0.996462	0.0282402	0.992142	0.0282402	0.99637	0.0282402	0.994853	0.0282402	0.953357	0.0282402
0.996465	0.0282662	0.992103	0.0282662	0.996373	0.0282662	0.994858	0.0282662	0.953354	0.0282662
0.996468	0.0282921	0.992065	0.0282921	0.996376	0.0282921	0.994863	0.0282921	0.953397	0.0282921
0.996471	0.0283181	0.992072	0.0283181	0.99638	0.0283181	0.994867	0.0283181	0.953439	0.0283181
0.996475	0.028344	0.992033	0.028344	0.996383	0.028344	0.994872	0.028344	0.953482	0.028344
0.996478	0.02837	0.992041	0.02837	0.996386	0.02837	0.994877	0.02837	0.953433	0.02837
0.996481	0.0283959	0.992048	0.0283959	0.99639	0.0283959	0.994881	0.0283959	0.95343	0.0283959
0.996484	0.0284219	0.992055	0.0284219	0.996393	0.0284219	0.994886	0.0284219	0.95329	0.0284219
0.996487	0.0284478	0.992062	0.0284478	0.996396	0.0284478	0.994845	0.0284478	0.953287	0.0284478
0.996491	0.0284738	0.99207	0.0284738	0.996399	0.0284738	0.99485	0.0284738	0.953238	0.0284738
0.996494	0.0284998	0.992077	0.0284998	0.996403	0.0284998	0.994855	0.0284998	0.953099	0.0284998
0.996451	0.0285257	0.992084	0.0285257	0.996406	0.0285257	0.994859	0.0285257	0.953141	0.0285257
0.996455	0.0285517	0.992091	0.0285517	0.996409	0.0285517	0.994864	0.0285517	0.953093	0.0285517
0.996458	0.0285776	0.992098	0.0285776	0.996413	0.0285776	0.994869	0.0285776	0.95309	0.0285776
0.996461	0.0286036	0.992106	0.0286036	0.996416	0.0286036	0.994873	0.0286036	0.953042	0.0286036
0.996464	0.0286295	0.992113	0.0286295	0.996419	0.0286295	0.994833	0.0286295	0.953085	0.0286295
0.996468	0.0286555	0.99212	0.0286555	0.996422	0.0286555	0.994837	0.0286555	0.953127	0.0286555
0.996471	0.0286814	0.992127	0.0286814	0.996426	0.0286814	0.994842	0.0286814	0.953079	0.0286814
0.996474	0.0287074	0.992134	0.0287074	0.996429	0.0287074	0.994847	0.0287074	0.952986	0.0287074
0.996477	0.0287333	0.992141	0.0287333	0.996387	0.0287333	0.994806	0.0287333	0.952938	0.0287333
0.99648	0.0287593	0.992148	0.0287593	0.99639	0.0287593	0.994766	0.0287593	0.95289	0.0287593
0.996483	0.0287853	0.992155	0.0287853	0.996393	0.0287853	0.99477	0.0287853	0.952933	0.0287853
0.996487	0.0288112	0.992163	0.0288112	0.996397	0.0288112	0.994775	0.0288112	0.952975	0.0288112
0.99649	0.0288372	0.99217	0.0288372	0.9964	0.0288372	0.99478	0.0288372	0.952972	0.0288372
0.996493	0.0288631	0.992177	0.0288631	0.996403	0.0288631	0.994784	0.0288631	0.95297	0.0288631
0.996451	0.0288891	0.992139	0.0288891	0.996361	0.0288891	0.994789	0.0288891	0.952967	0.0288891
0.996454	0.028915	0.992146	0.028915	0.996365	0.028915	0.994794	0.028915	0.95292	0.028915
0.996458	0.028941	0.992153	0.028941	0.996368	0.028941	0.994798	0.028941	0.952917	0.028941
0.996461	0.0289669	0.99216	0.0289669	0.996371	0.0289669	0.994803	0.0289669	0.952959	0.0289669
0.996464	0.0289929	0.992167	0.0289929	0.99633	0.0289929	0.994808	0.0289929	0.953001	0.0289929
0.996467	0.0290189	0.992174	0.0290189	0.996288	0.0290189	0.994812	0.0290189	0.952999	0.0290189
0.99647	0.0290448	0.992181	0.0290448	0.996291	0.0290448	0.994817	0.0290448	0.952996	0.0290448
0.996473	0.0290708	0.992188	0.0290708	0.996295	0.0290708	0.994822	0.0290708	0.952993	0.0290708
0.996477	0.0290967	0.992195	0.0290967	0.996298	0.0290967	0.994826	0.0290967	0.95299	0.0290967
0.996435	0.0291227	0.992202	0.0291227	0.996301	0.0291227	0.994831	0.0291227	0.953032	0.0291227
0.996438	0.0291486	0.992209	0.0291486	0.996305	0.0291486	0.994835	0.0291486	0.95303	0.0291486
0.996441	0.0291746	0.992216	0.0291746	0.996308	0.0291746	0.99484	0.0291746	0.952983	0.0291746
0.996445	0.0292005	0.992223	0.0292005	0.996311	0.0292005	0.994845	0.0292005	0.953024	0.0292005
0.996448	0.0292265	0.992185	0.0292265	0.996315	0.0292265	0.994805	0.0292265	0.953066	0.0292265
0.996451	0.0292524	0.992192	0.0292524	0.996318	0.0292524	0.994809	0.0292524	0.953108	0.0292524
0.996454	0.0292784	0.992199	0.0292784	0.996321	0.0292784	0.994814	0.0292784	0.953105	0.0292784
0.996457	0.0293044	0.992162	0.0293044	0.996324	0.0293044	0.994774	0.0293044	0.953146	0.0293044
0.99646	0.0293303	0.992168	0.0293303	0.996328	0.0293303	0.994779	0.0293303	0.953144	0.0293303
0.996463	0.0293563	0.992175	0.0293563	0.996331	0.0293563	0.994784	0.0293563	0.953141	0.0293563
0.996467	0.0293822	0.992182	0.0293822	0.99629	0.0293822	0.994788	0.0293822	0.95305	0.0293822
0.99647	0.0294082	0.992189	0.0294082	0.996293	0.0294082	0.994793	0.0294082	0.953003	0.0294082
0.996473	0.0294341	0.992196	0.0294341	0.996252	0.0294341	0.994797	0.0294341	0.953044	0.0294341
0.996476	0.0294601	0.992203	0.0294601	0.996212	0.0294601	0.994802	0.0294601	0.952954	0.0294601
0.996479	0.029486	0.99221	0.029486	0.996215	0.029486	0.994807	0.029486	0.952995	0.029486
0.996482	0.029512	0.992217	0.029512	0.996218	0.029512	0.994811	0.029512	0.953036	0.029512
0.996485	0.029538	0.992224	0.029538	0.996222	0.029538	0.994772	0.029538	0.953034	0.029538
0.996488	0.0295639	0.99223	0.0295639	0.996225	0.0295639	0.994776	0.0295639	0.953075	0.0295639
0.996491	0.0295899	0.992237	0.0295899	0.996228	0.0295899	0.994781	0.0295899	0.953028	0.0295899
0.996494	0.0296158	0.992244	0.0296158	0.996232	0.0296158	0.994786	0.0296158	0.953026	0.0296158
0.996454	0.0296418	0.992251	0.0296418	0.996235	0.0296418	0.99479	0.0296418	0.952979	0.0296418
0.996457	0.0296677	0.992258	0.0296677	0.996238	0.0296677	0.994795	0.0296677	0.95302	0.0296677
0.99646	0.0296937	0.992264	0.0296937	0.996241	0.0296937	0.994799	0.0296937	0.953018	0.0296937
0.996463	0.0297196	0.992271	0.0297196	0.996245	0.0297196	0.994804	0.0297196	0.953059	0.0297196
0.996466	0.0297456	0.992278	0.0297456	0.996248	0.0297456	0.994808	0.0297456	0.953013	0.0297456
0.996469	0.0297715	0.992285	0.0297715	0.996208	0.0297715	0.994813	0.0297715	0.952923	0.0297715
0.996472	0.0297975	0.992291	0.0297975	0.996211	0.0297975	0.994817	0.0297975	0.952877	0.0297975
0.996475	0.0298235	0.992254	0.0298235	0.996214	0.0298235	0.994822	0.0298235	0.952874	0.0298235
0.996478	0.0298494	0.992261	0.0298494	0.996218	0.0298494	0.994826	0.0298494	0.952828	0.0298494
0.996481	0.0298754	0.992268	0.0298754	0.996221	0.0298754	0.994831	0.0298754	0.952782	0.0298754
0.996485	0.0299013	0.992275	0.0299013	0.996181	0.0299013	0.994835	0.0299013	0.952693	0.0299013
0.996444	0.0299273	0.992281	0.0299273	0.996184	0.0299273	0.99484	0.0299273	0.952734	0.0299273
0.996447	0.0299532	0.992288	0.0299532	0.996187	0.0299532	0.994844	0.0299532	0.952732	0.0299532
0.99645	0.0299792	0.992295	0.0299792	0.996191	0.0299792	0.994849	0.0299792	0.952729	0.0299792
0.996453	0.0300051	0.992301	0.0300051	0.996194	0.0300051	0.994853	0.0300051	0.95277	0.0300051
0.996457	0.0300311	0.992308	0.0300311	0.996197	0.0300311	0.994858	0.0300311	0.952811	0.0300311
0.99646	0.030057	0.992315	0.030057	0.996201	0.030057	0.994862	0.030057	0.952809	0.030057
0.996463	0.030083	0.992321	0.030083	0.996204	0.030083	0.994866	0.030083	0.952763	0.030083
0.996466	0.030109	0.992328	0.030109	0.996207	0.030109	0.994871	0.030109	0.952804	0.030109
0.996469	0.0301349	0.992335	0.0301349	0.99621	0.0301349	0.994875	0.0301349	0.952844	0.0301349
0.996472	0.0301609	0.992298	0.0301609	0.996214	0.0301609	0.99488	0.0301609	0.952842	0.0301609
0.996475	0.0301868	0.992305	0.0301868	0.996217	0.0301868	0.994884	0.0301868	0.952711	0.0301868
0.996478	0.0302128	0.992311	0.0302128	0.99622	0.0302128	0.994889	0.0302128	0.952751	0.0302128
0.996481	0.0302387	0.992232	0.0302387	0.996223	0.0302387	0.994893	0.0302387	0.952792	0.0302387
0.996484	0.0302647	0.992239	0.0302647	0.996227	0.0302647	0.994897	0.0302647	0.952746	0.0302647
0.996487	0.0302906	0.992245	0.0302906	0.99623	0.0302906	0.994816	0.0302906	0.952787	0.0302906
0.99649	0.0303166	0.992252	0.0303166	0.996233	0.0303166	0.99482	0.0303166	0.952827	0.0303166
0.996493	0.0303426	0.992259	0.0303426	0.996236	0.0303426	0.994825	0.0303426	0.952868	0.0303426
0.996496	0.0303685	0.992265	0.0303685	0.996239	0.0303685	0.994787	0.0303685	0.952908	0.0303685
0.996499	0.0303945	0.992272	0.0303945	0.996243	0.0303945	0.994791	0.0303945	0.952906	0.0303945
0.996502	0.0304204	0.992278	0.0304204	0.996246	0.0304204	0.994795	0.0304204	0.952818	0.0304204
0.996505	0.0304464	0.992285	0.0304464	0.996249	0.0304464	0.9948	0.0304464	0.952815	0.0304464
0.996508	0.0304723	0.992292	0.0304723	0.996252	0.0304723	0.994804	0.0304723	0.95277	0.0304723
0.996468	0.0304983	0.992298	0.0304983	0.996255	0.0304983	0.994809	0.0304983	0.952811	0.0304983
0.996471	0.0305242	0.992305	0.0305242	0.996259	0.0305242	0.994813	0.0305242	0.952723	0.0305242
0.996474	0.0305502	0.992311	0.0305502	0.996262	0.0305502	0.994775	0.0305502	0.952678	0.0305502
0.996477	0.0305761	0.992318	0.0305761	0.996265	0.0305761	0.99478	0.0305761	0.952718	0.0305761
0.99648	0.0306021	0.992282	0.0306021	0.996268	0.0306021	0.994784	0.0306021	0.952759	0.0306021
0.996483	0.0306281	0.992288	0.0306281	0.996271	0.0306281	0.994788	0.0306281	0.952799	0.0306281
0.996486	0.030654	0.992253	0.030654	0.996275	0.030654	0.994793	0.030654	0.952839	0.030654
0.996489	0.03068	0.992259	0.03068	0.996278	0.03068	0.994797	0.03068	0.952878	0.03068
0.996492	0.0307059	0.992266	0.0307059	0.996281	0.0307059	0.994802	0.0307059	0.952834	0.0307059
0.996495	0.0307319	0.99223	0.0307319	0.996284	0.0307319	0.994806	0.0307319	0.952831	0.0307319
0.996456	0.0307578	0.992237	0.0307578	0.996287	0.0307578	0.99481	0.0307578	0.952829	0.0307578
0.996459	0.0307838	0.992243	0.0307838	0.99629	0.0307838	0.994815	0.0307838	0.952869	0.0307838
0.996462	0.0308097	0.992208	0.0308097	0.996293	0.0308097	0.994819	0.0308097	0.952824	0.0308097
0.996465	0.0308357	0.992214	0.0308357	0.996296	0.0308357	0.994781	0.0308357	0.95278	0.0308357
0.996468	0.0308617	0.992221	0.0308617	0.9963	0.0308617	0.994786	0.0308617	0.952819	0.0308617
0.996471	0.0308876	0.992227	0.0308876	0.996303	0.0308876	0.99479	0.0308876	0.952775	0.0308876
0.996474	0.0309136	0.992234	0.0309136	0.996264	0.0309136	0.994753	0.0309136	0.952773	0.0309136
0.996477	0.0309395	0.99224	0.0309395	0.996267	0.0309395	0.994757	0.0309395	0.95277	0.0309395
0.99648	0.0309655	0.992247	0.0309655	0.99627	0.0309655	0.994761	0.0309655	0.952768	0.0309655
0.996441	0.0309914	0.992253	0.0309914	0.996273	0.0309914	0.994766	0.0309914	0.952724	0.0309914
0.996444	0.0310174	0.99226	0.0310174	0.996276	0.0310174	0.99477	0.0310174	0.952763	0.0310174
0.996447	0.0310433	0.992266	0.0310433	0.996279	0.0310433	0.994774	0.0310433	0.952803	0.0310433
0.99645	0.0310693	0.992273	0.0310693	0.996241	0.0310693	0.994779	0.0310693	0.952842	0.0310693
0.996453	0.0310952	0.992279	0.0310952	0.996244	0.0310952	0.994783	0.0310952	0.95284	0.0310952
0.996456	0.0311212	0.992286	0.0311212	0.996247	0.0311212	0.994788	0.0311212	0.952796	0.0311212
0.996458	0.0311472	0.992292	0.0311472	0.99625	0.0311472	0.994792	0.0311472	0.952835	0.0311472
0.996461	0.0311731	0.992298	0.0311731	0.996253	0.0311731	0.994796	0.0311731	0.952875	0.0311731
0.996464	0.0311991	0.992222	0.0311991	0.996256	0.0311991	0.994717	0.0311991	0.952914	0.0311991
0.996467	0.031225	0.992228	0.031225	0.99626	0.031225	0.994722	0.031225	0.952953	0.031225
0.99647	0.031251	0.992235	0.031251	0.996263	0.031251	0.994726	0.031251	0.952909	0.031251
0.996473	0.0312769	0.992199	0.0312769	0.996224	0.0312769	0.994731	0.0312769	0.952907	0.0312769
0.996476	0.0313029	0.992206	0.0313029	0.996227	0.0313029	0.994735	0.0313029	0.952863	0.0313029
0.996479	0.0313288	0.992212	0.0313288	0.99623	0.0313288	0.994739	0.0313288	0.95286	0.0313288
0.996482	0.0313548	0.992219	0.0313548	0.996234	0.0313548	0.994744	0.0313548	0.952899	0.0313548
0.996485	0.0313807	0.992225	0.0313807	0.996237	0.0313807	0.994748	0.0313807	0.952856	0.0313807
0.996488	0.0314067	0.992232	0.0314067	0.99624	0.0314067	0.994711	0.0314067	0.952853	0.0314067
0.996491	0.0314327	0.992197	0.0314327	0.996243	0.0314327	0.994715	0.0314327	0.952892	0.0314327
0.996494	0.0314586	0.992203	0.0314586	0.996246	0.0314586	0.994678	0.0314586	0.952931	0.0314586
0.996496	0.0314846	0.992169	0.0314846	0.996249	0.0314846	0.994642	0.0314846	0.95297	0.0314846
0.996499	0.0315105	0.992175	0.0315105	0.996252	0.0315105	0.994646	0.0315105	0.952967	0.0315105
0.996502	0.0315365	0.992181	0.0315365	0.996255	0.0315365	0.99465	0.0315365	0.953006	0.0315365
0.996505	0.0315624	0.992188	0.0315624	0.996258	0.0315624	0.994655	0.0315624	0.953045	0.0315624
0.996508	0.0315884	0.992194	0.0315884	0.996261	0.0315884	0.994659	0.0315884	0.953083	0.0315884
0.996511	0.0316143	0.992201	0.0316143	0.996223	0.0316143	0.994664	0.0316143	0.95304	0.0316143
0.996514	0.0316403	0.992207	0.0316403	0.996227	0.0316403	0.994668	0.0316403	0.952996	0.0316403
0.996517	0.0316663	0.992213	0.0316663	0.99623	0.0316663	0.994672	0.0316663	0.953035	0.0316663
0.996519	0.0316922	0.992179	0.0316922	0.996233	0.0316922	0.994677	0.0316922	0.953032	0.0316922
0.996522	0.0317182	0.992185	0.0317182	0.996236	0.0317182	0.994681	0.0317182	0.953071	0.0317182
0.996525	0.0317441	0.992192	0.0317441	0.996239	0.0317441	0.994685	0.0317441	0.953109	0.0317441
0.996528	0.0317701	0.992198	0.0317701	0.996242	0.0317701	0.99469	0.0317701	0.953147	0.0317701
0.996531	0.031796	0.992204	0.031796	0.996245	0.031796	0.994694	0.031796	0.953145	0.031796
0.996534	0.031822	0.992211	0.031822	0.996248	0.031822	0.994617	0.031822	0.953183	0.031822
0.996536	0.0318479	0.992217	0.0318479	0.99621	0.0318479	0.994621	0.0318479	0.953221	0.0318479
0.996539	0.0318739	0.992223	0.0318739	0.996214	0.0318739	0.994626	0.0318739	0.953219	0.0318739
0.996542	0.0318998	0.992189	0.0318998	0.996217	0.0318998	0.99463	0.0318998	0.953175	0.0318998
0.996545	0.0319258	0.992195	0.0319258	0.99622	0.0319258	0.994634	0.0319258	0.953132	0.0319258
0.996548	0.0319518	0.992202	0.0319518	0.996223	0.0319518	0.994639	0.0319518	0.953129	0.0319518
0.99655	0.0319777	0.992208	0.0319777	0.996226	0.0319777	0.994602	0.0319777	0.953167	0.0319777
0.996553	0.0320037	0.992214	0.0320037	0.996229	0.0320037	0.994566	0.0320037	0.953205	0.0320037
0.996556	0.0320296	0.992221	0.0320296	0.996232	0.0320296	0.994571	0.0320296	0.953243	0.0320296
0.996559	0.0320556	0.992227	0.0320556	0.996194	0.0320556	0.994575	0.0320556	0.953281	0.0320556
0.996562	0.0320815	0.992233	0.0320815	0.996198	0.0320815	0.99458	0.0320815	0.953279	0.0320815
0.996564	0.0321075	0.99224	0.0321075	0.996201	0.0321075	0.994584	0.0321075	0.953236	0.0321075
0.996567	0.0321334	0.992246	0.0321334	0.996204	0.0321334	0.994588	0.0321334	0.953233	0.0321334
0.99657	0.0321594	0.992252	0.0321594	0.996207	0.0321594	0.994593	0.0321594	0.95323	0.0321594
0.996573	0.0321853	0.992258	0.0321853	0.99621	0.0321853	0.994597	0.0321853	0.953187	0.0321853
0.996575	0.0322113	0.992265	0.0322113	0.996213	0.0322113	0.994561	0.0322113	0.953185	0.0322113
0.996578	0.0322373	0.992271	0.0322373	0.996216	0.0322373	0.994565	0.0322373	0.953182	0.0322373
0.996581	0.0322632	0.992277	0.0322632	0.996219	0.0322632	0.994489	0.0322632	0.95322	0.0322632
0.996584	0.0322892	0.992283	0.0322892	0.996222	0.0322892	0.994494	0.0322892	0.953258	0.0322892
0.996586	0.0323151	0.992289	0.0323151	0.996185	0.0323151	0.994498	0.0323151	0.953215	0.0323151
0.996589	0.0323411	0.992296	0.0323411	0.996188	0.0323411	0.994503	0.0323411	0.953252	0.0323411
0.996592	0.032367	0.992302	0.032367	0.996191	0.032367	0.994507	0.032367	0.95329	0.032367
0.996595	0.032393	0.992308	0.032393	0.996194	0.032393	0.994511	0.032393	0.953207	0.032393
0.996597	0.0324189	0.992314	0.0324189	0.996197	0.0324189	0.994516	0.0324189	0.953164	0.0324189
0.9966	0.0324449	0.99228	0.0324449	0.9962	0.0324449	0.99452	0.0324449	0.953162	0.0324449
0.996603	0.0324709	0.992286	0.0324709	0.996203	0.0324709	0.994525	0.0324709	0.953159	0.0324709
0.996606	0.0324968	0.992293	0.0324968	0.996206	0.0324968	0.994529	0.0324968	0.953197	0.0324968
0.996608	0.0325228	0.992299	0.0325228	0.996209	0.0325228	0.994533	0.0325228	0.953154	0.0325228
0.996611	0.0325487	0.992305	0.0325487	0.996212	0.0325487	0.994538	0.0325487	0.953192	0.0325487
0.996614	0.0325747	0.992311	0.0325747	0.996215	0.0325747	0.994502	0.0325747	0.953189	0.0325747
0.996616	0.0326006	0.992317	0.0326006	0.996218	0.0326006	0.994507	0.0326006	0.953147	0.0326006
0.996619	0.0326266	0.992323	0.0326266	0.996221	0.0326266	0.994511	0.0326266	0.953025	0.0326266
0.996622	0.0326525	0.992329	0.0326525	0.996224	0.0326525	0.994515	0.0326525	0.953062	0.0326525
0.996624	0.0326785	0.992335	0.0326785	0.996188	0.0326785	0.99448	0.0326785	0.9531	0.0326785
0.996627	0.0327044	0.992342	0.0327044	0.996191	0.0327044	0.994484	0.0327044	0.953137	0.0327044
0.99663	0.0327304	0.992348	0.0327304	0.996194	0.0327304	0.994449	0.0327304	0.953095	0.0327304
0.996632	0.0327564	0.992354	0.0327564	0.996197	0.0327564	0.994414	0.0327564	0.953053	0.0327564
0.996635	0.0327823	0.99236	0.0327823	0.9962	0.0327823	0.994418	0.0327823	0.95305	0.0327823
0.996598	0.0328083	0.992366	0.0328083	0.996203	0.0328083	0.994423	0.0328083	0.953048	0.0328083
0.996601	0.0328342	0.992372	0.0328342	0.996166	0.0328342	0.994427	0.0328342	0.953085	0.0328342
0.996604	0.0328602	0.992378	0.0328602	0.996169	0.0328602	0.994431	0.0328602	0.953082	0.0328602
0.996606	0.0328861	0.992384	0.0328861	0.996133	0.0328861	0.994436	0.0328861	0.95308	0.0328861
0.996609	0.0329121	0.99239	0.0329121	0.996096	0.0329121	0.99444	0.0329121	0.953038	0.0329121
0.996612	0.032938	0.992396	0.032938	0.996099	0.032938	0.994445	0.032938	0.953036	0.032938
0.996614	0.032964	0.992402	0.032964	0.996103	0.032964	0.994449	0.032964	0.953033	0.032964
0.996617	0.03299	0.992408	0.03299	0.996106	0.03299	0.994453	0.03299	0.95307	0.03299
0.99658	0.0330159	0.992414	0.0330159	0.996109	0.0330159	0.994458	0.0330159	0.953068	0.0330159
0.996583	0.0330419	0.99242	0.0330419	0.996112	0.0330419	0.994462	0.0330419	0.953105	0.0330419
0.996586	0.0330678	0.992426	0.0330678	0.996115	0.0330678	0.994466	0.0330678	0.953063	0.0330678
0.996588	0.0330938	0.992432	0.0330938	0.996118	0.0330938	0.994471	0.0330938	0.953021	0.0330938
0.996591	0.0331197	0.992438	0.0331197	0.996121	0.0331197	0.994475	0.0331197	0.953058	0.0331197
0.996594	0.0331457	0.992444	0.0331457	0.996124	0.0331457	0.994479	0.0331457	0.953095	0.0331457
0.996596	0.0331716	0.992449	0.0331716	0.996127	0.0331716	0.994484	0.0331716	0.953014	0.0331716
0.996599	0.0331976	0.992455	0.0331976	0.99613	0.0331976	0.994488	0.0331976	0.953012	0.0331976
0.996602	0.0332235	0.992461	0.0332235	0.996133	0.0332235	0.994492	0.0332235	0.95301	0.0332235
0.996604	0.0332495	0.992428	0.0332495	0.996097	0.0332495	0.994458	0.0332495	0.953007	0.0332495
0.996607	0.0332755	0.992434	0.0332755	0.9961	0.0332755	0.994462	0.0332755	0.953005	0.0332755
0.99661	0.0333014	0.99244	0.0333014	0.996103	0.0333014	0.994466	0.0333014	0.953003	0.0333014
0.996612	0.0333274	0.992446	0.0333274	0.996067	0.0333274	0.994471	0.0333274	0.953039	0.0333274
0.996615	0.0333533	0.992452	0.0333533	0.995992	0.0333533	0.994475	0.0333533	0.953037	0.0333533
0.996579	0.0333793	0.992458	0.0333793	0.995995	0.0333793	0.994479	0.0333793	0.953034	0.0333793
0.996581	0.0334052	0.992463	0.0334052	0.995999	0.0334052	0.994484	0.0334052	0.953071	0.0334052
0.996584	0.0334312	0.992469	0.0334312	0.995963	0.0334312	0.994449	0.0334312	0.953107	0.0334312
0.996587	0.0334571	0.992475	0.0334571	0.995966	0.0334571	0.994453	0.0334571	0.953105	0.0334571
0.996589	0.0334831	0.992481	0.0334831	0.99593	0.0334831	0.994458	0.0334831	0.953103	0.0334831
0.996592	0.033509	0.992448	0.033509	0.995934	0.033509	0.994423	0.033509	0.9531	0.033509
0.996595	0.033535	0.992454	0.033535	0.995898	0.033535	0.994427	0.033535	0.953098	0.033535
0.996597	0.033561	0.99246	0.033561	0.995901	0.033561	0.994432	0.033561	0.953057	0.033561
0.9966	0.0335869	0.992466	0.0335869	0.995904	0.0335869	0.994397	0.0335869	0.953054	0.0335869
0.996525	0.0336129	0.992471	0.0336129	0.995907	0.0336129	0.994402	0.0336129	0.953052	0.0336129
0.996528	0.0336388	0.992439	0.0336388	0.995911	0.0336388	0.994406	0.0336388	0.953088	0.0336388
0.996531	0.0336648	0.992444	0.0336648	0.995914	0.0336648	0.99441	0.0336648	0.953124	0.0336648
0.996533	0.0336907	0.99245	0.0336907	0.995878	0.0336907	0.994415	0.0336907	0.953161	0.0336907
0.996497	0.0337167	0.992456	0.0337167	0.995882	0.0337167	0.994419	0.0337167	0.953158	0.0337167
0.9965	0.0337426	0.992462	0.0337426	0.995885	0.0337426	0.994423	0.0337426	0.953156	0.0337426
0.996503	0.0337686	0.992468	0.0337686	0.995888	0.0337686	0.994428	0.0337686	0.953153	0.0337686
0.996506	0.0337946	0.992473	0.0337946	0.995891	0.0337946	0.994432	0.0337946	0.953189	0.0337946
0.996508	0.0338205	0.992479	0.0338205	0.995894	0.0338205	0.994436	0.0338205	0.953187	0.0338205
0.996511	0.0338465	0.992485	0.0338465	0.995897	0.0338465	0.99444	0.0338465	0.953223	0.0338465
0.996514	0.0338724	0.992491	0.0338724	0.995901	0.0338724	0.994445	0.0338724	0.95322	0.0338724
0.996516	0.0338984	0.992496	0.0338984	0.995904	0.0338984	0.994449	0.0338984	0.953256	0.0338984
0.996519	0.0339243	0.992502	0.0339243	0.995907	0.0339243	0.994453	0.0339243	0.953254	0.0339243
0.996522	0.0339503	0.992508	0.0339503	0.99591	0.0339503	0.994457	0.0339503	0.953251	0.0339503
0.996524	0.0339762	0.992514	0.0339762	0.995913	0.0339762	0.994462	0.0339762	0.95321	0.0339762
0.996527	0.0340022	0.992519	0.0340022	0.995916	0.0340022	0.994466	0.0340022	0.953246	0.0340022
0.996529	0.0340281	0.992525	0.0340281	0.995919	0.0340281	0.99447	0.0340281	0.953244	0.0340281
0.996532	0.0340541	0.992531	0.0340541	0.995922	0.0340541	0.994474	0.0340541	0.953203	0.0340541
0.996535	0.0340801	0.992536	0.0340801	0.995926	0.0340801	0.994479	0.0340801	0.953239	0.0340801
0.996537	0.034106	0.992542	0.034106	0.995929	0.034106	0.994483	0.034106	0.953236	0.034106
0.99654	0.034132	0.992548	0.034132	0.995932	0.034132	0.994487	0.034132	0.953234	0.034132
0.996543	0.0341579	0.992553	0.0341579	0.995935	0.0341579	0.994491	0.0341579	0.953269	0.0341579
0.996545	0.0341839	0.992559	0.0341839	0.995938	0.0341839	0.994495	0.0341839	0.953305	0.0341839
0.996548	0.0342098	0.992565	0.0342098	0.995941	0.0342098	0.994499	0.0342098	0.953264	0.0342098
0.996551	0.0342358	0.99257	0.0342358	0.995944	0.0342358	0.994504	0.0342358	0.9533	0.0342358
0.996515	0.0342617	0.992576	0.0342617	0.995947	0.0342617	0.994508	0.0342617	0.953335	0.0342617
0.996518	0.0342877	0.992582	0.0342877	0.99595	0.0342877	0.994512	0.0342877	0.953333	0.0342877
0.996521	0.0343136	0.992587	0.0343136	0.995953	0.0343136	0.994516	0.0343136	0.953368	0.0343136
0.996523	0.0343396	0.992593	0.0343396	0.995956	0.0343396	0.99452	0.0343396	0.953328	0.0343396
0.996526	0.0343656	0.992598	0.0343656	0.995959	0.0343656	0.994524	0.0343656	0.953325	0.0343656
0.996528	0.0343915	0.992604	0.0343915	0.995962	0.0343915	0.994529	0.0343915	0.953323	0.0343915
0.996531	0.0344175	0.99261	0.0344175	0.995965	0.0344175	0.994533	0.0344175	0.95332	0.0344175
0.996534	0.0344434	0.992615	0.0344434	0.995931	0.0344434	0.994537	0.0344434	0.953355	0.0344434
0.996499	0.0344694	0.992621	0.0344694	0.995934	0.0344694	0.994541	0.0344694	0.953315	0.0344694
0.996501	0.0344953	0.992626	0.0344953	0.995937	0.0344953	0.994545	0.0344953	0.95335	0.0344953
0.996504	0.0345213	0.992632	0.0345213	0.99594	0.0345213	0.994549	0.0345213	0.953348	0.0345213
0.996507	0.0345472	0.992637	0.0345472	0.995943	0.0345472	0.994553	0.0345472	0.953383	0.0345472
0.996509	0.0345732	0.992605	0.0345732	0.995946	0.0345732	0.994557	0.0345732	0.953418	0.0345732
0.996512	0.0345992	0.992611	0.0345992	0.995949	0.0345992	0.994561	0.0345992	0.953453	0.0345992
0.996514	0.0346251	0.992616	0.0346251	0.995952	0.0346251	0.994565	0.0346251	0.953488	0.0346251
0.996517	0.0346511	0.992622	0.0346511	0.995955	0.0346511	0.994532	0.0346511	0.953522	0.0346511
0.99652	0.034677	0.992628	0.034677	0.995921	0.034677	0.994536	0.034677	0.953557	0.034677
0.996522	0.034703	0.992633	0.034703	0.995924	0.034703	0.99454	0.034703	0.953592	0.034703
0.996525	0.0347289	0.992639	0.0347289	0.995927	0.0347289	0.99447	0.0347289	0.953589	0.0347289
0.99649	0.0347549	0.992644	0.0347549	0.99593	0.0347549	0.994474	0.0347549	0.953586	0.0347549
0.996493	0.0347808	0.99265	0.0347808	0.995933	0.0347808	0.994478	0.0347808	0.953621	0.0347808
0.996458	0.0348068	0.992655	0.0348068	0.995936	0.0348068	0.994482	0.0348068	0.953656	0.0348068
0.996461	0.0348327	0.99266	0.0348327	0.995939	0.0348327	0.994486	0.0348327	0.953653	0.0348327
0.996463	0.0348587	0.992666	0.0348587	0.995942	0.0348587	0.99449	0.0348587	0.953688	0.0348587
0.996466	0.0348847	0.992671	0.0348847	0.995945	0.0348847	0.994494	0.0348847	0.953685	0.0348847
0.996469	0.0349106	0.992677	0.0349106	0.995948	0.0349106	0.994498	0.0349106	0.953682	0.0349106
0.996471	0.0349366	0.992682	0.0349366	0.995951	0.0349366	0.994502	0.0349366	0.953568	0.0349366
0.996474	0.0349625	0.992688	0.0349625	0.995954	0.0349625	0.994469	0.0349625	0.953528	0.0349625
0.996476	0.0349885	0.992693	0.0349885	0.995957	0.0349885	0.994473	0.0349885	0.953488	0.0349885
0.996442	0.0350144	0.992699	0.0350144	0.99596	0.0350144	0.994478	0.0350144	0.953523	0.0350144
0.996445	0.0350404	0.992704	0.0350404	0.995963	0.0350404	0.994482	0.0350404	0.953557	0.0350404
0.996447	0.0350663	0.992709	0.0350663	0.995966	0.0350663	0.994486	0.0350663	0.953592	0.0350663
0.99645	0.0350923	0.992678	0.0350923	0.995969	0.0350923	0.99449	0.0350923	0.953626	0.0350923
0.996452	0.0351183	0.992683	0.0351183	0.995972	0.0351183	0.994494	0.0351183	0.953586	0.0351183
0.996455	0.0351442	0.992689	0.0351442	0.995975	0.0351442	0.994498	0.0351442	0.953621	0.0351442
0.996458	0.0351702	0.992694	0.0351702	0.995978	0.0351702	0.994465	0.0351702	0.953655	0.0351702
0.99646	0.0351961	0.992699	0.0351961	0.995981	0.0351961	0.994469	0.0351961	0.953689	0.0351961
0.996463	0.0352221	0.992705	0.0352221	0.995984	0.0352221	0.994473	0.0352221	0.953686	0.0352221
0.996466	0.035248	0.99271	0.035248	0.995987	0.035248	0.994477	0.035248	0.95372	0.035248
0.996468	0.035274	0.992715	0.035274	0.99599	0.035274	0.994481	0.035274	0.953718	0.035274
0.996471	0.0352999	0.992721	0.0352999	0.995993	0.0352999	0.994485	0.0352999	0.953715	0.0352999
0.996473	0.0353259	0.992726	0.0353259	0.995996	0.0353259	0.99449	0.0353259	0.953749	0.0353259
0.996476	0.0353518	0.992732	0.0353518	0.995999	0.0353518	0.994457	0.0353518	0.953783	0.0353518
0.996478	0.0353778	0.992737	0.0353778	0.996002	0.0353778	0.994424	0.0353778	0.953743	0.0353778
0.996444	0.0354038	0.992742	0.0354038	0.995968	0.0354038	0.994428	0.0354038	0.953777	0.0354038
0.996447	0.0354297	0.992748	0.0354297	0.995971	0.0354297	0.994432	0.0354297	0.953738	0.0354297
0.99645	0.0354557	0.992753	0.0354557	0.995974	0.0354557	0.994437	0.0354557	0.953699	0.0354557
0.996452	0.0354816	0.992758	0.0354816	0.995977	0.0354816	0.994441	0.0354816	0.953659	0.0354816
0.996418	0.0355076	0.992763	0.0355076	0.99598	0.0355076	0.994445	0.0355076	0.953693	0.0355076
0.996421	0.0355335	0.992769	0.0355335	0.995983	0.0355335	0.994412	0.0355335	0.953727	0.0355335
0.996387	0.0355595	0.992774	0.0355595	0.995986	0.0355595	0.99438	0.0355595	0.953761	0.0355595
0.99639	0.0355854	0.992779	0.0355854	0.995988	0.0355854	0.994384	0.0355854	0.953795	0.0355854
0.996392	0.0356114	0.992785	0.0356114	0.995991	0.0356114	0.994388	0.0356114	0.953719	0.0356114
0.996395	0.0356373	0.99279	0.0356373	0.995994	0.0356373	0.994392	0.0356373	0.95368	0.0356373
0.996398	0.0356633	0.992795	0.0356633	0.995997	0.0356633	0.99436	0.0356633	0.953641	0.0356633
0.996364	0.0356893	0.9928	0.0356893	0.996	0.0356893	0.994364	0.0356893	0.953493	0.0356893
0.996366	0.0357152	0.992805	0.0357152	0.996003	0.0357152	0.994368	0.0357152	0.95349	0.0357152
0.996369	0.0357412	0.992811	0.0357412	0.996006	0.0357412	0.994372	0.0357412	0.953488	0.0357412
0.996372	0.0357671	0.99278	0.0357671	0.996009	0.0357671	0.994376	0.0357671	0.953521	0.0357671
0.996374	0.0357931	0.992785	0.0357931	0.996012	0.0357931	0.994344	0.0357931	0.953519	0.0357931
0.996377	0.035819	0.99279	0.035819	0.996015	0.035819	0.994348	0.035819	0.95348	0.035819
0.99638	0.035845	0.992795	0.035845	0.996018	0.035845	0.994352	0.035845	0.953477	0.035845
0.996382	0.0358709	0.992801	0.0358709	0.99602	0.0358709	0.994356	0.0358709	0.953511	0.0358709
0.996312	0.0358969	0.992806	0.0358969	0.996023	0.0358969	0.99436	0.0358969	0.953545	0.0358969
0.996279	0.0359229	0.992811	0.0359229	0.996026	0.0359229	0.994364	0.0359229	0.953578	0.0359229
0.996282	0.0359488	0.992816	0.0359488	0.996029	0.0359488	0.994368	0.0359488	0.953612	0.0359488
0.996284	0.0359748	0.992821	0.0359748	0.996032	0.0359748	0.994372	0.0359748	0.953537	0.0359748
0.996287	0.0360007	0.992827	0.0360007	0.996035	0.0360007	0.994377	0.0360007	0.953571	0.0360007
0.99629	0.0360267	0.992796	0.0360267	0.996038	0.0360267	0.994381	0.0360267	0.953568	0.0360267
0.996292	0.0360526	0.992801	0.0360526	0.99604	0.0360526	0.994385	0.0360526	0.953565	0.0360526
0.996295	0.0360786	0.992806	0.0360786	0.996007	0.0360786	0.994389	0.0360786	0.953563	0.0360786
0.996298	0.0361045	0.992811	0.0361045	0.99601	0.0361045	0.994393	0.0361045	0.953596	0.0361045
0.9963	0.0361305	0.992816	0.0361305	0.995977	0.0361305	0.994397	0.0361305	0.953594	0.0361305
0.996303	0.0361564	0.992822	0.0361564	0.99598	0.0361564	0.994401	0.0361564	0.953591	0.0361564
0.996306	0.0361824	0.992827	0.0361824	0.995983	0.0361824	0.994405	0.0361824	0.953588	0.0361824
0.996308	0.0362084	0.992832	0.0362084	0.995986	0.0362084	0.994409	0.0362084	0.953622	0.0362084
0.996311	0.0362343	0.992837	0.0362343	0.995989	0.0362343	0.994413	0.0362343	0.953583	0.0362343
0.996314	0.0362603	0.992842	0.0362603	0.995992	0.0362603	0.994417	0.0362603	0.953617	0.0362603
0.996316	0.0362862	0.992847	0.0362862	0.995994	0.0362862	0.994385	0.0362862	0.953614	0.0362862
0.996319	0.0363122	0.992852	0.0363122	0.995997	0.0363122	0.994389	0.0363122	0.953611	0.0363122
0.996322	0.0363381	0.992857	0.0363381	0.996	0.0363381	0.994393	0.0363381	0.953609	0.0363381
0.996324	0.0363641	0.992862	0.0363641	0.996003	0.0363641	0.994397	0.0363641	0.953642	0.0363641
0.996327	0.03639	0.992868	0.03639	0.996006	0.03639	0.994401	0.03639	0.953675	0.03639
0.996329	0.036416	0.992873	0.036416	0.996009	0.036416	0.994405	0.036416	0.953601	0.036416
0.996332	0.0364419	0.992842	0.0364419	0.996012	0.0364419	0.994409	0.0364419	0.953563	0.0364419
0.996335	0.0364679	0.992812	0.0364679	0.996014	0.0364679	0.994413	0.0364679	0.953525	0.0364679
0.996337	0.0364939	0.992817	0.0364939	0.996017	0.0364939	0.994417	0.0364939	0.953522	0.0364939
0.99634	0.0365198	0.992786	0.0365198	0.99602	0.0365198	0.994421	0.0365198	0.95352	0.0365198
0.996342	0.0365458	0.992756	0.0365458	0.996023	0.0365458	0.994425	0.0365458	0.953517	0.0365458
0.996345	0.0365717	0.992761	0.0365717	0.99599	0.0365717	0.994429	0.0365717	0.953515	0.0365717
0.996348	0.0365977	0.992731	0.0365977	0.995993	0.0365977	0.994433	0.0365977	0.953512	0.0365977
0.99635	0.0366236	0.992736	0.0366236	0.99596	0.0366236	0.994437	0.0366236	0.953439	0.0366236
0.996317	0.0366496	0.992741	0.0366496	0.995963	0.0366496	0.994441	0.0366496	0.953472	0.0366496
0.99632	0.0366755	0.992746	0.0366755	0.995966	0.0366755	0.994445	0.0366755	0.953469	0.0366755
0.996323	0.0367015	0.992751	0.0367015	0.995969	0.0367015	0.994449	0.0367015	0.953467	0.0367015
0.996325	0.0367275	0.992756	0.0367275	0.995972	0.0367275	0.994452	0.0367275	0.953465	0.0367275
0.996328	0.0367534	0.992762	0.0367534	0.995975	0.0367534	0.994456	0.0367534	0.953462	0.0367534
0.99633	0.0367794	0.992767	0.0367794	0.995978	0.0367794	0.99446	0.0367794	0.95346	0.0367794
0.996298	0.0368053	0.992772	0.0368053	0.99598	0.0368053	0.994464	0.0368053	0.953457	0.0368053
0.9963	0.0368313	0.992777	0.0368313	0.995983	0.0368313	0.994468	0.0368313	0.953455	0.0368313
0.996303	0.0368572	0.992782	0.0368572	0.995986	0.0368572	0.994472	0.0368572	0.953488	0.0368572
0.996306	0.0368832	0.992787	0.0368832	0.995989	0.0368832	0.994476	0.0368832	0.95345	0.0368832
0.996308	0.0369091	0.992792	0.0369091	0.995992	0.0369091	0.99448	0.0369091	0.953412	0.0369091
0.996311	0.0369351	0.992797	0.0369351	0.995995	0.0369351	0.994484	0.0369351	0.95341	0.0369351
0.996278	0.036961	0.992802	0.036961	0.995997	0.036961	0.994488	0.036961	0.953408	0.036961
0.996281	0.036987	0.992807	0.036987	0.996	0.036987	0.994491	0.036987	0.95344	0.036987
0.996283	0.037013	0.992812	0.037013	0.996003	0.037013	0.994495	0.037013	0.953438	0.037013
0.996286	0.0370389	0.992817	0.0370389	0.996006	0.0370389	0.994499	0.0370389	0.953435	0.0370389
0.996254	0.0370649	0.992822	0.0370649	0.996009	0.0370649	0.994503	0.0370649	0.953363	0.0370649
0.996256	0.0370908	0.992827	0.0370908	0.996011	0.0370908	0.994507	0.0370908	0.953326	0.0370908
0.996259	0.0371168	0.992832	0.0371168	0.995979	0.0371168	0.994511	0.0371168	0.953358	0.0371168
0.996261	0.0371427	0.992837	0.0371427	0.995982	0.0371427	0.994515	0.0371427	0.953286	0.0371427
0.996264	0.0371687	0.992842	0.0371687	0.995985	0.0371687	0.994518	0.0371687	0.953284	0.0371687
0.996267	0.0371946	0.992847	0.0371946	0.995988	0.0371946	0.994522	0.0371946	0.953316	0.0371946
0.996269	0.0372206	0.992852	0.0372206	0.99599	0.0372206	0.994526	0.0372206	0.953349	0.0372206
0.996272	0.0372466	0.992857	0.0372466	0.995993	0.0372466	0.99453	0.0372466	0.953381	0.0372466
0.996275	0.0372725	0.992828	0.0372725	0.995996	0.0372725	0.994534	0.0372725	0.953379	0.0372725
0.996277	0.0372985	0.992833	0.0372985	0.995999	0.0372985	0.994503	0.0372985	0.953412	0.0372985
0.99628	0.0373244	0.992838	0.0373244	0.996002	0.0373244	0.994506	0.0373244	0.953374	0.0373244
0.996282	0.0373504	0.992843	0.0373504	0.996004	0.0373504	0.99451	0.0373504	0.953303	0.0373504
0.996285	0.0373763	0.992813	0.0373763	0.995972	0.0373763	0.994514	0.0373763	0.953335	0.0373763
0.996287	0.0374023	0.992818	0.0374023	0.995975	0.0374023	0.994518	0.0374023	0.953367	0.0374023
0.99629	0.0374282	0.992823	0.0374282	0.995978	0.0374282	0.994522	0.0374282	0.953365	0.0374282
0.996293	0.0374542	0.992793	0.0374542	0.995981	0.0374542	0.994525	0.0374542	0.953397	0.0374542
0.996295	0.0374801	0.992798	0.0374801	0.995984	0.0374801	0.994529	0.0374801	0.953326	0.0374801
0.996298	0.0375061	0.992803	0.0375061	0.995986	0.0375061	0.994533	0.0375061	0.953323	0.0375061
0.9963	0.0375321	0.992808	0.0375321	0.995989	0.0375321	0.994537	0.0375321	0.953321	0.0375321
0.996303	0.037558	0.992813	0.037558	0.995957	0.037558	0.994541	0.037558	0.953319	0.037558
0.996305	0.037584	0.992818	0.037584	0.99596	0.037584	0.994544	0.037584	0.953317	0.037584
0.996308	0.0376099	0.992823	0.0376099	0.995963	0.0376099	0.994548	0.0376099	0.953314	0.0376099
0.99631	0.0376359	0.992828	0.0376359	0.995966	0.0376359	0.994552	0.0376359	0.953346	0.0376359
0.996313	0.0376618	0.992798	0.0376618	0.995968	0.0376618	0.994556	0.0376618	0.953344	0.0376618
0.996316	0.0376878	0.992803	0.0376878	0.995937	0.0376878	0.994559	0.0376878	0.953342	0.0376878
0.996318	0.0377137	0.992808	0.0377137	0.99594	0.0377137	0.994563	0.0377137	0.95334	0.0377137
0.996286	0.0377397	0.992813	0.0377397	0.995942	0.0377397	0.994567	0.0377397	0.953303	0.0377397
0.996289	0.0377656	0.992818	0.0377656	0.995945	0.0377656	0.994571	0.0377656	0.953335	0.0377656
0.996291	0.0377916	0.992823	0.0377916	0.995948	0.0377916	0.994574	0.0377916	0.953333	0.0377916
0.996294	0.0378176	0.992828	0.0378176	0.995951	0.0378176	0.994578	0.0378176	0.953296	0.0378176
0.996296	0.0378435	0.992833	0.0378435	0.995953	0.0378435	0.994582	0.0378435	0.953225	0.0378435
0.996299	0.0378695	0.992838	0.0378695	0.995956	0.0378695	0.994551	0.0378695	0.953257	0.0378695
0.996301	0.0378954	0.992808	0.0378954	0.995959	0.0378954	0.994555	0.0378954	0.953221	0.0378954
0.996304	0.0379214	0.992779	0.0379214	0.995962	0.0379214	0.994524	0.0379214	0.95315	0.0379214
0.996307	0.0379473	0.992784	0.0379473	0.995965	0.0379473	0.994528	0.0379473	0.953182	0.0379473
0.996309	0.0379733	0.992789	0.0379733	0.995967	0.0379733	0.994532	0.0379733	0.95318	0.0379733
0.996312	0.0379992	0.992794	0.0379992	0.99597	0.0379992	0.994536	0.0379992	0.953144	0.0379992
0.996314	0.0380252	0.992799	0.0380252	0.995973	0.0380252	0.994539	0.0380252	0.953107	0.0380252
0.996317	0.0380512	0.992804	0.0380512	0.995976	0.0380512	0.994509	0.0380512	0.953105	0.0380512
0.996319	0.0380771	0.992775	0.0380771	0.995978	0.0380771	0.994513	0.0380771	0.953137	0.0380771
0.996322	0.0381031	0.99278	0.0381031	0.995981	0.0381031	0.994517	0.0381031	0.953101	0.0381031
0.996324	0.038129	0.992784	0.038129	0.995984	0.038129	0.994486	0.038129	0.953133	0.038129
0.996327	0.038155	0.992755	0.038155	0.995987	0.038155	0.994456	0.038155	0.953131	0.038155
0.996329	0.0381809	0.99276	0.0381809	0.995989	0.0381809	0.99446	0.0381809	0.953163	0.0381809
0.996332	0.0382069	0.992765	0.0382069	0.995992	0.0382069	0.99443	0.0382069	0.953161	0.0382069
0.996334	0.0382328	0.99277	0.0382328	0.995995	0.0382328	0.994433	0.0382328	0.953192	0.0382328
0.996337	0.0382588	0.992775	0.0382588	0.995997	0.0382588	0.994437	0.0382588	0.953224	0.0382588
0.996339	0.0382847	0.992746	0.0382847	0.996	0.0382847	0.994441	0.0382847	0.953256	0.0382847
0.996342	0.0383107	0.992751	0.0383107	0.996003	0.0383107	0.994411	0.0383107	0.953287	0.0383107
0.996344	0.0383367	0.992756	0.0383367	0.996006	0.0383367	0.994381	0.0383367	0.953251	0.0383367
0.996347	0.0383626	0.992761	0.0383626	0.996008	0.0383626	0.994384	0.0383626	0.953249	0.0383626
0.996349	0.0383886	0.992766	0.0383886	0.996011	0.0383886	0.994388	0.0383886	0.953247	0.0383886
0.996351	0.0384145	0.992771	0.0384145	0.996014	0.0384145	0.994392	0.0384145	0.953245	0.0384145
0.996354	0.0384405	0.992775	0.0384405	0.996016	0.0384405	0.994396	0.0384405	0.953243	0.0384405
0.996356	0.0384664	0.992747	0.0384664	0.996019	0.0384664	0.9944	0.0384664	0.953139	0.0384664
0.996359	0.0384924	0.992751	0.0384924	0.996022	0.0384924	0.994403	0.0384924	0.953103	0.0384924
0.996361	0.0385183	0.992756	0.0385183	0.996024	0.0385183	0.994407	0.0385183	0.953068	0.0385183
0.996364	0.0385443	0.992761	0.0385443	0.996027	0.0385443	0.994411	0.0385443	0.953066	0.0385443
0.996366	0.0385702	0.992766	0.0385702	0.99603	0.0385702	0.994415	0.0385702	0.953063	0.0385702
0.996369	0.0385962	0.992771	0.0385962	0.995999	0.0385962	0.994418	0.0385962	0.953061	0.0385962
0.996371	0.0386222	0.992776	0.0386222	0.996001	0.0386222	0.994389	0.0386222	0.953026	0.0386222
0.996374	0.0386481	0.992781	0.0386481	0.995971	0.0386481	0.994392	0.0386481	0.953024	0.0386481
0.996376	0.0386741	0.992752	0.0386741	0.995973	0.0386741	0.994396	0.0386741	0.953022	0.0386741
0.996345	0.0387	0.992757	0.0387	0.995976	0.0387	0.9944	0.0387	0.952986	0.0387
0.996347	0.038726	0.992762	0.038726	0.995979	0.038726	0.99437	0.038726	0.952984	0.038726
0.99635	0.0387519	0.992766	0.0387519	0.995981	0.0387519	0.994374	0.0387519	0.952982	0.0387519
0.996352	0.0387779	0.992771	0.0387779	0.995984	0.0387779	0.994378	0.0387779	0.95298	0.0387779
0.996355	0.0388038	0.992776	0.0388038	0.995987	0.0388038	0.994381	0.0388038	0.952945	0.0388038
0.996357	0.0388298	0.992781	0.0388298	0.995989	0.0388298	0.994385	0.0388298	0.952876	0.0388298
0.99636	0.0388558	0.992786	0.0388558	0.995992	0.0388558	0.994389	0.0388558	0.952841	0.0388558
0.996362	0.0388817	0.992791	0.0388817	0.995995	0.0388817	0.994393	0.0388817	0.952839	0.0388817
0.996364	0.0389077	0.992795	0.0389077	0.995997	0.0389077	0.994396	0.0389077	0.95287	0.0389077
0.996367	0.0389336	0.9928	0.0389336	0.996	0.0389336	0.9944	0.0389336	0.952902	0.0389336
0.996369	0.0389596	0.992738	0.0389596	0.996003	0.0389596	0.994404	0.0389596	0.952833	0.0389596
0.996372	0.0389855	0.992743	0.0389855	0.996005	0.0389855	0.994374	0.0389855	0.952831	0.0389855
0.996374	0.0390115	0.992748	0.0390115	0.995975	0.0390115	0.994378	0.0390115	0.952829	0.0390115
0.996376	0.0390374	0.992753	0.0390374	0.995978	0.0390374	0.994382	0.0390374	0.952861	0.0390374
0.996312	0.0390634	0.992758	0.0390634	0.99598	0.0390634	0.994386	0.0390634	0.952892	0.0390634
0.996315	0.0390893	0.992763	0.0390893	0.995983	0.0390893	0.994389	0.0390893	0.952923	0.0390893
0.996317	0.0391153	0.992767	0.0391153	0.995952	0.0391153	0.994393	0.0391153	0.952921	0.0391153
0.99632	0.0391413	0.992706	0.0391413	0.995955	0.0391413	0.994397	0.0391413	0.952952	0.0391413
0.996322	0.0391672	0.992711	0.0391672	0.995958	0.0391672	0.9944	0.0391672	0.952951	0.0391672
0.996325	0.0391932	0.992649	0.0391932	0.99596	0.0391932	0.994404	0.0391932	0.952915	0.0391932
0.996327	0.0392191	0.992654	0.0392191	0.995963	0.0392191	0.994408	0.0392191	0.952847	0.0392191
0.996329	0.0392451	0.992659	0.0392451	0.995966	0.0392451	0.994412	0.0392451	0.952845	0.0392451
0.996332	0.039271	0.992664	0.039271	0.995968	0.039271	0.994382	0.039271	0.952844	0.039271
0.996334	0.039297	0.992669	0.039297	0.995971	0.039297	0.994386	0.039297	0.952842	0.039297
0.996337	0.0393229	0.992674	0.0393229	0.995974	0.0393229	0.994357	0.0393229	0.952807	0.0393229
0.996339	0.0393489	0.992678	0.0393489	0.995976	0.0393489	0.99436	0.0393489	0.952838	0.0393489
0.996342	0.0393749	0.992683	0.0393749	0.995979	0.0393749	0.994298	0.0393749	0.952869	0.0393749
0.996344	0.0394008	0.992688	0.0394008	0.995982	0.0394008	0.994302	0.0394008	0.952867	0.0394008
0.996346	0.0394268	0.992693	0.0394268	0.995984	0.0394268	0.994306	0.0394268	0.952898	0.0394268
0.996349	0.0394527	0.992698	0.0394527	0.995987	0.0394527	0.994309	0.0394527	0.952896	0.0394527
0.996351	0.0394787	0.992702	0.0394787	0.99599	0.0394787	0.99428	0.0394787	0.952927	0.0394787
0.996354	0.0395046	0.992707	0.0395046	0.995992	0.0395046	0.994284	0.0395046	0.952892	0.0395046
0.996356	0.0395306	0.992679	0.0395306	0.995995	0.0395306	0.994255	0.0395306	0.952858	0.0395306
0.996358	0.0395565	0.992684	0.0395565	0.995998	0.0395565	0.994259	0.0395565	0.952856	0.0395565
0.996361	0.0395825	0.992689	0.0395825	0.996	0.0395825	0.994262	0.0395825	0.952788	0.0395825
0.996363	0.0396084	0.992694	0.0396084	0.996003	0.0396084	0.994233	0.0396084	0.952754	0.0396084
0.996366	0.0396344	0.992698	0.0396344	0.996005	0.0396344	0.994237	0.0396344	0.952752	0.0396344
0.996368	0.0396604	0.992703	0.0396604	0.996008	0.0396604	0.994176	0.0396604	0.952783	0.0396604
0.99637	0.0396863	0.992708	0.0396863	0.996011	0.0396863	0.994147	0.0396863	0.952748	0.0396863
0.996373	0.0397123	0.992713	0.0397123	0.996013	0.0397123	0.994151	0.0397123	0.952779	0.0397123
0.996375	0.0397382	0.992717	0.0397382	0.996016	0.0397382	0.994154	0.0397382	0.95281	0.0397382
0.996377	0.0397642	0.99269	0.0397642	0.996018	0.0397642	0.994158	0.0397642	0.952743	0.0397642
0.99638	0.0397901	0.992694	0.0397901	0.996021	0.0397901	0.994097	0.0397901	0.952643	0.0397901
0.996382	0.0398161	0.992699	0.0398161	0.995991	0.0398161	0.994101	0.0398161	0.952609	0.0398161
0.996384	0.039842	0.992704	0.039842	0.995994	0.039842	0.994104	0.039842	0.952575	0.039842
0.996387	0.039868	0.992709	0.039868	0.995996	0.039868	0.994108	0.039868	0.952573	0.039868
0.996389	0.0398939	0.992713	0.0398939	0.995999	0.0398939	0.994112	0.0398939	0.952571	0.0398939
0.996392	0.0399199	0.992686	0.0399199	0.996001	0.0399199	0.994116	0.0399199	0.952537	0.0399199
0.996394	0.0399459	0.99269	0.0399459	0.996004	0.0399459	0.99412	0.0399459	0.952503	0.0399459
0.996396	0.0399718	0.992695	0.0399718	0.996007	0.0399718	0.994091	0.0399718	0.952534	0.0399718
0.996399	0.0399978	0.9927	0.0399978	0.996009	0.0399978	0.994095	0.0399978	0.952467	0.0399978
0.996401	0.0400237	0.992705	0.0400237	0.996012	0.0400237	0.994066	0.0400237	0.952498	0.0400237
0.996403	0.0400497	0.992677	0.0400497	0.996014	0.0400497	0.994005	0.0400497	0.952529	0.0400497
0.996406	0.0400756	0.992682	0.0400756	0.996017	0.0400756	0.993977	0.0400756	0.952495	0.0400756
0.996408	0.0401016	0.992686	0.0401016	0.99602	0.0401016	0.993948	0.0401016	0.952461	0.0401016
0.99641	0.0401275	0.992691	0.0401275	0.996022	0.0401275	0.99392	0.0401275	0.952459	0.0401275
0.996413	0.0401535	0.992696	0.0401535	0.996025	0.0401535	0.993827	0.0401535	0.95249	0.0401535
0.996415	0.0401795	0.9927	0.0401795	0.996027	0.0401795	0.993831	0.0401795	0.952456	0.0401795
0.996417	0.0402054	0.992705	0.0402054	0.99603	0.0402054	0.993835	0.0402054	0.95239	0.0402054
0.996419	0.0402314	0.99271	0.0402314	0.996032	0.0402314	0.993839	0.0402314	0.952389	0.0402314
0.996422	0.0402573	0.992715	0.0402573	0.996035	0.0402573	0.993843	0.0402573	0.952419	0.0402573
0.996424	0.0402833	0.992655	0.0402833	0.996037	0.0402833	0.993815	0.0402833	0.95245	0.0402833
0.996426	0.0403092	0.99266	0.0403092	0.99604	0.0403092	0.993819	0.0403092	0.952481	0.0403092
0.996429	0.0403352	0.992664	0.0403352	0.996043	0.0403352	0.99379	0.0403352	0.952511	0.0403352
0.996431	0.0403611	0.992669	0.0403611	0.996045	0.0403611	0.993794	0.0403611	0.952477	0.0403611
0.996433	0.0403871	0.992674	0.0403871	0.996048	0.0403871	0.993798	0.0403871	0.952476	0.0403871
0.996436	0.040413	0.992678	0.040413	0.99605	0.040413	0.99377	0.040413	0.952506	0.040413
0.996438	0.040439	0.992683	0.040439	0.996053	0.040439	0.993774	0.040439	0.952473	0.040439
0.99644	0.040465	0.992688	0.040465	0.996055	0.040465	0.993778	0.040465	0.952503	0.040465
0.996442	0.0404909	0.99266	0.0404909	0.996058	0.0404909	0.993782	0.0404909	0.952534	0.0404909
0.996445	0.0405169	0.992665	0.0405169	0.996028	0.0405169	0.993786	0.0405169	0.952532	0.0405169
0.996447	0.0405428	0.99267	0.0405428	0.996031	0.0405428	0.993758	0.0405428	0.952466	0.0405428
0.996449	0.0405688	0.992675	0.0405688	0.996033	0.0405688	0.993762	0.0405688	0.952465	0.0405688
0.996452	0.0405947	0.992679	0.0405947	0.996036	0.0405947	0.993734	0.0405947	0.952495	0.0405947
0.996454	0.0406207	0.992684	0.0406207	0.996038	0.0406207	0.993738	0.0406207	0.952494	0.0406207
0.996456	0.0406466	0.992689	0.0406466	0.996009	0.0406466	0.99371	0.0406466	0.95246	0.0406466
0.996458	0.0406726	0.992693	0.0406726	0.996012	0.0406726	0.993714	0.0406726	0.95249	0.0406726
0.996461	0.0406985	0.992698	0.0406985	0.996014	0.0406985	0.993686	0.0406985	0.952457	0.0406985
0.996463	0.0407245	0.992703	0.0407245	0.996017	0.0407245	0.99369	0.0407245	0.952455	0.0407245
0.996465	0.0407505	0.992675	0.0407505	0.996019	0.0407505	0.993694	0.0407505	0.952422	0.0407505
0.996467	0.0407764	0.99268	0.0407764	0.996022	0.0407764	0.993698	0.0407764	0.95242	0.0407764
0.99647	0.0408024	0.992685	0.0408024	0.996024	0.0408024	0.993702	0.0408024	0.952387	0.0408024
0.996472	0.0408283	0.992689	0.0408283	0.996027	0.0408283	0.993706	0.0408283	0.952385	0.0408283
0.996474	0.0408543	0.992694	0.0408543	0.996029	0.0408543	0.993679	0.0408543	0.95232	0.0408543
0.996476	0.0408802	0.992699	0.0408802	0.996032	0.0408802	0.993683	0.0408802	0.952351	0.0408802
0.996479	0.0409062	0.992703	0.0409062	0.996003	0.0409062	0.993687	0.0409062	0.952318	0.0409062
0.996481	0.0409321	0.992708	0.0409321	0.996005	0.0409321	0.993691	0.0409321	0.952316	0.0409321
0.996483	0.0409581	0.992713	0.0409581	0.996008	0.0409581	0.993695	0.0409581	0.952251	0.0409581
0.996485	0.0409841	0.992685	0.0409841	0.99601	0.0409841	0.993699	0.0409841	0.952218	0.0409841
0.996487	0.04101	0.992658	0.04101	0.996013	0.04101	0.993703	0.04101	0.952217	0.04101
0.99649	0.041036	0.992663	0.041036	0.996015	0.041036	0.993707	0.041036	0.952184	0.041036
0.996492	0.0410619	0.992668	0.0410619	0.996018	0.0410619	0.993711	0.0410619	0.952151	0.0410619
0.996494	0.0410879	0.992672	0.0410879	0.99602	0.0410879	0.993715	0.0410879	0.952181	0.0410879
0.996496	0.0411138	0.992677	0.0411138	0.996023	0.0411138	0.993719	0.0411138	0.95218	0.0411138
0.996499	0.0411398	0.992682	0.0411398	0.996025	0.0411398	0.993723	0.0411398	0.95221	0.0411398
0.996501	0.0411657	0.992686	0.0411657	0.996028	0.0411657	0.993695	0.0411657	0.952177	0.0411657
0.996503	0.0411917	0.992691	0.0411917	0.99603	0.0411917	0.993699	0.0411917	0.952112	0.0411917
0.996505	0.0412176	0.992695	0.0412176	0.996033	0.0412176	0.993703	0.0412176	0.952143	0.0412176
0.996507	0.0412436	0.9927	0.0412436	0.996035	0.0412436	0.993707	0.0412436	0.95211	0.0412436
0.99651	0.0412696	0.992705	0.0412696	0.996038	0.0412696	0.993711	0.0412696	0.952108	0.0412696
0.996512	0.0412955	0.992646	0.0412955	0.99604	0.0412955	0.993715	0.0412955	0.952139	0.0412955
0.996514	0.0413215	0.992651	0.0413215	0.996043	0.0413215	0.993719	0.0413215	0.952169	0.0413215
0.996516	0.0413474	0.992656	0.0413474	0.996045	0.0413474	0.993723	0.0413474	0.952167	0.0413474
0.996518	0.0413734	0.99266	0.0413734	0.996048	0.0413734	0.993727	0.0413734	0.952103	0.0413734
0.99652	0.0413993	0.992665	0.0413993	0.99605	0.0413993	0.993731	0.0413993	0.952102	0.0413993
0.996523	0.0414253	0.992669	0.0414253	0.996053	0.0414253	0.993703	0.0414253	0.952069	0.0414253
0.996525	0.0414512	0.992674	0.0414512	0.996055	0.0414512	0.993707	0.0414512	0.952068	0.0414512
0.996527	0.0414772	0.992679	0.0414772	0.996058	0.0414772	0.993711	0.0414772	0.952067	0.0414772
0.996529	0.0415032	0.992683	0.0415032	0.99606	0.0415032	0.993715	0.0415032	0.952097	0.0415032
0.996531	0.0415291	0.992688	0.0415291	0.996063	0.0415291	0.993719	0.0415291	0.952095	0.0415291
0.996534	0.0415551	0.992692	0.0415551	0.996065	0.0415551	0.993723	0.0415551	0.952125	0.0415551
0.996504	0.041581	0.992697	0.041581	0.996068	0.041581	0.993727	0.041581	0.952124	0.041581
0.996507	0.041607	0.992701	0.041607	0.99607	0.041607	0.993731	0.041607	0.952154	0.041607
0.996509	0.0416329	0.992706	0.0416329	0.996072	0.0416329	0.993735	0.0416329	0.952184	0.0416329
0.996511	0.0416589	0.992711	0.0416589	0.996075	0.0416589	0.993739	0.0416589	0.952213	0.0416589
0.996513	0.0416848	0.992684	0.0416848	0.996077	0.0416848	0.993742	0.0416848	0.952243	0.0416848
0.996515	0.0417108	0.992688	0.0417108	0.99608	0.0417108	0.993746	0.0417108	0.952242	0.0417108
0.996518	0.0417367	0.992693	0.0417367	0.996082	0.0417367	0.993719	0.0417367	0.952271	0.0417367
0.99652	0.0417627	0.992698	0.0417627	0.996085	0.0417627	0.993723	0.0417627	0.952239	0.0417627
0.996522	0.0417887	0.992702	0.0417887	0.996087	0.0417887	0.993727	0.0417887	0.952269	0.0417887
0.996524	0.0418146	0.992707	0.0418146	0.99609	0.0418146	0.993731	0.0418146	0.952298	0.0418146
0.996526	0.0418406	0.992711	0.0418406	0.996092	0.0418406	0.993735	0.0418406	0.952328	0.0418406
0.996528	0.0418665	0.992716	0.0418665	0.996094	0.0418665	0.993708	0.0418665	0.952295	0.0418665
0.99653	0.0418925	0.99272	0.0418925	0.996097	0.0418925	0.993711	0.0418925	0.952294	0.0418925
0.996533	0.0419184	0.992725	0.0419184	0.996099	0.0419184	0.993684	0.0419184	0.952231	0.0419184
0.996535	0.0419444	0.992729	0.0419444	0.996102	0.0419444	0.993688	0.0419444	0.95226	0.0419444
0.996537	0.0419703	0.992703	0.0419703	0.996104	0.0419703	0.993692	0.0419703	0.95229	0.0419703
0.996539	0.0419963	0.992707	0.0419963	0.996106	0.0419963	0.993696	0.0419963	0.952257	0.0419963
0.99651	0.0420222	0.992712	0.0420222	0.996109	0.0420222	0.993669	0.0420222	0.952225	0.0420222
0.996512	0.0420482	0.992716	0.0420482	0.996111	0.0420482	0.993642	0.0420482	0.952193	0.0420482
0.996515	0.0420742	0.992721	0.0420742	0.996114	0.0420742	0.993646	0.0420742	0.952222	0.0420742
0.996517	0.0421001	0.992725	0.0421001	0.996085	0.0421001	0.99365	0.0421001	0.952221	0.0421001
0.996519	0.0421261	0.99273	0.0421261	0.996088	0.0421261	0.993654	0.0421261	0.95225	0.0421261
0.996521	0.042152	0.992734	0.042152	0.99609	0.042152	0.993658	0.042152	0.952187	0.042152
0.996523	0.042178	0.992739	0.042178	0.996092	0.042178	0.993631	0.042178	0.952186	0.042178
0.996525	0.0422039	0.992712	0.0422039	0.996095	0.0422039	0.993635	0.0422039	0.952185	0.0422039
0.996527	0.0422299	0.992717	0.0422299	0.996097	0.0422299	0.993639	0.0422299	0.952183	0.0422299
0.99653	0.0422558	0.992721	0.0422558	0.9961	0.0422558	0.993643	0.0422558	0.952182	0.0422558
0.996532	0.0422818	0.992726	0.0422818	0.996102	0.0422818	0.993616	0.0422818	0.952211	0.0422818
0.996534	0.0423078	0.99273	0.0423078	0.996074	0.0423078	0.99362	0.0423078	0.95221	0.0423078
0.996536	0.0423337	0.992735	0.0423337	0.996076	0.0423337	0.993624	0.0423337	0.952147	0.0423337
0.996538	0.0423597	0.992709	0.0423597	0.996079	0.0423597	0.993628	0.0423597	0.952146	0.0423597
0.99651	0.0423856	0.992682	0.0423856	0.996081	0.0423856	0.99357	0.0423856	0.952175	0.0423856
0.996512	0.0424116	0.992687	0.0424116	0.996083	0.0424116	0.993574	0.0424116	0.952174	0.0424116
0.996514	0.0424375	0.992691	0.0424375	0.996055	0.0424375	0.993578	0.0424375	0.952112	0.0424375
0.996516	0.0424635	0.992696	0.0424635	0.996058	0.0424635	0.993582	0.0424635	0.952141	0.0424635
0.996518	0.0424894	0.9927	0.0424894	0.99606	0.0424894	0.993586	0.0424894	0.952109	0.0424894
0.99649	0.0425154	0.992705	0.0425154	0.996062	0.0425154	0.99359	0.0425154	0.952138	0.0425154
0.996492	0.0425413	0.992709	0.0425413	0.996065	0.0425413	0.993594	0.0425413	0.952106	0.0425413
0.996494	0.0425673	0.992683	0.0425673	0.996067	0.0425673	0.993567	0.0425673	0.952044	0.0425673
0.996496	0.0425933	0.992657	0.0425933	0.99607	0.0425933	0.993571	0.0425933	0.952043	0.0425933
0.996498	0.0426192	0.992631	0.0426192	0.996072	0.0426192	0.993545	0.0426192	0.952072	0.0426192
0.9965	0.0426452	0.992636	0.0426452	0.996074	0.0426452	0.993549	0.0426452	0.952071	0.0426452
0.996503	0.0426711	0.99264	0.0426711	0.996077	0.0426711	0.993553	0.0426711	0.9521	0.0426711
0.996505	0.0426971	0.992645	0.0426971	0.996079	0.0426971	0.993556	0.0426971	0.952129	0.0426971
0.996507	0.042723	0.992649	0.042723	0.996082	0.042723	0.99356	0.042723	0.952128	0.042723
0.996479	0.042749	0.992654	0.042749	0.996084	0.042749	0.993534	0.042749	0.952157	0.042749
0.99645	0.0427749	0.992658	0.0427749	0.996086	0.0427749	0.993507	0.0427749	0.952156	0.0427749
0.996453	0.0428009	0.992662	0.0428009	0.996089	0.0428009	0.993511	0.0428009	0.952185	0.0428009
0.996424	0.0428268	0.992667	0.0428268	0.996091	0.0428268	0.993485	0.0428268	0.952183	0.0428268
0.996396	0.0428528	0.992671	0.0428528	0.996093	0.0428528	0.993459	0.0428528	0.952182	0.0428528
0.996398	0.0428788	0.992676	0.0428788	0.996096	0.0428788	0.993463	0.0428788	0.95215	0.0428788
0.996401	0.0429047	0.99268	0.0429047	0.996098	0.0429047	0.993467	0.0429047	0.952119	0.0429047
0.996403	0.0429307	0.992654	0.0429307	0.9961	0.0429307	0.993471	0.0429307	0.952057	0.0429307
0.996405	0.0429566	0.992659	0.0429566	0.996103	0.0429566	0.993475	0.0429566	0.952086	0.0429566
0.996407	0.0429826	0.992663	0.0429826	0.996105	0.0429826	0.993478	0.0429826	0.952085	0.0429826
0.996409	0.0430085	0.992668	0.0430085	0.996108	0.0430085	0.993482	0.0430085	0.952053	0.0430085
0.996411	0.0430345	0.992672	0.0430345	0.99611	0.0430345	0.993486	0.0430345	0.952082	0.0430345
0.996414	0.0430604	0.992677	0.0430604	0.996112	0.0430604	0.99346	0.0430604	0.952081	0.0430604
0.996416	0.0430864	0.992681	0.0430864	0.996115	0.0430864	0.993464	0.0430864	0.95205	0.0430864
0.996388	0.0431124	0.992685	0.0431124	0.996117	0.0431124	0.993468	0.0431124	0.952079	0.0431124
0.99639	0.0431383	0.99269	0.0431383	0.996119	0.0431383	0.993472	0.0431383	0.952107	0.0431383
0.996392	0.0431643	0.992694	0.0431643	0.996122	0.0431643	0.993476	0.0431643	0.952046	0.0431643
0.996394	0.0431902	0.992699	0.0431902	0.996124	0.0431902	0.99348	0.0431902	0.952045	0.0431902
0.996366	0.0432162	0.992673	0.0432162	0.996126	0.0432162	0.993484	0.0432162	0.952043	0.0432162
0.996369	0.0432421	0.992677	0.0432421	0.996129	0.0432421	0.993488	0.0432421	0.952072	0.0432421
0.996341	0.0432681	0.992682	0.0432681	0.996131	0.0432681	0.993491	0.0432681	0.952041	0.0432681
0.996313	0.043294	0.992686	0.043294	0.996133	0.043294	0.993495	0.043294	0.95201	0.043294
0.996315	0.04332	0.99269	0.04332	0.996136	0.04332	0.993499	0.04332	0.951979	0.04332
0.996288	0.0433459	0.992695	0.0433459	0.996138	0.0433459	0.993503	0.0433459	0.951948	0.0433459
0.99629	0.0433719	0.992699	0.0433719	0.99614	0.0433719	0.993507	0.0433719	0.951946	0.0433719
0.996292	0.0433979	0.992674	0.0433979	0.996142	0.0433979	0.993511	0.0433979	0.951975	0.0433979
0.996294	0.0434238	0.992678	0.0434238	0.996145	0.0434238	0.993515	0.0434238	0.951974	0.0434238
0.996296	0.0434498	0.992653	0.0434498	0.996147	0.0434498	0.993489	0.0434498	0.951973	0.0434498
0.996299	0.0434757	0.992657	0.0434757	0.996149	0.0434757	0.993493	0.0434757	0.952001	0.0434757
0.996301	0.0435017	0.992661	0.0435017	0.996152	0.0435017	0.993467	0.0435017	0.952	0.0435017
0.996303	0.0435276	0.992666	0.0435276	0.996154	0.0435276	0.993441	0.0435276	0.952029	0.0435276
0.996305	0.0435536	0.99264	0.0435536	0.996156	0.0435536	0.993445	0.0435536	0.952057	0.0435536
0.996307	0.0435795	0.992645	0.0435795	0.996159	0.0435795	0.993449	0.0435795	0.952056	0.0435795
0.99631	0.0436055	0.992649	0.0436055	0.996161	0.0436055	0.993453	0.0436055	0.952085	0.0436055
0.996312	0.0436315	0.992653	0.0436315	0.996163	0.0436315	0.993456	0.0436315	0.952084	0.0436315
0.996314	0.0436574	0.992628	0.0436574	0.996165	0.0436574	0.99346	0.0436574	0.952023	0.0436574
0.996316	0.0436834	0.992632	0.0436834	0.996168	0.0436834	0.993464	0.0436834	0.952022	0.0436834
0.996318	0.0437093	0.992607	0.0437093	0.99617	0.0437093	0.993468	0.0437093	0.95205	0.0437093
0.996321	0.0437353	0.992611	0.0437353	0.996172	0.0437353	0.993472	0.0437353	0.952079	0.0437353
0.996323	0.0437612	0.992616	0.0437612	0.996174	0.0437612	0.993476	0.0437612	0.952048	0.0437612
0.996325	0.0437872	0.99262	0.0437872	0.996147	0.0437872	0.99348	0.0437872	0.952076	0.0437872
0.996298	0.0438131	0.992625	0.0438131	0.996149	0.0438131	0.993484	0.0438131	0.952045	0.0438131
0.9963	0.0438391	0.992629	0.0438391	0.996152	0.0438391	0.993458	0.0438391	0.952044	0.0438391
0.996302	0.043865	0.992633	0.043865	0.996154	0.043865	0.993432	0.043865	0.952043	0.043865
0.996304	0.043891	0.992638	0.043891	0.996156	0.043891	0.993406	0.043891	0.952071	0.043891
0.996306	0.043917	0.992642	0.043917	0.996159	0.043917	0.99341	0.043917	0.95207	0.043917
0.996308	0.0439429	0.992646	0.0439429	0.996161	0.0439429	0.993414	0.0439429	0.952098	0.0439429
0.996311	0.0439689	0.992651	0.0439689	0.996163	0.0439689	0.993418	0.0439689	0.952097	0.0439689
0.996313	0.0439948	0.992655	0.0439948	0.996165	0.0439948	0.993393	0.0439948	0.952096	0.0439948
0.996315	0.0440208	0.992659	0.0440208	0.996168	0.0440208	0.993367	0.0440208	0.952065	0.0440208
0.996288	0.0440467	0.992664	0.0440467	0.99617	0.0440467	0.993341	0.0440467	0.952093	0.0440467
0.99629	0.0440727	0.992668	0.0440727	0.996172	0.0440727	0.993345	0.0440727	0.952092	0.0440727
0.996292	0.0440986	0.992614	0.0440986	0.996174	0.0440986	0.993349	0.0440986	0.95212	0.0440986
0.996294	0.0441246	0.992588	0.0441246	0.996177	0.0441246	0.993353	0.0441246	0.95209	0.0441246
0.996296	0.0441505	0.992593	0.0441505	0.996149	0.0441505	0.993357	0.0441505	0.952059	0.0441505
0.996299	0.0441765	0.992568	0.0441765	0.996152	0.0441765	0.993332	0.0441765	0.952028	0.0441765
0.996301	0.0442025	0.992572	0.0442025	0.996154	0.0442025	0.993306	0.0442025	0.951969	0.0442025
0.996303	0.0442284	0.992577	0.0442284	0.996156	0.0442284	0.99331	0.0442284	0.951967	0.0442284
0.996305	0.0442544	0.992581	0.0442544	0.996158	0.0442544	0.993314	0.0442544	0.951996	0.0442544
0.996307	0.0442803	0.992585	0.0442803	0.996161	0.0442803	0.993318	0.0442803	0.951994	0.0442803
0.996309	0.0443063	0.99259	0.0443063	0.996163	0.0443063	0.993322	0.0443063	0.951964	0.0443063
0.996312	0.0443322	0.992594	0.0443322	0.996165	0.0443322	0.993296	0.0443322	0.951992	0.0443322
0.996314	0.0443582	0.992598	0.0443582	0.996167	0.0443582	0.9933	0.0443582	0.95202	0.0443582
0.996316	0.0443841	0.992603	0.0443841	0.99617	0.0443841	0.993275	0.0443841	0.952048	0.0443841
0.996318	0.0444101	0.992607	0.0444101	0.996172	0.0444101	0.993279	0.0444101	0.952047	0.0444101
0.99632	0.0444361	0.992553	0.0444361	0.996174	0.0444361	0.993283	0.0444361	0.952075	0.0444361
0.996322	0.044462	0.992528	0.044462	0.996176	0.044462	0.993287	0.044462	0.952074	0.044462
0.996324	0.044488	0.992532	0.044488	0.996179	0.044488	0.993291	0.044488	0.952102	0.044488
0.996327	0.0445139	0.992537	0.0445139	0.996181	0.0445139	0.993295	0.0445139	0.952101	0.0445139
0.996329	0.0445399	0.992541	0.0445399	0.996183	0.0445399	0.993269	0.0445399	0.952099	0.0445399
0.996331	0.0445658	0.992545	0.0445658	0.996185	0.0445658	0.993273	0.0445658	0.952098	0.0445658
0.996333	0.0445918	0.99255	0.0445918	0.996188	0.0445918	0.993248	0.0445918	0.952039	0.0445918
0.996335	0.0446177	0.992554	0.0446177	0.99619	0.0446177	0.993252	0.0446177	0.952067	0.0446177
0.996337	0.0446437	0.992529	0.0446437	0.996192	0.0446437	0.993227	0.0446437	0.952065	0.0446437
0.996339	0.0446696	0.992505	0.0446696	0.996194	0.0446696	0.993231	0.0446696	0.952064	0.0446696
0.996342	0.0446956	0.992509	0.0446956	0.996167	0.0446956	0.993206	0.0446956	0.952092	0.0446956
0.996344	0.0447216	0.992513	0.0447216	0.99617	0.0447216	0.993181	0.0447216	0.952062	0.0447216
0.996346	0.0447475	0.992518	0.0447475	0.996172	0.0447475	0.993185	0.0447475	0.952061	0.0447475
0.996319	0.0447735	0.992522	0.0447735	0.996174	0.0447735	0.993189	0.0447735	0.952059	0.0447735
0.996321	0.0447994	0.992526	0.0447994	0.996176	0.0447994	0.993193	0.0447994	0.952087	0.0447994
0.996323	0.0448254	0.992531	0.0448254	0.996178	0.0448254	0.993196	0.0448254	0.952115	0.0448254
0.996325	0.0448513	0.992535	0.0448513	0.996181	0.0448513	0.9932	0.0448513	0.952114	0.0448513
0.996327	0.0448773	0.992539	0.0448773	0.996183	0.0448773	0.993204	0.0448773	0.952141	0.0448773
0.99633	0.0449032	0.992544	0.0449032	0.996185	0.0449032	0.993208	0.0449032	0.952111	0.0449032
0.996332	0.0449292	0.992548	0.0449292	0.996187	0.0449292	0.993212	0.0449292	0.952052	0.0449292
0.996334	0.0449551	0.992523	0.0449551	0.996189	0.0449551	0.993216	0.0449551	0.95208	0.0449551
0.996336	0.0449811	0.992528	0.0449811	0.996192	0.0449811	0.99322	0.0449811	0.952108	0.0449811
0.996338	0.0450071	0.992532	0.0450071	0.996194	0.0450071	0.993224	0.0450071	0.95202	0.0450071
0.996311	0.045033	0.992536	0.045033	0.996196	0.045033	0.993199	0.045033	0.952019	0.045033
0.996313	0.045059	0.992541	0.045059	0.996198	0.045059	0.993203	0.045059	0.951989	0.045059
0.996316	0.0450849	0.992545	0.0450849	0.9962	0.0450849	0.993207	0.0450849	0.952016	0.0450849
0.996318	0.0451109	0.992549	0.0451109	0.996203	0.0451109	0.993211	0.0451109	0.951986	0.0451109
0.99632	0.0451368	0.992525	0.0451368	0.996205	0.0451368	0.993215	0.0451368	0.951957	0.0451368
0.996322	0.0451628	0.992529	0.0451628	0.996207	0.0451628	0.993219	0.0451628	0.951955	0.0451628
0.996324	0.0451887	0.992533	0.0451887	0.996209	0.0451887	0.993222	0.0451887	0.951983	0.0451887
0.996326	0.0452147	0.992538	0.0452147	0.996211	0.0452147	0.993226	0.0452147	0.951924	0.0452147
0.996328	0.0452407	0.992542	0.0452407	0.996214	0.0452407	0.99323	0.0452407	0.951952	0.0452407
0.99633	0.0452666	0.992546	0.0452666	0.996187	0.0452666	0.993234	0.0452666	0.951922	0.0452666
0.996332	0.0452926	0.99255	0.0452926	0.996189	0.0452926	0.993238	0.0452926	0.95195	0.0452926
0.996335	0.0453185	0.992526	0.0453185	0.996191	0.0453185	0.993242	0.0453185	0.951977	0.0453185
0.996337	0.0453445	0.99253	0.0453445	0.996194	0.0453445	0.993246	0.0453445	0.951976	0.0453445
0.996339	0.0453704	0.992535	0.0453704	0.996196	0.0453704	0.99325	0.0453704	0.951975	0.0453704
0.996341	0.0453964	0.992539	0.0453964	0.996198	0.0453964	0.993253	0.0453964	0.951945	0.0453964
0.996343	0.0454223	0.992543	0.0454223	0.9962	0.0454223	0.993257	0.0454223	0.951887	0.0454223
0.996345	0.0454483	0.992547	0.0454483	0.996202	0.0454483	0.993261	0.0454483	0.951829	0.0454483
0.996347	0.0454742	0.992523	0.0454742	0.996204	0.0454742	0.993265	0.0454742	0.951856	0.0454742
0.996349	0.0455002	0.992527	0.0455002	0.996207	0.0455002	0.993269	0.0455002	0.951855	0.0455002
0.996351	0.0455262	0.992503	0.0455262	0.996209	0.0455262	0.993273	0.0455262	0.951883	0.0455262
0.996325	0.0455521	0.99245	0.0455521	0.996211	0.0455521	0.993277	0.0455521	0.95191	0.0455521
0.996327	0.0455781	0.992455	0.0455781	0.996213	0.0455781	0.99328	0.0455781	0.951938	0.0455781
0.996329	0.045604	0.992459	0.045604	0.996215	0.045604	0.993284	0.045604	0.951936	0.045604
0.996331	0.04563	0.992463	0.04563	0.996217	0.04563	0.99326	0.04563	0.951907	0.04563
0.996333	0.0456559	0.992468	0.0456559	0.99622	0.0456559	0.993263	0.0456559	0.951849	0.0456559
0.996335	0.0456819	0.992443	0.0456819	0.996222	0.0456819	0.993267	0.0456819	0.951763	0.0456819
0.996337	0.0457078	0.992419	0.0457078	0.996224	0.0457078	0.993271	0.0457078	0.951733	0.0457078
0.996339	0.0457338	0.992424	0.0457338	0.996226	0.0457338	0.993275	0.0457338	0.951761	0.0457338
0.996342	0.0457598	0.992428	0.0457598	0.996228	0.0457598	0.993279	0.0457598	0.951731	0.0457598
0.996344	0.0457857	0.992432	0.0457857	0.99623	0.0457857	0.993283	0.0457857	0.951759	0.0457857
0.996346	0.0458117	0.992436	0.0458117	0.996232	0.0458117	0.993286	0.0458117	0.951758	0.0458117
0.996348	0.0458376	0.992441	0.0458376	0.996235	0.0458376	0.99329	0.0458376	0.951757	0.0458376
0.99635	0.0458636	0.992445	0.0458636	0.996237	0.0458636	0.993294	0.0458636	0.951756	0.0458636
0.996352	0.0458895	0.992449	0.0458895	0.996239	0.0458895	0.993298	0.0458895	0.951783	0.0458895
0.996354	0.0459155	0.992454	0.0459155	0.996241	0.0459155	0.993301	0.0459155	0.951782	0.0459155
0.996356	0.0459414	0.992458	0.0459414	0.996243	0.0459414	0.993305	0.0459414	0.951809	0.0459414
0.996358	0.0459674	0.992434	0.0459674	0.996245	0.0459674	0.993281	0.0459674	0.951724	0.0459674
0.99636	0.0459933	0.992438	0.0459933	0.996247	0.0459933	0.993285	0.0459933	0.951666	0.0459933
0.996362	0.0460193	0.992442	0.0460193	0.996249	0.0460193	0.993288	0.0460193	0.951665	0.0460193
0.996364	0.0460453	0.992447	0.0460453	0.996252	0.0460453	0.993292	0.0460453	0.951636	0.0460453
0.996366	0.0460712	0.992451	0.0460712	0.996254	0.0460712	0.993296	0.0460712	0.951635	0.0460712
0.996368	0.0460972	0.992455	0.0460972	0.996256	0.0460972	0.993272	0.0460972	0.951634	0.0460972
0.99637	0.0461231	0.992459	0.0461231	0.996258	0.0461231	0.993275	0.0461231	0.951661	0.0461231
0.996372	0.0461491	0.992464	0.0461491	0.99626	0.0461491	0.993279	0.0461491	0.951689	0.0461491
0.996374	0.046175	0.992468	0.046175	0.996262	0.046175	0.993283	0.046175	0.951716	0.046175
0.996377	0.046201	0.992472	0.046201	0.996264	0.046201	0.993287	0.046201	0.951715	0.046201
0.996379	0.0462269	0.992476	0.0462269	0.996266	0.0462269	0.99329	0.0462269	0.951714	0.0462269
0.996381	0.0462529	0.992481	0.0462529	0.996268	0.0462529	0.993294	0.0462529	0.951741	0.0462529
0.996383	0.0462788	0.992457	0.0462788	0.99627	0.0462788	0.993298	0.0462788	0.95174	0.0462788
0.996385	0.0463048	0.992461	0.0463048	0.996273	0.0463048	0.993274	0.0463048	0.951739	0.0463048
0.996387	0.0463308	0.992465	0.0463308	0.996275	0.0463308	0.993277	0.0463308	0.951738	0.0463308
0.996361	0.0463567	0.992469	0.0463567	0.996277	0.0463567	0.993281	0.0463567	0.951737	0.0463567
0.996363	0.0463827	0.992474	0.0463827	0.996279	0.0463827	0.993285	0.0463827	0.951764	0.0463827
0.996365	0.0464086	0.992478	0.0464086	0.996281	0.0464086	0.993289	0.0464086	0.951763	0.0464086
0.996367	0.0464346	0.992482	0.0464346	0.996283	0.0464346	0.993293	0.0464346	0.95179	0.0464346
0.996369	0.0464605	0.992486	0.0464605	0.996285	0.0464605	0.993296	0.0464605	0.951817	0.0464605
0.996371	0.0464865	0.99249	0.0464865	0.996287	0.0464865	0.9933	0.0464865	0.95176	0.0464865
0.996373	0.0465124	0.992495	0.0465124	0.996289	0.0465124	0.993304	0.0465124	0.951759	0.0465124
0.996375	0.0465384	0.992499	0.0465384	0.996291	0.0465384	0.993307	0.0465384	0.951758	0.0465384
0.996377	0.0465644	0.992503	0.0465644	0.996293	0.0465644	0.993311	0.0465644	0.951785	0.0465644
0.996351	0.0465903	0.992507	0.0465903	0.996295	0.0465903	0.993315	0.0465903	0.951756	0.0465903
0.996353	0.0466163	0.992511	0.0466163	0.996297	0.0466163	0.993319	0.0466163	0.951727	0.0466163
0.996355	0.0466422	0.992516	0.0466422	0.996299	0.0466422	0.993322	0.0466422	0.951699	0.0466422
0.996357	0.0466682	0.99252	0.0466682	0.996302	0.0466682	0.993326	0.0466682	0.951725	0.0466682
0.996359	0.0466941	0.992524	0.0466941	0.996304	0.0466941	0.993302	0.0466941	0.951725	0.0466941
0.996333	0.0467201	0.992528	0.0467201	0.996306	0.0467201	0.993306	0.0467201	0.951751	0.0467201
0.996335	0.046746	0.992532	0.046746	0.996308	0.046746	0.993309	0.046746	0.951778	0.046746
0.996338	0.046772	0.992536	0.046772	0.996282	0.046772	0.993313	0.046772	0.951777	0.046772
0.99634	0.0467979	0.99254	0.0467979	0.996284	0.0467979	0.993317	0.0467979	0.951804	0.0467979
0.996342	0.0468239	0.992545	0.0468239	0.996286	0.0468239	0.993321	0.0468239	0.951803	0.0468239
0.996344	0.0468499	0.992549	0.0468499	0.99626	0.0468499	0.993324	0.0468499	0.951774	0.0468499
0.996346	0.0468758	0.992553	0.0468758	0.996235	0.0468758	0.9933	0.0468758	0.951801	0.0468758
0.996348	0.0469018	0.992557	0.0469018	0.996237	0.0469018	0.993304	0.0469018	0.9518	0.0469018
0.99635	0.0469277	0.992561	0.0469277	0.996239	0.0469277	0.993308	0.0469277	0.951827	0.0469277
0.996352	0.0469537	0.992565	0.0469537	0.996241	0.0469537	0.993311	0.0469537	0.951798	0.0469537
0.996354	0.0469796	0.992569	0.0469796	0.996243	0.0469796	0.993315	0.0469796	0.951797	0.0469796
0.996356	0.0470056	0.992573	0.0470056	0.996245	0.0470056	0.993319	0.0470056	0.951824	0.0470056
0.996358	0.0470315	0.992577	0.0470315	0.99622	0.0470315	0.993295	0.0470315	0.951795	0.0470315
0.99636	0.0470575	0.992582	0.0470575	0.996222	0.0470575	0.993299	0.0470575	0.951822	0.0470575
0.996362	0.0470835	0.992586	0.0470835	0.996196	0.0470835	0.993302	0.0470835	0.951848	0.0470835
0.996336	0.0471094	0.99259	0.0471094	0.996198	0.0471094	0.993306	0.0471094	0.951847	0.0471094
0.996338	0.0471354	0.992566	0.0471354	0.996173	0.0471354	0.99331	0.0471354	0.951874	0.0471354
0.99634	0.0471613	0.99257	0.0471613	0.996148	0.0471613	0.993313	0.0471613	0.951818	0.0471613
0.996315	0.0471873	0.992574	0.0471873	0.99615	0.0471873	0.993317	0.0471873	0.951789	0.0471873
0.996317	0.0472132	0.992579	0.0472132	0.996152	0.0472132	0.993321	0.0472132	0.951816	0.0472132
0.996319	0.0472392	0.992583	0.0472392	0.996154	0.0472392	0.993297	0.0472392	0.951842	0.0472392
0.996321	0.0472651	0.992559	0.0472651	0.996156	0.0472651	0.993301	0.0472651	0.951814	0.0472651
0.996323	0.0472911	0.992563	0.0472911	0.996158	0.0472911	0.993304	0.0472911	0.951813	0.0472911
0.996325	0.047317	0.99254	0.047317	0.99616	0.047317	0.993308	0.047317	0.951812	0.047317
0.996327	0.047343	0.992544	0.047343	0.996162	0.047343	0.993312	0.047343	0.951811	0.047343
0.996329	0.047369	0.992521	0.047369	0.996164	0.047369	0.993315	0.047369	0.951782	0.047369
0.996331	0.0473949	0.992525	0.0473949	0.996167	0.0473949	0.993319	0.0473949	0.951809	0.0473949
0.996333	0.0474209	0.992529	0.0474209	0.996169	0.0474209	0.993323	0.0474209	0.951808	0.0474209
0.996335	0.0474468	0.992533	0.0474468	0.996143	0.0474468	0.993326	0.0474468	0.951834	0.0474468
0.996337	0.0474728	0.992537	0.0474728	0.996146	0.0474728	0.993303	0.0474728	0.951833	0.0474728
0.996339	0.0474987	0.992541	0.0474987	0.996148	0.0474987	0.993306	0.0474987	0.951859	0.0474987
0.996341	0.0475247	0.992545	0.0475247	0.99615	0.0475247	0.99331	0.0475247	0.951886	0.0475247
0.996343	0.0475506	0.992549	0.0475506	0.996152	0.0475506	0.993314	0.0475506	0.951885	0.0475506
0.996345	0.0475766	0.992553	0.0475766	0.996154	0.0475766	0.993317	0.0475766	0.951911	0.0475766
0.99632	0.0476025	0.992503	0.0476025	0.996156	0.0476025	0.993321	0.0476025	0.951882	0.0476025
0.996322	0.0476285	0.992507	0.0476285	0.996158	0.0476285	0.993324	0.0476285	0.951881	0.0476285
0.996324	0.0476545	0.992511	0.0476545	0.99616	0.0476545	0.993328	0.0476545	0.951853	0.0476545
0.996326	0.0476804	0.992515	0.0476804	0.996162	0.0476804	0.993332	0.0476804	0.951879	0.0476804
0.996328	0.0477064	0.992492	0.0477064	0.996164	0.0477064	0.993335	0.0477064	0.951824	0.0477064
0.99633	0.0477323	0.992496	0.0477323	0.996139	0.0477323	0.993339	0.0477323	0.95185	0.0477323
0.996332	0.0477583	0.9925	0.0477583	0.996114	0.0477583	0.993343	0.0477583	0.951876	0.0477583
0.996334	0.0477842	0.992504	0.0477842	0.996116	0.0477842	0.993346	0.0477842	0.951848	0.0477842
0.996336	0.0478102	0.992508	0.0478102	0.996091	0.0478102	0.99335	0.0478102	0.951847	0.0478102
0.99631	0.0478361	0.992512	0.0478361	0.996093	0.0478361	0.993353	0.0478361	0.951819	0.0478361
0.996312	0.0478621	0.992516	0.0478621	0.996096	0.0478621	0.993357	0.0478621	0.951791	0.0478621
0.996314	0.0478881	0.992521	0.0478881	0.996098	0.0478881	0.993361	0.0478881	0.951817	0.0478881
0.996316	0.047914	0.992525	0.047914	0.9961	0.047914	0.993364	0.047914	0.951735	0.047914
0.996318	0.04794	0.992529	0.04794	0.996102	0.04794	0.993368	0.04794	0.951707	0.04794
0.99632	0.0479659	0.992533	0.0479659	0.996104	0.0479659	0.993371	0.0479659	0.951733	0.0479659
0.996322	0.0479919	0.99251	0.0479919	0.996079	0.0479919	0.993375	0.0479919	0.951705	0.0479919
0.996324	0.0480178	0.992514	0.0480178	0.996081	0.0480178	0.993352	0.0480178	0.951677	0.0480178
0.996326	0.0480438	0.992491	0.0480438	0.996083	0.0480438	0.993355	0.0480438	0.951676	0.0480438
0.996301	0.0480697	0.992495	0.0480697	0.996085	0.0480697	0.993359	0.0480697	0.951675	0.0480697
0.996303	0.0480957	0.992499	0.0480957	0.996061	0.0480957	0.993362	0.0480957	0.951701	0.0480957
0.996305	0.0481216	0.992503	0.0481216	0.996063	0.0481216	0.993366	0.0481216	0.9517	0.0481216
0.996307	0.0481476	0.992507	0.0481476	0.996065	0.0481476	0.993369	0.0481476	0.951726	0.0481476
0.996282	0.0481736	0.992511	0.0481736	0.996067	0.0481736	0.993373	0.0481736	0.951698	0.0481736
0.996284	0.0481995	0.992515	0.0481995	0.996069	0.0481995	0.993377	0.0481995	0.951698	0.0481995
0.996286	0.0482255	0.992519	0.0482255	0.996071	0.0482255	0.99338	0.0482255	0.95167	0.0482255
0.996288	0.0482514	0.992523	0.0482514	0.996073	0.0482514	0.993384	0.0482514	0.951642	0.0482514
0.99629	0.0482774	0.992527	0.0482774	0.996075	0.0482774	0.993387	0.0482774	0.951668	0.0482774
0.996292	0.0483033	0.992531	0.0483033	0.996077	0.0483033	0.993391	0.0483033	0.951694	0.0483033
0.996294	0.0483293	0.992535	0.0483293	0.99608	0.0483293	0.993368	0.0483293	0.95172	0.0483293
0.996296	0.0483552	0.992512	0.0483552	0.996082	0.0483552	0.993371	0.0483552	0.951665	0.0483552
0.996298	0.0483812	0.992516	0.0483812	0.996084	0.0483812	0.993348	0.0483812	0.951691	0.0483812
0.9963	0.0484071	0.99252	0.0484071	0.996086	0.0484071	0.993351	0.0484071	0.951637	0.0484071
0.996302	0.0484331	0.992524	0.0484331	0.996088	0.0484331	0.993355	0.0484331	0.951663	0.0484331
0.996304	0.0484591	0.992528	0.0484591	0.99609	0.0484591	0.993359	0.0484591	0.951662	0.0484591
0.996306	0.048485	0.992532	0.048485	0.996092	0.048485	0.993362	0.048485	0.951634	0.048485
0.996308	0.048511	0.992536	0.048511	0.996094	0.048511	0.993366	0.048511	0.951633	0.048511
0.99631	0.0485369	0.99254	0.0485369	0.996096	0.0485369	0.993369	0.0485369	0.951632	0.0485369
0.996312	0.0485629	0.992544	0.0485629	0.996098	0.0485629	0.993373	0.0485629	0.951605	0.0485629
0.996287	0.0485888	0.992548	0.0485888	0.996074	0.0485888	0.993376	0.0485888	0.951577	0.0485888
0.996289	0.0486148	0.992552	0.0486148	0.996076	0.0486148	0.99338	0.0486148	0.95155	0.0486148
0.996291	0.0486407	0.992556	0.0486407	0.996078	0.0486407	0.993383	0.0486407	0.951522	0.0486407
0.996293	0.0486667	0.99256	0.0486667	0.99608	0.0486667	0.993387	0.0486667	0.951521	0.0486667
0.996295	0.0486927	0.992564	0.0486927	0.996082	0.0486927	0.993364	0.0486927	0.951467	0.0486927
0.996297	0.0487186	0.992568	0.0487186	0.996084	0.0487186	0.993367	0.0487186	0.951493	0.0487186
0.996299	0.0487446	0.992545	0.0487446	0.996086	0.0487446	0.993371	0.0487446	0.951492	0.0487446
0.996301	0.0487705	0.992549	0.0487705	0.996088	0.0487705	0.993374	0.0487705	0.951518	0.0487705
0.996303	0.0487965	0.992553	0.0487965	0.996091	0.0487965	0.993378	0.0487965	0.951491	0.0487965
0.996305	0.0488224	0.992557	0.0488224	0.996093	0.0488224	0.993355	0.0488224	0.951463	0.0488224
0.996307	0.0488484	0.992535	0.0488484	0.996068	0.0488484	0.993332	0.0488484	0.951463	0.0488484
0.996309	0.0488743	0.992539	0.0488743	0.99607	0.0488743	0.993335	0.0488743	0.951356	0.0488743
0.996311	0.0489003	0.992543	0.0489003	0.996072	0.0489003	0.993339	0.0489003	0.951381	0.0489003
0.996313	0.0489262	0.992547	0.0489262	0.996074	0.0489262	0.993342	0.0489262	0.951381	0.0489262
0.996289	0.0489522	0.992551	0.0489522	0.996076	0.0489522	0.993319	0.0489522	0.95138	0.0489522
0.996291	0.0489782	0.992555	0.0489782	0.996079	0.0489782	0.993323	0.0489782	0.951353	0.0489782
0.996292	0.0490041	0.992558	0.0490041	0.996081	0.0490041	0.993326	0.0490041	0.951352	0.0490041
0.996294	0.0490301	0.992562	0.0490301	0.996083	0.0490301	0.99333	0.0490301	0.951272	0.0490301
0.996296	0.049056	0.992566	0.049056	0.996085	0.049056	0.993334	0.049056	0.951298	0.049056
0.996298	0.049082	0.99257	0.049082	0.996087	0.049082	0.993337	0.049082	0.951297	0.049082
0.996274	0.0491079	0.992574	0.0491079	0.996089	0.0491079	0.993341	0.0491079	0.951296	0.0491079
0.996276	0.0491339	0.992578	0.0491339	0.996091	0.0491339	0.993318	0.0491339	0.951296	0.0491339
0.996278	0.0491598	0.992582	0.0491598	0.996093	0.0491598	0.993321	0.0491598	0.951295	0.0491598
0.99628	0.0491858	0.992586	0.0491858	0.996095	0.0491858	0.993325	0.0491858	0.951294	0.0491858
0.996255	0.0492118	0.99259	0.0492118	0.996097	0.0492118	0.993328	0.0492118	0.951293	0.0492118
0.996257	0.0492377	0.992594	0.0492377	0.996099	0.0492377	0.993332	0.0492377	0.951319	0.0492377
0.996259	0.0492637	0.992598	0.0492637	0.996101	0.0492637	0.993335	0.0492637	0.951266	0.0492637
0.996261	0.0492896	0.992602	0.0492896	0.996103	0.0492896	0.993339	0.0492896	0.951291	0.0492896
0.996237	0.0493156	0.992605	0.0493156	0.996105	0.0493156	0.993342	0.0493156	0.951238	0.0493156
0.996239	0.0493415	0.992609	0.0493415	0.996107	0.0493415	0.993346	0.0493415	0.951264	0.0493415
0.996241	0.0493675	0.992613	0.0493675	0.996109	0.0493675	0.993349	0.0493675	0.951211	0.0493675
0.996243	0.0493934	0.992617	0.0493934	0.996112	0.0493934	0.993353	0.0493934	0.951184	0.0493934
0.996245	0.0494194	0.992621	0.0494194	0.996114	0.0494194	0.993356	0.0494194	0.951157	0.0494194
0.996247	0.0494453	0.992625	0.0494453	0.996116	0.0494453	0.99336	0.0494453	0.951156	0.0494453
0.996249	0.0494713	0.992629	0.0494713	0.996118	0.0494713	0.993363	0.0494713	0.951182	0.0494713
0.996251	0.0494973	0.992633	0.0494973	0.99612	0.0494973	0.993367	0.0494973	0.951129	0.0494973
0.996253	0.0495232	0.992636	0.0495232	0.996122	0.0495232	0.99337	0.0495232	0.951128	0.0495232
0.996255	0.0495492	0.99264	0.0495492	0.996124	0.0495492	0.993374	0.0495492	0.951101	0.0495492
0.996257	0.0495751	0.992644	0.0495751	0.996126	0.0495751	0.993377	0.0495751	0.951101	0.0495751
0.996259	0.0496011	0.992648	0.0496011	0.996128	0.0496011	0.993381	0.0496011	0.9511	0.0496011
0.996261	0.049627	0.992652	0.049627	0.99613	0.049627	0.993384	0.049627	0.9511	0.049627
0.996263	0.049653	0.992656	0.049653	0.996132	0.049653	0.993388	0.049653	0.951073	0.049653
0.996264	0.0496789	0.99266	0.0496789	0.996134	0.0496789	0.993391	0.0496789	0.951046	0.0496789
0.996266	0.0497049	0.992663	0.0497049	0.996136	0.0497049	0.993394	0.0497049	0.950993	0.0497049
0.996268	0.0497308	0.992667	0.0497308	0.996138	0.0497308	0.993398	0.0497308	0.951019	0.0497308
0.99627	0.0497568	0.992671	0.0497568	0.99614	0.0497568	0.993401	0.0497568	0.951018	0.0497568
0.996272	0.0497828	0.992675	0.0497828	0.996142	0.0497828	0.993405	0.0497828	0.951018	0.0497828
0.996274	0.0498087	0.992679	0.0498087	0.996144	0.0498087	0.993408	0.0498087	0.951043	0.0498087
0.996276	0.0498347	0.992682	0.0498347	0.99612	0.0498347	0.993412	0.0498347	0.951017	0.0498347
0.996278	0.0498606	0.992686	0.0498606	0.996122	0.0498606	0.993389	0.0498606	0.95086	0.0498606
0.99628	0.0498866	0.99269	0.0498866	0.996124	0.0498866	0.993392	0.0498866	0.95086	0.0498866
0.996282	0.0499125	0.992694	0.0499125	0.996126	0.0499125	0.993396	0.0499125	0.950859	0.0499125
0.996284	0.0499385	0.992698	0.0499385	0.996128	0.0499385	0.993399	0.0499385	0.950885	0.0499385
0.996286	0.0499644	0.992701	0.0499644	0.99613	0.0499644	0.993403	0.0499644	0.950884	0.0499644
0.996288	0.0499904	0.992705	0.0499904	0.996132	0.0499904	0.993406	0.0499904	0.95091	0.0499904
0.99629	0.0500164	0.992709	0.0500164	0.996134	0.0500164	0.99341	0.0500164	0.950909	0.0500164
0.996292	0.0500423	0.992713	0.0500423	0.996136	0.0500423	0.993413	0.0500423	0.950935	0.0500423
0.996294	0.0500683	0.992717	0.0500683	0.996138	0.0500683	0.993391	0.0500683	0.950908	0.0500683
0.996295	0.0500942	0.99272	0.0500942	0.99614	0.0500942	0.993394	0.0500942	0.950934	0.0500942
0.996297	0.0501202	0.992724	0.0501202	0.996142	0.0501202	0.993397	0.0501202	0.950959	0.0501202
0.996299	0.0501461	0.992702	0.0501461	0.996144	0.0501461	0.993401	0.0501461	0.950985	0.0501461
0.996301	0.0501721	0.992706	0.0501721	0.996146	0.0501721	0.993404	0.0501721	0.950984	0.0501721
0.996303	0.050198	0.99271	0.050198	0.996122	0.050198	0.993408	0.050198	0.950984	0.050198
0.996305	0.050224	0.992688	0.050224	0.996124	0.050224	0.993411	0.050224	0.950932	0.050224
0.996307	0.0502499	0.992691	0.0502499	0.996126	0.0502499	0.993389	0.0502499	0.950931	0.0502499
0.996309	0.0502759	0.992695	0.0502759	0.996128	0.0502759	0.993392	0.0502759	0.950905	0.0502759
0.996311	0.0503019	0.992699	0.0503019	0.99613	0.0503019	0.993395	0.0503019	0.950878	0.0503019
0.996313	0.0503278	0.992703	0.0503278	0.996132	0.0503278	0.993399	0.0503278	0.950904	0.0503278
0.996289	0.0503538	0.992706	0.0503538	0.996134	0.0503538	0.993402	0.0503538	0.950929	0.0503538
0.996291	0.0503797	0.99271	0.0503797	0.996136	0.0503797	0.993406	0.0503797	0.950929	0.0503797
0.996293	0.0504057	0.992714	0.0504057	0.996112	0.0504057	0.993409	0.0504057	0.950928	0.0504057
0.996294	0.0504316	0.992718	0.0504316	0.996114	0.0504316	0.993412	0.0504316	0.950876	0.0504316
0.996296	0.0504576	0.992721	0.0504576	0.996116	0.0504576	0.993416	0.0504576	0.950824	0.0504576
0.996298	0.0504835	0.992725	0.0504835	0.996118	0.0504835	0.993419	0.0504835	0.950798	0.0504835
0.9963	0.0505095	0.992703	0.0505095	0.99612	0.0505095	0.993423	0.0505095	0.950746	0.0505095
0.996276	0.0505354	0.992707	0.0505354	0.996122	0.0505354	0.993426	0.0505354	0.95072	0.0505354
0.996278	0.0505614	0.992711	0.0505614	0.996124	0.0505614	0.993429	0.0505614	0.950669	0.0505614
0.99628	0.0505874	0.992714	0.0505874	0.996126	0.0505874	0.993433	0.0505874	0.950694	0.0505874
0.996282	0.0506133	0.992718	0.0506133	0.996128	0.0506133	0.993436	0.0506133	0.950694	0.0506133
0.996284	0.0506393	0.992722	0.0506393	0.99613	0.0506393	0.993439	0.0506393	0.950693	0.0506393
0.996286	0.0506652	0.992726	0.0506652	0.996132	0.0506652	0.993443	0.0506652	0.950667	0.0506652
0.996288	0.0506912	0.992704	0.0506912	0.996134	0.0506912	0.993446	0.0506912	0.950693	0.0506912
0.99629	0.0507171	0.992707	0.0507171	0.996136	0.0507171	0.993424	0.0507171	0.950692	0.0507171
0.996292	0.0507431	0.992711	0.0507431	0.996138	0.0507431	0.993427	0.0507431	0.950692	0.0507431
0.996294	0.050769	0.992715	0.050769	0.99614	0.050769	0.993431	0.050769	0.950717	0.050769
0.996295	0.050795	0.992719	0.050795	0.996142	0.050795	0.993434	0.050795	0.950691	0.050795
0.996297	0.050821	0.992722	0.050821	0.996144	0.050821	0.993437	0.050821	0.950665	0.050821
0.996299	0.0508469	0.992726	0.0508469	0.996146	0.0508469	0.993441	0.0508469	0.950665	0.0508469
0.996301	0.0508729	0.99273	0.0508729	0.996148	0.0508729	0.993444	0.0508729	0.950614	0.0508729
0.996303	0.0508988	0.992733	0.0508988	0.99615	0.0508988	0.993422	0.0508988	0.950613	0.0508988
0.996305	0.0509248	0.992737	0.0509248	0.996152	0.0509248	0.993425	0.0509248	0.950562	0.0509248
0.996307	0.0509507	0.992741	0.0509507	0.996154	0.0509507	0.993429	0.0509507	0.950562	0.0509507
0.996309	0.0509767	0.992745	0.0509767	0.99613	0.0509767	0.993406	0.0509767	0.950587	0.0509767
0.996311	0.0510026	0.992748	0.0510026	0.996132	0.0510026	0.99341	0.0510026	0.950536	0.0510026
0.996287	0.0510286	0.992727	0.0510286	0.996134	0.0510286	0.993413	0.0510286	0.95051	0.0510286
0.996289	0.0510545	0.99273	0.0510545	0.996136	0.0510545	0.993417	0.0510545	0.950459	0.0510545
0.996291	0.0510805	0.992734	0.0510805	0.996138	0.0510805	0.99342	0.0510805	0.950459	0.0510805
0.996293	0.0511065	0.992738	0.0511065	0.99614	0.0511065	0.993423	0.0511065	0.950484	0.0511065
0.996295	0.0511324	0.992741	0.0511324	0.996142	0.0511324	0.993427	0.0511324	0.950509	0.0511324
0.996296	0.0511584	0.992745	0.0511584	0.996119	0.0511584	0.99343	0.0511584	0.950458	0.0511584
0.996298	0.0511843	0.992749	0.0511843	0.996121	0.0511843	0.993433	0.0511843	0.950407	0.0511843
0.9963	0.0512103	0.992752	0.0512103	0.996123	0.0512103	0.993437	0.0512103	0.950407	0.0512103
0.996302	0.0512362	0.992756	0.0512362	0.996125	0.0512362	0.99344	0.0512362	0.950356	0.0512362
0.996304	0.0512622	0.99276	0.0512622	0.996127	0.0512622	0.993443	0.0512622	0.950356	0.0512622
0.996306	0.0512881	0.992763	0.0512881	0.996129	0.0512881	0.993421	0.0512881	0.950381	0.0512881
0.996282	0.0513141	0.992767	0.0513141	0.996131	0.0513141	0.993425	0.0513141	0.950381	0.0513141
0.996284	0.0513401	0.992771	0.0513401	0.996133	0.0513401	0.993428	0.0513401	0.950355	0.0513401
0.996286	0.051366	0.992774	0.051366	0.996135	0.051366	0.993431	0.051366	0.95033	0.051366
0.996288	0.051392	0.992753	0.051392	0.996136	0.051392	0.993435	0.051392	0.950304	0.051392
0.99629	0.0514179	0.992756	0.0514179	0.996138	0.0514179	0.993438	0.0514179	0.950304	0.0514179
0.996292	0.0514439	0.99276	0.0514439	0.99614	0.0514439	0.993441	0.0514439	0.950304	0.0514439
0.996294	0.0514698	0.992764	0.0514698	0.996142	0.0514698	0.993444	0.0514698	0.950304	0.0514698
0.996295	0.0514958	0.992767	0.0514958	0.996144	0.0514958	0.993448	0.0514958	0.950304	0.0514958
0.996297	0.0515217	0.992746	0.0515217	0.996146	0.0515217	0.993451	0.0515217	0.950304	0.0515217
0.996299	0.0515477	0.992749	0.0515477	0.996148	0.0515477	0.993429	0.0515477	0.950278	0.0515477
0.996301	0.0515736	0.992728	0.0515736	0.99615	0.0515736	0.993432	0.0515736	0.950253	0.0515736
0.996303	0.0515996	0.992732	0.0515996	0.996152	0.0515996	0.993436	0.0515996	0.950202	0.0515996
0.996305	0.0516256	0.992735	0.0516256	0.996129	0.0516256	0.993414	0.0516256	0.950202	0.0516256
0.996307	0.0516515	0.992714	0.0516515	0.996131	0.0516515	0.993417	0.0516515	0.950227	0.0516515
0.996308	0.0516775	0.992717	0.0516775	0.996133	0.0516775	0.993421	0.0516775	0.950202	0.0516775
0.99631	0.0517034	0.992721	0.0517034	0.996135	0.0517034	0.993424	0.0517034	0.950127	0.0517034
0.996312	0.0517294	0.992725	0.0517294	0.996137	0.0517294	0.993427	0.0517294	0.950152	0.0517294
0.996314	0.0517553	0.992703	0.0517553	0.996139	0.0517553	0.99343	0.0517553	0.950152	0.0517553
0.996291	0.0517813	0.992707	0.0517813	0.99614	0.0517813	0.993434	0.0517813	0.950177	0.0517813
0.996293	0.0518072	0.992711	0.0518072	0.996142	0.0518072	0.993437	0.0518072	0.950152	0.0518072
0.996295	0.0518332	0.992714	0.0518332	0.996144	0.0518332	0.99344	0.0518332	0.950151	0.0518332
0.996296	0.0518591	0.992718	0.0518591	0.996146	0.0518591	0.993444	0.0518591	0.950151	0.0518591
[truncated: 36,531 more rows]

## Sheet: Fig_S10B
Casanovo_precision	Casanovo_coverage	Casanovo_bm_precision	Casanovo_bm_coverage	PointNovo_precision	PointNovo_coverage	DeepNovo_precision	DeepNovo_coverage	Novor_precision	Novor_coverage	Casanovo_mz_filter_precision	Casanovo_mz_filter_coverage	Casanovo_bm_mz_filter_precision	Casanovo_bm_mz_filter_coverage
1	1.03551e-06	1	1.03551e-06	1	1.03551e-06	1	1.03551e-06	1	1.03551e-06	0.794786	0.963937	0.726495	0.680847
0.952381	2.17458e-05	1	2.17458e-05	1	2.17458e-05	0.857143	2.17458e-05	0.904762	2.17458e-05
0.97561	4.2456e-05	0.97561	4.2456e-05	1	4.2456e-05	0.926829	4.2456e-05	0.902439	4.2456e-05
0.983607	6.31663e-05	0.983607	6.31663e-05	1	6.31663e-05	0.934426	6.31663e-05	0.918033	6.31663e-05
0.987654	8.38765e-05	0.987654	8.38765e-05	1	8.38765e-05	0.925926	8.38765e-05	0.938272	8.38765e-05
0.990099	0.000104587	0.990099	0.000104587	0.990099	0.000104587	0.930693	0.000104587	0.930693	0.000104587
0.991736	0.000125297	0.991736	0.000125297	0.983471	0.000125297	0.917355	0.000125297	0.900826	0.000125297
0.985816	0.000146007	0.985816	0.000146007	0.985816	0.000146007	0.921986	0.000146007	0.893617	0.000146007
0.987578	0.000166718	0.975155	0.000166718	0.968944	0.000166718	0.925466	0.000166718	0.900621	0.000166718
0.98895	0.000187428	0.977901	0.000187428	0.972376	0.000187428	0.917127	0.000187428	0.900552	0.000187428
0.99005	0.000208138	0.9801	0.000208138	0.970149	0.000208138	0.915423	0.000208138	0.910448	0.000208138
0.99095	0.000228848	0.9819	0.000228848	0.968326	0.000228848	0.918552	0.000228848	0.904977	0.000228848
0.991701	0.000249559	0.975104	0.000249559	0.970954	0.000249559	0.908714	0.000249559	0.904564	0.000249559
0.992337	0.000270269	0.977011	0.000270269	0.969349	0.000270269	0.915709	0.000270269	0.908046	0.000270269
0.992883	0.000290979	0.975089	0.000290979	0.967972	0.000290979	0.911032	0.000290979	0.903915	0.000290979
0.993355	0.000311689	0.976744	0.000311689	0.966777	0.000311689	0.913621	0.000311689	0.906977	0.000311689
0.993769	0.0003324	0.978193	0.0003324	0.968847	0.0003324	0.919003	0.0003324	0.909657	0.0003324
0.994135	0.00035311	0.979472	0.00035311	0.967742	0.00035311	0.917889	0.00035311	0.914956	0.00035311
0.99446	0.00037382	0.977839	0.00037382	0.969529	0.00037382	0.919668	0.00037382	0.919668	0.00037382
0.994751	0.00039453	0.979003	0.00039453	0.971129	0.00039453	0.918635	0.00039453	0.92126	0.00039453
0.995012	0.000415241	0.98005	0.000415241	0.972569	0.000415241	0.9202	0.000415241	0.922693	0.000415241
0.995249	0.000435951	0.978622	0.000435951	0.971496	0.000435951	0.92399	0.000435951	0.91924	0.000435951
0.995465	0.000456661	0.979592	0.000456661	0.968254	0.000456661	0.92517	0.000456661	0.918367	0.000456661
0.995662	0.000477371	0.978308	0.000477371	0.967462	0.000477371	0.926247	0.000477371	0.91757	0.000477371
0.995842	0.000498082	0.977131	0.000498082	0.968815	0.000498082	0.929314	0.000498082	0.914761	0.000498082
0.996008	0.000518792	0.976048	0.000518792	0.97006	0.000518792	0.932136	0.000518792	0.918164	0.000518792
0.996161	0.000539502	0.976967	0.000539502	0.971209	0.000539502	0.934741	0.000539502	0.913628	0.000539502
0.996303	0.000560212	0.977819	0.000560212	0.972274	0.000560212	0.933457	0.000560212	0.911275	0.000560212
0.994652	0.000580923	0.976827	0.000580923	0.973262	0.000580923	0.934046	0.000580923	0.914439	0.000580923
0.994836	0.000601633	0.977625	0.000601633	0.972461	0.000601633	0.932874	0.000601633	0.917384	0.000601633
0.995008	0.000622343	0.978369	0.000622343	0.973378	0.000622343	0.933444	0.000622343	0.913478	0.000622343
0.995169	0.000643054	0.979066	0.000643054	0.974235	0.000643054	0.933977	0.000643054	0.911433	0.000643054
0.99532	0.000663764	0.976599	0.000663764	0.971919	0.000663764	0.931357	0.000663764	0.911076	0.000663764
0.993949	0.000684474	0.975794	0.000684474	0.971256	0.000684474	0.92587	0.000684474	0.909228	0.000684474
0.992658	0.000705184	0.973568	0.000705184	0.9721	0.000705184	0.919236	0.000705184	0.911894	0.000705184
0.992867	0.000725895	0.972896	0.000725895	0.972896	0.000725895	0.914408	0.000725895	0.908702	0.000725895
0.993065	0.000746605	0.969487	0.000746605	0.972261	0.000746605	0.911234	0.000746605	0.909847	0.000746605
0.993252	0.000767315	0.97031	0.000767315	0.973009	0.000767315	0.906883	0.000767315	0.912281	0.000767315
0.99343	0.000788025	0.967148	0.000788025	0.973719	0.000788025	0.906702	0.000788025	0.910644	0.000788025
0.993598	0.000808736	0.966709	0.000808736	0.974392	0.000808736	0.90781	0.000808736	0.90525	0.000808736
0.993758	0.000829446	0.967541	0.000829446	0.975031	0.000829446	0.906367	0.000829446	0.905119	0.000829446
0.99391	0.000850156	0.968331	0.000850156	0.975639	0.000850156	0.908648	0.000850156	0.906212	0.000850156
0.994055	0.000870866	0.966706	0.000870866	0.97503	0.000870866	0.906064	0.000870866	0.903686	0.000870866
0.994193	0.000891577	0.965157	0.000891577	0.974448	0.000891577	0.902439	0.000891577	0.904762	0.000891577
0.994325	0.000912287	0.962543	0.000912287	0.973893	0.000912287	0.901249	0.000912287	0.904654	0.000912287
0.994451	0.000932997	0.962264	0.000932997	0.972253	0.000932997	0.899001	0.000932997	0.901221	0.000932997
0.993485	0.000953707	0.961998	0.000953707	0.97177	0.000953707	0.900109	0.000953707	0.901194	0.000953707
0.992561	0.000974418	0.962806	0.000974418	0.97237	0.000974418	0.902232	0.000974418	0.901169	0.000974418
0.992716	0.000995128	0.962539	0.000995128	0.972945	0.000995128	0.904266	0.000995128	0.901145	0.000995128
0.992864	0.00101584	0.962283	0.00101584	0.973496	0.00101584	0.900102	0.00101584	0.902141	0.00101584
0.991009	0.00103655	0.962038	0.00103655	0.974026	0.00103655	0.894106	0.00103655	0.899101	0.00103655
0.991185	0.00105726	0.962782	0.00105726	0.974535	0.00105726	0.894221	0.00105726	0.899119	0.00105726
0.991354	0.00107797	0.963497	0.00107797	0.974063	0.00107797	0.889529	0.00107797	0.895293	0.00107797
0.991517	0.00109868	0.963242	0.00109868	0.974552	0.00109868	0.890669	0.00109868	0.896324	0.00109868
0.991674	0.00111939	0.962997	0.00111939	0.974098	0.00111939	0.890842	0.00111939	0.898242	0.00111939
0.991826	0.0011401	0.960945	0.0011401	0.974569	0.0011401	0.886467	0.0011401	0.898274	0.0011401
0.991971	0.00116081	0.960749	0.00116081	0.97413	0.00116081	0.886708	0.00116081	0.898305	0.00116081
0.992112	0.00118152	0.961437	0.00118152	0.973707	0.00118152	0.885188	0.00118152	0.897458	0.00118152
0.992248	0.00120223	0.962102	0.00120223	0.972438	0.00120223	0.887166	0.00120223	0.898363	0.00120223
0.992379	0.00122294	0.961897	0.00122294	0.972904	0.00122294	0.887384	0.00122294	0.897544	0.00122294
0.992506	0.00124365	0.961699	0.00124365	0.973356	0.00124365	0.886761	0.00124365	0.897585	0.00124365
0.992629	0.00126436	0.961507	0.00126436	0.973792	0.00126436	0.886978	0.00126436	0.896806	0.00126436
0.992748	0.00128507	0.960516	0.00128507	0.974214	0.00128507	0.886382	0.00128507	0.897663	0.00128507
0.992863	0.00130578	0.961142	0.00130578	0.97383	0.00130578	0.888184	0.00130578	0.898493	0.00130578
0.992974	0.00132649	0.961749	0.00132649	0.974239	0.00132649	0.886807	0.00132649	0.899297	0.00132649
0.993082	0.0013472	0.961568	0.0013472	0.973866	0.0013472	0.888547	0.0013472	0.900846	0.0013472
0.99243	0.00136791	0.961393	0.00136791	0.974262	0.00136791	0.888721	0.00136791	0.900833	0.00136791
0.992543	0.00138862	0.961223	0.00138862	0.974646	0.00138862	0.888143	0.00138862	0.901566	0.00138862
0.992652	0.00140933	0.961058	0.00140933	0.975018	0.00140933	0.887583	0.00140933	0.903012	0.00140933
0.992759	0.00143004	0.961622	0.00143004	0.97538	0.00143004	0.887762	0.00143004	0.902969	0.00143004
0.992862	0.00145075	0.96217	0.00145075	0.974304	0.00145075	0.887937	0.00145075	0.902213	0.00145075
0.992259	0.00147146	0.962702	0.00147146	0.974666	0.00147146	0.888811	0.00147146	0.901478	0.00147146
0.992366	0.00149217	0.96322	0.00149217	0.974323	0.00149217	0.888272	0.00149217	0.900763	0.00149217
0.992471	0.00151288	0.963039	0.00151288	0.97399	0.00151288	0.889802	0.00151288	0.901437	0.00151288
0.992573	0.00153359	0.963538	0.00153359	0.972991	0.00153359	0.889939	0.00153359	0.901418	0.00153359
0.992672	0.0015543	0.964024	0.0015543	0.973351	0.0015543	0.89074	0.0015543	0.900733	0.0015543
0.99211	0.00157502	0.96384	0.00157502	0.973044	0.00157502	0.889546	0.00157502	0.901381	0.00157502
0.992213	0.00159573	0.96366	0.00159573	0.973394	0.00159573	0.889682	0.00159573	0.901363	0.00159573
0.991672	0.00161644	0.963485	0.00161644	0.973735	0.00161644	0.889814	0.00161644	0.900705	0.00161644
0.991777	0.00163715	0.963947	0.00163715	0.974067	0.00163715	0.890576	0.00163715	0.900696	0.00163715
0.991255	0.00165786	0.964397	0.00165786	0.974391	0.00165786	0.889444	0.00165786	0.901936	0.00165786
0.991363	0.00167857	0.96422	0.00167857	0.974707	0.00167857	0.889574	0.00167857	0.903146	0.00167857
0.99025	0.00169928	0.964046	0.00169928	0.975015	0.00169928	0.889701	0.00169928	0.904327	0.00169928
0.990367	0.00171999	0.964479	0.00171999	0.975316	0.00171999	0.89103	0.00171999	0.904275	0.00171999
0.989887	0.0017407	0.964902	0.0017407	0.97561	0.0017407	0.890541	0.0017407	0.904224	0.0017407
0.990006	0.00176141	0.964727	0.00176141	0.975897	0.00176141	0.891828	0.00176141	0.902998	0.00176141
0.990122	0.00178212	0.965137	0.00178212	0.976177	0.00178212	0.891923	0.00178212	0.902963	0.00178212
0.990235	0.00180283	0.965537	0.00180283	0.975876	0.00180283	0.890867	0.00180283	0.902355	0.00180283
0.990346	0.00182354	0.965928	0.00182354	0.97615	0.00182354	0.891539	0.00182354	0.902896	0.00182354
0.990455	0.00184425	0.966311	0.00184425	0.976418	0.00184425	0.889949	0.00184425	0.901741	0.00184425
0.990006	0.00186496	0.966685	0.00186496	0.97668	0.00186496	0.890061	0.00186496	0.901166	0.00186496
0.987919	0.00188567	0.967051	0.00188567	0.976387	0.00188567	0.89017	0.00188567	0.901153	0.00188567
0.98805	0.00190638	0.967409	0.00190638	0.976643	0.00190638	0.89082	0.00190638	0.902227	0.00190638
0.988178	0.00192709	0.967759	0.00192709	0.976894	0.00192709	0.891994	0.00192709	0.902203	0.00192709
0.987241	0.0019478	0.96757	0.0019478	0.975545	0.0019478	0.891015	0.0019478	0.903243	0.0019478
0.987375	0.00196851	0.967912	0.00196851	0.975276	0.00196851	0.891636	0.00196851	0.903209	0.00196851
0.986465	0.00198922	0.967725	0.00198922	0.975534	0.00198922	0.892244	0.00198922	0.903696	0.00198922
0.986605	0.00200993	0.968058	0.00200993	0.975786	0.00200993	0.892324	0.00200993	0.903658	0.00200993
0.986741	0.00203064	0.968383	0.00203064	0.975523	0.00203064	0.892912	0.00203064	0.903621	0.00203064
0.985866	0.00205135	0.968198	0.00205135	0.97577	0.00205135	0.892479	0.00205135	0.904089	0.00205135
0.986007	0.00207206	0.968516	0.00207206	0.975512	0.00207206	0.893053	0.00207206	0.903548	0.00207206
0.985651	0.00209277	0.968333	0.00209277	0.974765	0.00209277	0.893617	0.00209277	0.903018	0.00209277
0.985791	0.00211348	0.968153	0.00211348	0.974032	0.00211348	0.89368	0.00211348	0.903479	0.00211348
0.985929	0.00213419	0.967977	0.00213419	0.973314	0.00213419	0.893741	0.00213419	0.904415	0.00213419
0.986064	0.0021549	0.967804	0.0021549	0.97309	0.0021549	0.893801	0.0021549	0.904373	0.0021549
0.986197	0.00217561	0.96811	0.00217561	0.973346	0.00217561	0.894812	0.00217561	0.905283	0.00217561
0.986327	0.00219632	0.968411	0.00219632	0.971711	0.00219632	0.895804	0.00219632	0.904762	0.00219632
0.986455	0.00221703	0.968706	0.00221703	0.971509	0.00221703	0.896777	0.00221703	0.905184	0.00221703
0.986118	0.00223774	0.968533	0.00223774	0.971772	0.00223774	0.897733	0.00223774	0.905599	0.00223774
0.986245	0.00225845	0.968822	0.00225845	0.972031	0.00225845	0.897295	0.00225845	0.906465	0.00225845
0.98637	0.00227916	0.969105	0.00227916	0.971831	0.00227916	0.897774	0.00227916	0.907315	0.00227916
0.986042	0.00229987	0.969383	0.00229987	0.972085	0.00229987	0.898244	0.00229987	0.906348	0.00229987
0.986167	0.00232058	0.969656	0.00232058	0.972334	0.00232058	0.898706	0.00232058	0.906292	0.00232058
0.986289	0.00234129	0.969483	0.00234129	0.971694	0.00234129	0.899602	0.00234129	0.904909	0.00234129
0.986409	0.002362	0.96975	0.002362	0.971942	0.002362	0.900044	0.002362	0.903551	0.002362
0.985658	0.00238272	0.970013	0.00238272	0.972186	0.00238272	0.900478	0.00238272	0.902651	0.00238272
0.985351	0.00240343	0.970271	0.00240343	0.971995	0.00240343	0.901336	0.00240343	0.902197	0.00240343
0.985476	0.00242414	0.970525	0.00242414	0.97138	0.00242414	0.901751	0.00242414	0.902606	0.00242414
0.985599	0.00244485	0.970775	0.00244485	0.971622	0.00244485	0.901737	0.00244485	0.903007	0.00244485
0.98572	0.00246556	0.971021	0.00246556	0.971861	0.00246556	0.902142	0.00246556	0.903402	0.00246556
0.985839	0.00248627	0.971262	0.00248627	0.971678	0.00248627	0.901291	0.00248627	0.903374	0.00248627
0.985956	0.00250698	0.971499	0.00250698	0.971912	0.00250698	0.901694	0.00250698	0.90252	0.00250698
0.986071	0.00252769	0.971733	0.00252769	0.971323	0.00252769	0.90168	0.00252769	0.902499	0.00252769
0.986184	0.0025484	0.971963	0.0025484	0.971556	0.0025484	0.902479	0.0025484	0.902072	0.0025484
0.986296	0.00256911	0.972189	0.00256911	0.970576	0.00256911	0.902459	0.00256911	0.901653	0.00256911
0.986405	0.00258982	0.972411	0.00258982	0.970412	0.00258982	0.902439	0.00258982	0.90124	0.00258982
0.986513	0.00261053	0.972233	0.00261053	0.968663	0.00261053	0.90242	0.00261053	0.901626	0.00261053
0.986619	0.00263124	0.972058	0.00263124	0.96891	0.00263124	0.903188	0.00263124	0.90122	0.00263124
0.986724	0.00265195	0.972276	0.00265195	0.968762	0.00265195	0.903944	0.00265195	0.901601	0.00265195
0.986439	0.00267266	0.972491	0.00267266	0.969004	0.00267266	0.904688	0.00267266	0.901589	0.00267266
0.986159	0.00269337	0.972703	0.00269337	0.968858	0.00269337	0.905421	0.00269337	0.901576	0.00269337
0.985883	0.00271408	0.97253	0.00271408	0.969096	0.00271408	0.905761	0.00271408	0.901946	0.00271408
0.985612	0.00273479	0.972738	0.00273479	0.968951	0.00273479	0.906475	0.00273479	0.901931	0.00273479
0.98572	0.0027555	0.972567	0.0027555	0.969185	0.0027555	0.907178	0.0027555	0.901541	0.0027555
0.985826	0.00277621	0.972771	0.00277621	0.969414	0.00277621	0.907497	0.00277621	0.901529	0.00277621
0.985931	0.00279692	0.972973	0.00279692	0.9689	0.00279692	0.907812	0.00279692	0.901888	0.00279692
0.986035	0.00281763	0.972804	0.00281763	0.968761	0.00281763	0.908122	0.00281763	0.902242	0.00281763
0.985772	0.00283834	0.972638	0.00283834	0.96826	0.00283834	0.908792	0.00283834	0.902225	0.00283834
0.985512	0.00285905	0.972836	0.00285905	0.96849	0.00285905	0.909453	0.00285905	0.901847	0.00285905
0.985617	0.00287976	0.972672	0.00287976	0.968716	0.00287976	0.909745	0.00287976	0.901834	0.00287976
0.985719	0.00290047	0.972867	0.00290047	0.96894	0.00290047	0.910389	0.00290047	0.902178	0.00290047
0.985821	0.00292118	0.973059	0.00292118	0.968805	0.00292118	0.909252	0.00292118	0.901808	0.00292118
0.98592	0.00294189	0.973249	0.00294189	0.969025	0.00294189	0.909891	0.00294189	0.902147	0.00294189
0.986019	0.0029626	0.972737	0.0029626	0.968542	0.0029626	0.910521	0.0029626	0.902482	0.0029626
0.985769	0.00298331	0.972926	0.00298331	0.968761	0.00298331	0.910795	0.00298331	0.902812	0.00298331
0.985867	0.00300402	0.973113	0.00300402	0.968976	0.00300402	0.91141	0.00300402	0.903137	0.00300402
0.985621	0.00302473	0.973297	0.00302473	0.968162	0.00302473	0.912016	0.00302473	0.902773	0.00302473
0.985379	0.00304544	0.973138	0.00304544	0.968038	0.00304544	0.911935	0.00304544	0.902754	0.00304544
0.98514	0.00306615	0.97332	0.00306615	0.968254	0.00306615	0.912192	0.00306615	0.90206	0.00306615
0.98524	0.00308686	0.973499	0.00308686	0.968131	0.00308686	0.912781	0.00308686	0.902717	0.00308686
0.985005	0.00310757	0.973675	0.00310757	0.968344	0.00310757	0.912696	0.00310757	0.902366	0.00310757
0.984773	0.00312828	0.97385	0.00312828	0.96756	0.00312828	0.913274	0.00312828	0.902681	0.00312828
0.984545	0.00314899	0.973693	0.00314899	0.967445	0.00314899	0.913844	0.00314899	0.902006	0.00314899
0.984646	0.00316971	0.973865	0.00316971	0.967331	0.00316971	0.914407	0.00316971	0.901993	0.00316971
0.984745	0.00319042	0.97371	0.00319042	0.967543	0.00319042	0.914638	0.00319042	0.901655	0.00319042
0.984844	0.00321113	0.973879	0.00321113	0.96743	0.00321113	0.915189	0.00321113	0.900355	0.00321113
0.9843	0.00323184	0.974047	0.00323184	0.967318	0.00323184	0.914771	0.00323184	0.900673	0.00323184
0.9844	0.00325255	0.974212	0.00325255	0.967526	0.00325255	0.915314	0.00325255	0.90035	0.00325255
0.984499	0.00327326	0.974375	0.00327326	0.967732	0.00327326	0.915533	0.00327326	0.900348	0.00327326
0.984596	0.00329397	0.974536	0.00329397	0.967935	0.00329397	0.915121	0.00329397	0.900346	0.00329397
0.984067	0.00331468	0.974383	0.00331468	0.967198	0.00331468	0.915339	0.00331468	0.900656	0.00331468
0.984166	0.00333539	0.974542	0.00333539	0.967091	0.00333539	0.915865	0.00333539	0.901273	0.00333539
0.984264	0.0033561	0.974699	0.0033561	0.966985	0.0033561	0.916384	0.0033561	0.901265	0.0033561
0.984361	0.00337681	0.974854	0.00337681	0.966881	0.00337681	0.91659	0.00337681	0.900951	0.00337681
0.984456	0.00339752	0.974703	0.00339752	0.967083	0.00339752	0.916794	0.00339752	0.900945	0.00339752
0.984247	0.00341823	0.974856	0.00341823	0.967283	0.00341823	0.916995	0.00341823	0.900333	0.00341823
0.984342	0.00343894	0.975008	0.00343894	0.96748	0.00343894	0.917495	0.00343894	0.900331	0.00343894
0.984436	0.00345965	0.975157	0.00345965	0.967375	0.00345965	0.917689	0.00345965	0.899731	0.00345965
0.984528	0.00348036	0.975007	0.00348036	0.967569	0.00348036	0.918179	0.00348036	0.899435	0.00348036
0.98462	0.00350107	0.975155	0.00350107	0.967465	0.00350107	0.918663	0.00350107	0.899142	0.00350107
0.984416	0.00352178	0.975301	0.00352178	0.967363	0.00352178	0.918553	0.00352178	0.899147	0.00352178
0.984215	0.00354249	0.975446	0.00354249	0.967261	0.00354249	0.918737	0.00354249	0.898568	0.00354249
0.984016	0.0035632	0.975298	0.0035632	0.967161	0.0035632	0.91921	0.0035632	0.898867	0.0035632
0.984109	0.00358391	0.975441	0.00358391	0.967062	0.00358391	0.919676	0.00358391	0.898584	0.00358391
0.983913	0.00360462	0.975582	0.00360462	0.967251	0.00360462	0.919563	0.00360462	0.898305	0.00360462
0.984005	0.00362533	0.975721	0.00362533	0.967438	0.00362533	0.919737	0.00362533	0.897458	0.00362533
0.983811	0.00364604	0.975859	0.00364604	0.967055	0.00364604	0.920193	0.00364604	0.897472	0.00364604
0.983903	0.00366675	0.975995	0.00366675	0.967241	0.00366675	0.920361	0.00366675	0.897769	0.00366675
0.983712	0.00368746	0.97613	0.00368746	0.967144	0.00368746	0.920809	0.00368746	0.897782	0.00368746
0.983803	0.00370817	0.976264	0.00370817	0.966769	0.00370817	0.920972	0.00370817	0.896956	0.00370817
0.983616	0.00372888	0.976395	0.00372888	0.966954	0.00372888	0.921411	0.00372888	0.897251	0.00372888
0.98343	0.00374959	0.975973	0.00374959	0.967136	0.00374959	0.921845	0.00374959	0.897818	0.00374959
0.983521	0.0037703	0.976105	0.0037703	0.966767	0.0037703	0.922274	0.0037703	0.897281	0.0037703
0.983338	0.00379101	0.975963	0.00379101	0.966676	0.00379101	0.922699	0.00379101	0.897023	0.00379101
0.982613	0.00381172	0.976093	0.00381172	0.966857	0.00381172	0.922847	0.00381172	0.896496	0.00381172
0.982707	0.00383243	0.976223	0.00383243	0.966766	0.00383243	0.922994	0.00383243	0.896244	0.00383243
0.9828	0.00385314	0.97635	0.00385314	0.966676	0.00385314	0.923408	0.00385314	0.896533	0.00385314
0.982625	0.00387385	0.975675	0.00387385	0.966854	0.00387385	0.923817	0.00387385	0.896284	0.00387385
0.982717	0.00389456	0.975804	0.00389456	0.96703	0.00389456	0.923956	0.00389456	0.896304	0.00389456
0.982544	0.00391527	0.975932	0.00391527	0.96694	0.00391527	0.924359	0.00391527	0.896059	0.00391527
0.982636	0.00393598	0.976059	0.00393598	0.966588	0.00393598	0.924757	0.00393598	0.89608	0.00393598
0.982465	0.00395669	0.976184	0.00395669	0.966501	0.00395669	0.92515	0.00395669	0.895577	0.00395669
0.982557	0.00397741	0.976308	0.00397741	0.966675	0.00397741	0.92554	0.00397741	0.894819	0.00397741
0.982388	0.00399812	0.976431	0.00399812	0.966589	0.00399812	0.925408	0.00399812	0.894587	0.00399812
0.982479	0.00401883	0.976552	0.00401883	0.966761	0.00401883	0.925019	0.00401883	0.894099	0.00401883
0.982569	0.00403954	0.976673	0.00403954	0.966419	0.00403954	0.925147	0.00403954	0.891054	0.00403954
0.982657	0.00406025	0.976792	0.00406025	0.966335	0.00406025	0.925274	0.00406025	0.890079	0.00406025
0.982745	0.00408096	0.976909	0.00408096	0.966252	0.00408096	0.925653	0.00408096	0.889368	0.00408096
0.982833	0.00410167	0.976774	0.00410167	0.96617	0.00410167	0.925776	0.00410167	0.888917	0.00410167
0.982416	0.00412238	0.97689	0.00412238	0.96634	0.00412238	0.925396	0.00412238	0.887717	0.00412238
0.982504	0.00414309	0.976756	0.00414309	0.966258	0.00414309	0.925019	0.00414309	0.887528	0.00414309
0.982343	0.0041638	0.976871	0.0041638	0.965929	0.0041638	0.924894	0.0041638	0.887839	0.0041638
0.982183	0.00418451	0.976244	0.00418451	0.966098	0.00418451	0.924524	0.00418451	0.887652	0.00418451
0.982024	0.00420522	0.976361	0.00420522	0.966018	0.00420522	0.92391	0.00420522	0.887959	0.00420522
0.982112	0.00422593	0.976231	0.00422593	0.96594	0.00422593	0.923548	0.00422593	0.888018	0.00422593
0.981956	0.00424664	0.976103	0.00424664	0.966106	0.00424664	0.922946	0.00424664	0.888076	0.00424664
0.982043	0.00426735	0.976219	0.00426735	0.96627	0.00426735	0.922106	0.00426735	0.888134	0.00426735
0.98213	0.00428806	0.976334	0.00428806	0.966192	0.00428806	0.922241	0.00428806	0.887467	0.00428806
0.982216	0.00430877	0.976208	0.00430877	0.966354	0.00430877	0.922374	0.00430877	0.888008	0.00430877
0.982301	0.00432948	0.976321	0.00432948	0.966515	0.00432948	0.922028	0.00432948	0.888065	0.00432948
0.982385	0.00435019	0.976196	0.00435019	0.966675	0.00435019	0.921447	0.00435019	0.888122	0.00435019
0.982469	0.0043709	0.976072	0.0043709	0.966596	0.0043709	0.921346	0.0043709	0.888652	0.0043709
0.982551	0.00439161	0.976185	0.00439161	0.966282	0.00439161	0.921245	0.00439161	0.888705	0.00439161
0.982633	0.00441232	0.976297	0.00441232	0.966205	0.00441232	0.92138	0.00441232	0.888524	0.00441232
0.982714	0.00443303	0.976174	0.00443303	0.966363	0.00443303	0.921514	0.00443303	0.888577	0.00443303
0.982795	0.00445374	0.976052	0.00445374	0.966287	0.00445374	0.921414	0.00445374	0.888398	0.00445374
0.982874	0.00447445	0.976163	0.00447445	0.966212	0.00447445	0.921315	0.00447445	0.888452	0.00447445
0.982953	0.00449516	0.976273	0.00449516	0.966137	0.00449516	0.919373	0.00449516	0.887814	0.00449516
0.983031	0.00451587	0.976152	0.00451587	0.966292	0.00451587	0.918597	0.00451587	0.88787	0.00451587
0.983109	0.00453658	0.976261	0.00453658	0.966218	0.00453658	0.91874	0.00453658	0.887925	0.00453658
0.983186	0.00455729	0.976369	0.00455729	0.966371	0.00455729	0.918655	0.00455729	0.887753	0.00455729
0.983036	0.004578	0.976476	0.004578	0.966297	0.004578	0.917892	0.004578	0.887582	0.004578
0.983112	0.00459871	0.976582	0.00459871	0.966449	0.00459871	0.917586	0.00459871	0.886962	0.00459871
0.983188	0.00461942	0.976687	0.00461942	0.966599	0.00461942	0.917731	0.00461942	0.887245	0.00461942
0.983263	0.00464013	0.976791	0.00464013	0.966525	0.00464013	0.916313	0.00464013	0.887079	0.00464013
0.983115	0.00466084	0.976894	0.00466084	0.966452	0.00466084	0.916241	0.00466084	0.886692	0.00466084
0.98319	0.00468155	0.976996	0.00468155	0.966379	0.00468155	0.91639	0.00468155	0.886972	0.00468155
0.983264	0.00470226	0.977098	0.00470226	0.966087	0.00470226	0.916758	0.00470226	0.886809	0.00470226
0.983337	0.00472297	0.977198	0.00472297	0.966016	0.00472297	0.916904	0.00472297	0.887086	0.00472297
0.983191	0.00474368	0.977298	0.00474368	0.965946	0.00474368	0.916612	0.00474368	0.886706	0.00474368
0.983265	0.00476439	0.977396	0.00476439	0.96566	0.00476439	0.91654	0.00476439	0.88546	0.00476439
0.983121	0.00478511	0.977494	0.00478511	0.965375	0.00478511	0.916685	0.00478511	0.884873	0.00478511
0.982978	0.00480582	0.977591	0.00480582	0.965309	0.00480582	0.916828	0.00480582	0.884939	0.00480582
0.983051	0.00482653	0.977687	0.00482653	0.965244	0.00482653	0.916971	0.00482653	0.884789	0.00482653
0.983123	0.00484724	0.977783	0.00484724	0.965392	0.00484724	0.917325	0.00484724	0.88464	0.00484724
0.982982	0.00486795	0.977877	0.00486795	0.965327	0.00486795	0.917677	0.00486795	0.884493	0.00486795
0.982843	0.00488866	0.977759	0.00488866	0.965473	0.00488866	0.917814	0.00488866	0.88477	0.00488866
0.982915	0.00490937	0.977853	0.00490937	0.965619	0.00490937	0.917739	0.00490937	0.883991	0.00490937
0.982987	0.00493008	0.977946	0.00493008	0.965553	0.00493008	0.918084	0.00493008	0.883638	0.00493008
0.983058	0.00495079	0.977829	0.00495079	0.965488	0.00495079	0.918009	0.00495079	0.883288	0.00495079
0.983129	0.0049715	0.977921	0.0049715	0.965632	0.0049715	0.917934	0.0049715	0.882524	0.0049715
0.983199	0.00499221	0.978013	0.00499221	0.965775	0.00499221	0.917859	0.00499221	0.882804	0.00499221
0.982855	0.00501292	0.978104	0.00501292	0.96571	0.00501292	0.918199	0.00501292	0.882669	0.00501292
0.982925	0.00503363	0.977988	0.00503363	0.965439	0.00503363	0.918535	0.00503363	0.882534	0.00503363
0.982995	0.00505434	0.978078	0.00505434	0.965376	0.00505434	0.918459	0.00505434	0.881991	0.00505434
0.983065	0.00507505	0.978168	0.00507505	0.965517	0.00507505	0.918588	0.00507505	0.881861	0.00507505
0.983134	0.00509576	0.97785	0.00509576	0.965454	0.00509576	0.918512	0.00509576	0.881528	0.00509576
0.982999	0.00511647	0.97794	0.00511647	0.965392	0.00511647	0.918033	0.00511647	0.881603	0.00511647
0.983068	0.00513718	0.978029	0.00513718	0.965531	0.00513718	0.917759	0.00513718	0.881476	0.00513718
0.983136	0.00515789	0.978117	0.00515789	0.965469	0.00515789	0.918089	0.00515789	0.881951	0.00515789
0.983203	0.0051786	0.978004	0.0051786	0.965607	0.0051786	0.918216	0.0051786	0.881824	0.0051786
0.982872	0.00519931	0.977893	0.00519931	0.965744	0.00519931	0.918542	0.00519931	0.881896	0.00519931
0.98294	0.00522002	0.977782	0.00522002	0.965483	0.00522002	0.918667	0.00522002	0.881769	0.00522002
0.983007	0.00524073	0.977672	0.00524073	0.965224	0.00524073	0.918988	0.00524073	0.881644	0.00524073
0.983074	0.00526144	0.977563	0.00526144	0.964968	0.00526144	0.918914	0.00526144	0.881323	0.00526144
0.982945	0.00528215	0.977455	0.00528215	0.965105	0.00528215	0.919035	0.00528215	0.881004	0.00528215
0.983011	0.00530286	0.977543	0.00530286	0.965241	0.00530286	0.919156	0.00530286	0.880297	0.00530286
0.983077	0.00532357	0.977436	0.00532357	0.965376	0.00532357	0.919082	0.00532357	0.879984	0.00532357
0.983143	0.00534428	0.977524	0.00534428	0.965317	0.00534428	0.919008	0.00534428	0.880062	0.00534428
0.983208	0.00536499	0.977417	0.00536499	0.965451	0.00536499	0.918935	0.00536499	0.880525	0.00536499
0.98308	0.0053857	0.977504	0.0053857	0.965584	0.0053857	0.919054	0.0053857	0.8806	0.0053857
0.983145	0.00540641	0.97759	0.00540641	0.965715	0.00540641	0.918981	0.00540641	0.880674	0.00540641
0.983019	0.00542712	0.977676	0.00542712	0.965846	0.00542712	0.91929	0.00542712	0.880939	0.00542712
0.982893	0.00544783	0.977761	0.00544783	0.965786	0.00544783	0.919217	0.00544783	0.880821	0.00544783
0.982958	0.00546854	0.977845	0.00546854	0.965726	0.00546854	0.919523	0.00546854	0.880704	0.00546854
0.983022	0.00548925	0.977929	0.00548925	0.965667	0.00548925	0.919638	0.00548925	0.880966	0.00548925
0.983086	0.00550996	0.978012	0.00550996	0.965796	0.00550996	0.91994	0.00550996	0.881225	0.00550996
0.982962	0.00553067	0.978094	0.00553067	0.96555	0.00553067	0.920052	0.00553067	0.881483	0.00553067
0.983026	0.00555138	0.977989	0.00555138	0.965492	0.00555138	0.919978	0.00555138	0.881365	0.00555138
0.983089	0.00557209	0.978071	0.00557209	0.965248	0.00557209	0.919903	0.00557209	0.881249	0.00557209
0.983151	0.00559281	0.978152	0.00559281	0.964821	0.00559281	0.91983	0.00559281	0.881133	0.00559281
0.983213	0.00561352	0.978233	0.00561352	0.964951	0.00561352	0.919941	0.00561352	0.881572	0.00561352
0.983275	0.00563423	0.978313	0.00563423	0.96508	0.00563423	0.920051	0.00563423	0.881272	0.00563423
0.983336	0.00565494	0.978392	0.00565494	0.965025	0.00565494	0.920161	0.00565494	0.881524	0.00565494
0.983397	0.00567565	0.978471	0.00567565	0.964787	0.00567565	0.920452	0.00567565	0.881591	0.00567565
0.983276	0.00569636	0.978549	0.00569636	0.964915	0.00569636	0.92056	0.00569636	0.881476	0.00569636
0.983336	0.00571707	0.978446	0.00571707	0.965043	0.00571707	0.920304	0.00571707	0.881724	0.00571707
0.983396	0.00573778	0.978524	0.00573778	0.964988	0.00573778	0.920051	0.00573778	0.88161	0.00573778
0.983456	0.00575849	0.978601	0.00575849	0.964934	0.00575849	0.919799	0.00575849	0.881856	0.00575849
0.983336	0.0057792	0.978678	0.0057792	0.964881	0.0057792	0.919907	0.0057792	0.8821	0.0057792
0.983217	0.00579991	0.978397	0.00579991	0.964649	0.00579991	0.920014	0.00579991	0.881985	0.00579991
0.983099	0.00582062	0.978474	0.00582062	0.964597	0.00582062	0.919587	0.00582062	0.882227	0.00582062
0.983159	0.00584133	0.978373	0.00584133	0.964545	0.00584133	0.919695	0.00584133	0.881759	0.00584133
0.983219	0.00586204	0.978449	0.00586204	0.964671	0.00586204	0.919449	0.00586204	0.88147	0.00586204
0.983278	0.00588275	0.978525	0.00588275	0.964443	0.00588275	0.918852	0.00588275	0.881887	0.00588275
0.983336	0.00590346	0.9786	0.00590346	0.964568	0.00590346	0.918611	0.00590346	0.881424	0.00590346
0.983395	0.00592417	0.9785	0.00592417	0.964342	0.00592417	0.918721	0.00592417	0.881489	0.00592417
0.983452	0.00594488	0.978575	0.00594488	0.964292	0.00594488	0.918481	0.00594488	0.881728	0.00594488
0.98351	0.00596559	0.97865	0.00596559	0.964416	0.00596559	0.918591	0.00596559	0.881618	0.00596559
0.983394	0.0059863	0.978723	0.0059863	0.964539	0.0059863	0.918699	0.0059863	0.881508	0.0059863
0.983451	0.00600701	0.978624	0.00600701	0.964661	0.00600701	0.918462	0.00600701	0.881572	0.00600701
0.983336	0.00602772	0.978698	0.00602772	0.964783	0.00602772	0.918227	0.00602772	0.881635	0.00602772
0.983393	0.00604843	0.978771	0.00604843	0.964903	0.00604843	0.918165	0.00604843	0.881527	0.00604843
0.98345	0.00606914	0.978843	0.00606914	0.965023	0.00606914	0.918103	0.00606914	0.88159	0.00606914
0.983506	0.00608985	0.978915	0.00608985	0.965142	0.00608985	0.918211	0.00608985	0.881483	0.00608985
0.983393	0.00611056	0.978648	0.00611056	0.96526	0.00611056	0.918319	0.00611056	0.880868	0.00611056
0.983449	0.00613127	0.97872	0.00613127	0.965377	0.00613127	0.918595	0.00613127	0.880594	0.00613127
0.983504	0.00615198	0.978791	0.00615198	0.965494	0.00615198	0.918701	0.00615198	0.880828	0.00615198
0.98356	0.00617269	0.978863	0.00617269	0.96561	0.00617269	0.918973	0.00617269	0.881228	0.00617269
0.983448	0.0061934	0.978933	0.0061934	0.965558	0.0061934	0.919077	0.0061934	0.880622	0.0061934
0.983503	0.00621411	0.979003	0.00621411	0.965672	0.00621411	0.919347	0.00621411	0.88102	0.00621411
0.983391	0.00623482	0.979073	0.00623482	0.96562	0.00623482	0.919116	0.00623482	0.880751	0.00623482
0.983446	0.00625553	0.979143	0.00625553	0.965734	0.00625553	0.919384	0.00625553	0.881146	0.00625553
0.983501	0.00627624	0.979211	0.00627624	0.965847	0.00627624	0.91899	0.00627624	0.881208	0.00627624
0.983555	0.00629695	0.97928	0.00629695	0.965795	0.00629695	0.918763	0.00629695	0.880941	0.00629695
0.983609	0.00631766	0.979348	0.00631766	0.965743	0.00631766	0.91903	0.00631766	0.881167	0.00631766
0.983336	0.00633837	0.979415	0.00633837	0.965529	0.00633837	0.918804	0.00633837	0.881392	0.00633837
0.98339	0.00635908	0.979319	0.00635908	0.965478	0.00635908	0.91858	0.00635908	0.88129	0.00635908
0.983444	0.0063798	0.979224	0.0063798	0.965428	0.0063798	0.918682	0.0063798	0.880701	0.0063798
0.983498	0.00640051	0.979291	0.00640051	0.965378	0.00640051	0.918945	0.00640051	0.88044	0.00640051
0.983551	0.00642122	0.979358	0.00642122	0.965328	0.00642122	0.918723	0.00642122	0.880503	0.00642122
0.983604	0.00644193	0.979264	0.00644193	0.96544	0.00644193	0.918823	0.00644193	0.880405	0.00644193
0.983656	0.00646264	0.97917	0.00646264	0.96523	0.00646264	0.918603	0.00646264	0.880468	0.00646264
0.983549	0.00648335	0.979237	0.00648335	0.965181	0.00648335	0.918384	0.00648335	0.880211	0.00648335
0.983601	0.00650406	0.979143	0.00650406	0.965133	0.00650406	0.918166	0.00650406	0.880274	0.00650406
0.983653	0.00652477	0.979051	0.00652477	0.965244	0.00652477	0.918108	0.00652477	0.880019	0.00652477
0.983705	0.00654548	0.979117	0.00654548	0.965354	0.00654548	0.918051	0.00654548	0.88024	0.00654548
0.983599	0.00656619	0.979025	0.00656619	0.965463	0.00656619	0.918152	0.00656619	0.879987	0.00656619
0.98365	0.0065869	0.978934	0.0065869	0.965414	0.0065869	0.917937	0.0065869	0.880208	0.0065869
0.983702	0.00660761	0.978687	0.00660761	0.965523	0.00660761	0.918195	0.00660761	0.880113	0.00660761
0.983753	0.00662832	0.978753	0.00662832	0.965474	0.00662832	0.918294	0.00662832	0.880331	0.00662832
0.983803	0.00664903	0.978508	0.00664903	0.965426	0.00664903	0.918237	0.00664903	0.880237	0.00664903
0.983853	0.00666974	0.978109	0.00666974	0.965533	0.00666974	0.918336	0.00666974	0.879988	0.00666974
0.983749	0.00669045	0.978022	0.00669045	0.96533	0.00669045	0.918588	0.00669045	0.88005	0.00669045
0.983799	0.00671116	0.97809	0.00671116	0.965129	0.00671116	0.918531	0.00671116	0.879957	0.00671116
0.983849	0.00673187	0.978157	0.00673187	0.965082	0.00673187	0.91832	0.00673187	0.879711	0.00673187
0.983898	0.00675258	0.978224	0.00675258	0.965189	0.00675258	0.918264	0.00675258	0.879773	0.00675258
0.983947	0.00677329	0.978291	0.00677329	0.965296	0.00677329	0.917902	0.00677329	0.879529	0.00677329
0.983996	0.006794	0.978357	0.006794	0.965249	0.006794	0.918	0.006794	0.879439	0.006794
0.983893	0.00681471	0.978271	0.00681471	0.965203	0.00681471	0.917946	0.00681471	0.879198	0.00681471
0.98379	0.00683542	0.978185	0.00683542	0.965308	0.00683542	0.917891	0.00683542	0.878655	0.00683542
0.983688	0.00685613	0.9781	0.00685613	0.965413	0.00685613	0.917837	0.00685613	0.878568	0.00685613
0.983436	0.00687684	0.978166	0.00687684	0.965517	0.00687684	0.917783	0.00687684	0.878482	0.00687684
0.983486	0.00689755	0.978231	0.00689755	0.965621	0.00689755	0.91803	0.00689755	0.878697	0.00689755
0.983535	0.00691826	0.978297	0.00691826	0.965724	0.00691826	0.918126	0.00691826	0.878761	0.00691826
0.983585	0.00693897	0.978212	0.00693897	0.965677	0.00693897	0.91837	0.00693897	0.878824	0.00693897
0.983485	0.00695968	0.978277	0.00695968	0.965779	0.00695968	0.918316	0.00695968	0.878738	0.00695968
0.983534	0.00698039	0.978341	0.00698039	0.965732	0.00698039	0.918558	0.00698039	0.878653	0.00698039
0.983582	0.0070011	0.978406	0.0070011	0.965686	0.0070011	0.918651	0.0070011	0.877829	0.0070011
0.983631	0.00702181	0.978322	0.00702181	0.965639	0.00702181	0.918449	0.00702181	0.877304	0.00702181
0.983532	0.00704252	0.978091	0.00704252	0.965446	0.00704252	0.917953	0.00704252	0.87693	0.00704252
0.98358	0.00706323	0.978156	0.00706323	0.965548	0.00706323	0.918047	0.00706323	0.876704	0.00706323
0.983628	0.00708394	0.97822	0.00708394	0.965356	0.00708394	0.917848	0.00708394	0.876626	0.00708394
0.983676	0.00710465	0.977992	0.00710465	0.965311	0.00710465	0.918088	0.00710465	0.876549	0.00710465
0.983723	0.00712536	0.978056	0.00712536	0.965412	0.00712536	0.91818	0.00712536	0.876035	0.00712536
0.98377	0.00714607	0.978119	0.00714607	0.965512	0.00714607	0.918128	0.00714607	0.87596	0.00714607
0.983673	0.00716678	0.978182	0.00716678	0.965612	0.00716678	0.918075	0.00716678	0.875596	0.00716678
0.98372	0.0071875	0.978101	0.0071875	0.965711	0.0071875	0.918167	0.0071875	0.875666	0.0071875
0.983479	0.00720821	0.978164	0.00720821	0.96581	0.00720821	0.918115	0.00720821	0.875449	0.00720821
0.983527	0.00722892	0.97794	0.00722892	0.965764	0.00722892	0.918207	0.00722892	0.875806	0.00722892
0.983574	0.00724963	0.978003	0.00724963	0.965719	0.00724963	0.918297	0.00724963	0.875875	0.00724963
0.983621	0.00727034	0.978066	0.00727034	0.965817	0.00727034	0.918245	0.00727034	0.875944	0.00727034
0.983667	0.00729105	0.978128	0.00729105	0.965914	0.00729105	0.918193	0.00729105	0.876012	0.00729105
0.983713	0.00731176	0.977907	0.00731176	0.96601	0.00731176	0.918284	0.00731176	0.87608	0.00731176
0.983759	0.00733247	0.977969	0.00733247	0.965824	0.00733247	0.918373	0.00733247	0.876147	0.00733247
0.983805	0.00735318	0.978031	0.00735318	0.96592	0.00735318	0.918462	0.00735318	0.876355	0.00735318
0.983851	0.00737389	0.978093	0.00737389	0.966016	0.00737389	0.91841	0.00737389	0.876001	0.00737389
0.983896	0.0073946	0.978014	0.0073946	0.966111	0.0073946	0.918219	0.0073946	0.875648	0.0073946
0.983941	0.00741531	0.977936	0.00741531	0.966206	0.00741531	0.918447	0.00741531	0.875297	0.00741531
0.983986	0.00743602	0.977858	0.00743602	0.966161	0.00743602	0.918674	0.00743602	0.875366	0.00743602
0.983891	0.00745673	0.97792	0.00745673	0.965977	0.00745673	0.918622	0.00745673	0.875434	0.00745673
0.983797	0.00747744	0.977981	0.00747744	0.965933	0.00747744	0.918709	0.00747744	0.875502	0.00747744
0.983842	0.00749815	0.978042	0.00749815	0.965751	0.00749815	0.91852	0.00749815	0.875293	0.00749815
0.983749	0.00751886	0.977964	0.00751886	0.965707	0.00751886	0.918331	0.00751886	0.875499	0.00751886
0.983793	0.00753957	0.977888	0.00753957	0.965801	0.00753957	0.918143	0.00753957	0.875567	0.00753957
0.983701	0.00756028	0.977811	0.00756028	0.965621	0.00756028	0.918093	0.00756028	0.875633	0.00756028
0.983745	0.00758099	0.977735	0.00758099	0.965578	0.00758099	0.918181	0.00758099	0.875427	0.00758099
0.98379	0.0076017	0.977796	0.0076017	0.965536	0.0076017	0.917995	0.0076017	0.87563	0.0076017
0.983834	0.00762241	0.97772	0.00762241	0.965358	0.00762241	0.918082	0.00762241	0.875017	0.00762241
0.983878	0.00764312	0.977781	0.00764312	0.965045	0.00764312	0.918168	0.00764312	0.874949	0.00764312
0.983786	0.00766383	0.977841	0.00766383	0.96514	0.00766383	0.918119	0.00766383	0.874882	0.00766383
0.983695	0.00768454	0.977766	0.00768454	0.965234	0.00768454	0.91834	0.00768454	0.874949	0.00768454
0.983739	0.00770525	0.977826	0.00770525	0.965327	0.00770525	0.918559	0.00770525	0.874748	0.00770525
0.983782	0.00772596	0.977885	0.00772596	0.965018	0.00772596	0.918644	0.00772596	0.874682	0.00772596
0.983692	0.00774667	0.977944	0.00774667	0.964844	0.00774667	0.918727	0.00774667	0.874616	0.00774667
0.983736	0.00776738	0.978003	0.00776738	0.964938	0.00776738	0.918944	0.00776738	0.874417	0.00776738
0.983779	0.00778809	0.977928	0.00778809	0.965031	0.00778809	0.919027	0.00778809	0.874485	0.00778809
0.983822	0.0078088	0.977987	0.0078088	0.964991	0.0078088	0.919241	0.0078088	0.874287	0.0078088
0.983865	0.00782951	0.978045	0.00782951	0.964687	0.00782951	0.919455	0.00782951	0.874488	0.00782951
0.983775	0.00785022	0.977839	0.00785022	0.964648	0.00785022	0.919536	0.00785022	0.874159	0.00785022
0.983818	0.00787093	0.977898	0.00787093	0.96461	0.00787093	0.919221	0.00787093	0.874096	0.00787093
0.98386	0.00789164	0.977956	0.00789164	0.964572	0.00789164	0.919171	0.00789164	0.874032	0.00789164
0.983772	0.00791235	0.978013	0.00791235	0.964533	0.00791235	0.919121	0.00791235	0.873839	0.00791235
0.983684	0.00793306	0.978071	0.00793306	0.964626	0.00793306	0.919332	0.00793306	0.873776	0.00793306
0.983726	0.00795377	0.978128	0.00795377	0.964588	0.00795377	0.919412	0.00795377	0.873063	0.00795377
0.983768	0.00797448	0.978055	0.00797448	0.96468	0.00797448	0.919491	0.00797448	0.872744	0.00797448
0.98381	0.0079952	0.977853	0.0079952	0.964383	0.0079952	0.91944	0.0079952	0.872685	0.0079952
0.983723	0.00801591	0.97791	0.00801591	0.964217	0.00801591	0.919519	0.00801591	0.872368	0.00801591
0.983636	0.00803662	0.977967	0.00803662	0.96418	0.00803662	0.919598	0.00803662	0.872181	0.00803662
0.983678	0.00805733	0.977895	0.00805733	0.964272	0.00805733	0.919548	0.00805733	0.872124	0.00805733
0.98372	0.00807804	0.977952	0.00807804	0.963979	0.00807804	0.919369	0.00807804	0.872324	0.00807804
0.983634	0.00809875	0.978008	0.00809875	0.964071	0.00809875	0.919448	0.00809875	0.872267	0.00809875
0.983676	0.00811946	0.978064	0.00811946	0.96378	0.00811946	0.919271	0.00811946	0.872083	0.00811946
0.983717	0.00814017	0.977865	0.00814017	0.963872	0.00814017	0.919476	0.00814017	0.872281	0.00814017
0.983758	0.00816088	0.977668	0.00816088	0.963837	0.00816088	0.919553	0.00816088	0.872478	0.00816088
0.983673	0.00818159	0.977598	0.00818159	0.963422	0.00818159	0.91963	0.00818159	0.871788	0.00818159
0.983714	0.0082023	0.977654	0.0082023	0.963388	0.0082023	0.919833	0.0082023	0.87186	0.0082023
0.983755	0.00822301	0.977711	0.00822301	0.963355	0.00822301	0.920035	0.00822301	0.871679	0.00822301
0.983796	0.00824372	0.977767	0.00824372	0.963321	0.00824372	0.919734	0.00824372	0.87175	0.00824372
0.983711	0.00826443	0.977697	0.00826443	0.963288	0.00826443	0.919935	0.00826443	0.871445	0.00826443
0.983752	0.00828514	0.977753	0.00828514	0.96338	0.00828514	0.920135	0.00828514	0.871266	0.00828514
0.983793	0.00830585	0.977684	0.00830585	0.963346	0.00830585	0.91996	0.00830585	0.870964	0.00830585
0.983708	0.00832656	0.977739	0.00832656	0.963313	0.00832656	0.91991	0.00832656	0.870787	0.00832656
0.983749	0.00834727	0.977794	0.00834727	0.963404	0.00834727	0.920109	0.00834727	0.87086	0.00834727
0.983789	0.00836798	0.977726	0.00836798	0.963495	0.00836798	0.920059	0.00836798	0.870808	0.00836798
0.983829	0.00838869	0.977781	0.00838869	0.963585	0.00838869	0.920133	0.00838869	0.870263	0.00838869
0.983746	0.0084094	0.977835	0.0084094	0.963551	0.0084094	0.920084	0.0084094	0.87009	0.0084094
0.98354	0.00843011	0.97789	0.00843011	0.963395	0.00843011	0.920157	0.00843011	0.870041	0.00843011
0.98358	0.00845082	0.977944	0.00845082	0.963485	0.00845082	0.919863	0.00845082	0.869746	0.00845082
0.983621	0.00847153	0.977876	0.00847153	0.963574	0.00847153	0.919936	0.00847153	0.869454	0.00847153
0.983661	0.00849224	0.977808	0.00849224	0.963663	0.00849224	0.919888	0.00849224	0.869406	0.00849224
0.9837	0.00851295	0.97774	0.00851295	0.963508	0.00851295	0.919718	0.00851295	0.869116	0.00851295
0.983618	0.00853366	0.977673	0.00853366	0.963475	0.00853366	0.919913	0.00853366	0.868584	0.00853366
0.983416	0.00855437	0.977606	0.00855437	0.963322	0.00855437	0.919864	0.00855437	0.868297	0.00855437
0.983456	0.00857508	0.977418	0.00857508	0.96341	0.00857508	0.919937	0.00857508	0.86789	0.00857508
0.983496	0.00859579	0.977352	0.00859579	0.963498	0.00859579	0.919889	0.00859579	0.867847	0.00859579
0.983536	0.0086165	0.977407	0.0086165	0.963586	0.0086165	0.920082	0.0086165	0.867684	0.0086165
0.983575	0.00863721	0.977461	0.00863721	0.963554	0.00863721	0.920273	0.00863721	0.867762	0.00863721
0.983495	0.00865792	0.977515	0.00865792	0.963521	0.00865792	0.920225	0.00865792	0.86736	0.00865792
0.983534	0.00867863	0.977568	0.00867863	0.963608	0.00867863	0.920415	0.00867863	0.8672	0.00867863
0.983573	0.00869934	0.977622	0.00869934	0.963695	0.00869934	0.920486	0.00869934	0.867159	0.00869934
0.983494	0.00872005	0.977556	0.00872005	0.963781	0.00872005	0.920556	0.00872005	0.867118	0.00872005
0.983533	0.00874076	0.977609	0.00874076	0.963748	0.00874076	0.920744	0.00874076	0.866959	0.00874076
0.983572	0.00876147	0.977662	0.00876147	0.963834	0.00876147	0.920813	0.00876147	0.866801	0.00876147
0.98361	0.00878219	0.977715	0.00878219	0.963919	0.00878219	0.920882	0.00878219	0.866997	0.00878219
0.983649	0.0088029	0.977767	0.0088029	0.963887	0.0088029	0.921068	0.0088029	0.866839	0.0088029
0.983687	0.00882361	0.97782	0.00882361	0.963854	0.00882361	0.921253	0.00882361	0.866565	0.00882361
0.983608	0.00884432	0.977871	0.00884432	0.963939	0.00884432	0.921087	0.00884432	0.866643	0.00884432
0.983647	0.00886503	0.977923	0.00886503	0.964023	0.00886503	0.921154	0.00886503	0.866371	0.00886503
0.983568	0.00888574	0.977858	0.00888574	0.964107	0.00888574	0.921221	0.00888574	0.866333	0.00888574
0.98349	0.00890645	0.977793	0.00890645	0.96419	0.00890645	0.921288	0.00890645	0.866295	0.00890645
0.983529	0.00892716	0.977613	0.00892716	0.964157	0.00892716	0.921355	0.00892716	0.866489	0.00892716
0.983451	0.00894787	0.977665	0.00894787	0.96424	0.00894787	0.921537	0.00894787	0.865872	0.00894787
0.983489	0.00896858	0.977716	0.00896858	0.964323	0.00896858	0.921603	0.00896858	0.86572	0.00896858
0.983527	0.00898929	0.977652	0.00898929	0.964405	0.00898929	0.921668	0.00898929	0.865338	0.00898929
0.983565	0.00901	0.977704	0.00901	0.964487	0.00901	0.921848	0.00901	0.865073	0.00901
0.983488	0.00903071	0.97764	0.00903071	0.964454	0.00903071	0.921913	0.00903071	0.865153	0.00903071
0.983526	0.00905142	0.977577	0.00905142	0.964421	0.00905142	0.922091	0.00905142	0.865004	0.00905142
0.983564	0.00907213	0.977628	0.00907213	0.964502	0.00907213	0.922155	0.00907213	0.864856	0.00907213
0.983487	0.00909284	0.977451	0.00909284	0.964583	0.00909284	0.922332	0.00909284	0.864822	0.00909284
0.983525	0.00911355	0.977503	0.00911355	0.964549	0.00911355	0.922395	0.00911355	0.864561	0.00911355
0.983562	0.00913426	0.977554	0.00913426	0.96463	0.00913426	0.922458	0.00913426	0.864641	0.00913426
0.983599	0.00915497	0.977604	0.00915497	0.96471	0.00915497	0.922633	0.00915497	0.864495	0.00915497
0.983523	0.00917568	0.977655	0.00917568	0.96479	0.00917568	0.922582	0.00917568	0.864462	0.00917568
0.983448	0.00919639	0.977593	0.00919639	0.964869	0.00919639	0.922531	0.00919639	0.864542	0.00919639
0.983373	0.0092171	0.977643	0.0092171	0.964835	0.0092171	0.922593	0.0092171	0.86451	0.0092171
0.983186	0.00923781	0.977693	0.00923781	0.964914	0.00923781	0.922542	0.00923781	0.864701	0.00923781
0.983223	0.00925852	0.977743	0.00925852	0.964993	0.00925852	0.922716	0.00925852	0.865004	0.00925852
0.983149	0.00927923	0.977793	0.00927923	0.965071	0.00927923	0.922888	0.00927923	0.86497	0.00927923
0.983075	0.00929994	0.977619	0.00929994	0.965149	0.00929994	0.92306	0.00929994	0.864714	0.00929994
0.983113	0.00932065	0.977558	0.00932065	0.965226	0.00932065	0.922897	0.00932065	0.864348	0.00932065
0.98315	0.00934136	0.977608	0.00934136	0.965192	0.00934136	0.922847	0.00934136	0.864317	0.00934136
0.983188	0.00936207	0.977657	0.00936207	0.965159	0.00936207	0.922907	0.00936207	0.864506	0.00936207
0.983114	0.00938278	0.977707	0.00938278	0.965236	0.00938278	0.922967	0.00938278	0.864474	0.00938278
0.983152	0.00940349	0.977756	0.00940349	0.965312	0.00940349	0.922696	0.00940349	0.864442	0.00940349
0.983189	0.0094242	0.977695	0.0094242	0.965388	0.0094242	0.922646	0.0094242	0.86452	0.0094242
0.983226	0.00944491	0.977744	0.00944491	0.965464	0.00944491	0.922596	0.00944491	0.864489	0.00944491
0.983262	0.00946562	0.977792	0.00946562	0.96554	0.00946562	0.922219	0.00946562	0.864347	0.00946562
0.983299	0.00948633	0.977841	0.00948633	0.965615	0.00948633	0.92217	0.00948633	0.864644	0.00948633
0.983335	0.00950704	0.977562	0.00950704	0.965581	0.00950704	0.922231	0.00950704	0.864721	0.00950704
0.983371	0.00952775	0.977611	0.00952775	0.965547	0.00952775	0.922291	0.00952775	0.864797	0.00952775
0.983407	0.00954846	0.97766	0.00954846	0.965514	0.00954846	0.922243	0.00954846	0.86444	0.00954846
0.983443	0.00956917	0.977708	0.00956917	0.96548	0.00956917	0.922195	0.00956917	0.864409	0.00956917
0.983479	0.00958989	0.977756	0.00958989	0.965446	0.00958989	0.922039	0.00958989	0.864485	0.00958989
0.983515	0.0096106	0.977804	0.0096106	0.965521	0.0096106	0.922207	0.0096106	0.864239	0.0096106
0.98355	0.00963131	0.977852	0.00963131	0.965488	0.00963131	0.922051	0.00963131	0.864101	0.00963131
0.983478	0.00965202	0.977792	0.00965202	0.965454	0.00965202	0.921897	0.00965202	0.86407	0.00965202
0.983514	0.00967273	0.977733	0.00967273	0.965528	0.00967273	0.922064	0.00967273	0.86404	0.00967273
0.983442	0.00969344	0.97778	0.00969344	0.965602	0.00969344	0.92191	0.00969344	0.863903	0.00969344
0.983477	0.00971415	0.977828	0.00971415	0.965675	0.00971415	0.921863	0.00971415	0.863661	0.00971415
0.983512	0.00973486	0.977875	0.00973486	0.965642	0.00973486	0.921923	0.00973486	0.863206	0.00973486
0.983547	0.00975557	0.977922	0.00975557	0.965609	0.00975557	0.921983	0.00975557	0.863178	0.00975557
0.983582	0.00977628	0.977968	0.00977628	0.965682	0.00977628	0.922042	0.00977628	0.863044	0.00977628
0.983617	0.00979699	0.977909	0.00979699	0.965648	0.00979699	0.92189	0.00979699	0.862594	0.00979699
0.983652	0.0098177	0.97785	0.0098177	0.965721	0.0098177	0.922055	0.0098177	0.862778	0.0098177
0.983581	0.00983841	0.977897	0.00983841	0.965793	0.00983841	0.922113	0.00983841	0.862646	0.00983841
0.983615	0.00985912	0.977943	0.00985912	0.965865	0.00985912	0.922067	0.00985912	0.862514	0.00985912
0.98365	0.00987983	0.97799	0.00987983	0.965936	0.00987983	0.922126	0.00987983	0.862488	0.00987983
0.983684	0.00990054	0.977722	0.00990054	0.965903	0.00990054	0.922184	0.00990054	0.862253	0.00990054
0.983718	0.00992125	0.97756	0.00992125	0.965974	0.00992125	0.922242	0.00992125	0.862332	0.00992125
0.983648	0.00994196	0.977606	0.00994196	0.966045	0.00994196	0.9223	0.00994196	0.862098	0.00994196
0.983682	0.00996267	0.977653	0.00996267	0.966116	0.00996267	0.922149	0.00996267	0.861657	0.00996267
0.983715	0.00998338	0.977699	0.00998338	0.966186	0.00998338	0.922104	0.00998338	0.861529	0.00998338
0.983542	0.0100041	0.977746	0.0100041	0.966256	0.0100041	0.922058	0.0100041	0.861402	0.0100041
0.983576	0.0100248	0.977792	0.0100248	0.966222	0.0100248	0.922012	0.0100248	0.861068	0.0100248
0.98361	0.0100455	0.977837	0.0100455	0.966189	0.0100455	0.922173	0.0100455	0.861148	0.0100455
0.983644	0.0100662	0.97778	0.0100662	0.966156	0.0100662	0.92223	0.0100662	0.861023	0.0100662
0.983575	0.0100869	0.977826	0.0100869	0.966225	0.0100869	0.92239	0.0100869	0.860897	0.0100869
0.983506	0.0101076	0.977871	0.0101076	0.966192	0.0101076	0.922446	0.0101076	0.86067	0.0101076
0.983437	0.0101284	0.977814	0.0101284	0.966261	0.0101284	0.922401	0.0101284	0.860648	0.0101284
0.983471	0.0101491	0.977757	0.0101491	0.96633	0.0101491	0.922355	0.0101491	0.860422	0.0101491
0.983505	0.0101698	0.977803	0.0101698	0.966399	0.0101698	0.922411	0.0101698	0.860503	0.0101698
0.983437	0.0101905	0.977645	0.0101905	0.966467	0.0101905	0.922467	0.0101905	0.860482	0.0101905
0.98347	0.0102112	0.97769	0.0102112	0.966433	0.0102112	0.922422	0.0102112	0.860258	0.0102112
0.983504	0.0102319	0.977634	0.0102319	0.966501	0.0102319	0.922477	0.0102319	0.860338	0.0102319
0.983537	0.0102526	0.977578	0.0102526	0.966569	0.0102526	0.922432	0.0102526	0.860418	0.0102526
0.98357	0.0102733	0.977522	0.0102733	0.966536	0.0102733	0.922387	0.0102733	0.860498	0.0102733
0.983603	0.010294	0.977568	0.010294	0.966402	0.010294	0.922543	0.010294	0.860175	0.010294
0.983536	0.0103147	0.977512	0.0103147	0.966469	0.0103147	0.922297	0.0103147	0.859954	0.0103147
0.983569	0.0103355	0.977457	0.0103355	0.966536	0.0103355	0.922352	0.0103355	0.859934	0.0103355
0.983602	0.0103562	0.977402	0.0103562	0.966503	0.0103562	0.922408	0.0103562	0.859914	0.0103562
0.983634	0.0103769	0.977447	0.0103769	0.966371	0.0103769	0.922363	0.0103769	0.859794	0.0103769
0.983667	0.0103976	0.977492	0.0103976	0.966438	0.0103976	0.922518	0.0103976	0.859875	0.0103976
0.9836	0.0104183	0.977537	0.0104183	0.966504	0.0104183	0.922374	0.0104183	0.859855	0.0104183
0.983633	0.010439	0.977482	0.010439	0.966571	0.010439	0.922428	0.010439	0.859935	0.010439
0.983665	0.0104597	0.977428	0.0104597	0.966538	0.0104597	0.922384	0.0104597	0.859816	0.0104597
0.983697	0.0104804	0.977473	0.0104804	0.966604	0.0104804	0.922438	0.0104804	0.8595	0.0104804
0.983729	0.0105011	0.977517	0.0105011	0.966571	0.0105011	0.922591	0.0105011	0.859481	0.0105011
0.983761	0.0105218	0.977463	0.0105218	0.966637	0.0105218	0.922645	0.0105218	0.859758	0.0105218
0.983793	0.0105426	0.977507	0.0105426	0.966604	0.0105426	0.922601	0.0105426	0.859641	0.0105426
0.983727	0.0105633	0.977551	0.0105633	0.966474	0.0105633	0.922655	0.0105633	0.85972	0.0105633
0.983759	0.010584	0.977595	0.010584	0.966344	0.010584	0.92261	0.010584	0.859798	0.010584
0.983693	0.0106047	0.977639	0.0106047	0.966019	0.0106047	0.922664	0.0106047	0.859584	0.0106047
0.983627	0.0106254	0.977682	0.0106254	0.96589	0.0106254	0.922717	0.0106254	0.85976	0.0106254
0.983659	0.0106461	0.977726	0.0106461	0.965957	0.0106461	0.922867	0.0106461	0.859936	0.0106461
0.983691	0.0106668	0.977769	0.0106668	0.965926	0.0106668	0.923017	0.0106668	0.859819	0.0106668
0.983723	0.0106875	0.977715	0.0106875	0.965798	0.0106875	0.923166	0.0106875	0.85951	0.0106875
0.983754	0.0107082	0.977758	0.0107082	0.965864	0.0107082	0.923122	0.0107082	0.859298	0.0107082
0.983592	0.0107289	0.977705	0.0107289	0.965833	0.0107289	0.923173	0.0107289	0.858894	0.0107289
0.983528	0.0107497	0.977748	0.0107497	0.96561	0.0107497	0.923321	0.0107497	0.858684	0.0107497
0.983559	0.0107704	0.977791	0.0107704	0.965196	0.0107704	0.923469	0.0107704	0.858571	0.0107704
0.983591	0.0107911	0.977833	0.0107911	0.965262	0.0107911	0.923616	0.0107911	0.858555	0.0107911
0.983622	0.0108118	0.97778	0.0108118	0.965233	0.0108118	0.923762	0.0108118	0.85873	0.0108118
0.983654	0.0108325	0.977822	0.0108325	0.9653	0.0108325	0.923812	0.0108325	0.858618	0.0108325
0.983685	0.0108532	0.977865	0.0108532	0.96527	0.0108532	0.923958	0.0108532	0.858506	0.0108532
0.983621	0.0108739	0.977812	0.0108739	0.965146	0.0108739	0.924007	0.0108739	0.85868	0.0108739
0.983652	0.0108946	0.977759	0.0108946	0.965212	0.0108946	0.924152	0.0108946	0.858664	0.0108946
0.983683	0.0109153	0.977706	0.0109153	0.965278	0.0109153	0.924296	0.0109153	0.858552	0.0109153
0.983714	0.0109361	0.977654	0.0109361	0.96525	0.0109361	0.924155	0.0109361	0.858536	0.0109361
0.983744	0.0109568	0.977696	0.0109568	0.964937	0.0109568	0.924204	0.0109568	0.858425	0.0109568
0.983775	0.0109775	0.977738	0.0109775	0.965003	0.0109775	0.924347	0.0109775	0.85841	0.0109775
0.983806	0.0109982	0.977686	0.0109982	0.965069	0.0109982	0.924489	0.0109982	0.8583	0.0109982
0.983836	0.0110189	0.977728	0.0110189	0.965135	0.0110189	0.924443	0.0110189	0.85819	0.0110189
0.983866	0.0110396	0.977769	0.0110396	0.965106	0.0110396	0.924491	0.0110396	0.857987	0.0110396
0.983897	0.0110603	0.977811	0.0110603	0.965172	0.0110603	0.924633	0.0110603	0.858066	0.0110603
0.983927	0.011081	0.977759	0.011081	0.965143	0.011081	0.924773	0.011081	0.857957	0.011081
0.983957	0.0111017	0.977801	0.0111017	0.965208	0.0111017	0.924914	0.0111017	0.857569	0.0111017
0.983987	0.0111224	0.977842	0.0111224	0.965273	0.0111224	0.924774	0.0111224	0.857555	0.0111224
0.984016	0.0111432	0.977883	0.0111432	0.965338	0.0111432	0.924728	0.0111432	0.857355	0.0111432
0.984046	0.0111639	0.977739	0.0111639	0.965309	0.0111639	0.924682	0.0111639	0.857342	0.0111639
0.983983	0.0111846	0.97778	0.0111846	0.965281	0.0111846	0.924822	0.0111846	0.857143	0.0111846
0.984013	0.0112053	0.977728	0.0112053	0.965345	0.0112053	0.924868	0.0112053	0.857407	0.0112053
0.984042	0.011226	0.97777	0.011226	0.965409	0.011226	0.924822	0.011226	0.857301	0.011226
0.984071	0.0112467	0.977718	0.0112467	0.965381	0.0112467	0.924869	0.0112467	0.85738	0.0112467
0.984009	0.0112674	0.977759	0.0112674	0.965352	0.0112674	0.925007	0.0112674	0.857366	0.0112674
0.984038	0.0112881	0.977708	0.0112881	0.965324	0.0112881	0.925053	0.0112881	0.857169	0.0112881
0.984067	0.0113088	0.977749	0.0113088	0.965388	0.0113088	0.925098	0.0113088	0.856973	0.0113088
0.984097	0.0113295	0.977699	0.0113295	0.965451	0.0113295	0.925235	0.0113295	0.856869	0.0113295
0.984126	0.0113503	0.977739	0.0113503	0.965423	0.0113503	0.925281	0.0113503	0.856856	0.0113503
0.984154	0.011371	0.97778	0.011371	0.965486	0.011371	0.925417	0.011371	0.856844	0.011371
0.984183	0.0113917	0.97782	0.0113917	0.965458	0.0113917	0.925461	0.0113917	0.856831	0.0113917
0.984212	0.0114124	0.97777	0.0114124	0.96543	0.0114124	0.925597	0.0114124	0.857	0.0114124
0.984241	0.0114331	0.97781	0.0114331	0.965402	0.0114331	0.925731	0.0114331	0.857078	0.0114331
0.984269	0.0114538	0.97785	0.0114538	0.965374	0.0114538	0.925866	0.0114538	0.857156	0.0114538
0.984297	0.0114745	0.97789	0.0114745	0.965436	0.0114745	0.925909	0.0114745	0.857233	0.0114745
0.984326	0.0114952	0.97775	0.0114952	0.965409	0.0114952	0.926043	0.0114952	0.85713	0.0114952
0.984354	0.0115159	0.9777	0.0115159	0.965471	0.0115159	0.925996	0.0115159	0.856757	0.0115159
0.984382	0.0115366	0.97774	0.0115366	0.965443	0.0115366	0.925859	0.0115366	0.856745	0.0115366
0.98441	0.0115574	0.97778	0.0115574	0.965505	0.0115574	0.925992	0.0115574	0.856912	0.0115574
0.984438	0.0115781	0.97782	0.0115781	0.965298	0.0115781	0.926035	0.0115781	0.8569	0.0115781
0.984466	0.0115988	0.977859	0.0115988	0.965271	0.0115988	0.926167	0.0115988	0.856799	0.0115988
0.984493	0.0116195	0.977899	0.0116195	0.965155	0.0116195	0.92621	0.0116195	0.856786	0.0116195
0.984521	0.0116402	0.977938	0.0116402	0.965128	0.0116402	0.926163	0.0116402	0.856685	0.0116402
0.984548	0.0116609	0.977888	0.0116609	0.96519	0.0116609	0.926294	0.0116609	0.856851	0.0116609
0.984576	0.0116816	0.977927	0.0116816	0.965163	0.0116816	0.926425	0.0116816	0.856662	0.0116816
0.984603	0.0117023	0.977967	0.0117023	0.965047	0.0117023	0.926467	0.0117023	0.856384	0.0117023
0.98463	0.011723	0.978005	0.011723	0.965109	0.011723	0.926597	0.011723	0.856108	0.011723
0.984569	0.0117438	0.978044	0.0117438	0.965082	0.0117438	0.926726	0.0117438	0.855833	0.0117438
0.984596	0.0117645	0.978083	0.0117645	0.965056	0.0117645	0.926679	0.0117645	0.855647	0.0117645
0.984623	0.0117852	0.978034	0.0117852	0.965117	0.0117852	0.92672	0.0117852	0.855724	0.0117852
0.98465	0.0118059	0.977984	0.0118059	0.965178	0.0118059	0.926673	0.0118059	0.855451	0.0118059
0.984677	0.0118266	0.978023	0.0118266	0.965239	0.0118266	0.926626	0.0118266	0.855442	0.0118266
0.984704	0.0118473	0.978061	0.0118473	0.9653	0.0118473	0.926755	0.0118473	0.855432	0.0118473
0.984731	0.011868	0.9781	0.011868	0.965361	0.011868	0.926882	0.011868	0.855161	0.011868
0.984757	0.0118887	0.978138	0.0118887	0.965247	0.0118887	0.926923	0.0118887	0.855065	0.0118887
0.984784	0.0119094	0.978176	0.0119094	0.96522	0.0119094	0.92705	0.0119094	0.855056	0.0119094
0.98481	0.0119301	0.978214	0.0119301	0.965194	0.0119301	0.926829	0.0119301	0.854874	0.0119301
0.984837	0.0119509	0.978251	0.0119509	0.965254	0.0119509	0.926956	0.0119509	0.854952	0.0119509
0.984863	0.0119716	0.97803	0.0119716	0.965228	0.0119716	0.926909	0.0119716	0.85477	0.0119716
0.984889	0.0119923	0.978068	0.0119923	0.965288	0.0119923	0.926949	0.0119923	0.854503	0.0119923
0.984829	0.012013	0.978105	0.012013	0.965262	0.012013	0.926817	0.012013	0.854668	0.012013
0.984855	0.0120337	0.978143	0.0120337	0.965235	0.0120337	0.926771	0.0120337	0.85466	0.0120337
0.984709	0.0120544	0.978181	0.0120544	0.965037	0.0120544	0.926725	0.0120544	0.854394	0.0120544
0.984735	0.0120751	0.978132	0.0120751	0.965012	0.0120751	0.92685	0.0120751	0.854386	0.0120751
0.984762	0.0120958	0.97817	0.0120958	0.965071	0.0120958	0.926975	0.0120958	0.854465	0.0120958
0.984702	0.0121165	0.978122	0.0121165	0.965131	0.0121165	0.9271	0.0121165	0.854457	0.0121165
0.984728	0.0121372	0.978159	0.0121372	0.96502	0.0121372	0.927139	0.0121372	0.854449	0.0121372
0.984754	0.012158	0.978196	0.012158	0.964994	0.012158	0.927178	0.012158	0.854442	0.012158
0.98478	0.0121787	0.978233	0.0121787	0.964884	0.0121787	0.927132	0.0121787	0.854349	0.0121787
0.984721	0.0121994	0.97827	0.0121994	0.964944	0.0121994	0.927256	0.0121994	0.854427	0.0121994
0.984747	0.0122201	0.978307	0.0122201	0.964918	0.0122201	0.927379	0.0122201	0.854334	0.0122201
0.984773	0.0122408	0.978259	0.0122408	0.964893	0.0122408	0.927248	0.0122408	0.854412	0.0122408
0.984799	0.0122615	0.978296	0.0122615	0.964783	0.0122615	0.927371	0.0122615	0.854489	0.0122615
0.98474	0.0122822	0.978332	0.0122822	0.964843	0.0122822	0.927409	0.0122822	0.854397	0.0122822
0.984766	0.0123029	0.978369	0.0123029	0.964818	0.0123029	0.927531	0.0123029	0.854305	0.0123029
0.984707	0.0123236	0.978405	0.0123236	0.964793	0.0123236	0.927569	0.0123236	0.854382	0.0123236
0.984733	0.0123443	0.978358	0.0123443	0.964852	0.0123443	0.927691	0.0123443	0.854375	0.0123443
0.984675	0.0123651	0.97831	0.0123651	0.964911	0.0123651	0.927728	0.0123651	0.854116	0.0123651
0.9847	0.0123858	0.978263	0.0123858	0.964886	0.0123858	0.927765	0.0123858	0.853858	0.0123858
0.984726	0.0124065	0.978299	0.0124065	0.964778	0.0124065	0.927802	0.0124065	0.853602	0.0124065
0.984751	0.0124272	0.978252	0.0124272	0.96467	0.0124272	0.927923	0.0124272	0.853429	0.0124272
0.984777	0.0124479	0.978288	0.0124479	0.964728	0.0124479	0.928043	0.0124479	0.853174	0.0124479
0.984802	0.0124686	0.978158	0.0124686	0.964787	0.0124686	0.928079	0.0124686	0.853168	0.0124686
0.984827	0.0124893	0.978111	0.0124893	0.96468	0.0124893	0.928115	0.0124893	0.85308	0.0124893
0.984852	0.01251	0.978148	0.01251	0.964738	0.01251	0.928152	0.01251	0.853075	0.01251
0.984877	0.0125307	0.978184	0.0125307	0.964714	0.0125307	0.92827	0.0125307	0.852739	0.0125307
0.984902	0.0125515	0.97822	0.0125515	0.964607	0.0125515	0.928389	0.0125515	0.852405	0.0125515
0.984927	0.0125722	0.978255	0.0125722	0.964583	0.0125722	0.928424	0.0125722	0.852483	0.0125722
0.984952	0.0125929	0.978291	0.0125929	0.964641	0.0125929	0.92846	0.0125929	0.852397	0.0125929
0.984895	0.0126136	0.978245	0.0126136	0.964699	0.0126136	0.928577	0.0126136	0.852311	0.0126136
0.984837	0.0126343	0.97828	0.0126343	0.964675	0.0126343	0.928612	0.0126343	0.852061	0.0126343
0.984862	0.012655	0.978316	0.012655	0.964651	0.012655	0.928647	0.012655	0.851894	0.012655
0.984887	0.0126757	0.97827	0.0126757	0.964709	0.0126757	0.928682	0.0126757	0.851564	0.0126757
0.984912	0.0126964	0.978224	0.0126964	0.964685	0.0126964	0.928717	0.0126964	0.851317	0.0126964
0.984936	0.0127171	0.978096	0.0127171	0.964661	0.0127171	0.928752	0.0127171	0.851071	0.0127171
0.984961	0.0127378	0.978051	0.0127378	0.964637	0.0127378	0.928705	0.0127378	0.850825	0.0127378
0.984985	0.0127586	0.978086	0.0127586	0.964613	0.0127586	0.928658	0.0127586	0.85058	0.0127586
0.984928	0.0127793	0.978122	0.0127793	0.96459	0.0127793	0.928531	0.0127793	0.850174	0.0127793
0.984953	0.0128	0.978157	0.0128	0.964647	0.0128	0.928647	0.0128	0.850336	0.0128
0.984977	0.0128207	0.978112	0.0128207	0.964704	0.0128207	0.928681	0.0128207	0.850174	0.0128207
0.98484	0.0128414	0.978147	0.0128414	0.96468	0.0128414	0.928715	0.0128414	0.850012	0.0128414
0.984864	0.0128621	0.978182	0.0128621	0.964737	0.0128621	0.928669	0.0128621	0.850012	0.0128621
0.984889	0.0128828	0.978137	0.0128828	0.964794	0.0128828	0.928703	0.0128828	0.850092	0.0128828
0.984913	0.0129035	0.978092	0.0129035	0.96477	0.0129035	0.928818	0.0129035	0.850092	0.0129035
0.984937	0.0129242	0.978047	0.0129242	0.964827	0.0129242	0.928852	0.0129242	0.849932	0.0129242
0.984961	0.0129449	0.978082	0.0129449	0.964883	0.0129449	0.928806	0.0129449	0.849772	0.0129449
0.984985	0.0129657	0.978117	0.0129657	0.964859	0.0129657	0.92884	0.0129657	0.849613	0.0129657
0.985009	0.0129864	0.978072	0.0129864	0.964756	0.0129864	0.928953	0.0129864	0.849773	0.0129864
0.984953	0.0130071	0.978027	0.0130071	0.964573	0.0130071	0.928827	0.0130071	0.849773	0.0130071
0.984977	0.0130278	0.978062	0.0130278	0.964391	0.0130278	0.92894	0.0130278	0.849773	0.0130278
0.985001	0.0130485	0.978097	0.0130485	0.964447	0.0130485	0.929053	0.0130485	0.849694	0.0130485
0.985025	0.0130692	0.978132	0.0130692	0.964345	0.0130692	0.929086	0.0130692	0.849616	0.0130692
0.985049	0.0130899	0.978166	0.0130899	0.964402	0.0130899	0.929199	0.0130899	0.849379	0.0130899
0.984993	0.0131106	0.978201	0.0131106	0.964379	0.0131106	0.92931	0.0131106	0.849459	0.0131106
0.985017	0.0131313	0.978235	0.0131313	0.964277	0.0131313	0.929422	0.0131313	0.849381	0.0131313
0.985041	0.013152	0.978269	0.013152	0.964097	0.013152	0.929376	0.013152	0.849224	0.013152
0.985064	0.0131728	0.978304	0.0131728	0.964075	0.0131728	0.929408	0.0131728	0.84899	0.0131728
0.985088	0.0131935	0.978338	0.0131935	0.964053	0.0131935	0.929519	0.0131935	0.849148	0.0131935
0.985111	0.0132142	0.978372	0.0132142	0.964109	0.0132142	0.929551	0.0132142	0.848915	0.0132142
0.985134	0.0132349	0.978405	0.0132349	0.964166	0.0132349	0.929661	0.0132349	0.848838	0.0132349
0.985157	0.0132556	0.978439	0.0132556	0.964222	0.0132556	0.929771	0.0132556	0.848684	0.0132556
0.985181	0.0132763	0.978473	0.0132763	0.964199	0.0132763	0.929803	0.0132763	0.848374	0.0132763
0.985204	0.013297	0.978428	0.013297	0.964021	0.013297	0.929834	0.013297	0.848454	0.013297
0.985227	0.0133177	0.978462	0.0133177	0.964	0.0133177	0.929865	0.0133177	0.848457	0.0133177
0.98525	0.0133384	0.978495	0.0133384	0.9639	0.0133384	0.929974	0.0133384	0.848071	0.0133384
0.985272	0.0133592	0.978529	0.0133592	0.963956	0.0133592	0.930083	0.0133592	0.847841	0.0133592
0.985295	0.0133799	0.978562	0.0133799	0.964012	0.0133799	0.930036	0.0133799	0.847458	0.0133799
0.985086	0.0134006	0.978595	0.0134006	0.964068	0.0134006	0.930067	0.0134006	0.847307	0.0134006
0.985109	0.0134213	0.978628	0.0134213	0.964123	0.0134213	0.930098	0.0134213	0.847234	0.0134213
0.985132	0.013442	0.978584	0.013442	0.964101	0.013442	0.930129	0.013442	0.847238	0.013442
0.985155	0.0134627	0.978463	0.0134627	0.964157	0.0134627	0.930236	0.0134627	0.846935	0.0134627
0.985101	0.0134834	0.978496	0.0134834	0.964135	0.0134834	0.930266	0.0134834	0.846786	0.0134834
0.985047	0.0135041	0.978453	0.0135041	0.96419	0.0135041	0.930373	0.0135041	0.846791	0.0135041
0.984993	0.0135248	0.978486	0.0135248	0.964245	0.0135248	0.93048	0.0135248	0.846949	0.0135248
0.985016	0.0135455	0.978442	0.0135455	0.964299	0.0135455	0.930357	0.0135455	0.847106	0.0135455
0.985039	0.0135663	0.978475	0.0135663	0.964278	0.0135663	0.930387	0.0135663	0.846958	0.0135663
0.985062	0.013587	0.978508	0.013587	0.964332	0.013587	0.930341	0.013587	0.847039	0.013587
0.985009	0.0136077	0.97854	0.0136077	0.964386	0.0136077	0.930447	0.0136077	0.847196	0.0136077
0.985032	0.0136284	0.978497	0.0136284	0.96444	0.0136284	0.930476	0.0136284	0.847276	0.0136284
0.984978	0.0136491	0.97853	0.0136491	0.964343	0.0136491	0.930582	0.0136491	0.847356	0.0136491
0.985001	0.0136698	0.978486	0.0136698	0.964245	0.0136698	0.930611	0.0136698	0.847133	0.0136698
0.985024	0.0136905	0.978519	0.0136905	0.964299	0.0136905	0.930716	0.0136905	0.846683	0.0136905
0.985046	0.0137112	0.9784	0.0137112	0.964353	0.0137112	0.930821	0.0137112	0.846537	0.0137112
0.985069	0.0137319	0.978433	0.0137319	0.964407	0.0137319	0.930699	0.0137319	0.846542	0.0137319
0.985016	0.0137526	0.97839	0.0137526	0.964385	0.0137526	0.930578	0.0137526	0.846397	0.0137526
0.984813	0.0137734	0.978423	0.0137734	0.964439	0.0137734	0.930381	0.0137734	0.846478	0.0137734
0.984836	0.0137941	0.97823	0.0137941	0.964492	0.0137941	0.93026	0.0137941	0.846483	0.0137941
0.984784	0.0138148	0.978262	0.0138148	0.96447	0.0138148	0.930215	0.0138148	0.846263	0.0138148
0.984732	0.0138355	0.97822	0.0138355	0.964299	0.0138355	0.93032	0.0138355	0.846119	0.0138355
0.984755	0.0138562	0.978253	0.0138562	0.964278	0.0138562	0.930424	0.0138562	0.846125	0.0138562
0.984777	0.0138769	0.978285	0.0138769	0.964256	0.0138769	0.930453	0.0138769	0.846206	0.0138769
0.9848	0.0138976	0.978318	0.0138976	0.964235	0.0138976	0.930557	0.0138976	0.845988	0.0138976
0.984748	0.0139183	0.97835	0.0139183	0.964288	0.0139183	0.93066	0.0139183	0.845919	0.0139183
0.984771	0.013939	0.978308	0.013939	0.964193	0.013939	0.930689	0.013939	0.845851	0.013939
0.984645	0.0139597	0.97834	0.0139597	0.964098	0.0139597	0.930717	0.0139597	0.845783	0.0139597
0.984668	0.0139805	0.978372	0.0139805	0.964151	0.0139805	0.93082	0.0139805	0.845789	0.0139805
0.98469	0.0140012	0.978404	0.0140012	0.964204	0.0140012	0.930774	0.0140012	0.845795	0.0140012
0.984565	0.0140219	0.978436	0.0140219	0.964257	0.0140219	0.930877	0.0140219	0.845802	0.0140219
0.984588	0.0140426	0.978468	0.0140426	0.964309	0.0140426	0.930979	0.0140426	0.845808	0.0140426
0.984537	0.0140633	0.978499	0.0140633	0.964288	0.0140633	0.931007	0.0140633	0.845814	0.0140633
0.98456	0.014084	0.978457	0.014084	0.964341	0.014084	0.930961	0.014084	0.84582	0.014084
0.984509	0.0141047	0.978489	0.0141047	0.964393	0.0141047	0.931062	0.0141047	0.845973	0.0141047
0.984532	0.0141254	0.978521	0.0141254	0.964445	0.0141254	0.93109	0.0141254	0.846052	0.0141254
0.984555	0.0141461	0.978479	0.0141461	0.964497	0.0141461	0.931118	0.0141461	0.845839	0.0141461
0.984577	0.0141669	0.97851	0.0141669	0.964549	0.0141669	0.931145	0.0141669	0.845845	0.0141669
0.9846	0.0141876	0.978542	0.0141876	0.964455	0.0141876	0.931246	0.0141876	0.845924	0.0141876
0.984622	0.0142083	0.9785	0.0142083	0.964507	0.0142083	0.931273	0.0142083	0.845711	0.0142083
0.984644	0.014229	0.978459	0.014229	0.964559	0.014229	0.9313	0.014229	0.845717	0.014229
0.984667	0.0142497	0.978417	0.0142497	0.96461	0.0142497	0.9314	0.0142497	0.845796	0.0142497
0.984689	0.0142704	0.978376	0.0142704	0.964661	0.0142704	0.9315	0.0142704	0.845585	0.0142704
0.984711	0.0142911	0.978335	0.0142911	0.96464	0.0142911	0.931527	0.0142911	0.845591	0.0142911
0.984733	0.0143118	0.978366	0.0143118	0.964619	0.0143118	0.931481	0.0143118	0.84538	0.0143118
0.984755	0.0143325	0.978253	0.0143325	0.96467	0.0143325	0.93158	0.0143325	0.845315	0.0143325
0.984777	0.0143532	0.978284	0.0143532	0.964649	0.0143532	0.931679	0.0143532	0.845249	0.0143532
0.984799	0.014374	0.978316	0.014374	0.9647	0.014374	0.931777	0.014374	0.845256	0.014374
0.984821	0.0143947	0.978347	0.0143947	0.964679	0.0143947	0.931875	0.0143947	0.845335	0.0143947
0.984843	0.0144154	0.978306	0.0144154	0.96473	0.0144154	0.931973	0.0144154	0.845342	0.0144154
0.984793	0.0144361	0.978337	0.0144361	0.96478	0.0144361	0.931999	0.0144361	0.845205	0.0144361
0.984815	0.0144568	0.978368	0.0144568	0.964831	0.0144568	0.932097	0.0144568	0.845212	0.0144568
0.984765	0.0144775	0.978399	0.0144775	0.964881	0.0144775	0.932194	0.0144775	0.845362	0.0144775
0.984787	0.0144982	0.97843	0.0144982	0.964931	0.0144982	0.932291	0.0144982	0.845511	0.0144982
0.984809	0.0145189	0.97839	0.0145189	0.96491	0.0145189	0.932316	0.0145189	0.845446	0.0145189
0.98483	0.0145396	0.97842	0.0145396	0.96496	0.0145396	0.932412	0.0145396	0.845453	0.0145396
0.984852	0.0145603	0.978451	0.0145603	0.96501	0.0145603	0.932508	0.0145603	0.845388	0.0145603
0.984731	0.0145811	0.978482	0.0145811	0.965059	0.0145811	0.932533	0.0145811	0.845395	0.0145811
0.984753	0.0146018	0.978512	0.0146018	0.965109	0.0146018	0.932629	0.0146018	0.845614	0.0146018
0.984774	0.0146225	0.978543	0.0146225	0.965087	0.0146225	0.932653	0.0146225	0.845691	0.0146225
0.984796	0.0146432	0.978573	0.0146432	0.965137	0.0146432	0.932749	0.0146432	0.845838	0.0146432
0.984817	0.0146639	0.978603	0.0146639	0.965186	0.0146639	0.932844	0.0146639	0.845774	0.0146639
0.984839	0.0146846	0.978633	0.0146846	0.965235	0.0146846	0.932868	0.0146846	0.845709	0.0146846
0.98479	0.0147053	0.978593	0.0147053	0.965214	0.0147053	0.932822	0.0147053	0.845856	0.0147053
0.984811	0.014726	0.978553	0.014726	0.965263	0.014726	0.932846	0.014726	0.845721	0.014726
0.984833	0.0147467	0.978513	0.0147467	0.965241	0.0147467	0.93294	0.0147467	0.845727	0.0147467
0.984854	0.0147674	0.978543	0.0147674	0.96522	0.0147674	0.933034	0.0147674	0.845733	0.0147674
0.984805	0.0147882	0.978503	0.0147882	0.965199	0.0147882	0.933128	0.0147882	0.845389	0.0147882
0.984826	0.0148089	0.978463	0.0148089	0.965247	0.0148089	0.933221	0.0148089	0.845465	0.0148089
0.984778	0.0148296	0.978423	0.0148296	0.965226	0.0148296	0.933245	0.0148296	0.845472	0.0148296
0.984729	0.0148503	0.978453	0.0148503	0.965274	0.0148503	0.933338	0.0148503	0.845199	0.0148503
0.98475	0.014871	0.978483	0.014871	0.965323	0.014871	0.933431	0.014871	0.845066	0.014871
0.984772	0.0148917	0.978513	0.0148917	0.965371	0.0148917	0.933454	0.0148917	0.844865	0.0148917
0.984793	0.0149124	0.978474	0.0149124	0.96535	0.0149124	0.933546	0.0149124	0.844733	0.0149124
0.984744	0.0149331	0.978504	0.0149331	0.96519	0.0149331	0.9335	0.0149331	0.844671	0.0149331
0.984766	0.0149538	0.978533	0.0149538	0.965238	0.0149538	0.933592	0.0149538	0.844332	0.0149538
0.984787	0.0149746	0.978563	0.0149746	0.965286	0.0149746	0.933684	0.0149746	0.844202	0.0149746
0.984808	0.0149953	0.978455	0.0149953	0.965265	0.0149953	0.933775	0.0149953	0.844141	0.0149953
0.98476	0.015016	0.978484	0.015016	0.965313	0.015016	0.933867	0.015016	0.843942	0.015016
0.984781	0.0150367	0.978445	0.0150367	0.965292	0.0150367	0.933958	0.0150367	0.843744	0.0150367
0.984802	0.0150574	0.978475	0.0150574	0.965271	0.0150574	0.933911	0.0150574	0.843752	0.0150574
0.984822	0.0150781	0.978504	0.0150781	0.96525	0.0150781	0.933796	0.0150781	0.843417	0.0150781
0.984843	0.0150988	0.978534	0.0150988	0.965297	0.0150988	0.933887	0.0150988	0.843426	0.0150988
0.984864	0.0151195	0.978563	0.0151195	0.965276	0.0151195	0.933977	0.0151195	0.843504	0.0151195
0.984748	0.0151402	0.978524	0.0151402	0.965324	0.0151402	0.934067	0.0151402	0.843308	0.0151402
0.9847	0.0151609	0.978485	0.0151609	0.965303	0.0151609	0.934158	0.0151609	0.843385	0.0151609
0.984721	0.0151817	0.978446	0.0151817	0.96535	0.0151817	0.934247	0.0151817	0.843258	0.0151817
0.984742	0.0152024	0.978407	0.0152024	0.965397	0.0152024	0.934133	0.0152024	0.843403	0.0152024
0.984695	0.0152231	0.978437	0.0152231	0.965377	0.0152231	0.934018	0.0152231	0.84348	0.0152231
0.984648	0.0152438	0.978466	0.0152438	0.965424	0.0152438	0.934108	0.0152438	0.843489	0.0152438
0.984533	0.0152645	0.978495	0.0152645	0.96547	0.0152645	0.934129	0.0152645	0.843633	0.0152645
0.984554	0.0152852	0.978457	0.0152852	0.965517	0.0152852	0.934151	0.0152852	0.843574	0.0152852
0.984575	0.0153059	0.978486	0.0153059	0.965564	0.0153059	0.934172	0.0153059	0.843515	0.0153059
0.984596	0.0153266	0.978515	0.0153266	0.96561	0.0153266	0.934261	0.0153266	0.843727	0.0153266
0.984616	0.0153473	0.978476	0.0153473	0.965657	0.0153473	0.93435	0.0153473	0.843668	0.0153473
0.984637	0.015368	0.978505	0.015368	0.965703	0.015368	0.934371	0.015368	0.843609	0.015368
0.984658	0.0153888	0.978534	0.0153888	0.965749	0.0153888	0.934459	0.0153888	0.843618	0.0153888
0.984678	0.0154095	0.978563	0.0154095	0.965795	0.0154095	0.934547	0.0154095	0.843626	0.0154095
0.984699	0.0154302	0.978592	0.0154302	0.96564	0.0154302	0.934635	0.0154302	0.843366	0.0154302
0.984653	0.0154509	0.978554	0.0154509	0.965686	0.0154509	0.934723	0.0154509	0.843308	0.0154509
0.984673	0.0154716	0.978515	0.0154716	0.965665	0.0154716	0.934743	0.0154716	0.843384	0.0154716
0.984694	0.0154923	0.978477	0.0154923	0.965711	0.0154923	0.934831	0.0154923	0.84346	0.0154923
0.984714	0.015513	0.978439	0.015513	0.96549	0.015513	0.934918	0.015513	0.843335	0.015513
0.984668	0.0155337	0.978468	0.0155337	0.965469	0.0155337	0.934871	0.0155337	0.843277	0.0155337
0.984688	0.0155544	0.978364	0.0155544	0.965515	0.0155544	0.934958	0.0155544	0.843353	0.0155544
0.984708	0.0155751	0.978392	0.0155751	0.965361	0.0155751	0.935044	0.0155751	0.843295	0.0155751
0.984729	0.0155959	0.978421	0.0155959	0.965407	0.0155959	0.93513	0.0155959	0.842972	0.0155959
0.984749	0.0156166	0.97845	0.0156166	0.965453	0.0156166	0.935216	0.0156166	0.842981	0.0156166
0.984769	0.0156373	0.978346	0.0156373	0.965433	0.0156373	0.935236	0.0156373	0.842858	0.0156373
0.984723	0.015658	0.978374	0.015658	0.965214	0.015658	0.935322	0.015658	0.842868	0.015658
0.984743	0.0156787	0.978337	0.0156787	0.965194	0.0156787	0.935341	0.0156787	0.842877	0.0156787
0.984764	0.0156994	0.978366	0.0156994	0.965042	0.0156994	0.935295	0.0156994	0.842886	0.0156994
0.984718	0.0157201	0.978328	0.0157201	0.96489	0.0157201	0.935314	0.0157201	0.842896	0.0157201
0.984672	0.0157408	0.978357	0.0157408	0.964937	0.0157408	0.935399	0.0157408	0.842708	0.0157408
0.984692	0.0157615	0.978385	0.0157615	0.964917	0.0157615	0.935484	0.0157615	0.842783	0.0157615
0.984712	0.0157823	0.978413	0.0157823	0.964635	0.0157823	0.935437	0.0157823	0.842727	0.0157823
0.984732	0.015803	0.978376	0.015803	0.964616	0.015803	0.935522	0.015803	0.842671	0.015803
0.984752	0.0158237	0.978339	0.0158237	0.964531	0.0158237	0.935541	0.0158237	0.84255	0.0158237
0.984772	0.0158444	0.978302	0.0158444	0.964381	0.0158444	0.93556	0.0158444	0.842429	0.0158444
0.984727	0.0158651	0.978265	0.0158651	0.964232	0.0158651	0.935579	0.0158651	0.842243	0.0158651
0.984747	0.0158858	0.978293	0.0158858	0.964214	0.0158858	0.935532	0.0158858	0.842318	0.0158858
0.984571	0.0159065	0.978257	0.0159065	0.96426	0.0159065	0.935616	0.0159065	0.842133	0.0159065
0.984591	0.0159272	0.97822	0.0159272	0.964242	0.0159272	0.9357	0.0159272	0.842143	0.0159272
0.984611	0.0159479	0.978248	0.0159479	0.964288	0.0159479	0.935783	0.0159479	0.842153	0.0159479
0.984631	0.0159686	0.978276	0.0159686	0.96427	0.0159686	0.935802	0.0159686	0.842034	0.0159686
0.984651	0.0159894	0.978305	0.0159894	0.964316	0.0159894	0.935885	0.0159894	0.842044	0.0159894
0.984671	0.0160101	0.978333	0.0160101	0.964362	0.0160101	0.935968	0.0160101	0.841925	0.0160101
0.984691	0.0160308	0.978361	0.0160308	0.964279	0.0160308	0.935857	0.0160308	0.841871	0.0160308
0.984646	0.0160515	0.978388	0.0160515	0.964325	0.0160515	0.93594	0.0160515	0.841817	0.0160515
0.984666	0.0160722	0.978416	0.0160722	0.964242	0.0160722	0.935958	0.0160722	0.841763	0.0160722
0.984686	0.0160929	0.978444	0.0160929	0.964224	0.0160929	0.935911	0.0160929	0.841709	0.0160929
0.984641	0.0161136	0.978472	0.0161136	0.964141	0.0161136	0.93593	0.0161136	0.841784	0.0161136
0.984661	0.0161343	0.978499	0.0161343	0.964187	0.0161343	0.935819	0.0161343	0.841859	0.0161343
0.98468	0.016155	0.978463	0.016155	0.964169	0.016155	0.935837	0.016155	0.841741	0.016155
0.9847	0.0161757	0.97849	0.0161757	0.964215	0.0161757	0.935856	0.0161757	0.84188	0.0161757
0.98472	0.0161965	0.978454	0.0161965	0.964197	0.0161965	0.935746	0.0161965	0.841698	0.0161965
0.984739	0.0162172	0.978482	0.0162172	0.964115	0.0162172	0.9357	0.0162172	0.841773	0.0162172
0.984759	0.0162379	0.978509	0.0162379	0.964033	0.0162379	0.935655	0.0162379	0.841592	0.0162379
0.984778	0.0162586	0.978536	0.0162586	0.963951	0.0162586	0.935609	0.0162586	0.841602	0.0162586
0.984797	0.0162793	0.978564	0.0162793	0.96387	0.0162793	0.935564	0.0162793	0.841613	0.0162793
0.984753	0.0163	0.978527	0.0163	0.963789	0.0163	0.935455	0.0163	0.841624	0.0163
0.984773	0.0163207	0.978491	0.0163207	0.963708	0.0163207	0.935537	0.0163207	0.841381	0.0163207
0.984792	0.0163414	0.978455	0.0163414	0.963754	0.0163414	0.935429	0.0163414	0.841328	0.0163414
0.984811	0.0163621	0.978482	0.0163621	0.963736	0.0163621	0.935447	0.0163621	0.841276	0.0163621
0.98483	0.0163828	0.978446	0.0163828	0.963656	0.0163828	0.935466	0.0163828	0.84116	0.0163828
0.984849	0.0164036	0.978474	0.0164036	0.963702	0.0164036	0.935421	0.0164036	0.841109	0.0164036
0.984869	0.0164243	0.978438	0.0164243	0.963748	0.0164243	0.935376	0.0164243	0.84112	0.0164243
0.984888	0.016445	0.978402	0.016445	0.963667	0.016445	0.935457	0.016445	0.841005	0.016445
0.984907	0.0164657	0.978303	0.0164657	0.96365	0.0164657	0.935539	0.0164657	0.840953	0.0164657
0.984926	0.0164864	0.978331	0.0164864	0.963633	0.0164864	0.93562	0.0164864	0.840714	0.0164864
0.984944	0.0165071	0.978358	0.0165071	0.963365	0.0165071	0.9357	0.0165071	0.8406	0.0165071
0.984963	0.0165278	0.978322	0.0165278	0.963286	0.0165278	0.93553	0.0165278	0.840674	0.0165278
0.984982	0.0165485	0.978287	0.0165485	0.963206	0.0165485	0.935486	0.0165485	0.840623	0.0165485
0.985001	0.0165692	0.978314	0.0165692	0.96319	0.0165692	0.935379	0.0165692	0.840572	0.0165692
0.98502	0.01659	0.978341	0.01659	0.963173	0.01659	0.935023	0.01659	0.840647	0.01659
0.985038	0.0166107	0.978368	0.0166107	0.963219	0.0166107	0.935041	0.0166107	0.840658	0.0166107
0.985057	0.0166314	0.978395	0.0166314	0.963203	0.0166314	0.934998	0.0166314	0.840794	0.0166314
0.985076	0.0166521	0.978422	0.0166521	0.963124	0.0166521	0.935016	0.0166521	0.840744	0.0166521
0.985094	0.0166728	0.978386	0.0166728	0.963046	0.0166728	0.935035	0.0166728	0.840569	0.0166728
0.985113	0.0166935	0.978413	0.0166935	0.96303	0.0166935	0.934992	0.0166935	0.840643	0.0166935
0.985131	0.0167142	0.978378	0.0167142	0.962951	0.0167142	0.934886	0.0167142	0.84053	0.0167142
0.985149	0.0167349	0.978405	0.0167349	0.962935	0.0167349	0.934781	0.0167349	0.840604	0.0167349
0.985106	0.0167556	0.97837	0.0167556	0.962919	0.0167556	0.9348	0.0167556	0.840616	0.0167556
0.985124	0.0167763	0.978335	0.0167763	0.962904	0.0167763	0.934695	0.0167763	0.840565	0.0167763
0.985143	0.0167971	0.9783	0.0167971	0.962888	0.0167971	0.934653	0.0167971	0.840639	0.0167971
0.985161	0.0168178	0.978326	0.0168178	0.962872	0.0168178	0.934548	0.0168178	0.840589	0.0168178
0.985118	0.0168385	0.978353	0.0168385	0.962856	0.0168385	0.934383	0.0168385	0.840539	0.0168385
0.985136	0.0168592	0.97838	0.0168592	0.962902	0.0168592	0.934341	0.0168592	0.840489	0.0168592
0.985154	0.0168799	0.978345	0.0168799	0.962886	0.0168799	0.934237	0.0168799	0.840317	0.0168799
0.985172	0.0169006	0.978371	0.0169006	0.962809	0.0169006	0.934195	0.0169006	0.840512	0.0169006
0.985191	0.0169213	0.978398	0.0169213	0.962793	0.0169213	0.934153	0.0169213	0.840463	0.0169213
0.985209	0.016942	0.978424	0.016942	0.962777	0.016942	0.934112	0.016942	0.840535	0.016942
0.985227	0.0169627	0.978451	0.0169627	0.962762	0.0169627	0.93407	0.0169627	0.840425	0.0169627
0.985245	0.0169834	0.978355	0.0169834	0.962746	0.0169834	0.934028	0.0169834	0.840071	0.0169834
0.985263	0.0170042	0.978381	0.0170042	0.962792	0.0170042	0.933926	0.0170042	0.840022	0.0170042
0.98522	0.0170249	0.978347	0.0170249	0.962837	0.0170249	0.933824	0.0170249	0.840156	0.0170249
0.985177	0.0170456	0.978252	0.0170456	0.962821	0.0170456	0.933844	0.0170456	0.840107	0.0170456
0.985195	0.0170663	0.978217	0.0170663	0.962806	0.0170663	0.933742	0.0170663	0.839998	0.0170663
0.985213	0.017087	0.978244	0.017087	0.962851	0.017087	0.93364	0.017087	0.839767	0.017087
0.985231	0.0171077	0.97827	0.0171077	0.962896	0.0171077	0.9336	0.0171077	0.83984	0.0171077
0.985249	0.0171284	0.978296	0.0171284	0.96288	0.0171284	0.933559	0.0171284	0.839611	0.0171284
0.985267	0.0171491	0.978262	0.0171491	0.962865	0.0171491	0.933579	0.0171491	0.839684	0.0171491
0.985284	0.0171698	0.978288	0.0171698	0.962909	0.0171698	0.933659	0.0171698	0.839636	0.0171698
0.985302	0.0171905	0.978254	0.0171905	0.962773	0.0171905	0.933679	0.0171905	0.839528	0.0171905
0.98532	0.0172113	0.97828	0.0172113	0.962698	0.0172113	0.933758	0.0172113	0.839601	0.0172113
0.985337	0.017232	0.978186	0.017232	0.962622	0.017232	0.933718	0.017232	0.839613	0.017232
0.985355	0.0172527	0.978213	0.0172527	0.962667	0.0172527	0.933737	0.0172527	0.839746	0.0172527
0.985373	0.0172734	0.978179	0.0172734	0.962652	0.0172734	0.933637	0.0172734	0.839818	0.0172734
0.98539	0.0172941	0.978205	0.0172941	0.962637	0.0172941	0.933657	0.0172941	0.83983	0.0172941
0.985408	0.0173148	0.978231	0.0173148	0.962622	0.0173148	0.933676	0.0173148	0.839842	0.0173148
0.985425	0.0173355	0.978257	0.0173355	0.962547	0.0173355	0.933636	0.0173355	0.839914	0.0173355
0.985442	0.0173562	0.978283	0.0173562	0.962592	0.0173562	0.933417	0.0173562	0.839926	0.0173562
0.98546	0.0173769	0.978249	0.0173769	0.962577	0.0173769	0.933317	0.0173769	0.839998	0.0173769
0.985477	0.0173977	0.978275	0.0173977	0.962621	0.0173977	0.933278	0.0173977	0.83995	0.0173977
0.985494	0.0174184	0.978301	0.0174184	0.962666	0.0174184	0.933298	0.0174184	0.839843	0.0174184
0.985452	0.0174391	0.978327	0.0174391	0.962651	0.0174391	0.933258	0.0174391	0.840033	0.0174391
0.985469	0.0174598	0.978293	0.0174598	0.962695	0.0174598	0.933278	0.0174598	0.839986	0.0174598
0.985427	0.0174805	0.978319	0.0174805	0.962739	0.0174805	0.933357	0.0174805	0.839938	0.0174805
0.985445	0.0175012	0.978226	0.0175012	0.962783	0.0175012	0.933258	0.0175012	0.839773	0.0175012
0.985403	0.0175219	0.978252	0.0175219	0.962768	0.0175219	0.933219	0.0175219	0.839903	0.0175219
0.985361	0.0175426	0.978219	0.0175426	0.962812	0.0175426	0.933062	0.0175426	0.839915	0.0175426
0.985319	0.0175633	0.978244	0.0175633	0.962856	0.0175633	0.932905	0.0175633	0.839927	0.0175633
0.985337	0.017584	0.97827	0.017584	0.9629	0.017584	0.932748	0.017584	0.83988	0.017584
0.985354	0.0176048	0.978295	0.0176048	0.962826	0.0176048	0.932592	0.0176048	0.839951	0.0176048
0.985371	0.0176255	0.978321	0.0176255	0.962869	0.0176255	0.932495	0.0176255	0.839904	0.0176255
0.985388	0.0176462	0.978346	0.0176462	0.962913	0.0176462	0.932516	0.0176462	0.839915	0.0176462
0.985405	0.0176669	0.978313	0.0176669	0.962956	0.0176669	0.932478	0.0176669	0.840045	0.0176669
0.985422	0.0176876	0.978339	0.0176876	0.963	0.0176876	0.932381	0.0176876	0.840056	0.0176876
0.985439	0.0177083	0.978364	0.0177083	0.962985	0.0177083	0.932226	0.0177083	0.839775	0.0177083
0.985398	0.017729	0.978389	0.017729	0.962911	0.017729	0.932247	0.017729	0.839787	0.017729
0.985415	0.0177497	0.978414	0.0177497	0.962954	0.0177497	0.932326	0.0177497	0.839799	0.0177497
0.985432	0.0177704	0.978439	0.0177704	0.962881	0.0177704	0.93223	0.0177704	0.839753	0.0177704
0.985391	0.0177911	0.978465	0.0177911	0.962866	0.0177911	0.932251	0.0177911	0.839707	0.0177911
0.985408	0.0178119	0.978431	0.0178119	0.962793	0.0178119	0.932155	0.0178119	0.839719	0.0178119
0.985425	0.0178326	0.978398	0.0178326	0.962778	0.0178326	0.932234	0.0178326	0.839789	0.0178326
0.985384	0.0178533	0.978424	0.0178533	0.962821	0.0178533	0.932255	0.0178533	0.839684	0.0178533
0.985343	0.017874	0.978391	0.017874	0.962864	0.017874	0.932217	0.017874	0.839812	0.017874
0.985302	0.0178947	0.9783	0.0178947	0.962907	0.0178947	0.93218	0.0178947	0.839766	0.0178947
0.985319	0.0179154	0.978209	0.0179154	0.962777	0.0179154	0.932143	0.0179154	0.839894	0.0179154
0.985278	0.0179361	0.978235	0.0179361	0.96282	0.0179361	0.932106	0.0179361	0.839848	0.0179361
0.985295	0.0179568	0.978202	0.0179568	0.962805	0.0179568	0.932069	0.0179568	0.839859	0.0179568
0.985312	0.0179775	0.978227	0.0179775	0.962848	0.0179775	0.932032	0.0179775	0.839986	0.0179775
0.985271	0.0179982	0.978252	0.0179982	0.962891	0.0179982	0.932052	0.0179982	0.839998	0.0179982
0.985288	0.018019	0.97822	0.018019	0.962933	0.018019	0.931958	0.018019	0.839894	0.018019
0.985305	0.0180397	0.978245	0.0180397	0.962918	0.0180397	0.931921	0.0180397	0.840021	0.0180397
0.985322	0.0180604	0.978212	0.0180604	0.962789	0.0180604	0.931999	0.0180604	0.839917	0.0180604
0.985339	0.0180811	0.97818	0.0180811	0.962774	0.0180811	0.93202	0.0180811	0.839986	0.0180811
0.985356	0.0181018	0.978205	0.0181018	0.96276	0.0181018	0.931926	0.0181018	0.839998	0.0181018
0.985372	0.0181225	0.97823	0.0181225	0.962802	0.0181225	0.931775	0.0181225	0.840009	0.0181225
0.985389	0.0181432	0.978255	0.0181432	0.962845	0.0181432	0.931739	0.0181432	0.839906	0.0181432
0.985406	0.0181639	0.978222	0.0181639	0.962887	0.0181639	0.931589	0.0181639	0.839747	0.0181639
0.985422	0.0181846	0.978133	0.0181846	0.962929	0.0181846	0.931439	0.0181846	0.839816	0.0181846
0.985382	0.0182054	0.978158	0.0182054	0.962858	0.0182054	0.931403	0.0182054	0.839827	0.0182054
0.985399	0.0182261	0.978183	0.0182261	0.9629	0.0182261	0.931311	0.0182261	0.839895	0.0182261
0.985415	0.0182468	0.978208	0.0182468	0.962942	0.0182468	0.931218	0.0182468	0.840077	0.0182468
0.985432	0.0182675	0.978119	0.0182675	0.962871	0.0182675	0.931183	0.0182675	0.840088	0.0182675
0.985392	0.0182882	0.978144	0.0182882	0.962799	0.0182882	0.931091	0.0182882	0.839986	0.0182882
0.985408	0.0183089	0.978169	0.0183089	0.962841	0.0183089	0.931169	0.0183089	0.839658	0.0183089
0.985368	0.0183296	0.978024	0.0183296	0.96277	0.0183296	0.931021	0.0183296	0.839614	0.0183296
0.985385	0.0183503	0.978049	0.0183503	0.962756	0.0183503	0.930986	0.0183503	0.839512	0.0183503
0.985345	0.018371	0.978073	0.018371	0.962742	0.018371	0.930951	0.018371	0.839412	0.018371
0.985361	0.0183917	0.978098	0.0183917	0.962727	0.0183917	0.930972	0.0183917	0.839086	0.0183917
0.985378	0.0184125	0.978123	0.0184125	0.962713	0.0184125	0.930938	0.0184125	0.839042	0.0184125
0.985394	0.0184332	0.978091	0.0184332	0.962755	0.0184332	0.931015	0.0184332	0.838998	0.0184332
0.98541	0.0184539	0.97806	0.0184539	0.962797	0.0184539	0.931036	0.0184539	0.83901	0.0184539
0.985427	0.0184746	0.978028	0.0184746	0.962782	0.0184746	0.930946	0.0184746	0.839022	0.0184746
0.985387	0.0184953	0.978053	0.0184953	0.962768	0.0184953	0.931023	0.0184953	0.838867	0.0184953
0.985404	0.018516	0.978077	0.018516	0.962754	0.018516	0.931044	0.018516	0.838935	0.018516
0.98542	0.0185367	0.978102	0.0185367	0.962795	0.0185367	0.931009	0.0185367	0.83878	0.0185367
0.985436	0.0185574	0.978126	0.0185574	0.962725	0.0185574	0.931031	0.0185574	0.838737	0.0185574
0.985452	0.0185781	0.978151	0.0185781	0.962767	0.0185781	0.93094	0.0185781	0.838805	0.0185781
0.985469	0.0185988	0.978119	0.0185988	0.962808	0.0185988	0.930794	0.0185988	0.838873	0.0185988
0.985485	0.0186196	0.978144	0.0186196	0.96285	0.0186196	0.93076	0.0186196	0.838941	0.0186196
0.985501	0.0186403	0.978168	0.0186403	0.962891	0.0186403	0.930837	0.0186403	0.838898	0.0186403
0.985517	0.018661	0.978192	0.018661	0.962877	0.018661	0.930803	0.018661	0.839077	0.018661
0.985533	0.0186817	0.978216	0.0186817	0.962918	0.0186817	0.930824	0.0186817	0.839033	0.0186817
0.985549	0.0187024	0.97813	0.0187024	0.962903	0.0187024	0.930735	0.0187024	0.838935	0.0187024
0.985565	0.0187231	0.978099	0.0187231	0.962834	0.0187231	0.930811	0.0187231	0.838892	0.0187231
0.985526	0.0187438	0.978123	0.0187438	0.96282	0.0187438	0.930888	0.0187438	0.838904	0.0187438
0.985486	0.0187645	0.978092	0.0187645	0.962806	0.0187645	0.930854	0.0187645	0.838916	0.0187645
0.985502	0.0187852	0.978061	0.0187852	0.962736	0.0187852	0.93093	0.0187852	0.838873	0.0187852
0.985518	0.018806	0.97803	0.018806	0.962667	0.018806	0.930896	0.018806	0.838775	0.018806
0.985479	0.0188267	0.977999	0.0188267	0.962598	0.0188267	0.930807	0.0188267	0.838898	0.0188267
0.985495	0.0188474	0.978023	0.0188474	0.962475	0.0188474	0.930828	0.0188474	0.838965	0.0188474
0.985511	0.0188681	0.978047	0.0188681	0.962516	0.0188681	0.930849	0.0188681	0.839032	0.0188681
0.985472	0.0188888	0.978071	0.0188888	0.962502	0.0188888	0.930925	0.0188888	0.838715	0.0188888
0.985488	0.0189095	0.978095	0.0189095	0.962543	0.0189095	0.930946	0.0189095	0.838837	0.0189095
0.985449	0.0189302	0.978119	0.0189302	0.962584	0.0189302	0.930912	0.0189302	0.83874	0.0189302
0.985465	0.0189509	0.978089	0.0189509	0.962625	0.0189509	0.930878	0.0189509	0.838752	0.0189509
0.985481	0.0189716	0.978058	0.0189716	0.962611	0.0189716	0.930735	0.0189716	0.838601	0.0189716
0.985497	0.0189923	0.978027	0.0189923	0.962543	0.0189923	0.930702	0.0189923	0.838558	0.0189923
0.985513	0.0190131	0.978051	0.0190131	0.962475	0.0190131	0.930559	0.0190131	0.838625	0.0190131
0.985529	0.0190338	0.978075	0.0190338	0.962407	0.0190338	0.93058	0.0190338	0.838583	0.0190338
0.985544	0.0190545	0.978045	0.0190545	0.962448	0.0190545	0.930547	0.0190545	0.83865	0.0190545
0.98556	0.0190752	0.978069	0.0190752	0.962488	0.0190752	0.930568	0.0190752	0.838608	0.0190752
0.985576	0.0190959	0.978038	0.0190959	0.962475	0.0190959	0.930589	0.0190959	0.838512	0.0190959
0.985591	0.0191166	0.978062	0.0191166	0.962516	0.0191166	0.930556	0.0191166	0.83847	0.0191166
0.985607	0.0191373	0.978086	0.0191373	0.962502	0.0191373	0.930577	0.0191373	0.838429	0.0191373
0.985622	0.019158	0.978109	0.019158	0.962543	0.019158	0.930544	0.019158	0.838495	0.019158
0.985638	0.0191787	0.978133	0.0191787	0.962529	0.0191787	0.930511	0.0191787	0.838508	0.0191787
0.985653	0.0191994	0.978157	0.0191994	0.962516	0.0191994	0.930478	0.0191994	0.83852	0.0191994
0.985669	0.0192202	0.97818	0.0192202	0.962502	0.0192202	0.930553	0.0192202	0.838317	0.0192202
0.985684	0.0192409	0.978204	0.0192409	0.962489	0.0192409	0.930467	0.0192409	0.838168	0.0192409
0.9857	0.0192616	0.978227	0.0192616	0.962529	0.0192616	0.93038	0.0192616	0.838288	0.0192616
0.985715	0.0192823	0.978089	0.0192823	0.962515	0.0192823	0.930347	0.0192823	0.838301	0.0192823
0.98573	0.019303	0.978113	0.019303	0.962502	0.019303	0.930261	0.019303	0.83826	0.019303
0.985746	0.0193237	0.978136	0.0193237	0.962542	0.0193237	0.930122	0.0193237	0.838219	0.0193237
0.985761	0.0193444	0.978106	0.0193444	0.962582	0.0193444	0.930196	0.0193444	0.838231	0.0193444
0.985776	0.0193651	0.978076	0.0193651	0.962462	0.0193651	0.930218	0.0193651	0.838297	0.0193651
0.985791	0.0193858	0.978046	0.0193858	0.962395	0.0193858	0.930292	0.0193858	0.838257	0.0193858
0.985807	0.0194065	0.978069	0.0194065	0.962435	0.0194065	0.930206	0.0194065	0.838269	0.0194065
0.985822	0.0194273	0.97804	0.0194273	0.962369	0.0194273	0.930068	0.0194273	0.838282	0.0194273
0.985784	0.019448	0.978063	0.019448	0.962356	0.019448	0.930089	0.019448	0.838294	0.019448
0.985799	0.0194687	0.978033	0.0194687	0.962396	0.0194687	0.930057	0.0194687	0.838306	0.0194687
0.985814	0.0194894	0.978056	0.0194894	0.962436	0.0194894	0.930025	0.0194894	0.838266	0.0194894
0.985829	0.0195101	0.978027	0.0195101	0.962422	0.0195101	0.930046	0.0195101	0.838331	0.0195101
0.985844	0.0195308	0.977997	0.0195308	0.962409	0.0195308	0.930067	0.0195308	0.838397	0.0195308
0.985859	0.0195515	0.977967	0.0195515	0.962396	0.0195515	0.930035	0.0195515	0.838303	0.0195515
0.985874	0.0195722	0.977991	0.0195722	0.962436	0.0195722	0.930004	0.0195722	0.838421	0.0195722
0.985889	0.0195929	0.978014	0.0195929	0.962423	0.0195929	0.930078	0.0195929	0.838486	0.0195929
0.985904	0.0196137	0.977984	0.0196137	0.962462	0.0196137	0.930099	0.0196137	0.838498	0.0196137
0.985918	0.0196344	0.978007	0.0196344	0.962344	0.0196344	0.93012	0.0196344	0.838511	0.0196344
0.985933	0.0196551	0.978031	0.0196551	0.962278	0.0196551	0.930193	0.0196551	0.838417	0.0196551
0.985948	0.0196758	0.978054	0.0196758	0.962318	0.0196758	0.930162	0.0196758	0.838377	0.0196758
0.985963	0.0196965	0.978024	0.0196965	0.962357	0.0196965	0.93013	0.0196965	0.838337	0.0196965
0.985978	0.0197172	0.977995	0.0197172	0.962397	0.0197172	0.930098	0.0197172	0.838296	0.0197172
0.985992	0.0197379	0.978018	0.0197379	0.962384	0.0197379	0.930119	0.0197379	0.838309	0.0197379
0.985955	0.0197586	0.978041	0.0197586	0.962371	0.0197586	0.930035	0.0197586	0.838268	0.0197586
0.985917	0.0197793	0.977959	0.0197793	0.96241	0.0197793	0.930056	0.0197793	0.838333	0.0197793
0.985932	0.0198	0.977982	0.0198	0.962345	0.0198	0.930129	0.0198	0.838293	0.0198
0.985946	0.0198208	0.978005	0.0198208	0.962384	0.0198208	0.930202	0.0198208	0.838096	0.0198208
0.985961	0.0198415	0.977976	0.0198415	0.962424	0.0198415	0.930275	0.0198415	0.838109	0.0198415
0.985976	0.0198622	0.977999	0.0198622	0.962411	0.0198622	0.930296	0.0198622	0.838017	0.0198622
0.985938	0.0198829	0.978022	0.0198829	0.962398	0.0198829	0.930368	0.0198829	0.837873	0.0198829
0.985953	0.0199036	0.978045	0.0199036	0.962437	0.0199036	0.930285	0.0199036	0.83799	0.0199036
0.985967	0.0199243	0.978016	0.0199243	0.962476	0.0199243	0.930253	0.0199243	0.838106	0.0199243
0.985982	0.019945	0.977987	0.019945	0.962359	0.019945	0.930326	0.019945	0.837963	0.019945
0.985945	0.0199657	0.978009	0.0199657	0.962346	0.0199657	0.930294	0.0199657	0.838131	0.0199657
0.985959	0.0199864	0.97798	0.0199864	0.962282	0.0199864	0.930366	0.0199864	0.838039	0.0199864
0.985974	0.0200071	0.978003	0.0200071	0.962269	0.0200071	0.930387	0.0200071	0.838052	0.0200071
0.985937	0.0200279	0.977974	0.0200279	0.962308	0.0200279	0.930355	0.0200279	0.837961	0.0200279
0.985951	0.0200486	0.977997	0.0200486	0.962244	0.0200486	0.930375	0.0200486	0.837922	0.0200486
0.985966	0.0200693	0.977917	0.0200693	0.962231	0.0200693	0.930396	0.0200693	0.837882	0.0200693
0.985929	0.02009	0.977888	0.02009	0.962218	0.02009	0.930468	0.02009	0.837895	0.02009
0.985943	0.0201107	0.977911	0.0201107	0.962154	0.0201107	0.930436	0.0201107	0.837907	0.0201107
0.985958	0.0201314	0.977882	0.0201314	0.962142	0.0201314	0.930405	0.0201314	0.837817	0.0201314
0.985921	0.0201521	0.977905	0.0201521	0.962129	0.0201521	0.930425	0.0201521	0.83783	0.0201521
0.985884	0.0201728	0.977876	0.0201728	0.962168	0.0201728	0.930394	0.0201728	0.837893	0.0201728
0.985898	0.0201935	0.977847	0.0201935	0.962207	0.0201935	0.930414	0.0201935	0.837803	0.0201935
0.985913	0.0202142	0.97787	0.0202142	0.962246	0.0202142	0.930331	0.0202142	0.837713	0.0202142
0.985927	0.020235	0.977893	0.020235	0.962284	0.020235	0.930352	0.020235	0.837675	0.020235
0.985941	0.0202557	0.977915	0.0202557	0.962272	0.0202557	0.930372	0.0202557	0.837585	0.0202557
0.985905	0.0202764	0.977938	0.0202764	0.96231	0.0202764	0.93029	0.0202764	0.837649	0.0202764
0.985919	0.0202971	0.977909	0.0202971	0.962298	0.0202971	0.930361	0.0202971	0.837661	0.0202971
0.985882	0.0203178	0.977932	0.0203178	0.962285	0.0203178	0.930432	0.0203178	0.837623	0.0203178
0.985897	0.0203385	0.977903	0.0203385	0.962273	0.0203385	0.930452	0.0203385	0.837432	0.0203385
0.985911	0.0203592	0.977926	0.0203592	0.962311	0.0203592	0.930421	0.0203592	0.837394	0.0203592
0.985926	0.0203799	0.977948	0.0203799	0.962349	0.0203799	0.930491	0.0203799	0.837407	0.0203799
0.98594	0.0204006	0.977971	0.0204006	0.962286	0.0204006	0.93046	0.0204006	0.837369	0.0204006
0.985954	0.0204214	0.977993	0.0204214	0.962324	0.0204214	0.930429	0.0204214	0.83728	0.0204214
0.985968	0.0204421	0.978015	0.0204421	0.962312	0.0204421	0.930399	0.0204421	0.837293	0.0204421
0.985932	0.0204628	0.977987	0.0204628	0.96235	0.0204628	0.930469	0.0204628	0.837205	0.0204628
0.985946	0.0204835	0.977959	0.0204835	0.962338	0.0204835	0.930489	0.0204835	0.837218	0.0204835
0.98591	0.0205042	0.97788	0.0205042	0.962275	0.0205042	0.930408	0.0205042	0.837129	0.0205042
0.985874	0.0205249	0.977852	0.0205249	0.962313	0.0205249	0.930427	0.0205249	0.83689	0.0205249
0.985888	0.0205456	0.977874	0.0205456	0.962199	0.0205456	0.930346	0.0205456	0.836702	0.0205456
0.985852	0.0205663	0.977896	0.0205663	0.962238	0.0205663	0.930316	0.0205663	0.836766	0.0205663
0.985866	0.020587	0.977919	0.020587	0.962225	0.020587	0.930285	0.020587	0.836678	0.020587
0.98583	0.0206077	0.977891	0.0206077	0.962263	0.0206077	0.930255	0.0206077	0.83644	0.0206077
0.985844	0.0206285	0.977913	0.0206285	0.962251	0.0206285	0.930275	0.0206285	0.836303	0.0206285
0.985858	0.0206492	0.977935	0.0206492	0.962188	0.0206492	0.930345	0.0206492	0.836417	0.0206492
0.985872	0.0206699	0.977957	0.0206699	0.962176	0.0206699	0.930264	0.0206699	0.836331	0.0206699
0.985887	0.0206906	0.977879	0.0206906	0.962164	0.0206906	0.930284	0.0206906	0.836294	0.0206906
0.985901	0.0207113	0.977901	0.0207113	0.962102	0.0207113	0.930353	0.0207113	0.836408	0.0207113
0.985915	0.020732	0.977873	0.020732	0.96214	0.020732	0.930373	0.020732	0.836372	0.020732
0.985929	0.0207527	0.977895	0.0207527	0.962078	0.0207527	0.930343	0.0207527	0.836336	0.0207527
0.985943	0.0207734	0.977868	0.0207734	0.962016	0.0207734	0.930412	0.0207734	0.836299	0.0207734
0.985957	0.0207941	0.97789	0.0207941	0.961904	0.0207941	0.930432	0.0207941	0.836363	0.0207941
0.985971	0.0208148	0.977912	0.0208148	0.961942	0.0208148	0.930451	0.0208148	0.836227	0.0208148
0.985985	0.0208356	0.977784	0.0208356	0.96193	0.0208356	0.930471	0.0208356	0.83629	0.0208356
0.985999	0.0208563	0.977806	0.0208563	0.961968	0.0208563	0.93049	0.0208563	0.836304	0.0208563
0.986013	0.020877	0.977779	0.020877	0.961956	0.020877	0.93041	0.020877	0.836318	0.020877
0.986026	0.0208977	0.977801	0.0208977	0.961845	0.0208977	0.93043	0.0208977	0.836381	0.0208977
0.985991	0.0209184	0.977823	0.0209184	0.961883	0.0209184	0.930251	0.0209184	0.836444	0.0209184
0.986005	0.0209391	0.977795	0.0209391	0.961772	0.0209391	0.930221	0.0209391	0.836309	0.0209391
0.986018	0.0209598	0.977768	0.0209598	0.96181	0.0209598	0.930241	0.0209598	0.836224	0.0209598
0.986032	0.0209805	0.97774	0.0209805	0.961799	0.0209805	0.93026	0.0209805	0.83604	0.0209805
0.986046	0.0210012	0.977713	0.0210012	0.961787	0.0210012	0.930329	0.0210012	0.835856	0.0210012
0.986011	0.0210219	0.977686	0.0210219	0.961775	0.0210219	0.930348	0.0210219	0.83587	0.0210219
0.986024	0.0210427	0.977708	0.0210427	0.961764	0.0210427	0.930318	0.0210427	0.835933	0.0210427
0.986038	0.0210634	0.977681	0.0210634	0.961703	0.0210634	0.930338	0.0210634	0.8358	0.0210634
0.986052	0.0210841	0.977702	0.0210841	0.961691	0.0210841	0.930357	0.0210841	0.835715	0.0210841
0.986065	0.0211048	0.977724	0.0211048	0.961631	0.0211048	0.930425	0.0211048	0.835582	0.0211048
0.986079	0.0211255	0.977746	0.0211255	0.961472	0.0211255	0.930445	0.0211255	0.835547	0.0211255
0.986044	0.0211462	0.977768	0.0211462	0.961363	0.0211462	0.93017	0.0211462	0.835366	0.0211462
0.986057	0.0211669	0.977741	0.0211669	0.961352	0.0211669	0.930189	0.0211669	0.835282	0.0211669
0.986022	0.0211876	0.977714	0.0211876	0.96139	0.0211876	0.930258	0.0211876	0.835101	0.0211876
0.986036	0.0212083	0.977687	0.0212083	0.96133	0.0212083	0.930277	0.0212083	0.834969	0.0212083
0.986049	0.0212291	0.977611	0.0212291	0.96127	0.0212291	0.930345	0.0212291	0.834886	0.0212291
0.986063	0.0212498	0.977535	0.0212498	0.961259	0.0212498	0.930364	0.0212498	0.834852	0.0212498
0.986077	0.0212705	0.977508	0.0212705	0.9612	0.0212705	0.930383	0.0212705	0.834672	0.0212705
0.98609	0.0212912	0.97753	0.0212912	0.961091	0.0212912	0.930451	0.0212912	0.834638	0.0212912
0.986104	0.0213119	0.977552	0.0213119	0.961081	0.0213119	0.930421	0.0213119	0.834605	0.0213119
0.986117	0.0213326	0.977574	0.0213326	0.960924	0.0213326	0.930489	0.0213326	0.834668	0.0213326
0.986082	0.0213533	0.977499	0.0213533	0.960962	0.0213533	0.930508	0.0213533	0.834586	0.0213533
0.986096	0.021374	0.977424	0.021374	0.960855	0.021374	0.930575	0.021374	0.834456	0.021374
0.986109	0.0213947	0.977445	0.0213947	0.960796	0.0213947	0.930545	0.0213947	0.834519	0.0213947
0.986123	0.0214154	0.977467	0.0214154	0.960689	0.0214154	0.930419	0.0214154	0.834486	0.0214154
0.986136	0.0214362	0.977489	0.0214362	0.96063	0.0214362	0.930342	0.0214362	0.834452	0.0214362
0.986149	0.0214569	0.977511	0.0214569	0.960668	0.0214569	0.930216	0.0214569	0.834516	0.0214569
0.986163	0.0214776	0.977532	0.0214776	0.960658	0.0214776	0.930235	0.0214776	0.834531	0.0214776
0.986176	0.0214983	0.977554	0.0214983	0.960551	0.0214983	0.930254	0.0214983	0.834497	0.0214983
0.986141	0.021519	0.977528	0.021519	0.960541	0.021519	0.930321	0.021519	0.834416	0.021519
0.986106	0.0215397	0.977549	0.0215397	0.960579	0.0215397	0.93034	0.0215397	0.834335	0.0215397
0.98612	0.0215604	0.977571	0.0215604	0.960569	0.0215604	0.930215	0.0215604	0.83435	0.0215604
0.986133	0.0215811	0.977592	0.0215811	0.960606	0.0215811	0.930042	0.0215811	0.834269	0.0215811
0.986146	0.0216018	0.977614	0.0216018	0.960644	0.0216018	0.929869	0.0216018	0.834236	0.0216018
0.98616	0.0216225	0.977635	0.0216225	0.960586	0.0216225	0.929793	0.0216225	0.834203	0.0216225
0.986173	0.0216433	0.977609	0.0216433	0.960433	0.0216433	0.929812	0.0216433	0.834123	0.0216433
0.986186	0.021664	0.97763	0.021664	0.960375	0.021664	0.929831	0.021664	0.83409	0.021664
0.986199	0.0216847	0.977556	0.0216847	0.960413	0.0216847	0.929755	0.0216847	0.83401	0.0216847
0.986212	0.0217054	0.977577	0.0217054	0.960403	0.0217054	0.929631	0.0217054	0.834073	0.0217054
0.986226	0.0217261	0.977551	0.0217261	0.96044	0.0217261	0.92946	0.0217261	0.83404	0.0217261
0.986239	0.0217468	0.977525	0.0217468	0.960478	0.0217468	0.929384	0.0217468	0.83396	0.0217468
0.986252	0.0217675	0.977499	0.0217675	0.960468	0.0217675	0.929452	0.0217675	0.833976	0.0217675
0.986217	0.0217882	0.97752	0.0217882	0.960363	0.0217882	0.929519	0.0217882	0.833896	0.0217882
0.986183	0.0218089	0.977541	0.0218089	0.960353	0.0218089	0.929491	0.0218089	0.834006	0.0218089
0.986196	0.0218296	0.977468	0.0218296	0.960391	0.0218296	0.929463	0.0218296	0.834116	0.0218296
0.986162	0.0218504	0.977489	0.0218504	0.960381	0.0218504	0.92934	0.0218504	0.834036	0.0218504
0.986175	0.0218711	0.977511	0.0218711	0.960277	0.0218711	0.929217	0.0218711	0.834099	0.0218711
0.986141	0.0218918	0.977485	0.0218918	0.960267	0.0218918	0.929095	0.0218918	0.833972	0.0218918
0.986107	0.0219125	0.977506	0.0219125	0.96021	0.0219125	0.928973	0.0219125	0.833704	0.0219125
0.98612	0.0219332	0.977527	0.0219332	0.960153	0.0219332	0.928993	0.0219332	0.833577	0.0219332
0.986133	0.0219539	0.977548	0.0219539	0.960096	0.0219539	0.928918	0.0219539	0.833546	0.0219539
0.986099	0.0219746	0.977569	0.0219746	0.959992	0.0219746	0.928891	0.0219746	0.833467	0.0219746
0.986112	0.0219953	0.977591	0.0219953	0.959936	0.0219953	0.928911	0.0219953	0.833435	0.0219953
0.986125	0.022016	0.977518	0.022016	0.95988	0.022016	0.928931	0.022016	0.833357	0.022016
0.986138	0.0220368	0.977539	0.0220368	0.959917	0.0220368	0.928857	0.0220368	0.833185	0.0220368
0.986151	0.0220575	0.977513	0.0220575	0.959955	0.0220575	0.928924	0.0220575	0.833294	0.0220575
0.986164	0.0220782	0.977534	0.0220782	0.959946	0.0220782	0.928943	0.0220782	0.833028	0.0220782
0.986177	0.0220989	0.977461	0.0220989	0.959889	0.0220989	0.928869	0.0220989	0.832998	0.0220989
0.98619	0.0221196	0.977482	0.0221196	0.95988	0.0221196	0.928749	0.0221196	0.832826	0.0221196
0.986203	0.0221403	0.977503	0.0221403	0.959871	0.0221403	0.928769	0.0221403	0.832655	0.0221403
0.986216	0.022161	0.977478	0.022161	0.959815	0.022161	0.928695	0.022161	0.832625	0.022161
0.986228	0.0221817	0.977499	0.0221817	0.959852	0.0221817	0.928668	0.0221817	0.832454	0.0221817
0.986241	0.0222024	0.97752	0.0222024	0.95989	0.0222024	0.928688	0.0222024	0.832424	0.0222024
0.986254	0.0222231	0.977541	0.0222231	0.959927	0.0222231	0.928754	0.0222231	0.832347	0.0222231
0.986267	0.0222439	0.977515	0.0222439	0.959918	0.0222439	0.928774	0.0222439	0.832317	0.0222439
0.98628	0.0222646	0.977536	0.0222646	0.959909	0.0222646	0.928701	0.0222646	0.832194	0.0222646
0.986246	0.0222853	0.97751	0.0222853	0.959946	0.0222853	0.928767	0.0222853	0.832025	0.0222853
0.986259	0.022306	0.977485	0.022306	0.959937	0.022306	0.928787	0.022306	0.832041	0.022306
0.986225	0.0223267	0.977459	0.0223267	0.959928	0.0223267	0.928853	0.0223267	0.832012	0.0223267
0.986238	0.0223474	0.977434	0.0223474	0.959965	0.0223474	0.928826	0.0223474	0.831982	0.0223474
0.986251	0.0223681	0.977362	0.0223681	0.960002	0.0223681	0.928707	0.0223681	0.831999	0.0223681
0.986263	0.0223888	0.977383	0.0223888	0.960039	0.0223888	0.928773	0.0223888	0.831923	0.0223888
0.986276	0.0224095	0.977404	0.0224095	0.960076	0.0224095	0.928793	0.0224095	0.831939	0.0224095
0.986289	0.0224302	0.977425	0.0224302	0.960066	0.0224302	0.928766	0.0224302	0.831864	0.0224302
0.986301	0.022451	0.977446	0.022451	0.960103	0.022451	0.928693	0.022451	0.831742	0.022451
0.986268	0.0224717	0.97742	0.0224717	0.960094	0.0224717	0.928667	0.0224717	0.831713	0.0224717
0.986281	0.0224924	0.977441	0.0224924	0.960131	0.0224924	0.928733	0.0224924	0.831684	0.0224924
0.986293	0.0225131	0.977462	0.0225131	0.960121	0.0225131	0.928522	0.0225131	0.8317	0.0225131
0.986306	0.0225338	0.977437	0.0225338	0.960112	0.0225338	0.928496	0.0225338	0.831763	0.0225338
0.986272	0.0225545	0.977412	0.0225545	0.960103	0.0225545	0.928378	0.0225545	0.831688	0.0225545
0.986285	0.0225752	0.977432	0.0225752	0.960094	0.0225752	0.928398	0.0225752	0.831659	0.0225752
0.986252	0.0225959	0.977453	0.0225959	0.96013	0.0225959	0.928372	0.0225959	0.831768	0.0225959
0.986264	0.0226166	0.977474	0.0226166	0.960075	0.0226166	0.928437	0.0226166	0.831693	0.0226166
0.986277	0.0226373	0.977403	0.0226373	0.960066	0.0226373	0.928366	0.0226373	0.831618	0.0226373
0.986289	0.0226581	0.977378	0.0226581	0.960011	0.0226581	0.928385	0.0226581	0.831589	0.0226581
0.986302	0.0226788	0.977353	0.0226788	0.959911	0.0226788	0.928405	0.0226788	0.831332	0.0226788
0.986314	0.0226995	0.977328	0.0226995	0.959856	0.0226995	0.928288	0.0226995	0.831212	0.0226995
0.986327	0.0227202	0.977303	0.0227202	0.959892	0.0227202	0.928353	0.0227202	0.831092	0.0227202
0.986339	0.0227409	0.977323	0.0227409	0.959929	0.0227409	0.928373	0.0227409	0.831064	0.0227409
0.986352	0.0227616	0.977299	0.0227616	0.95992	0.0227616	0.928393	0.0227616	0.83099	0.0227616
0.986319	0.0227823	0.977319	0.0227823	0.959865	0.0227823	0.928321	0.0227823	0.830962	0.0227823
0.986286	0.022803	0.977294	0.022803	0.959902	0.022803	0.928205	0.022803	0.83098	0.022803
0.986298	0.0228237	0.977315	0.0228237	0.959938	0.0228237	0.928225	0.0228237	0.831042	0.0228237
0.986265	0.0228445	0.97729	0.0228445	0.959929	0.0228445	0.928199	0.0228445	0.831014	0.0228445
0.986278	0.0228652	0.977311	0.0228652	0.95992	0.0228652	0.928219	0.0228652	0.83085	0.0228652
0.98629	0.0228859	0.977241	0.0228859	0.959866	0.0228859	0.928148	0.0228859	0.830596	0.0228859
0.986303	0.0229066	0.977261	0.0229066	0.959902	0.0229066	0.928077	0.0229066	0.830478	0.0229066
0.986315	0.0229273	0.977237	0.0229273	0.959939	0.0229273	0.928052	0.0229273	0.83045	0.0229273
0.986282	0.022948	0.977212	0.022948	0.959975	0.022948	0.927891	0.022948	0.830333	0.022948
0.986249	0.0229687	0.977233	0.0229687	0.959966	0.0229687	0.927821	0.0229687	0.83026	0.0229687
0.986262	0.0229894	0.977253	0.0229894	0.959957	0.0229894	0.927796	0.0229894	0.830278	0.0229894
0.986229	0.0230101	0.977229	0.0230101	0.959993	0.0230101	0.927726	0.0230101	0.830341	0.0230101
0.986242	0.0230308	0.977249	0.0230308	0.960029	0.0230308	0.927521	0.0230308	0.830403	0.0230308
0.986209	0.0230516	0.977225	0.0230516	0.96002	0.0230516	0.927541	0.0230516	0.830421	0.0230516
0.986132	0.0230723	0.977245	0.0230723	0.960011	0.0230723	0.927517	0.0230723	0.830394	0.0230723
0.986099	0.023093	0.977221	0.023093	0.960047	0.023093	0.927492	0.023093	0.830456	0.023093
0.986112	0.0231137	0.977241	0.0231137	0.960082	0.0231137	0.927512	0.0231137	0.830474	0.0231137
0.986124	0.0231344	0.977172	0.0231344	0.960118	0.0231344	0.927488	0.0231344	0.830357	0.0231344
0.986137	0.0231551	0.977103	0.0231551	0.960154	0.0231551	0.927418	0.0231551	0.830374	0.0231551
0.986149	0.0231758	0.977123	0.0231758	0.960145	0.0231758	0.927438	0.0231758	0.830347	0.0231758
0.986161	0.0231965	0.977099	0.0231965	0.960136	0.0231965	0.927325	0.0231965	0.830275	0.0231965
0.986174	0.0232172	0.97712	0.0232172	0.960127	0.0232172	0.927211	0.0232172	0.830248	0.0232172
0.986186	0.0232379	0.977095	0.0232379	0.960162	0.0232379	0.927187	0.0232379	0.830355	0.0232379
0.986198	0.0232587	0.977071	0.0232587	0.960153	0.0232587	0.927163	0.0232587	0.830462	0.0232587
0.986211	0.0232794	0.977092	0.0232794	0.960144	0.0232794	0.927227	0.0232794	0.830568	0.0232794
0.986223	0.0233001	0.977068	0.0233001	0.960135	0.0233001	0.927203	0.0233001	0.830496	0.0233001
0.986191	0.0233208	0.977088	0.0233208	0.960126	0.0233208	0.927223	0.0233208	0.830514	0.0233208
0.986203	0.0233415	0.97702	0.0233415	0.960161	0.0233415	0.927199	0.0233415	0.830575	0.0233415
0.986215	0.0233622	0.97704	0.0233622	0.960152	0.0233622	0.927175	0.0233622	0.830548	0.0233622
0.986227	0.0233829	0.977016	0.0233829	0.960188	0.0233829	0.92724	0.0233829	0.83061	0.0233829
0.98624	0.0234036	0.977036	0.0234036	0.960179	0.0234036	0.927216	0.0234036	0.830538	0.0234036
0.986208	0.0234243	0.977013	0.0234243	0.960214	0.0234243	0.927236	0.0234243	0.830644	0.0234243
0.98622	0.023445	0.9769	0.023445	0.960205	0.023445	0.927123	0.023445	0.830617	0.023445
0.986188	0.0234658	0.976921	0.0234658	0.96024	0.0234658	0.927144	0.0234658	0.830458	0.0234658
0.9862	0.0234865	0.976897	0.0234865	0.960275	0.0234865	0.927031	0.0234865	0.830431	0.0234865
0.986212	0.0235072	0.976829	0.0235072	0.96031	0.0235072	0.927052	0.0235072	0.830404	0.0235072
0.986224	0.0235279	0.97685	0.0235279	0.960345	0.0235279	0.927072	0.0235279	0.830333	0.0235279
0.986236	0.0235486	0.97687	0.0235486	0.96038	0.0235486	0.927004	0.0235486	0.830219	0.0235486
0.986248	0.0235693	0.976846	0.0235693	0.960415	0.0235693	0.926849	0.0235693	0.830192	0.0235693
0.98626	0.02359	0.976823	0.02359	0.960406	0.02359	0.926825	0.02359	0.82999	0.02359
0.986229	0.0236107	0.976843	0.0236107	0.96044	0.0236107	0.926758	0.0236107	0.829788	0.0236107
0.986241	0.0236314	0.97682	0.0236314	0.960387	0.0236314	0.92669	0.0236314	0.829762	0.0236314
0.986253	0.0236522	0.97684	0.0236522	0.960334	0.0236522	0.926579	0.0236522	0.829648	0.0236522
0.986265	0.0236729	0.97686	0.0236729	0.960369	0.0236729	0.9266	0.0236729	0.829491	0.0236729
0.986277	0.0236936	0.976837	0.0236936	0.960404	0.0236936	0.926533	0.0236936	0.829378	0.0236936
0.986289	0.0237143	0.976857	0.0237143	0.960438	0.0237143	0.926553	0.0237143	0.829265	0.0237143
0.986214	0.023735	0.976877	0.023735	0.960429	0.023735	0.926356	0.023735	0.829196	0.023735
0.986226	0.0237557	0.976897	0.0237557	0.960464	0.0237557	0.926376	0.0237557	0.82917	0.0237557
0.986238	0.0237764	0.97683	0.0237764	0.960455	0.0237764	0.926397	0.0237764	0.829014	0.0237764
0.98625	0.0237971	0.976807	0.0237971	0.960489	0.0237971	0.926417	0.0237971	0.828989	0.0237971
0.986261	0.0238178	0.976784	0.0238178	0.960523	0.0238178	0.926438	0.0238178	0.828834	0.0238178
0.986273	0.0238385	0.976804	0.0238385	0.960514	0.0238385	0.926458	0.0238385	0.828722	0.0238385
0.986285	0.0238593	0.976781	0.0238593	0.960505	0.0238593	0.926479	0.0238593	0.828783	0.0238593
0.986297	0.02388	0.976757	0.02388	0.960496	0.02388	0.926499	0.02388	0.828628	0.02388
0.986309	0.0239007	0.976734	0.0239007	0.96053	0.0239007	0.926433	0.0239007	0.828517	0.0239007
0.986321	0.0239214	0.976754	0.0239214	0.960564	0.0239214	0.926367	0.0239214	0.828536	0.0239214
0.986333	0.0239421	0.976774	0.0239421	0.960512	0.0239421	0.926387	0.0239421	0.828424	0.0239421
0.986345	0.0239628	0.976708	0.0239628	0.960546	0.0239628	0.926364	0.0239628	0.82827	0.0239628
0.986356	0.0239835	0.976728	0.0239835	0.960537	0.0239835	0.926342	0.0239835	0.828116	0.0239835
0.986368	0.0240042	0.976705	0.0240042	0.960528	0.0240042	0.926276	0.0240042	0.828178	0.0240042
0.98638	0.0240249	0.976596	0.0240249	0.960562	0.0240249	0.926167	0.0240249	0.828154	0.0240249
0.986392	0.0240456	0.976573	0.0240456	0.960553	0.0240456	0.926188	0.0240456	0.828173	0.0240456
0.986403	0.0240664	0.976593	0.0240664	0.960587	0.0240664	0.926165	0.0240664	0.828278	0.0240664
0.986329	0.0240871	0.976613	0.0240871	0.960621	0.0240871	0.926013	0.0240871	0.82821	0.0240871
0.986341	0.0241078	0.97659	0.0241078	0.960655	0.0241078	0.926034	0.0241078	0.828186	0.0241078
0.986353	0.0241285	0.976568	0.0241285	0.960645	0.0241285	0.925969	0.0241285	0.828162	0.0241285
0.986364	0.0241492	0.976588	0.0241492	0.960551	0.0241492	0.925989	0.0241492	0.828138	0.0241492
0.986376	0.0241699	0.976565	0.0241699	0.960542	0.0241699	0.925924	0.0241699	0.828285	0.0241699
0.986388	0.0241906	0.976542	0.0241906	0.960575	0.0241906	0.925902	0.0241906	0.828389	0.0241906
0.986399	0.0242113	0.976562	0.0242113	0.960609	0.0242113	0.92588	0.0242113	0.82845	0.0242113
0.986411	0.024232	0.976582	0.024232	0.9606	0.024232	0.925901	0.024232	0.828341	0.024232
0.98638	0.0242527	0.976602	0.0242527	0.960634	0.0242527	0.925793	0.0242527	0.828316	0.0242527
0.986391	0.0242735	0.976579	0.0242735	0.960667	0.0242735	0.925856	0.0242735	0.82825	0.0242735
0.986403	0.0242942	0.976557	0.0242942	0.960701	0.0242942	0.925834	0.0242942	0.828311	0.0242942
0.986415	0.0243149	0.976577	0.0243149	0.960692	0.0243149	0.925855	0.0243149	0.828457	0.0243149
0.986426	0.0243356	0.976597	0.0243356	0.96047	0.0243356	0.925875	0.0243356	0.828433	0.0243356
0.986395	0.0243563	0.976574	0.0243563	0.960291	0.0243563	0.925896	0.0243563	0.828409	0.0243563
0.986407	0.024377	0.976552	0.024377	0.960282	0.024377	0.925874	0.024377	0.828342	0.024377
0.986418	0.0243977	0.976529	0.0243977	0.960273	0.0243977	0.925937	0.0243977	0.828318	0.0243977
0.98643	0.0244184	0.976549	0.0244184	0.960222	0.0244184	0.926	0.0244184	0.828209	0.0244184
0.986441	0.0244391	0.976569	0.0244391	0.960256	0.0244391	0.925893	0.0244391	0.82827	0.0244391
0.986453	0.0244599	0.976589	0.0244599	0.96029	0.0244599	0.925913	0.0244599	0.828246	0.0244599
0.986464	0.0244806	0.976608	0.0244806	0.960323	0.0244806	0.925765	0.0244806	0.828138	0.0244806
0.986476	0.0245013	0.976628	0.0245013	0.960357	0.0245013	0.925827	0.0245013	0.828114	0.0245013
0.986487	0.024522	0.976648	0.024522	0.96039	0.024522	0.925805	0.024522	0.828217	0.024522
0.986498	0.0245427	0.976625	0.0245427	0.960424	0.0245427	0.925742	0.0245427	0.828151	0.0245427
0.98651	0.0245634	0.976603	0.0245634	0.960457	0.0245634	0.92572	0.0245634	0.828211	0.0245634
0.986521	0.0245841	0.976623	0.0245841	0.96049	0.0245841	0.925656	0.0245841	0.828356	0.0245841
0.98649	0.0246048	0.976642	0.0246048	0.960524	0.0246048	0.925592	0.0246048	0.828206	0.0246048
0.98646	0.0246255	0.97662	0.0246255	0.960557	0.0246255	0.925529	0.0246255	0.828098	0.0246255
0.986471	0.0246462	0.976598	0.0246462	0.960548	0.0246462	0.925549	0.0246462	0.828074	0.0246462
0.986483	0.024667	0.976575	0.024667	0.960539	0.024667	0.925528	0.024667	0.827967	0.024667
0.986494	0.0246877	0.976553	0.0246877	0.960572	0.0246877	0.925548	0.0246877	0.82786	0.0246877
0.986505	0.0247084	0.976489	0.0247084	0.960563	0.0247084	0.925443	0.0247084	0.827878	0.0247084
0.986516	0.0247291	0.976467	0.0247291	0.960596	0.0247291	0.92538	0.0247291	0.827771	0.0247291
0.986528	0.0247498	0.976445	0.0247498	0.960629	0.0247498	0.925359	0.0247498	0.827831	0.0247498
0.986539	0.0247705	0.976422	0.0247705	0.960662	0.0247705	0.925379	0.0247705	0.82785	0.0247705
0.986509	0.0247912	0.976442	0.0247912	0.960653	0.0247912	0.925358	0.0247912	0.827869	0.0247912
0.986478	0.0248119	0.97642	0.0248119	0.960644	0.0248119	0.925379	0.0248119	0.827929	0.0248119
0.986489	0.0248326	0.976398	0.0248326	0.960677	0.0248326	0.925316	0.0248326	0.827905	0.0248326
0.986501	0.0248533	0.976418	0.0248533	0.96071	0.0248533	0.925211	0.0248533	0.827674	0.0248533
0.986512	0.0248741	0.976437	0.0248741	0.960701	0.0248741	0.92519	0.0248741	0.827692	0.0248741
0.986523	0.0248948	0.976457	0.0248948	0.960692	0.0248948	0.925211	0.0248948	0.827545	0.0248948
0.986534	0.0249155	0.976476	0.0249155	0.960725	0.0249155	0.92519	0.0249155	0.827522	0.0249155
0.986545	0.0249362	0.976454	0.0249362	0.960716	0.0249362	0.925169	0.0249362	0.827457	0.0249362
0.986557	0.0249569	0.976391	0.0249569	0.960749	0.0249569	0.925231	0.0249569	0.827352	0.0249569
0.986568	0.0249776	0.976411	0.0249776	0.960781	0.0249776	0.925293	0.0249776	0.827287	0.0249776
0.986579	0.0249983	0.97643	0.0249983	0.960814	0.0249983	0.925272	0.0249983	0.827223	0.0249983
0.98659	0.025019	0.97645	0.025019	0.960846	0.025019	0.925334	0.025019	0.827325	0.025019
0.98656	0.0250397	0.976386	0.0250397	0.960878	0.0250397	0.925355	0.0250397	0.827344	0.0250397
0.986529	0.0250604	0.976406	0.0250604	0.960911	0.0250604	0.925251	0.0250604	0.827363	0.0250604
0.986541	0.0250812	0.976425	0.0250812	0.960943	0.0250812	0.925189	0.0250812	0.82734	0.0250812
0.986552	0.0251019	0.976404	0.0251019	0.960975	0.0251019	0.925127	0.0251019	0.827317	0.0251019
0.986563	0.0251226	0.976382	0.0251226	0.960966	0.0251226	0.925147	0.0251226	0.82713	0.0251226
0.986533	0.0251433	0.976401	0.0251433	0.960957	0.0251433	0.925168	0.0251433	0.827108	0.0251433
0.986544	0.025164	0.976338	0.025164	0.960907	0.025164	0.925147	0.025164	0.827044	0.025164
0.986555	0.0251847	0.976276	0.0251847	0.960898	0.0251847	0.925003	0.0251847	0.827022	0.0251847
0.986525	0.0252054	0.976213	0.0252054	0.960889	0.0252054	0.925024	0.0252054	0.827041	0.0252054
0.986536	0.0252261	0.976233	0.0252261	0.96088	0.0252261	0.924962	0.0252261	0.826854	0.0252261
0.986547	0.0252468	0.976211	0.0252468	0.960912	0.0252468	0.924942	0.0252468	0.826914	0.0252468
0.986558	0.0252676	0.97623	0.0252676	0.960903	0.0252676	0.924962	0.0252676	0.826769	0.0252676
0.986569	0.0252883	0.976209	0.0252883	0.960894	0.0252883	0.924942	0.0252883	0.826502	0.0252883
0.98658	0.025309	0.976188	0.025309	0.960926	0.025309	0.924798	0.025309	0.82648	0.025309
0.98655	0.0253297	0.976166	0.0253297	0.960917	0.0253297	0.924819	0.0253297	0.826418	0.0253297
0.986561	0.0253504	0.976145	0.0253504	0.960868	0.0253504	0.924799	0.0253504	0.826437	0.0253504
0.986572	0.0253711	0.976164	0.0253711	0.960859	0.0253711	0.924697	0.0253711	0.82613	0.0253711
0.986583	0.0253918	0.976184	0.0253918	0.960809	0.0253918	0.924677	0.0253918	0.825986	0.0253918
0.986594	0.0254125	0.976162	0.0254125	0.960841	0.0254125	0.924657	0.0254125	0.825924	0.0254125
0.986605	0.0254332	0.976141	0.0254332	0.960832	0.0254332	0.924596	0.0254332	0.825821	0.0254332
0.986616	0.0254539	0.97612	0.0254539	0.960823	0.0254539	0.924576	0.0254539	0.825922	0.0254539
0.986627	0.0254747	0.976058	0.0254747	0.960815	0.0254747	0.924515	0.0254747	0.825861	0.0254747
0.986637	0.0254954	0.976037	0.0254954	0.960765	0.0254954	0.924495	0.0254954	0.82584	0.0254954
0.986648	0.0255161	0.976016	0.0255161	0.960797	0.0255161	0.924516	0.0255161	0.825616	0.0255161
0.986659	0.0255368	0.976035	0.0255368	0.960788	0.0255368	0.924415	0.0255368	0.825595	0.0255368
0.98667	0.0255575	0.976014	0.0255575	0.96082	0.0255575	0.924193	0.0255575	0.825615	0.0255575
0.986681	0.0255782	0.976033	0.0255782	0.960852	0.0255782	0.924092	0.0255782	0.825513	0.0255782
0.986691	0.0255989	0.976012	0.0255989	0.960883	0.0255989	0.92387	0.0255989	0.825371	0.0255989
0.986662	0.0256196	0.975951	0.0256196	0.960834	0.0256196	0.92377	0.0256196	0.825229	0.0256196
0.986673	0.0256403	0.97597	0.0256403	0.960825	0.0256403	0.923751	0.0256403	0.82529	0.0256403
0.986683	0.025661	0.975949	0.025661	0.960857	0.025661	0.923611	0.025661	0.825108	0.025661
0.986694	0.0256818	0.975969	0.0256818	0.960889	0.0256818	0.923551	0.0256818	0.825128	0.0256818
0.986665	0.0257025	0.975948	0.0257025	0.96088	0.0257025	0.923452	0.0257025	0.825108	0.0257025
0.986675	0.0257232	0.975887	0.0257232	0.960911	0.0257232	0.923433	0.0257232	0.825088	0.0257232
0.986686	0.0257439	0.975866	0.0257439	0.960903	0.0257439	0.923173	0.0257439	0.825027	0.0257439
0.986697	0.0257646	0.975845	0.0257646	0.960894	0.0257646	0.923114	0.0257646	0.824967	0.0257646
0.986707	0.0257853	0.975864	0.0257853	0.960885	0.0257853	0.923055	0.0257853	0.824987	0.0257853
0.986718	0.025806	0.975884	0.025806	0.960916	0.025806	0.922997	0.025806	0.825047	0.025806
0.986729	0.0258267	0.975903	0.0258267	0.960948	0.0258267	0.922858	0.0258267	0.824907	0.0258267
0.986699	0.0258474	0.975882	0.0258474	0.960939	0.0258474	0.922679	0.0258474	0.824887	0.0258474
0.98671	0.0258681	0.975862	0.0258681	0.96097	0.0258681	0.922661	0.0258681	0.824907	0.0258681
0.986681	0.0258889	0.975881	0.0258889	0.961002	0.0258889	0.922603	0.0258889	0.824847	0.0258889
0.986691	0.0259096	0.97586	0.0259096	0.961033	0.0259096	0.922345	0.0259096	0.824867	0.0259096
0.986662	0.0259303	0.97588	0.0259303	0.961024	0.0259303	0.922287	0.0259303	0.824967	0.0259303
0.986673	0.025951	0.975859	0.025951	0.961055	0.025951	0.92223	0.025951	0.824947	0.025951
0.986683	0.0259717	0.975878	0.0259717	0.961086	0.0259717	0.922172	0.0259717	0.824967	0.0259717
0.986694	0.0259924	0.975818	0.0259924	0.961077	0.0259924	0.922194	0.0259924	0.824987	0.0259924
0.986704	0.0260131	0.975837	0.0260131	0.961068	0.0260131	0.922177	0.0260131	0.824848	0.0260131
0.986715	0.0260338	0.975856	0.0260338	0.961099	0.0260338	0.922159	0.0260338	0.824788	0.0260338
0.986725	0.0260545	0.975796	0.0260545	0.96113	0.0260545	0.922181	0.0260545	0.824768	0.0260545
0.986736	0.0260753	0.975775	0.0260753	0.961161	0.0260753	0.922164	0.0260753	0.824749	0.0260753
0.986747	0.026096	0.975795	0.026096	0.961113	0.026096	0.922106	0.026096	0.824729	0.026096
0.986757	0.0261167	0.975774	0.0261167	0.961104	0.0261167	0.922049	0.0261167	0.824591	0.0261167
0.986728	0.0261374	0.975793	0.0261374	0.961095	0.0261374	0.922071	0.0261374	0.824532	0.0261374
0.986738	0.0261581	0.975773	0.0261581	0.961126	0.0261581	0.922054	0.0261581	0.824512	0.0261581
0.986749	0.0261788	0.975792	0.0261788	0.961157	0.0261788	0.922076	0.0261788	0.824493	0.0261788
0.986759	0.0261995	0.975811	0.0261995	0.961148	0.0261995	0.921979	0.0261995	0.824592	0.0261995
0.98673	0.0262202	0.975712	0.0262202	0.961178	0.0262202	0.921883	0.0262202	0.824612	0.0262202
0.986741	0.0262409	0.975731	0.0262409	0.96117	0.0262409	0.921747	0.0262409	0.824593	0.0262409
0.986751	0.0262616	0.97575	0.0262616	0.961161	0.0262616	0.92177	0.0262616	0.824613	0.0262616
0.986762	0.0262824	0.975769	0.0262824	0.961191	0.0262824	0.921792	0.0262824	0.824514	0.0262824
0.986772	0.0263031	0.975788	0.0263031	0.961222	0.0263031	0.921814	0.0263031	0.824416	0.0263031
0.986783	0.0263238	0.975807	0.0263238	0.961253	0.0263238	0.921876	0.0263238	0.824358	0.0263238
0.986793	0.0263445	0.975826	0.0263445	0.961283	0.0263445	0.921819	0.0263445	0.82426	0.0263445
0.986803	0.0263652	0.975845	0.0263652	0.961313	0.0263652	0.921723	0.0263652	0.824241	0.0263652
0.986814	0.0263859	0.975786	0.0263859	0.961305	0.0263859	0.921706	0.0263859	0.8243	0.0263859
0.986785	0.0264066	0.975805	0.0264066	0.961335	0.0264066	0.92165	0.0264066	0.82436	0.0264066
0.986795	0.0264273	0.975824	0.0264273	0.961287	0.0264273	0.921594	0.0264273	0.824419	0.0264273
0.986806	0.026448	0.975843	0.026448	0.961239	0.026448	0.921577	0.026448	0.824439	0.026448
0.986777	0.0264687	0.975783	0.0264687	0.961269	0.0264687	0.921638	0.0264687	0.82442	0.0264687
0.986709	0.0264895	0.975724	0.0264895	0.961299	0.0264895	0.921622	0.0264895	0.824401	0.0264895
0.986719	0.0265102	0.975743	0.0265102	0.961291	0.0265102	0.921644	0.0265102	0.82446	0.0265102
0.98673	0.0265309	0.975762	0.0265309	0.961282	0.0265309	0.921627	0.0265309	0.824519	0.0265309
0.98674	0.0265516	0.975742	0.0265516	0.961273	0.0265516	0.921688	0.0265516	0.8245	0.0265516
0.98675	0.0265723	0.975761	0.0265723	0.961303	0.0265723	0.921632	0.0265723	0.82452	0.0265723
0.986761	0.026593	0.975741	0.026593	0.961333	0.026593	0.921615	0.026593	0.824501	0.026593
0.986771	0.0266137	0.97576	0.0266137	0.961363	0.0266137	0.921598	0.0266137	0.824404	0.0266137
0.986742	0.0266344	0.975779	0.0266344	0.961316	0.0266344	0.921582	0.0266344	0.824346	0.0266344
0.986753	0.0266551	0.975759	0.0266551	0.961268	0.0266551	0.921526	0.0266551	0.824288	0.0266551
0.986763	0.0266758	0.975777	0.0266758	0.961182	0.0266758	0.921548	0.0266758	0.82423	0.0266758
0.986773	0.0266966	0.975757	0.0266966	0.961212	0.0266966	0.92157	0.0266966	0.824173	0.0266966
0.986783	0.0267173	0.975776	0.0267173	0.961164	0.0267173	0.921631	0.0267173	0.824232	0.0267173
0.986794	0.026738	0.975795	0.026738	0.961194	0.026738	0.921575	0.026738	0.824097	0.026738
0.986804	0.0267587	0.975775	0.0267587	0.961186	0.0267587	0.921559	0.0267587	0.824155	0.0267587
0.986814	0.0267794	0.975755	0.0267794	0.961216	0.0267794	0.921581	0.0267794	0.824098	0.0267794
0.986824	0.0268001	0.975735	0.0268001	0.961168	0.0268001	0.921448	0.0268001	0.824118	0.0268001
0.986834	0.0268208	0.975754	0.0268208	0.961121	0.0268208	0.921432	0.0268208	0.823945	0.0268208
0.986845	0.0268415	0.975734	0.0268415	0.961035	0.0268415	0.921492	0.0268415	0.823888	0.0268415
0.986855	0.0268622	0.975753	0.0268622	0.960988	0.0268622	0.921437	0.0268622	0.823947	0.0268622
0.986865	0.026883	0.975771	0.026883	0.960903	0.026883	0.921421	0.026883	0.823967	0.026883
0.986875	0.0269037	0.97579	0.0269037	0.960933	0.0269037	0.921443	0.0269037	0.823948	0.0269037
0.986885	0.0269244	0.97577	0.0269244	0.960925	0.0269244	0.921465	0.0269244	0.82393	0.0269244
0.986895	0.0269451	0.975789	0.0269451	0.960839	0.0269451	0.921448	0.0269451	0.823873	0.0269451
0.986905	0.0269658	0.975807	0.0269658	0.960831	0.0269658	0.921432	0.0269658	0.823816	0.0269658
0.986915	0.0269865	0.975826	0.0269865	0.960823	0.0269865	0.921454	0.0269865	0.823798	0.0269865
0.986925	0.0270072	0.975844	0.0270072	0.960699	0.0270072	0.921437	0.0270072	0.823818	0.0270072
0.986935	0.0270279	0.975863	0.0270279	0.960691	0.0270279	0.921421	0.0270279	0.823723	0.0270279
0.986945	0.0270486	0.975881	0.0270486	0.960645	0.0270486	0.921289	0.0270486	0.82359	0.0270486
0.986955	0.0270693	0.975862	0.0270693	0.960598	0.0270693	0.921311	0.0270693	0.823496	0.0270693
0.986965	0.0270901	0.975842	0.0270901	0.96059	0.0270901	0.921257	0.0270901	0.823439	0.0270901
0.986975	0.0271108	0.97586	0.0271108	0.960544	0.0271108	0.921279	0.0271108	0.823345	0.0271108
0.986985	0.0271315	0.975841	0.0271315	0.960574	0.0271315	0.921339	0.0271315	0.823366	0.0271315
0.986995	0.0271522	0.975783	0.0271522	0.960528	0.0271522	0.92117	0.0271522	0.823386	0.0271522
0.987005	0.0271729	0.975763	0.0271729	0.96052	0.0271729	0.921154	0.0271729	0.823292	0.0271729
0.987015	0.0271936	0.975743	0.0271936	0.960512	0.0271936	0.921062	0.0271936	0.82316	0.0271936
0.987025	0.0272143	0.975724	0.0272143	0.960542	0.0272143	0.921122	0.0272143	0.823142	0.0272143
0.987035	0.027235	0.975742	0.027235	0.96042	0.027235	0.921144	0.027235	0.823163	0.027235
0.987045	0.0272557	0.975761	0.0272557	0.960298	0.0272557	0.921166	0.0272557	0.823107	0.0272557
0.987016	0.0272764	0.975779	0.0272764	0.960252	0.0272764	0.921112	0.0272764	0.823014	0.0272764
0.987026	0.0272972	0.97576	0.0272972	0.960282	0.0272972	0.921171	0.0272972	0.822996	0.0272972
0.987036	0.0273179	0.975778	0.0273179	0.960199	0.0273179	0.92108	0.0273179	0.822941	0.0273179
0.987046	0.0273386	0.975796	0.0273386	0.960229	0.0273386	0.921026	0.0273386	0.822923	0.0273386
0.987056	0.0273593	0.975815	0.0273593	0.960145	0.0273593	0.92101	0.0273593	0.822792	0.0273593
0.987028	0.02738	0.975833	0.02738	0.960138	0.02738	0.920956	0.02738	0.822775	0.02738
0.987038	0.0274007	0.975813	0.0274007	0.960092	0.0274007	0.920978	0.0274007	0.82272	0.0274007
0.987047	0.0274214	0.975794	0.0274214	0.960122	0.0274214	0.921	0.0274214	0.822816	0.0274214
0.987057	0.0274421	0.975812	0.0274421	0.960152	0.0274421	0.92106	0.0274421	0.822761	0.0274421
0.987067	0.0274628	0.975755	0.0274628	0.960069	0.0274628	0.921119	0.0274628	0.822744	0.0274628
0.987077	0.0274835	0.975736	0.0274835	0.960024	0.0274835	0.921103	0.0274835	0.822802	0.0274835
0.987086	0.0275043	0.975716	0.0275043	0.960017	0.0275043	0.921087	0.0275043	0.822635	0.0275043
0.987096	0.027525	0.975697	0.027525	0.960009	0.027525	0.920996	0.027525	0.822618	0.027525
0.987106	0.0275457	0.975715	0.0275457	0.960039	0.0275457	0.920943	0.0275457	0.822638	0.0275457
0.987078	0.0275664	0.975658	0.0275664	0.959994	0.0275664	0.920814	0.0275664	0.822584	0.0275664
0.987088	0.0275871	0.975677	0.0275871	0.959986	0.0275871	0.920799	0.0275871	0.822604	0.0275871
0.987097	0.0276078	0.975695	0.0276078	0.959979	0.0276078	0.920746	0.0276078	0.8227	0.0276078
0.987107	0.0276285	0.975713	0.0276285	0.960009	0.0276285	0.92073	0.0276285	0.822608	0.0276285
0.987117	0.0276492	0.975694	0.0276492	0.960039	0.0276492	0.920715	0.0276492	0.822591	0.0276492
0.987126	0.0276699	0.975712	0.0276699	0.959919	0.0276699	0.920662	0.0276699	0.822537	0.0276699
0.987136	0.0276907	0.975693	0.0276907	0.9598	0.0276907	0.920684	0.0276907	0.82252	0.0276907
0.987145	0.0277114	0.975636	0.0277114	0.95983	0.0277114	0.920706	0.0277114	0.822503	0.0277114
0.987118	0.0277321	0.975654	0.0277321	0.959822	0.0277321	0.920615	0.0277321	0.822337	0.0277321
0.987127	0.0277528	0.975673	0.0277528	0.959778	0.0277528	0.9206	0.0277528	0.822245	0.0277528
0.987137	0.0277735	0.975691	0.0277735	0.959733	0.0277735	0.920659	0.0277735	0.822192	0.0277735
0.987147	0.0277942	0.975672	0.0277942	0.959689	0.0277942	0.920569	0.0277942	0.822212	0.0277942
0.987156	0.0278149	0.975652	0.0278149	0.959719	0.0278149	0.920554	0.0278149	0.822196	0.0278149
0.987166	0.0278356	0.975671	0.0278356	0.959749	0.0278356	0.920613	0.0278356	0.822105	0.0278356
0.987175	0.0278563	0.975614	0.0278563	0.959741	0.0278563	0.920523	0.0278563	0.822051	0.0278563
0.987185	0.027877	0.975595	0.027877	0.959734	0.027877	0.920471	0.027877	0.822035	0.027877
0.987194	0.0278978	0.975613	0.0278978	0.95969	0.0278978	0.920419	0.0278978	0.822018	0.0278978
0.987204	0.0279185	0.975631	0.0279185	0.95972	0.0279185	0.920478	0.0279185	0.821891	0.0279185
0.987213	0.0279392	0.975612	0.0279392	0.959675	0.0279392	0.920537	0.0279392	0.821949	0.0279392
0.987223	0.0279599	0.975631	0.0279599	0.959557	0.0279599	0.920521	0.0279599	0.822007	0.0279599
0.987232	0.0279806	0.975612	0.0279806	0.959587	0.0279806	0.920469	0.0279806	0.82199	0.0279806
0.987242	0.0280013	0.97563	0.0280013	0.959543	0.0280013	0.920491	0.0280013	0.822011	0.0280013
0.987251	0.028022	0.975574	0.028022	0.959536	0.028022	0.920476	0.028022	0.822032	0.028022
0.98726	0.0280427	0.975518	0.0280427	0.959492	0.0280427	0.920424	0.0280427	0.822089	0.0280427
0.987233	0.0280634	0.975499	0.0280634	0.959522	0.0280634	0.920409	0.0280634	0.822036	0.0280634
0.987242	0.0280841	0.97548	0.0280841	0.959515	0.0280841	0.920394	0.0280841	0.821983	0.0280841
0.987215	0.0281049	0.975461	0.0281049	0.959471	0.0281049	0.920379	0.0281049	0.821893	0.0281049
0.987224	0.0281256	0.97548	0.0281256	0.959464	0.0281256	0.920327	0.0281256	0.821987	0.0281256
0.987197	0.0281463	0.975498	0.0281463	0.959457	0.0281463	0.920312	0.0281463	0.821934	0.0281463
0.987206	0.028167	0.975516	0.028167	0.95945	0.028167	0.920297	0.028167	0.821955	0.028167
0.987216	0.0281877	0.975534	0.0281877	0.95948	0.0281877	0.920282	0.0281877	0.821976	0.0281877
0.987225	0.0282084	0.975478	0.0282084	0.959473	0.0282084	0.920231	0.0282084	0.822033	0.0282084
0.987235	0.0282291	0.975496	0.0282291	0.959503	0.0282291	0.920216	0.0282291	0.821943	0.0282291
0.987244	0.0282498	0.975477	0.0282498	0.959459	0.0282498	0.920164	0.0282498	0.821891	0.0282498
0.987253	0.0282705	0.975422	0.0282705	0.959415	0.0282705	0.920223	0.0282705	0.821911	0.0282705
0.987263	0.0282912	0.97544	0.0282912	0.959299	0.0282912	0.920098	0.0282912	0.821785	0.0282912
0.987272	0.028312	0.975385	0.028312	0.959292	0.028312	0.92012	0.028312	0.821843	0.028312
0.987281	0.0283327	0.975403	0.0283327	0.959322	0.0283327	0.920069	0.0283327	0.821827	0.0283327
0.98729	0.0283534	0.975421	0.0283534	0.959278	0.0283534	0.920054	0.0283534	0.821774	0.0283534
0.987263	0.0283741	0.975402	0.0283741	0.959235	0.0283741	0.920039	0.0283741	0.821758	0.0283741
0.987236	0.0283948	0.975384	0.0283948	0.959265	0.0283948	0.920025	0.0283948	0.821742	0.0283948
0.987245	0.0284155	0.975402	0.0284155	0.959294	0.0284155	0.920047	0.0284155	0.821799	0.0284155
0.987255	0.0284362	0.975383	0.0284362	0.959288	0.0284362	0.920068	0.0284362	0.821711	0.0284362
0.987228	0.0284569	0.975328	0.0284569	0.959281	0.0284569	0.920127	0.0284569	0.821659	0.0284569
0.987237	0.0284776	0.975346	0.0284776	0.959274	0.0284776	0.920185	0.0284776	0.821534	0.0284776
0.987246	0.0284984	0.975328	0.0284984	0.959267	0.0284984	0.920134	0.0284984	0.821518	0.0284984
0.987255	0.0285191	0.975346	0.0285191	0.959261	0.0285191	0.920192	0.0285191	0.821466	0.0285191
0.987228	0.0285398	0.975327	0.0285398	0.959145	0.0285398	0.920213	0.0285398	0.821487	0.0285398
0.987238	0.0285605	0.975309	0.0285605	0.959066	0.0285605	0.920199	0.0285605	0.821471	0.0285605
0.987247	0.0285812	0.975291	0.0285812	0.959023	0.0285812	0.920184	0.0285812	0.821492	0.0285812
0.987184	0.0286019	0.975309	0.0286019	0.95898	0.0286019	0.920206	0.0286019	0.821549	0.0286019
0.987193	0.0286226	0.975327	0.0286226	0.958974	0.0286226	0.920227	0.0286226	0.821533	0.0286226
0.987202	0.0286433	0.975344	0.0286433	0.958967	0.0286433	0.920213	0.0286433	0.821409	0.0286433
0.987211	0.028664	0.975326	0.028664	0.958853	0.028664	0.920126	0.028664	0.821394	0.028664
0.987221	0.0286847	0.975344	0.0286847	0.958882	0.0286847	0.920183	0.0286847	0.821414	0.0286847
0.987194	0.0287055	0.975362	0.0287055	0.958876	0.0287055	0.920241	0.0287055	0.821471	0.0287055
0.987203	0.0287262	0.975379	0.0287262	0.958906	0.0287262	0.920226	0.0287262	0.821564	0.0287262
0.987212	0.0287469	0.975361	0.0287469	0.958935	0.0287469	0.920176	0.0287469	0.82162	0.0287469
0.987221	0.0287676	0.975379	0.0287676	0.958965	0.0287676	0.920233	0.0287676	0.821605	0.0287676
0.987231	0.0287883	0.975397	0.0287883	0.958922	0.0287883	0.920291	0.0287883	0.821517	0.0287883
0.98724	0.028809	0.975378	0.028809	0.958952	0.028809	0.920276	0.028809	0.821466	0.028809
0.987249	0.0288297	0.975324	0.0288297	0.958981	0.0288297	0.920333	0.0288297	0.821414	0.0288297
0.987258	0.0288504	0.975306	0.0288504	0.959011	0.0288504	0.920247	0.0288504	0.821507	0.0288504
0.987267	0.0288711	0.975288	0.0288711	0.95904	0.0288711	0.920268	0.0288711	0.821527	0.0288711
0.987241	0.0288918	0.975306	0.0288918	0.95907	0.0288918	0.920182	0.0288918	0.821548	0.0288918
0.98725	0.0289126	0.975252	0.0289126	0.959099	0.0289126	0.920132	0.0289126	0.821532	0.0289126
0.987259	0.0289333	0.975234	0.0289333	0.959092	0.0289333	0.920153	0.0289333	0.821481	0.0289333
0.987268	0.028954	0.975251	0.028954	0.959122	0.028954	0.920175	0.028954	0.821573	0.028954
0.987241	0.0289747	0.975197	0.0289747	0.959079	0.0289747	0.92016	0.0289747	0.821522	0.0289747
0.98725	0.0289954	0.975144	0.0289954	0.959073	0.0289954	0.920181	0.0289954	0.821506	0.0289954
0.98726	0.0290161	0.975054	0.0290161	0.959066	0.0290161	0.920238	0.0290161	0.821384	0.0290161
0.987269	0.0290368	0.975037	0.0290368	0.959096	0.0290368	0.920153	0.0290368	0.821297	0.0290368
0.987242	0.0290575	0.975019	0.0290575	0.959125	0.0290575	0.920138	0.0290575	0.821247	0.0290575
0.987251	0.0290782	0.975037	0.0290782	0.959154	0.0290782	0.92016	0.0290782	0.82116	0.0290782
0.98726	0.0290989	0.975054	0.0290989	0.959147	0.0290989	0.920216	0.0290989	0.821181	0.0290989
0.987269	0.0291197	0.975036	0.0291197	0.959141	0.0291197	0.920238	0.0291197	0.821095	0.0291197
0.987278	0.0291404	0.975054	0.0291404	0.95917	0.0291404	0.920188	0.0291404	0.82108	0.0291404
0.987287	0.0291611	0.975036	0.0291611	0.959199	0.0291611	0.920173	0.0291611	0.821029	0.0291611
0.987261	0.0291818	0.975019	0.0291818	0.959192	0.0291818	0.920159	0.0291818	0.820943	0.0291818
0.98727	0.0292025	0.975036	0.0292025	0.95915	0.0292025	0.92018	0.0292025	0.820999	0.0292025
0.987279	0.0292232	0.975019	0.0292232	0.959144	0.0292232	0.920166	0.0292232	0.820878	0.0292232
0.987253	0.0292439	0.975001	0.0292439	0.959173	0.0292439	0.920116	0.0292439	0.820934	0.0292439
0.987226	0.0292646	0.974983	0.0292646	0.959166	0.0292646	0.920067	0.0292646	0.820813	0.0292646
0.987235	0.0292853	0.975001	0.0292853	0.95916	0.0292853	0.920088	0.0292853	0.820798	0.0292853
0.987209	0.0293061	0.975019	0.0293061	0.959189	0.0293061	0.920109	0.0293061	0.820748	0.0293061
0.987218	0.0293268	0.975036	0.0293268	0.959218	0.0293268	0.920165	0.0293268	0.820734	0.0293268
0.987227	0.0293475	0.975019	0.0293475	0.959211	0.0293475	0.920151	0.0293475	0.820578	0.0293475
0.987236	0.0293682	0.974966	0.0293682	0.95924	0.0293682	0.920066	0.0293682	0.820634	0.0293682
0.987245	0.0293889	0.974983	0.0293889	0.959198	0.0293889	0.920052	0.0293889	0.820725	0.0293889
0.987254	0.0294096	0.97493	0.0294096	0.959192	0.0294096	0.920108	0.0294096	0.820746	0.0294096
0.987263	0.0294303	0.974948	0.0294303	0.959185	0.0294303	0.920129	0.0294303	0.820766	0.0294303
0.987272	0.029451	0.974931	0.029451	0.959214	0.029451	0.92008	0.029451	0.820717	0.029451
0.987281	0.0294717	0.974948	0.0294717	0.959242	0.0294717	0.920031	0.0294717	0.820597	0.0294717
0.98729	0.0294924	0.974966	0.0294924	0.959271	0.0294924	0.920017	0.0294924	0.820547	0.0294924
0.987299	0.0295132	0.974948	0.0295132	0.9593	0.0295132	0.920073	0.0295132	0.820533	0.0295132
0.987273	0.0295339	0.974896	0.0295339	0.959293	0.0295339	0.920059	0.0295339	0.820553	0.0295339
0.987246	0.0295546	0.974808	0.0295546	0.959252	0.0295546	0.92001	0.0295546	0.820504	0.0295546
0.987255	0.0295753	0.974826	0.0295753	0.95928	0.0295753	0.920066	0.0295753	0.820454	0.0295753
0.987229	0.029596	0.974843	0.029596	0.959239	0.029596	0.920122	0.029596	0.82044	0.029596
0.987238	0.0296167	0.974826	0.0296167	0.959267	0.0296167	0.920178	0.0296167	0.820461	0.0296167
0.987247	0.0296374	0.974844	0.0296374	0.959296	0.0296374	0.920164	0.0296374	0.820412	0.0296374
0.987256	0.0296581	0.974826	0.0296581	0.959324	0.0296581	0.920184	0.0296581	0.820293	0.0296581
0.987265	0.0296788	0.974809	0.0296788	0.959318	0.0296788	0.92017	0.0296788	0.820278	0.0296788
0.987239	0.0296995	0.974827	0.0296995	0.959346	0.0296995	0.920226	0.0296995	0.820125	0.0296995
0.987248	0.0297203	0.974809	0.0297203	0.959339	0.0297203	0.920247	0.0297203	0.820006	0.0297203
0.987257	0.029741	0.974792	0.029741	0.959333	0.029741	0.920302	0.029741	0.819992	0.029741
0.987266	0.0297617	0.974775	0.0297617	0.959361	0.0297617	0.920323	0.0297617	0.819874	0.0297617
0.98724	0.0297824	0.974757	0.0297824	0.959389	0.0297824	0.920274	0.0297824	0.81993	0.0297824
0.987214	0.0298031	0.97474	0.0298031	0.959383	0.0298031	0.920295	0.0298031	0.819881	0.0298031
0.987188	0.0298238	0.974723	0.0298238	0.959411	0.0298238	0.920246	0.0298238	0.819763	0.0298238
0.987197	0.0298445	0.974706	0.0298445	0.959439	0.0298445	0.920232	0.0298445	0.819715	0.0298445
0.987206	0.0298652	0.974689	0.0298652	0.959467	0.0298652	0.920287	0.0298652	0.819562	0.0298652
0.987215	0.0298859	0.974672	0.0298859	0.959461	0.0298859	0.920238	0.0298859	0.81948	0.0298859
0.987223	0.0299066	0.97462	0.0299066	0.959489	0.0299066	0.920155	0.0299066	0.819535	0.0299066
0.987198	0.0299274	0.974603	0.0299274	0.959448	0.0299274	0.920107	0.0299274	0.819418	0.0299274
0.987172	0.0299481	0.974621	0.0299481	0.959441	0.0299481	0.920093	0.0299481	0.81937	0.0299481
0.987146	0.0299688	0.974604	0.0299688	0.959435	0.0299688	0.920148	0.0299688	0.819322	0.0299688
0.987155	0.0299895	0.974587	0.0299895	0.959428	0.0299895	0.920203	0.0299895	0.819136	0.0299895
0.987164	0.0300102	0.97457	0.0300102	0.959456	0.0300102	0.920224	0.0300102	0.819157	0.0300102
0.987138	0.0300309	0.974587	0.0300309	0.959312	0.0300309	0.920244	0.0300309	0.819075	0.0300309
0.987147	0.0300516	0.97457	0.0300516	0.959202	0.0300516	0.920265	0.0300516	0.818993	0.0300516
0.987156	0.0300723	0.974588	0.0300723	0.959196	0.0300723	0.920285	0.0300723	0.81898	0.0300723
0.987165	0.030093	0.974571	0.030093	0.959155	0.030093	0.920271	0.030093	0.818829	0.030093
0.987174	0.0301138	0.974519	0.0301138	0.959183	0.0301138	0.920292	0.0301138	0.818851	0.0301138
0.987183	0.0301345	0.974434	0.0301345	0.959211	0.0301345	0.920346	0.0301345	0.818769	0.0301345
0.987157	0.0301552	0.974451	0.0301552	0.959205	0.0301552	0.920298	0.0301552	0.818791	0.0301552
0.987132	0.0301759	0.974469	0.0301759	0.959198	0.0301759	0.920353	0.0301759	0.818743	0.0301759
0.98714	0.0301966	0.974418	0.0301966	0.959226	0.0301966	0.920339	0.0301966	0.818765	0.0301966
0.987115	0.0302173	0.974435	0.0302173	0.959117	0.0302173	0.920291	0.0302173	0.818718	0.0302173
0.987124	0.030238	0.974419	0.030238	0.959145	0.030238	0.920311	0.030238	0.818739	0.030238
0.987133	0.0302587	0.974368	0.0302587	0.959173	0.0302587	0.920331	0.0302587	0.818658	0.0302587
0.987141	0.0302794	0.974317	0.0302794	0.959201	0.0302794	0.920352	0.0302794	0.818679	0.0302794
0.98715	0.0303001	0.974232	0.0303001	0.959229	0.0303001	0.920303	0.0303001	0.818666	0.0303001
0.987159	0.0303209	0.97425	0.0303209	0.959189	0.0303209	0.920255	0.0303209	0.818688	0.0303209
0.987168	0.0303416	0.974267	0.0303416	0.959148	0.0303416	0.920242	0.0303416	0.818675	0.0303416
0.987176	0.0303623	0.974285	0.0303623	0.959176	0.0303623	0.920262	0.0303623	0.818628	0.0303623
0.987151	0.030383	0.974302	0.030383	0.95917	0.030383	0.920282	0.030383	0.81865	0.030383
0.98716	0.0304037	0.974286	0.0304037	0.959129	0.0304037	0.920302	0.0304037	0.818671	0.0304037
0.987169	0.0304244	0.974269	0.0304244	0.959123	0.0304244	0.920221	0.0304244	0.818624	0.0304244
0.987177	0.0304451	0.974287	0.0304451	0.959151	0.0304451	0.920241	0.0304451	0.818612	0.0304451
0.987186	0.0304658	0.974304	0.0304658	0.959179	0.0304658	0.920227	0.0304658	0.818599	0.0304658
0.987195	0.0304865	0.974288	0.0304865	0.959173	0.0304865	0.920281	0.0304865	0.81862	0.0304865
0.987203	0.0305072	0.974305	0.0305072	0.959166	0.0305072	0.920301	0.0305072	0.818574	0.0305072
0.987178	0.030528	0.974289	0.030528	0.95916	0.030528	0.920355	0.030528	0.818595	0.030528
0.987153	0.0305487	0.974238	0.0305487	0.959188	0.0305487	0.920376	0.0305487	0.81865	0.0305487
0.987162	0.0305694	0.974256	0.0305694	0.959182	0.0305694	0.920396	0.0305694	0.81857	0.0305694
0.98717	0.0305901	0.974205	0.0305901	0.959175	0.0305901	0.920416	0.0305901	0.818659	0.0305901
0.987145	0.0306108	0.974223	0.0306108	0.959169	0.0306108	0.920436	0.0306108	0.818748	0.0306108
0.987154	0.0306315	0.974206	0.0306315	0.959129	0.0306315	0.920456	0.0306315	0.818803	0.0306315
0.987129	0.0306522	0.974224	0.0306522	0.959089	0.0306522	0.920476	0.0306522	0.81879	0.0306522
0.987138	0.0306729	0.974207	0.0306729	0.959049	0.0306729	0.920428	0.0306729	0.818743	0.0306729
0.987146	0.0306936	0.974191	0.0306936	0.959077	0.0306936	0.920381	0.0306936	0.81863	0.0306936
0.987155	0.0307143	0.974141	0.0307143	0.959105	0.0307143	0.920333	0.0307143	0.818516	0.0307143
0.987164	0.0307351	0.974091	0.0307351	0.959132	0.0307351	0.920319	0.0307351	0.818537	0.0307351
0.987138	0.0307558	0.974109	0.0307558	0.95916	0.0307558	0.920306	0.0307558	0.818525	0.0307558
0.987147	0.0307765	0.974126	0.0307765	0.959187	0.0307765	0.920258	0.0307765	0.818512	0.0307765
0.987156	0.0307972	0.974143	0.0307972	0.959215	0.0307972	0.920312	0.0307972	0.8185	0.0307972
0.987164	0.0308179	0.974161	0.0308179	0.959242	0.0308179	0.920265	0.0308179	0.818521	0.0308179
0.987173	0.0308386	0.974178	0.0308386	0.959236	0.0308386	0.920218	0.0308386	0.818408	0.0308386
0.987182	0.0308593	0.974162	0.0308593	0.959263	0.0308593	0.920204	0.0308593	0.818462	0.0308593
0.98719	0.03088	0.974146	0.03088	0.959223	0.03088	0.920224	0.03088	0.818417	0.03088
0.987199	0.0309007	0.97413	0.0309007	0.959251	0.0309007	0.920244	0.0309007	0.818438	0.0309007
0.987207	0.0309215	0.974147	0.0309215	0.959211	0.0309215	0.920264	0.0309215	0.818425	0.0309215
0.987216	0.0309422	0.974164	0.0309422	0.959238	0.0309422	0.920116	0.0309422	0.818313	0.0309422
0.987225	0.0309629	0.974148	0.0309629	0.959266	0.0309629	0.92017	0.0309629	0.818267	0.0309629
0.987233	0.0309836	0.974065	0.0309836	0.959293	0.0309836	0.920156	0.0309836	0.818154	0.0309836
0.987242	0.0310043	0.974049	0.0310043	0.95932	0.0310043	0.920143	0.0310043	0.818076	0.0310043
0.98725	0.031025	0.974066	0.031025	0.959347	0.031025	0.920163	0.031025	0.81803	0.031025
0.987259	0.0310457	0.97405	0.0310457	0.959341	0.0310457	0.920183	0.0310457	0.818085	0.0310457
0.987267	0.0310664	0.974034	0.0310664	0.959268	0.0310664	0.920236	0.0310664	0.818106	0.0310664
0.987276	0.0310871	0.974051	0.0310871	0.959295	0.0310871	0.920189	0.0310871	0.818094	0.0310871
0.987284	0.0311078	0.974069	0.0311078	0.959222	0.0311078	0.920209	0.0311078	0.818149	0.0311078
0.987259	0.0311286	0.974019	0.0311286	0.959216	0.0311286	0.920162	0.0311286	0.818136	0.0311286
0.987268	0.0311493	0.974004	0.0311493	0.95921	0.0311493	0.920182	0.0311493	0.818124	0.0311493
0.987276	0.03117	0.974021	0.03117	0.959171	0.03117	0.920235	0.03117	0.818079	0.03117
0.987285	0.0311907	0.974005	0.0311907	0.959198	0.0311907	0.920222	0.0311907	0.817968	0.0311907
0.987293	0.0312114	0.974022	0.0312114	0.959192	0.0312114	0.920275	0.0312114	0.818022	0.0312114
0.987268	0.0312321	0.974039	0.0312321	0.959119	0.0312321	0.920261	0.0312321	0.81801	0.0312321
0.987277	0.0312528	0.974057	0.0312528	0.959113	0.0312528	0.920281	0.0312528	0.818064	0.0312528
0.987285	0.0312735	0.974074	0.0312735	0.959041	0.0312735	0.920301	0.0312735	0.817887	0.0312735
0.987294	0.0312942	0.974091	0.0312942	0.959035	0.0312942	0.92032	0.0312942	0.817908	0.0312942
0.987302	0.0313149	0.974108	0.0313149	0.959029	0.0313149	0.920307	0.0313149	0.817863	0.0313149
0.987277	0.0313357	0.974092	0.0313357	0.959023	0.0313357	0.920326	0.0313357	0.817851	0.0313357
0.987286	0.0313564	0.974109	0.0313564	0.95905	0.0313564	0.920346	0.0313564	0.81784	0.0313564
0.987261	0.0313771	0.974027	0.0313771	0.959077	0.0313771	0.920333	0.0313771	0.817828	0.0313771
0.98727	0.0313978	0.973978	0.0313978	0.959071	0.0313978	0.920286	0.0313978	0.817816	0.0313978
0.987278	0.0314185	0.973963	0.0314185	0.959065	0.0314185	0.920339	0.0314185	0.817771	0.0314185
0.987286	0.0314392	0.973947	0.0314392	0.959026	0.0314392	0.92026	0.0314392	0.817727	0.0314392
0.987295	0.0314599	0.973898	0.0314599	0.958922	0.0314599	0.920279	0.0314599	0.817748	0.0314599
0.987237	0.0314806	0.97385	0.0314806	0.958949	0.0314806	0.920332	0.0314806	0.81767	0.0314806
0.987246	0.0315013	0.973867	0.0315013	0.958943	0.0315013	0.920318	0.0315013	0.817659	0.0315013
0.987254	0.031522	0.973884	0.031522	0.958904	0.031522	0.920305	0.031522	0.817582	0.031522
0.987197	0.0315428	0.973868	0.0315428	0.958898	0.0315428	0.920357	0.0315428	0.81757	0.0315428
0.987205	0.0315635	0.973853	0.0315635	0.958925	0.0315635	0.920311	0.0315635	0.817493	0.0315635
0.987214	0.0315842	0.97387	0.0315842	0.958952	0.0315842	0.920298	0.0315842	0.817547	0.0315842
0.987189	0.0316049	0.973887	0.0316049	0.958979	0.0316049	0.920317	0.0316049	0.817535	0.0316049
0.987198	0.0316256	0.973871	0.0316256	0.959006	0.0316256	0.920238	0.0316256	0.817491	0.0316256
0.987206	0.0316463	0.973888	0.0316463	0.959	0.0316463	0.920291	0.0316463	0.81748	0.0316463
0.987214	0.031667	0.973905	0.031667	0.958929	0.031667	0.92031	0.031667	0.817436	0.031667
0.987223	0.0316877	0.973922	0.0316877	0.95889	0.0316877	0.920362	0.0316877	0.817359	0.0316877
0.987231	0.0317084	0.973907	0.0317084	0.958754	0.0317084	0.920316	0.0317084	0.81738	0.0317084
0.987239	0.0317292	0.973891	0.0317292	0.958781	0.0317292	0.920335	0.0317292	0.817467	0.0317292
0.987248	0.0317499	0.973908	0.0317499	0.958775	0.0317499	0.920355	0.0317499	0.817358	0.0317499
0.987256	0.0317706	0.973925	0.0317706	0.958737	0.0317706	0.920407	0.0317706	0.817411	0.0317706
0.987232	0.0317913	0.97391	0.0317913	0.958731	0.0317913	0.920426	0.0317913	0.8174	0.0317913
0.98724	0.031812	0.973927	0.031812	0.958758	0.031812	0.920478	0.031812	0.817291	0.031812
0.987248	0.0318327	0.973911	0.0318327	0.958752	0.0318327	0.920432	0.0318327	0.81715	0.0318327
0.987257	0.0318534	0.973896	0.0318534	0.958746	0.0318534	0.920451	0.0318534	0.817074	0.0318534
0.987265	0.0318741	0.973848	0.0318741	0.958741	0.0318741	0.920503	0.0318741	0.817062	0.0318741
0.987273	0.0318948	0.9738	0.0318948	0.958703	0.0318948	0.920457	0.0318948	0.816986	0.0318948
0.987281	0.0319155	0.973784	0.0319155	0.958729	0.0319155	0.920411	0.0319155	0.816943	0.0319155
0.98729	0.0319363	0.973801	0.0319363	0.958659	0.0319363	0.920431	0.0319363	0.816997	0.0319363
0.987265	0.031957	0.973721	0.031957	0.958621	0.031957	0.920385	0.031957	0.817018	0.031957
0.987241	0.0319777	0.973706	0.0319777	0.958615	0.0319777	0.920339	0.0319777	0.816942	0.0319777
0.987217	0.0319984	0.973658	0.0319984	0.958448	0.0319984	0.920261	0.0319984	0.816737	0.0319984
0.987226	0.0320191	0.973675	0.0320191	0.958313	0.0320191	0.920216	0.0320191	0.816694	0.0320191
0.987201	0.0320398	0.97366	0.0320398	0.958275	0.0320398	0.920171	0.0320398	0.816683	0.0320398
0.98721	0.0320605	0.973644	0.0320605	0.958302	0.0320605	0.920125	0.0320605	0.816737	0.0320605
0.987218	0.0320812	0.973629	0.0320812	0.958265	0.0320812	0.920112	0.0320812	0.816791	0.0320812
0.987226	0.0321019	0.973646	0.0321019	0.958227	0.0321019	0.920164	0.0321019	0.816716	0.0321019
0.987234	0.0321226	0.973599	0.0321226	0.95819	0.0321226	0.920183	0.0321226	0.816608	0.0321226
0.98721	0.0321434	0.973551	0.0321434	0.958184	0.0321434	0.920235	0.0321434	0.81663	0.0321434
0.987187	0.0321641	0.973536	0.0321641	0.958179	0.0321641	0.920157	0.0321641	0.816555	0.0321641
0.987195	0.0321848	0.973489	0.0321848	0.958109	0.0321848	0.920112	0.0321848	0.816415	0.0321848
0.987203	0.0322055	0.973441	0.0322055	0.958104	0.0322055	0.920035	0.0322055	0.816405	0.0322055
0.987211	0.0322262	0.973458	0.0322262	0.958131	0.0322262	0.920054	0.0322262	0.816362	0.0322262
0.987187	0.0322469	0.973475	0.0322469	0.958062	0.0322469	0.920073	0.0322469	0.816384	0.0322469
0.987196	0.0322676	0.97346	0.0322676	0.958089	0.0322676	0.919996	0.0322676	0.816341	0.0322676
0.987204	0.0322883	0.973445	0.0322883	0.958116	0.0322883	0.919983	0.0322883	0.816363	0.0322883
0.98718	0.032309	0.97343	0.032309	0.958014	0.032309	0.920003	0.032309	0.816384	0.032309
0.987188	0.0323297	0.973415	0.0323297	0.957977	0.0323297	0.920054	0.0323297	0.816374	0.0323297
0.987196	0.0323505	0.973368	0.0323505	0.957748	0.0323505	0.920073	0.0323505	0.816267	0.0323505
0.987205	0.0323712	0.973385	0.0323712	0.957647	0.0323712	0.920092	0.0323712	0.816193	0.0323712
0.987213	0.0323919	0.973402	0.0323919	0.957546	0.0323919	0.920111	0.0323919	0.816214	0.0323919
0.987221	0.0324126	0.973387	0.0324126	0.957318	0.0324126	0.920066	0.0324126	0.816236	0.0324126
0.987197	0.0324333	0.973404	0.0324333	0.957249	0.0324333	0.920117	0.0324333	0.816162	0.0324333
0.987205	0.032454	0.973421	0.032454	0.957213	0.032454	0.920105	0.032454	0.816119	0.032454
0.987213	0.0324747	0.973438	0.0324747	0.95724	0.0324747	0.920124	0.0324747	0.816205	0.0324747
0.987222	0.0324954	0.973423	0.0324954	0.957267	0.0324954	0.920111	0.0324954	0.816163	0.0324954
0.98723	0.0325161	0.973377	0.0325161	0.957263	0.0325161	0.92013	0.0325161	0.816057	0.0325161
0.987238	0.0325369	0.973394	0.0325369	0.957258	0.0325369	0.920149	0.0325369	0.816047	0.0325369
0.987246	0.0325576	0.973347	0.0325576	0.957285	0.0325576	0.920168	0.0325576	0.815973	0.0325576
0.987254	0.0325783	0.973364	0.0325783	0.957249	0.0325783	0.920187	0.0325783	0.815963	0.0325783
0.987262	0.032599	0.973381	0.032599	0.957244	0.032599	0.920206	0.032599	0.815952	0.032599
0.98727	0.0326197	0.973366	0.0326197	0.957271	0.0326197	0.920256	0.0326197	0.815879	0.0326197
0.987278	0.0326404	0.973383	0.0326404	0.957298	0.0326404	0.920244	0.0326404	0.815869	0.0326404
0.987286	0.0326611	0.973368	0.0326611	0.957294	0.0326611	0.920294	0.0326611	0.81589	0.0326611
0.987294	0.0326818	0.97329	0.0326818	0.957289	0.0326818	0.920313	0.0326818	0.815754	0.0326818
0.987302	0.0327025	0.973307	0.0327025	0.957316	0.0327025	0.920332	0.0327025	0.815585	0.0327025
0.987311	0.0327232	0.973324	0.0327232	0.957311	0.0327232	0.920351	0.0327232	0.815544	0.0327232
0.987287	0.032744	0.973277	0.032744	0.957338	0.032744	0.920338	0.032744	0.815439	0.032744
0.987232	0.0327647	0.973231	0.0327647	0.957334	0.0327647	0.920356	0.0327647	0.815366	0.0327647
0.98724	0.0327854	0.973216	0.0327854	0.957329	0.0327854	0.920344	0.0327854	0.81523	0.0327854
0.987216	0.0328061	0.973202	0.0328061	0.957293	0.0328061	0.920362	0.0328061	0.81522	0.0328061
0.987224	0.0328268	0.973187	0.0328268	0.95732	0.0328268	0.92035	0.0328268	0.815148	0.0328268
0.987201	0.0328475	0.973204	0.0328475	0.957315	0.0328475	0.920305	0.0328475	0.815107	0.0328475
0.987209	0.0328682	0.973189	0.0328682	0.957279	0.0328682	0.920324	0.0328682	0.815129	0.0328682
0.987154	0.0328889	0.973175	0.0328889	0.957275	0.0328889	0.920311	0.0328889	0.815119	0.0328889
0.987162	0.0329096	0.973192	0.0329096	0.957302	0.0329096	0.920361	0.0329096	0.815047	0.0329096
0.987139	0.0329303	0.973145	0.0329303	0.957328	0.0329303	0.920411	0.0329303	0.814911	0.0329303
0.987147	0.0329511	0.973162	0.0329511	0.957355	0.0329511	0.920398	0.0329511	0.814871	0.0329511
0.987124	0.0329718	0.973179	0.0329718	0.957351	0.0329718	0.920386	0.0329718	0.81483	0.0329718
0.987132	0.0329925	0.973133	0.0329925	0.957346	0.0329925	0.920373	0.0329925	0.814789	0.0329925
0.987108	0.0330132	0.97315	0.0330132	0.957341	0.0330132	0.920235	0.0330132	0.814843	0.0330132
0.987116	0.0330339	0.973104	0.0330339	0.957368	0.0330339	0.920191	0.0330339	0.814739	0.0330339
0.987124	0.0330546	0.973027	0.0330546	0.957332	0.0330546	0.920209	0.0330546	0.814824	0.0330546
0.987133	0.0330753	0.97295	0.0330753	0.957359	0.0330753	0.920259	0.0330753	0.814846	0.0330753
0.987141	0.033096	0.972967	0.033096	0.957354	0.033096	0.920247	0.033096	0.814712	0.033096
0.987149	0.0331167	0.972984	0.0331167	0.957381	0.0331167	0.920265	0.0331167	0.814609	0.0331167
0.987157	0.0331374	0.973001	0.0331374	0.957408	0.0331374	0.920252	0.0331374	0.8146	0.0331374
0.987165	0.0331582	0.972986	0.0331582	0.957403	0.0331582	0.920302	0.0331582	0.81459	0.0331582
0.987173	0.0331789	0.973003	0.0331789	0.957398	0.0331789	0.920352	0.0331789	0.814581	0.0331789
0.987181	0.0331996	0.972958	0.0331996	0.957425	0.0331996	0.920308	0.0331996	0.814541	0.0331996
0.987158	0.0332203	0.972975	0.0332203	0.95742	0.0332203	0.920264	0.0332203	0.814532	0.0332203
0.987166	0.033241	0.972991	0.033241	0.957353	0.033241	0.920283	0.033241	0.814429	0.033241
0.987142	0.0332617	0.973008	0.0332617	0.957349	0.0332617	0.920332	0.0332617	0.814389	0.0332617
0.98715	0.0332824	0.973025	0.0332824	0.957344	0.0332824	0.920351	0.0332824	0.814443	0.0332824
0.987158	0.0333031	0.973011	0.0333031	0.957371	0.0333031	0.920369	0.0333031	0.81434	0.0333031
0.987166	0.0333238	0.972996	0.0333238	0.957397	0.0333238	0.920357	0.0333238	0.814363	0.0333238
0.987174	0.0333446	0.972982	0.0333446	0.957424	0.0333446	0.920406	0.0333446	0.814385	0.0333446
0.987151	0.0333653	0.972968	0.0333653	0.95745	0.0333653	0.920456	0.0333653	0.814345	0.0333653
0.987159	0.033386	0.972985	0.033386	0.957445	0.033386	0.920505	0.033386	0.814243	0.033386
0.987136	0.0334067	0.97297	0.0334067	0.957472	0.0334067	0.920492	0.0334067	0.814327	0.0334067
0.987113	0.0334274	0.972987	0.0334274	0.957467	0.0334274	0.920511	0.0334274	0.814349	0.0334274
0.987121	0.0334481	0.972973	0.0334481	0.957494	0.0334481	0.920467	0.0334481	0.814278	0.0334481
0.987129	0.0334688	0.97299	0.0334688	0.95752	0.0334688	0.920423	0.0334688	0.814269	0.0334688
0.987137	0.0334895	0.973006	0.0334895	0.957546	0.0334895	0.920472	0.0334895	0.81423	0.0334895
0.987114	0.0335102	0.972992	0.0335102	0.957511	0.0335102	0.920491	0.0335102	0.814344	0.0335102
0.987091	0.0335309	0.973009	0.0335309	0.957506	0.0335309	0.92054	0.0335309	0.814428	0.0335309
0.987068	0.0335517	0.972995	0.0335517	0.957532	0.0335517	0.920589	0.0335517	0.814419	0.0335517
0.987045	0.0335724	0.97298	0.0335724	0.957528	0.0335724	0.920607	0.0335724	0.814349	0.0335724
0.987053	0.0335931	0.972966	0.0335931	0.957523	0.0335931	0.920563	0.0335931	0.814309	0.0335931
0.987061	0.0336138	0.972952	0.0336138	0.957518	0.0336138	0.920612	0.0336138	0.814177	0.0336138
0.987069	0.0336345	0.972969	0.0336345	0.957514	0.0336345	0.920569	0.0336345	0.814137	0.0336345
0.987077	0.0336552	0.972924	0.0336552	0.957509	0.0336552	0.920587	0.0336552	0.814036	0.0336552
0.987055	0.0336759	0.972848	0.0336759	0.957535	0.0336759	0.920574	0.0336759	0.813997	0.0336759
0.987062	0.0336966	0.972865	0.0336966	0.95753	0.0336966	0.920623	0.0336966	0.813958	0.0336966
0.98707	0.0337173	0.972851	0.0337173	0.957557	0.0337173	0.920672	0.0337173	0.813918	0.0337173
0.987078	0.033738	0.972868	0.033738	0.957583	0.033738	0.920721	0.033738	0.813849	0.033738
0.987086	0.0337588	0.972884	0.0337588	0.957609	0.0337588	0.920708	0.0337588	0.813901	0.0337588
0.987033	0.0337795	0.972901	0.0337795	0.957635	0.0337795	0.920726	0.0337795	0.813893	0.0337795
0.98701	0.0338002	0.972917	0.0338002	0.957661	0.0338002	0.920744	0.0338002	0.813854	0.0338002
0.987018	0.0338209	0.972903	0.0338209	0.957656	0.0338209	0.920792	0.0338209	0.813845	0.0338209
0.987026	0.0338416	0.972889	0.0338416	0.957682	0.0338416	0.92081	0.0338416	0.813776	0.0338416
0.987034	0.0338623	0.972875	0.0338623	0.957677	0.0338623	0.920828	0.0338623	0.813798	0.0338623
0.987042	0.033883	0.972861	0.033883	0.957672	0.033883	0.920846	0.033883	0.813698	0.033883
0.98705	0.0339037	0.972848	0.0339037	0.957637	0.0339037	0.920894	0.0339037	0.81372	0.0339037
0.987058	0.0339244	0.972864	0.0339244	0.957633	0.0339244	0.920882	0.0339244	0.813711	0.0339244
0.987066	0.0339451	0.972881	0.0339451	0.957658	0.0339451	0.92093	0.0339451	0.813612	0.0339451
0.987074	0.0339659	0.972836	0.0339659	0.957593	0.0339659	0.920948	0.0339659	0.813603	0.0339659
0.987081	0.0339866	0.972853	0.0339866	0.957619	0.0339866	0.920965	0.0339866	0.813504	0.0339866
0.987059	0.0340073	0.972808	0.0340073	0.957614	0.0340073	0.921013	0.0340073	0.813556	0.0340073
0.987036	0.034028	0.972794	0.034028	0.957609	0.034028	0.921031	0.034028	0.813548	0.034028
0.987044	0.0340487	0.972811	0.0340487	0.957635	0.0340487	0.921049	0.0340487	0.81357	0.0340487
0.987052	0.0340694	0.972797	0.0340694	0.95763	0.0340694	0.921066	0.0340694	0.813623	0.0340694
0.98703	0.0340901	0.972783	0.0340901	0.957656	0.0340901	0.921114	0.0340901	0.813523	0.0340901
0.987037	0.0341108	0.9728	0.0341108	0.957621	0.0341108	0.921101	0.0341108	0.813424	0.0341108
0.987045	0.0341315	0.972786	0.0341315	0.957556	0.0341315	0.921119	0.0341315	0.813294	0.0341315
0.987053	0.0341523	0.972742	0.0341523	0.957551	0.0341523	0.921136	0.0341523	0.813165	0.0341523
0.987061	0.034173	0.972698	0.034173	0.957577	0.034173	0.921154	0.034173	0.813066	0.034173
0.987069	0.0341937	0.972654	0.0341937	0.957572	0.0341937	0.921202	0.0341937	0.812968	0.0341937
0.987077	0.0342144	0.97267	0.0342144	0.957568	0.0342144	0.921219	0.0342144	0.81296	0.0342144
0.987084	0.0342351	0.972657	0.0342351	0.957594	0.0342351	0.921237	0.0342351	0.812982	0.0342351
0.987092	0.0342558	0.972643	0.0342558	0.957619	0.0342558	0.921284	0.0342558	0.813004	0.0342558
0.98707	0.0342765	0.972629	0.0342765	0.957645	0.0342765	0.921271	0.0342765	0.812846	0.0342765
0.987078	0.0342972	0.972616	0.0342972	0.95761	0.0342972	0.921289	0.0342972	0.812808	0.0342972
0.987085	0.0343179	0.972632	0.0343179	0.957575	0.0343179	0.921336	0.0343179	0.812679	0.0343179
0.987093	0.0343386	0.972618	0.0343386	0.957571	0.0343386	0.921323	0.0343386	0.812672	0.0343386
0.987101	0.0343594	0.972635	0.0343594	0.957596	0.0343594	0.921341	0.0343594	0.812664	0.0343594
0.987109	0.0343801	0.972651	0.0343801	0.957562	0.0343801	0.921388	0.0343801	0.812716	0.0343801
0.987117	0.0344008	0.972638	0.0344008	0.957527	0.0344008	0.921405	0.0344008	0.812679	0.0344008
0.987124	0.0344215	0.972594	0.0344215	0.957522	0.0344215	0.921422	0.0344215	0.812611	0.0344215
0.987132	0.0344422	0.972611	0.0344422	0.957488	0.0344422	0.92144	0.0344422	0.812573	0.0344422
0.98714	0.0344629	0.972627	0.0344629	0.957483	0.0344629	0.921487	0.0344629	0.812566	0.0344629
0.987148	0.0344836	0.972613	0.0344836	0.957479	0.0344836	0.921534	0.0344836	0.812468	0.0344836
0.987155	0.0345043	0.9726	0.0345043	0.957474	0.0345043	0.921551	0.0345043	0.812371	0.0345043
0.987163	0.034525	0.972586	0.034525	0.9575	0.034525	0.921568	0.034525	0.812363	0.034525
0.987171	0.0345457	0.972543	0.0345457	0.957525	0.0345457	0.921585	0.0345457	0.812266	0.0345457
0.987178	0.0345665	0.972559	0.0345665	0.957521	0.0345665	0.921632	0.0345665	0.812258	0.0345665
0.987186	0.0345872	0.972516	0.0345872	0.957546	0.0345872	0.921619	0.0345872	0.812311	0.0345872
0.987194	0.0346079	0.972472	0.0346079	0.957572	0.0346079	0.921636	0.0346079	0.812244	0.0346079
0.987201	0.0346286	0.972489	0.0346286	0.957567	0.0346286	0.921683	0.0346286	0.812266	0.0346286
0.987209	0.0346493	0.972505	0.0346493	0.957533	0.0346493	0.9217	0.0346493	0.812169	0.0346493
0.987217	0.03467	0.972492	0.03467	0.957558	0.03467	0.921747	0.03467	0.812132	0.03467
0.987194	0.0346907	0.972508	0.0346907	0.957494	0.0346907	0.921764	0.0346907	0.812095	0.0346907
0.987202	0.0347114	0.972495	0.0347114	0.957519	0.0347114	0.921691	0.0347114	0.812088	0.0347114
0.98721	0.0347321	0.972481	0.0347321	0.957515	0.0347321	0.921738	0.0347321	0.812051	0.0347321
0.987188	0.0347528	0.972468	0.0347528	0.95748	0.0347528	0.921754	0.0347528	0.812103	0.0347528
0.987195	0.0347736	0.972484	0.0347736	0.957446	0.0347736	0.921801	0.0347736	0.811947	0.0347736
0.987203	0.0347943	0.972501	0.0347943	0.957352	0.0347943	0.921818	0.0347943	0.81197	0.0347943
0.98721	0.034815	0.972517	0.034815	0.957289	0.034815	0.921864	0.034815	0.811963	0.034815
0.987218	0.0348357	0.972534	0.0348357	0.957284	0.0348357	0.921851	0.0348357	0.812015	0.0348357
0.987226	0.0348564	0.97255	0.0348564	0.95728	0.0348564	0.921838	0.0348564	0.812067	0.0348564
0.987233	0.0348771	0.972566	0.0348771	0.957276	0.0348771	0.921885	0.0348771	0.81212	0.0348771
0.987241	0.0348978	0.972553	0.0348978	0.957242	0.0348978	0.921901	0.0348978	0.812112	0.0348978
0.987248	0.0349185	0.972569	0.0349185	0.957267	0.0349185	0.921948	0.0349185	0.812105	0.0349185
0.987256	0.0349392	0.972556	0.0349392	0.957263	0.0349392	0.921964	0.0349392	0.812039	0.0349392
0.987263	0.03496	0.972572	0.03496	0.957258	0.03496	0.922011	0.03496	0.812032	0.03496
0.987271	0.0349807	0.972588	0.0349807	0.957284	0.0349807	0.922057	0.0349807	0.812084	0.0349807
0.987249	0.0350014	0.972604	0.0350014	0.957279	0.0350014	0.922014	0.0350014	0.811958	0.0350014
0.987256	0.0350221	0.972591	0.0350221	0.957305	0.0350221	0.922031	0.0350221	0.811981	0.0350221
0.987264	0.0350428	0.972578	0.0350428	0.95733	0.0350428	0.922077	0.0350428	0.811915	0.0350428
0.987271	0.0350635	0.972564	0.0350635	0.957355	0.0350635	0.922123	0.0350635	0.811819	0.0350635
0.987279	0.0350842	0.972521	0.0350842	0.957351	0.0350842	0.922139	0.0350842	0.811841	0.0350842
0.987287	0.0351049	0.972449	0.0351049	0.957317	0.0351049	0.922185	0.0351049	0.811805	0.0351049
0.987294	0.0351256	0.972406	0.0351256	0.957342	0.0351256	0.922231	0.0351256	0.811769	0.0351256
0.987301	0.0351463	0.972393	0.0351463	0.957338	0.0351463	0.922277	0.0351463	0.811821	0.0351463
0.987309	0.0351671	0.97238	0.0351671	0.957363	0.0351671	0.922264	0.0351671	0.811755	0.0351671
0.987316	0.0351878	0.972337	0.0351878	0.957359	0.0351878	0.92228	0.0351878	0.811777	0.0351878
0.987294	0.0352085	0.972354	0.0352085	0.957354	0.0352085	0.922296	0.0352085	0.811711	0.0352085
0.987302	0.0352292	0.972311	0.0352292	0.95735	0.0352292	0.922283	0.0352292	0.811616	0.0352292
0.98728	0.0352499	0.972327	0.0352499	0.957346	0.0352499	0.92227	0.0352499	0.811433	0.0352499
0.987288	0.0352706	0.972314	0.0352706	0.957341	0.0352706	0.922228	0.0352706	0.811309	0.0352706
0.987295	0.0352913	0.972331	0.0352913	0.957308	0.0352913	0.922185	0.0352913	0.811273	0.0352913
0.987273	0.035312	0.972318	0.035312	0.957303	0.035312	0.922172	0.035312	0.811149	0.035312
0.987281	0.0353327	0.972334	0.0353327	0.957299	0.0353327	0.922218	0.0353327	0.810996	0.0353327
0.987288	0.0353534	0.972321	0.0353534	0.957265	0.0353534	0.922234	0.0353534	0.81099	0.0353534
0.987266	0.0353742	0.972337	0.0353742	0.957232	0.0353742	0.922221	0.0353742	0.810983	0.0353742
0.987244	0.0353949	0.972324	0.0353949	0.957198	0.0353949	0.922179	0.0353949	0.810918	0.0353949
0.987252	0.0354156	0.972311	0.0354156	0.957194	0.0354156	0.922078	0.0354156	0.810853	0.0354156
0.987259	0.0354363	0.972268	0.0354363	0.95719	0.0354363	0.922065	0.0354363	0.810818	0.0354363
0.987267	0.035457	0.972285	0.035457	0.957215	0.035457	0.922082	0.035457	0.81087	0.035457
0.987274	0.0354777	0.972272	0.0354777	0.957182	0.0354777	0.922098	0.0354777	0.810893	0.0354777
0.987282	0.0354984	0.972259	0.0354984	0.957177	0.0354984	0.922143	0.0354984	0.810945	0.0354984
0.987289	0.0355191	0.972217	0.0355191	0.957173	0.0355191	0.922189	0.0355191	0.81088	0.0355191
0.987296	0.0355398	0.972233	0.0355398	0.957198	0.0355398	0.922205	0.0355398	0.810903	0.0355398
0.987304	0.0355605	0.97222	0.0355605	0.957223	0.0355605	0.922221	0.0355605	0.810867	0.0355605
0.987311	0.0355813	0.972236	0.0355813	0.957219	0.0355813	0.922237	0.0355813	0.810832	0.0355813
0.987319	0.035602	0.972252	0.035602	0.957244	0.035602	0.922283	0.035602	0.810709	0.035602
0.987326	0.0356227	0.972239	0.0356227	0.957181	0.0356227	0.922328	0.0356227	0.810674	0.0356227
0.987304	0.0356434	0.972255	0.0356434	0.957148	0.0356434	0.922286	0.0356434	0.81061	0.0356434
0.987312	0.0356641	0.972213	0.0356641	0.957115	0.0356641	0.922244	0.0356641	0.810662	0.0356641
0.987261	0.0356848	0.9722	0.0356848	0.95714	0.0356848	0.922231	0.0356848	0.810568	0.0356848
0.987268	0.0357055	0.972159	0.0357055	0.957136	0.0357055	0.922189	0.0357055	0.810533	0.0357055
0.987276	0.0357262	0.972146	0.0357262	0.957132	0.0357262	0.922205	0.0357262	0.810614	0.0357262
0.987283	0.0357469	0.972133	0.0357469	0.957128	0.0357469	0.92225	0.0357469	0.810637	0.0357469
0.987262	0.0357677	0.972149	0.0357677	0.957094	0.0357677	0.922237	0.0357677	0.810631	0.0357677
0.987269	0.0357884	0.972107	0.0357884	0.95709	0.0357884	0.922253	0.0357884	0.810654	0.0357884
0.987276	0.0358091	0.972123	0.0358091	0.957115	0.0358091	0.922298	0.0358091	0.810619	0.0358091
0.987284	0.0358298	0.972111	0.0358298	0.957111	0.0358298	0.922314	0.0358298	0.810526	0.0358298
0.987291	0.0358505	0.972127	0.0358505	0.957078	0.0358505	0.92233	0.0358505	0.81052	0.0358505
0.987298	0.0358712	0.972143	0.0358712	0.957074	0.0358712	0.922375	0.0358712	0.810571	0.0358712
0.987277	0.0358919	0.972159	0.0358919	0.95707	0.0358919	0.922362	0.0358919	0.810536	0.0358919
0.987284	0.0359126	0.972146	0.0359126	0.957066	0.0359126	0.922407	0.0359126	0.810559	0.0359126
0.987263	0.0359333	0.972133	0.0359333	0.957091	0.0359333	0.922394	0.0359333	0.810553	0.0359333
0.98727	0.035954	0.972121	0.035954	0.957115	0.035954	0.92241	0.035954	0.810518	0.035954
0.987248	0.0359748	0.972108	0.0359748	0.95714	0.0359748	0.922426	0.0359748	0.810512	0.0359748
0.987256	0.0359955	0.972095	0.0359955	0.957136	0.0359955	0.922471	0.0359955	0.810506	0.0359955
0.987263	0.0360162	0.972111	0.0360162	0.957103	0.0360162	0.922458	0.0360162	0.810414	0.0360162
0.98727	0.0360369	0.972099	0.0360369	0.957128	0.0360369	0.922445	0.0360369	0.810293	0.0360369
0.987278	0.0360576	0.972115	0.0360576	0.957095	0.0360576	0.922461	0.0360576	0.810258	0.0360576
0.987285	0.0360783	0.972131	0.0360783	0.957033	0.0360783	0.922448	0.0360783	0.810252	0.0360783
0.987264	0.036099	0.972118	0.036099	0.957058	0.036099	0.922377	0.036099	0.810218	0.036099
0.987242	0.0361197	0.972076	0.0361197	0.957025	0.0361197	0.922393	0.0361197	0.810212	0.0361197
0.987221	0.0361404	0.972092	0.0361404	0.956964	0.0361404	0.922294	0.0361404	0.810235	0.0361404
0.987228	0.0361611	0.972108	0.0361611	0.956989	0.0361611	0.922282	0.0361611	0.8102	0.0361611
0.987236	0.0361819	0.972124	0.0361819	0.956985	0.0361819	0.922298	0.0361819	0.810223	0.0361819
0.987214	0.0362026	0.972055	0.0362026	0.956981	0.0362026	0.922313	0.0362026	0.81016	0.0362026
0.987222	0.0362233	0.972071	0.0362233	0.957005	0.0362233	0.922358	0.0362233	0.810125	0.0362233
0.987229	0.036244	0.972029	0.036244	0.95703	0.036244	0.922345	0.036244	0.810063	0.036244
0.987236	0.0362647	0.972017	0.0362647	0.957026	0.0362647	0.922389	0.0362647	0.810028	0.0362647
0.987244	0.0362854	0.972004	0.0362854	0.956993	0.0362854	0.922434	0.0362854	0.810051	0.0362854
0.987251	0.0363061	0.971992	0.0363061	0.956989	0.0363061	0.922421	0.0363061	0.810074	0.0363061
0.98723	0.0363268	0.972008	0.0363268	0.956985	0.0363268	0.922437	0.0363268	0.81004	0.0363268
0.987237	0.0363475	0.972024	0.0363475	0.95701	0.0363475	0.922395	0.0363475	0.809977	0.0363475
0.987244	0.0363682	0.972011	0.0363682	0.956977	0.0363682	0.922383	0.0363682	0.809857	0.0363682
0.987251	0.036389	0.972027	0.036389	0.957002	0.036389	0.922427	0.036389	0.80988	0.036389
0.987259	0.0364097	0.971986	0.0364097	0.957026	0.0364097	0.922357	0.0364097	0.809761	0.0364097
0.987266	0.0364304	0.972002	0.0364304	0.956994	0.0364304	0.922401	0.0364304	0.809698	0.0364304
0.987273	0.0364511	0.972018	0.0364511	0.957018	0.0364511	0.922445	0.0364511	0.809608	0.0364511
0.98728	0.0364718	0.972034	0.0364718	0.957043	0.0364718	0.922404	0.0364718	0.809517	0.0364718
0.987288	0.0364925	0.972021	0.0364925	0.957039	0.0364925	0.922392	0.0364925	0.80954	0.0364925
0.987266	0.0365132	0.972009	0.0365132	0.957006	0.0365132	0.922407	0.0365132	0.809506	0.0365132
0.987274	0.0365339	0.972025	0.0365339	0.957002	0.0365339	0.922366	0.0365339	0.809501	0.0365339
0.987252	0.0365546	0.97204	0.0365546	0.95697	0.0365546	0.92241	0.0365546	0.809524	0.0365546
0.98726	0.0365754	0.972028	0.0365754	0.956938	0.0365754	0.922454	0.0365754	0.80949	0.0365754
0.987239	0.0365961	0.972016	0.0365961	0.956906	0.0365961	0.922498	0.0365961	0.809485	0.0365961
0.987246	0.0366168	0.972031	0.0366168	0.956902	0.0366168	0.922429	0.0366168	0.809479	0.0366168
0.987253	0.0366375	0.972019	0.0366375	0.95687	0.0366375	0.922388	0.0366375	0.809304	0.0366375
0.987232	0.0366582	0.972035	0.0366582	0.956894	0.0366582	0.922432	0.0366582	0.809299	0.0366582
0.987239	0.0366789	0.972022	0.0366789	0.956862	0.0366789	0.922475	0.0366789	0.809322	0.0366789
0.987246	0.0366996	0.972038	0.0366996	0.95683	0.0366996	0.922491	0.0366996	0.809204	0.0366996
0.987254	0.0367203	0.972026	0.0367203	0.956854	0.0367203	0.922535	0.0367203	0.809142	0.0367203
0.987261	0.036741	0.971985	0.036741	0.956822	0.036741	0.92255	0.036741	0.809081	0.036741
0.987268	0.0367617	0.971973	0.0367617	0.956846	0.0367617	0.922481	0.0367617	0.809076	0.0367617
0.987247	0.0367825	0.971988	0.0367825	0.956871	0.0367825	0.922468	0.0367825	0.809043	0.0367825
0.987254	0.0368032	0.972004	0.0368032	0.956867	0.0368032	0.922512	0.0368032	0.808897	0.0368032
0.987261	0.0368239	0.97202	0.0368239	0.956835	0.0368239	0.922443	0.0368239	0.808751	0.0368239
0.987212	0.0368446	0.972008	0.0368446	0.956747	0.0368446	0.922431	0.0368446	0.80869	0.0368446
0.987219	0.0368653	0.971995	0.0368653	0.956743	0.0368653	0.922474	0.0368653	0.808657	0.0368653
0.987199	0.036886	0.971955	0.036886	0.956739	0.036886	0.922518	0.036886	0.808652	0.036886
0.987206	0.0369067	0.97197	0.0369067	0.956735	0.0369067	0.922477	0.0369067	0.808563	0.0369067
0.987213	0.0369274	0.97193	0.0369274	0.956703	0.0369274	0.922492	0.0369274	0.808502	0.0369274
0.987192	0.0369481	0.971918	0.0369481	0.9567	0.0369481	0.922424	0.0369481	0.808498	0.0369481
0.987171	0.0369688	0.97185	0.0369688	0.956696	0.0369688	0.922467	0.0369688	0.808353	0.0369688
0.987178	0.0369896	0.971837	0.0369896	0.95672	0.0369896	0.922511	0.0369896	0.80832	0.0369896
0.987186	0.0370103	0.971797	0.0370103	0.956744	0.0370103	0.922526	0.0370103	0.808231	0.0370103
0.987193	0.037031	0.971785	0.037031	0.956769	0.037031	0.922569	0.037031	0.808227	0.037031
0.9872	0.0370517	0.971745	0.0370517	0.956793	0.0370517	0.922613	0.0370517	0.808138	0.0370517
0.987207	0.0370724	0.971761	0.0370724	0.956789	0.0370724	0.922572	0.0370724	0.808078	0.0370724
0.987214	0.0370931	0.971776	0.0370931	0.956757	0.0370931	0.922587	0.0370931	0.80799	0.0370931
0.987221	0.0371138	0.971764	0.0371138	0.956781	0.0371138	0.922575	0.0371138	0.807846	0.0371138
0.987228	0.0371345	0.971724	0.0371345	0.956722	0.0371345	0.922562	0.0371345	0.807674	0.0371345
0.987236	0.0371552	0.97174	0.0371552	0.956718	0.0371552	0.922605	0.0371552	0.807642	0.0371552
0.987215	0.0371759	0.971728	0.0371759	0.956714	0.0371759	0.922593	0.0371759	0.807638	0.0371759
0.987222	0.0371967	0.971744	0.0371967	0.956655	0.0371967	0.922608	0.0371967	0.807606	0.0371967
0.987229	0.0372174	0.971731	0.0372174	0.956651	0.0372174	0.922568	0.0372174	0.807574	0.0372174
0.987236	0.0372381	0.971719	0.0372381	0.956647	0.0372381	0.922555	0.0372381	0.807542	0.0372381
0.987243	0.0372588	0.971679	0.0372588	0.956644	0.0372588	0.922542	0.0372588	0.807593	0.0372588
0.987223	0.0372795	0.971667	0.0372795	0.956668	0.0372795	0.922558	0.0372795	0.80745	0.0372795
0.98723	0.0373002	0.971628	0.0373002	0.956581	0.0373002	0.922573	0.0373002	0.807335	0.0373002
0.987209	0.0373209	0.971643	0.0373209	0.956605	0.0373209	0.922533	0.0373209	0.80722	0.0373209
0.987216	0.0373416	0.971659	0.0373416	0.956574	0.0373416	0.922548	0.0373416	0.807271	0.0373416
0.987223	0.0373623	0.971647	0.0373623	0.956598	0.0373623	0.922535	0.0373623	0.807239	0.0373623
0.98723	0.0373831	0.971663	0.0373831	0.956539	0.0373831	0.922551	0.0373831	0.80718	0.0373831
0.987237	0.0374038	0.971679	0.0374038	0.956452	0.0374038	0.92251	0.0374038	0.807093	0.0374038
0.987217	0.0374245	0.971694	0.0374245	0.956393	0.0374245	0.922498	0.0374245	0.807034	0.0374245
0.987224	0.0374452	0.97171	0.0374452	0.956389	0.0374452	0.922486	0.0374452	0.807057	0.0374452
0.987231	0.0374659	0.971725	0.0374659	0.956386	0.0374659	0.922473	0.0374659	0.807081	0.0374659
0.987238	0.0374866	0.971713	0.0374866	0.95641	0.0374866	0.922461	0.0374866	0.80705	0.0374866
0.987245	0.0375073	0.971701	0.0375073	0.956407	0.0375073	0.922421	0.0375073	0.807156	0.0375073
0.987252	0.037528	0.971662	0.037528	0.956431	0.037528	0.922464	0.037528	0.807152	0.037528
0.987259	0.0375487	0.97165	0.0375487	0.956427	0.0375487	0.922451	0.0375487	0.807093	0.0375487
0.987211	0.0375694	0.971638	0.0375694	0.956451	0.0375694	0.922494	0.0375694	0.807034	0.0375694
0.987218	0.0375902	0.971654	0.0375902	0.95642	0.0375902	0.922454	0.0375902	0.807058	0.0375902
0.987225	0.0376109	0.971614	0.0376109	0.956416	0.0376109	0.922414	0.0376109	0.807136	0.0376109
0.987232	0.0376316	0.97163	0.0376316	0.956413	0.0376316	0.922374	0.0376316	0.80705	0.0376316
0.987212	0.0376523	0.971645	0.0376523	0.956409	0.0376523	0.922389	0.0376523	0.807046	0.0376523
0.987191	0.037673	0.971634	0.037673	0.956406	0.037673	0.922432	0.037673	0.806987	0.037673
0.987198	0.0376937	0.971622	0.0376937	0.956375	0.0376937	0.92242	0.0376937	0.806956	0.0376937
0.987205	0.0377144	0.971555	0.0377144	0.956399	0.0377144	0.922407	0.0377144	0.806979	0.0377144
0.987212	0.0377351	0.97157	0.0377351	0.956395	0.0377351	0.922395	0.0377351	0.806948	0.0377351
0.987219	0.0377558	0.971559	0.0377558	0.956364	0.0377558	0.922355	0.0377558	0.80689	0.0377558
0.987226	0.0377765	0.971574	0.0377765	0.956333	0.0377765	0.922316	0.0377765	0.806995	0.0377765
0.987206	0.0377973	0.971562	0.0377973	0.956357	0.0377973	0.922331	0.0377973	0.806937	0.0377973
0.987213	0.037818	0.971578	0.037818	0.956354	0.037818	0.922319	0.037818	0.806878	0.037818
0.98722	0.0378387	0.971594	0.0378387	0.95635	0.0378387	0.922334	0.0378387	0.806847	0.0378387
0.987227	0.0378594	0.971609	0.0378594	0.956374	0.0378594	0.922349	0.0378594	0.806843	0.0378594
0.987206	0.0378801	0.971625	0.0378801	0.956371	0.0378801	0.922364	0.0378801	0.80684	0.0378801
0.987213	0.0379008	0.971585	0.0379008	0.956395	0.0379008	0.922352	0.0379008	0.806754	0.0379008
0.98722	0.0379215	0.971601	0.0379215	0.956337	0.0379215	0.92234	0.0379215	0.80675	0.0379215
0.987227	0.0379422	0.971616	0.0379422	0.956278	0.0379422	0.922355	0.0379422	0.806665	0.0379422
0.987234	0.0379629	0.971632	0.0379629	0.956302	0.0379629	0.922343	0.0379629	0.806606	0.0379629
0.987187	0.0379836	0.971593	0.0379836	0.956272	0.0379836	0.922358	0.0379836	0.806521	0.0379836
0.987194	0.0380044	0.971581	0.0380044	0.956268	0.0380044	0.922345	0.0380044	0.806518	0.0380044
0.987201	0.0380251	0.971597	0.0380251	0.956265	0.0380251	0.922333	0.0380251	0.806568	0.0380251
0.987208	0.0380458	0.971612	0.0380458	0.956234	0.0380458	0.922376	0.0380458	0.806538	0.0380458
0.987215	0.0380665	0.971628	0.0380665	0.956258	0.0380665	0.922336	0.0380665	0.806534	0.0380665
0.987194	0.0380872	0.971643	0.0380872	0.956282	0.0380872	0.922378	0.0380872	0.806449	0.0380872
0.987201	0.0381079	0.971631	0.0381079	0.956251	0.0381079	0.922393	0.0381079	0.806391	0.0381079
0.987208	0.0381286	0.971619	0.0381286	0.956221	0.0381286	0.922381	0.0381286	0.806361	0.0381286
0.987215	0.0381493	0.971608	0.0381493	0.956217	0.0381493	0.922396	0.0381493	0.806248	0.0381493
0.987222	0.03817	0.971596	0.03817	0.956214	0.03817	0.922411	0.03817	0.806191	0.03817
0.987229	0.0381908	0.971611	0.0381908	0.956156	0.0381908	0.922453	0.0381908	0.806133	0.0381908
0.987209	0.0382115	0.9716	0.0382115	0.95618	0.0382115	0.922468	0.0382115	0.805994	0.0382115
0.987216	0.0382322	0.971615	0.0382322	0.956177	0.0382322	0.92251	0.0382322	0.805991	0.0382322
0.987196	0.0382529	0.971603	0.0382529	0.956173	0.0382529	0.922471	0.0382529	0.805988	0.0382529
0.987203	0.0382736	0.971619	0.0382736	0.956143	0.0382736	0.922486	0.0382736	0.806039	0.0382736
0.98721	0.0382943	0.971607	0.0382943	0.956167	0.0382943	0.922474	0.0382943	0.805954	0.0382943
0.987217	0.038315	0.971622	0.038315	0.956163	0.038315	0.922462	0.038315	0.805897	0.038315
0.987223	0.0383357	0.971611	0.0383357	0.956133	0.0383357	0.922476	0.0383357	0.805894	0.0383357
0.987203	0.0383564	0.971599	0.0383564	0.95613	0.0383564	0.922464	0.0383564	0.805837	0.0383564
0.98721	0.0383771	0.971614	0.0383771	0.956153	0.0383771	0.922479	0.0383771	0.805726	0.0383771
0.98719	0.0383979	0.97163	0.0383979	0.956177	0.0383979	0.922467	0.0383979	0.805669	0.0383979
0.987197	0.0384186	0.971645	0.0384186	0.956174	0.0384186	0.922509	0.0384186	0.805612	0.0384186
0.987177	0.0384393	0.97166	0.0384393	0.956143	0.0384393	0.922551	0.0384393	0.805609	0.0384393
0.987184	0.03846	0.971676	0.03846	0.95614	0.03846	0.922592	0.03846	0.805444	0.03846
0.987191	0.0384807	0.971664	0.0384807	0.956164	0.0384807	0.922634	0.0384807	0.805495	0.0384807
0.987198	0.0385014	0.971652	0.0385014	0.95616	0.0385014	0.922649	0.0385014	0.805358	0.0385014
0.987205	0.0385221	0.971667	0.0385221	0.956157	0.0385221	0.92269	0.0385221	0.805355	0.0385221
0.987212	0.0385428	0.971656	0.0385428	0.9561	0.0385428	0.922705	0.0385428	0.805298	0.0385428
0.987218	0.0385635	0.971644	0.0385635	0.95607	0.0385635	0.922693	0.0385635	0.805242	0.0385635
0.987225	0.0385842	0.971659	0.0385842	0.95604	0.0385842	0.922681	0.0385842	0.805212	0.0385842
0.987232	0.038605	0.971675	0.038605	0.956037	0.038605	0.922642	0.038605	0.805236	0.038605
0.987239	0.0386257	0.971663	0.0386257	0.956033	0.0386257	0.922656	0.0386257	0.805233	0.0386257
0.987219	0.0386464	0.971678	0.0386464	0.95603	0.0386464	0.922671	0.0386464	0.805257	0.0386464
0.987226	0.0386671	0.97164	0.0386671	0.956027	0.0386671	0.922659	0.0386671	0.805201	0.0386671
0.987233	0.0386878	0.971628	0.0386878	0.956024	0.0386878	0.922647	0.0386878	0.805118	0.0386878
0.98724	0.0387085	0.971643	0.0387085	0.956047	0.0387085	0.922661	0.0387085	0.805061	0.0387085
0.987246	0.0387292	0.971632	0.0387292	0.956071	0.0387292	0.922649	0.0387292	0.804978	0.0387292
0.987253	0.0387499	0.971647	0.0387499	0.956041	0.0387499	0.922664	0.0387499	0.804789	0.0387499
0.98726	0.0387706	0.971609	0.0387706	0.956011	0.0387706	0.922678	0.0387706	0.804599	0.0387706
0.987267	0.0387913	0.971544	0.0387913	0.956034	0.0387913	0.922693	0.0387913	0.804463	0.0387913
0.987274	0.0388121	0.971559	0.0388121	0.956031	0.0388121	0.922734	0.0388121	0.804354	0.0388121
0.98728	0.0388328	0.971574	0.0388328	0.956001	0.0388328	0.922775	0.0388328	0.804325	0.0388328
0.98726	0.0388535	0.971589	0.0388535	0.955971	0.0388535	0.92279	0.0388535	0.804323	0.0388535
0.987267	0.0388742	0.971604	0.0388742	0.955968	0.0388742	0.922778	0.0388742	0.804267	0.0388742
0.987247	0.0388949	0.971619	0.0388949	0.955885	0.0388949	0.922792	0.0388949	0.804185	0.0388949
0.987254	0.0389156	0.971608	0.0389156	0.955855	0.0389156	0.922807	0.0389156	0.80421	0.0389156
0.987261	0.0389363	0.971597	0.0389363	0.955879	0.0389363	0.922821	0.0389363	0.804207	0.0389363
0.987268	0.038957	0.971558	0.038957	0.955876	0.038957	0.922836	0.038957	0.804072	0.038957
0.987275	0.0389777	0.971574	0.0389777	0.955899	0.0389777	0.922824	0.0389777	0.80399	0.0389777
0.987281	0.0389985	0.971589	0.0389985	0.955869	0.0389985	0.922838	0.0389985	0.804015	0.0389985
0.987288	0.0390192	0.971551	0.0390192	0.95584	0.0390192	0.922799	0.0390192	0.804013	0.0390192
0.987295	0.0390399	0.971513	0.0390399	0.955863	0.0390399	0.922734	0.0390399	0.803878	0.0390399
0.987302	0.0390606	0.971448	0.0390606	0.95586	0.0390606	0.922775	0.0390606	0.803849	0.0390606
0.987308	0.0390813	0.971437	0.0390813	0.955857	0.0390813	0.922816	0.0390813	0.803874	0.0390813
0.987315	0.039102	0.971452	0.039102	0.955854	0.039102	0.922804	0.039102	0.803872	0.039102
0.987322	0.0391227	0.971467	0.0391227	0.955851	0.0391227	0.922765	0.0391227	0.80387	0.0391227
0.987302	0.0391434	0.971456	0.0391434	0.955848	0.0391434	0.92278	0.0391434	0.803709	0.0391434
0.987309	0.0391641	0.971471	0.0391641	0.955818	0.0391641	0.922741	0.0391641	0.803575	0.0391641
0.987315	0.0391848	0.97146	0.0391848	0.955789	0.0391848	0.922729	0.0391848	0.803599	0.0391848
0.987322	0.0392056	0.971422	0.0392056	0.955759	0.0392056	0.922717	0.0392056	0.803518	0.0392056
0.987302	0.0392263	0.971437	0.0392263	0.955756	0.0392263	0.922653	0.0392263	0.803463	0.0392263
0.987256	0.039247	0.971452	0.039247	0.955727	0.039247	0.922667	0.039247	0.803409	0.039247
0.987263	0.0392677	0.971467	0.0392677	0.95575	0.0392677	0.922681	0.0392677	0.803354	0.0392677
0.98727	0.0392884	0.971456	0.0392884	0.955773	0.0392884	0.922722	0.0392884	0.803326	0.0392884
0.98725	0.0393091	0.971444	0.0393091	0.95577	0.0393091	0.92271	0.0393091	0.803166	0.0393091
0.987257	0.0393298	0.971407	0.0393298	0.955794	0.0393298	0.922725	0.0393298	0.803138	0.0393298
0.987237	0.0393505	0.971317	0.0393505	0.955817	0.0393505	0.922739	0.0393505	0.803189	0.0393505
0.987244	0.0393712	0.971305	0.0393712	0.95584	0.0393712	0.922727	0.0393712	0.803267	0.0393712
0.987251	0.0393919	0.97132	0.0393919	0.955863	0.0393919	0.922662	0.0393919	0.803212	0.0393919
0.987257	0.0394127	0.971309	0.0394127	0.955887	0.0394127	0.922624	0.0394127	0.803079	0.0394127
0.987238	0.0394334	0.971298	0.0394334	0.955884	0.0394334	0.92256	0.0394334	0.803051	0.0394334
0.987244	0.0394541	0.971313	0.0394541	0.955907	0.0394541	0.922574	0.0394541	0.803076	0.0394541
0.987251	0.0394748	0.971302	0.0394748	0.955904	0.0394748	0.922562	0.0394748	0.803074	0.0394748
0.987258	0.0394955	0.971317	0.0394955	0.9559	0.0394955	0.922577	0.0394955	0.803047	0.0394955
0.987264	0.0395162	0.971332	0.0395162	0.955871	0.0395162	0.922591	0.0395162	0.803071	0.0395162
0.987219	0.0395369	0.971321	0.0395369	0.955816	0.0395369	0.922632	0.0395369	0.803122	0.0395369
0.987199	0.0395576	0.97131	0.0395576	0.955786	0.0395576	0.92262	0.0395576	0.803147	0.0395576
0.987206	0.0395783	0.971272	0.0395783	0.955783	0.0395783	0.922634	0.0395783	0.803171	0.0395783
0.987213	0.039599	0.971261	0.039599	0.955807	0.039599	0.922648	0.039599	0.803169	0.039599
0.987219	0.0396198	0.971224	0.0396198	0.95583	0.0396198	0.922637	0.0396198	0.803194	0.0396198
0.987226	0.0396405	0.971213	0.0396405	0.955853	0.0396405	0.922625	0.0396405	0.803192	0.0396405
0.987233	0.0396612	0.971228	0.0396612	0.955876	0.0396612	0.922587	0.0396612	0.803217	0.0396612
0.987239	0.0396819	0.971243	0.0396819	0.955899	0.0396819	0.922549	0.0396819	0.803111	0.0396819
0.987246	0.0397026	0.971206	0.0397026	0.95587	0.0397026	0.922589	0.0397026	0.803109	0.0397026
0.987253	0.0397233	0.971221	0.0397233	0.955893	0.0397233	0.92263	0.0397233	0.803107	0.0397233
0.987259	0.039744	0.97121	0.039744	0.95589	0.039744	0.922618	0.039744	0.803028	0.039744
0.98724	0.0397647	0.971199	0.0397647	0.955887	0.0397647	0.922632	0.0397647	0.803078	0.0397647
0.987221	0.0397854	0.971214	0.0397854	0.955884	0.0397854	0.922646	0.0397854	0.803076	0.0397854
0.987227	0.0398062	0.971177	0.0398062	0.955906	0.0398062	0.922661	0.0398062	0.802997	0.0398062
0.987208	0.0398269	0.971192	0.0398269	0.955929	0.0398269	0.922649	0.0398269	0.802969	0.0398269
0.987214	0.0398476	0.971181	0.0398476	0.9559	0.0398476	0.922637	0.0398476	0.802864	0.0398476
0.987221	0.0398683	0.971196	0.0398683	0.955923	0.0398683	0.922651	0.0398683	0.802836	0.0398683
0.987228	0.039889	0.971185	0.039889	0.95592	0.039889	0.922692	0.039889	0.802705	0.039889
0.987234	0.0399097	0.9712	0.0399097	0.955891	0.0399097	0.922706	0.0399097	0.802678	0.0399097
0.987189	0.0399304	0.971163	0.0399304	0.955888	0.0399304	0.922694	0.0399304	0.802495	0.0399304
0.987196	0.0399511	0.971152	0.0399511	0.955885	0.0399511	0.922708	0.0399511	0.802416	0.0399511
0.987202	0.0399718	0.971115	0.0399718	0.95583	0.0399718	0.922748	0.0399718	0.802363	0.0399718
0.987183	0.0399925	0.971104	0.0399925	0.955827	0.0399925	0.922762	0.0399925	0.802232	0.0399925
0.98719	0.0400133	0.971093	0.0400133	0.95585	0.0400133	0.922776	0.0400133	0.802153	0.0400133
0.987196	0.040034	0.971082	0.040034	0.955847	0.040034	0.92279	0.040034	0.802049	0.040034
0.987203	0.0400547	0.971097	0.0400547	0.95587	0.0400547	0.922804	0.0400547	0.801996	0.0400547
0.987184	0.0400754	0.971112	0.0400754	0.955867	0.0400754	0.922819	0.0400754	0.802021	0.0400754
0.98719	0.0400961	0.971127	0.0400961	0.95589	0.0400961	0.922858	0.0400961	0.801942	0.0400961
0.987171	0.0401168	0.971064	0.0401168	0.955861	0.0401168	0.922898	0.0401168	0.801889	0.0401168
0.987178	0.0401375	0.971053	0.0401375	0.955858	0.0401375	0.922886	0.0401375	0.801811	0.0401375
0.987184	0.0401582	0.971017	0.0401582	0.955855	0.0401582	0.9229	0.0401582	0.801784	0.0401582
0.987191	0.0401789	0.971006	0.0401789	0.955877	0.0401789	0.922914	0.0401789	0.801758	0.0401789
0.987198	0.0401996	0.971021	0.0401996	0.955874	0.0401996	0.922903	0.0401996	0.801783	0.0401996
0.987204	0.0402204	0.97101	0.0402204	0.95582	0.0402204	0.922917	0.0402204	0.801756	0.0402204
0.987211	0.0402411	0.971025	0.0402411	0.955817	0.0402411	0.922956	0.0402411	0.801652	0.0402411
0.987217	0.0402618	0.970963	0.0402618	0.95584	0.0402618	0.922944	0.0402618	0.801677	0.0402618
0.987224	0.0402825	0.970952	0.0402825	0.955837	0.0402825	0.922958	0.0402825	0.801625	0.0402825
0.987231	0.0403032	0.970967	0.0403032	0.955859	0.0403032	0.922998	0.0403032	0.801624	0.0403032
0.987237	0.0403239	0.97093	0.0403239	0.955882	0.0403239	0.92296	0.0403239	0.801623	0.0403239
0.987244	0.0403446	0.970945	0.0403446	0.955879	0.0403446	0.922949	0.0403446	0.801622	0.0403446
0.98725	0.0403653	0.970909	0.0403653	0.955876	0.0403653	0.922911	0.0403653	0.801519	0.0403653
0.987257	0.040386	0.970924	0.040386	0.955899	0.040386	0.922925	0.040386	0.801441	0.040386
0.987263	0.0404067	0.970913	0.0404067	0.955896	0.0404067	0.922913	0.0404067	0.801338	0.0404067
0.98727	0.0404275	0.970851	0.0404275	0.955893	0.0404275	0.922902	0.0404275	0.801363	0.0404275
0.987276	0.0404482	0.97084	0.0404482	0.95589	0.0404482	0.922941	0.0404482	0.801362	0.0404482
0.987283	0.0404689	0.97083	0.0404689	0.955886	0.0404689	0.92298	0.0404689	0.801361	0.0404689
0.987264	0.0404896	0.970845	0.0404896	0.955883	0.0404896	0.922969	0.0404896	0.801386	0.0404896
0.98727	0.0405103	0.970834	0.0405103	0.95588	0.0405103	0.922931	0.0405103	0.80136	0.0405103
0.987277	0.040531	0.970798	0.040531	0.955877	0.040531	0.92292	0.040531	0.801334	0.040531
0.987283	0.0405517	0.970813	0.0405517	0.955874	0.0405517	0.922934	0.0405517	0.801231	0.0405517
0.98729	0.0405724	0.970802	0.0405724	0.955897	0.0405724	0.922922	0.0405724	0.801154	0.0405724
0.987271	0.0405931	0.970766	0.0405931	0.955894	0.0405931	0.92291	0.0405931	0.801102	0.0405931
0.987252	0.0406139	0.970781	0.0406139	0.955865	0.0406139	0.922949	0.0406139	0.801025	0.0406139
0.987258	0.0406346	0.970796	0.0406346	0.955862	0.0406346	0.922938	0.0406346	0.801024	0.0406346
0.987265	0.0406553	0.970785	0.0406553	0.95586	0.0406553	0.922977	0.0406553	0.801024	0.0406553
0.987271	0.040676	0.9708	0.040676	0.955857	0.040676	0.923016	0.040676	0.800947	0.040676
0.987278	0.0406967	0.970815	0.0406967	0.955854	0.0406967	0.92303	0.0406967	0.800794	0.0406967
0.987284	0.0407174	0.97083	0.0407174	0.955851	0.0407174	0.923069	0.0407174	0.800793	0.0407174
0.987291	0.0407381	0.970819	0.0407381	0.955873	0.0407381	0.923083	0.0407381	0.800818	0.0407381
0.987297	0.0407588	0.970834	0.0407588	0.95587	0.0407588	0.923046	0.0407588	0.800843	0.0407588
0.987304	0.0407795	0.970849	0.0407795	0.955842	0.0407795	0.923034	0.0407795	0.800792	0.0407795
0.987285	0.0408002	0.970813	0.0408002	0.955864	0.0408002	0.923048	0.0408002	0.800741	0.0408002
0.987291	0.040821	0.970777	0.040821	0.955886	0.040821	0.923087	0.040821	0.800791	0.040821
0.987297	0.0408417	0.970792	0.0408417	0.955909	0.0408417	0.9231	0.0408417	0.80069	0.0408417
0.987279	0.0408624	0.970781	0.0408624	0.955906	0.0408624	0.923139	0.0408624	0.800689	0.0408624
0.987285	0.0408831	0.970771	0.0408831	0.955928	0.0408831	0.923128	0.0408831	0.800588	0.0408831
0.987291	0.0409038	0.97076	0.0409038	0.95595	0.0409038	0.923141	0.0409038	0.800613	0.0409038
0.987298	0.0409245	0.970775	0.0409245	0.955973	0.0409245	0.92318	0.0409245	0.800587	0.0409245
0.987279	0.0409452	0.97079	0.0409452	0.955995	0.0409452	0.923194	0.0409452	0.800637	0.0409452
0.987285	0.0409659	0.970805	0.0409659	0.956017	0.0409659	0.923232	0.0409659	0.800713	0.0409659
0.987292	0.0409866	0.970769	0.0409866	0.956014	0.0409866	0.923246	0.0409866	0.800738	0.0409866
0.987298	0.0410073	0.970758	0.0410073	0.956011	0.0410073	0.923209	0.0410073	0.800636	0.0410073
0.987305	0.0410281	0.970773	0.0410281	0.956008	0.0410281	0.923197	0.0410281	0.800586	0.0410281
0.987311	0.0410488	0.970763	0.0410488	0.956005	0.0410488	0.923211	0.0410488	0.800459	0.0410488
0.987318	0.0410695	0.970702	0.0410695	0.956002	0.0410695	0.923224	0.0410695	0.800484	0.0410695
0.987324	0.0410902	0.970716	0.0410902	0.955949	0.0410902	0.923187	0.0410902	0.800484	0.0410902
0.98733	0.0411109	0.970706	0.0411109	0.955971	0.0411109	0.923176	0.0411109	0.800458	0.0411109
0.987337	0.0411316	0.970721	0.0411316	0.955993	0.0411316	0.923164	0.0411316	0.800408	0.0411316
0.987343	0.0411523	0.970736	0.0411523	0.955965	0.0411523	0.923152	0.0411523	0.800382	0.0411523
0.987274	0.041173	0.970725	0.041173	0.955962	0.041173	0.923141	0.041173	0.800307	0.041173
0.98728	0.0411937	0.97074	0.0411937	0.955934	0.0411937	0.923104	0.0411937	0.800231	0.0411937
0.987262	0.0412144	0.970704	0.0412144	0.955855	0.0412144	0.923118	0.0412144	0.800181	0.0412144
0.987268	0.0412352	0.970719	0.0412352	0.955852	0.0412352	0.923106	0.0412352	0.800181	0.0412352
0.987274	0.0412559	0.970734	0.0412559	0.955799	0.0412559	0.923119	0.0412559	0.800156	0.0412559
0.987281	0.0412766	0.970698	0.0412766	0.955771	0.0412766	0.923133	0.0412766	0.800181	0.0412766
0.987262	0.0412973	0.970638	0.0412973	0.955743	0.0412973	0.923096	0.0412973	0.800055	0.0412973
0.987268	0.041318	0.970652	0.041318	0.955715	0.041318	0.92311	0.041318	0.80003	0.041318
0.987275	0.0413387	0.970642	0.0413387	0.955713	0.0413387	0.923073	0.0413387	0.800005	0.0413387
0.987281	0.0413594	0.970582	0.0413594	0.95571	0.0413594	0.923062	0.0413594	0.79988	0.0413594
0.987288	0.0413801	0.970596	0.0413801	0.955707	0.0413801	0.923075	0.0413801	0.79978	0.0413801
[truncated: 46,288 more rows]

## Sheet: Fig_S10C
Casanovo_precision	Casanovo_coverage	Casanovo_bm_precision	Casanovo_bm_coverage	PointNovo_precision	PointNovo_coverage	DeepNovo_precision	DeepNovo_coverage	Novor_precision	Novor_coverage	Casanovo_mz_filter_precision	Casanovo_mz_filter_coverage	Casanovo_bm_mz_filter_precision	Casanovo_bm_mz_filter_coverage
1	2.06683e-06	1	2.06683e-06	0	2.06683e-06	1	2.06683e-06	0	2.06683e-06	0.625686	0.919466	0.566212	0.509137
0.904762	4.34035e-05	1	4.34035e-05	0.904762	4.34035e-05	0.952381	4.34035e-05	0.857143	4.34035e-05
0.95122	8.47402e-05	0.97561	8.47402e-05	0.95122	8.47402e-05	0.95122	8.47402e-05	0.878049	8.47402e-05
0.934426	0.000126077	0.95082	0.000126077	0.967213	0.000126077	0.967213	0.000126077	0.901639	0.000126077
0.950617	0.000167413	0.962963	0.000167413	0.975309	0.000167413	0.925926	0.000167413	0.851852	0.000167413
0.940594	0.00020875	0.940594	0.00020875	0.970297	0.00020875	0.940594	0.00020875	0.821782	0.00020875
0.950413	0.000250087	0.942149	0.000250087	0.942149	0.000250087	0.942149	0.000250087	0.809917	0.000250087
0.957447	0.000291423	0.950355	0.000291423	0.943262	0.000291423	0.950355	0.000291423	0.822695	0.000291423
0.962733	0.00033276	0.956522	0.00033276	0.925466	0.00033276	0.950311	0.00033276	0.813665	0.00033276
0.966851	0.000374097	0.950276	0.000374097	0.928177	0.000374097	0.944751	0.000374097	0.79558	0.000374097
0.970149	0.000415433	0.945274	0.000415433	0.935323	0.000415433	0.950249	0.000415433	0.79602	0.000415433
0.972851	0.00045677	0.941176	0.00045677	0.941176	0.00045677	0.945701	0.00045677	0.78733	0.00045677
0.975104	0.000498107	0.93361	0.000498107	0.941909	0.000498107	0.941909	0.000498107	0.792531	0.000498107
0.97318	0.000539443	0.938697	0.000539443	0.942529	0.000539443	0.942529	0.000539443	0.785441	0.000539443
0.975089	0.00058078	0.932384	0.00058078	0.946619	0.00058078	0.94306	0.00058078	0.790036	0.00058078
0.976744	0.000622117	0.92691	0.000622117	0.950166	0.000622117	0.943522	0.000622117	0.790698	0.000622117
0.978193	0.000663453	0.922118	0.000663453	0.94704	0.000663453	0.943925	0.000663453	0.794393	0.000663453
0.97654	0.00070479	0.926686	0.00070479	0.950147	0.00070479	0.941349	0.00070479	0.788856	0.00070479
0.977839	0.000746127	0.922438	0.000746127	0.952909	0.000746127	0.941828	0.000746127	0.786704	0.000746127
0.979003	0.000787463	0.926509	0.000787463	0.955381	0.000787463	0.939633	0.000787463	0.784777	0.000787463
0.98005	0.0008288	0.925187	0.0008288	0.955112	0.0008288	0.942643	0.0008288	0.775561	0.0008288
0.980998	0.000870137	0.921615	0.000870137	0.952494	0.000870137	0.940618	0.000870137	0.771971	0.000870137
0.979592	0.000911473	0.922902	0.000911473	0.952381	0.000911473	0.943311	0.000911473	0.764172	0.000911473
0.980477	0.00095281	0.926247	0.00095281	0.954447	0.00095281	0.94577	0.00095281	0.767896	0.00095281
0.981289	0.000994147	0.927235	0.000994147	0.954262	0.000994147	0.941788	0.000994147	0.765073	0.000994147
0.982036	0.00103548	0.924152	0.00103548	0.954092	0.00103548	0.932136	0.00103548	0.768463	0.00103548
0.980806	0.00107682	0.921305	0.00107682	0.955854	0.00107682	0.932821	0.00107682	0.771593	0.00107682
0.981516	0.00111816	0.922366	0.00111816	0.957486	0.00111816	0.933457	0.00111816	0.774492	0.00111816
0.97861	0.00115949	0.923351	0.00115949	0.957219	0.00115949	0.935829	0.00115949	0.770053	0.00115949
0.979346	0.00120083	0.922547	0.00120083	0.958692	0.00120083	0.934596	0.00120083	0.765921	0.00120083
0.978369	0.00124217	0.920133	0.00124217	0.953411	0.00124217	0.935108	0.00124217	0.763727	0.00124217
0.979066	0.0012835	0.917874	0.0012835	0.954911	0.0012835	0.935588	0.0012835	0.763285	0.0012835
0.979719	0.00132484	0.918877	0.00132484	0.956318	0.00132484	0.936037	0.00132484	0.764431	0.00132484
0.97882	0.00136618	0.918306	0.00136618	0.95764	0.00136618	0.934947	0.00136618	0.76702	0.00136618
0.979442	0.00140751	0.917768	0.00140751	0.957416	0.00140751	0.935389	0.00140751	0.763583	0.00140751
0.978602	0.00144885	0.915835	0.00144885	0.958631	0.00144885	0.937233	0.00144885	0.766049	0.00144885
0.979196	0.00149019	0.916782	0.00149019	0.959778	0.00149019	0.932039	0.00149019	0.768377	0.00149019
0.979757	0.00153152	0.917679	0.00153152	0.959514	0.00153152	0.929825	0.00153152	0.769231	0.00153152
0.980289	0.00157286	0.918528	0.00157286	0.959264	0.00157286	0.930355	0.00157286	0.768725	0.00157286
0.979513	0.0016142	0.919334	0.0016142	0.959027	0.0016142	0.932138	0.0016142	0.768246	0.0016142
0.978777	0.00165553	0.9201	0.00165553	0.958801	0.00165553	0.932584	0.00165553	0.7603	0.00165553
0.979294	0.00169687	0.922046	0.00169687	0.957369	0.00169687	0.930572	0.00169687	0.750305	0.00169687
0.979786	0.00173821	0.9239	0.00173821	0.957194	0.00173821	0.932224	0.00173821	0.752675	0.00173821
0.980256	0.00177954	0.925668	0.00177954	0.955865	0.00177954	0.931475	0.00177954	0.75029	0.00177954
0.980704	0.00182088	0.925085	0.00182088	0.953462	0.00182088	0.927355	0.00182088	0.752554	0.00182088
0.981132	0.00186222	0.926748	0.00186222	0.954495	0.00186222	0.925638	0.00186222	0.753607	0.00186222
0.980456	0.00190355	0.927253	0.00190355	0.954397	0.00190355	0.923996	0.00190355	0.7557	0.00190355
0.978746	0.00194489	0.928799	0.00194489	0.953241	0.00194489	0.919235	0.00194489	0.755579	0.00194489
0.979188	0.00198623	0.92924	0.00198623	0.953174	0.00198623	0.919875	0.00198623	0.753382	0.00198623
0.978593	0.00202756	0.928644	0.00202756	0.954128	0.00202756	0.916412	0.00202756	0.754332	0.00202756
0.979021	0.0020689	0.929071	0.0020689	0.954046	0.0020689	0.917083	0.0020689	0.754246	0.0020689
0.978452	0.00211024	0.928501	0.00211024	0.952987	0.00211024	0.910872	0.00211024	0.754163	0.00211024
0.978866	0.00215157	0.929875	0.00215157	0.95293	0.00215157	0.904899	0.00215157	0.753122	0.00215157
0.979265	0.00219291	0.931197	0.00219291	0.953817	0.00219291	0.899152	0.00219291	0.750236	0.00219291
0.979648	0.00223425	0.93247	0.00223425	0.954672	0.00223425	0.900093	0.00223425	0.744681	0.00223425
0.980018	0.00227558	0.933697	0.00227558	0.955495	0.00227558	0.897366	0.00227558	0.747502	0.00227558
0.978591	0.00231692	0.93488	0.00231692	0.956289	0.00231692	0.895629	0.00231692	0.742194	0.00231692
0.978089	0.00235826	0.934268	0.00235826	0.956179	0.00235826	0.8922	0.00235826	0.739702	0.00235826
0.978467	0.00239959	0.934539	0.00239959	0.95435	0.00239959	0.88975	0.00239959	0.741602	0.00239959
0.977985	0.00244093	0.933954	0.00244093	0.955123	0.00244093	0.887384	0.00244093	0.743438	0.00244093
0.977519	0.00248227	0.934221	0.00248227	0.955037	0.00248227	0.886761	0.00248227	0.74438	0.00248227
0.977887	0.0025236	0.933661	0.0025236	0.954136	0.0025236	0.886159	0.0025236	0.742015	0.0025236
0.978243	0.00256494	0.933924	0.00256494	0.951652	0.00256494	0.887188	0.00256494	0.742949	0.00256494
0.978588	0.00260628	0.934179	0.00260628	0.95004	0.00260628	0.888184	0.00260628	0.743854	0.00260628
0.978923	0.00264761	0.933646	0.00264761	0.950039	0.00264761	0.888368	0.00264761	0.745511	0.00264761
0.979247	0.00268895	0.933128	0.00268895	0.950807	0.00268895	0.890085	0.00268895	0.747118	0.00268895
0.979561	0.00273029	0.934141	0.00273029	0.951552	0.00273029	0.891749	0.00273029	0.746404	0.00273029
0.97912	0.00277162	0.933632	0.00277162	0.950783	0.00277162	0.891872	0.00277162	0.746458	0.00277162
0.979427	0.00281296	0.934607	0.00281296	0.951506	0.00281296	0.893461	0.00281296	0.747245	0.00281296
0.979725	0.0028543	0.93483	0.0028543	0.951484	0.0028543	0.895004	0.0028543	0.747285	0.0028543
0.9793	0.00289563	0.933619	0.00289563	0.950036	0.00289563	0.896502	0.00289563	0.749465	0.00289563
0.978888	0.00293697	0.934553	0.00293697	0.948628	0.00293697	0.895144	0.00293697	0.751583	0.00293697
0.979181	0.00297831	0.934074	0.00297831	0.947953	0.00297831	0.894518	0.00297831	0.753643	0.00297831
0.979466	0.00301964	0.933607	0.00301964	0.948665	0.00301964	0.894593	0.00301964	0.754962	0.00301964
0.979743	0.00306098	0.934504	0.00306098	0.948683	0.00306098	0.89264	0.00306098	0.75287	0.00306098
0.980013	0.00310232	0.935376	0.00310232	0.948701	0.00310232	0.892072	0.00310232	0.751499	0.00310232
0.980276	0.00314365	0.935569	0.00314365	0.94806	0.00314365	0.891519	0.00314365	0.751479	0.00314365
0.980532	0.00318499	0.936405	0.00318499	0.947437	0.00318499	0.89098	0.00318499	0.754056	0.00318499
0.980782	0.00322633	0.93722	0.00322633	0.94747	0.00322633	0.891736	0.00322633	0.754644	0.00322633
0.980392	0.00326766	0.937381	0.00326766	0.947502	0.00326766	0.888678	0.00326766	0.756483	0.00326766
0.980012	0.003309	0.936914	0.003309	0.946284	0.003309	0.889444	0.003309	0.757651	0.003309
0.980259	0.00335034	0.937693	0.00335034	0.946329	0.00335034	0.889574	0.00335034	0.758174	0.00335034
0.979281	0.00339167	0.937233	0.00339167	0.945155	0.00339167	0.889701	0.00339167	0.758684	0.00339167
0.97953	0.00343301	0.937989	0.00343301	0.94401	0.00343301	0.890427	0.00343301	0.758579	0.00343301
0.979179	0.00347435	0.937537	0.00347435	0.944676	0.00347435	0.889946	0.00347435	0.757287	0.00347435
0.979424	0.00351568	0.937684	0.00351568	0.94415	0.00351568	0.89124	0.00351568	0.757202	0.00351568
0.979082	0.00355702	0.936084	0.00355702	0.9448	0.00355702	0.891342	0.00355702	0.758861	0.00355702
0.979322	0.00359836	0.93452	0.00359836	0.944285	0.00359836	0.892016	0.00359836	0.758759	0.00359836
0.979557	0.00363969	0.934696	0.00363969	0.942646	0.00363969	0.892675	0.00363969	0.75866	0.00363969
0.979225	0.00368103	0.934868	0.00368103	0.94329	0.00368103	0.89388	0.00368103	0.758001	0.00368103
0.979456	0.00372237	0.935036	0.00372237	0.942254	0.00372237	0.893948	0.00372237	0.757912	0.00372237
0.979681	0.0037637	0.93575	0.0037637	0.942339	0.0037637	0.894563	0.0037637	0.757276	0.0037637
0.979902	0.00380504	0.935361	0.00380504	0.942966	0.00380504	0.892993	0.00380504	0.756111	0.00380504
0.980118	0.00384638	0.935519	0.00384638	0.943041	0.00384638	0.893606	0.00384638	0.756582	0.00384638
0.98033	0.00388771	0.935141	0.00388771	0.942584	0.00388771	0.894737	0.00388771	0.754386	0.00388771
0.980537	0.00392905	0.935823	0.00392905	0.940558	0.00392905	0.894266	0.00392905	0.755392	0.00392905
0.980219	0.00397039	0.93493	0.00397039	0.939615	0.00397039	0.894326	0.00397039	0.756897	0.00397039
0.980422	0.00401172	0.93457	0.00401172	0.938691	0.00401172	0.894384	0.00401172	0.757342	0.00401172
0.980112	0.00405306	0.932687	0.00405306	0.938807	0.00405306	0.894952	0.00405306	0.758287	0.00405306
0.980313	0.0040944	0.933367	0.0040944	0.938415	0.0040944	0.895507	0.0040944	0.757193	0.0040944
0.98051	0.00413573	0.933533	0.00413573	0.937031	0.00413573	0.896552	0.00413573	0.755122	0.00413573
0.980703	0.00417707	0.934191	0.00417707	0.93617	0.00417707	0.897575	0.00417707	0.755072	0.00417707
0.980892	0.00421841	0.934346	0.00421841	0.935326	0.00421841	0.898579	0.00421841	0.756002	0.00421841
0.980592	0.00425974	0.934983	0.00425974	0.934498	0.00425974	0.898593	0.00425974	0.755459	0.00425974
0.980298	0.00430108	0.935608	0.00430108	0.933686	0.00430108	0.896684	0.00430108	0.755406	0.00430108
0.980485	0.00434242	0.935745	0.00434242	0.933841	0.00434242	0.895764	0.00434242	0.756307	0.00434242
0.980669	0.00438375	0.935879	0.00438375	0.93305	0.00438375	0.895332	0.00438375	0.755776	0.00438375
0.980383	0.00442509	0.936478	0.00442509	0.93134	0.00442509	0.893508	0.00442509	0.756189	0.00442509
0.980102	0.00446643	0.936141	0.00446643	0.93105	0.00446643	0.893105	0.00446643	0.756594	0.00446643
0.980284	0.00450776	0.934892	0.00450776	0.930766	0.00450776	0.891793	0.00450776	0.756534	0.00450776
0.980463	0.0045491	0.935484	0.0045491	0.929577	0.0045491	0.890959	0.0045491	0.756929	0.0045491
0.980639	0.00459044	0.936065	0.00459044	0.929311	0.00459044	0.889689	0.00459044	0.755516	0.00459044
0.980812	0.00463177	0.936189	0.00463177	0.92905	0.00463177	0.890228	0.00463177	0.753681	0.00463177
0.98054	0.00467311	0.936754	0.00467311	0.927908	0.00467311	0.889872	0.00467311	0.753649	0.00467311
0.980272	0.00471445	0.93687	0.00471445	0.92854	0.00471445	0.889084	0.00471445	0.753178	0.00471445
0.980443	0.00475578	0.936984	0.00475578	0.929161	0.00475578	0.888744	0.00475578	0.753151	0.00475578
0.980612	0.00479712	0.937527	0.00479712	0.928479	0.00479712	0.888841	0.00479712	0.751831	0.00479712
0.980777	0.00483846	0.937633	0.00483846	0.928663	0.00483846	0.888082	0.00483846	0.751388	0.00483846
0.98094	0.00487979	0.937315	0.00487979	0.92842	0.00487979	0.887336	0.00487979	0.750953	0.00487979
0.98068	0.00492113	0.937421	0.00492113	0.928181	0.00492113	0.886182	0.00492113	0.750105	0.00492113
0.980841	0.00496247	0.937943	0.00496247	0.92753	0.00496247	0.886297	0.00496247	0.750104	0.00496247
0.981	0.0050038	0.937216	0.0050038	0.927303	0.0050038	0.885998	0.0050038	0.750929	0.0050038
0.980746	0.00504514	0.936911	0.00504514	0.926669	0.00504514	0.886932	0.00504514	0.752151	0.00504514
0.980496	0.00508648	0.937424	0.00508648	0.926859	0.00508648	0.886225	0.00508648	0.752946	0.00508648
0.98025	0.00512781	0.937928	0.00512781	0.927449	0.00512781	0.88553	0.00512781	0.752519	0.00512781
0.980008	0.00516915	0.936825	0.00516915	0.927229	0.00516915	0.885246	0.00516915	0.752899	0.00516915
0.97977	0.00521049	0.937326	0.00521049	0.927806	0.00521049	0.88457	0.00521049	0.753273	0.00521049
0.979536	0.00525182	0.937426	0.00525182	0.927981	0.00525182	0.883904	0.00525182	0.753247	0.00525182
0.979695	0.00529316	0.937524	0.00529316	0.927763	0.00529316	0.882077	0.00529316	0.754002	0.00529316
0.979853	0.0053345	0.937621	0.0053345	0.925998	0.0053345	0.880666	0.0053345	0.755134	0.0053345
0.980008	0.00537583	0.937332	0.00537583	0.925798	0.00537583	0.879277	0.00537583	0.75471	0.00537583
0.979779	0.00541717	0.937428	0.00541717	0.925601	0.00541717	0.878672	0.00541717	0.754674	0.00541717
0.979553	0.00545851	0.937524	0.00545851	0.925786	0.00545851	0.878076	0.00545851	0.756153	0.00545851
0.979331	0.00549984	0.937993	0.00549984	0.92484	0.00549984	0.87749	0.00549984	0.755731	0.00549984
0.979112	0.00554118	0.938083	0.00554118	0.923536	0.00554118	0.877285	0.00554118	0.755315	0.00554118
0.978897	0.00558252	0.937431	0.00558252	0.922991	0.00558252	0.876712	0.00558252	0.756387	0.00558252
0.979052	0.00562385	0.937523	0.00562385	0.922822	0.00562385	0.875046	0.00562385	0.756707	0.00562385
0.97884	0.00566519	0.937614	0.00566519	0.921561	0.00566519	0.874863	0.00566519	0.757388	0.00566519
0.978631	0.00570653	0.936979	0.00570653	0.92213	0.00570653	0.875045	0.00570653	0.757334	0.00570653
0.978425	0.00574786	0.937073	0.00574786	0.921611	0.00574786	0.873067	0.00574786	0.757282	0.00574786
0.978222	0.0057892	0.936808	0.0057892	0.9211	0.0057892	0.872546	0.0057892	0.757944	0.0057892
0.978376	0.00583054	0.936902	0.00583054	0.920596	0.00583054	0.872386	0.00583054	0.757887	0.00583054
0.978529	0.00587187	0.93629	0.00587187	0.919395	0.00587187	0.871172	0.00587187	0.75748	0.00587187
0.978329	0.00591321	0.936386	0.00591321	0.919259	0.00591321	0.870675	0.00591321	0.757777	0.00591321
0.97848	0.00595455	0.936133	0.00595455	0.919125	0.00595455	0.870878	0.00595455	0.757723	0.00595455
0.978628	0.00599588	0.936229	0.00599588	0.918993	0.00599588	0.870734	0.00599588	0.75767	0.00599588
0.978774	0.00603722	0.936323	0.00603722	0.918521	0.00603722	0.869908	0.00603722	0.757275	0.00603722
0.978579	0.00607856	0.936756	0.00607856	0.918055	0.00607856	0.870112	0.00607856	0.757905	0.00607856
0.978723	0.00611989	0.93617	0.00611989	0.917595	0.00611989	0.869976	0.00611989	0.75819	0.00611989
0.978866	0.00616123	0.935928	0.00616123	0.917813	0.00616123	0.870178	0.00616123	0.758135	0.00616123
0.979007	0.00620257	0.936355	0.00620257	0.918361	0.00620257	0.869377	0.00620257	0.758081	0.00620257
0.979146	0.0062439	0.936114	0.0062439	0.917577	0.0062439	0.869249	0.0062439	0.758358	0.0062439
[truncated: 24,041 more rows]
